# Supplementary material for: Plastome comparative genomics in maples resolves the infrageneric backbone relationships
Source: PeerJ. 2020 Jul 13;8:e9483. doi: 10.7717/peerj.9483 (PMC7365138; doi:10.7717/peerj.9483)
Supplement: Data S1 [file peerj-08-9483-s007.zip]

Archive with 16 entries (16 files):
- Acer_acuminatum.gb
- Acer_carpinifolium.gb
- Acer_glabrum.gb
- Acer_maximowiczianum.gb
- Acer_micranthum.gb
- Acer_negundo.gb
- Acer_nipponicum.gb
- Acer_oblongum.gb
- Acer_palmatum.gb
- Acer_pentaphyllum.gb
- Acer_pilosum.gb
- Acer_platanoides.gb
- Acer_pseudoplatanus.gb
- Acer_rubrum.gb
- Acer_sterculiaceum.gb
- Acer_tataricum_ginnala.gb
