# Supplementary material for: Plastome comparative genomics in maples resolves the infrageneric backbone relationships
Source: PeerJ. 2020 Jul 13;8:e9483. doi: 10.7717/peerj.9483 (PMC7365138; doi:10.7717/peerj.9483)
Supplement: Data S1 [file peerj-08-9483-s007.zip › Acer_carpinifolium.gb]

LOCUS       Acer_carpinifolium      155212 bp    DNA     circular     21-DEC-2019
DEFINITION  Acer_carpi chloroplast.
ACCESSION   Acer_carpi
KEYWORDS    .
SOURCE      chloroplast Acer_carpi
  ORGANISM  Acer_carpi
            Acer_carpi; REFERENCE 1 (bases 1 to 155212) AUTHORS Tillich,M.,
            Lehwark,P., Pellizzer,T., Ulbricht-Jones, E.S., Fischer, A., Bock,
            R. and Greiner,S.
COMMENT     GeSeq Version 1.73 Job GeSeqJob-20190601-103301                    
            Subjob        Acer_carpinifolium_M408_CP                           
            Creator       anonymous                                            
            Program       blat                                                 
                          blatxcutoff=25                     blatncutoff=85    
                              annotate_ir=true               shortmatches=false
                              mpimpchlororefset=true                           
                              ncbirefs=NC_030343.1                             
                Program       HMMER                                            
                              ref=hmm_db_cp-ref5.2_cds                         
                Program       ARAGORN v1.2.38                                  
                              gcode=gcbact                   maxintronlen=3000 
                              intronoverlap=false            fixintron=false   
                              lowscoring=false               circular=true     
                Program       ARWEN v1.2.3 disabled                            
                Program       tRNAscan-SE v1.3.1 disabled                      
                Program       tRNAscan-SE v2.0.3 disabled                      
                Program       RNA Editing disabled                             
                Submitted     24 Jun 2019 02:33:23 GMT                         
                Started       24 Jun 2019 02:47:54 GMT                         
                Finished      24 Jun 2019 02:48:59 GMT.
FEATURES             Location/Qualifiers
     misc_feature    1..85448
                     /standard_name="LSC"
     tRNA            complement(12..86)
                     /gene="trnH-GUG"
                     /product="tRNA-His"
     gene            complement(12..86)
                     /gene="trnH-GUG"
                     /locus_tag="BAR07_gt001"
                     /db_xref="GeneID:27983468"
     CDS             complement(494..1555)
                     /gene="psbA"
                     /product="photosystem II Q protein (D1)"
                     /translation="MTAILERRESERLWGRFCNWITSTENRLYIGWFGVLMIPTLLTA
                     TSVFIIAFIAAPPVDIDGIREPVSGSLLYGNNIISGAIIPTSAAIGLHFYPIWEAASV
                     DEWLYNGGPYELIVLHFLLGVACYMGREWELSFRLGMRPWIAVAYSAPVAAATAVFLI
                     YPIGQGSFSDGMPLGISGTFNFMIVFQAEHNILMHPFHMLGVAGVFGGSLFSAMHGSL
                     VTSSLIRETTENESANEGYRFGQEEETYNIVAAHGYFGRLIFQYASFNNSRSLHFFLA
                     AWPVVGIWFTALGISTMAFNLNGFNFNQSVVDSQGRVINTWADIINRANLGMEVMHER
                     NAHNFPLDLAAIEAPSTNG"
     gene            complement(494..1555)
                     /gene="psbA"
                     /locus_tag="BAR07_gp089"
                     /db_xref="GeneID:27983579"
     tRNA            join(complement(4347..4383),complement(1826..1860))
                     /gene="trnK-UUU"
                     /product="tRNA-Lys"
     gene            complement(1826..4383)
                     /gene="trnK-UUU"
                     /locus_tag="BAR07_gt002"
                     /db_xref="GeneID:27983503"
     CDS             complement(2077..3615)
                     /gene="matK"
                     /product="maturase K"
     gene            complement(2077..3615)
                     /gene="matK"
                     /locus_tag="BAR07_gp088"
                     /db_xref="GeneID:27983477"
     CDS             join(complement(6400..6438),complement(5387..5596))
                     /gene="rps16"
                     /product="30S ribosomal protein S16"
     gene            complement(5387..6438)
                     /gene="rps16"
                     /locus_tag="BAR07_gp087"
                     /db_xref="GeneID:27983486"
     tRNA            complement(7532..7603)
                     /gene="trnQ-UUG"
                     /product="tRNA-Gln"
     gene            complement(7532..7603)
                     /gene="trnQ-UUG"
                     /locus_tag="BAR07_gt003"
                     /db_xref="GeneID:27983505"
     CDS             7960..8145
                     /gene="psbK"
                     /product="photosystem II protein K"
     gene            7960..8145
                     /gene="psbK"
                     /locus_tag="BAR07_gp086"
                     /db_xref="GeneID:27983591"
     CDS             8526..8636
                     /gene="psbI"
                     /product="photosystem II protein I"
     gene            8526..8636
                     /gene="psbI"
                     /locus_tag="BAR07_gp085"
                     /db_xref="GeneID:27983550"
     tRNA            complement(8784..8871)
                     /gene="trnS-GCU"
                     /product="tRNA-Ser"
     gene            complement(8784..8871)
                     /gene="trnS-GCU"
                     /locus_tag="BAR07_gt004"
                     /db_xref="GeneID:27983564"
     tRNA            join(9633..9656,10376..10423)
                     /gene="trnG-UCC"
                     /product="tRNA-Gly"
     gene            9633..10423
                     /gene="trnG-UCC"
     tRNA            10605..10676
                     /gene="trnR-UCU"
                     /product="tRNA-Arg"
     gene            10605..10676
                     /gene="trnR-UCU"
                     /locus_tag="BAR07_gt006"
                     /db_xref="GeneID:27983513"
     CDS             complement(10921..12444)
                     /gene="atpA"
                     /product="ATP synthase CF1 alpha chain"
     gene            complement(10921..12444)
                     /gene="atpA"
                     /locus_tag="BAR07_gp084"
                     /db_xref="GeneID:27983592"
     CDS             join(complement(13658..13816),complement(12495..12902))
                     /gene="atpF"
                     /product="ATP synthase CF0 B chain"
     gene            complement(12495..13816)
                     /gene="atpF"
                     /locus_tag="BAR07_gp083"
                     /db_xref="GeneID:27983488"
     CDS             complement(13875..14120)
                     /gene="atpH"
                     /product="ATP synthase CF0 C chain"
     gene            complement(13875..14120)
                     /gene="atpH"
                     /locus_tag="BAR07_gp082"
                     /db_xref="GeneID:27983499"
     CDS             complement(15293..16036)
                     /gene="atpI"
                     /product="ATP synthase CF0 A chain"
     gene            complement(15293..16036)
                     /gene="atpI"
                     /locus_tag="BAR07_gp081"
                     /db_xref="GeneID:27983543"
     CDS             complement(16623..16847)
                     /gene="rps2"
                     /product="ribosomal protein S2"
     gene            complement(16623..16847)
                     /gene="rps2"
                     /locus_tag="BAR07_gp080"
                     /db_xref="GeneID:27983514"
     CDS             complement(17202..21344)
                     /gene="rpoC2"
                     /product="DNA-directed RNA polymerase beta'' chain"
     gene            complement(17202..21344)
                     /gene="rpoC2"
                     /locus_tag="BAR07_gp079"
                     /db_xref="GeneID:27983519"
     CDS             join(complement(23827..24261),complement(21511..23136))
                     /gene="rpoC1"
                     /product="DNA-directed RNA polymerase beta' chain"
     gene            complement(21511..24261)
                     /gene="rpoC1"
                     /locus_tag="BAR07_gp078"
                     /db_xref="GeneID:27983472"
     CDS             complement(24288..27500)
                     /gene="rpoB"
                     /product="DNA-directed RNA polymerase beta chain"
     gene            complement(24288..27500)
                     /gene="rpoB"
                     /locus_tag="BAR07_gp077"
                     /db_xref="GeneID:27983476"
     tRNA            28687..28767
                     /gene="trnC-GCA"
                     /product="tRNA-Cys"
     gene            28687..28767
                     /gene="trnC-GCA"
                     /locus_tag="BAR07_gt007"
                     /db_xref="GeneID:27983473"
     CDS             29309..29398
                     /gene="petN"
                     /product="cytochrome b6-f complex subunit VIII"
     gene            29309..29398
                     /gene="petN"
                     /locus_tag="BAR07_gp076"
                     /db_xref="GeneID:27983575"
     CDS             complement(30164..30268)
                     /gene="psbM"
                     /product="photosystem II protein M"
     gene            complement(30164..30268)
                     /gene="psbM"
                     /locus_tag="BAR07_gp075"
                     /db_xref="GeneID:27983571"
     tRNA            complement(30848..30921)
                     /gene="trnD-GUC"
                     /product="tRNA-Asp"
     gene            complement(30848..30921)
                     /gene="trnD-GUC"
                     /locus_tag="BAR07_gt008"
                     /db_xref="GeneID:27983566"
     tRNA            complement(31382..31465)
                     /gene="trnY-GUA"
                     /product="tRNA-Tyr"
     gene            complement(31382..31465)
                     /gene="trnY-GUA"
                     /locus_tag="BAR07_gt009"
                     /db_xref="GeneID:27983580"
     tRNA            complement(31525..31597)
                     /gene="trnE-UUC"
                     /product="tRNA-Glu"
     gene            complement(31525..31597)
                     /gene="trnE-UUC"
                     /locus_tag="BAR07_gt010"
                     /db_xref="GeneID:27983574"
     tRNA            32359..32430
                     /gene="trnT-GGU"
                     /product="tRNA-Thr"
     gene            32359..32430
                     /gene="trnT-GGU"
                     /locus_tag="BAR07_gt011"
                     /db_xref="GeneID:27983588"
     tRNA            32365..32423
                     /gene="trnM-CAU"
                     /product="tRNA-Met"
     gene            32365..32423
                     /gene="trnM-CAU"
                     /locus_tag="BAR07_gt012"
                     /db_xref="GeneID:27983593"
     CDS             33912..34973
                     /gene="psbD"
                     /product="photosystem II D2 protein"
     gene            33912..34973
                     /gene="psbD"
                     /locus_tag="BAR07_gp074"
                     /db_xref="GeneID:27983600"
     CDS             34921..36342
                     /gene="psbC"
                     /product="photosystem II 44 kDa apoprotein"
     gene            34921..36342
                     /gene="psbC"
                     /locus_tag="BAR07_gp073"
                     /db_xref="GeneID:27983504"
     tRNA            complement(36586..36678)
                     /gene="trnS-UGA"
                     /product="tRNA-Ser"
     gene            complement(36586..36678)
                     /gene="trnS-UGA"
                     /locus_tag="BAR07_gt013"
                     /db_xref="GeneID:27983498"
     CDS             37031..37219
                     /gene="psbZ"
                     /product="photosystem II protein Z"
     gene            37031..37219
                     /gene="psbZ"
                     /locus_tag="BAR07_gp072"
                     /db_xref="GeneID:27983570"
     tRNA            37787..37857
                     /gene="trnG-GCC"
                     /product="tRNA-Gly"
     gene            37787..37857
                     /gene="trnG-GCC"
     tRNA            complement(38021..38094)
                     /gene="trnfM-CAU"
                     /product="tRNA-Met"
     gene            complement(38021..38094)
                     /gene="trnfM-CAU"
                     /locus_tag="BAR07_gt015"
                     /db_xref="GeneID:27983602"
     CDS             complement(38257..38559)
                     /gene="rps14"
                     /product="30S ribosomal protein S14"
     gene            complement(38257..38559)
                     /gene="rps14"
                     /locus_tag="BAR07_gp071"
                     /db_xref="GeneID:27983581"
     CDS             complement(38705..40909)
                     /gene="psaB"
                     /product="photosystem I P700 chlorophyll A apoprotein A2"
     gene            complement(38705..40909)
                     /gene="psaB"
                     /locus_tag="BAR07_gp070"
                     /db_xref="GeneID:27983537"
     CDS             complement(40935..43187)
                     /gene="psaA"
                     /product="photosystem I P700 chlorophyll A apoprotein A1"
     gene            complement(40935..43187)
                     /gene="psaA"
                     /locus_tag="BAR07_gp069"
                     /db_xref="GeneID:27983482"
     CDS             join(complement(45745..45873),complement(44791..45018),
                     complement(43907..44059))
                     /gene="ycf3"
                     /product="photosystem I assembly protein Ycf3"
     gene            complement(43907..45873)
                     /gene="ycf3"
                     /locus_tag="BAR07_gp068"
                     /db_xref="GeneID:27983479"
     tRNA            46314..46400
                     /gene="trnS-GGA"
                     /product="tRNA-Ser"
     gene            46314..46400
                     /gene="trnS-GGA"
                     /locus_tag="BAR07_gt016"
                     /db_xref="GeneID:27983485"
     CDS             complement(46645..47250)
                     /gene="rps4"
                     /product="30S ribosomal protein S4"
     gene            complement(46645..47250)
                     /gene="rps4"
                     /locus_tag="BAR07_gp067"
                     /db_xref="GeneID:27983573"
     tRNA            complement(47570..47642)
                     /gene="trnT-UGU"
                     /product="tRNA-Thr"
     gene            complement(47570..47642)
                     /gene="trnT-UGU"
                     /locus_tag="BAR07_gt017"
                     /db_xref="GeneID:27983520"
     tRNA            join(48722..48758,49279..49327)
                     /gene="trnL-UAA"
                     /product="tRNA-Leu"
     gene            48722..49327
                     /gene="trnL-UAA"
                     /locus_tag="BAR07_gt018"
                     /db_xref="GeneID:27983589"
     tRNA            49675..49747
                     /gene="trnF-GAA"
                     /product="tRNA-Phe"
     gene            49675..49747
                     /gene="trnF-GAA"
                     /locus_tag="BAR07_gt019"
                     /db_xref="GeneID:27983521"
     CDS             complement(50509..50985)
                     /gene="ndhJ"
                     /product="NADH-plastoquinone oxidoreductase subunit J"
     gene            complement(50509..50985)
                     /gene="ndhJ"
                     /locus_tag="BAR07_gp066"
                     /db_xref="GeneID:27983590"
     CDS             complement(51098..51787)
                     /gene="ndhK"
                     /product="NADH-plastoquinone oxidoreductase subunit K"
     gene            complement(51098..51787)
                     /gene="ndhK"
                     /locus_tag="BAR07_gp065"
                     /db_xref="GeneID:27983526"
     CDS             complement(51851..52213)
                     /gene="ndhC"
                     /product="NADH-plastoquinone oxidoreductase chain 3"
     gene            complement(51851..52213)
                     /gene="ndhC"
                     /locus_tag="BAR07_gp064"
                     /db_xref="GeneID:27983516"
     tRNA            join(complement(53728..53766),complement(53100..53136))
                     /gene="trnV-UAC"
                     /product="tRNA-Val"
     gene            complement(53100..53766)
                     /gene="trnV-UAC"
                     /locus_tag="BAR07_gt020"
                     /db_xref="GeneID:27983533"
     tRNA            53946..54017
                     /gene="trnM-CAU"
                     /product="tRNA-Met"
     gene            53946..54017
                     /gene="trnM-CAU"
                     /locus_tag="BAR07_gt021"
                     /db_xref="GeneID:27983517"
     tRNA            53951..54009
                     /gene="trnT-GGU"
                     /product="tRNA-Thr"
     gene            53951..54009
                     /gene="trnT-GGU"
                     /locus_tag="BAR07_gt022"
                     /db_xref="GeneID:27983594"
     CDS             complement(54250..54651)
                     /gene="atpE"
                     /product="ATP synthase CF1 epsilon chain"
     gene            complement(54250..54651)
                     /gene="atpE"
                     /locus_tag="BAR07_gp063"
                     /db_xref="GeneID:27983601"
     CDS             complement(54648..56144)
                     /gene="atpB"
                     /product="ATP synthase CF1 beta chain"
     gene            complement(54648..56144)
                     /gene="atpB"
                     /locus_tag="BAR07_gp062"
                     /db_xref="GeneID:27983531"
     CDS             56916..58343
                     /gene="rbcL"
                     /product="ribulose-1,5-bisphosphate carboxylase/oxygenase
                     large subunit"
     gene            56916..58343
                     /gene="rbcL"
                     /locus_tag="BAR07_gp061"
                     /db_xref="GeneID:27983489"
     CDS             58912..60393
                     /gene="accD"
                     /product="acetyl-CoA carboxylase carboxyl transferase
                     beta"
     gene            58912..60393
                     /gene="accD"
                     /locus_tag="BAR07_gp060"
                     /db_xref="GeneID:27983497"
     CDS             61080..61193
                     /gene="psaI"
                     /product="photosystem I reaction center subunit VIII"
     gene            61080..61193
                     /gene="psaI"
                     /locus_tag="BAR07_gp059"
                     /db_xref="GeneID:27983494"
     CDS             61609..62163
                     /gene="ycf4"
                     /product="photosystem I assembly protein ycf4"
     gene            61609..62163
                     /gene="ycf4"
                     /locus_tag="BAR07_gp058"
                     /db_xref="GeneID:27983561"
     CDS             62748..63446
                     /gene="cemA"
                     /product="chloroplast envelope protein"
     gene            62748..63446
                     /gene="cemA"
                     /locus_tag="BAR07_gp057"
                     /db_xref="GeneID:27983522"
     CDS             63652..64614
                     /gene="petA"
                     /product="cytochrome f"
     gene            63652..64614
                     /gene="petA"
                     /locus_tag="BAR07_gp056"
                     /db_xref="GeneID:27983515"
     CDS             complement(65380..65502)
                     /gene="psbJ"
                     /product="photosystem II protein J"
     gene            complement(65380..65502)
                     /gene="psbJ"
                     /locus_tag="BAR07_gp055"
                     /db_xref="GeneID:27983509"
     CDS             complement(65652..65768)
                     /gene="psbL"
                     /product="photosystem II protein L"
     gene            complement(65652..65768)
                     /gene="psbL"
                     /locus_tag="BAR07_gp054"
                     /db_xref="GeneID:27983556"
     CDS             complement(65791..65910)
                     /gene="psbF"
                     /product="cytochrome b559 beta chain"
     gene            complement(65791..65910)
                     /gene="psbF"
                     /locus_tag="BAR07_gp053"
                     /db_xref="GeneID:27983560"
     CDS             complement(65920..66171)
                     /gene="psbE"
                     /product="cytochrome b559 alpha chain"
     gene            complement(65920..66171)
                     /gene="psbE"
                     /locus_tag="BAR07_gp052"
                     /db_xref="GeneID:27983559"
     CDS             66952..67047
                     /gene="petL"
                     /product="cytochrome b6-f complex subunit VI"
     gene            66952..67047
                     /gene="petL"
                     /locus_tag="BAR07_gp051"
                     /db_xref="GeneID:27983542"
     CDS             67231..67344
                     /gene="petG"
                     /product="cytochrome b6-f complex subunit V"
     gene            67231..67344
                     /gene="petG"
                     /locus_tag="BAR07_gp050"
                     /db_xref="GeneID:27983569"
     tRNA            complement(67485..67558)
                     /gene="trnW-CCA"
                     /product="tRNA-Trp"
     gene            complement(67485..67558)
                     /gene="trnW-CCA"
                     /locus_tag="BAR07_gt023"
                     /db_xref="GeneID:27983562"
     tRNA            complement(67732..67805)
                     /gene="trnP-UGG"
                     /product="tRNA-Pro"
     gene            complement(67732..67805)
                     /gene="trnP-UGG"
                     /locus_tag="BAR07_gt024"
                     /db_xref="GeneID:27983582"
     tRNA            complement(67734..67804)
                     /gene="trnP-GGG"
                     /product="tRNA-Pro"
     gene            complement(67734..67804)
                     /gene="trnP-GGG"
                     /locus_tag="BAR07_gt025"
                     /db_xref="GeneID:27983583"
     CDS             68156..68290
                     /gene="psaJ"
                     /product="photosystem I reaction center subunit IX"
     gene            68156..68290
                     /gene="psaJ"
                     /locus_tag="BAR07_gp049"
                     /db_xref="GeneID:27983599"
     CDS             68746..68946
                     /gene="rpl33"
                     /product="50S ribosomal protein L33"
     gene            68746..68946
                     /gene="rpl33"
                     /locus_tag="BAR07_gp048"
                     /db_xref="GeneID:27983552"
     CDS             69145..69450
                     /gene="rps18"
                     /product="30S ribosomal protein S18"
     gene            69145..69450
                     /gene="rps18"
                     /locus_tag="BAR07_gp047"
                     /db_xref="GeneID:27983546"
     CDS             complement(69710..70063)
                     /gene="rpl20"
                     /product="50S ribosomal protein L20"
     gene            complement(69710..70063)
                     /gene="rpl20"
                     /locus_tag="BAR07_gp046"
                     /db_xref="GeneID:27983535"
     CDS             join(complement(70786..70899),141071..141302,
                     141849..141874)
                     /gene="rps12"
                     /product="30S ribosomal protein S12"
                     /trans_splicing
     CDS             join(complement(70786..70899),complement(99359..99590),
                     complement(98787..98812))
                     /gene="rps12"
                     /locus_tag="BAR07_gp044"
                     /trans_splicing
                     /transl_table=11
                     /product="30S ribosomal protein S12"
                     /protein_id="YP_009257692.1"
                     /db_xref="GeneID:27983466"
     gene            join(complement(70786..70899),141071..141874)
                     /gene="rps12"
                     /locus_tag="BAR07_gp045"
                     /trans_splicing
                     /db_xref="GeneID:27983534"
     gene            join(complement(70786..70899),complement(98787..99590))
                     /gene="rps12"
                     /locus_tag="BAR07_gp044"
                     /trans_splicing
                     /db_xref="GeneID:27983466"
     CDS             join(complement(73020..73088),complement(71883..72173),
                     complement(71057..71284))
                     /gene="clpP"
                     /product="clpP-like protease"
     gene            complement(71057..73088)
                     /gene="clpP"
                     /locus_tag="BAR07_gp043"
                     /db_xref="GeneID:27983467"
     CDS             73519..75045
                     /gene="psbB"
                     /product="photosystem II p680 chlorophyll A apoprotein"
     gene            73519..75045
                     /gene="psbB"
                     /locus_tag="BAR07_gp042"
                     /db_xref="GeneID:27983484"
     CDS             75237..75338
                     /gene="psbT"
                     /product="photosystem II protein T"
     gene            75237..75338
                     /gene="psbT"
                     /locus_tag="BAR07_gp041"
                     /db_xref="GeneID:27983487"
     CDS             complement(75404..75535)
                     /gene="psbN"
                     /product="photosystem II protein N"
     gene            complement(75404..75535)
                     /gene="psbN"
                     /locus_tag="BAR07_gp040"
                     /db_xref="GeneID:27983565"
     CDS             75640..75861
                     /gene="psbH"
                     /product="photosystem II 10 kDa phosphoprotein"
     gene            75640..75861
                     /gene="psbH"
                     /locus_tag="BAR07_gp039"
                     /db_xref="GeneID:27983553"
     CDS             join(75991..75996,76802..77458)
                     /gene="petB"
                     /locus_tag="CDC74_pgp040"
                     /codon_start=1
                     /transl_table=11
                     /product="cytochrome b6"
                     /protein_id="YP_009379366.1"
                     /db_xref="GeneID:32957814"
     gene            75991..77458
                     /gene="petB"
                     /locus_tag="BAR07_gp038"
                     /db_xref="GeneID:27983545"
     CDS             join(77657..77665,78389..78913)
                     /gene="petD"
                     /locus_tag="CDC74_pgp039"
                     /codon_start=1
                     /transl_table=11
                     /product="cytochrome b6/f complex subunit IV"
                     /protein_id="YP_009379367.1"
                     /db_xref="GeneID:32957815"
     gene            77657..78913
                     /gene="petD"
                     /locus_tag="CDC74_pgp039"
                     /db_xref="GeneID:32957815"
     CDS             complement(79151..80134)
                     /gene="rpoA"
                     /product="DNA-directed RNA polymerase alpha chain"
     gene            complement(79151..80134)
                     /gene="rpoA"
                     /locus_tag="BAR07_gp036"
                     /db_xref="GeneID:27983501"
     CDS             complement(80199..80615)
                     /gene="rps11"
                     /product="30S ribosomal protein S11"
     gene            complement(80199..80615)
                     /gene="rps11"
                     /locus_tag="BAR07_gp035"
                     /db_xref="GeneID:27983508"
     CDS             complement(80733..80846)
                     /gene="rpl36"
                     /product="50S ribosomal protein L36"
     gene            complement(80733..80846)
                     /gene="rpl36"
                     /locus_tag="BAR07_gp034"
                     /db_xref="GeneID:27983529"
     gene            complement(80962..81200)
                     /gene="infA"
                     /locus_tag="BAQ94_gp032"
                     /pseudo
                     /db_xref="GeneID:27982816"
     CDS             complement(81325..81729)
                     /gene="rps8"
                     /product="30S ribosomal protein S8"
     gene            complement(81325..81729)
                     /gene="rps8"
                     /locus_tag="BAR07_gp033"
                     /db_xref="GeneID:27983563"
     CDS             complement(81889..82257)
                     /gene="rpl14"
                     /product="50S ribosomal protein L14"
     gene            complement(81889..82257)
                     /gene="rpl14"
                     /locus_tag="BAR07_gp032"
                     /db_xref="GeneID:27983530"
     CDS             join(complement(83839..83847),complement(82385..82786))
                     /gene="rpl16"
                     /locus_tag="CDC74_pgp032"
                     /codon_start=1
                     /transl_table=11
                     /product="50S ribosomal protein L16"
                     /protein_id="YP_009379373.1"
                     /db_xref="GeneID:32957822"
     gene            complement(82385..83847)
                     /gene="rpl16"
                     /locus_tag="CDC74_pgp032"
                     /db_xref="GeneID:32957822"
     CDS             complement(84001..84663)
                     /gene="rps3"
                     /product="30S ribosomal protein S3"
     gene            complement(84001..84663)
                     /gene="rps3"
                     /locus_tag="BAR07_gp030"
                     /db_xref="GeneID:27983495"
     CDS             complement(84648..85145)
                     /gene="rpl22"
                     /product="50S ribosomal protein L22"
     gene            complement(84648..85145)
                     /gene="rpl22"
                     /locus_tag="BAR07_gp029"
                     /db_xref="GeneID:27983518"
     CDS             complement(85184..85462)
                     /gene="rps19"
                     /product="30S ribosomal protein S19"
     gene            complement(85184..85462)
                     /gene="rps19"
                     /locus_tag="BAR07_gp028"
                     /db_xref="GeneID:27983525"
     repeat_region   85449..111468
                     /note="repeat_hit position 155212 - 129193, match 100.%,
                     length 26020"
                     /rpt_type="inverted"
     CDS             join(complement(86612..87004),complement(85516..85950))
                     /gene="rpl2"
                     /product="50S ribosomal protein L2"
     gene            complement(85516..87004)
                     /gene="rpl2"
                     /locus_tag="BAR07_gp027"
                     /db_xref="GeneID:27983540"
     CDS             complement(87023..87304)
                     /gene="rpl23"
                     /product="50S ribosomal protein L23"
     gene            complement(87023..87304)
                     /gene="rpl23"
                     /locus_tag="BAR07_gp026"
                     /db_xref="GeneID:27983493"
     tRNA            complement(87470..87543)
                     /gene="trnI-CAU"
                     /product="tRNA-Ile"
     gene            complement(87470..87543)
                     /gene="trnI-CAU"
                     /locus_tag="BAR07_gt026"
                     /db_xref="GeneID:27983538"
     CDS             87632..94483
                     /gene="ycf2"
                     /product="Ycf2"
     gene            87632..94483
                     /gene="ycf2"
                     /locus_tag="BAR07_gp025"
                     /db_xref="GeneID:27983584"
     tRNA            complement(95041..95121)
                     /gene="trnL-CAA"
                     /product="tRNA-Leu"
     gene            complement(95041..95121)
                     /gene="trnL-CAA"
                     /locus_tag="BAR07_gt027"
                     /db_xref="GeneID:27983469"
     CDS             join(complement(97159..97935),complement(95721..96476))
                     /gene="ndhB"
                     /product="NADH-plastoquinone oxidoreductase chain 2"
     gene            complement(95721..97935)
                     /gene="ndhB"
                     /locus_tag="BAR07_gp024"
                     /db_xref="GeneID:27983576"
     CDS             complement(98266..98733)
                     /gene="rps7"
                     /product="30S ribosomal protein S7"
     gene            complement(98266..98733)
                     /gene="rps7"
                     /locus_tag="BAR07_gp023"
                     /db_xref="GeneID:27983480"
     CDS             complement(100585..100776)
                     /gene="ycf15"
                     /product="Ycf15"
     gene            complement(100585..100776)
                     /gene="ycf15"
                     /locus_tag="BAR07_gp022"
                     /db_xref="GeneID:27983527"
     tRNA            101373..101444
                     /gene="trnV-GAC"
                     /product="tRNA-Val"
     gene            101373..101444
                     /gene="trnV-GAC"
                     /locus_tag="BAR07_gt028"
                     /db_xref="GeneID:27983547"
     rRNA            101679..103169
                     /gene="rrn16"
                     /product="16S ribosomal RNA"
     gene            101679..103169
                     /gene="rrn16"
                     /locus_tag="BAR07_gr008"
                     /db_xref="GeneID:27983595"
     tRNA            join(103464..103505,104459..104493)
                     /gene="trnI-GAU"
                     /product="tRNA-Ile"
     gene            103464..104493
                     /gene="trnI-GAU"
                     /locus_tag="BAR07_gt029"
                     /db_xref="GeneID:27983491"
     tRNA            join(104558..104595,105403..105437)
                     /gene="trnA-UGC"
                     /product="tRNA-Ala"
                     /standard_name="trnA-UGC tRNA"
     gene            104558..105437
                     /gene="trnA-UGC"
                     /locus_tag="BAR07_gt030"
                     /db_xref="GeneID:27983506"
     CDS             complement(104725..104853)
                     /gene="orf42"
                     /product="putative pvs-trna-like protein"
     gene            complement(104725..104853)
                     /gene="orf42"
                     /locus_tag="BAR07_gp021"
                     /db_xref="GeneID:27983511"
     rRNA            105594..108403
                     /gene="rrn23"
                     /product="23S ribosomal RNA"
     gene            105594..108403
                     /gene="rrn23"
                     /locus_tag="BAR07_gr007"
                     /db_xref="GeneID:27983555"
     rRNA            108502..108604
                     /gene="rrn4.5"
                     /product="4.5S ribosomal RNA"
     gene            108502..108604
                     /gene="rrn4.5"
                     /locus_tag="BAR07_gr006"
                     /db_xref="GeneID:27983474"
     rRNA            108821..108941
                     /gene="rrn5"
                     /product="5S ribosomal RNA"
     gene            108821..108941
                     /gene="rrn5"
                     /locus_tag="BAR07_gr005"
                     /db_xref="GeneID:27983567"
     tRNA            109194..109267
                     /gene="trnR-ACG"
                     /product="tRNA-Arg"
     gene            109194..109267
                     /gene="trnR-ACG"
                     /locus_tag="BAR07_gt031"
                     /db_xref="GeneID:27983557"
     tRNA            complement(109818..109889)
                     /gene="trnN-GUU"
                     /product="tRNA-Asn"
     gene            complement(109818..109889)
                     /gene="trnN-GUU"
                     /locus_tag="BAR07_gt032"
                     /db_xref="GeneID:27983585"
     CDS             110225..111496
                     /gene="ycf1"
                     /product="hypothetical chloroplast RF1"
     gene            110225..111496
                     /gene="ycf1"
                     /locus_tag="BAR07_gp020"
                     /db_xref="GeneID:27983596"
     CDS             complement(111430..113691)
                     /gene="ndhF"
                     /product="NADH-plastoquinone oxidoreductase chain 5"
     gene            complement(111430..113691)
                     /gene="ndhF"
                     /locus_tag="BAR07_gp019"
                     /db_xref="GeneID:27983500"
     misc_feature    111469..129192
                     /standard_name="SSC"
     CDS             114038..114190
                     /gene="rpl32"
                     /product="50S ribosomal protein L32"
     gene            114038..114190
                     /gene="rpl32"
                     /locus_tag="BAR07_gp018"
                     /db_xref="GeneID:27983478"
     tRNA            115291..115370
                     /gene="trnL-UAG"
                     /product="tRNA-Leu"
     gene            115291..115370
                     /gene="trnL-UAG"
                     /locus_tag="BAR07_gt033"
                     /db_xref="GeneID:27983551"
     CDS             115481..116437
                     /gene="ccsA"
                     /product="cytochrome c biogenesis protein"
     gene            115481..116437
                     /gene="ccsA"
                     /locus_tag="BAR07_gp017"
                     /db_xref="GeneID:27983578"
     CDS             complement(116634..118166)
                     /gene="ndhD"
                     /product="NADH-plastoquinone oxidoreductase chain 4"
     gene            complement(116634..118166)
                     /gene="ndhD"
                     /locus_tag="BAR07_gp016"
                     /db_xref="GeneID:27983510"
     CDS             complement(118317..118562)
                     /gene="psaC"
                     /product="photosystem I iron-sulfur center"
     gene            complement(118317..118562)
                     /gene="psaC"
                     /locus_tag="BAR07_gp015"
                     /db_xref="GeneID:27983490"
     CDS             complement(118806..119111)
                     /gene="ndhE"
                     /product="NADH-plastoquinone oxidoreductase chain 4L"
     gene            complement(118806..119111)
                     /gene="ndhE"
                     /locus_tag="BAR07_gp014"
                     /db_xref="GeneID:27983544"
     CDS             complement(119344..119880)
                     /gene="ndhG"
                     /product="NADH-plastoquinone oxidoreductase chain 6"
     gene            complement(119344..119880)
                     /gene="ndhG"
                     /locus_tag="BAR07_gp013"
                     /db_xref="GeneID:27983536"
     CDS             complement(120236..120739)
                     /gene="ndhI"
                     /product="NADH-plastoquinone oxidoreductase subunit I"
     gene            complement(120236..120739)
                     /gene="ndhI"
                     /locus_tag="BAR07_gp012"
                     /db_xref="GeneID:27983523"
     CDS             join(complement(122472..123023),
                     complement(120823..121362))
                     /gene="ndhA"
                     /product="NADH-plastoquinone oxidoreductase chain 1"
     gene            complement(120823..123023)
                     /gene="ndhA"
                     /locus_tag="BAR07_gp011"
                     /db_xref="GeneID:27983524"
     CDS             complement(123025..124206)
                     /gene="ndhH"
                     /product="NADH-plastoquinone oxidoreductase 49 kDa
                     subunit"
     gene            complement(123025..124206)
                     /gene="ndhH"
                     /locus_tag="BAR07_gp010"
                     /db_xref="GeneID:27983483"
     CDS             complement(124310..124582)
                     /gene="rps15"
                     /product="30S ribosomal protein S15"
     gene            complement(124310..124582)
                     /gene="rps15"
                     /locus_tag="BAR07_gp009"
                     /db_xref="GeneID:27983502"
     CDS             complement(124953..130436)
                     /gene="ycf1"
                     /product="hypothetical chloroplast RF1"
                     /standard_name="ycf1 CDS"
     gene            complement(124953..130436)
                     /gene="ycf1"
                     /locus_tag="BAR07_gp008"
                     /db_xref="GeneID:27983541"
     repeat_region   129193..155212
                     /note="repeat_hit position 111468 - 85449, match 100.%,
                     length 26020"
                     /rpt_type="inverted"
     tRNA            130772..130843
                     /gene="trnN-GUU"
                     /product="tRNA-Asn"
     gene            130772..130843
                     /gene="trnN-GUU"
                     /locus_tag="BAR07_gt034"
                     /db_xref="GeneID:27983471"
     tRNA            complement(131394..131467)
                     /gene="trnR-ACG"
                     /product="tRNA-Arg"
     gene            complement(131394..131467)
                     /gene="trnR-ACG"
                     /locus_tag="BAR07_gt035"
                     /db_xref="GeneID:27983597"
     rRNA            complement(131720..131840)
                     /gene="rrn5"
                     /product="5S ribosomal RNA"
     gene            complement(131720..131840)
                     /gene="rrn5"
                     /locus_tag="BAR07_gr004"
                     /db_xref="GeneID:27983586"
     rRNA            complement(132057..132159)
                     /gene="rrn4.5"
                     /product="4.5S ribosomal RNA"
     gene            complement(132057..132159)
                     /gene="rrn4.5"
                     /locus_tag="BAR07_gr003"
                     /db_xref="GeneID:27983558"
     rRNA            complement(132258..135067)
                     /gene="rrn23"
                     /product="23S ribosomal RNA"
     gene            complement(132258..135067)
                     /gene="rrn23"
                     /locus_tag="BAR07_gr002"
                     /db_xref="GeneID:27983568"
     tRNA            join(complement(136066..136103),
                     complement(135224..135258))
                     /gene="trnA-UGC"
                     /product="tRNA-Ala"
                     /standard_name="trnA-UGC tRNA"
     gene            complement(135224..136103)
                     /gene="trnA-UGC"
                     /locus_tag="BAR07_gt036"
                     /db_xref="GeneID:27983475"
     CDS             135808..135936
                     /gene="orf42"
                     /product="putative pvs-trna-like protein"
     gene            135808..135936
                     /gene="orf42"
     tRNA            join(complement(137156..137197),
                     complement(136168..136202))
                     /gene="trnI-GAU"
                     /product="tRNA-Ile"
     gene            complement(136168..137197)
                     /gene="trnI-GAU"
                     /locus_tag="BAR07_gt037"
                     /db_xref="GeneID:27983554"
     rRNA            complement(137492..138982)
                     /gene="rrn16"
                     /product="16S ribosomal RNA"
     gene            complement(137492..138982)
                     /gene="rrn16"
                     /locus_tag="BAR07_gr001"
                     /db_xref="GeneID:27983507"
     tRNA            complement(139217..139288)
                     /gene="trnV-GAC"
                     /product="tRNA-Val"
     gene            complement(139217..139288)
                     /gene="trnV-GAC"
                     /locus_tag="BAR07_gt038"
                     /db_xref="GeneID:27983492"
     CDS             139885..140076
                     /gene="ycf15"
                     /product="Ycf15"
     gene            139885..140076
                     /gene="ycf15"
                     /locus_tag="BAR07_gp006"
                     /db_xref="GeneID:27983598"
     CDS             141928..142395
                     /gene="rps7"
                     /product="30S ribosomal protein S7"
     gene            141928..142395
                     /gene="rps7"
                     /locus_tag="BAR07_gp005"
                     /db_xref="GeneID:27983548"
     CDS             join(142726..143502,144185..144940)
                     /gene="ndhB"
                     /product="NADH-plastoquinone oxidoreductase chain 2"
     gene            142726..144940
                     /gene="ndhB"
                     /locus_tag="BAR07_gp004"
                     /db_xref="GeneID:27983528"
     tRNA            145540..145620
                     /gene="trnL-CAA"
                     /product="tRNA-Leu"
     gene            145540..145620
                     /gene="trnL-CAA"
                     /locus_tag="BAR07_gt039"
                     /db_xref="GeneID:27983481"
     CDS             complement(146178..153029)
                     /gene="ycf2"
                     /product="Ycf2"
     gene            complement(146178..153029)
                     /gene="ycf2"
                     /locus_tag="BAR07_gp003"
                     /db_xref="GeneID:27983577"
     tRNA            153118..153191
                     /gene="trnI-CAU"
                     /product="tRNA-Ile"
     gene            153118..153191
                     /gene="trnI-CAU"
                     /locus_tag="BAR07_gt040"
                     /db_xref="GeneID:27983470"
     CDS             153357..153638
                     /gene="rpl23"
                     /product="50S ribosomal protein L23"
     gene            153357..153638
                     /gene="rpl23"
                     /locus_tag="BAR07_gp002"
                     /db_xref="GeneID:27983587"
     CDS             join(153657..154049,154711..155145)
                     /gene="rpl2"
                     /product="50S ribosomal protein L2"
     gene            153657..155145
                     /gene="rpl2"
                     /locus_tag="BAR07_gp001"
                     /db_xref="GeneID:27983539"
ORIGIN      
        1 gattggttat gggcgaacga cgggaattga acccgcgcat agtggattca caatccactg
       61 ccttgatcca cttggctaca tccgcccccc actagctaca aaattacaaa ataaaaagat
      121 tgaaatttct accattaatc atctttttta tcttacctta attatgaaga tacaaatgaa
      181 gagacaagag gcataaattt gcaaactttt ttatattata tagaaaattg actcaaaata
      241 ataaactgta aagtcataat aactaaaggc taatttaatt attagcacgt agtaataata
      301 tgatactaaa taaaaaggca taaaaaaaat aaaaaggcat aaaaaaactt tgtgttttgt
      361 tgaagtcaaa aaaggacaaa aataaccaat tgaaaaaaaa acctaataaa taacggagca
      421 ataccgattt attggaagag gatcggcatt gctccgttat tttcaaaaac ccgtatacac
      481 gaagatcgaa atcttatcca tttgtagaag gagcttcaat agcagctagg tctagaggga
      541 aattatgagc attacgttca tgcataactt ccataccaag gttagcgcgg ttaataatat
      601 cagcccaggt attaattaca cgaccttgac tatcaactac ggattggttg aaattgaaac
      661 cgtttaggtt gaaagccata gtgctaatac ctaaagcagt gaaccagata cctactacag
      721 gccaagcagc taagaagaag tgtaaagaac gagagttgtt gaaactcgca tattgaaaga
      781 tcagtcggcc aaaatatcca tgagcagcta caatattata agtttcttcc tcttgaccga
      841 atctgtaacc ttcattagca gattcatttt ctgtggtttc cctgatcaaa ctagaagtta
      901 ccaaggaacc atgcatagca ctgaataggg agccgccgaa tacaccagct acgcctaaca
      961 tgtgaaatgg gtgcataagg atgttgtgct cagcctggaa tacaatcatg aagttgaaag
     1021 taccagagat tcctagaggc ataccatcag aaaaacttcc ttgaccgatt gggtaaatca
     1081 agaaaacagc agtagcagct gcaacgggag ctgaatacgc aacagcaatc caagggcgca
     1141 tacccagacg gaaactaagt tcccactcac gacccatgta acaagctaca ccaagtaaga
     1201 agtgtagaac aattagctca taaggaccgc cattgtataa ccattcatca acagatgccg
     1261 cttcccatat cgggtaaaag tgcaaaccta tagctgcaga agtaggaata atggcaccag
     1321 aaataatatt gtttccataa agtagagatc cagaaacagg ttcacgaata ccatcaatat
     1381 ccactggagg agcagcaatg aaggcgataa taaatacaga agttgcggtc aataaggtag
     1441 ggatcatcaa aacaccaaac catccaatgt aaagacggtt ttcggtgctg gttatccagt
     1501 tacagaagcg accccatagg cgttcgcttt cgcgtctctc taaaattgca gtcatggtaa
     1561 aatcttggtt tatttaatca tcagggactc ccaagcacac aaactttcta gaactagata
     1621 attgggagct tgttattcaa cagtataaca tgacttatag ccccgtgtca accaatagca
     1681 acatcgatat ctctgatctt atctatctat ctatctagaa attcagaaga attttttttt
     1741 tgtttttgaa taaattaaat aaattcgaaa aaagaaatgc ctattttttt tttatagata
     1801 tattattttg atatgataat ccaaatgggt tgcccgggac tcgaacccgg aactagtcgg
     1861 atggagtaga aaaattcctt gtgaaattga tataggtaaa aaaatctctc cccaagccgt
     1921 gcctgcattt ttcattgcac acagctttcc ctatgtataa catcgaagac tccctaaaaa
     1981 acgctaaaaa agtgaaatac ccagttgatc aacctttatt agtcttattg catgaacatt
     2041 taatagaaat taatgaattt ttttgttatc tattcatcag ttaggaacaa tttctaattt
     2101 ataatgatta accaaatcgt taatacaaat aatatccaaa taccaaaccc gccccctata
     2161 taacctccgc gaagtaaaca aagctcttgg aaagattaaa gaaagaacgt gctcttcctc
     2221 cgtaaagaat tcttccaaga attccgagcc taatcttttc aaaaaaacgc gcacagtact
     2281 tttgtgttta cgaaccaaac ttttaacaca agaaacccga agtatatatt ttattctata
     2341 caaactcttt ttttttgaag atccgctgtg ataatgagaa agatttctgc atatacgcat
     2401 aaaccggtcg ataatataag aatctgagga atcggcccag gtcggcttac taatgggatg
     2461 ccctaatgag ttacaaaaac gcgccgtagt caacgatcca atcagaggaa taattggaac
     2521 ggttgtctcg aactgcttca tagcattatc gattagaaat gcattttcta gcatttgact
     2581 ccgcaccacc aaagtattta gtcgccccct ggaaagatag cccagaaagt cgatataatc
     2641 tttgtataag tggtttatat gaatccttcc gggttgagac cacacgtgaa aatgccattg
     2701 ccataaattg acaaggtaat atttccattt attcatcaga acaggcatat cttttgaagc
     2761 cagaacggat tttccttgat atctaacata atgcatgata ggatgcttga acaaccataa
     2821 gttgtcctga aaatcattaa caaagacttg gacaagatct tctacttttc cataaaaaga
     2881 aattcgctca aaaaggagtc ctgaagatgt tgatcgtaaa tgagaagatt ggttacggag
     2941 aaaaaagaag atggattcat attcatatac atgagaatta tataggaaca agaaaaatct
     3001 tggattactt gttgaaaaaa tggaattaga tttctttgga gtaataagac tattcaaatt
     3061 aaaatactca tgaagaaaga atcgcaataa atgtaaagaa gaggcatctt ttacccaata
     3121 gcgaaaggtt cgaaccgaga tttccgggcg aatggggtag ggtattagta catctaagac
     3181 atagtgtaaa tgtgagaaat tgttctcgaa aaaaggaaat attgaatgaa ttgattggaa
     3241 attatgagat ttcgccattt ctttttcttc taagaaagct actaatcgta gggaaaatgg
     3301 aatttccaca atgactgaaa atccctccga tatcatttgc gaataaaatt tattgttgtg
     3361 tccaataaat tgatttggat tagaatcctt agcataaata ctcaaatgaa tccgttgata
     3421 cgtccgacta attaaacgtt tcacactgag tgaactagat ttattgtcat aacccccatt
     3481 ttccaacgga atcgtcgatc tatttaaacc gtgatcatga gcaagtgcat aaatatactc
     3541 tcgaaaaaga agtgggtata ggaagttgtg ttgctgagat ctatctagtt ctaaatggat
     3601 ttgatattct ttcatttgaa attagattgc aacaaaaggg aaggtattta ttggattatc
     3661 aaacgatcca ttgggttatc aaatgataca tagtgcgata cagtcaaaac aaagtattgt
     3721 agtaaaaaaa aatggatacc ttggaaacgg gtaaacccat tatcggattc tcgattttct
     3781 catttttgaa ttggtttatg tttgttatag tataaatagg tggttagaaa tcctttattt
     3841 ttgcaatcca accgctcttt tgattttgga aaacaaaata tctttatcaa tatactgctt
     3901 cttctacaca ttcatctcca acccgtaata gggacaaact catagttagg actcattaaa
     3961 aaaatcgcca atcgactcac ggaaaacccc ttccccgcat taggaactaa tatcttttta
     4021 acgtttaatt agatcgggga attattcaaa ttcaattcag aagagaagct cgttcctttt
     4081 tatttcccga gaattggaac cataaggctc tatccattta ttcactcgac ccaactttga
     4141 attcaatttt ttgttctgcg ccaacaattc aaaccctatt ttgaagccat tgaatcagaa
     4201 taaaatattc tcaaaatttt ccattgatac gacatgctgg tttttccatt cattcctttc
     4261 aggatcagtc gtggtcttac aaactctccc gatggtatgg acgaatcctt tgtttcatat
     4321 aaatgtgtaa aagatgctag ccgcacttaa aagccgagta ctctaccgtt gagttagcaa
     4381 cccgaataat tcgaatgggt ggatacaatc ggaataaaaa agaaataaaa gaaaagaaat
     4441 gaaattgcac aacggaatca aaatattaaa ttagcaagaa atcgactaac aaaatttaga
     4501 atcgattggg aacataaaaa aaagacttct tgtataacag tgaatccagc gaacccatta
     4561 ctttaatttt gaatgaagta aagaaaaaaa tcaaacctct gttacggaga taaataggta
     4621 cggagataaa tggatctgtt tatccttatc cacgatcgaa ttatagttgt tcgatacgct
     4681 gttgtcaata tgacggtgaa tgttgaatat taatgttaag aaaagaatct aaaaaaataa
     4741 aacggcgaaa acaaaaagaa tgaatttatt catttaatta aaaataaaaa aaaaattcta
     4801 aaatgaaata aataaataat atagaaaaga aataatttag aaatgctttt gaaaaaaaaa
     4861 tcgaaaagaa aaagaaagaa cttgcgttag atttgcacta catatttact atacataaat
     4921 acaaatggat acatagctat agctgaaaga ataaaaaaaa agaaatctcg ggttgacatg
     4981 gattcaatca atcaatataa gtaaaataaa caagttgaat cccttgtttt gtgatttgtt
     5041 aatagattta caacgacaaa ctataaaacg cccagtttcg attgcgagta atgtaaattt
     5101 tcgatttctc gacccaatta gttcgttgta ttcatttgat cttttttata tgcatcttat
     5161 atcaataaaa ttctagcaat aaaattgatt tttgttcttc tgcttatttt tttttgtcct
     5221 tatacttcca gaacatgata ctttatggga gcgatattaa ataggaataa aaaataggta
     5281 tgaatagaac aaaaaagggg ggagtagtaa agaaaaagtt atacaaaact atataggagt
     5341 catccacacc ctcttttttt attctatatc ctcggtgcaa tttcgtttaa ttaagatgaa
     5401 gttccttaaa aatcccagcc ttctttgaaa tatcatgaac cgttcctgta ggttgggcgc
     5461 ccttgtcaag gaaatctaaa atagcaggaa gatttaaatg ggtttgatta tttatcggat
     5521 cataaaaacc cactttccga agatctcttc cctctcttcg ggatcgagca tcgattgcaa
     5581 cgattcgata aacagctcat tgggatagat gtagatgaac aatacccccc ctagaaacgt
     5641 ataagaagtt ttctcctcgt acggctcgag aaaaaatgat tcgaaatcgt gtgatttaag
     5701 tccttctttt tcgaaaaaaa aaaagcattc gtactctcat aactcaagtt ggataacttt
     5761 taaatagccc aaaagaaaat ctttagggat ttcttttttt gagtggtctc taaccccttt
     5821 tttgtttgtc tcgtttcgaa tctatttttt gattcttaat tcccattctg atctaattgt
     5881 tgagacaatt gaaaacggta tttccttgtt ccaggatcct ttttatcttt gccttgaatc
     5941 attgggttta gacattactt cggtgatctt tcgttttcaa aaatggcggc aacacacccc
     6001 tttttgcgat ttttttctat caaagaatca tacgaacaat tgattcctgc atgatacact
     6061 tttcatcgaa agagttttac caattccaac aaatttttga tttcaaaatc gctcgaatcg
     6121 gattctttca atttatatat cgaaaatata cttacgaagt ttgttacaac ttattgattg
     6181 gtattaaccc tagatccttg cccctgcgaa atgaacaaat actttctact caagctccat
     6241 catgtcctat ttacactaca ccccaacaaa aaatgagaat tctagtagaa cagaacaaag
     6301 tatgtcgagc caagagccca ttcatttcta gataatctac aatctaaaat ggcggatgaa
     6361 aaaaaaatcc acagcggatc gtgtccttca agtcgcacgt tgctttctac cacatcgttt
     6421 caaacgaagt tttaccataa catttttcta gttttgaacc ggtatgtaat tgattcaatt
     6481 atggaatcat gaatagtcat tgcttcggtc aatacccagt cctttttcct tcgatatgaa
     6541 aggaatagtt agttaattta tgaggaagaa gcctcagtaa gaatttaatt tcaccctcta
     6601 ttttaatttt attgcatgaa tgtaatattt ctttttattt ctaaataaaa caaaaaagaa
     6661 cacgaataaa aataaaaaga aaataaagta aaaagtaaat aagaggatga agatatatga
     6721 acggaccccg tctcaattat taattatgat taaatacatt tccaattatt aattagagcc
     6781 aaacatcaaa tacctccagc tcaaagaaaa ttcatccata gaaaactcga ttgattatga
     6841 gatcttacat cgctcactaa ctcgtatgga ccccactccc aattcattct gggggatgat
     6901 taatcataaa taaaaatagg atcctatttg atacgggatg ctagactctt ttgtatagat
     6961 aaaaagccaa aagggtccag attacgtcat tctttactat aattgttctt ttaccctaaa
     7021 ccggtcttag aaacttaatt ccattgattg aattcaaaca gtaccacgaa taccctcttg
     7081 tttagatttc aagaaatgaa ataaaaaatt ggggctgtct tattaaaaaa aaatataaga
     7141 aagatagagg tttttgcatt tcgatttaga atgtatactt gcaaattcac ggaggtaggg
     7201 tatgtaagga ttttttaagc cactcactta catatcaaag tgaaagggag ggggagggcc
     7261 catccgactt tttttgaatt caaactcttg tgatctatgt tgccatctta cttggatcac
     7321 aaatggataa tggattccgt tttattttcg tattatttga actcgattca atttatgaaa
     7381 aaacatctta ttcagagaag cgttttgaaa attcgaaaca agaagtcaat tttatcaaaa
     7441 attagactct taaaaaaatt atactctgaa agagaggttg ctcaaaaaag taattttgag
     7501 tctgatattc ggatatatat aagaggtcgc tctgggacgg aaggattcga acctccgaat
     7561 agcgggacca aaacccgttg ccttaccgct tggccacgcc ccatttgaat ttcttttcta
     7621 ttcgatacta ataaacacta atattggttg ttcgtcaatt cccggccaaa tctctatgga
     7681 ataaattaga ttcttttttt ttaagatttt gacacaagta gatgcagaat taaactccat
     7741 ttattgatca ttacatagaa ttcaattaag atattgtatg aaagtatgat ttcttctatt
     7801 ctcttgtgag aattgaagga tttttgtttt gattggttcg gttcaaagaa gtattttttt
     7861 ttgtctacct tactttcttt tcgtcatttt tagcttatat caataacata tttttaactc
     7921 aatcaaaata caattatctc caagaacaaa atgtttgtta tgcttaatac ctttagtttg
     7981 atctatatct ttcttaattc tgccctttat tcgagtagtt ttttattcgg caaattaccc
     8041 gaggcgtacg cttttttgaa tccaattgta gatgttatgc cagtaatacc tcttctcttt
     8101 tttctcttag cctttgtttg gcaagctgct gtaagttttc gataagatct ttaatagtgt
     8161 ccgagaaaaa ttcatgattt attcaagctc gagaaaaaaa aattctaaca attgataaga
     8221 ccggatgagt cttccaattt gaatgaaccc tcaagtaaaa cagtaaaatt ctttggcaga
     8281 cacgataaat ttagatttcc ccatttcacg attctgaccc tttttttttt ttcactgaaa
     8341 gaccctatta gagtccgcca caattcgact tcgatattgt gttaatttcg aaaaataaaa
     8401 acccttttgt atttctatca atttgaaaaa ccgtttcatt tcttggtgtc aaaataggat
     8461 atgtagtata aaaatagaga atctattctc tttttccccc cccaaaaaat tttggagatt
     8521 gtgtaatgct tactctcaaa ctctttgttt acaccgtagt tatattcttt gtttctctct
     8581 tcatcttcgg gttcctatct aatgatccag ggcgtaatcc tggacgtgaa gactaaaaaa
     8641 taagaaattt ttctttactt tattcttaga aatgttttta ggatttgatt ttatctattc
     8701 tacatcttta accagtcaaa taaaaagaaa gcaaaagggt tcgctaaatt cgaatttgaa
     8761 agatacccag tcagcgacgg aaacggaaag agagggattc gaaccctcgg tacgaatagc
     8821 tcgtacaacg gattagcaat ccgacgcttt aatccactca gccatctctc ctaattgaaa
     8881 aaaaaaaata ataataatta ctatgttaca ttacacaaaa gataatgctt gaaaaaaggc
     8941 ccttctttac tttaacttta ttatatagct tatatccttt tttctttttt attgtatttt
     9001 gtattggatt atacagatgg atacaacttt tatcagcaat tccatttttt atttctataa
     9061 aatgaaaaat taaaataaag aatggcctcg aaagagatat ctcgaatcaa aatagaaaaa
     9121 aataaagaat atctctttac aaaattacaa aaggccgttt tttttatttt cacggcctgg
     9181 tctggtcagt acccagccgg gccttttttt gttccaatga accataccgc caaatcatag
     9241 aaaaaatgat ttagatggaa tcaaagtgtc atttcttatt ctttattatt cttttgtttc
     9301 ttcttctttt tttttttatt taatttcctt ttactggata ctcgaaaaaa gggaaaaaca
     9361 gaacgatgta tttttttttg cacaatgcat tttatgttat gacttaaatt gttttgtcga
     9421 gccgtatctg tcaaaactcc ttcaagaacc aaatttgtta ttttatttag ttattcaatt
     9481 tcgtttttta ttttgaattt tgaaacaaaa taagtcctca ctctaagctc taatttgcat
     9541 ttcatgattt ttttttattt ctttcctata ttgattacgt ccgattccct tgttcgacaa
     9601 aagtcccatt tctatacaat aatcgtattg tagcgggtat agtttagtgg taaaagtgcg
     9661 actcgttcta ttaatcctct taatagttaa ggggttcttc agtttcattc atattctgat
     9721 caaaaacttt atttcttaaa aggatttcat ttgaatcctt tacctctaaa tgaaagattc
     9781 gaggaagaat atccattctc gtgatttgta tccaagggtc gattagaaat ttcaaatttg
     9841 gattatgaaa ttacgaaaca taatttttgt gaatttggag ttggatcaat ctttccaatt
     9901 gaataagtat aagtaaggga tccatggata aagatagaaa agtctatttc caatcgtaac
     9961 taaatcttca atttttgttt tgcatagggt aagttgaagc aaaatagcta ttaaacgata
    10021 actttggttt actagagaca tcgccatatt catatcctat ttttttagct cgggagaaag
    10081 aaaatacttt tcctaaggat tatctcaaat agaaatcgag aacgaagtaa ctagaaaagt
    10141 tgggattgtt ataacggcac tcttctagag ggatcatcta gaaagcgaat tgttttgaat
    10201 gcattcagac aaaaaaagct gacatagatg ttatgggtcg aattttttga tttcgtcccc
    10261 gtcttatatc ttgggaattt ttccatcttc cataaaggag ccgaatgaaa ccaaagtttc
    10321 atgttcggtt ttgaattaga ggcgttcaaa acggtgaatc gacgtcgact ataaccccta
    10381 gccttccaag ctaacgatgc gggttcgatt cccgctaccc gctccatatg ataatgatat
    10441 caatcattat atcaattcag cgatgcatta attcaatttg aattaatgca tcactgaatt
    10501 gaatacgtaa ttccggaaat tctctcactg attctttatg gtattttttc cgaacaagag
    10561 ataggaaaaa aaaaaatgcg aaaaaaacaa attaggaatg aaaagcgtcc gttgtctaat
    10621 ggataggaca gaggtcttct aaacctttgg tataggttca aatcctattg gacgcaattt
    10681 agcaatttat ttgcatttcc atagtataat atatatattc tatactttgc atatgatatt
    10741 attagattaa taaattatta gattcaaaat tttcaaataa aaaagtaaaa ttacgtatat
    10801 ttatatctta tttagcctta tatcttattt gacttatatc ttatttattt attttattaa
    10861 ttaaataata atcaatatta aataaagtac tataaagatt aagaatgata gattttttat
    10921 ttataattgt tcctgaagta gaaagcgttc catttgttcc tgaatagctt ctttcaaaag
    10981 ggcttccgct tcctcggtga atgtcttagt agaagatatg atttcttgga actgaggttt
    11041 attcgttttt aaataagtac gtaactcacc gagaaatttt cttacctgtc cgatttctaa
    11101 tgaatcaaga taaccgttcg ttccagtata aatagtcatt atctgttctt cgaccgtgag
    11161 aggggctgat tgggattgtt tgagcaactc acgtaatcgt tgaccccttg ccaattgatt
    11221 ctgagtagct ttatcgagat cagaagcaaa ttgtgcaaag gcttctaatt ctgcgaattg
    11281 ggccaattcc aattttaatt tgccggctac ttgtttcata gctttaattt gagctgcgga
    11341 tcctactctg gagacagaaa tacccacgtt aatagcaggt ctgattccag cattgaatag
    11401 atccgcggat aagaatattt gtccatctgt aatggaaatt acattagtag gaatatacgc
    11461 cgaaacatct cctgattggg tttcaactat tggtaaagcg gtcatacttc cttcacctaa
    11521 ctgagaactt aatttagcgg ctctttccaa aagtcgtgaa tgcaaataaa aaacatctcc
    11581 gggataagct tcgcgaccgg gtggtcttcg taatagaaga gacatttgtc gataagcctg
    11641 cgcctgtttg gagagatcat cataaatgat taaagtgtgt cgttcacggt acataaaata
    11701 ttcagccaga gaagctcctg tataaggagc gagatattgt aatgtagcgg gggaatccgc
    11761 cgtttcggct accacaatag tgtattccat cgcccccctt tcctggaaag tagtcactac
    11821 ctgagccacg gaagatgctt tttgaccaat agctacataa acacatatta catttttccc
    11881 ttgttgattg agaatcgtat ccgtggctac tgctgtttta ccggtctgtc tgtcgccaat
    11941 aattaattct cgctgaccgc gtcctatagg tatcattgaa tcaatagcaa taagtcctgt
    12001 ttgaagaggc tcatatacgg aacgtctcga aataatacct ggagcgggag attcaattaa
    12061 tcgagattca gaagctgaaa tttcacctcg accgtcaata ggtttagcca gggcatttat
    12121 aacacgaccc aaataagcct cgcttactgg tatctgagca atttttcctg ttgcttttac
    12181 agaacttccc tcttgtatcc ttaaaccgtc acccattaat acaacaccaa cattatttga
    12241 ttccaaattc agagcaatgc ctattgtacc ctcttcaaat tctactaatt cacccgccat
    12301 tacttcatca agaccataaa tacgagcgat gccgtcgcct acttgaagta cggtaccgat
    12361 atttacaatc ttgactgctc tattatattg ctcaatacgt tcacggataa tattactaat
    12421 ttcgtcggct ctaattgtta ccatgagtat aatttttttt tagttaaaga aaaaaaatgc
    12481 ctacaggaaa aggactaatc agttatttct gccatcgcct caaacgtgtc aatattctca
    12541 ctaatggtac gtaaatgtaa ctccttgttc aaagaactat tcagagtgcc tcgagctcct
    12601 tttaaaactt gttggaaaac ctgttgtcgg acttgctgaa ccgccctttg gtggtcaaaa
    12661 cgaatggttt catttttgta attttctaat tcttccaaag tcttataagt tgacttaatc
    12721 aaattcaatt tttctcgttc tatctccgag tatccattca ctcgaaattg atctgcttcc
    12781 ctttcgactt tccgtaagcg agcccgggct ttttccagcc gttgaatggc ccccccctgc
    12841 agttcctctg aatttcgaat agtattcagg atcttctgtt ttcgattatc taataaatca
    12901 cttaatgaaa gtagattatc tttccattca tctcaaaact tacatgatcc cttcccgaac
    12961 caaacatgaa tttttcgatt catttggctc tcacactcaa ttacttcaac tttttaagta
    13021 tgggggcaat tcccatatct ttttttttta atgtaatgag cctatcctct acctctcttc
    13081 tctattcata ttccaagatg tcgcgactaa tcactaatcc aagaccagaa tattttgagg
    13141 actcttctga cggaacaaaa caaaaatatt gaattgtcag caaagttgtt tctttttttc
    13201 gtcaaatcca aagaattctt cttactttat attatacaca ggtcaccgat tcagcataaa
    13261 aagcggttga ttgaaatatt tcaaatattt tgcatcccaa taaaagaaaa ggctcaaata
    13321 attttatcga catgagtgtt ttatatcaaa aaaaaaacaa attccaatta ttcattttgc
    13381 aaacatttct attctatatt aatagagtag tagaaagagt accatgctgc gtctggactt
    13441 caaacagttc ggtttagctt taaccatgtt aatgacccca cactattggt ttggttgata
    13501 gagaatcaaa gtagatttac caatgaatca cgaaatgcta tggttcttaa atatgatttg
    13561 aaattgattc agaagtaatt cgcggaatcg tgcacctttt tcgatctagt tataatgaaa
    13621 aaaagtacag ctggttggat ccggcctatt cttgaaataa acaactcgca cgcactccct
    13681 ttccaaaaaa gatcaataca ccaaggacta cacttagatt tattggattt gttgctaaaa
    13741 tatcggtatt aaacccgaaa ctcccggcaa atgaccagcg aaccaaggaa acgaaagaat
    13801 cggttatatt tttcatatta tctcctcttt tagatagact aaaaaaaaaa tacgtaattt
    13861 gcatatttat aggattaaac aaagggattc gcaaataaaa gcgctaatgc tacaaccagt
    13921 ccataaattg ttaaagcttc cataaaagcc agactaagca ataaagtacc tcgtattttt
    13981 ccctccgcct cgggttgtct cgcgatacct tctacagctt gacccgcagc agtaccttga
    14041 cctactccag gtccaataga agcaagcccg acggccaacc cagcggcaat aacagaagcg
    14101 gcagaaatca gtggattcat gataagttcc tcgcactaaa ataaagaaat agttaatgat
    14161 acaatcgtcc aatgaattat gacttaatta ttccatcgct aagattcatc cagtcgaaat
    14221 aactaagaac tcggaattga agtaacaata atattagtat taaaccctac ttcgatatct
    14281 cttttttagt tccgatccac aggatttttg tgaatccata cgacttttgt tcttccattt
    14341 cttctttcca aacccttttt taattcttcg ttcgttagtt ttctttattt catcgcttta
    14401 ttccttcaca ttcaattcac aggcaaagac gaaaccgaag aatttctatt ggaatctcta
    14461 tctaagttca caatagtagg gcggattaga tatatcttta gttgatatat aactatcaat
    14521 atctaatatc atatatacat gtctttcttc cataacgtaa accaactatt catatcttca
    14581 tatcttagat tcaaactatt cgtatcttaa agtaagtcaa tcgtattcta gaatcattct
    14641 tggaaccata cacaagagtt ggcttagagt cattagatcc catatacccg attctgttcc
    14701 cctcccccaa tcaacccatt ttttatgaat ctcgtttggc gaatcattgc atagaaataa
    14761 acataagtgt tttattccgg taaggtcatt cactttaatt atttaattat ttattaatat
    14821 tttcttttgg tcaatcgttg aattgaataa aatcaactga aacgggaatc attctagaaa
    14881 gcatctttct ttttcttttt aatcacacac cgtgtaaatt gtgatactat gatactataa
    14941 gaatttttat attaagaatt tttattcaaa taatgactcc ttatatttga attgaatgaa
    15001 caaaacaata gaatgatgat attcattggc aggagtatga tataataaag ccaaacatga
    15061 atcatgaatt ttaggaaaaa aatatttttg atggaaaaag atctttttga tctctttcct
    15121 tttttacaat tccccaatat ctgaattttt tttctatgac tcttggtcgt atatcccgta
    15181 tttgtctatt tctatttgta tattgatgtt tcctaagtgg attatcttta gttacgcgta
    15241 cactgcgtta ttctaagcta aaaaaaaaaa aagagactat ttcgaaaact agtcaatgat
    15301 ggccctccat agattcgcct atataagccg ccgctaaagt tgcaaaaata agagcttgaa
    15361 taccgcttgt aaataatcca aggaacatca caggtatagg aaccactaaa ggtactaaag
    15421 aaacaagaac aacaactact aattcatcag ctaatatatt cccgaaaagt cgaaagctaa
    15481 gtgataaagg ttttgtgaaa tcttctaaaa tgttaatggg taaaagaatt ggagtcggtt
    15541 gaatgtattt actgaaataa cctaatccct ttttagaaag acctgcatag aaatatgcta
    15601 ctgacgtgag caaggctaaa gcaacggtag tattgatatc attcgtaggt gcagctaact
    15661 ccccatgggg taactttatt attttccaag gtaaaagagc accggaccaa ttcgaaacaa
    15721 aaataaatag aaacatagtt ccaataaagg gaacccatgg accatattct tctccaatct
    15781 gagttttgct cacgtctcga ataaattcaa ggacatattc gaagaaattt tgaccggcag
    15841 tcggaatagt ttgtggattc cgaacagcta taagggctga acctaataag atagcaatta
    15901 caacccaaga agtaataagt acttgggcat ggacttgtaa acctcctatt tgccaataga
    15961 aatgttggcc tacttccaca ccggatatat catataaccc ttttagtgtg ttactggaac
    16021 atgatataac attcatattg ccctctaaca gaaatagaac tttaaaaaga attattttga
    16081 ttcaaccctc tccctttcga cttgtatact ttaattagaa ttatccgttt tgaatacccg
    16141 ctaatcacat attccaaaaa tccatgtagt taccaaaaaa attgatttat cttattatta
    16201 atcaaggatt tcgtatatag ctagaacgac cctcacaaat tgcaaataca aatttattaa
    16261 gaattaatcg gattgaagct atagcgttat cgtttgctgg aatcgaaata tctgcgagat
    16321 cggggtcaca atttgtatcg attaaacaaa ttgttggaat tcccaaagcg atacattctc
    16381 gaagagctgt atattcttct tgctgatcaa cgatgattac aatatccggt acccccgtca
    16441 tatattgaat accgcccgga tacgtttgca agcgtgataa ttgtctcttc aggatagctg
    16501 catctctttt tggaagacgg ttgagtctcc ccgtcttttg ttccgctctc aaatccctga
    16561 acttatgaag tctcgtttct gtcgtggacc aattcgttaa cataccaccg agcctttttt
    16621 tattaatatt ttttattaat ataatataat gacatataat gacaccgggt tcttattgca
    16681 gctcgtgcta ctaaatccgc tgctttataa caagcttctg ataaaaaacg agcagttctt
    16741 gtcagatttg taatatgaat atctttatgt tttgctgaga tataaggtga cattctagga
    16801 ttccatttcc tagtaccatg accaaaagga attcctactt ccatcatctc ttcaaaattg
    16861 atattccact atcttcttgc catttctccc catacttcct ctttttttta tcaaatcttt
    16921 tttttatcaa atcttttttt tatcaaatct tttttttgat aaaaaaaaga gacgaggtgc
    16981 cctgaaataa ataattgtta caatggaacc ttctcttcta ccagagattg gccattgata
    17041 cacaatccag gccattcatt actttctatt cgttattatc tttcttttct tactattaag
    17101 aaatctcttt tcttactatt aagaaatcaa aggatccaaa atagttaaga gaatccgctc
    17161 cttaggactc attaaatcct ctaaatgatt gttctgatgt atcatgtaaa gtctttgaaa
    17221 tgcaaaagtc taataattct ctgtggtgta agaaaatatc tatcatcccc ccccgaataa
    17281 attctttttt ttgtttccaa aagaatattg ttatgctgcc gtgaacagtg cactaatgct
    17341 ttgaatccgg taccaacggg tatcatcccc cccagaacaa cgttctcttt caggcctttc
    17401 aaccagtcga tacgaccccg gagagctgct tttgctaaaa cccgagcggt ttcttgaaaa
    17461 cttgcttcgg atataaaact ttgagtattc agagatgctc tcgttattcc caataatata
    17521 gctcgataac agatcgcttc ttccaaagca cgccccgttc gctccgctcg taacaatcca
    17581 ataagttcgc cgggtaaaaa aatattcgac attccatctt ctgaaaccaa cacttttgat
    17641 gttatttgac gtacaataat ttcgatatgt ctattatgga tttggacccc ctgggatcga
    17701 taaacctttt ggatcttatt aaccaaagag atacgacttt gcactatagt tagctcagca
    17761 ccaattaaga atccccaagg aatcccaaga attcttgtta tacgcgcgtt ccaaccctca
    17821 actctttttt ctaggttcat cgatattgaa tcaatcgaac gcacttctaa cacctgttct
    17881 acttttggaa gaccctgcgt tatatcacca gatcttgatt tttcatatat aaatgtaatt
    17941 aatgtatctc cttcataaag gatttctcca taatgcccat gaacagttgc tcctggagta
    18001 gccaaataag gcttagctga tcttattact acagagccag cttgaacaat taaaacttga
    18061 cctgatttga ggtgtggtcc atttgtggct atacatatat tttcacaaat aaactgccca
    18121 agactcatta ttgtggacat ttcctcacaa taattatgat ggataaaata ccaattcaaa
    18181 ttaaatggat tcaaaacaat cttactgtct ggatcaggat tataaattct ctcgttttca
    18241 tccattaaat aaaatttacg tacttgaaaa gtctgtttta aattatcaag tttcaaatag
    18301 ttagttaccg aaatcggatt ataagttatt aaatagtaaa atgaataaaa attcgcaatt
    18361 tgaaggactg ttcctaaggg tcccaacgaa ttcctaattg gaattagagg atctttttga
    18421 atgtgaattg attgctttat cacattatga tatttgatat cgttgaatgg acccattcga
    18481 aaacaattag atgatgacaa aattatcaaa gattggcatt ccttatttct attcaacaag
    18541 gtatgaatag ttccttgatt ttggctaagt gattgttgaa ccctggcctt gaaataaatg
    18601 gagtaaaacg gatttatatt ggtgagatct gggccattat cagagatcaa tcctggactt
    18661 gacggagcat tcctttttct gatatacgaa atatgggatt gcactaagtc gattcttagg
    18721 aaatctcgaa tcataccatt tgtacttact tcaacaaagg aagcacagac ctcttcgacg
    18781 gaagaacttt ttttgtcttg gtcccaattc aagactaaac aagttcgaac taattgaata
    18841 cttgtgtcag aaataccccg aaagggtttg ccctttccat aaaggatata attgacaact
    18901 cgaaggtgca tattatcttt ttcccgcagc agatcctggg ggaagagtgt tgctaaatcg
    18961 ataccgttcg ctatttcata tgtgactacg ggtcgaacca aaacaaaatg ctttttcttg
    19021 gtaggtgtga tccgttggac atagatccat tttttcaatt tttttgattc ccgggtggat
    19081 tccttaagtt ctttttttcc cgtttccggc ggtatcaaga tgccactgtg tcgggatatc
    19141 ttatccgttt ccccaggaaa atggatatcc ccagaaaaaa tttttagttc aatctttttt
    19201 ttttttttct ccactcggac caatccgccc acttggcttc ttctatttaa agcgatccgg
    19261 gtatctactc caatgatact attattccgt accattacgt aagaagattc gggtaaaata
    19321 tgcacttcct cgggaatgaa aaaaaagcga tcaattttca tttgaaattt tgtcttaatt
    19381 tttttgactc ctcgatactc aatcaagtcc tcttttttga cgattgaatg cgcccctata
    19441 gtcccatatt tagtaattcc tgaattcttt cttctgtatc gaggatcatc aaaataagca
    19501 agaatactat ttttacggaa aatacccttt atgggtattt caatcgagat acccgaatgg
    19561 ggcattagtt ctttctcttg ttcttgaatg gattggaacg gaatgagaaa ttgatttctt
    19621 cgcctttttg ccaataaatc agaattcttg tggagaattg caggatgtat gagattacaa
    19681 tgaccaatac ctatgattcg attaaatccc gaataatcca aaataccatc ttctttttta
    19741 tcagaaaaat ctgacctaac taatttgtgt ctcacttgat cattattcac tgagaggcta
    19801 gaaatatatc ttcgttcgac agaatgagaa tggatgttca gttgatcttg atccttgtgg
    19861 agtgaaaaag aaactacacc ggatctgcac gaacctcctg ataatatcca taaatgactt
    19921 gtttttggta agagccggac attactatat tgaaattcgg gtgcatggta cacgtcggta
    19981 ctccagtgca tttctccctc tgagtcagaa taaatatgtt ttcgaaccct ctccttaaaa
    20041 ttcaaagtgt atgttcccgc ccgaatctca gcaatcactt gttctgattc tacatattga
    20101 tcattttgaa ctaaaagaaa gctttttggt ggaatagtca ccttatgcat aatatcttca
    20161 ctctcaacaa ttacatacaa atctatatca catagaaaag caggatgccc gtgccgtgta
    20221 cgtgtgggat ggactaaatc ctcattgaat tttatttttc cattagaggg ggctcgcaca
    20281 tgttctgcga tgccccctgt aaatactccg ccggtatgaa aagttcttaa tgttagttga
    20341 gtccccggtt ccccgatgga ttgacccgaa ataataccta cagcttctcc caattcaacc
    20401 aggtcaccat gagtgggact ccgaccataa cataatcgac agatccaaga ggtactccta
    20461 caagtaaagg gggttcgaat agatattgct tgtgttcgaa aggttatgaa tcgattgacg
    20521 agtccaatcc cgatatcttg atttcgaatg gcaatgcatc gggggcctat atatatatcg
    20581 tctgctaata cacgaccaat taatgtttgg ctaaaaactc tttccgacat catccggttt
    20641 tgaggactta cagaaattcc tcggatggtg ccacaatctg ttctacgtac aacaatgtgt
    20701 tgaactactt caacaagtcg gcgcgtaaga tatccagcat ctgatgttcg tacagcggta
    20761 tccacaactc ctttgcgggc tccatagcaa gagattatat attctgttaa agacagtcct
    20821 tcgcgtaaat tgctttgaat gggtaaatca atcatttgcc cttggggatc agacattaat
    20881 cctctcatac ccactaattg gtggacttga gatgcatttc ctctagctcc cgaaaaagac
    20941 attatatgga ctggattaaa gggatctgtc atcctaaaat taggattcat ttcttgtcgc
    21001 aaatattcac ttgtagcata ccatatctca atggattggc gcagtttttc taccgcgtgt
    21061 acattcccat aatgatggtg tttttccaaa atcaaacttt gttgttcagc atcttggact
    21121 agccatcctt tagaaggtat cgttaaaaga tcatcaattc ctaatgaaat ggatgtagca
    21181 gtggcttgct ggaaacccag agtctttact tgatccagga tgtgtgatgt atatgccatt
    21241 ccgaagtgat ctattaacct gctaataagt cgtttaatgg cagttccatc tatcatttta
    21301 ttgtgaaaga ccagacccgc ccgttccgcc ataggtacct ccatattccg ttgagtagga
    21361 ttcgacaatg gatttaagtc aatgattgga aaacttcctt ttctcgatct tgattcgcgt
    21421 agaaaggtca agaactacgg tcctagttga atcggaaagg cccgaattca catcggtgtt
    21481 atagaattac ttagcttaga caccatatga ttaggtacca tatgagcagg cccggcaaaa
    21541 cccttgtatc gcttcttcga tttctcgata aagagaaata tgaccaacgg tggttcgaat
    21601 gtatatacaa agaatttctt tttttacact tcttactatt agataatgtc cataaatctc
    21661 atgataggta cccaaagatt catagtgaac ttcgatggga gcttcccttg aagcaataac
    21721 gcgttgatct agtcgccacc ggagccacag aggactatct aaattgattc ttttctgccg
    21781 aaaagctcca attgcatcat aggaattaca aaaaaagggg tctttcgtat aattatagct
    21841 atagctatta tcgccacttc tttgattttg atagtttctt tgattacatg gattatacct
    21901 atttgcacaa atacctcgaa gattcctgct cgttaataca tagagtccaa taagcatatc
    21961 ttgagtcggt acagaaatgg gatccccaat agcaggagac aagagattca tatgagaaaa
    22021 cataagtaaa cgagcctccg cttgagcctc taaagataaa ggtacatgaa cagccatttg
    22081 atccccatca aagtctgcat tgaatccctt acagactaat ggatgtaaac aaatagcacg
    22141 tccttccact aaaacgggct ggaatgcctg tatgcctaat ctatgcaaag taggcgctcg
    22201 attcagcaat acaggatgtc cccgcataac ttcctgaagt atttcccata taatcggccc
    22261 tttgtcccga atttgactct tagcaactcc tatgtttgaa gcacgatgtt gtctaattag
    22321 actacaaatt acaaatgcct ggaaaagctc tattgcgatt tcgcggggca acccacatcg
    22381 atgtaatgaa agtgaggggc ctacgacaat cacagaacgc cccgaataat cgacccgttt
    22441 gccaagcaga gtctcacgaa atcttccctc tttgccttca attacatctg aaaacgactt
    22501 atacacctta ttatgaccat ccctcatcgg ttgtccacgg attccattat caagaagtgt
    22561 atctacggct tcttgtacca atttctcctg acacattact aattcccctg gcgtagatct
    22621 acttgttgtt aatagatcgg taagagtatt gttccgatag ataactcttc tatagagttc
    22681 attaatatct gaactcatta gtttacctcc ctctatctga atgatcggtc tcaactcggg
    22741 aggaagaact ggtaatagac ataaaaccat ccactctggg tctatatttg ttcgaataaa
    22801 atgcttagct aattctatgc gtctaaccaa aaaatccctt cttcttccaa tttttcgatc
    22861 ttcccattca ttacctgtgg gtccttcttc ccctaattct ttccattcga cccacgaata
    22921 ctctataata attcgcaaat ctagatcggc taattgttcc cggatagcaa ctgctccagt
    22981 agaaatttct cggttgcgaa atatatcgaa accttgggta gtaaaaaaaa gtgggatgct
    23041 gtatttccag gattggattt catattcgaa taaacctcgt aatcgtaaaa aagtgggttt
    23101 tttagctata ggcctagcaa aagaaaaatt gggataggat cctataggat ctcccccccc
    23161 cttcaaaatc ggacatgagc gtttcccctc atccggctca agtagttaca ccaaattaag
    23221 gctaaagaaa ggggttccca ctttcaaatt ctagaaaaca ccccaaacaa ctactcctta
    23281 ctcaagttcc tagtgaagac taagcaacat ttcttcgatt cattttaaat gcaatgttca
    23341 atttttgagt agtctacttc ccccgaatca tgaatctcct attcaaatta aaagaaagaa
    23401 gtaccttgga attcataagg gatttccttg tctatgtatc gttccatgcg atcttttagg
    23461 tcctgcttca cctcgacggt tatgccacga tgtccttaaa gcctatatgc gatgtataga
    23521 ctcccgtaac catgacctat ttgcttattt gaagataatt tcatttcttt ctaaagaaag
    23581 ggaattatta attccgcaaa agaaagaagt cttttttttt tcacgaggta caactatcaa
    23641 ttttgatttc ttttttactg aatcgaccat agacccattc cccttttgat ttgggagtgt
    23701 tgaatacacc ccttattctg agcttcatgt tactcctaca tgtcagattc tgggcatccc
    23761 aattcgattg actgggatga cagtttcata tttctaatct gtaaaatcaa aatttcgatc
    23821 aaatcacaca tcgcaatata ctagaccttc taattcttta agaggtttat ctaaaagatt
    23881 cgcgatataa ctaggaagac gtttcaaata ccacacgtgg gttactgggc atcccagttt
    23941 tatgtatccc attcgatatc ttcgtatccg agaatcaaca aattcaactc cgcattgttc
    24001 acaaaattgc gggtcttgct tttcatctcc gattactcga taatttccac aagcacaaat
    24061 tccactttta ataggtccaa aaattctttc acaaaataat ccatcttttt ccggtttatt
    24121 cgttttgtaa tgaaaagtat agggttttgt cacttctcca actatgtctc cattaggtag
    24181 gattttattg gtccaagcgc ttatttgttg aggagagact gatccaactc ggagttgttg
    24241 atgtttatac cgatcaatca tagaagcaaa tttgtgattc attccgatta agcttccttc
    24301 ttattaatct ggaagttttt ctcagataca aggaaatgat tcagttccaa agccaaagat
    24361 cgtagttctc gaacgagcaa tcgaaaagat tctggagcat cttcgggttt aggtattgtt
    24421 cctccaatga tcgtagtacc aagtacttct tggcgagctc taatatgatc ggatttataa
    24481 gtaagcatct cttgtaaaat atgagcaaca ccaaagccct caagagccca aacctccatt
    24541 tctccgaccc gttgcccccc ttgcttggac cttcctctaa ggggttgttg ggttacaagt
    24601 gcataatgcc cactggaacg cccgtgtatt ttatcatcaa cttgatggat taatttcaag
    24661 atataaggct ttcctattat aacaggttgt tcaaaaggat ctcccgttcg tccatcaaat
    24721 attctgcttt ttcccggata ctcgggttca aagacccatg gattcgctgt ttgtttactg
    24781 gcttcatata attcagaaaa cacgagtttt ctcgaagcct cttgttcata tctctcatca
    24841 aaaggtgcta ttctataatg tctatttagc agaccccccg ctaacccgag cgagcattca
    24901 aatatctgtc ctacattcat tcgtgaaggt actcctaatg ggttgaagac catatcaaca
    24961 ggccttccat cttgcaagta aggcatatcc tgtctaggca aaatttttga aatgatccct
    25021 ttatttccat gtcttccagc tactttatca cctactttaa tttcacgttt ctgtgaaata
    25081 tatacacgaa tcgtttctgg attataacta gaacccccct tttttcggat ccatctcaca
    25141 tcaataactc gaccccgacc gcctataggc agttttagac aagtttcctt tgaagtggat
    25201 acctgaatgc caagtatggc ccgtaataat ctatcttccg gagcatacga tgattctttc
    25261 gccgtctgag gcgttaattt acctactaaa atatcgcccg tctccaccca agatcccagc
    25321 ataacaattc catttttgtc taaattgcgg agtaaacgga cttctagatg tggtatttca
    25381 ttagtgatcc tttcgggacc ttggcttgtt acatgagtct gaatttcata tttccgtatg
    25441 tgaaaagaag tataaatatc tctatatatc agacgttcgc taataagtac cgcatcctca
    25501 aaattataac cctcccatgg catataagct actaatacgt ttttccccaa agcgagttcg
    25561 ccaccaaccg tagcggcacc atccgctaaa acttgtccct ttttaatgca tctatcccga
    25621 ccaacctggg gtttttgatg catacaagta tttttgttgg aacgttgata cataactaat
    25681 ggaataccta tcgtatctcc attgtccgat aaaacgatct tgtcaatatc cgtataaagg
    25741 acctttccct cgtgttcggc tatagcggta acccctgaat ctagggccac ttggcgttcc
    25801 aacccagttc caacaatgca cttctcggac cgagagagcg gaactgcttg gcgttgcata
    25861 ttagaactca ttaaagcccg attcgcatca ttatgctcga taaaaggaat gagggaagct
    25921 ccaatagaaa aatattggaa gggagaaata cttcgaagat gaacccgttc ccacgaaata
    25981 gtcaggaatt cttgacgata tcgagtcgga acaacctgtt cttcctgaat accctgactc
    26041 agcgccaaag aatttcctgc cgctaccata tagtattcat ctatacttgg tgataaataa
    26101 agcattcgta tctttttcga tttctcaaag atttcataaa atgggctttc tagagacccc
    26161 caataaccaa ttctcgcatg aattgctaag gatccaataa gtccaacatt gattccttca
    26221 gacgtgtcaa ttgggcaaat gcgcccatag tgactaggat gtatatctcg tatccgaaaa
    26281 ctagcagttc gtcctgtcaa tcctccaggg cccaaataac tcaattttct cccatgaact
    26341 atttgtgtca atggattagt tcgatccaaa acttgagata atgggtgtaa tccgaaaaaa
    26401 gaatcataag tggttgttaa tggagttgaa gttaccaaat tttgaggagt cggcatcaat
    26461 ttatgcctaa ttgctccgcc tatagttcct ctaaccgcat tttctaaccg aaccagggcc
    26521 aatccgaatt gatcttgtaa gagatccgct acagaccgaa tacgtttatt tttcaaatga
    26581 ttcatatcgt caagtgtacc cattccaaat ttaagtccaa tcaaatgatc cgcagctgcc
    26641 aatacatctc gtggtaacaa aaatatattg tttttgggta tattaagatt cagcctctgg
    26701 ttcatatttc gtcgaccaac ccttcctaat tcgcatcttt ggtgaaaaaa tttcttttgt
    26761 aattccttac ataaggattc agaaaatacc ggatctccgc ctacacaagc aaattgttga
    26821 taaaactcca aaatggcatt ttcttttgac ccgatttttt ttttctcttt atcagtcagg
    26881 aaagacaaga aaatttcagg gtagcaaata ttctctagaa tttctcttag attcgaaccc
    26941 atagctgatg atagaactag aatagatatt ttctgtttcc tactcacacg agcccatatc
    27001 cttgcttttc tatcaatctc taattctaat cttcctcccc aatctgatat tatggtgccc
    27061 gcatagacca aaattccgtt atggtccaat tctgaccggt aatagatacc tgggctttgc
    27121 aatatttgat tgatcacaat tctgtatatt ccatttacta taaaagttcc caaggaattc
    27181 attagaggaa tgtttccaat aaaaattgtt tgttcttgca tatcccctct gcttttccaa
    27241 attaatcctg cggatacata taattcagaa gaatatgtga gtgattcata tacagcatct
    27301 ctttctttta tcaaagattc taccaattga tatgtttcca caaataattg aaattcaatt
    27361 tcttgatctg tatcttcaat ttttggaaac ttataaagtt cttctgttaa gccctgatca
    27421 atgaacctac aaaatccttc aaattgtatc tgattcaacc cgggtattgt agacattccc
    27481 gcatttccgt caccgagcat tttgaatttc ccatttatca aaaaatccca ttcttttctc
    27541 attctgcatt gaatcatatg aatcgatcta gcaatgatgg aatttcgatt ctgtttactg
    27601 aatcacatga aattttaccc aactccatat atatggaatg tatgaaatac gtatgaacgg
    27661 aggaaaaaag atgattttag acttaatttt agacttaatt ttagacttag ttaaattgga
    27721 atttctaaga gacagatcca aacggaaagg aattgataaa ttccacttag aattatggag
    27781 tttttttatt ttgtctagaa tagaaaattc actttatacc attattatga tattacatat
    27841 tccaatccga ttggatatca gaaaaataaa tggattcggg atttgatcca ttcacggaga
    27901 taaagacata ataatcagaa acaatataac aatagaaagt taattttttg agtacttaac
    27961 tctttcgtga attccattgt tccaaaaatg atttgcagag aactcttttt tctttttttc
    28021 gtagaatttt gatttttaga atacgattga agtgcataag aaggcttgta tttattaaac
    28081 ccgcgctgct atagctatct atccatacat cgctctcctt tattgcatac ttctactcgg
    28141 gacagcgaca gcacatgtcg tactctatca aaatttctat tttctcttca atctaatcaa
    28201 tctaaattgc agtacgacaa gtgtccgcca attccctata aacaggcatc atacacaaat
    28261 aatatacccc ataagctaac tgtggaacac aacttatgtt tggggtttac atatactaat
    28321 aattgacatt ataattgaaa ttgagttgag aaggtttttt tttcaataaa aaaatcaaga
    28381 ctgattagtt atatatcaat tttgattttc tgatatcatt tatcattagg gaaagacaat
    28441 ttgagatgta aatccaagag tgggtcatga atttacagtc atatagttaa tggttccaat
    28501 ttgttctgaa tttttgcttt tgtaactgaa aaaaattccc attttgtttt ttaatagaaa
    28561 agagaggtat ttcgatattg ggtgttttga gatactataa aattaattga agggaaggag
    28621 ccggcccccc ccaaaaaaac aaataacaaa taaaggggaa tattttcatc tatttggtat
    28681 cgttttggcg gcatggccga gcggtaaggt gggggactgc aaatcctttt tccccagttc
    28741 aaatctgggt gtcgcctgat taacaaaaga caagactcaa aatcccttat tctttattct
    28801 cctttgctgt tataactcgc cgaatttttc ccagcaaaac acgcgtagtc ttgagacttt
    28861 cttgattgga aacagctggc cttctttaaa ttaaagtgcc gtaactcgtt gtatttagga
    28921 ttcaaggaaa gattatagta gtggaagggc tatcatatca aataaagagt taccgatttt
    28981 tttccattac taatgtcgtg tctactggcc gggtcttgaa ttagattgga tggataattg
    29041 gcttttttct tttacttaat gataatgaag gacaagaaaa ataaagaata ggtatcagta
    29101 ttcctacata tatatattag tagcattccc tttgatactt caaaagaaaa gcgtaactgc
    29161 agtttcattt ttcatattta ttggagtctt ccatcaaggg tgttgggtca gaatcccctt
    29221 ttgactctgc accagtgatt ccactattat taataaacac taatggaata attccttcat
    29281 attcagagag ataggggaca taattcacat ggatatagta agtctcgctt gggctgcgtt
    29341 aatggtagtc tttacatttt ccctttcact cgtaatatgg ggaaggagtg gactctagag
    29401 atactacgaa ttgagttggg gaatcaaatc gtatcacttt tttatagatt ttttatagat
    29461 cgttttgcaa agcataaata atctttatta attatttaat atattgaatt cattaattta
    29521 attcaatttc gaattaaaaa attgaattaa taaaaatatc ttcattccga aattgtattg
    29581 gcttttattt ctgctgtgct ttattgacgc gtttgctatc atggctgaag gattcaaaat
    29641 cgataggata acccttttcg aatttcgaaa tccgaagaag ttaccataga actccttgga
    29701 ttatctgtaa accgcgcaat caattacttc tttgaaatgc taaaaaaaag attactttct
    29761 aattttctat aaattagaaa ataataagag ttgcctcgcg attatttcag attgattgga
    29821 atcaacaaaa atcaaagaaa caaatagatg aagcaaagaa atagaatcga gatactatgt
    29881 acattccata tatttaattg atattaacat ttatgaatat ccatatacat attgtagatt
    29941 gatctcgatt cagtttgtat ctttctagat tacaataata aaaatggata gtatggtcga
    30001 acgattcatt tttgaatcgt tcgaccatac tattactatc ggatcttaga ggctactgcg
    30061 gattctagtc cgttcattgc atttgggaaa ttgaattttt ttttttgagt tcttaaatca
    30121 ttgataagaa ctaagaaatc aagtgtaatt caaattaatc actttaatta ctttgactga
    30181 ccgtttttac atatattata agcaaaaaag cagtaggaac tagaatgaac agtgcagtag
    30241 caataaatgc gagaatattt acttccataa tctcatcgtt tcgttttttt tttttacttc
    30301 gcaataactc gggatttaat cccatagaga tgataaatct ttcgtttgtc aattcaatgg
    30361 gatcgattcg atttcaatga tattgaatcg gatcaatatc atgaataaca atatctgagc
    30421 tatcaagtcg attcatcgtc gagaattgaa tagtataaca taggcggatc ttctatccac
    30481 ataccaatac aaacttagat tcctgattca ctcaaaagaa ttcctttcct ttctatttta
    30541 agactttatt ttgatttatc attcttttcc attctgtctt ttcgataacc taccgccttt
    30601 cttgtacaat catctacccg ctttccactt ccattgtttc caaacggttt acaaataaac
    30661 ccaaacaaac agaaaataga aaaaaggaag gagttaagtt ctaaactcct ttttttaatg
    30721 atctaatttt cttggaaaac aaagaaaaag aaggatacct cggggaatga aactataccg
    30781 tttgtaccca gtttaacaga aaatggagag agatatttat gtattttttt attggatttg
    30841 gatccgtcgg gactgacggg gctcgaaccc gcagcttccg ccttgacagg gcggtgctct
    30901 gaccaattga actacaatcc cggagaaata aaacgtacag catccgtatt cttatgattt
    30961 gattcaaacc atttcgattt cgattaatag tgccctgttg taacagagac gtgagtgata
    31021 tccacatgaa tatacacttt agtgaaagaa gaaagcagca cggattattg attattagta
    31081 atcctttcgt tattgccaaa tcgattgaga atccattttt cattgaaaaa agcgtctttt
    31141 tgtctttgct ttcttctttt cattagactt tatacttaat aatcctgata gaaatctaga
    31201 tcactagcaa gatcagaatc agaatttatg agacaaaata aatggaacaa ataaaaaaat
    31261 agtggtgggg atatatcaga aaatttgact tttttgattc tttcatatct tccatttatg
    31321 gaaaactaaa ggggttatat catttcatgg tgaatcagcg aattattaat tattcggcta
    31381 ttgggccgag ctggatttga accagcgtag acatattgcc aacgaattta cagtccgtcc
    31441 ccattaaccg ctcgggcatc gacccagaaa gagtctattc gagtcttatt gataatccat
    31501 gatcaacttc ctttcgtagt aacctacccc caggggaagt cgaatccccg ctgcctcctt
    31561 gaaagagaga tgtcctgaac cactagacga tgggggcata attgcccgac cgccatcata
    31621 ctatgctcat agtatgagca gttttttgaa attgtcaata taatggaatg gtatgactag
    31681 atccgaagga tctttacgtc ttttctgatc ccataccata gcattttgtg attcgttttc
    31741 gtcatttata ttcatgaatc acgcattaga atctttattc tgaagattct agaaaattaa
    31801 tataaaaaaa agaaggttaa acttcatttc ttccactttc attcattgat taacttcttg
    31861 ttaagatcag agaggcgtat ctccatatca cactaagcca ggaaattaac agatgagaaa
    31921 tcgaaatctg aaaatctggg ggatcaacaa gttatcgaaa ttcgtttttt ctctaaaaat
    31981 tgggttcaga gcacaaccaa aatctcttca gcacatgctt caataaaata tcttggatct
    32041 acgtcgaatt ggtaggtaca tgtatccatc aaatgaattt tgtttcgttc tgatgggggt
    32101 caggtcaatt caaatcaatt tcattcgggt tggtcttgaa acaattcatt ttgttgatat
    32161 ttatcaaatc caatatccat aaaccaaaat taccttatac ctatactcct taagtaaatc
    32221 caaattatcg ttcccgaaga ggacactaac tagtacgagt ctactgtgta tacttataat
    32281 ataacttata atatatatat atacatagat agatctatct tatgcgccta ctgactcatt
    32341 tagtaattga ataaaatggc ccttttaact cagtggtaga gtaacgccat ggtaaggcgt
    32401 aagtcatcgg ttcaaatccg ataaggggct ttttggccgt tttgataaaa aacctcaagc
    32461 ggtaatatta atatttaaac gaagaataaa gatattactt ttttttgtaa taaaaaaaga
    32521 gtaaccaact gtataataat gtaattataa actatataat ttaatgataa aaagttaccc
    32581 ttataatgag ttctagtata ctaattaggc tagtcattct agttcgaaaa gaaagtttca
    32641 catttgttta ttataatgag taatgataat gctaagtcgt ttcttcaatc gcccaatatt
    32701 tttcttttcc attattccag tcaaatctat tgtaaagatt agaaatcaac aaaagaaaaa
    32761 gtaagtggac ctaacccatt gaatcatggc tatatccact atgctgatat taaaatttaa
    32821 aattcgatag atatgaaatt ggaaccgtcg atcttttttt tatttcatat ttcttttgac
    32881 tctgcaagaa tctgtcgata tttccgattc aatcttcttg ttcctagacg ttccatagga
    32941 ataacttgct attccgttcc tctacagaaa aaggtttatt ccaagttaca acacaagaga
    33001 gatttccaat atattttgat tcccgaacac acgaagatcc attgggattt ctatctaata
    33061 ttctgatttc tatctatata agatttatat agatagaaat cagatcatgg cttcatgtat
    33121 caaatatttt aatatcaatg catacgatct ttttgttccg acaatgtgag gaaagtggat
    33181 gtgagaaaga aactttcatt tacagtctct tattatttca tttaatattg tattgaattt
    33241 aaaaatggga aattctcttt ttgtctctga catatatctg acatagaaaa gtaaatagaa
    33301 agatattcca agtgtatttc ttgcttcgac ctgcgaaaaa gctactctgg agttttctat
    33361 taatctgaaa gaaaaggaaa tataataaag aagacaataa aaaaaagaaa atgaaaaagg
    33421 aaagcaataa aaaataaaat atatactact gtagtagttt aatacacata gaaagcagaa
    33481 gagtacataa aaatattgat ttttctcaat ctcacggaca agagccaaga ataagattag
    33541 ttggtagaac gagattgagt agaagtcagt ctggggatca accagtaacg agagaaggga
    33601 ttacttcttc cttgaattga agagttcttt caaaaaatta atccatctga ttgataagtt
    33661 ataagacaat tcatggttca ggttgagacg attattaaga ataggaagga atacacgaat
    33721 tgagttcatg gatttagcta agtcagggtc agactatgga ccactaaagg gttttatctt
    33781 cgaaaccaat tcgcaggggc agtgtacgag aaatcaaatt ctatcgaaat gatcgaatcc
    33841 tcgaacgccc cgaaagtgcc ataacataag gtgttcggaa atggttgaag tagttgaata
    33901 ggaggaccgt tatgactata gcccttggta aatttaccaa agatgaaaat gatttatttg
    33961 atattatgga tgactggtta cggagagacc gtttcgtttt tgtaggttgg tccggtctat
    34021 tgctctttcc ttgtgcctat ttcgctttag ggggttggtt cacaggcaca acctttgtaa
    34081 cttcatggta tacccatgga ttggccagtt cctatttgga aggatgcaac ttcttaaccg
    34141 ccgcagtctc cactcctgct aatagtttag cacattcttt gttgttacta tggggtcctg
    34201 aagcacaagg ggattttact cgttggtgtc aattaggcgg tctttggact tttgttgctc
    34261 tccacggtgc tttcggacta ataggtttca tgttacgtca atttgaactt gctcgatctg
    34321 ttcaattgcg accttataat gcaatagcat tctccggtcc gattgctgtt tttgtttctg
    34381 tattcctgat ttatccactg ggtcagtctg gttggttctt tgcgcctagt tttggtgtag
    34441 ctgctatatt tagattcatt ctttttttcc aagggtttca taattggaca ttgaatccat
    34501 ttcatatgat gggagttgcc ggtgtattgg gcgctgctct gctatgcgct attcatggtg
    34561 ctaccgtaga aaatacttta tttgaagatg gtgatggtgc aaatacattc cgtgctttta
    34621 acccaactca agccgaagaa acttattcaa tggtcaccgc taaccgcttt tggtcccaaa
    34681 tctttggggt tgctttttcc aataaacgtt ggttacattt ctttatgtta tttgtaccag
    34741 taactggttt atggatgagt gctcttggag tagtcggtct ggctctgaac ttgcgtgctt
    34801 atgacttcgt ttcccaggaa atccgtgcag cggaagatcc tgaatttgag actttctaca
    34861 caaaaaatat tcttttaaac gagggtattc gtgcctggat ggcggctcaa gatcagcctc
    34921 atgaaaacct tatattccct gaggaggttc taccccgtgg aaacgctctt taatggaact
    34981 ttagctgtag ctggtcgtga ccaagaaacc accggtttcg cttggtgggc cgggaatgcc
    35041 cgacttatca atttatccgg gaaactgctg ggagctcatg tagcccatgc cggattaatc
    35101 gtattctggg cgggagcaat gaacctattt gaagtggccc atttcgtacc agaaaagcca
    35161 atgtatgaac aaggattaat tttacttccc cacctagcta ctctaggctg gggggtaggt
    35221 cctgggggag aagttataga cacctttcca tactttgtat ctggggtact tcacttaatt
    35281 tcctccgcgg tattgggctt tggcggtatt tatcatgcac ttctgggacc tgagactctt
    35341 gaagaatctt ttccattttt cggttatgta tggaaagata gaaataaaat gaccacaatt
    35401 ttgggtattc acttaatttt gttaggtata ggcgcctttc ttctagtatt caaagctctt
    35461 tattttgggg gcgtatatga tacctgggct ccgggggggg gagatgtaag aaaaattacc
    35521 aacttgaccc ttagcccaag tattatattt ggttatttac taaaatcctt ctttggagga
    35581 gaagggtgga ttgttagtgt ggacgatatg gaagatataa ttggagggca tgtatggtta
    35641 ggttccattt gtatatttgg cggaatctgg catatcttaa ccaaaccttt tgcatgggct
    35701 cgccgtgcac ttgtatggtc tggggaggct tacttgtctt atagtttagg tgctttatct
    35761 gtttttggtt tcattgcttg ctgctttgtc tggttcaata ataccgctta tcctagtgag
    35821 ttttatgggc ccactggacc agaagcttct caagctcaag catttacttt tctagttaga
    35881 gaccaacgtc ttggggctaa cgtcggatcc gctcaaggac ctactggttt aggtaaatat
    35941 ctaatgcgct ctccaactgg agaagtcatt tttggaggag aaactatgcg cttttgggat
    36001 ctgcgtgctc cctggttaga acctctaagg ggtcccaacg gtttagactt gagtaggttg
    36061 aaaaaagaca tacagccttg gcaggaacga cgttcggcgg aatatatgac tcatgcccct
    36121 ttaggttctt taaattctgt gggtggtgta gctactgaga tcaatgcagt taattacgtc
    36181 tctccgcgaa gttggttagc tacgtctcat tttgttctag gattcttcct attcgtaggt
    36241 catttatggc acgcgggaag ggctcgtgca gctgcagccg gatttgaaaa aggaattgat
    36301 cgcgattttg aacctgttct ttccatgact cctcttaact gagacagggg atccaatgct
    36361 tatgcttaga ataggaatcg atttgatttc accatacata ttgagggaag tgggtcatac
    36421 ttaaaaagga gtccttttta ctttcttttc aactcattta tatcgaatcg attttctatt
    36481 ttttctggct cggctagcct acctagccga gtcattctcc tttatgaaac gaaaaagtca
    36541 ggcaaaacaa aaataaataa agaaaaaatg gattccccga gcaaaaggag agagagggat
    36601 tcgaaccctc gatagttctt tgttccgaac tataccggtt ttcaagaccg gagctatcaa
    36661 ccactcggcc atctctccga aagacaattt ctattttact tttaccgaat agaacatggc
    36721 catatgagtg gataccatca ctatgtatag aaagatacga ggtgtgaatc tctaggtcaa
    36781 tctatctgtc cgtattatct agaaaataga tggatgcatg atccagcact cccatttttg
    36841 aagtcaaaaa aaggtactct cgactccatg tccgaataaa aaagtgctaa aaagttgtat
    36901 atacgttata tagaattaat ggattcatgt tagtaaaatc cctctatgat gcattttatt
    36961 caaatttttt ggctgataga gggatcaaat ggtatagtta tttttggggg tagcttggag
    37021 gattagaaac atgactattg ctttccaatt ggctgttttt gcattaattg ttacttcatc
    37081 catcttactg attagtatac ccgttgtatt tgcttctcct gatggttggt cgagtaacaa
    37141 aaatgttgta ttttctggta catcattatg gattggatta gtctttctgg tgggtatcct
    37201 taattctctc atctcttgaa tctattcgtt ccagatccaa caataaaccg gcccttccct
    37261 ataatttttt atttttcggg ttgtgagaca gattcaaatt gactataagt ctccaaaatg
    37321 caaataaaga aaaataaaaa attatagaga ggggtccaac ttctggaact tgaatgaaaa
    37381 aaaaaaaaaa aataataata atatttatat taatctaaat aatagaattc taatagaata
    37441 gaattcgaat ataaattcga attttaaaga aatttgatat atattaaata gaaatcaaat
    37501 aagaaatcta ttctctaatt tttaatagat ttaatagaaa taaaatagaa tagaaataag
    37561 atattcaaaa aaattcaata attaaaatta attaattaat tgaaattctt atttcaatat
    37621 ttaataatat tgaatttgaa tttgttattc gcttttatta aataaaatgg gttttgaatt
    37681 gttttaattg gttgggttgg atggtggaat ttgatggaat ccccccgaag agagtatctg
    37741 gcctaactct ggataaacat tatccgggca ttttaccaaa aaaaatgcgg atatagtcga
    37801 atggtaaaat ttctctttgc caaggagaag acgcgggttc gattcccgct atccgcccag
    37861 gataaagtaa tttatttaat aagataaaag aatcattata gttgaacttg atagtatagt
    37921 ggttctatct ttccaaccca acagaaaaag aaaagtgtta attaattact agttaacaaa
    37981 atcaaaccta attttttttt gtcaaaaaaa attgaaaatg ttgcggagac gggatttgaa
    38041 cccatgacct caaggttatg agccttgcga gctaccaaac tgctctaccc cgcgatgaag
    38101 aaaagaactg ggaactaatg aacaaccaag gattgaatgt gcccctcttc catatctgta
    38161 caaatagaat agcctattta tacagaatgg taaaggggct cctctatgat ctatgatcat
    38221 agagaaaaat agaaaaatga agggatattt taatccttac caacttgatc ttgttgcccc
    38281 cggcaacaaa catgcgtgaa ccatttcacg aagtatgtgt ccggatagtc caaagtctcg
    38341 atagttagct ctcggttttc cggtcgaaaa acaacgtcga tgaagacgcg taggtgcact
    38401 attacgcggt ggggattgta actttccatg aattttccat ttttcactca acgacggagc
    38461 tttgtttatt tctttttttg aggatcgccg aatcaaatga tatttttgtt ctaattgttg
    38521 ccttttcttc tccctatgaa tcaaactttt ctttgccata acggttcagt ttctattatt
    38581 atcaatgata caagtcggat cctagatgta gaaatagagc tgtagaaata taagaaggca
    38641 tatccctttc tccatcgaaa gaaattatat tatcgcgcag atacaagaca aaaagaagaa
    38701 agaattaacc aaatttaccc gatgtagagg caatcaagaa agcggcataa gtgaatatat
    38761 aacctacaga aaagtgagct aatccaacca atcttgcttg cacaatagaa agggccaccg
    38821 gtttatctct ccatcgaatc aaatttgcca aaggtgtgcg ttcgtgagcc catgctaaag
    38881 tttcaatcaa ttcctgccaa tacccgcgcc aggaaattaa gaacataaat ccagtagccc
    38941 aaacaagatg tccaaataag aacatccacg cccagactga taaactattc ataccaaacg
    39001 ggttataccc attgataagt tgtgaagagt ttaaccatag ataatctctt aaccatccca
    39061 tcaaataagt ggacgattca ttaaactgtg aaacgttacc ctgccataat gtgatgtgct
    39121 tccaatgcca ataaaaagta acccatccaa tggtatttaa catccagaaa actgccaaat
    39181 aaaatgcatc ccaagccgaa atatcacaag taccgcctcg tcccggaccg tcgcaaggaa
    39241 aactataacc gaaatccttt ttatctggca ttaacttgga accgcgtgca tctaaagcac
    39301 cctttactaa gatcaatgta gttgtatgta aacctagagc aatagcatga tgaaccaaga
    39361 agtctccagg acctattgtt aagaatagtg aattactatt ctcattaata gcagttaacc
    39421 agccaggcaa ccatatgctt cgacccgcat tgaatgctgg gccattcgtt gaagataaaa
    39481 gtacgtcgaa tccatatgaa gttttaccat gagcagattg tatccattgg gcaaatatcg
    39541 gttcgatcaa gatttgtttc tccggagtac caaaagcaag catgacatcg ttatgaacat
    39601 aaagtcccaa agtatggaac cccagaaaca ggctggccca acttaaatgg gatatgatag
    39661 cttctttatg gtctaacatt cttgccaata cattatcctc attctgttcc ggattgtaat
    39721 ctctaataaa aaaaatagct ccatgagcaa aagctcctgt catgatgaat cctgcgatgt
    39781 attggtgatg agtatataac gcagcttgag tagtaaagtc ttgtgctatg aatgcataag
    39841 caggtaaaga gtacatgtgt tgagctacca aggaagtaat aacccctaaa gaggctagag
    39901 caaggcctaa ttgaaaatga agcgaattgt tgattgtgtc ataaagaccc ttatggccgc
    39961 gccccaatcg ccctcccgga ggaatatggg cttctaaaag atcttttata ctgtgcccaa
    40021 tcccgaaatt tgttctatac atatgaccag caacgagaaa aataaatgca atagctagat
    40081 gatggtgtgc aatatcggtc agccataaac tttgcgtttg tggatggaat cctccgagaa
    40141 gggttagaat ggcagttcct gatccttggg aggtaccaaa taaatgacta cttgaatcgg
    40201 ggttttgagc ataaagattc cactgacctg taaaaagcgg gcctaaccct tggggatgtg
    40261 gtaatacatc taagaaatta ttccatcgaa catattctcc cctggacgca ggaatagcga
    40321 catggactaa atgccctgtc caagccaagg aacttactcc gaacagtcct gacaaatgat
    40381 gattgagacg agattcagca tttttgaacc acgaaacgct gggtttccat ttcggttgta
    40441 ggtgtaacca acccgctatt aaggatatgg cagaaagaaa taatagaaaa agagctccag
    40501 tataaaggtc ttcattagta cgtaaaccta ttgtatacca ccactgataa acaccagaat
    40561 aagcgatatt cactgggcca agagcacccc ctcgagaaaa agcttccacg gccggttgac
    40621 caaaatgagg atcccaaatt gcatgagcaa taggtcttac atgtaaagga tcctgtaccc
    40681 atgcctcaaa atttccttgc caagctacat gaaacagatt tccggaagtc cacagaaaaa
    40741 tgattgctaa ttgaccgaag tgagaagcaa aaatattctg ataaagacgt tcctcagtaa
    40801 tatcatcatg actctcgaag tcatgtgcag tagcaatacc aaaccaaata cgacgagtag
    40861 tggggtcctg agctaagcct tggctaaacc ttggaaatct taatgccata atgcctttca
    40921 aatcctccta gccattatcc tactgcaata attcttgcta agaagaacgc ccatgttgtg
    40981 gcaattccac ccagaaggta atgggttact cctacagcac gtccctgtac aatgctcagg
    41041 gctctaggct gagtagcagg agcaactttt aatttattat gagcccaaac gatggattca
    41101 ataagttctt gccaataacc acgcccactg aagagaaaca ttaaactaaa tgcccataca
    41161 aaatgagcac ctaggaaaaa aaggccatat gcagataatg aagaaccata agactgaatt
    41221 acctgagacg cctgtgccca taaaaaatcg cggagccacc cattaatagt aatggaactc
    41281 tgcgcaaagt ttcctcctgt gatatgagtt accacccctt gatcgcttat actaccccaa
    41341 acatctgact gcattttcca actgaaatgg aatattacta cggagattgc attgtacatc
    41401 cagaatagtc ctaagaagac atggtcccaa gcggatactt gacatgtccc ccctcttccg
    41461 ggcccatcac aagggaaacg aaacccaaga tttgctttat ccggtatcaa acgcgagcta
    41521 cgagcaaata gaactccttt taggagtatc aataccgtca catgaatcgt aaatgcatga
    41581 atgtgatgta ccaaaaaatc tgcggttcct aatggaatag gtaacaaagc tactttgcca
    41641 cccactgcca ctaaatcacc accaccccaa gtcaaactgg tgctcgctgt tgcaccaggg
    41701 gccgttccac caggtgctaa agcgtgggtg ttttgtatcc attgagcaaa gacaggttgt
    41761 aattgtatag cggtatctga aaacatatct tggggacgtc ctaaagcgct catggtatca
    41821 ttatgaatat acaaaccaaa actgtgaaag cctagaaata tacataccca gttgagatgt
    41881 gatatgattg cgtcgcgatg cctaaggaca cgatctaata gatcgttata tcgagtagtt
    41941 ggatcataat ctcttaccat aaaaatggct gcatgcgcag cagcaccaac gatgagaaat
    42001 ccaccaatcc acatgtgatg tgtgaacaat gacagttgtg tcccatagtc agtagctaga
    42061 tatggataag ggggcattga atacatatga tgagctacaa caatggttaa agatcctaac
    42121 atagctaggt taagagataa ttgagcatgc catgacgttg ttaggatctc atatagccct
    42181 ttatgaccct ggcctgtaaa tggaccttta tgagcttcta aaatctcttt tagaccatga
    42241 ccaatgcccc agttggtcct atacatgtga cccgctatca ggaaaagaat tgcaatagct
    42301 agatgatggt gtgcaatatc ggtcagccat agacccccag ttactggatc taatcctcca
    42361 cgaaaagtaa gaaattccgc atattttgac caattcaagg taaaaaatgg ggttgctcct
    42421 tcggcaaaac tgggataaag ttgagccaaa agatcccgat tcaagataaa ttcatgagga
    42481 agtgggatct ctttaggatc tactccggcg tttagaaatt ggttaatcgg taaagataca
    42541 tgtacttgat gccccgccca agaaagggac ccaagcccta gtagccctgc taaatggtga
    42601 ttcaacatag attctacatc ctgaaaccaa gccaattttg gagcggcttt gtgataatgg
    42661 aaccaaccag caaaaagcat taaggctgca aagatcaatg cgccaattgc ggtacaatag
    42721 agttgtaatt cactagttat tccagacgct cgccaaatct gaaaaaaacc agaggttatt
    42781 tgtattcctc ggaaaccccc gcccacgtca ccgttcaata tttcttggcc cacgattggc
    42841 caaaccacct gggcactagg tccaatgtga gtaggatcgc ttagccaggc ttcataattg
    42901 gaaaaacgag caccgtggaa atacatgcca ctcagccaaa gaaaaatgat ggagagttgc
    42961 ccgaaatggg cactaaatac ctttcgagag atctcttcca aatcactggt atggctatcg
    43021 aagtcgtgag catcagcatg taagttccag atccaagtgg tagtatcagg tcccttagct
    43081 attgttcttg aaaaatgacc cggtctggcc cattcctcga aagaagtttt tatgggatcc
    43141 ctatctacca aaattttgac ttctggttcc ggcgaacgaa taatcattga gtcctcctct
    43201 ttccggacaa cacatacaaa gaaacccgcc aacagttagt caagtcatta gtgaacctat
    43261 gagagatgct tataattagt ctctttctct tctactcttt ttctcgtcta cttctatctc
    43321 ccatctattt attttcttta gttattcact agagcaatta tgatctggaa gtcgatccag
    43381 ggcaagtgtt cggatctatt atgacatatc catgaggtgc tcaacggacc ttattaatct
    43441 tttttagttt tagaaaaccc tttcccggtg tcaaaaacaa aattttttac atagtgtatt
    43501 catatctcaa ttagaaatcc ctaaacggag ctactttctg tcttacatag aacatattac
    43561 tttattccaa attccaaata acgtgagcag tcattagtca ttactaagat aagagacatt
    43621 ccaggatcta tatctataat atttggtcat tcgagggtcg cttttattag ttttaataga
    43681 ataggagaaa aaaaaaaatg aattctctac cgtatctatg tatcctttct ccctacgaaa
    43741 taccagacga aatagaatgg ccttagaaaa gatataatga aattctttga ttgggtcttc
    43801 ccagaaaaag ggtcttatta ttaaaaaccg atgaggccaa caaacaatta attataacaa
    43861 aaaaatagat atataaattc taacaaaata aataaacaga gagttcttat tcgaaacgcc
    43921 ccgtgatctt caaccaattc tgcgcttcaa tataattacc aggagtgagc gcgatagctt
    43981 gtttccaata ctcggcggct tgattgaacc aagcctccgc aatttcagaa tctccctgtc
    44041 gaatggcctg ttctccccgg ttggaatagg cgggtcgatt cctttcctta gaaccgtact
    44101 tgagagtttc ccacctcata cggctcggca atcgattttt tggtgtcccc gtttttttaa
    44161 tcgactatat cgaattgaat gagatttctt atcctaacca aaagaggtta atttcatgag
    44221 catgagtttc aaacttgact tttgattaaa ttaataatca gctttcattt tatcttttct
    44281 cccaccgtca gaagaataac ataaaagaaa agcatttcta ctatcgttag agttttctga
    44341 aaggtaccta tctcggtttc gtctaaaaat ttatatagaa tctttgaaaa agtcttttct
    44401 tcctaagaaa gaaaagactt actgtctttg ggatctgatg ctacaccgct gctcaatacc
    44461 ttaggggatc cactttatta cagaagttga ttcctaattt ttatttcata tcatggacat
    44521 aaataagcag ttcttattgt atcggcatcg gcccaaaacc tcgcgaatcg gtctttacgg
    44581 tgcttcctct atcaattaga tcctttatcc atagaataaa gtatctaggc atatctattt
    44641 cttcatattt cgactctatg aagtttcttt ctttgctaca gctgataaaa atcgtttttt
    44701 gcacgatgca tatgtagaaa gcctattttt ttttctagta tttattagtg tatttgctct
    44761 ttcttccttc tatagtagag atagtcgcac gtaatgacag atcacagcca tattattaaa
    44821 agcttggggt aagaacgggt ttcgttctag tgcccgaaaa taatattcta aagcttttgt
    44881 atgctctccg ttacttgtgt ggataaggcc tatgttatag agtatatagc ttcgatcata
    44941 gggatcaatt tctagtcgca tagcttcata ataattctgt aaagcttccg cataatttcc
    45001 ttccgattga gctgacatcc gttacggtcg tcattcgatt caaagaattc tccgttccag
    45061 aaacgtacat gagattttca tctcatacgg ctcctcccct atgtgcataa tgaaaataat
    45121 acatggaatc aaaaaagatt gaaatattct cattatgaat tcagtggggc taacgttttt
    45181 acaagaaatc tctagccaac ctttctgcaa aagatatttt cttaacatca cgcgtgttga
    45241 tactggtact agataaaaat gtaaactcca acaatttctt tgttctcaac gccctttaat
    45301 ttccaggaat taatcacttc aacagtcttc tatggttcta agggtatcca aagtaccaac
    45361 gagatggatg tttgttatcc caaccattct ttttagtccc gatcccgata aggaaaagcg
    45421 gtaattttaa acaaagtttt cgtgttgttg attcctaggc gtagcgcctc ttcccctatg
    45481 cggcctattg gtactagtct agtatggtag ggttggcttg taatatagaa cccataggtg
    45541 taacctttcg ctcaatactc gaatccacaa ttgaagcatc tgaggctgca ttaatcgggg
    45601 atacacgaca gaaggaattg ttttatctag aaacttcacc ttcaacaagc gtagattttt
    45661 tcaataatct ttttcgttct tttctatccc gaatcttccg tctttctcct aagaccgaag
    45721 cggtaaataa aaaaataatc aaatcacacc atctctataa taggtaaatg cctctttttc
    45781 tcctgaagtt gtcggaatta ttcgtaataa gatattggcc acaactgaaa aggtcttatc
    45841 aataaaattt tcatttatcc gcgatctagg cataggtaga aatccattct ataattcttt
    45901 tcattaactc tcgtgagaaa acgatcccac aagtaaagga attttacagt acgaaataac
    45961 ataaaagcag actcatatca aattttttct ttttgaaagg ggtcgataaa aaataagaaa
    46021 tattagaatc cgattcgatt tcatccaaat gtagtagtat aaatgtagta gtataagaat
    46081 gaaaggaact attccgattt gatcaaagta gaagaatcaa agaatttatc ttgcggatta
    46141 ggagaattcg agaggttttt ctgaaattaa gatccaaaga agaaaaaatt ctttctttga
    46201 tgaaaagttt tccattttta tagctagaat ggattcgagt gtctgtaccc atctaacaat
    46261 cgaatatgaa caactcgcaa ttcgctcgga ttcccggtca taatcattat gtaggagaga
    46321 tggccgagtg gttcaaggcg tagcattgga actgctatgt aggcttttgt ttaccgaggg
    46381 ttcgaatccc tctctttccg tatctccacc caattcacca atgcttcagg cctttctttg
    46441 agatagattc tcaattccta atttctgtga tacggaagga aagaaagaac gggcagggaa
    46501 taaagatctg cctactgatc tatgatacat gaatgggaga aaaatacaaa tctccggatc
    46561 caattcctta ccttgtgtcc ctttacttaa cttaagtgaa agggaaaaat tgtacgaacc
    46621 cttggtttgt tattttagtt aggtttaagt ctgacgagaa taatattcta cgacgagtaa
    46681 ttcatttatt ttcaaaccga cccatttact atctattatt tgattgacta atcctttata
    46741 ttggaatgcg tgaagagtca aatgctttgg caattcttca tggtgggatg aatcaagata
    46801 attttgaatc agagctctcg atttttggtc atcccttgct gtaataatat ctcggggttt
    46861 gcaacgataa ctcggtatat ctactatacg accattaact aaaatatgtc tatgattaac
    46921 taattggcgg gcttgaggaa tagttgaagc catacccaat cgaaaaagga tgttatctaa
    46981 acgcatttca agtaattgta gtaaaaccag acccgttgat cctttggctt ttccggcgat
    47041 acgaacatat ttaagtaatt gcctttctgt aagaccataa tgaaaacgca atttttgttt
    47101 ttcttctaaa cgaatacgat attgagattt tttcccggag cgcgattggt ttctaagatc
    47161 gcttccggct ccaggtcttt tactcgttag tcccggtaaa gcccccaggc ggcgtatttt
    47221 tttgaaacga ggccctcggt aacgtgacat aaaaactcct tattttattg aaatttgaaa
    47281 acgaaaactg agctaaatga taaatgaagc gaaatccact gaagtattgt actacaaaga
    47341 ataatgagat gtatcaatat ccacacactt ttttgtattg tatatatata aatataaatc
    47401 aaaaaaaaag acggttcttt ttcttgattt attctgccga ggtctaactc ctccaattat
    47461 gattcataat tagaagctcc tacaacataa taaatcgatg ccccttcaat gttcttttct
    47521 ttcaaaaaga cattatcaat cattttttaa aatcaaacaa atagagaaaa gccggctatc
    47581 ggaatcgaac cgatgaccat cgcattacaa atgcgatgct ctaacctctg agctaagcgg
    47641 gcttaaataa cggcaatgag atggtgcatg catagaaatt cggtaaatta ctagaatctt
    47701 atctattaac tattcattct tagctattca taaagaaaag aatagagaat caaattcaaa
    47761 ataaatattg aatattatag aacataacga ttaaaataac gattaataga atatagcgat
    47821 ctatagaatt tcgatttcta tatttatcaa taataaatat cttactctta attaggtaat
    47881 aagagttttt tgttttgaat tgaaaatcaa atgacattag aaattgtttt tttctaacct
    47941 aattttatta atatattcga ttctattatt atatagaata gaatatacag gatattatta
    48001 ttctactgat tctatatatc tattttttct atatctctat tttttttttt ctagatatct
    48061 atttatctat tttgaattat caatcgaatc tagtattagc ttcttatgat acattatcta
    48121 aattatccat tcttttattc taattctaaa aaatgatgct ttgactttcg actaaataat
    48181 tcgatttgaa ttcgaaatta ataaaatgat tagttataac tattatatta gaaacgatta
    48241 attaatattt aattaatttt tattttagtt attttttgtt atgttatata ggatccgcct
    48301 tagccttaag taaaggataa gaaaaaaatg aaattaaaga aaaagatgaa atccagataa
    48361 atgcaatgca gataaatgca atccatataa ctgtaatcca gattagaatg agggagtcta
    48421 atgatacatt tctccgtttt ttgttttcaa cgaaagaaaa gacgaaaaaa aaaaaagaat
    48481 cgaccgttcg agtattccac cggattgcat gagaaaaatg agagtaagag aggcatatgt
    48541 taatgttatg taatatatat ccatatatat tgaattgcgg atacagaaag gatagaatca
    48601 tttctgacaa gaaatcgaaa cacttttcaa tataggaatc cgtatctaat gaattctatg
    48661 tttcagcgta aatgaaagaa aaaggagaac ggcatcgagg tcctaatctc aaaatgcaag
    48721 gggggatatg gcgaaattgg tagacgctac ggacttaatt ggattgagcc ttggtatgga
    48781 aacctactaa gtgataactt tcaaattcag agaaacccgg gaatcaaaaa tgggcaatcc
    48841 tgagccaaat cctgttttac gagaataaaa caaagcaaac aagggttcag aaagcgagaa
    48901 aagggatagg tgcagagact caacggaagc tgttctaaca aatggagttg actgcctttt
    48961 tttgggaaag aaaggaaaat taatcgaata tcgaaactgc ataaaggatg aacgataagt
    49021 ctataataca ctatggatac aaaatgaaaa attatctcaa aaatgacaac ctgaagctgt
    49081 atttatatta atgaaaaaga aagcaaaaga attggaattc caagttgaag aatcgaatat
    49141 tcattgatca aatcattcac tccatagtct ggtagatcgt ttcttttgaa gaactgatta
    49201 ctcagacgag aataaagata gagtcccatt ctacatgtca atataaatac cggcaacaat
    49261 gaaatttata gtaagaggaa aatccgtcga ctttagaaat cgtgagggtt caagtccctc
    49321 tatcccccca aaaagaccga tttgactatt tctcctaccc tctctttttt ttagtggttc
    49381 aaaatccgtt ctctttctca ttcattctac ctttttacaa acgtattaga gcagaatttt
    49441 ttttttcttt tatcacaatc acaagtggtg tggtatatat gatatacgta caaatgaaca
    49501 tctttgaaca aagaatcccg attcacaatt catatcattg ctcatactga aacttataaa
    49561 ttattctatt gaagaaatct aattccacgc tcaagacttt taatactttt ttatcttttt
    49621 taattgacat agaccccagt catctagtaa aatgaggatg atgcgccggt aatggtcggg
    49681 atagctcagc tggtagagca gaggactgaa aatcctcgtg tcaccagttc aaatctggtt
    49741 cctggcatat atattgaatt tgtagaaata tctattctac aaattcagtg atatggatcg
    49801 atatacataa tacatattga ttaatcgtat agatcatgat acatacatac ttattaatct
    49861 agctaggtat ctggaaatgg accccccctt tttatagatg agtaaagagt atataaatga
    49921 gtgaaagagt atataaaaaa tgtatatcta ataaaagaat taattagatt ctttttcctc
    49981 ttctttttga tttgttcata ctatgtctcc gcccgttcaa aaagaatgtt aatacaccat
    50041 acatattcga aagggttaaa ttggttggtt gaaagaccca agcaaaagtc tagtctagga
    50101 aattgaatga agggtgggaa tagcctaaat tcatctccga tacagtacaa attagaattc
    50161 gatccctttt cattttgtat ttttattttc ttttttctgt ttcttccttc cctcctatgt
    50221 gaccctctag agcccatcta agcgatgtgc gcgatacaaa gttcatgatg cagaactctt
    50281 ttttttagtt catcctattg gcttggctca tccaaaacaa gcatcttaca attttgaaaa
    50341 tctcaaaatt ggaattgtat tgtctttttt ttttctattt aatttattta gcgcgttcat
    50401 aataataata cgaatgcgac ttcaattcct ctctttgatc tagaaaagaa cgtacaaata
    50461 tttcttgaat atcgggagtt gtaaaaatga agattagttt cttataattc aatgagcatc
    50521 ttgtatttca taaaaattgg gggcaatata atccttacgt aagggccatc ctatccaact
    50581 ttcaggcatt aagatacgtt taagccgtgg atgattatca taaaagattc ccaacatatc
    50641 ataagattcc cgttcttgaa aattcgaact tttccaaacc cagaaaacgg acggaatttt
    50701 aggattattc cttggagcaa atacttttat gcatacttct tccggttgat ctaccccata
    50761 ctctattctt gtaagatgat acacactggc taacagtccg cccggtgcta catcataggc
    50821 acattgggaa cgtagataat tgtaaccata tacatataaa atgacagcaa cggaatgcca
    50881 atcctccggc tttatttgta aagtttctat tccttggtaa tcgaagccca aagatctatg
    50941 aattagcccg tgtttgacta gccaagcaga caaacgaccc tgcatctttt tttctctccc
    51001 acattttgat ttctataaat atttcacatt tacgatgaaa ttttttcatt tatgaagata
    51061 aatttgctct ttctttttct gtacaaaaaa atccttccta attaacgaat tcgggggaag
    51121 atactgaact tttgtatttg aaaaatgttt cggtttcagg aaggatttcg gacatcgatg
    51181 gtggttgata gagtaatcct cgatcataat ttccagtatc agtactgcct acaacacgaa
    51241 acttgtgatt ggtagtaaaa gtaaacgacc gattctcctg ttgcaagcga attcgctctt
    51301 catagatttc tcgagatatt ttcttacgaa gttttgttat ggcatctata actgcctctg
    51361 gtttaggcgg acagcccggc aaataaacat ccacaggaat tagcttatcg actccccgaa
    51421 cagtactata agaatcggta ctgaacatcc cccccgtaat cgtacatgct cccatagcaa
    51481 taacatattt tggttcaggc atttgttcat ataatctcac taaagaagga gccattttca
    51541 ttgttactgt gccagctgtt aaaattaggt ctgcctgtct aggactcgat cttggtacca
    51601 gtccataacg gtcaaaatcg aaccgtgagc ctattaatga agcaaattca atgaagcaac
    51661 aactggtacc ataaagaagc ggccataaac tggagagtct tgaccaattt gaaagatcat
    51721 ttgatgtagt tgaaataact gaattggggg ttgttcgatc aagtaaggaa aactcaatgg
    51781 aattcataat tgtctcaatg ttattttttt ttttttttac ttttttggtt attgtctcaa
    51841 tattccgaaa ctaagaccac tccaatgctc cttttcgcca cgcataaact gaaccaacaa
    51901 ttaggataag cataaaaatg aaagcttcta taaatacgga tacccccaat acatcaaaac
    51961 tcattgccca tggataaaga aaaaccgttt caacatcaaa aacaacaaaa acgagagcaa
    52021 acatataata acggattcga aattgtaacc aagcatcgcc catcggttct atacccgatt
    52081 cataactaga aagcttctct ggtcctttgc taatcggggc taaaactgcg gaaattagaa
    52141 atgccaaaat aggaataacg tttgatatta ttagaaatgc ccagaaaata tcatatttgt
    52201 aaagcagaaa catagacgaa ctcctttgaa tgtggaaaat ataccgaatt cgtcgattcg
    52261 aattggaatt cattgtcaag tcatcggtaa caggttagtc aaaacaaaaa tgcattttgg
    52321 tcgaaccaca cagtttcact tgtttgctgt aatgtctcgt ttctcgattg tactcctatt
    52381 ttcattacac ttccttcgat tttatttcag tatagtataa atctcttata caaacaaaac
    52441 aaataaaact ctcttgcttt cacctcgctt cgggctttta gaaaaaaaaa attccaaata
    52501 gaattctcat tttgatttcg aattttgaaa tttttaatat tcgaattcga aattcaatcg
    52561 attttcgatt ctattttcta tatctatttt gttttctgtt tatgaaaaga tcttcgtttt
    52621 tcaaacgcgg acacaaatac agtaatccgt tcctatatcc atgtgactta ctattcgatt
    52681 tgagtggggt taggttggag ttttcatttt taaccggatt catgtcatga ttttgcctcc
    52741 aaaaattcac caaaaatgag tgggtatacc gaggaaaaga agtctcacta actctttgat
    52801 tgtggacagt aaaggaggca aaatcatatg gaattcacat acgaaaaaaa tgaattacta
    52861 aaaaaaatgg gtttctttat ccgagattcg aaaaaaaaat aacgattgaa atgggctttt
    52921 gttttccgtt ttatgttctg ctctgaacga gccccccata agcaagctta tgggaatgat
    52981 tttatttcga tgaaccaagc aaccacgagc gaccggttac aaacaacaaa aaatacagta
    53041 attgagtaaa tgaaaactat agaacttttt gtatttcaat tttgattatt atattattat
    53101 agggctatac ggactcgaac cgtagacctt ctcggtaaaa gagatcgaac tgattcttat
    53161 caaaatgatt cgaactcttt caaagaccca acatgcattt tttttttttt tgcattgggc
    53221 tctttcatta actgctagaa atatcagtta gtctaccata tttttttctt gacagaaaaa
    53281 taaggaaatg gctccacgtg ctcggattca ttatttggat tgtgatatag gagcactacc
    53341 aaagtgtttc aaagaaaggt tatcttgacg taggtttgct tctggcctag attaacctaa
    53401 gttaaatgga gtctctatca tcctgattaa agaatcaaat atgaaacttc atacgcctta
    53461 aggttcatag gacaaaaaga gaattttgga ggtccttata ctcattatgc ctagcattga
    53521 atagactagg tattcacctt atcaatatct caaatcaatg atggattcca tttggttcct
    53581 aaatgggaac ctgaatcgaa ccgaaccatt tgtcaggcta ttgttctctt gttttgttcc
    53641 ctaaaaatac tggagtcaga cattgatttc tcaaaaagat caattctttg attgcatgat
    53701 ggactcttct gaaaaacatt ggcgcacgtg taaacgaggt gctctaccta actgagctat
    53761 agcccttgtg cttgtgatac atattttatc atattatgga gataatttct tgtcaagatg
    53821 aatattccat gatccaacat cgtatctctt tgatcttttt gatcggtatt gcttcgaagt
    53881 cttattgcat ttataatcca tcaatgggag gggtcctttt tttttctcct tataatgata
    53941 aatgacctac ttaactcagt ggttagagta ttgctttcat acggcgggag tcattggttc
    54001 aaatccaata gtaggtagaa cttattagat accatggtca atggtatcta ataagttttt
    54061 ctacttactg attttgtatc ttttctatcc tattcgattt gattttcgaa ttgaaactca
    54121 aacttttttc cttacatcag aatccgattc cacttgattg tatttgattg gattcaatcg
    54181 gaagaatcca tatgtgtata aacaaaaatt ctttggatta ggattattcg attcgggcgc
    54241 accgactagt tacgaaatca cattgagaac ctctactcgt gtcctagctc gtctgagagc
    54301 tagatttgcc tcaattgttt gtctcttact ttcagctttc ctcaagccgg cttccgctat
    54361 ttcaagagtt tgctgagctt cttggggatc aatgtcacta ctcttctccg catcatttac
    54421 taaaacggtg atctcattat tacctattct agcaaaaccg cccatcagag ccatcgttaa
    54481 ccattggtca ttaaagcgta ttctcaaaat acctatatct acagctgtgg caataggcgc
    54541 gtgatttggt aatacgccaa tttgtccact attagtagat aaaatgattt ctttcacttc
    54601 tgaatcccaa acaattcgat taggggtcag tacacaaaga tttaaggtca tttcttcaaa
    54661 ttgttctcca tttctaagtt tgtagccttc gcagtaactt catcgatgtt acctactaaa
    54721 taaaaggcct gttcaggaag accatctaat tctccggaca gaatcaattt aaagcctcta
    54781 attgtttctg ctagaccaac atatttcccc ggagaaccgg taaatacttc tgctacgaaa
    54841 aaaggttgtg ataagaaacg ctcaattttg cgggctcttg ctacggttaa acggtcctct
    54901 tcggataatt catccaaccc aaggatagct ataatgtcct gaagttcttt gtaacgttgt
    54961 aaagtttgct taactctttg cgcagtttca taatgttcct caccaacgat ccgaggttgg
    55021 agcatagttg acgtcgaatc taaaggatct actgcgggat agataccttt ggcggctaat
    55081 cctcttgata gtacggtagt cgcatctaaa tgtgcaaatg tcgtggcagg agcggggtca
    55141 gtcaaatcgt ccgcaggtac ataaacggct tgaatggaag ttatggaccc ctccttggta
    55201 gacgtaattc tttcttgtaa agaacccatt tcggtactaa gggtaggttg ataacccaca
    55261 gcggaaggca ttctacccaa taaagcggat acctcggatc ccgcttggac gaaacggaaa
    55321 atattgtcga taaatagaag tacgtcttgt tcattaacat ctcggaaata ttccgccata
    55381 gttagggcag tcaaaccaac tctcatacga gctcccggcg gttcattcat ctgaccgtag
    55441 actagagcca cctttgattc cgcaaggttt tgttcattaa ttactccaga ttctttcatt
    55501 tccatataaa gatcatttcc ttcacgagta cgttcaccga ctccgccaaa tacggataca
    55561 cccccatgag ctttggcaat gttgttgatc aattccataa tgagtactgt tttacccact
    55621 ccagctcccc cgaatagtcc gatttttcct ccccgacgat aaggagctaa aagatctact
    55681 accttaattc ctgtttcaaa aatagatagt tttgtatcta actgtataaa ggcaggcgca
    55741 gatttatgaa taggagatgt tgtgcgagta tctacaggac ctaaattatc aacaggctcg
    55801 ccaagcacgt tgaaaattcg tcctagagtc gctccgccaa ctggaacact tagaggagct
    55861 cccgtgtcaa tcacttcaat tcctctcatt agaccatctg tagcactcat ggctacagct
    55921 ctaactcgat tattccctaa taattgctgt acctcgcaag tcacattaat tggttgaccg
    55981 acagtatctc gacccttaac tatcagagcg ttgtaaatat taggcatctc ccctggggga
    56041 aaggctacat ccagtaccgg accaataatt tgagcaatac gtcccaggtt ttttttttca
    56101 agtgcggaac ccccaggacc agaagtagta ggatttattc tcataataat aataaagtga
    56161 aatatatcaa aattttttta cgaaatttat caaatccaaa aagaaaatct tcgatagcaa
    56221 gttgatcggt taattcaata agaaatgggg gttagcactc gattttgttg gtagcgtcca
    56281 accgaatgca attcgattgt ttatttatgg aatttcaatg aagaaatttg aaagttcaaa
    56341 caacccattt tcaaaatctc aagtggatga ataaaattct tgagaaagta tttgatttct
    56401 ctatcattac cagccatatt atctacggaa ttcgaacctg aacttttttt ttttgattca
    56461 ttatttcttg ccccttattt cttattctta ttttagcata tcaatttatg tctagtctat
    56521 tcttttttta tacccccctt tttattttat ggatgaattc cgcatatttt cttttcacat
    56581 ctaggattta catatacaac gtatattcct gtcaacggtc aatctcttat tatttagata
    56641 ttttgattga aaaaaaaaaa gtaagggatt caaaacttta aaaacaaggg ttgggttgcg
    56701 ccagacatat gaaagagtat acaataatga tgtatttggt gaatcaaata ccacggtcta
    56761 ctaaaaaaaa taaggagacg ttctgattag ttgataatat taaatgaaat ttttgtgaaa
    56821 gattcctgtc aaagggtttc attaactcct aatttatgtc gagtagacct tgttgctgcg
    56881 agaattctta attcatgagt tgtagggagg gacttatgtc accacaaaca gagactaaag
    56941 caagtgttgg attcaaagcc ggtgttaaag attataaatt gacttattat actcctgact
    57001 atgtaaccaa agatactgat atcttggcag cattccgagt aactcctcaa cccggggttc
    57061 cgcccgagga agccggggcc gcggtagctg cggaatcttc tactggtaca tggacaactg
    57121 tgtggaccga tgggcttacc agccttgatc gttataaagg acgatgctac aacattgagc
    57181 ccgttgctgg agaagaaaat caatatatat gttatgtagc ttacccttta gacctttttg
    57241 aagagggttc tgttactaac atgtttactt ccattgtggg taatgtattt gggtttaaag
    57301 ccctgcgcgc tctacgtcta gaggatctac gaatccctcc cgcgtattcg aaaactttcc
    57361 aaggcccccc tcatggcatc caagttgaga gagataaatt gaacaagtat gggcgccccc
    57421 tattgggatg tactattaaa cctaaattgg gattatccgc taagaactac ggtagagcag
    57481 tttatgaatg tctacgtggt ggacttgact ttaccaaaga tgatgagaac gtaaactccc
    57541 aaccatttat gcgttggaga gaccgtttct tgttttgtgc agaagctatt tataaatcac
    57601 aggcagaaac tggtgaaatc aaaggtcatt acttgaatgc tactgcaggt acatgggaag
    57661 atatgataaa aagggcggta tttgccagag agttgggagt tcctatcgta atgcatgact
    57721 acttaacagg gggattcacc gcaaatacta gcttggctca ttattgccga gataatggtc
    57781 tacttcttca catccatcgt gcaatgcatg cagttattga tagacagaag aatcatggta
    57841 tacactttcg tgtactagct aaagctttgc gtatgtcagg tggagatcat attcacgcag
    57901 gtacagtagt aggtaaactt gaaggagaaa gagacataac tttgggcttt gttgatttac
    57961 tacgtgatga ttttattgaa aaagaccgaa gccgcggtat ttatttcact caagattggg
    58021 tctctttacc aggtgttctg cccgtggctt cagggggtat tcacgtttgg catatgcctg
    58081 ctttgaccga gatctttggg gacgattccg tactgcaatt cggtggagga actttaggac
    58141 acccttgggg aaatgcgcca ggcgccgtag ctaatcgagt agctctagaa gcatgtgtac
    58201 aagctcgtaa tgaaggacgc gatcttgctc gcgagggtaa tgaaattatc cgtgaggcta
    58261 gcaaatggag tgctgaattg gctgctgctt gtgaagtatg gaaggagatc aaatttgaat
    58321 ttgaagcaat ggatactttg taatccagtg attaacgttt ggtttattag ttgaattgca
    58381 attaaactcg gcccaatctt ttactaaaag gattgagccg aacccaacga atttattgta
    58441 tagatttttg atactacata tttatctaga tatataagat ctgaaataca aaatagaaga
    58501 ctaaacacaa ctctttctat tgttgtgttg ggtccacaat taatcctatg ggcccttagg
    58561 attggtgtat tcttttcgat cccgtagttt cgtcatggat cgagccaagt atcacaactt
    58621 cttctaccca tcctgtatat cgtccttttc gttccgtgtt ggaatagaaa cttattatat
    58681 tagtagatag tagacgggat tttacgaaaa aagctcttca tattcatagg agagaacaaa
    58741 tatttatttt ttcaatgcca attttacaca atatggggac aaccactatt tctaattgaa
    58801 aaagatcgta tagagtgaag cgatactccg gggtctcaca aaagagaatg atttctttca
    58861 attgactatt catctattgt atattcatct aaataggggc aagaaggtgc tatggaaaaa
    58921 tggtggttca attcgatggg ggagttcgaa tacaggtgtg ggctaagtaa atcaatcgat
    58981 agtctgggtc ctattaaaaa tcaaaatacc agtgtaagcg agggcccggt tagaaatgat
    59041 aaagataaaa acattcatag ttggggtgat agttctagtt acagcaatgt tcatcattta
    59101 gttagcgtta gggacattcg gaatttcatc tctgatgaca ccttttttgt tagggatagt
    59161 aatagggaca gttattccat atattttgat attgaaaatc aaattttaga gattaacaac
    59221 gatcattctt ttctgagtga actagaaagt tctttttatg gttttcgtaa ttattattat
    59281 aggaataatg gatcgaaaag tgacgatccc gactatgatc cttccatcta taatactaaa
    59341 tcgagttgga ataatcacat taataatttt gttgactctt atcttcagtc tcaaatctgt
    59401 atggatagtc acattttaag tagtagtaac aattacagtg acagttacat ttataattac
    59461 atttgtggtg aaagtagaaa tagtagtgaa agcaaaagtt ccaatagaaa aacgagtacg
    59521 aatggtagtg atttaactat aagaaaaagt tcgaataatc tcgatgtaac tcaaaaatac
    59581 aggcatttgt gggttcaatg tgaaaattgt tatggattaa attataagaa atttttgaag
    59641 tcaaaaatga atatttgtga acaatgcgga tattatttga aaataagtag ttcagataga
    59701 atcgaacttt cggttgatcc aggtacttgg gatccgatgg atgacggcat ggtttctctg
    59761 gatcccattg aatttcattc agaagaggaa ccttataaag atcgtattga ttcttatcaa
    59821 aaaaaaacag gattaacaga ggctgttcaa acaggtacag gtcaactaaa cgggattccc
    59881 gtcgcaattg gggttatgga ttttcagttt atggggggta gtatgggatc cgtagtaggc
    59941 gagaaaatca cccgtttgat cgagtatgct accaataaac ttttacctct tattctagtg
    60001 tgtgcttccg gaggggcacg catgcaagaa ggaagtttga gcttgatgca aatggctaaa
    60061 atatcttctg ctttatatga ttatcaatca aataaaaagt tattctatgt atcaattctt
    60121 acatctccta ctactggtgg agtaacagct agttttggta tgttggggga tatcattatt
    60181 gccgaaccta atgcctatat tgcatttgcg ggtaaaagag taattgagca aacattgaat
    60241 aagacagtac ctgaaggttc acaagcggct gaatatttat tccataaggg cttattcgat
    60301 ccaatcgtac cacgtaaccc tttaaaaggt gttctgagtg agctatttca gctccacgcc
    60361 ttttttcctt tcaataaaaa ttcaatcaag tagagtcttg agttcaactt ttttttttgt
    60421 ggcgaacaac tagttagtta gtttatcaga atcaaaataa aaaaccgaaa aaatgaattt
    60481 ttatttggtg acataagatt taattgtaga aagaatcatg cggataattg ttgttttttt
    60541 accgatattg ctgattagta atatcggtaa aaaaacaaca acataaacag cgaattcttc
    60601 cttcgaatta ggaggcaagg caaataaaac gaatttcgtg ttctgttcgc ctcttctata
    60661 tgtatatatt tcaaatatag aaaatataga atcttgcatc tttctatatc tcccaagaag
    60721 tccccttttt ataagaattc ctgctcttgg gtcggattct aacgaatctt tcagggattt
    60781 ttaaattttt aagagactct ttttttatta aaaaagaaat tagaagaaga agataagaac
    60841 aatataagaa tcaaaataaa agaagtaaga ataataaaga aagtggatta tcatacatac
    60901 atctatttca tgtagaaaga tgaataagtc cgtttattta gttcgacatt gcttgcactt
    60961 attatatata ctcacttcgt tagtatacta atatacgaat tataatatga attataatta
    61021 ttataagata tccttataac aataacaggt acaaatatta aatcgaggta ccccattcta
    61081 tgacaattct caacaactta ccctcctttt ttgtgccttt agtgggccta gtatttccgg
    61141 caattgcaat ggcctcttta tctcttcatg ttcaaaaaaa aaagattttt taaatctgat
    61201 gtggtcaaat ctcatctagt tttttttcaa gacttagcga acaaggatat ccatttagta
    61261 gaatattgga taagaataac aggtggcttt ctccgaacat aaatgaaaaa gatcttatac
    61321 atgcgtaaac atgatatatg gacagacgaa ttctagcaat taaaaaaaaa ataggctggg
    61381 atccgaactc atgtctgaaa ttaaagtaaa tctatccata tgtatgtagc tattgatagg
    61441 gaatcatatg aaggggatgc ttttatttta ttatatctaa ccaattcgat taattactac
    61501 taaaagttca catcagaata gtactagttg atgagagtta cttcggaaaa aaaagtaaag
    61561 tgaatttttt ttttgttatt ccataaaatg caactggatc tactatgtat gagttggcga
    61621 tcagaatata tatggataga atttatagca ggatctcgca aaacaagtaa tttctgctgg
    61681 gcgtttatcc tttttttagg ttcattagga ttcttattgg ttggaatttc tagttatctt
    61741 gataagaatt tgatatcctt ctttccgtct caacaaatcc tttttttccc acaagggatc
    61801 gtaatgtctt tctatgggat cgcgggtctc tttattagtt cctatttgtg gtgcacaatt
    61861 acatggaatg taggtagcgg ttatgatcga tttgatagaa aagaaggaat agtgtgcatt
    61921 tttcgttggg gatttcctgg aaaaaatcgc cgcatctttt tacgattcct tatgaaagat
    61981 attcagtcca tcagaataga agtaaaagag ggtatttatg ctcgtcgtgt cctttatatg
    62041 gaaatcagag gcctgggaga cgttcccttg actcgtactg atgagaattt gactccacgg
    62101 gaaattgagc aaaaggctgc ggaattggcc tatttcttgc gtgtacctat tgaagtattt
    62161 tgaaaaaaga aactgcaaaa taaatgcttt ctcagcaaga ggaaaacccc taagaatcct
    62221 cttttttcta taagcataac ttacttaatt aaagtttctt cagaacgcct cgtggggcca
    62281 aagcaaggca aacgtgtacg tggcggccgt aatataaaac gaaacctttt ttgtttttgt
    62341 ctgtcaattt ttttttcgaa atatttgttc tttttttata aacaggaagt tctttcattt
    62401 cgaaatccga aaaatattca ttattggaat ctttatttga atctttcggg cattcatcaa
    62461 aggggagtaa ttacttcgaa tatttgatca attaagatat ctggaaacaa tctatttttt
    62521 tattatttct tcatttgaat tcgaagtgga ttcttcttct atttctgtat tttttctaca
    62581 ctagattcaa ggactaacct ctgaatcaca actaaaaact gggggctcga ttaataaata
    62641 taaattaata attaataggc gcgatacctt ataatagaac ttatgcttga tagaaatatt
    62701 agatcgcata gagtcaacga atgaggtgac aattcacaga tgaaaaaatg acaaaaaata
    62761 gcgcatctac tccccttcga tatctttcat ttatagtatt tgtagtcttt ttgccccggt
    62821 ggatcactct ctcatttaat aaaagtctag aatcttgggt tactagttgg tggaatacta
    62881 ggcaatccga aactttcttg aacgatattc aagaaaagag tattctagaa aaattcatag
    62941 aattagagga gctatttctc ttggatgaaa tggtaaagga attcccggaa agacatctac
    63001 aaaagtttcg tatggggctc cacaaagaaa caatccaatt gatcaagata cacgatgagg
    63061 atcatatcca tacaattttg cacttctcga caaatctaat ctgtttcgtt attctaagtg
    63121 cttattctat tctgggtaat gaagaacttg tttttcttaa ttcttgggtt caagaattcc
    63181 tatataattt aagcgacaca ataaaagcct tttccattct tttagtaact gatttatgta
    63241 tcggattcca ttcgccccac ggttgggaac taatgattgg ctatgtctat aacgattttg
    63301 gattttttca taatgatcaa attatatctg gtcttgtttc cacttttcca gtcattctag
    63361 atacaatttt caaatattgg attttccttt atttaaatcg tgtatctccg tcacttgtag
    63421 tgatttatca ttcaatgaat gactgaaaaa cgagtcaatt agaatgtttc ttactttgta
    63481 cctaagcaaa gcattccagg tcgtacttac cttactcttt ctacccattc agaggattcc
    63541 tcctatattc cagtaaaatt atttcagtaa atagcaaaat cgtggatagg gaactatact
    63601 agcgacctac ccaattttat tgtagaaatt ttcgggatca acgattggac catgcaaatt
    63661 agaaatactt tttcttcgag aaaggaagag attactcgat tcatttccgt atcactcatg
    63721 atatatataa taactcgggc ctccatttca aatgcatatc ccatttttgc gcagcagggt
    63781 tttgaaaatc cacgagaagc cactggtcgt attgtatgcg ccaattgcca tttagctaat
    63841 aaacctgtgg atattgaggt tccgcaagcg gtactccctg atactgtgtt tgaagcagtt
    63901 gttagaattc cttatgatat gcaactgaaa caagttcttg ctaatggtaa aaaggggggg
    63961 ttgaatgtag gggccgttct tattttaccg gaagggtttg aattagcccc ccccagtcgt
    64021 atttctcccg agatgaaaga aaagataggc aatctatctt ttcagaatta cggccccact
    64081 aaaaaaaata ttcttgtgat agggcctgtt cctggtaaga aatatagtga aatcactttt
    64141 cctattcttt ccccggatcc cgcgactaat aaagatgttc acttcttaaa atacccaata
    64201 tacgtcggtg gtaacagggg aaggggccag atttatcccg acgggacaaa aagtaacaat
    64261 acggtttata atgctacagc agcgggtata gtaagcaaaa tcatacgaaa agaaaaaggg
    64321 gggtacgaaa taaccataac ggatgcattg gatggacgcc aagtggttga tattatccct
    64381 ccaggaccag aacttcgtgt ttcagagggc gaatctatca aacttgatca accattaaca
    64441 agtaatccta atgtgggtgg atttggtcag ggagatgcag aaatagtact tcaagatcca
    64501 ctacgtgtcc aaggcctttt gttctttttg gcatctgttg ttttggcaca aatcttttta
    64561 gttcttaaaa agaaacagtt tgagaaggtt caattgtccg aaatgaattt ctagatccgc
    64621 aaatctatca acatcaggtt tgtaaaaaga acaaaatttt tgttcgcaat tccaattatg
    64681 ttatgtatga gcaaaaaaat tatgaaaagt cttttgcttg tttatattct ttttcgacca
    64741 aatgtcggga atttcttgta ctgcactccc aaatcatagt atatactgtg aagaaggcta
    64801 ttttacttta cccctccctt gttttgtcaa tccaagtggg aggggttatc acgattgtct
    64861 gattaaaata ttttagaatg cgtcagtagt tttctattct aatcgaatca aattcgatta
    64921 gaactagata ctaagcataa gataagtaag cggagaatag aaagaaagca aggataaata
    64981 agggaaacaa gggaatcaaa aaggtattat tcgtcgtcct agtcttcgac atcagaaagg
    65041 gaattttccc catccctttc tggtgtcgaa atcataatgg ttcttgattc cattcgtcaa
    65101 agattcctat tcttagtttc gatttttcca ggtttatcag aacttttttt tgtttatttc
    65161 ttatgtatac atataattaa gtaatgaaac aaaaaaaaga aataaagttt tttgaagcat
    65221 cggaaaaagt gatccatttt ctcatttata cgaacaaaac aaaatattat gattattaag
    65281 aactcaacgg gcactacccc tcgaatcaga caaagaaaga agttataggc cccgttgagt
    65341 tcttacgctt tgatgtctat aacgcagttc atccgcttac tacagggacg aacccaatcc
    65401 ggaatatgaa ccataaaaga aaatgcctat taaaccgatc acaggaatac cagttacagt
    65461 acctattatc caaagaggaa tccttccagt agtatcggcc atttatccca cttccctcca
    65521 cattttatca agtggtcgtg ctagagacat aaacagtcat agataattat aagattaaga
    65581 tgcgatcctt ccgactggga taagataatt cctactattt ttttattatt ctactattct
    65641 cttttcttct cttaattgaa gaaataattg gaaaataaaa cagcaagtac aaaaatgagt
    65701 aataaccccc agtagaggct ggtacgattc aattcaacat tttgttcgtt cgggtttgat
    65761 tgtgtcatag ctctctaatt cggattaggt ttatcgttgg atgaactgca ttgctgatat
    65821 tgaccctaaa aaaaaaacgg taggtacagc tagtccgtga acagccaacc atcgcactgt
    65881 aaaaattgga taggttcgat ctatggtcat tgggtcctcc taaaaagatc tactaaattc
    65941 atcgagttgt tccaaagaat caaaacggcc ggttattaat ggaattcctt gtcggctctc
    66001 tgtaaaatac tcgtttggac gagggcttcc aaacacatcg taagctaaac ccgtgctcac
    66061 aaataaccaa cccgcaatga atagggaagg tatagtaatg ctatgaatga cccagtatcg
    66121 aatactggta ataatatcag caaaagaacg ttctcctgtg cttccagaca tgctgagctc
    66181 cacatattct tgtacttgta cagtcaaagg gggatcgatt ccgtaaaaga taagatcagt
    66241 aaatagaaat tcactgaatt gcaatctttg tgagatcgtc aatatagtac cgagggtact
    66301 tttagaatct accgaatcag tatagctatc cttcttctga cacagcaacg caatttcaat
    66361 caatatcgaa atgcagtgct agaaaatttc gttcttcttt tcttcttgct ggtcgatgta
    66421 taactaggta ccattcatag gtgtcgaaga ggttttttat tttaatcccc ctcttttttt
    66481 tttttaagat ttaagaagtg ggttagtcgt ccagaaacaa gtaacaagga ttcgatacaa
    66541 taaaaaagaa aaaataaaat gaaaatagaa aatcgaacgg attccccaat tttgttccat
    66601 attgatttca aattcaaaaa ggtttcgttt ttgaaatgaa gttacatgac actgttttta
    66661 ttagtatttt gaatattagg ttactcaaga gttgcccaac gaatctgttg attctgaatc
    66721 gtgggaggtg tcgatgtcaa agatgatgaa tttatttctt tttctacccc taatcacttt
    66781 atttttttta gtaccttcta gaataattga tgaatcaaaa actttcaatt gaactgagtc
    66841 tttcaattgg tataatattt ttgcgtatcc tcgtatcttt caaaagtgga aacttaggaa
    66901 agtgctttct aaacatatgt ataaaaagaa cagatttcct ttagctcctc catgcctact
    66961 ataactagtt atttcggttt tttactagcg gctttaactc taacctcggc tctatttatt
    67021 ggtctgagta agataggact tatttgaaat taattgaatg gataattcat aaaaagaaat
    67081 ccttctgtgg tattccatat attttgtagt tccttaccgc gttaattacc gattattggg
    67141 aattgagatt cctaagcaat acgaattaat agtaatattt cgggatagat attacctccc
    67201 cttttccctt ttcaaataaa tgaaattgaa atgattgaag tttttctatt tggaattgtc
    67261 ttaggtctaa ttcctattac tttggctgga ttattcgtaa ccgcatattt acaatacagg
    67321 cgtggtgatc agttggacct ttgattaata ttaattcaca tctctttttt taactgacct
    67381 cctcctttct ttaatttcat tttttggggg gggtcaaagg tcaaattcag attgctgtat
    67441 ttcagttcag tggaattttc gatctaacaa gacaagagca gaatcacgct ctgtaggatt
    67501 tgaacctacg acattgggtt ttggagaccc acgttctacc gaactgaact aagagcgctt
    67561 tcttaccaca acggaaaaga ctgtaaagaa ggggattctt ttttttatat agtatagaac
    67621 ccccccaaaa aatttcaacc ccaataaata cttcttgcat atgtatacta tcataaaatt
    67681 gaatcgctct aaaatgtatc tctggttact gcttcgagga gcaataatag gtagggatga
    67741 caggatttga acccgtgaca ttttgtaccc aaaacaaacg cgctaccaag ctgcgctaca
    67801 tccctttcaa ccggtctaca gtatcattgt agaaaatccc cgtcttgttt tccacatcct
    67861 tattttattt ccatttcctt cctttctatg caaaatgtat cttgccattt cttcctcttg
    67921 gtctcatatc atataacata taataataaa ttaatatttt tctcgggaat tctcaggcgc
    67981 aaagggaccc gtttttttgc tttaagaaaa agaaaatctt ctctaccgaa tcattgcaca
    68041 tgtcaagttg aattggggat tccacacaca aatacaagtg gtctttaact acatatacat
    68101 ctcttaccat aatgtattac aatatggaat ataaaaaaaa gaaggaggat tctcaatgcg
    68161 agattttaaa acatatcttt ccgtggcacc ggtactaagt actctctggt tcgggtcttt
    68221 agcaggttta ttgatagaaa tcaatcgttt cttcccagat gcgttgacat ttcctttttt
    68281 ttcattctag ttattgatat ggaaaggggt gaagaagatt agagatagag tcaaatattt
    68341 gtgactaatc tctctttccc gtcttttttt ttcgaattag atagattgaa tacgggggta
    68401 aagagaaaga aaaaagtgga ttcaacctca gttaaattcg ggttaaggct ccaaagaatc
    68461 aaattaataa tagagttaaa agaaaacaaa agggaaatgt gactagaata agagtatcat
    68521 gcaatacaag atacttaaat gaaatactgt actgcgatta gaaatcgctt tcgaaattgt
    68581 tgtattactt attatttact atattaattg caacaaaatc tttatttcat aatttgattt
    68641 tgagttgtta gccacttcta ttttttcgtc ccttttcctt tcttcttatt tgcgtcggat
    68701 cggaaaatag aaacgttggg tgaatcaaaa acccaaagga ggttcatggc caagggtaaa
    68761 gacgttcgag taagggttat tttggaatgt accggttgtg ttcgaaacgg tgttaataag
    68821 gaatcgatgg gtatttcccg atatattact caaaagaatc gacacaatac acctagtcga
    68881 ttggaattga gaaaattctg tccgtattgt ttcaaacata caattcatgg ggagataaag
    68941 aaatagatag agatcgaacc gagtgcttgg gtgtcaccct ttcaaggaac atgaaaaaaa
    69001 tttagatata tatttctatt atttcatata ttgaaataaa aacaactaaa taaatataga
    69061 caaacccaat cctatgaatt tcttctataa tttttttttt gatttgatcg aaatagtatt
    69121 ttagggataa ggaataaaca aattatggat aaatccaagc gactctttct taaatccaag
    69181 cgatcttttc gtaggcgttt gcccccgatc caatcggggg atcgaattga ttatagaaac
    69241 atgagtttaa ttagtcgatt tattagtgaa caaggaaaaa tattatctag acgggtgaat
    69301 agattaacct taaaagaaca acgattaatt actattgcta taaaacaagc tcgtatttta
    69361 tcttcgttac cttttcttaa taatgagaaa caatttgaaa gaagggagtc aaccaccaga
    69421 actcctggtt ttaggaacag aaaaaaatag gcttactttt caattgaatc aaaattctaa
    69481 tccgaactca aaaacagatg gacgttttgt tcaaaaaatc cgagaatcat tcgtgtcgta
    69541 agaaaaaaaa gaatcgggta agaggaatca atttttttat caggcgtgtt cgctcatttt
    69601 gacgacttta tcatattatc agattttatc atactaattt ctactctacc ttcccggagt
    69661 tcattctcca gagaattcca tttcatttgg cggattcctt ccaaccccct tattttatga
    69721 tctcgttgga aatcatataa agacaattcc tatttgatat agctatttgt gcaaggattt
    69781 tacgattaag aagcaattgc cccttataca gattgtgtat taatctacta taaatatagg
    69841 atgcccccgc cccgcgaatt actgcattta ttcgagtgat ccacaaacga cgaaaatccc
    69901 tttttttcct atctctatca cgatgcgccg aaaccaaagc tcttattttc tgttgaataa
    69961 ttgttcgagt aagtcttgaa tgagccccgc gaaaacttga tgcaaataaa cgcatttttg
    70021 ttctacgtct ccgagctata tatcctcgtc taattctggt cattgagtaa atgaaacttt
    70081 aatgaataac taattgattt cctttctttc agttattctt ttcccccttc ctagtctatt
    70141 aataacaaaa cggattcttc caatttataa aataaaaatt ccaatggctt ttgctactat
    70201 aaccttccct accacgcttt tttccttttt tctaggcatt ggaaaaatca aaatagaaat
    70261 agctaaagaa attgtgggtt ccatcgtctc tatggttact tcttaaacgg tgaggtcttc
    70321 tctatgcacc ggagcccttt ccttcatttt attggtaact tgtacagtta ccactctttg
    70381 gctctaccca tgaattttcc agtaatgggt ctttcataat gagatatacc ttatacagta
    70441 acggtattta attatgaaga ttggttgggt agctgacctt gtgagtccgt tcttctaaac
    70501 ataatatttc tactttttta aataggattt cccccgctta atgggtaact atttgttacc
    70561 aatggggaat tctttctcat cttaaattga aaattcaggt gatttaattt gcaccgattg
    70621 aaaccataaa tttcatacac aatagaaaga tatgatagat ccatcttttt tagatagtga
    70681 atggagttct tccattctat ccgattcacc ggtactgatc attgatactg gaaaaatcgt
    70741 tttttctttt gttttgtctc agcccatgat ttaaacgagt cgcacataca ccctcgtaca
    70801 tgttcctcga cgctgagggc atcccccgag agcgggggat ttcgtgacgt ttctgattgg
    70861 ctgtcttggg tttctaataa gttgtttaat agttggcatg ctgaattata cattatgggc
    70921 tggtttagat tgatcctaac cggatgatta tgaatttatt cgatttcaat atattaatag
    70981 aatattaaac ccttaattaa gtaattaaga agataaaatc ttaaatcgta tatttgcacg
    71041 aaatcactgc tattttttat ccaaccgcta caaaatcaac aattccatga gcttgggctt
    71101 ctgttgctga cataaaagta tccctttcca tgtcttcgga tacagcccat aagggcttgc
    71161 ctgttctttg tacataaacc cttgtaagga tttcgcgcag tttcagtagt tcttccgctt
    71221 ccaggataag ttcggacgtt tgtgcctcat aaaaaccggc agcgggttga tggatcatta
    71281 ccctgatcat ataatataac acaatcaaag gttcctgtat ctcgcacgag gaggcaaggc
    71341 gaagagataa agaataaaat aagaaaaaga tagaaaaccg tacgggcatt tttttcacat
    71401 tgcatacggc tccacaatgg aattttttta cctttcatcg aagaaagaga aaatgtggga
    71461 tctattatac ccagatcggt aaatgatcca attaccaccc ttcttttttt tttcggagga
    71521 gttcaaaaat actatgatgg ccccgttgct ttaatatatt tttttcgtct gtgattcagc
    71581 aatcccaaag tttctttttt tttattttcg tactctttca taacataaat gttgttaata
    71641 acctgccggt gtgaaaaaag tttgtgacgc tgaaatcgac ctacgatagg taagataaaa
    71701 tcggaaatac ccttccttta tctcatacta ctctttcgat acataatcta atattttgaa
    71761 aaacaataaa aaatttgcat atcgaattcg aagtgccatg ctaatattac ttaatattaa
    71821 taattcatat ggcgaaggca tagtcttctt ttttctctta aataaaaaac ccattggcgc
    71881 caagcgtgag ggaatgctag acgtttggta attgctcctc cgaccaggat aaaagacccc
    71941 attgaggcgg ctaatcccat gcatattgtc tgtatatctg gtcgcacaaa ttgcatagta
    72001 tcataaatgg ctattccagg tattacccat ccgccgggag agtttataag caaatacaga
    72061 tccttggtat cactctccga actgagatat acaaaaagac caataagttg attcgaaaca
    72121 ttgctatcga tcgcttggcc taaaaaaatt aatctttctc gataaagtcg gttgattcgg
    72181 ataaaattgt atcccttagg agccgtacgg gcaccttttg atgcatacgg ttcaacaaaa
    72241 ctaaaacttg cgaaaaaaaa tcaatgtgta gcttccagcc ctctttcttt ttttatagcg
    72301 gactccttct aatgaaggaa ggggcttctc tttcattttt gaagaacgat gcgtttggcc
    72361 ggttttccta taatattaga atataaaaaa cagttttatc gcactaactt ttcattgatg
    72421 tattttttca tcgagatcca atccaaaaat cacgatgccg ttttcttgtt cctgaatggg
    72481 cttcttccat ttttttaggt ttatgctcta ctccgagtaa ggatccgccc gattttgatt
    72541 tgcacatata ggacaaatga ccccaagacc acgtctttgt tttttttttt catttttttc
    72601 tcaattttgc aattcatttc ttttatgtct tccgccaaat attcgacgta tccattctat
    72661 ttattattcg attgattaac tgtttgggat cagtgctatt taataatttc tttctaaata
    72721 gaattgttta tgatatctat aagtcctaat aatagatata ttaccaattg ggtttttcta
    72781 aacggagcct ggatacttaa ttttattggt ccagccaagt cgaccataaa ttatttgaat
    72841 tgctaatatt aatctggata cctcttcaca aaacggatct aattgcattt cattgcactt
    72901 cacgttacaa atttttgatg attcaatcgc tttttttggg ggcgaaagag aggatatctc
    72961 gatcggggga gagaatgggg aaatcccata tgacccaata tatatgacag ggcgcactat
    73021 atgtcaatcc aagttggatt tcgctctccg ggagttcgaa aaggaacttt tggaacacca
    73081 ataggcataa actgaaagaa aaaagaatta agtactctat ttcactttga tgtggaaacg
    73141 taataatggt tttattattt taataatatt agctttatcg tcatattttc tacatagata
    73201 gaataagttc ataaaataaa ggaaaacaaa gaaaattttt acgaataggt actttgaatg
    73261 atgactaaat atggatgcat gcgctcttcg aaaagggaat aaacccccat tgcgtattgg
    73321 tacttatcga gtatagaata gatctgcttc tcttttttcc tatgaaccga attgttccgt
    73381 ttttactaaa agaatagaac aaatagtaac cctttttccg agataatcca ctgaaaaaaa
    73441 aagggggtcc atagcatagt tttttcaatg caataaagtt acatagtgtc tattttttgt
    73501 tgataaaggg gtattaccat gggtttgcct tggtatcgtg ttcatactgt cgtattgaat
    73561 gatcccggtc gtttgctttc tgttcatata atgcatacag ctctggttgc tggttgggcc
    73621 ggttcaatgg ctctatatga attagcagtt tttgatccct ccgaccctgt tctcgatcca
    73681 atgtggagac aaggtatgtt cgttataccc ttcatgactc gtttaggaat aaccaattca
    73741 tggggcggtt ggagtattac aggagggacg ataacgaatc cgggggtttg gagttacgaa
    73801 ggtgtagccg gggcgcatat tgtgttctct ggcttgtgct tcttggcagc tatctggcat
    73861 tgggtgtatt gggatttaga aatatttggt gatgaacgca caggaaaacc ttctttggat
    73921 ttgcctaaga tctttggaat tcatttattt ctctcaggag tggcttgctt tggctttggc
    73981 gcatttcatg taacaggatt gtatggtcct ggaatatggg tgtccgaccc atatggacta
    74041 actggaaaag tacaatctgt aaatcccgcg tggggtgtgg aaggttttga tccctttgtt
    74101 ccaggaggaa tagcctctca tcatattgca gcagggacat tgggcatatt agcaggctta
    74161 ttccatctta gtgtccgccc gccccaacgt ctatataaag gattacgtat gggcaatatt
    74221 gaaaccgttc tttccagcag tatcgctgct gtcttttttg cagcttttgt tgttgctgga
    74281 actatgtggt atggttcagc aactactcct atcgaattat ttggtcccac ccgttatcaa
    74341 tgggatcagg gatactttca gcaagaaata tatcgaagag ttagcgctgg actagccgaa
    74401 aatcaaagtt tatcagaggc ttggtctaaa attcctgaaa aattaacttt ttatgattac
    74461 atcggaaata atccagcgaa agggggatta ttcagagcgg gttcaatgga taacggagat
    74521 ggaatagctg tcgggtggtt aggacatcct atctttagag ataaagaagg gcgtgaactt
    74581 tttgtacgtc gcatgcctac tttttttgaa acatttccag ttgttttggt agacggagat
    74641 ggaattgtta gagccgatgt tccctttaga agggcagaat cgaagtatag tgtcgaacaa
    74701 gtaggcgtaa ccgttgagtt ctatggtggc gaactgaacg gagtgagtta tagtgatcct
    74761 gcgactgtga aaaaatatgc tagacgtgcc caattgggtg aaatttttga attagatcgt
    74821 gctactttga aatccgatgg tgtttttcgt agcagtccaa gaggttggtt tacttttgga
    74881 catgcttcct ttgctctgct cttcttcttc gggcacattt ggcatggtgc tagaacctta
    74941 ttcagagatg tttttgctgg tattgaccca gatttggatg ctcaagtgga atttggagca
    75001 ttccaaaaac ttggagatcc aactacaaga agacaagtag tctgatgcag cattgctctg
    75061 ttatttttcg cttctcactt ctattttctc tttgtgattt tacataggat actgaaaaag
    75121 tctggattta aatctccgcc ctttcacctt ttctttgatt ttttttttct ttaatcgggg
    75181 agatgatccc caataaacag gtatggaagt tataattgta aaccgcgatc aaatttatgg
    75241 aagcattggt ttatacattc ctcttagtct cgactctagg gatcattttt ttcgctatct
    75301 tttttcgcga accacctaaa gttccaacta aaaaatgaaa tgatttttca ttatctgaat
    75361 tgaagtaatg agccccccaa cattgggagg ctcattactt caactagtcc ccgtgctctt
    75421 cgaacgggtc tcttagttgt tgagagggtt gcccaaaagc agtatataag gcgtacccag
    75481 taaaacttac aagtaatcca gatatagaga tggcgactag ggttgctgtt tccattatta
    75541 tataatttca agaccacaac ggatctatga taagattgtt tatttacaac ggaatggtat
    75601 acaaagtcaa cagatctcaa tgaatacaaa ataggattta tggctgcaca aactgttgag
    75661 ggtagttcta gatctggtcc aagacggacg tctgtagggg ctttattgaa accattgaat
    75721 tcggaatatg gtaaagtagc tcctggatgg ggaactactc ctttgatggg tgtcgcaatg
    75781 gctctatttg cggtattcct atctattatt ttggagattt ataattcttc cgttttactg
    75841 gacggaattt cactgaatta gatttataag aaccctagct tttaaataaa aatacaaaaa
    75901 acgatgcatt taggcctcgg ctttttattt tagcttattc ttttttggta gttcgaccgc
    75961 gaaatttttg tgtttctgta tttccggaat atgagtgtgt gacttgttat aattgatcct
    76021 attgagagta cagggagtgg gtctgtcgtc ttgatagaga tggttttacc ccgtcggata
    76081 ttcattctag tatctggagc acggaatata tgaaatatat cacgaagtat ttgaactatg
    76141 attcatactt aatattcaga cctcgtggcc ggattcctca aatttttcca aagaaaaaag
    76201 ttttcaattg aaagagtttt cttctttcaa attcccgttt ctgctttgat tttgctcaaa
    76261 gaacaaactt ttctttctag ttttagtcat tatatcgatt ctactcgttg aataaatgat
    76321 gatccaatgg ttcttactca gggaatcctt gacttagctt gaaggtttta ttgaatcatc
    76381 gtggttctag tatgaattta aggtttcaat tgattcctag ggtcttaaca agaaaattcc
    76441 tatcaataat aaagaaaaca aaaataaaga aaacaaaaaa taaagctaca ttacatacaa
    76501 attaaaataa cagatgaaag aaatgaaaga aaaaaatagg gaaatagaag attcaagagg
    76561 cctggaacga tcaacagaaa gacaagtgag cctacttgat tttttgacat tctaattata
    76621 acaaaaaaaa agagctttct tacttttact ctttcgtatt tttagcgaaa attgaatcaa
    76681 aagattaaga agtttccaat tttctattcc atacctcttt taacctgttt ttgggttttt
    76741 ttgtttgagc tgtacgagat gaaattctca tatacggttc tcagaggggg agtccccttg
    76801 gtttacctat ctcaataaag tctacgattg gttcgaagag cgtctcgaga ttcaggcgat
    76861 tgcagatgat ataactagta aatacgttcc tcctcatgtc aacatatttt attgtctggg
    76921 aggaattacg cttacttgtt ttttagtaca agtcgctaca gggtttgcta tgacttttta
    76981 ctaccgtccg accgttacgg aggcttttgc ttctgttcaa tacataatga cggaagctaa
    77041 ctttggttgg ttaatccgat cagttcatcg atggtcagca agtatgatgg tcctaatgat
    77101 aatcctgcac gtatttcgtg tgtatctcac tggtggtttt aaaaaacctc gcgaattgac
    77161 ttgggttaca ggtgtggttc tggctgtatt gaccgcatcc tttggtgtaa caggttattc
    77221 tttaccctgg gaccaaatcg ggtattgggc agtaaaaata gtaacaggcg taccggaagc
    77281 gattccggta ataggatcgc ctttggtaga gttattacgt ggaagtgcta gtgtgggaca
    77341 gtccactttg acgcgttttt atagtttaca cacgtttgta ttacctcttc ttactgccgt
    77401 atttatgtta atgcatttcc tgatgatacg taagcagggt atttctggtc ctttataaag
    77461 aatatagaga gatttgtaat caatcatttt tttttattac tttggggagg aacaataata
    77521 tttcattgct acaaatatgg attattgaca aagaataaga catgtatttt gaaatttccc
    77581 ctcaactcca caatattgta ttatttattt gacatgaatg aatagttgaa gggaattcta
    77641 cgaagagaaa tggattatgg gagtgtgtga cttgaactat tgattgggcc gtgcagaagt
    77701 atgcctttat ctgctacatt gaaattcaca aaaaaatgtg tctttattcc aaccgccgcc
    77761 ctatagagag gataggctgg gttcgcttga agagaatctt ttctatgatc agaccgaagc
    77821 gtgccgtgca tgaataggct ccgtaaaatc cagtagaagt aaaatccagt agaataagtg
    77881 atgtggcata atcccgattt tttttagtta ttttacttac ttatttttta gttattttac
    77941 ttacttaata gtatgtaaat gcattcattt cttctgcatc gatccgtttt atgatcctat
    78001 cggagtgaaa caaaggatct aaagaagagc agcggctaga ctatattagt aacaagcaaa
    78061 tcctttgtac gcgaaaaaaa aaaatatcac tcgatccatt ttttttgtgg ggataagggt
    78121 gaatcgcaag ggctgagaca acccagaaag ctcttgatta tgatcaatat tgtaagccta
    78181 cttgggtatg gagcatttac ctgtaagaac ttaattcttt gcaatggata gttgcaactt
    78241 cgtaaaatgg aatccagaaa tagaattatt catatatgtg tggatatggc taaatatagc
    78301 ttttctaaaa tctatatata tatttttttt tatatgtatc cgtttagttc ggtggattct
    78361 tgctcgagcc ggatgatgaa aaattatcat gtccggttct ttggggggat ggatctataa
    78421 gaattcacct atcccaataa caaaaaaacc tgacttgaat gatcctgtat taagagctaa
    78481 gttggctaaa ggtatgggtc ataattatta cggagaaccc gcatggccca acgatctttt
    78541 atatattttt ccagtagtaa ttctcggtac tattgcatgt aatgtaggct tagcggttct
    78601 agaaccatca atgattggtg aacccgcgga tccgtttgca acccctttgg aaatattacc
    78661 cgaatggtat ttctttcccg tatttcaaat acttcgtaca gtacccaaca aacttttggg
    78721 tgttctttta atggtttcag tacccgcggg attattaaca gtaccttttt tagaaaatgt
    78781 taataaattc caaaatccat ttcgccgccc agtagcgaca accgtctttt tgattggtac
    78841 cgcagcggcc ttgttcttgg gtattggagc aacattacct attgataaat ccctaacttt
    78901 aggtcttttt taacttgatt ccattgtaaa atatcataat gtgcgtatct agggagtagt
    78961 cgcttcagag tcaaagtgaa ttctccctag atacctctat tcaattcaat tccggtccga
    79021 atggatagat tgtgctaaag gtgcaaacct tttttttcga tttttaagaa aaaaatgaac
    79081 taaattcaat tcaattgatt taaaattgat tttattttgc ttttaggtaa atcaattgtt
    79141 aagtgctttt ctatttcttt tctaaaatgc ccaatatccg ttttacatct tctatgcgaa
    79201 aatgctcaat tttcataagg tcttcttgac tgttattcaa aaggtcgaat aatgtatgta
    79261 tattggactt tttgagacaa ttatagatcc tgggagacaa ttctgattgg tcaataaaaa
    79321 tggatttcca tgctatttct tttttctttt tctttagttt agcaacccta tcgtgaaaag
    79381 tcaaataggg taaagaaacc ttgtattgat tgttctctaa atgtaagttt tcttctgccg
    79441 actggagaaa gggaataaat aaatcaatca aattccggga ggcttcatga agtgcttctt
    79501 taggagttaa acctccattt gtccatattt ctagaaaaag gatctcttgt ttttcatttc
    79561 catttccata agaatgaata ctatgattcg cgtttcgaac aggcatgaat atagcatcta
    79621 taggataact tccgtcttga aagttatttg gtgtttttat attatatcct cgattccttt
    79681 caacttgtaa tccaatacaa aaatcagttg gttccgttag gttagctata tgctgcgtat
    79741 tatcaacgat ttccacagaa ggtggtaaga ggatgtcttg agcagttaca tatccaggac
    79801 ctttgacaca aataagcgcg tcacgagttc catatagatt acttctcaat acaatttctt
    79861 tcaaattcat taaaatttca tgtactgatt cttgaatacc tactatggta gaatattcat
    79921 gcgggatttt ctcagatttt gcacgtgtaa tacatgttcc ttcgatttct ccaagcaaag
    79981 ctcttcgcat cgcaatgcct attgtgtcgg cttgaccttt cataagtgga gacagaataa
    80041 agcgtccata ataaagacgc ttactgtctg ctcttgattc aacacatttc cactgtagtg
    80101 tccgagtaga tacttttaat ttctctcgaa ccatagtaat attatttgtc agatttttga
    80161 gtcatttatt tctcttgaaa tctcttcaat gtttatttct acactcgcct ttttttaggg
    80221 ggtctgcagc cattatgtgg cataggggtt acatccctta cgaaacttaa aagtatacca
    80281 cttcgacgaa tagcgcgtaa tgctgcatct cttccgagac ccggaccttt tatcatgact
    80341 tctgctcgtt gcataccttg atctgttact gctcgaatag catttcctgc tgcggtttga
    80401 gcagcaaaag gtgtccctct tcttgtaccc ctgaatccac aagtaccggc ggaggaccaa
    80461 gaaataaccc gaccccgtac atctgtaact gtcacaatgg tgttgttgaa acttgcttga
    80521 acatgaataa cgccctttgg tattcgccgt gcacttttac gtgaacccac acgtccagtc
    80581 ctacgcgaac cgcttcttgg tatagatttt gccatatttt atcatttccg aaatataagt
    80641 cagagatata tggatatatc catttcatgt caaaacagat cttttatttt gatttgttca
    80701 tcggttcctt tagagagtcc cttttcgaaa gattatcctt gtctttgttt atgtctcggg
    80761 ttggaacaaa ttactataat gcgtcccctt ctacggatca gtcggcattt ttcacaaatt
    80821 ttacgaacgg aggctcttat tttcataatt gttattcctt aactgaattt cgaatctact
    80881 ttactgattg gaagaaaata agtttcttga aatttttgaa ccgtgaattg gatcctcatg
    80941 aaaggaatct tgaaaaaccg ccgaaccatt cgaatctttg ttctggggtc tagaaattct
    81001 gcgccccccc cccccgtttg aatcataacg acttacttaa attttgattc tatctcctgg
    81061 tagtatatgt ataaaagggt gtcggatcct tcctgaaaca gaacttagaa tctgacttca
    81121 ttatttaaac gaaccccgaa cataccattg tgaagtgatt cagtaattaa accttcatga
    81181 atccattttt cttcttttat tccagacaaa ccctccttga agtatcaact aatgtaggaa
    81241 ggcgtgatat tagacaactt ggcttttttt attcgttttt tccacaaaca ggaagttaca
    81301 gatacaattc ggatagcaga aaatttacca tatatagcac aaaatttctc cgccgattcc
    81361 ttctagccga gctgctcggt ctgtcattat accccgagaa gtagagagaa ttacaatccc
    81421 catcccgtct aaaattctag gaattcgttg atagttagaa tagattcgga gaccaggtcg
    81481 acttattcgt tttaaattta aaagagttct atatggtcct ttcctattcc ttctatgtcg
    81541 tagggttaaa accaaaaaag atttgttatt ttctacaagt ttccttacgt tttcgagaaa
    81601 accctcttgt aaaagtattt taacaatgtt ttgggtcatg ttagtagatg ctattcgaac
    81661 cgttcccttt cgatccatgt cagcatttcg tatagaagtt attatgtcag caatagtgtc
    81721 cttacccatg ataaactaaa attattgttg cttccgaatt tggatataat cagcatgttc
    81781 tttttttata aaaattatta aagaaaattc ttaaaagtat atgcgtgaga cataatctac
    81841 taatttatct attttattta aatactatca ctatctcacg gtctcatatt ataatacctc
    81901 aggtgctaat gaaactattt tagtaaaatt taactgtctc aattcccggg cgatcgcgcc
    81961 aaaaactcgg gttccttttg gatttccttc ttgatcaatg acaactgcag cattgtcatc
    82021 atatcgtatt attataccgt tatcgcgttt gagttcttta caagtacgta caattacagc
    82081 tctgatcact tctgatcttt ctagaggcgt atttggtact gcttctttta tcacagcaac
    82141 aataacatca ccgatatgag catatcggcg attactagct cctattattc gaatacacat
    82201 caattctcgt gccccgctat tgtctgctac attcaaatgg gtttgaggtt gaatcatatc
    82261 attttttttt atctgttttt ttaatgtaaa ataaagcaaa ggacgaagta aaaaaaaaaa
    82321 aagaaagaaa accctgcaat tgtttttttt atacacaaga cttctttcct ttggttctcc
    82381 atttctatcc agaaataatg aattgagttc ttataggcat tttggacgcc gctattgaaa
    82441 tagcctttcg agctatattt tcggctactc cacccatttc ataaagtatt ctacccggtt
    82501 taacaacagc tacccaatat tctggggatc ctttccctga acccatacgg gtttccgtgg
    82561 gtcttactgt aactggtttg tctggaaata tacgtaccca tatttttccg ccacggcgta
    82621 catttcgtgt cattgctcgg cgccctgctt cgatttgtct agatgtaacc caagtgggtt
    82681 caagtgcttg aagagcatat ctaccgaaac aaatatgatt acctcgataa gatattcctt
    82741 tcattcttcc tctatgttgt ttacggaatc ttgttctttt tgggttatag ttgatggttc
    82801 tttttcaatt ccatctctac tacagaactg gacatgagag tttcttctca tccagctcct
    82861 cgcgaatgaa acgactaaaa cggattttat caagatatac atgtgtttaa tgaataatat
    82921 gctgaatcat aggattcttt gaaattgcat ctaattaatc aattcgttaa tctattcgaa
    82981 atttgtctag cgtgtttaga tattatttaa ttaaacatgt attctatttc tagatagtgt
    83041 caatgtcttt ttttataacg ttgtcgttat aaaaaaatct ttcttttgtt tttcctttta
    83101 tcgtatggga tcgacaaaaa tgtatcaatc taataaaaaa aaactttcgc gggcgaatat
    83161 ttactctttc catatctatt tcagttatag ggttagttca tgacctctca aaataaaaga
    83221 ataaaagagg aggtccctgg tttgttccgc catcccaccc aatgaatcat taagattcat
    83281 tttcaataga atcttctgca ttcacgggtt atatcgttcc cattgcttct cgattaatgg
    83341 ttaggtctga attttccggc ggagtccttt tttcttaagt caattttctc agtctttatt
    83401 ggctcgaggc tcttgatttt tttgttctat aagcggattc atctaattat gcatgaatca
    83461 ttattgaatt tatgctttat tacactgcgt tttatgagat gactcatcga ccttacatat
    83521 tggaatcata tatcattgat atttccgttc tccctttctc tcatccttcc acttatccgc
    83581 atactttttt tctattttgc tttccgactt agaacttcac aactcataat ccgattggtt
    83641 tttttatctt tatgcaaaaa aagatttcag ttgctacaac gatatgtcca atatattata
    83701 tctttatctt gactggttct ttggatccag ataatgcgaa gcaatgagtt ggttattagt
    83761 gctatagtta tgagttcata ctctgggccc tggtccgttt ttttgaatcc tagccctaaa
    83821 aaaaccaacg agtcacacac taagcatagc aattatataa aatgatcaat cgaattttta
    83881 ttgaaccctc tagaattgcg gaattgttct ttttttgttt tgcttgaaca taaaaagaat
    83941 aaaagggttt ttcttttttt gtccgttact gggtataatg taaaaacgcg taaagtctta
    84001 ttattcttcg tctacaaata tccaaatttt gattcctaat accccgtata tagttcgaac
    84061 tgtataggaa caataatcaa ttttagctcc aatggtttgt agaggaaccc taccttctct
    84121 gatccattcg acgcgtgcaa tttcttttcc gtcgatacgt cccgcaattt gtacttgaat
    84181 tccttttgta ttcgccagct cggttaattc aatagctttt ttcattgctt tgcgaaaaga
    84241 aactctattc tttaattggc cagctataaa ttctgcaaga atattagggt gtccataagg
    84301 atttgcaatt cgtgtaatag caatgtttag tttttggttc gcacaatgaa gttctttttg
    84361 tacattcatc tgcaattctt cgactctccg cggtctattt tctattaaga attttgggaa
    84421 tcctatataa attatgactt gaattagatc gattcttttt tgaatctcta tccgtgcaat
    84481 tccctcaacg ccaacacccg aggatattct catatttttt tgtacataat tcttaataca
    84541 gtttcgtatt ttttgatctt cttgtagacc ttccgaataa ttttttggct gtgcaaacca
    84601 aagagaatga tgactttgtg ttgtaccaag tcggaaccca agcggattta ttttttgtcc
    84661 cataatcccc cactactata tgtatcatga catgtcagat ttttgttctt ttttttagtt
    84721 atcaatgtta tcaatccaga tttttttgag tacaccatat attcttcaaa ttctttatat
    84781 aaggatatat ctttcaaaac aatagttata tgacaagtcg gtctttttat cagataactg
    84841 cgccctcgag ctctaggttt taatcttttc acagcagtac cctcgtttac ttcggcttta
    84901 ctaatgacta aatttgcttc gttcaaactc atattgtgac tagcatttgc tgctgcagaa
    84961 taaaccaatt taaaaatggg ataacacgct cgataaggca tcagttctag tatcataagg
    85021 ctttcctcgt aagaacgcct acgaatctga tcgattcccc ttcgggcttt gtgagcagac
    85081 atacatatat gttgacctaa agcgtatact tctgtagata ggttcttctt tctcttcttt
    85141 atcataaggt tcacctctta ccaatgaatc tatattcact ttattaacga cgggatctat
    85201 tatcattttt tgcatgtcca cggaaattta tagtcggcgc aaattccccc aatttatgtc
    85261 ctaccatacg atctgttata taaataggca aatgttcctt tccattatgt atagcgatag
    85321 tatggccaac cattgtgggt ataatggtag atgcccggga ccaggttatt attatttctt
    85381 tttccgcttt tgtattaagt ttatcgattt ttcttaataa atgattcgct acaaaagggt
    85441 ttttttttag tgaacgtgtc acagtgaatt aactcctatt tttttctttt gtaaaaataa
    85501 tttggatttt ctctcctatt tactacggcg gcgaagaatc aaattatcac tatatttatt
    85561 cctttttcta cttcttcttc caagtgcagg ataaccccaa ggggttgcgg gtctttttct
    85621 accaattgga gcccttcctt caccaccccc atgggggtgg tctacagggt tcataactac
    85681 tcctcttact acaggacgct tacctagcca acatttcgat ccggctctac ccaaactttt
    85741 ctggttcacc ccaacattcc ctacttgtcc gactgttgct gagcagtttt tggatatcaa
    85801 acggacctcc ccagagggta attttaatgc ggccgattta ccctcttttg caatcagttt
    85861 cgctacagca cccgcagctc tagctaattg tccacccttt ccaagtgtga tttctatgtt
    85921 atgtatggct gtgcctaagg gcatatcggt tgaagtagat tcgtcttttt gatcaatcaa
    85981 aaccccttcc caaactgtac aagcttcttc caaagcatac ggctttctgg atgtagatga
    86041 tgatatctat acagatggat cttatatata tcatataatg aagtaccaca tgagtggata
    86101 tatagaatcc aaatctgccg aatcactcat gttctgatct tctacatcct aggtcttcct
    86161 gttccgtcat ctggcttatg ttcttcatgt agcattcaga ccgaatgact ctatgaaatt
    86221 acgtcgatac ttccacatat tatgggtaac gtaggagacg tctctatttt tcccccggga
    86281 aatctttaga attaccactg cttagctttc aattcgcctc tgaccatcaa atcaaatgtg
    86341 aataacccgt cttcctctct ttgaaacaag gggcgcttct ggttctgtcg gcgcttgaaa
    86401 caattttgtc ttctccatat tactatatct ctagagtcaa taattttata tgaggaacta
    86461 ctgaactcaa tcacttgctg ccgttactct tcagttttct gttgaggtct atcctgtaga
    86521 ggtactcgaa ttggatcagt gatcgatttc taggtttcgt cgtaaaccta attggttact
    86581 tccaattacg taaatcaata gttcaaaccg cactcaaagg tagggcattt cccattttta
    86641 taggaacttc tgtaccagaa acaatggtat ctccaattat agcccctctg ggatgtaaaa
    86701 tatatctctt ctcaccatcc ccatagtgta tgagacaaat gtatgcattt cgattagggt
    86761 cgtattctat ggttacgatt ctaccatata tgtctttttc attccgtcta aaatcgattt
    86821 tacggtatag acgcttatga cctccccctc tatgccctgc ggtaatgatt cctctggcat
    86881 tacgaccttt accacaacga tgctgtccat agatcaaatt atttcgtgga ttggatttca
    86941 cttgactgtc tacggctcca ttgcgtgtgc tcggggtaga agttttgtat aaatgtatcg
    87001 ccatgctctt aagtattttg atttaagttc ttttctttct aagaggtgga atagaataac
    87061 ccggttgaag cgtaatgatc atacgtctgt aatgcatcgt atgtcccata atgggtccca
    87121 ttcttctacc ctttcggggg agttgatgac tattcatagc tattaccttg acaccaaaga
    87181 agagttcgac ccaatgcttt atttctgtcc tagttgatcc tgattcgaca ttagaagtat
    87241 attgattttt ccccaataac cgaatacttt tgtctgtaaa tactgcatat ttgattccat
    87301 ccataaatct attttcttcc ctatgagttc gagtctcaat aagaatgcta gttcttactg
    87361 ttcatatgtt atgatatgaa tataccacac caattcgtta tgtatagatg atgagattcc
    87421 attgatacag agccaattcc aatagactta ttggagggtc ccattggcgt gcatccagta
    87481 ggaattgaac ctacgaattc gccaattatg agttgggcgc tttaaccatt cagccatgga
    87541 tgcttagtgg ggatcctcgt acatggtgaa taaccaaatt ccaattgaaa tgaaatcttt
    87601 aggataaatc aatgcaattt aggaggaatc aatgaaagga catcaattca aatcctggat
    87661 tttcgaattg agagagatat tgagagaggt caagaattct cactatttct tagattcatg
    87721 gacccaattc aattcagtgg gatctttcat tcacattttt ttccaccaag aacgttttat
    87781 aaaactcttg gacccacgaa ttttgagtat cctactttca cgcaattcac agggttcaac
    87841 aagcaatcga tatttcacga tcaagggtgt agtactattt gtagtagcga tccttatata
    87901 tcgtattaac aatcgaaata tggtcgcaag aaaaaatctc tatttgacgg ggcttcttcc
    87961 tatacctatg aattccattg gacccagaaa tgatacattg gaagaatctt ttgggtcttc
    88021 caatatcaat aggttgattg tttcgctcct ggatcttcca aaaggaaaaa agatctcaga
    88081 gagctttttc ctggatccga aagagagtac ttgggttctc ccaataacta aaaagtgtat
    88141 catgcctgaa tctaactggg gttcgcggtg gtggaggaac tggctcggaa aaaagaggga
    88201 ttctggttgt aagatatcta atgaaaccgt cgctggaatt gagatctcat tcaaagagaa
    88261 agatatcaaa tatctggagt ttccttttgt atattatatg gatgatccga tccgcaagga
    88321 ccatggttgg gaattgtttg atcgtctttc tccgagtaag aggcgaaaca taatcaactt
    88381 gaattcggga cagctattcg aaatcttagt gaaagactcg atttgttatc tcatgtttgc
    88441 ttttcgtgaa aaaataccaa ttgaagtgga gggtttcttc aaacaacaag gagctgggtc
    88501 agctattcaa tcaaatgata ttgagcgttt tgcccatctc ttctcgagaa acaagtgggc
    88561 tatttctttg caaaattgtg ctcaatttca tatgtggcaa ttccgccaag atctcttcgt
    88621 tagttggggg aagaatccgc acgaatcgga ttttttgagg aagatatcga gagagaattg
    88681 gatttgctta gacaatgtgt ggttggtaaa caaggatcga ttttttagca aggtacggaa
    88741 tgtatcgtca aatattcaat atgattccac aagatctagt ttcgttcaag taacggattc
    88801 tagccaattg aaaggatctt ctgatcaatc cagagatcat ttcgattcat ttagtaatga
    88861 ggattcggaa tatcacacat tgatcaatca aagagagatt caacaactaa aagaaagatc
    88921 gattctttgg gatccttcct ttcttcaaac ggaacgaaca gagatagaat cagaccgatt
    88981 ccctaaatgc ctttctggat attcctcaat gtcccggcta ttcacggaac gtgaaaggca
    89041 gatgaataag catctgcttc cggaagaaat cgaagaattt cttgggaatc ctacaagatc
    89101 cattcgttct tttttctctg acagatggtc agaacttcat ctgggttcga atcctactga
    89161 gaggtccact agagatcaga aattgttgaa gaaagaacaa gatgtttctt ttgtcccttc
    89221 caggcgatcg gaaaataaag aaatagttaa tatattcaag ataattacgt atttacaaaa
    89281 taccgtctca attcatccta tttcatcaga tccgggatgt gatatggttc cgaaggatga
    89341 actggatatg gaaagttcca ataagatttc attcttaaac aaaaatcatt tatttcatct
    89401 attccatgac cggaacaggg gggaatacac gttacaccac gattttgaat cagaagagag
    89461 atttcaagaa atggcagatc tattcactct atcaataacc gagccggatc tggtgtatca
    89521 taagggattt tccttttcta ttgattccta cggattggat caaaaactat tcttgaatga
    89581 ggtattcaac tccagggatg aatcgaaaaa gaaatcttta ttggttctac ctcctatttt
    89641 ttatgaagag aatgaatctt tttatcgaag gatcagaaaa aaatgggtcc ggatctcctg
    89701 cgggaatgat ttggaagatc caaaaccaaa aatagtggta tttgctagca acaacataat
    89761 ggaggcagtc aatcaatata gattgatccg aaatcggatt caaatccaat atagcaccta
    89821 tgggtacata agaaatgtat tgaatcgatt ctttttaatg aatagatccg atcgcaactt
    89881 cgaatatgga attcaaaggg atcaaatagg aaatgatact ctgaatcata gaactataat
    89941 gaaatatacg atcaaccaac atttatcgaa tttgaaaaag agtcagaaga aatggttcga
    90001 tcctcttatt ttgatttctc gaaccgagag attcatgaat cgggatccta atgcatatag
    90061 atacaaatgg tccaatggga gcaagaattt ccaggagcat ttggaacatt ctgtttctga
    90121 gcagaagagc cattttcaag tagtgttcga tcgattacgt attaatcaat attcgattga
    90181 ttggtctgag gttatcgaca aaaaagattt gtctaagtca cttcgtttct ttttgtccaa
    90241 gttccttctc tttttgtcca agttgctttt ctttttgtct aactcacttc cttttttctt
    90301 tgtgagtttc gggaatatcc ccattcatag gtctgagatc cacatctatg aattgaaagg
    90361 tccgaatgat caactctgca atcagttgtt agaatcaata ggtcttcaaa tcgttcattt
    90421 gaaaaaattg aaacccttct tattggatga tcataatact tcccaaaaat cgaaattctt
    90481 gatcaatgga gggataatat caccattttt gttcaataag ataccaaagt ggatgattga
    90541 ctcattccat actagaaata atcgcaggaa atcttttgat aacacggatt tctatttctc
    90601 aatgatatcc gacgatcaag acaattggct gaatcctgtg aaaccatttc atagaagttc
    90661 attgatatct tctttttata aagtaaatcg acttcgattc ttgaataatc cacaacgctt
    90721 ccgcttctat tgtaacaaaa gattcccctt ttatgtggaa aaggcccgta tcaaaaatta
    90781 tgattttacg tatggacaat tcctccatat cttgttcatt cgcaacaaaa tattttcttt
    90841 gtgcggcggt aaaaaaaaac atgctttttt ggagagagat actatttcac caatcgagtc
    90901 acaggtatct aacatattca tacctaacga ttttccacaa agtggtgacg aaaggtataa
    90961 cttgtacaaa tctttccatt ttccaattcg atccgatcta ttagttcgta gagctattta
    91021 ctcgatcgca gccatttctg gaacacctct aacagaggga caaatagtca attttgaaag
    91081 aacttattgt caacctcttt cagatatgaa tctatctgat tcagaagaga agaacttgcc
    91141 tcagtatctc aatttcaatt caaacatggg tttgattcac actccatgtt ctgagaaata
    91201 tttaccatcc gaaaagagga aaaaacggag tctttgtcta aagaaatgcg ttgagaaagg
    91261 gcggatgtat agaacctttc aacgagacag tgctttttca actctctcaa aatggaatct
    91321 attccaaaca tatatgccat ggttccttac ttcgacaggg tacaaatatc taaatttgat
    91381 atttttagat actttttcag acctattgcc ggtactaagt agcagtcaaa aatttgtatc
    91441 catttttcat gatattatgc atggatcaga tatatcatgg cgaattcttc agaaaaaatt
    91501 gtgtcttcca caatggaatc tgataagtga gatttcgagt aagtgtttac ataatcttct
    91561 tctgtccgaa gaaatgattc atcgaaataa tgagtcacca ttgatatcga cacatctgag
    91621 atcgccaaat gttcgggagt tcctctattc aatccttttc cttcttcttg ttgctggata
    91681 tctcgttcgt acacatcttc tctttgtttc ccgagcctat ggtgagttac agacagagtt
    91741 cgaaaaggtc aaatctttga tgattccatc atacatgatt gagttgcgaa aacttctgga
    91801 taggtatccc acatctgaac ggaattcttt ctggttaaag aatctttttc tagttgctct
    91861 ggaacaatta ggagattctc tagaagaaat acggggttct gcttttggcg gcaacatgct
    91921 atggggtggt ggtcccgctg atggggttaa atcaatacgt tctaagacga aagatttgaa
    91981 tatcaatctc atcgatatca tcgatctcat aagtctcata ccaaatccca tcaatcgaat
    92041 cactttttcg agaaatacga gacatctaag tcatacaagt aaagagatcc attcattgat
    92101 aagaaaaaga aaaaaggtga acggtgattg gattgatgat aaaatagaat cctgggtcgc
    92161 gaacggtgat tcgattgatg ataaagaaag agaattcttg gttcagttct ccaccttaac
    92221 gacagaaaaa aggattgatc aaattctatt gagtctgact catagtgatc atttatcaaa
    92281 gaatgactct ggttatcaaa tgattgaaca gccgggaaca atttacttac gatacttagt
    92341 tgacattcat aaaaagcatt taatgaatta tgagttcaat tcaccctgtt tagcagaaag
    92401 acggatattc cttgctcatt atcagacaat cacttattca caaacttcgt gtggggctaa
    92461 tagttttcat ttcccatctc atggaaaacc cttttcgctc cgcctagccc tatccccctc
    92521 taggggtatt ttagtgatag gttctatagg aaccgggcgc tcccatttgg tcaaatacct
    92581 agcgacaaac tcctatgttc ctttcattac agtatttctg aacaagttcc tggataccaa
    92641 gcctaaaggt tttcttattg atgatatcga tattgatgat agtgacgata ttgatgctag
    92701 tgacgatatc gatcgtgacc ttgatacgga gctggagctt ctaactatga tgaatgcgct
    92761 aactatcgat atgatgtcgg aaataggccg attttatatc actcttcaat tcgaattagc
    92821 aaaagcaatg tctccttgca taatatggat tccaaacatt catgatctgg atgtgaatga
    92881 gtcgaatgac ttatccctcg gtctattagt gaactatctc tccagggatt gtgaaagatg
    92941 ttccactaga aatattcttg ttattgcttc gactcatatt ccccaaaaag tggatcccgc
    93001 tctaatagcc ccgaataaat taaatacatg cattaagata cgaaggcttc ttattccaca
    93061 acaacgaaag cactttttca ctctttcata tactagggga tttcacttgg aaaagaaaat
    93121 gttccatact aatggattcg ggtccataac catgggttcc aatgcacgag atcttgtagc
    93181 acttaccaat gaggccctat cgattagtat tacacagaag aaatcaatta tagacactaa
    93241 tacaattcga tccgctcttc atagacaaac ttgggatttg cgatcccagg taagatcggt
    93301 tcaggatcat gggatccttt tctatcagat aggaagggct gttgcacaaa atgtacttct
    93361 aagtaattgc cccatagatc ctctatctat ctatatgaag aagaaatcat gtaacgaagg
    93421 ggattcttat ttgtacaaat ggtacttcga acttggaacg agcatgaaga aattaacgat
    93481 acttctttat cttttgagtt gttctgccgg atcggtcgct caagaccttt ggtctatacc
    93541 cggacccgat gaaaaaaacg ggatcacttc ttctggactc gttgagaatg attctgatct
    93601 agttcatggc ctattagaag tagaaggcgc tctggtggga tcctcacgga cagaaaaaga
    93661 ttgcagtcgg tttgataatg atcgagtgac attgcttctt cggcccgaac caaggaatcc
    93721 cttagatatg atgcaaaatg gatcttgttc tatcgttgat cagagatttc tctatgaaaa
    93781 atacgaatcg gagtttgaag aaggggaagg agaaggagtc ctcgacccgc aacagataga
    93841 ggaggattta ttcaatcaca tagtctgggc tcctagaata tggcgcccct ggggctttct
    93901 atttgattgt atcgaaaggc ccaattcatt gggatttccc tatcgggcgg ggtcatttcg
    93961 gggcaagcgg atcatttatg atgaaaagga tgagcttcaa gagaatgatt cggagttctt
    94021 gcagagtaga accatgcagt accagacacg agatagatct tccaaagaac aaggcttttt
    94081 tcgaataagc caattcattt gggaccctgc ggatccactc tttttcctat tcaaagatca
    94141 gccccttgtc tctgtgtttt cacatcgaga attctttgca gatgaagaga tgtcaaaggg
    94201 gcttcttact tccgaaacag atcctcctac atctatatct aaacgctggt ttatcaagaa
    94261 tacgcaagaa aagcacttcg aattgttgat tcatcgccag agatggctta gaaccaatag
    94321 ttcattatct aatggatttt tccgttctaa tactccatcc gagagttatc agtatttatc
    94381 aaatctgttc ctatctaacg gaacgctatt ggatcaaatg acaaagacat tgttgagaaa
    94441 aagatggctt ttcccggatg aaatgaaaat tggattcatg taacaggaga aaggtttccc
    94501 attacttagc cggaaagata tgcggccatg aaatagggat taagtggaac ataattgact
    94561 gggtggtaga gtcgtggaaa caccagtttc ttccatattt tggaccttag ctccatggaa
    94621 caatatgcta ctgctgaaac atagaagaat tgaaatctta gatcaaaaca ctatgtatgg
    94681 atggtatgaa ctgcttaaac aagaattctt gaacagcgaa ccaccagagc tattactaaa
    94741 aacggactat gtaatgtact ttatctgctg ggttacaggc gggcatttta ccagaggttt
    94801 atattgtatc aatctaccct tgtgtgattc ctgttgaagc atatactcgg ggggtgggtg
    94861 cagggcggac gatttcaaag cggactcccc attcattaga tagagaagat ccccaagatt
    94921 tcgcgatccg ctgccgaact tattccaatt ccaagatctc ggatcgaatc ggtatatcaa
    94981 taccgattcg atccgagatc tcttattgaa ttgctcattc aatgagcatt ctcaatatta
    95041 tgccttgaag aggactcgaa cctccacgct ctttagcacg agattttgag tctcgcgtgt
    95101 ctaccatttc accaccaagg catcttgaaa gtgaatcgta ttccatgaag atgatatcta
    95161 tctagtgtga tgtatggaat atatgacaaa ggtggagtgt tggagtattt ctattgatcg
    95221 gtcatgtcat ataggcccca atcggacatc caattgcttc gatttgaatt atccggagga
    95281 tgccttatat attatcctta tatattatct atattaatat tatatcaaaa agatggacaa
    95341 tcaaaccgat ttctcgattc aatagaagcc caaagaggtg aataaggtcc caaataacga
    95401 gagatatgga aaaagcaggt ccgattacgc ctattcctaa tcctaaatgg aatgtaacga
    95461 cgtagggatc catatggaaa catagtatct atttagatac gctcgaatga ccccttctca
    95521 taatgagaat cctattccgg tctggtccgg tatggaatga acttataatc atggaatcga
    95581 ctcgatcatc agattataga ttataagttc ataaccctag cccattccca ttttgggcgg
    95641 aacagatcta ctaattcttt gattccagtt agtaagaggg atcttgaact aagaaatcga
    95701 ttctagaagc taactataag ctaaaaaagg gtatcctgag caattgcaat aatcgggttc
    95761 attgatattc ctggtatagt agatgctatc acacatacaa tcatactcaa ttcgatggaa
    95821 ttgtttgatc ttaaagggga tcttctataa tttcgcacgt gaggggttat ttcttggttt
    95881 cgtccagtca ttaataactt gattattttt agataatagt agatagaaac aacgctcgta
    95941 aggagtccta ttgaaaccaa gaaatatagg cctgcctgcc atccacacca gaataaatag
    96001 agttttccga aaaaacctgc tagtggagga agacctccta gggataagag acatagagct
    96061 aaagagagag ccaaaaaagg atcttttgtg tataatcccg cataatctcg aatgttatca
    96121 gttccggtac gtagaccaaa tgatacaatg caagcaaaag ttcctagatt catggagata
    96181 tagaacagca tataagttat catgctcgca tatccaccat ttgagtctcc aacaattatt
    96241 ccaataatta catatccgat ttgacctatg gacgaatatg caagcatacg tttcatgctt
    96301 gtttgagtaa tagcaatgag attccccaat atcatgctaa gaatagctag gatttccaga
    96361 agaagatgcc attcgtttga tgagaaataa aaaggaatat cgaaaattcg agtggctgaa
    96421 gctgaagcag ctactttcga agtaacagaa agaaaagcaa cgactggagt gggagagtca
    96481 gagtcgaaaa gaggattcct cacttctttc tctcattcaa aaccgtgcat gagactttca
    96541 tctcgcacgg ctcctaagtg ataaaagtaa agaagaactc atcttctttc ttttttgatt
    96601 accttcctcg cgtatgtata agatcgaatc cattcgattt cgaaaaagga ttactaatcc
    96661 ttaacttttc gaggaatcct tcatcagtgg ttgtgaatga ctgatttttc tcaatctttt
    96721 cgaccttggt tccgtaggag caagtcagaa agattgagaa atagaaccat ctgatttgat
    96781 tcgttctcaa tagccatgag atgatcatct tagggtgatc cttttgtcga cggatgctcc
    96841 tattacactc gtagtctctg aaggatgaga accaactctg tagcatctac atcgagaatt
    96901 caagtattgt atacgtcatt agtccgatcc tttgtaggaa ctacccgtaa taacgaactt
    96961 gcaaaatgga tctgtttatc ataaagagat ttgttgttcc tgaccctgct tcaccttaat
    97021 tgttatttga acaagtataa agttatgtct tggtccgagt ggggatagca tttctcttct
    97081 gcatgtccat gaagttttga aaaatccaaa catctcagag atatatagag aggtaggaat
    97141 ttttcgaacg aaccgcactc cttcgtatac gtcaggagtc cattgatgag aaggggctgg
    97201 ggaaagcttg aacccaattc ctacagtgat gaatataagc gcaattgaaa ttcctgggga
    97261 gttatacatt tgtgtattga taagaccatt cactatttct tgaagctcga tctctccccc
    97321 ggatgaacca tatagccaag agaaaccatg aaccagaata gaagagcttg ccccacccat
    97381 gagtaaatat ttcatagtag cctcattaga ccgtacgtct ttcttggtat atccagataa
    97441 taggtaggag cataaactga aacattctgg agctacaaag atagttatta aatcgttagc
    97501 accgcataaa aacattcctc ctagagtagc tgttaatatg aataacagaa actccgttat
    97561 agccatttct gtacattcaa tgtactccac ggatagagga atacatagag ttgaacatag
    97621 taaaataaga aattgaaaga tttcgttgaa attgttcgtt tggaaatttc ccgaaaagct
    97681 aatcataggt tcttctctcc atcggaacaa tagggccgtt atgctcatta ctaaacttgt
    97741 tgaagagatg aaatagaacc aaggtatatc tttttgatca gaggttgaat cgatcatcag
    97801 aagaataatt aggccaaaaa ttaggataca ttctgggaaa ataaaacttc catcgaagag
    97861 aagaaaatga aaggctttca taaaaattct cgtagaatcg agaatgaagt tttcattctg
    97921 tacatgccag atcatgaatt agtaactgca tccaatctcc aaaaaaatcc caattgtttc
    97981 gaactttcta tttttggaat ggaatattta cggaatctcc atgaatagga tcaaacctta
    98041 ttccatggta tttacatgag attcctcttt cttattctta agcaagtccc cgagagggct
    98101 tagttgatcc atgatttctg tttcatcttt cgtttccttt tcgtttgttt cgagaaatag
    98161 atcgatcaat tccgattctt tctttttctt ttttctattg attcttttcc gatcgagatg
    98221 tatggatcca tggatctatg tgtctatata gaccctgttc atggattaac gaaaatgtgc
    98281 aaaagctcta tttgcctctg ccattctatg agtctcttcc tttttgcgta tggcatcgcc
    98341 actccctttg gcagcatcca ctaattcgga acttaatttg aaagtcatat ttcgacccgg
    98401 acgttttcgg gatgccccta ataaccaacg aacggcaagt gcttttcctt gtgcggatcc
    98461 tatttcaatg ggaacttgat gagtcgatcc gcctacacgt cttgctttta ctgctatatc
    98521 gggagttact ccacgtattg cttgacgtaa aacggatagt ggattttttt ctgtcttttg
    98581 ttgaatcttt ttcaaggctc gatagataat ttgataagcc aatgattttt ttccgtgttt
    98641 cagaatacgg ttaaccaaca tgttaactaa tcgattacga taaattggat cggattttgc
    98701 agttttttct tctgtagtac ctcgacgtga catgagcgcg aaaggggttc aagaatcggt
    98761 tttcttttta taagggctaa aatcatttat tttggctttt tgaccccata ttgtagggtg
    98821 gatctcgaaa gatatgaaag atctccctcc aagccgtaca tacgactttc atcgaatacg
    98881 gctttccaca gaattccata ctcgatctca tagatacata tggaattctg tttactcact
    98941 ttaaattgag tatccgtttc cccccccttt cctgctagga ttggaaatcc tgtattttac
    99001 atatccatac gattgagtcc ttgggtttcc gaaatagtgt aaatagtgta aaaagaagtg
    99061 cttcgaatca ttgctatttg acccggacct gttctaaaaa agtcgagaca tttcgaattg
    99121 tttgttgaca cggacaaagt cagggaaaac ttctgaaatt atttcaatat tggaccttgg
    99181 acatataata gttccgaatc gaatctcttt agaaagaaga tcttttgtct cacggtagcc
    99241 tgctccagtc cccttacgaa actttcgtta ttgggttagc catacacttc acatgtttct
    99301 agcgattcac atggcatcat caaatgatac aagtcttgga taagaatcta caacgcacta
    99361 gaacgccctt gttgacgatc ctttactccg acagcatcta gggttcctcg aacaatgtga
    99421 tatctcacac cgggtaaatc tttaaccctc ccccctctta ctaagactac agaatgttct
    99481 tgtgaattat ggccaatacc aggtatataa gcagtgattt caaacccaga ggttaatcgt
    99541 actctggcaa ctttacgtaa ggcagagttt ggttttttgg gggtgatagt ggaaaagttg
    99601 acagataagt cacccttact gccactctac agaaccgtac atgagatttt cgcctcatac
    99661 ggctcctcgt tcaattcttt cgaagtcatc gggtcctttt cctcgttcga taatctcctc
    99721 ccttcttcca ctccgtcccg aagagtaact aggaccaatt cagtcacgtt ttcatgttcc
    99781 aattgaacac tttccttttt tgattattct ctttttaaca aacatctgcg gatccaatca
    99841 cacgatctta taataagaac aagagatctt tctcgatcaa tccctttgcc cctcattctt
    99901 cgagaatcag aaagatcctt ttcaagtttg aatttgttca ttttgaatct gggttcttct
    99961 actttatttt tatttactta tttctttatt attttttttc cctctctttt ctttttttat
   100021 ttcttttttt tattttattc ccttccatca ttccttaagt cccataggtt tgatcctatc
   100081 gaatctgatc cattttctca ttgagcgaag ggtacgaaat aaatcggatt tctttttcga
   100141 tcaaaagtac tatgtgaaat cttcggtttt ttcctctttc tctatcccta tcccataggt
   100201 acagcatttg aatccataga gaaccgtttc ttctgtatct atatgaatcg atattattcc
   100261 attccaattc cttcccgata cctcccaagg aaaatcccga attggatccc aaattgacgg
   100321 gttagtgtga gcttatccat gcggttatgc actcttcgaa tgggaatcca ttttctgaaa
   100381 gatcctggct ttcgtgcttt ggtgggtctc cgagatcctt tcgacgacct atgttgtgtt
   100441 gaagggatat ctatatgatc cgatcgattg cgtaaagccc gcggtagcaa cggaaccggg
   100501 gaaagtatac ataagtatac agaaaagaca gttcttttct attctattag tattttgatt
   100561 ctattagtat tagattagta ttagttagtt atcccggctc agtgagtcct ttcttccgtg
   100621 attaactgtt ggcaccagtc ctacattttg tctctgtgga ccgaggagaa agggggctcg
   100681 gcgggaagag gattgtacca tgagagaagc aaggaggtca acctctttca aatatacaac
   100741 atgcattctg gcaatgcaat gtagttggac tttcatcttc atgcgaatga atcatctttt
   100801 ccacggaggc aaatctttgc ctgctaggca agaggatagc aagttcaaaa ttctgtttcg
   100861 gtagacatgt atttctatta ctatgaaatt cataaatgaa gtagttaatc gttttgtcaa
   100921 tttttcgggg tgggcgtgga aagacataag aactcttgaa tggaaatcga aaagagatgg
   100981 aactccggtt ccttcggaaa tggtaagatc tttggcgcaa gaagaagggg ttgatccgta
   101041 tcatcttgac ttggttctga tttcgctatt tttttaagaa taccgcttct cctacccgta
   101101 tcgaatagaa cttcttcatg taaaacctgc ttgatttaga tcgggagaat cgtacggttt
   101161 tatgaaagca tgtgctatgg ttcgaatccg tagtcaatcc tatttctagg agcagttgac
   101221 aattgaatcc aatttttccc attccattca tttcgtatcc gtaatagtgc gaaaggaagg
   101281 cccggttcca agttgttcaa gaatagtggc gttgagtttc tcgacccttt gccttaggat
   101341 tagtcagttc tatttcttgg tgggggcagg gaagggatat aactcagcgg tagagtgtca
   101401 ccttgacgtg gtggaagtca tcagttcgag cctgattatc cctaaaccca atatgagttg
   101461 tgggtttttc tattttgact tgcccccccg ccgtgatcga ataagaatgg ataagaggct
   101521 cgtgggattg acgtgagggg gtagggatgg ctatatttct gggagcgaac tccaggcgaa
   101581 tatgaagcgc atggatacaa gttatgcctt ggaatgaaag acaattccga atcagctttg
   101641 tctacgaaca aggaagctat aagtaatgca actatgaatc tcatggagag ttcgatcctg
   101701 gctcaggatg aacgctggcg gcatgcttaa cacatgcaag tcggacggga agtggtgttt
   101761 ccagtggcgg acgggtgagt aacgcgtaag aacctgccct tgggagggga acaacagctg
   101821 gaaacggctg ctaatacccc gtaggctgag gagcaaaagg aggaatccgc ccgaggaggg
   101881 gctcgcgtct gattagctag ttggtgaggc aatagcttac caaggcgatg atcagtagct
   101941 ggtccgagag gatgatcagc cacactggga ctgagacacg gcccagactc ctacgggagg
   102001 cagcagtggg gaattttccg caatgggcga aagcctgacg gagcaatgcc gcgtggaggt
   102061 agaaggccca cgggtcgtga acttcttttc ccggagaaga agcaatgacg gtatctgggg
   102121 aataagcatc ggctaactct gtgccagcag ccgcggtaat acagaggatg caagcgttat
   102181 ccggaatgat tgggcgtaaa gcgtctgtag gtggcttttt aagtccgccg tcaaatccca
   102241 gggctcaacc ctggacaggc ggtggaaact accaagctgg agtacggtag gggcagaggg
   102301 aatttccggt ggagcggtga aatgcgtaga gatcggaaag aacaccaacg gcgaaagcac
   102361 tctgctgggc cgacactgac actgagagac gaaagctagg ggagcgaatg ggattagata
   102421 ccccagtagt cctagccgta aacgatggat actaggcgct gcgcgtatcg acccgtgcag
   102481 tgctgtagct aacgcgttaa gtatcccgcc tggggagtac gttcgcaaga atgaaactca
   102541 aaggaattga cgggggcccg cacaagcggt ggagcatgtg gtttaattcg atgcaaagcg
   102601 aagaacctta ccagggcttg acatgccgcg aatcctcttg aaagagaggg gtgccttcgg
   102661 gaacgcggac acaggtggtg catggctgtc gtcagctcgt gccgtaaggt gttgggttaa
   102721 gtcccgcaac gagcgcaacc ctcgtgctta gttgccaccg ttgagtttgg aaccctgagc
   102781 agactgccgg tgataagccg gaggaaggtg aggatgacgt caagtcatca tgccccttat
   102841 gccctgggcg acacacgtgc tacaatggcc gggacaaagg gtcgcgatcc cgcgagggtg
   102901 agctaactcc aaaaacccgt cctcagttcg gattgcaggc tgcaactcgc ctgcatgaag
   102961 ccggaatcgc tagtaatcgc cggtcagcca tacggcggtg aattcgttcc cgggccttgt
   103021 acacaccgcc cgtcacacta tgggagctgg ccatgcccga agtcgttacc ttaaccgcaa
   103081 ggaggggggt gccgaaggca gggctagtga ctggagtgaa gtcgtaacaa ggtagccgta
   103141 ctggaaggtg cggctggatc acctcctttt cagggagagc taatgcttgt tgggtatttt
   103201 ggtttgacac cgcttcacac ccaaaaagaa gcgagctacg cctgagttaa acttggagat
   103261 ggaagtcttc tttcgtttct cgacggtgaa gtaagaccaa gcccatgagc ttattatcct
   103321 aggtcggaac aagttgatag gatccccctt ttacgccccc atgtccctcc cgtgtggcga
   103381 catgggggcg taaaaaggaa agagagggat ggggtttctc tcgcttttgg catagtgggc
   103441 ccccagcggg aggcccacac gccgggctat tagctcagtg gtagagcgcg cccctgataa
   103501 ttgcgtcgtt gtgcctgggc tgtgagggct ctcagccaca tggatagttc aatgtgctca
   103561 tcagcgcctg accctgagat gtggatcatc caaggcacat tagcatggcg tacttctcct
   103621 gttcgaaccg ggggtttgaa accaaactcc tcctcaggag gatagatggg gcgattcagg
   103681 tgagatccaa tgtagatcca actttctatt cactcgtggg atccgggcgg tccggggggg
   103741 actaccacgg ctcctctctt ctcgataatc catacatccc ttatcagtgt atggacagct
   103801 atctctcgag cacaggttta ggttcggcct caatgggaaa aaaaaatgga gcacctaaca
   103861 acgtatcttc acagaccaag aactacgaga tcgccccttt catttcattc tggggtgacg
   103921 gagggatcgt accattcgag cctttttttc atgcttttcc cggaggtctg gagaaagctg
   103981 caatcaatag gattttccta atcctccctt cccgaaagga agaacgtcaa attctttttc
   104041 cttttccttt ccgcagggac caggggattg gatctagccg taagaagaat gcttggctga
   104101 taaataactc acttcttggt cttcgacccc ctcagtcact acgaatgccc ccgatcggtg
   104161 caatgggatg tgtctattta tctatctctt gactcgaaat gggagcaggt ttgaaaaagg
   104221 atcttagagt gtctagggtt ggccgggagg gtctcttaac gccttctttt ttcttctcat
   104281 cggagttatt tcacaaatac ttgccatggt aaggaagaag gggggaacaa gcacacttgg
   104341 agagcgcagt acaacggaga gttgtatgct gcgttcggga aggatgaatc gctcccgaaa
   104401 cggaatctat tgattctctc ccaattggtt ggaccgtagg tgcgatgatt tacttcacgg
   104461 gcgaggtctc tggttcaaat ccaggatggc ccagctgcgc caaggaaaag aatagaagaa
   104521 gcatctgact ccttcatgca tgctccactt ggctcggggg gatatagctc agttggtaga
   104581 gctccgctct tgcaattggg tcgttgcgat tacgggttgg atgtctaatt gtccaggcgg
   104641 taatgatagt atcttgtacc tgaaccggtg gctcactttt tctaagtaat ggggaagagg
   104701 accgaaacat gccactgaaa gactctactg agacaaagat gggctgtcaa gaatgtagaa
   104761 gaggtaggat gggcggttgg tcagatctag tatggattgt acatggacgg tagttggagt
   104821 cggcggctct cttagggttc cctcatctgg gatccctggg gaaggggatc aagttggccc
   104881 ttgcgaacag cttgatgcac tatctccctt caaccctttg agcgaaatgc gacaaaagga
   104941 aggaaaatcc atggaccgac cccatcgtct ccaccccgta ggaactacga gatcacccca
   105001 aggatgcctt cggtatccag gggtcgcgga ccgaccatag aaccctgctc aataagtgga
   105061 atgcattagc tgtccactct caggttgggc agtaagggtc ggagaagggc aattactcat
   105121 tcttaaaacc agcattctta agaccaaaga gtcggggcgg aaaagggggg aaagccctcc
   105181 gttcctggtt ctcctgcagc tggatcctcc ggaaccacaa gaatccttag ttagaatggg
   105241 attccaactc agcacctttt cttttgagat tttgagaaga gttgctcttt ggagagcaca
   105301 gtacgatgaa agttgtaagc tgtgttcggg ggggagttat tgtctatcgt tggcctctat
   105361 ggtagaatca gtgggggcct gagaggcggt ggtttaccct gtggcggatg tcagcggttc
   105421 gagtccgctt atctccaact cgtgaactta gccgatacaa agaatatgat agcacccgat
   105481 ttttccgatt cggcagttcg atctatggtt tatcattcat ggacgttgat aagatccttc
   105541 catttagcag caccttagga tggcatagcc ttaaagtaaa gttaagggcg aggttcaaac
   105601 aaggaaaggc ttacggtgga tacctaggca cccagagacg aggaagggcg tagtaagcga
   105661 cgaaatgctt cggggagttg aaaataagcg tagatccgga gattcccgaa taggtcaacc
   105721 tttcgaactg ctgctgaatc catgggcagg caagagacaa cctggcgaac tgaaacatct
   105781 tagtagccag aggaaaagaa agcaaaagcg attcccgtag tagcggcgag cgaaatggga
   105841 gcagcctaaa ccgtgaaaac ggggttgtgg gagagcaata caagcgtcgt gctgctaggc
   105901 gaagcggtgg agtgctgcac cctagatggc gagagtccag tagccgaaag catcactagc
   105961 ttacgctctg acccgagtag catggggcac gtggaatccc gtgtgaatca gcaaggacca
   106021 ccttgcaagg ctaaatactc ctgggtgacc gatagcgaag tagtaccgtg agggaagggt
   106081 gaaaagaacc cccatcgggg agtgaaatag aacatgaaac cgtaagctcc caagcagtgg
   106141 gaggagacca gggctctgac cgcgtgcctg ttgaagaatg agccggcgac tcataggcag
   106201 tggcttggtt aagggaaccc accggagccg tagcgaaagc gagtcttcat agggcacttg
   106261 tcactgctta tggacccgaa cctgggtgat ctatccatga ccaggatgaa gcttgggtga
   106321 aactaagtgg aggtccgaac cgactgatgt tgaagaatca gcggatgagt tgtggttagg
   106381 ggtgaaatgc cactcgaacc cagagctagc tggttctccc cgaaatgcgt tgaggcgcag
   106441 cagttgactg gacatctagg ggtaaagcac tgtttcggtg cgggccgcga gagcggtacc
   106501 aaatcgaggc aaactctgaa tactagatat gacctcaaaa taacaggggt caaggtcggc
   106561 cagtgagacg atgggggata agcttcatcg tcgagaggga aacagcccgg atcaccagct
   106621 aaggccccta aatgaccgct cagtgataaa ggaggtaggg gtgcagagac agccaggagg
   106681 tttgcctaga agcagccacc cttgaaagag tgcgtaatag ctcactgatc gagcgctctt
   106741 gcgccgaaga tgaacggggc taagcgatct gccgaagctg tgggatgtaa aaatgcatcg
   106801 gtaggggagc gttccgcctt agagggaagc acccgcgcga gcggcggtgg acgaagcgga
   106861 agcgagaatg tcggcttgag taacgcaaac attggtgaga atccaatgcc ccgaaaaccc
   106921 aagggttcct ccgcaaggtt cgtccacgga gggtgagtca gggcctaaga tcaggccgaa
   106981 aggcgtagtc gatggacaac aggtgaatat tcctgtacta ccccttgttg gtcccgaggg
   107041 acggaggagg ctaggttagc cgaaagatgg ttatcggttc aaggacgcaa ggtgcccctg
   107101 ctttttcagg gtaagaaggg gtagagaaaa tgccccgagc caatgttcga gtaccaggcg
   107161 ctacggcgct gaagtaaccc atgctatact cccaggaaaa gctcgaacga ccttcaacaa
   107221 aagggtacct gtacccgaaa ccgacacagg tgggtaggta gagaatacct aggggcgcga
   107281 gacaactctc tctaaggaac tcggcaaaat agccccgtaa cttcgggaga aggggtgcct
   107341 cctcacaaag ggggtcgcag tgaccaggcc cgggcgactg tttaccaaaa acacaggtct
   107401 ccgcaaagtc gtaagaccat gtatgggggc tgacgcctgc ccagtgccgg aaggtcaagg
   107461 aagttggtga cctgatgaca ggggagccgg cgaccgaagc cccggtgaac ggcggccgta
   107521 actataacgg tcctaaggta gcgaaattcc ttgtcgggta agttccgacc cgcacgaaag
   107581 gcgtaacgat ctgggcactg tctcggagag aggctcggtg aaatagacat gtctgtgaag
   107641 atgcggacta cctgcacctg gacagaaaga ccctatgaag cttcactgtt ccctgggatt
   107701 ggctttgggc ttttcctgcg cagcttaggt ggaaggcgaa gaaggcctcc ttccgggggg
   107761 gcccgagcca tcagtgagat accactctgg aagagctaga attctaacct tgtgtcagga
   107821 cctacgggcc aagggacagt ctcaggtaga cagtttctat ggggcgtagg cctcccaaaa
   107881 ggtaacggag gcgtgcaaag gtttcctcgg gccggacgga gattggccct cgagtgcaaa
   107941 ggcagaaggg agcttgactg caagacccac ccgtcgagca gggacgaaag tcggccttag
   108001 tgatccgacg gtgccgagtg gaagggccgt cgctcaacgg ataaaagtta ctctagggat
   108061 aacaggctga tcttccccaa gagctcacat cgacgggaag gtttggcacc tcgatgtcgg
   108121 ctcttcgcca cctggggctg tagtatgttc caagggttgg gctgttcgcc cattaaagcg
   108181 gtacgtgagc tgggttcaga acgtcgtgag acagttcggt ccatatccgg tgtgggcgtt
   108241 agagcattga gaggaccttt ccctagtacg agaggaccgg gaaggacgca cctctggtgt
   108301 accagttatc gtgcccacgg taaacgctgg gtagccaagt gcggagcgga taactgctga
   108361 aagcatctaa gtagtaagcc caccccaaga tgagtgctct cctattccga cttccccaga
   108421 gcctctggta gcacagccga gacagcgacg ggttctctgc ccctgcgggg atggagcgac
   108481 agaagttttg agaattcaag agaaggtcac ggcgagacga gccgtttatc attacgatag
   108541 gtgtcaagtg gaagtgcagt gatgtatgca gctgaggcat cctaacagac cggtagactt
   108601 gaaccttgtt cctacatgac ccgatcaatt cgatcaggca ctcgccatct attttcattg
   108661 ttcaactctt tgacaacatg aaaaaaccaa aagctctgcc ctccctctct atcggatgga
   108721 agggcagagg cctttggcgt cccctccagt caagaattgg ggcctcacaa tcactagcca
   108781 atatgctttt ctcgcatgcc tttcttcgtt catggttcga tattctggtg tcctaggcgt
   108841 agaggaacca caccaatcca tcccgaactt ggtggttaaa ctctactgcg gtgacgatac
   108901 tgtaggggag gtcctgcgga aaaatagctc gacgccagga tgataaaaag cttaacacct
   108961 ctcgttctta ttccctttgc aatatgaaaa aaaaaaaatg aaaaatgcaa aagtcgtctt
   109021 attcaaaacc ccaattatga aatcccttct cccccacttc acacctagta acgcaccgtg
   109081 ttcttataga gagaaaggtg ctttcacatc ttcttaaccc gaaatggctg aggagaggaa
   109141 aggttccttt tttttagggt acttccggga acagatccag tggagacggg gcggggcctg
   109201 tagctcagag gattagagca cgtggctacg aaccacggtg tcgggggttc gaatccctcc
   109261 tcgcccacaa ccggcccaaa agggaaggac ccttccctct gggggtagga aaatcatgat
   109321 cgggatagcg gacccaaagc tatggaactt gggtgtgggt cttttgtcga aatggagtag
   109381 ccttactttt tctttttttt tatttaccat tcatggtttt ttaaataaag tatgcccggc
   109441 ccgaagcaga atagcagagc aagtattagt agcatagcaa aaatgtgttc ctcgtcatta
   109501 atatgtttgc tcgcggtaat tgtggcctct cgggagaatc gattactgca tctttgatgc
   109561 acttgctagt actagtacat ctgagaattc ttaattggct aattggaaat agcccccgga
   109621 ctatggaaca aaggattatc ccggacctac accgaggtat tgacggttat tctcaaatat
   109681 cgcagaacag aatgtgatac gatgagatag aatgcaatag aaacaaagac acagggaacg
   109741 ggttacctac ttttaacggt caaagcgaac cctttcattc tgacattctg aattctttaa
   109801 ttcggaatga atcaaatctc cccaagtagg attcgaacct acgaccagtc agttaacagc
   109861 cgaccgctct accactgagc tactgaggaa cagcgggaga ttctatctca tagagttcaa
   109921 ttcccgttct caacccatga ccaatatgaa ctcgaagttt ccttcgtaac tccccgaact
   109981 tcttcgtagt ggctccgtcc catgccccgt ttcataggga accacaaagt ggctctattt
   110041 cattatattc catccatatc ccaattccat tcatttaata tccctttggt gtcattgaca
   110101 taagaattga tataagagat gtcgtttcta gtctatctgt ttctatttct atatatggaa
   110161 agttcaaaaa tcatcatata ataatccaga aattgaaata gaaaagaaaa aagggaggtt
   110221 tgtgatgatt tttcaatctt ttatactagg taatctagta tccttatgca tgaagataat
   110281 caattcggtc gttgtggtcg gactctatta tggatttctg accacattct ccatagggcc
   110341 ctcttatctc ttacttctcc gagctcgggt tatggaagaa ggaaccgaga agaaggtatc
   110401 ggcaacaact ggttttattg cgggacagct catgatgttc atatcgatct attatgcgcc
   110461 tctgcatcta gcattgggta gacctcatac aataactgtc ctagctctac cgtatctttt
   110521 gtttcatttc ttctggaaca atcacaaaca ctcttttgat tatggatcta ctaccagaaa
   110581 ttcaatgcgt aatcttagca ttcaatgtgt attcctgaat aatctcattt ttcaattatt
   110641 caaccatttc attttaccaa gttcaatgtt agccagatta gtcaacattt atatgtttcg
   110701 atgcaacaac aagatgttat ttgtaacaag tagttttgtt ggttggttaa ttggtcacat
   110761 tttattcatg aaatgggttg gattggtatt agtttggata cagcaaaaga attctattag
   110821 gtctaatgta cttattcgat ctaataagta ccttgtgtca gaattgagaa attctatggc
   110881 tcgaatctat agtattctct tatttattac ctgtatctac tatttaggca gaataccgtc
   110941 acccattttt actaagaaac tgaaagtgaa agaaacctca gaaacggaag aaagggagga
   111001 agaaacagat gtagaaatag aaacaacttt cgaaaggagg gggactaaac aggaacaaga
   111061 ggtatccacc gaagaagatc cttctccttc cctttttttg gaagaaaagg aggatccgga
   111121 tgggaatcaa gaaaaagaag agaaatattt attatggttt gagaaacctc tcgcgactct
   111181 tcttttcgac tataaacaat ggaatcgccc atttcgatat aaaaaaaaga aaagaaataa
   111241 tcgatttatt aatgttgtaa gaaatgaaat gtcacacttt tttttttata catgtcaaag
   111301 tgatggaaaa gaaaggatct cttttacgta tccagcaagt ttgtcaactt ttttggaaat
   111361 gatacaacaa aagatgtctt ttttaacaaa agaaaaacta tcctctgatg aattgtataa
   111421 taattggagt tacaccaatg aaaaaaaaaa gaacttaaac aaggagttaa tgattaaaaa
   111481 aaatattaat acataaaata aatatactaa gagataaaaa gagatgcgac ttccccctac
   111541 atattttaaa ccttccccta caaaaaaacc ggtaataccg accccattcg taattccatc
   111601 aatcactcgt ctatcgaaca aatgggttag ttcggctaat cctcttatcc attgagttaa
   111661 ggatagtgca taaaaagcat ctatataagc acgattatat gaccaatcat atagcaaatt
   111721 gataatttta tctcccaaaa ctctttgact cttattgact cttttagtaa ataaattaag
   111781 tccattccag ttttggaaag atgaataaaa gggtttatat aaaaaagccg ctataaatat
   111841 tccaaaaaac gttatactaa ctgaaaaagt tgcatttggc aaaaattcat accaatcaaa
   111901 aaaatgattt gaattttgat gtaaaagatt tatagacgga gttaacaatt ttgataagat
   111961 atccaaattg tttccttctt gattaaaggg aattcctatg gctccaacaa acaaaggaaa
   112021 taagactaat agaagcatag agaatagcat agtattgtcc gattcatggg gataaaaaaa
   112081 agtctttgta ggaccaaaag gaaaaatagt aagaaaaggc atttttgtta catgagtatc
   112141 cattcggtat gttttcttcg aaaaaaaaga agtcctttcc ctttcattat tatttatttt
   112201 taataaaaca actaaaggaa aacttttttt aatcgatttt ggctcttctt taccccatag
   112261 agatattgaa tagaaggaat ttcctttttt gccactgtaa ttttgaaaac gaacgtttaa
   112321 atgtccttca aaagtaagta aataaatccg aaacatataa aatgcagtta atccggctgt
   112381 gaaagaagca attattgcga aaatcggtga atataaccaa ctatcattaa gaatttcatc
   112441 tttggaccaa aaacaagcaa gaggtggaat accacaaaga gaaagtgtac ctaataaaaa
   112501 agcagttttt gtaattggca cgtgctttct taacccgccc ataagagcca tattctggct
   112561 tttatctgga gcgtatccaa caagagcttc cattgaatga ataattgatc cggatcctaa
   112621 aaacaacaag gctttcgaat aagcatgagt aatcaaatga aataaagcgg ctcgataaga
   112681 ccccatacct agagctaaca tcatataacc caattgagac attgtagaat aggctaaact
   112741 tttcttaata tctttttgag caagagctaa agtggctcct aataatactg ttattatacc
   112801 tataaaagat attagattca ttatgtacgg tatcgctatg aaaagtggaa gaagacgagc
   112861 tacaagaaaa actcccgctg ctaccatagt agcggcgtgg ataagagccg aaataggagt
   112921 aggcccctcc atggcatcag gtaaccatac atgaagggga aattgtgcgg atttagcaac
   112981 tgcgccgcca aataatagaa aggcacacaa agtaacaaat aaaaagttaa cctccttatt
   113041 ataaatcaag ttattgaata tttcgaacaa atcccgaaat tcgaaactac ccgttgtcca
   113101 ataaagacct aagattccta ataataaacc aaaatcccct acacgattag ttacaaaggc
   113161 tttttgacaa gcacttgccg cactaggtcg tgtgacccaa aaccctatta atagataaga
   113221 acacatccca accaattccc aaaaaatata aatttgtatc aaattcgaac ttgtaactaa
   113281 tcccaacatt gaagtgttga aaaaacccat ataagcaaaa aatctcaaat atccttgatc
   113341 atgagacata taattgtcgc tataaaaaag aaccagaatt ccaactgtgg tgattaatat
   113401 tgacataata gaagtaagcg gatcaataaa gtgtccgaac tcgaaagaaa aatcattatt
   113461 gatggtccaa gaccatatgt attgatagat agaactccta tttatttgct gaatagatag
   113521 atcgaccgaa aaaatcataa ctatatttaa caaaaaaata ctaggaaaag cccaaatacg
   113581 gcgaagattt tttgttgccg ttggaaaaag tagaagtccc actcctatta acataggaac
   113641 tggaagcgga acgaaaggta tgatccaaga atattgatat gtatgttcca taaaaataat
   113701 aattttttga ttcttaatta attgtttctg attcaccggt tcttatctct tttaaaagag
   113761 attactaaag tattaaaaaa gcaactgaaa ctaaaattga attttctatt cgtagttagt
   113821 ttgaaccttt ctcaactact tcaaaaattt tcaaagtgaa aaataacgaa tttttttata
   113881 ctaagtttat actaagtaag atttttagga aaacgtggca gcaaattcca atttccatta
   113941 ttgtatggaa taggaattga aaaaaaaaac gatttgtttt aaacaataga tgtctttcac
   114001 atccaatttt tgcaatgaat aactttttat tttttgaatg gcagttccaa aaaaacgtag
   114061 ttctatatta aaaaaacgta ttcgtaaaaa tatttggaaa aaagggggat attgggcagc
   114121 gctgaaagct ttttcgttag cgaaatccct ttcgaccggg aattcaaaaa gttttttgta
   114181 cgacagataa ttaataaaac gttggaataa ttggaatccg cattcatctg actccaaaaa
   114241 cgagccgatt tagtttcgaa tttagattca attttttaat atagaataga aaaatagaag
   114301 taaaaaaaaa atagaaatag aaaaagtaag taataaataa tgatttccat tccctactgt
   114361 tttgaaccga tggatttggc tactgaattg gtactttttt tttatttgaa aaaaaaaaag
   114421 aataaaaaat tgagagtttt gcctttattt gtatttgaat atgcttttca ttcccgggaa
   114481 ggggattctt aatttcccca tcacccaccc acttataaat aagacaataa taaaggtttt
   114541 gttttgtctt ttcttttttt tttttctttt ctatttctcc ttttctattt caatttatgc
   114601 tattctatag cataaattga aatagcataa attgaaatct ttagacaaaa gcaatgagtt
   114661 gttgaaacta attattaatt atactttttt ttaactttct gaatcatcac tccaagtgag
   114721 aatgagaaaa gcgtctttcg ccattttgcc gtatttcgaa tttctatacg aatagtatgc
   114781 aatttataag taataaaaaa atcctatgtt tgaaagggag gatcaatcta aaaatatcga
   114841 tttttagaat tcggatttag aaataaattt ttgaagtagg acaatagaaa tcgaaattct
   114901 tttatataat atgtaatatg tatagctcaa tacctaattg gtttgataaa ccctaagaca
   114961 aattcatact gaaaaaaaaa cctaacgatt atcacaagac aaaagttatg caaattaaat
   115021 aaattttttt gaattattgg atattatgct taaattgtga tcgtgatcca taaaaaagaa
   115081 aaagaatatg ttattgttaa gttaaataaa actgaaacct taaataacta aataaaacga
   115141 taaaaaagag attgtttcaa tctctattga aacgagtttt tattcatcaa ttgaatgcgt
   115201 cctaaaaata aaaagtattt cattgaaact ttctctttca ctttcaatct cgacgattaa
   115261 ataaaaataa gttattatta tttctagcaa gccgctatgg tgaaatcggt agacacgctg
   115321 ctcttaggaa gcagtgctag agcatctcgg ttcgaatccg agtggcggca taacatcttc
   115381 taaaagatat ataaaagccc tataatgaat tgaatttccg atttccattc cgtatactcg
   115441 agagactttc actttttact tttaatttca ttttttattt atgatatttt caactttaga
   115501 acatatatta actcatatat cattttcggt catttcaatt ggaattacaa ttcatttaat
   115561 aaccttatta gtcgatgaaa tcgtaggact atatgattca tcagaaaagg ggatgatagc
   115621 tacccttttc tgtctaacag gattattagt aattcgttgg atttattcgg ggcatttccc
   115681 attaagtgat ttatatgaat cattaatctt tctgtcatgg agtttctcca ttattcatag
   115741 gattttaaaa cataaaaatc atttaagcgc aataaccgcg ccaagtgcta tttttaccca
   115801 aggctttgca acttcgtgtt tgttaaccaa aatgcatcaa tccggaatat tagtgcccgc
   115861 tttacaagtt cagtggttaa tgatgcacgt aagtatgatg gtattcggct atgcagctct
   115921 tttatgcgga tcattattat ccacagctct tctagtcatt acatttcgaa aagtgataag
   115981 gatttttggt aaaagcaata aattattaaa tggaacggta actgagtcat tttccttcgg
   116041 tgaaatacaa tacatgaatg caaaaaccaa tgttttacta aatacttatt ttttttctgc
   116101 tagaaattat tacaggtatc aattgattca acaattggat cattggagtt atcatattat
   116161 tagtctagga tttatctttt taaccattgg tattctttca ggcgcagtat gggctaatga
   116221 ggcatgggga tcatattgga attgggatcc aaaggaaact tgggcgttta ttacttggac
   116281 tatattcggg atttatttcc atactcgaac aaataaaaaa tcggaaggtt ttaattccgc
   116341 aattgtggct tctatgggct ttgttataat ttggatatgt tatttcgggg tcaatctatt
   116401 aggaataggg ttacatagtt atggttcatt taattaacaa ttcacatcga attgaattgc
   116461 aaattgaaga aaagaaaggg cccgatgaag acaaacatag gacagcgcat atatataaac
   116521 gaaacagagt ggaaaccacc gagaaccttt tgaatcactc cactactcga ttcaaaaggt
   116581 tctcacaaac gccaaagggg tttggttaca attcaaattt cttttttctt tttttattca
   116641 tgaaaattct ctataaaaaa attagataga atagcttcga ccttgtccac tgatagtgac
   116701 agaacgaaat ccggataaat accaatacca agtacgggta gaagaataga gatcaaaaca
   116761 aataattccc gtggtccaga atcaaaaaaa taagagttta cgccattaaa tagcttgtac
   116821 ccataaaaca tttgccgtaa catagataat gaataaatag gagttaatat cattccaatt
   116881 gccattacaa aagtaatcag tatttttgct attaaaaaat atttttggct agtaattatt
   116941 ccaaaaaaga ctatcaattc cgcaacaaaa ccactcatgc ccggtaatgc aagggaagcc
   117001 attgataaga tactaaatag cgtgaatatc tttggaattg gtatagccag tccgcccatt
   117061 tcgtcgagat aaccatgacg tattctatca taactcgttc ctgctaagaa aaaaagtgca
   117121 gcgctaataa acccatgaga aattatttgt aaaatggctc cgctgagtcc tgtatcagtt
   117181 atcgagccaa ttcctataat tatgaaaccc atatgagata cagaggaata ggctattctt
   117241 ttttttaaat tgcgttggcc aggagatgtt aaagctgcat aaattatttg cattgtacct
   117301 actatgatta accagggaga aaatagagaa tgagcgtgcg gtaatagttc catattgatc
   117361 cgaaccaagc catatgctcc catttttaat aagattccgg ccaaaagcat acaagtactg
   117421 taatgggcct ccccatgggt gtctggtaac catgtatgta agggtataat cggtgatttg
   117481 acagcaaaag caataagaaa tccaatatag aatagtattt ccagtgccac gggatacgat
   117541 cgattagcta atatttccaa atttaatgtt ggttcattgg aaccatataa accgataccc
   117601 aaaactccta ttaatagaaa aacggaacct cctgcagtgt acaaaataaa ctttgtagct
   117661 gaataaagac gtttctttcc accccatgct gatagaagta gataaacagg aattaattct
   117721 aattcccaca tgatgaaaaa aagtaaaagg tcacgagaag caaatgatcc tatttgaccg
   117781 ctatacattg ctaacatcag gaaatagaat aatcgggaat tccgagtaac tggccaagcc
   117841 gctaacgtag ctaaagtggt gataaatccc gtcaataaaa tgggtcctag ggaaagtcca
   117901 tctattccca atctccagta aaaaccaaaa aaattgatcc atttataatc ctctgcgagt
   117961 tgtattaatg gatcgtccaa ttcgaaatga taacagaagg cataggtcgt tagaaggagt
   118021 tctagcacgc atatatatct agtatacccc ctagtcacct tatttcctct atgagggaga
   118081 aagaaaatga aaaaacccgt ggctatggga aaaactacaa ttattgttaa ccaaggaaaa
   118141 aagttcgtgg taaaggcaag atacactcga accagacaaa gccgtgctcg aaaaatagaa
   118201 tatatattct tcattttttt ttttattttt cgagtacggg tttttgtcgg taatcagtaa
   118261 gtaaaaaaaa tgtattcaaa atagattcaa gtggggtttt ggggaacgta tcaatatcaa
   118321 taagctagac ccatgcttcg agttgtttca tgccataaat aaactcgaac actcaagaaa
   118381 tccgttggac aggcggattc acatctctta caaccaacac aatcctccgt tcttggagca
   118441 gaggcgattt gtttagcttt acatccgtcc caaggtatca tttctaatac atccgtggga
   118501 catgctcgga cacattgagt acaccctata catgtatcat aaatctttac tgaatgtgac
   118561 attgaatcta tcaatttctg aattcataaa ttttcgatct agtaattttg gaaatgaatc
   118621 atatattgaa acaccagatc aatcaatgat ttaccagaat tttggaatca atccatttct
   118681 ggatcaactg ataagaggga acaaggatac tttgattttt tacgttttcg ccaatatgat
   118741 cgaggttagg acgtattata gatgctaatt cgaattgatg aatattctga ttttgaaata
   118801 ctattttatt tattcaacaa agtcgattga ttgatacgaa tcgattttct gttacgataa
   118861 attgacgaaa caatagctga tccgatagct gcttcagcgg ctgcaatagc tataacaaaa
   118921 attgagaaaa tatctccttt taattgccta ctatcaaaaa aatcggaaaa tgttacaaaa
   118981 tttatattaa ccgcatttag tataagttca agacacatca gggcccggac aatatttcgg
   119041 ctcgtgatca atccatagat accaatagaa aataaataag cactcaaaat aagtacatgc
   119101 tcgagcatca ttgaccaact ccgtaccaat ttcgattcat ttcaatatga acaataagtc
   119161 aagtgatttg attgcttata atctaacaag tatagaacaa aagaatatat tgctaataga
   119221 tcgaatcaaa aaacttctat ttgatttata catgaaacag tattcaaata gaattgaagg
   119281 caaatagatg tgataacaca gaaaagttga atttggattg ctgttgctag ttataaagat
   119341 tttttactga cgagctacgg caattgcacc tatcaaagca actaaaagaa ttatcgaaat
   119401 gagttcaaat ggaagaaaaa agtcggttga taaatgaatt ccaatttgtt gactattact
   119461 tatcaaatct tgctctataa tctggtttga tcgtgtagtc caaataatcc cgtaccacga
   119521 cgtatctaga atagtagtga gtaaggacaa aaaaatactt gtacaaacca gaaaagtaac
   119581 tccatcccca atagtccaaa gattcaaatg aaaatcgttg gaatagtctg aaccattcat
   119641 gaacattaca gcaaatatga ttaaaacatt tacagctcct acataaataa ggagctgtgc
   119701 agcagctaca aaaggcgaat ttgatagaat atagaataag gatatacaaa taagaacgaa
   119761 tcccaatgaa aaggcagaat aaatcgggtt ggtaagtaat accactccca gacctcctaa
   119821 tataagaccc gatcctagaa aaactaaaag aaaatcatgt attggtccgg ccaaatccat
   119881 tatattaaaa taagagataa ataaatcgaa atgttttttc atgaccttat tgaaccgacc
   119941 aggcaatttt tttttatgag gcattcccga ttgaattcaa ttcaaatcta ataggtgtga
   120001 attgatgtgg gtacagttat tggatcaatt tcgttctttt ctttattgga aatggcagtt
   120061 ggaaattgaa agtctatatt tcgaaaaaat tgtggatata ttaacagact ttcaatacaa
   120121 ataaatttgt acttctcata atccaatcta tagttgggat ttgtaccaac agagagaaag
   120181 accttattcc tttataccaa cacggaaccc tagtaatttc caataataaa gagatttacc
   120241 cgttttttct ttgagacgaa ttcaaaaccg ttcgaattgt aaaatcgtca attactgaca
   120301 tcggtaaacg acctaaagca atttgattgt aattcaattc gtgacggtcg taagtagcaa
   120361 gttcatattc ttcagtcatt gataaacaat ttgttggaca atactcaacg cagttaccac
   120421 aaaaaataca aattccgaaa tcaatactgt aattaagcaa tcgtttcttt cgaatatcag
   120481 tttccaattt ccaatcaaca acaggcagat ctataggaca tacacgaaca catacttcac
   120541 aagcaataca tttatcaaat tcaaaatgga ttcgaccgcg gaaacgctcc gatgttatta
   120601 atttttcata aggatattga atagttacag ggaaacgatt tgcttgggat aaggtaatca
   120661 tgaaactttg accgatgtac cttgcagctc gtactgtttg ttgaccataa ttcatgaacc
   120721 cagttaccat agggaacata tcgggaatac ctatgaataa attttttctt tctcttgttt
   120781 gaggtaagcc gtgaatatag tatatagtat cccttttttt gtttacagtg aaaggagttg
   120841 ggaagaggtt gttaataaca gattaccgag agaaataggt aaaagaaatt tccagccaag
   120901 atttaataat tggtccattc ttagtctagg taaagtccat cttgttgtga tagaaatgaa
   120961 caagaacaaa taagttttag ctaatgtaat aaagatacca attgtcgttc caaagattcc
   121021 atccgcttta tttatttcaa atacctcagg aacaaatatg tacggaattg aaagattcca
   121081 accgcccaag aaaagaactg ttacaaataa tgaggaaact aataaattta gataggaagc
   121141 aacgtaaaat aaaccgaatt tgatccccga atattcggtt tgatagcctg ctactaattc
   121201 ttcttctgct tctggtaaat caaaaggtaa tctttcgcat tctgctaggg aagaaattag
   121261 aaaaacgata aaccctatag gttgacgcca caaattccac ccccaaaaac catattttga
   121321 ttgcgcgccg actatatcaa ctgtacttga actattagat aatcgtagtc ggtgataaca
   121381 ttactgttcc catcgctatt acaaaaccgt acatgagatt ttcacctcat acggctcctc
   121441 agggccacaa ataaatgtaa ggaccgggca agtattcgtt atcttgatat ggttatagca
   121501 tagatagact cgtggaaggt ccccaattat accgatggaa ttctgtctgc tataagaata
   121561 aatcaaaaag catttctgaa ttgatctcat ccttccactt ttttggggtg agtaataact
   121621 taataaatcc ttcaataaaa taccctttgt agaaatatct attgatattt cgagccatca
   121681 ttttattttc gattacgaaa aaaaaaatta gacattacat tagttcatga atcatgacac
   121741 aatttttatt tctatgaaga taggaaagaa ataagaaaaa aatcgctttt ctttttattg
   121801 taattttctt tttttttcta ttttttttgt tcctcttctt ctttctgaga aaaactgaga
   121861 aaaagggggc ctcaaaaaag taaaggatta tttcgttcct gatagtaatt tctttaattg
   121921 ggggatagga gcatactctg aatcggaatt gtggggagta ctgcctgatc atttctacca
   121981 acttaaagcc ccaattagta ttctttttat gttatgcaga catatctttt tcgttaattt
   122041 acataatctc cattactaat tttttgtgtg tattttagtg ttccttatta tccacccatt
   122101 tttttttttc aatcccccgt tcgttaatat atgtattgta atacattcaa acatatagtg
   122161 aaaactccat acggttgact tttgagcccg cttcaagcta ggatgaccaa tcaactaatc
   122221 ttggggtaaa gggcatcttc cacttttgtt tcctttcact taactcttgt acataggaaa
   122281 tgagactcaa tctgttttta ctgcgaattt agaagttgtt ttctttcact catatataac
   122341 tatctaattt ttttattaac ctaaagaata aataaatgaa taaaaaaaaa atgcggatat
   122401 ccattaaatt tttttttttt tctatttttt ctagaaggaa aagaaaagct tatattttag
   122461 cgaatcgcac gtagagatat tgataaaaca cataaagtta atggtatttc ataactaatc
   122521 gattgagcag cagctcgcag accacctaaa aacgaatatt tattatttga tccatatcct
   122581 gacataagaa gtccaatagg agcaatactt gaaacggcaa tccataaaaa aataccaata
   122641 ttgagatcag ctaaaacaag gtgataacta aaaggaatta ctgaataact tagtagaatt
   122701 gatatgactg ctatagatgg tccaatactg aagaaacgag tatttcctct agctggaaga
   122761 agattctctt tgaaaagtag ttttgttcca tctgctaaag cttgaagaat tccgaaaggg
   122821 ctggcgtatt cagggccaat acgttgttgt attcctgcgg atatttctct ttctaaccac
   122881 acaattacta gtacacctat tgtgattcct aatacaagag tcaaaatagg ggcaaacacc
   122941 cgtatggtcc catagagctc ttttaaggat tccaatcggg aaaaagaatt aatatcttgt
   123001 acttctgttg tatcaactat catttcaacg atcaacttct cccataatga tatctatact
   123061 acctagtatc gtcataatat ccgccaattt cattctttta actaactgag gaagaatttg
   123121 caaattgata aaacccggtg ggcgaatttt ccatcgccaa ggaaaactac tttgatctcc
   123181 tatcagaaaa attcccaatt ctccttttgg ggcttcgact ctcacataaa gttcttgttt
   123241 cggtaattca aaagtaggag agggtttttt actaatgaat cgatcttcaa aatcattcca
   123301 ttctggatcg ctttctctag caaagcatcg gatttctaaa ttctcatagg ccccccccgg
   123361 aattccttcc aaagcctgtt gaataatttt tacggattct gtcatttcac cgattcggac
   123421 taaataacga gccaatgaat ctccttcttt ttgccactgg acttcccaat caaattcgtc
   123481 gtaacactca taacgatcca ctttacgaag atcccattct attccagacg ctcgtagcat
   123541 tggtcctgat aaaccccaat ttattgcttc ttctccacaa aaaatgccta ctccttcaac
   123601 tcgttctaaa aagacagggt ttcgtgtaat aagtttttga tattcaacaa cccccgttaa
   123661 aaaataatca cagaaatcca aacatttctc tatccagcca tggggtaaat cggccgctat
   123721 ccctccgata cgaaaataat tatgcatcat tctcataccg gtggcagctt cgaatagatc
   123781 atatactaat tctctttctc tgaaaatata gaagaaggga gtctgtgcac cgatatctgc
   123841 cataaaaggg ccgagccata acagatgaga ggctatacga ctcaactcca acataattac
   123901 tctgatatag ctggcccttt taggtacttg aatatttccc aacagttctg gtccatttac
   123961 agttattgct tctgtgaaca tagtagctaa ataatcccaa cgtgttacat aaggcagata
   124021 ttgtataatt gttcggtttt ccgcaatttt ttccatccct ctgtgtaaat aacccaatat
   124081 cggttcacag tcaataacat cttcgccatc gagagtaacg atgagacgaa gaacaccatg
   124141 cattgatggg tggtgaggtc ccatatttac tctcataagg tcttttcctg tagctagtat
   124201 actcataggt ttttcctcga ttcattctta catgaattgt tgaaaacaaa aagaagttat
   124261 caagattcaa aatctaataa atcaaataat tcaaaattct tttttcaaat taacgatttt
   124321 ttgactcccg gatattcaac tgactaatta attctttata acgtactcta tttttctttg
   124381 acaaataaga aagtagccgt tggcgttttt ccagaacttt ccgtaaaccc ctctgagata
   124441 aatagtcttt tctgtgcaat tccaaatggg aagtaagtct ttgtatctta ttagtgaaac
   124501 ttaatacttg aaattcaaca gacccgctgt tttctttttt tttttcttga aaagtaactg
   124561 agatgaatga attttttacc ataaaacgaa atcctctttt ccctttcttt taatatgaaa
   124621 tttactgatc agtaataata atgttagtcg tttgaattga atatacacaa tcatcttaaa
   124681 gccgttatga acttccgata aaatcaatca acaatcaatc ccattttcaa tttgattagg
   124741 ggtaaaaaag gatggtatat ttcttcaaaa gagaaaaagc gagacctaaa aaaaaaaaat
   124801 tctgttaagt catttatgga tctaaccaat ccgtatgtcc ttaaagtggt atcctgtatc
   124861 ataatggaat gtaagacaag gcatgtgtcc atctctttgt tttcatatac ctggtatggt
   124921 acgtatggta cgcgatcgat aagaaaaacg tactagtaac aaatttgcaa tcgtggatac
   124981 atatgtatcc ttatcatact gaaacgactg ccattattgg tattaaacca atagcgattc
   125041 atacaaacta aatcttctaa tcgatagttg ggccaaagaa agaactttaa tttaattagt
   125101 ttctttttct ctctagcaag atctttgctt ttatccaaaa cgtgaccccc tttttttacg
   125161 ttattacaaa atacggaatt tctctgaata ccattttgat tcttccaatt gaaacaaatc
   125221 agagttctca attctctacg acggttaggg aataaaatat tttcaggaac aggcaaatca
   125281 taattctttt tgtctctatt tccggtcatt ctttgatgtc ttgcaatgga ttcataattt
   125341 ttttttttat gaacatcgct tttttctcgg tatcttttag taatttggcg cttattctta
   125401 tgaaccaatg aaatacctac gatttgatat ataaaaaacc gtccatcgtt ttttacagac
   125461 agacgaagcg gttcgataat aaatattccc cctttcacca attctgtaag agtgaaatcc
   125521 ttatgaatca tcaaaatatc cagacccatt tctccccctt gaatagagga tatagcaatt
   125581 tctcttggat ttatcagtcg aagcaggaga caatagatct tgatattatt tattattctt
   125641 tgatttaaaa aagaatccca tctcaactga aaatgcaaat acttttttag gaagaaataa
   125701 agttctgctt ctgtgttgtt cttgtattgt tttttcgttc tacgtttttt gatgtctgat
   125761 cccgaagaat ttgcttcaac atctttttct tggtttgaga gaactgaccc aagacttact
   125821 tggttttgtg catctgatcg aggattccct tggtctgggg gttctttttc ttctttactt
   125881 ctattgtata attcaagaga gtttttttga ttcgatgata taaaaagatc ttcctttttc
   125941 tttcgagtta tttttttatt cccattttca tttccattaa aactgaaaag aagtaatttg
   126001 attggtatga tccacggttt ttttttatat gcattaaaaa atagcactaa ttctcggaag
   126061 aaccaaagct ccagatttga tataggacaa cttagtattg ctttattcat tcccatccaa
   126121 tcaaaaaaga actttttttg attgggtggt ttaatttctt catcttcatg aattgtaaga
   126181 taaaaaagaa ctttcttatt aatttcatcg attatttgat acttatcagc cccaatctta
   126241 gtattttgat tcctgttggt accaatatca acccagactt cgatatcaac cttatttcta
   126301 agacaaaaat cgagaattct ccaatcaaaa tattttctat ccaaaaattt atccatatcc
   126361 ataatatcat cttcttctag ataattatta atagggatac ctcccaacat atcaaataat
   126421 ttgccttccc ttatgttgga attagaaaag agttcttctt tattatttac ttggaataat
   126481 gatttatgaa tatacgagtc tttcttatct tcataattaa taaatttata tgataaaaga
   126541 tcatatctat agtgtttttt aaaattatct ttttgattct gtaatggatt cgcttcaaaa
   126601 aaattttgtt tgtgggaatg agttaatcta tttttttcat atgaatcctt tttgtttaaa
   126661 tctttctttt gagccatact gtgttgattg gctctatttc gccatttttg tggtactaat
   126721 ataggccatc ttatccgaga taaatcggat tgatattgat aatgcccctt taaccagttt
   126781 ttccatcgat tcatttcaaa attccaaaaa gattcatgtc ttaattcgta atgaaatatt
   126841 ccttgttttt ttaaataatt ttttatttcc ttcttaagaa aaagggatgt tccgtcatat
   126901 tgaaagacaa atcttaaatt ataaaagtga ataagttggg tttgtgataa tttgtaaaat
   126961 acatatgctt gtgattgtga taaaaaagag aaatcataag aaatctttga attcttatta
   127021 ctaaccttag aaagtgattt ttttatagtc gaaataaagt gaattccatt tttacttgtt
   127081 ttattaattc tttcctgatt tgtttcgtta ttgtggatat ttttctcaat aatttggatt
   127141 ttttttggtg attcaaaaaa aaaaattgca ttgattcttg gaatattgac aatagctaga
   127201 aaaattttta tgtatatcct ttcaatgaaa agttttataa aaaaatatga tttcccaatt
   127261 aatcgagtat ttcttttttt taatatttgc aaaatctttt tggacgctcc taatatttta
   127321 ggacgataac ttgttttgtt cgaactaata tttatttcgt aagttagcag tctttttttc
   127381 ttttcttttg taattttttc tattttcttt tttattatgt ttgttcgatt agtcagatct
   127441 tttatttttt tttcgggcag tactaaattt gtccaatcca tagatcgaat ttgaatggac
   127501 gattcgtgaa tcatctgatt actcattatc aaatcttttt tatcttcacc caattcatct
   127561 atttctcgca atctaaataa tggaatttgg tttgtttttg aaagttcttt tactcttcct
   127621 tttactttta gtaatagaat tcttttgatg acccatcttt ttgtttcttt tgcgatttgt
   127681 tgaaaaattt ttgttctttc ttttaaaact cttaaagact ttgttttcaa ctgtctaatt
   127741 ttttttttta gttctttgaa aataggttta aaaaatgaag gtctttttcg gggaggacca
   127801 aaaggcaatt ccgcttccat tccccaaact gttaaaaaac aaaaatcgtt gtttttttgt
   127861 cccctttttt ttttcattgc atctttatga ggggattgta gcttagattt gtgccagggt
   127921 ttcaggcaaa aaggaaatag gatctttatc tgaataccct ctgttaacca gtttttcgga
   127981 aattctcgtt cggataattg aacaccatta tgggtgcatt ttacatacat ttccctattc
   128041 caatccttta aatcctcgga ccattcggga atttgaaata acagcatgcg agcaatattt
   128101 ttagctatta tcagcgaagg taatataata tattttctaa gaatcgattg agttaataat
   128161 acaaaacttc tgagtacttg agcaaaaaaa aatgtattcc agatttccgc tatgggtatc
   128221 tctgtttttt cttttctttt gtatttttct cttttgtcct cctcttggtt atcaattttt
   128281 ttttgctttt cgattttaga atcagaaagt ttttggtctt tttgtttcca catccaattt
   128341 ttaaaaatta ctttcatcgg ttcggaaata tcaaaagaaa aaaaaaaagg tttgtctagc
   128401 ctgtccaaaa aaagcaggga atgcgcattt gcttgaaaca gttcccaagt aatagtttta
   128461 cgtctttgtg cgcgcatgga gcctttgatt aaacctcgac gaaaatccga ttgttgtgaa
   128521 tagtgggtca aattcacttt ctttgcttgc ttaggactct tagtatattt ggtattaata
   128581 tacgtagagg tatttggctt tggctggtta tcagtaaaaa taactacatg tttgaacttt
   128641 cttgaacgaa ttgcccctgc tacagtttcg cccctgtttt tctttttttg tcctaaacca
   128701 gtaattgagt tgtatgacca gcgaggaact tttttactaa tttcttttat tccaatagag
   128761 ttttttctaa ttctttggtc gttgggatcc gttataacta catcgaataa aatttttaaa
   128821 attagtattc gatcttctga atcgattttt tcttgtgtgt gttctggaaa taaagaacgt
   128881 actttttttg ttgaaaataa ttttatatga aacctatcta gtgtctgctc aaattcggga
   128941 taattcttaa taagaagaag accatgaatt ttatttatcc aaaacgtcct gatgttcttt
   129001 tggctagaag tttcatttag cgttaggggt gaaaaaaaaa aatcgattct tccacgataa
   129061 ggtccatgca aaaaaggatc atatttttta ggtaagtatt cttgtttagt cttatcatta
   129121 cacaatcgag tccttttttc aagtacattc agagtactag atcccttatc taaaacttcg
   129181 attctattcc taaactcctt gtttaagttc tttttttttt cattggtgta actccaatta
   129241 ttatacaatt catcagagga tagtttttct tttgttaaaa aagacatctt ttgttgtatc
   129301 atttccaaaa aagttgacaa acttgctgga tacgtaaaag agatcctttc ttttccatca
   129361 ctttgacatg tataaaaaaa aaagtgtgac atttcatttc ttacaacatt aataaatcga
   129421 ttatttcttt tctttttttt atatcgaaat gggcgattcc attgtttata gtcgaaaaga
   129481 agagtcgcga gaggtttctc aaaccataat aaatatttct cttctttttc ttgattccca
   129541 tccggatcct ccttttcttc caaaaaaagg gaaggagaag gatcttcttc ggtggatacc
   129601 tcttgttcct gtttagtccc cctcctttcg aaagttgttt ctatttctac atctgtttct
   129661 tcctcccttt cttccgtttc tgaggtttct ttcactttca gtttcttagt aaaaatgggt
   129721 gacggtattc tgcctaaata gtagatacag gtaataaata agagaatact atagattcga
   129781 gccatagaat ttctcaattc tgacacaagg tacttattag atcgaataag tacattagac
   129841 ctaatagaat tcttttgctg tatccaaact aataccaatc caacccattt catgaataaa
   129901 atgtgaccaa ttaaccaacc aacaaaacta cttgttacaa ataacatctt gttgttgcat
   129961 cgaaacatat aaatgttgac taatctggct aacattgaac ttggtaaaat gaaatggttg
   130021 aataattgaa aaatgagatt attcaggaat acacattgaa tgctaagatt acgcattgaa
   130081 tttctggtag tagatccata atcaaaagag tgtttgtgat tgttccagaa gaaatgaaac
   130141 aaaagatacg gtagagctag gacagttatt gtatgaggtc tacccaatgc tagatgcaga
   130201 ggcgcataat agatcgatat gaacatcatg agctgtcccg caataaaacc agttgttgcc
   130261 gataccttct tctcggttcc ttcttccata acccgagctc ggagaagtaa gagataagag
   130321 ggccctatgg agaatgtggt cagaaatcca taatagagtc cgaccacaac gaccgaattg
   130381 attatcttca tgcataagga tactagatta cctagtataa aagattgaaa aatcatcaca
   130441 aacctccctt ttttcttttc tatttcaatt tctggattat tatatgatga tttttgaact
   130501 ttccatatat agaaatagaa acagatagac tagaaacgac atctcttata tcaattctta
   130561 tgtcaatgac accaaaggga tattaaatga atggaattgg gatatggatg gaatataatg
   130621 aaatagagcc actttgtggt tccctatgaa acggggcatg ggacggagcc actacgaaga
   130681 agttcgggga gttacgaagg aaacttcgag ttcatattgg tcatgggttg agaacgggaa
   130741 ttgaactcta tgagatagaa tctcccgctg ttcctcagta gctcagtggt agagcggtcg
   130801 gctgttaact gactggtcgt aggttcgaat cctacttggg gagatttgat tcattccgaa
   130861 ttaaagaatt cagaatgtca gaatgaaagg gttcgctttg accgttaaaa gtaggtaacc
   130921 cgttccctgt gtctttgttt ctattgcatt ctatctcatc gtatcacatt ctgttctgcg
   130981 atatttgaga ataaccgtca atacctcggt gtaggtccgg gataatcctt tgttccatag
   131041 tccgggggct atttccaatt agccaattaa gaattctcag atgtactagt actagcaagt
   131101 gcatcaaaga tgcagtaatc gattctcccg agaggccaca attaccgcga gcaaacatat
   131161 taatgacgag gaacacattt ttgctatgct actaatactt gctctgctat tctgcttcgg
   131221 gccgggcata ctttatttaa aaaaccatga atggtaaata aaaaaaaaga aaaagtaagg
   131281 ctactccatt tcgacaaaag acccacaccc aagttccata gctttgggtc cgctatcccg
   131341 atcatgattt tcctaccccc agagggaagg gtccttccct tttgggccgg ttgtgggcga
   131401 ggagggattc gaacccccga caccgtggtt cgtagccacg tgctctaatc ctctgagcta
   131461 caggccccgc cccgtctcca ctggatctgt tcccggaagt accctaaaaa aaaggaacct
   131521 ttcctctcct cagccatttc gggttaagaa gatgtgaaag cacctttctc tctataagaa
   131581 cacggtgcgt tactaggtgt gaagtggggg agaagggatt tcataattgg ggttttgaat
   131641 aagacgactt ttgcattttt catttttttt ttttcatatt gcaaagggaa taagaacgag
   131701 aggtgttaag ctttttatca tcctggcgtc gagctatttt tccgcaggac ctcccctaca
   131761 gtatcgtcac cgcagtagag tttaaccacc aagttcggga tggattggtg tggttcctct
   131821 acgcctagga caccagaata tcgaaccatg aacgaagaaa ggcatgcgag aaaagcatat
   131881 tggctagtga ttgtgaggcc ccaattcttg actggagggg acgccaaagg cctctgccct
   131941 tccatccgat agagagggag ggcagagctt ttggtttttt catgttgtca aagagttgaa
   132001 caatgaaaat agatggcgag tgcctgatcg aattgatcgg gtcatgtagg aacaaggttc
   132061 aagtctaccg gtctgttagg atgcctcagc tgcatacatc actgcacttc cacttgacac
   132121 ctatcgtaat gataaacggc tcgtctcgcc gtgaccttct cttgaattct caaaacttct
   132181 gtcgctccat ccccgcaggg gcagagaacc cgtcgctgtc tcggctgtgc taccagaggc
   132241 tctggggaag tcggaatagg agagcactca tcttggggtg ggcttactac ttagatgctt
   132301 tcagcagtta tccgctccgc acttggctac ccagcgttta ccgtgggcac gataactggt
   132361 acaccagagg tgcgtccttc ccggtcctct cgtactaggg aaaggtcctc tcaatgctct
   132421 aacgcccaca ccggatatgg accgaactgt ctcacgacgt tctgaaccca gctcacgtac
   132481 cgctttaatg ggcgaacagc ccaacccttg gaacatacta cagccccagg tggcgaagag
   132541 ccgacatcga ggtgccaaac cttcccgtcg atgtgagctc ttggggaaga tcagcctgtt
   132601 atccctagag taacttttat ccgttgagcg acggcccttc cactcggcac cgtcggatca
   132661 ctaaggccga ctttcgtccc tgctcgacgg gtgggtcttg cagtcaagct cccttctgcc
   132721 tttgcactcg agggccaatc tccgtccggc ccgaggaaac ctttgcacgc ctccgttacc
   132781 ttttgggagg cctacgcccc atagaaactg tctacctgag actgtccctt ggcccgtagg
   132841 tcctgacaca aggttagaat tctagctctt ccagagtggt atctcactga tggctcgggc
   132901 ccccccggaa ggaggccttc ttcgccttcc acctaagctg cgcaggaaaa gcccaaagcc
   132961 aatcccaggg aacagtgaag cttcataggg tctttctgtc caggtgcagg tagtccgcat
   133021 cttcacagac atgtctattt caccgagcct ctctccgaga cagtgcccag atcgttacgc
   133081 ctttcgtgcg ggtcggaact tacccgacaa ggaatttcgc taccttagga ccgttatagt
   133141 tacggccgcc gttcaccggg gcttcggtcg ccggctcccc tgtcatcagg tcaccaactt
   133201 ccttgacctt ccggcactgg gcaggcgtca gcccccatac atggtcttac gactttgcgg
   133261 agacctgtgt ttttggtaaa cagtcgcccg ggcctggtca ctgcgacccc ctttgtgagg
   133321 aggcacccct tctcccgaag ttacggggct attttgccga gttccttaga gagagttgtc
   133381 tcgcgcccct aggtattctc tacctaccca cctgtgtcgg tttcgggtac aggtaccctt
   133441 ttgttgaagg tcgttcgagc ttttcctggg agtatagcat gggttacttc agcgccgtag
   133501 cgcctggtac tcgaacattg gctcggggca ttttctctac cccttcttac cctgaaaaag
   133561 caggggcacc ttgcgtcctt gaaccgataa ccatctttcg gctaacctag cctcctccgt
   133621 ccctcgggac caacaagggg tagtacagga atattcacct gttgtccatc gactacgcct
   133681 ttcggcctga tcttaggccc tgactcaccc tccgtggacg aaccttgcgg aggaaccctt
   133741 gggttttcgg ggcattggat tctcaccaat gtttgcgtta ctcaagccga cattctcgct
   133801 tccgcttcgt ccaccgccgc tcgcgcgggt gcttccctct aaggcggaac gctcccctac
   133861 cgatgcattt ttacatccca cagcttcggc agatcgctta gccccgttca tcttcggcgc
   133921 aagagcgctc gatcagtgag ctattacgca ctctttcaag ggtggctgct tctaggcaaa
   133981 cctcctggct gtctctgcac ccctacctcc tttatcactg agcggtcatt taggggcctt
   134041 agctggtgat ccgggctgtt tccctctcga cgatgaagct tatcccccat cgtctcactg
   134101 gccgaccttg acccctgtta ttttgaggtc atatctagta ttcagagttt gcctcgattt
   134161 ggtaccgctc tcgcggcccg caccgaaaca gtgctttacc cctagatgtc cagtcaactg
   134221 ctgcgcctca acgcatttcg gggagaacca gctagctctg ggttcgagtg gcatttcacc
   134281 cctaaccaca actcatccgc tgattcttca acatcagtcg gttcggacct ccacttagtt
   134341 tcacccaagc ttcatcctgg tcatggatag atcacccagg ttcgggtcca taagcagtga
   134401 caagtgccct atgaagactc gctttcgcta cggctccggt gggttccctt aaccaagcca
   134461 ctgcctatga gtcgccggct cattcttcaa caggcacgcg gtcagagccc tggtctcctc
   134521 ccactgcttg ggagcttacg gtttcatgtt ctatttcact ccccgatggg ggttcttttc
   134581 acccttccct cacggtacta cttcgctatc ggtcacccag gagtatttag ccttgcaagg
   134641 tggtccttgc tgattcacac gggattccac gtgccccatg ctactcgggt cagagcgtaa
   134701 gctagtgatg ctttcggcta ctggactctc gccatctagg gtgcagcact ccaccgcttc
   134761 gcctagcagc acgacgcttg tattgctctc ccacaacccc gttttcacgg tttaggctgc
   134821 tcccatttcg ctcgccgcta ctacgggaat cgcttttgct ttcttttcct ctggctacta
   134881 agatgtttca gttcgccagg ttgtctcttg cctgcccatg gattcagcag cagttcgaaa
   134941 ggttgaccta ttcgggaatc tccggatcta cgcttatttt caactccccg aagcatttcg
   135001 tcgcttacta cgcccttcct cgtctctggg tgcctaggta tccaccgtaa gcctttcctt
   135061 gtttgaacct cgcccttaac tttactttaa ggctatgcca tcctaaggtg ctgctaaatg
   135121 gaaggatctt atcaacgtcc atgaatgata aaccatagat cgaactgccg aatcggaaaa
   135181 atcgggtgct atcatattct ttgtatcggc taagttcacg agttggagat aagcggactc
   135241 gaaccgctga catccgccac agggtaaacc accgcctctc aggcccccac tgattctacc
   135301 atagaggcca acgatagaca ataactcccc cccgaacaca gcttacaact ttcatcgtac
   135361 tgtgctctcc aaagagcaac tcttctcaaa atctcaaaag aaaaggtgct gagttggaat
   135421 cccattctaa ctaaggattc ttgtggttcc ggaggatcca gctgcaggag aaccaggaac
   135481 ggagggcttt cccccctttt ccgccccgac tctttggtct taagaatgct ggttttaaga
   135541 atgagtaatt gcccttctcc gacccttact gcccaacctg agagtggaca gctaatgcat
   135601 tccacttatt gagcagggtt ctatggtcgg tccgcgaccc ctggataccg aaggcatcct
   135661 tggggtgatc tcgtagttcc tacggggtgg agacgatggg gtcggtccat ggattttcct
   135721 tccttttgtc gcatttcgct caaagggttg aagggagata gtgcatcaag ctgttcgcaa
   135781 gggccaactt gatccccttc cccagggatc ccagatgagg gaaccctaag agagccgccg
   135841 actccaacta ccgtccatgt acaatccata ctagatctga ccaaccgccc atcctacctc
   135901 ttctacattc ttgacagccc atctttgtct cagtagagtc tttcagtggc atgtttcggt
   135961 cctcttcccc attacttaga aaaagtgagc caccggttca ggtacaagat actatcatta
   136021 ccgcctggac aattagacat ccaacccgta atcgcaacga cccaattgca agagcggagc
   136081 tctaccaact gagctatatc cccccgagcc aagtggagca tgcatgaagg agtcagatgc
   136141 ttcttctatt cttttccttg gcgcagctgg gccatcctgg atttgaacca gagacctcgc
   136201 ccgtgaagta aatcatcgca cctacggtcc aaccaattgg gagagaatca atagattccg
   136261 tttcgggagc gattcatcct tcccgaacgc agcatacaac tctccgttgt actgcgctct
   136321 ccaagtgtgc ttgttccccc cttcttcctt accatggcaa gtatttgtga aataactccg
   136381 atgagaagaa aaaagaaggc gttaagagac cctcccggcc aaccctagac actctaagat
   136441 cctttttcaa acctgctccc atttcgagtc aagagataga taaatagaca catcccattg
   136501 caccgatcgg gggcattcgt agtgactgag ggggtcgaag accaagaagt gagttattta
   136561 tcagccaagc attcttctta cggctagatc caatcccctg gtccctgcgg aaaggaaaag
   136621 gaaaaagaat ttgacgttct tcctttcggg aagggaggat taggaaaatc ctattgattg
   136681 cagctttctc cagacctccg ggaaaagcat gaaaaaaagg ctcgaatggt acgatccctc
   136741 cgtcacccca gaatgaaatg aaaggggcga tctcgtagtt cttggtctgt gaagatacgt
   136801 tgttaggtgc tccatttttt tttcccattg aggccgaacc taaacctgtg ctcgagagat
   136861 agctgtccat acactgataa gggatgtatg gattatcgag aagagaggag ccgtggtagt
   136921 cccccccgga ccgcccggat cccacgagtg aatagaaagt tggatctaca ttggatctca
   136981 cctgaatcgc cccatctatc ctcctgagga ggagtttggt ttcaaacccc cggttcgaac
   137041 aggagaagta cgccatgcta atgtgccttg gatgatccac atctcagggt caggcgctga
   137101 tgagcacatt gaactatcca tgtggctgag agccctcaca gcccaggcac aacgacgcaa
   137161 ttatcagggg cgcgctctac cactgagcta atagcccggc gtgtgggcct cccgctgggg
   137221 gcccactatg ccaaaagcga gagaaacccc atccctctct ttccttttta cgcccccatg
   137281 tcgccacacg ggagggacat gggggcgtaa aagggggatc ctatcaactt gttccgacct
   137341 aggataataa gctcatgggc ttggtcttac ttcaccgtcg agaaacgaaa gaagacttcc
   137401 atctccaagt ttaactcagg cgtagctcgc ttctttttgg gtgtgaagcg gtgtcaaacc
   137461 aaaataccca acaagcatta gctctccctg aaaaggaggt gatccagccg caccttccag
   137521 tacggctacc ttgttacgac ttcactccag tcactagccc tgccttcggc acccccctcc
   137581 ttgcggttaa ggtaacgact tcgggcatgg ccagctccca tagtgtgacg ggcggtgtgt
   137641 acaaggcccg ggaacgaatt caccgccgta tggctgaccg gcgattacta gcgattccgg
   137701 cttcatgcag gcgagttgca gcctgcaatc cgaactgagg acgggttttt ggagttagct
   137761 caccctcgcg ggatcgcgac cctttgtccc ggccattgta gcacgtgtgt cgcccagggc
   137821 ataaggggca tgatgacttg acgtcatcct caccttcctc cggcttatca ccggcagtct
   137881 gctcagggtt ccaaactcaa cggtggcaac taagcacgag ggttgcgctc gttgcgggac
   137941 ttaacccaac accttacggc acgagctgac gacagccatg caccacctgt gtccgcgttc
   138001 ccgaaggcac ccctctcttt caagaggatt cgcggcatgt caagccctgg taaggttctt
   138061 cgctttgcat cgaattaaac cacatgctcc accgcttgtg cgggcccccg tcaattcctt
   138121 tgagtttcat tcttgcgaac gtactcccca ggcgggatac ttaacgcgtt agctacagca
   138181 ctgcacgggt cgatacgcgc agcgcctagt atccatcgtt tacggctagg actactgggg
   138241 tatctaatcc cattcgctcc cctagctttc gtctctcagt gtcagtgtcg gcccagcaga
   138301 gtgctttcgc cgttggtgtt ctttccgatc tctacgcatt tcaccgctcc accggaaatt
   138361 ccctctgccc ctaccgtact ccagcttggt agtttccacc gcctgtccag ggttgagccc
   138421 tgggatttga cggcggactt aaaaagccac ctacagacgc tttacgccca atcattccgg
   138481 ataacgcttg catcctctgt attaccgcgg ctgctggcac agagttagcc gatgcttatt
   138541 ccccagatac cgtcattgct tcttctccgg gaaaagaagt tcacgacccg tgggccttct
   138601 acctccacgc ggcattgctc cgtcaggctt tcgcccattg cggaaaattc cccactgctg
   138661 cctcccgtag gagtctgggc cgtgtctcag tcccagtgtg gctgatcatc ctctcggacc
   138721 agctactgat catcgccttg gtaagctatt gcctcaccaa ctagctaatc agacgcgagc
   138781 ccctcctcgg gcggattcct ccttttgctc ctcagcctac ggggtattag cagccgtttc
   138841 cagctgttgt tcccctccca agggcaggtt cttacgcgtt actcacccgt ccgccactgg
   138901 aaacaccact tcccgtccga cttgcatgtg ttaagcatgc cgccagcgtt catcctgagc
   138961 caggatcgaa ctctccatga gattcatagt tgcattactt atagcttcct tgttcgtaga
   139021 caaagctgat tcggaattgt ctttcattcc aaggcataac ttgtatccat gcgcttcata
   139081 ttcgcctgga gttcgctccc agaaatatag ccatccctac cccctcacgt caatcccacg
   139141 agcctcttat ccattcttat tcgatcacgg cgggggggca agtcaaaata gaaaaaccca
   139201 caactcatat tgggtttagg gataatcagg ctcgaactga tgacttccac cacgtcaagg
   139261 tgacactcta ccgctgagtt atatcccttc cctgccccca ccaagaaata gaactgacta
   139321 atcctaaggc aaagggtcga gaaactcaac gccactattc ttgaacaact tggaaccggg
   139381 ccttcctttc gcactattac ggatacgaaa tgaatggaat gggaaaaatt ggattcaatt
   139441 gtcaactgct cctagaaata ggattgacta cggattcgaa ccatagcaca tgctttcata
   139501 aaaccgtacg attctcccga tctaaatcaa gcaggtttta catgaagaag ttctattcga
   139561 tacgggtagg agaagcggta ttcttaaaaa aatagcgaaa tcagaaccaa gtcaagatga
   139621 tacggatcaa ccccttcttc ttgcgccaaa gatcttacca tttccgaagg aaccggagtt
   139681 ccatctcttt tcgatttcca ttcaagagtt cttatgtctt tccacgccca ccccgaaaaa
   139741 ttgacaaaac gattaactac ttcatttatg aatttcatag taatagaaat acatgtctac
   139801 cgaaacagaa ttttgaactt gctatcctct tgcctagcag gcaaagattt gcctccgtgg
   139861 aaaagatgat tcattcgcat gaagatgaaa gtccaactac attgcattgc cagaatgcat
   139921 gttgtatatt tgaaagaggt tgacctcctt gcttctctca tggtacaatc ctcttcccgc
   139981 cgagccccct ttctcctcgg tccacagaga caaaatgtag gactggtgcc aacagttaat
   140041 cacggaagaa aggactcact gagccgggat aactaactaa tactaatcta atactaatag
   140101 aatcaaaata ctaatagaat agaaaagaac tgtcttttct gtatacttat gtatactttc
   140161 cccggttccg ttgctaccgc gggctttacg caatcgatcg gatcatatag atatcccttc
   140221 aacacaacat aggtcgtcga aaggatctcg gagacccacc aaagcacgaa agccaggatc
   140281 tttcagaaaa tggattccca ttcgaagagt gcataaccgc atggataagc tcacactaac
   140341 ccgtcaattt gggatccaat tcgggatttt ccttgggagg tatcgggaag gaattggaat
   140401 ggaataatat cgattcatat agatacagaa gaaacggttc tctatggatt caaatgctgt
   140461 acctatggga tagggataga gaaagaggaa aaaaccgaag atttcacata gtacttttga
   140521 tcgaaaaaga aatccgattt atttcgtacc cttcgctcaa tgagaaaatg gatcagattc
   140581 gataggatca aacctatggg acttaaggaa tgatggaagg gaataaaata aaaaaaagaa
   140641 ataaaaaaag aaaagagagg gaaaaaaaat aataaagaaa taagtaaata aaaataaagt
   140701 agaagaaccc agattcaaaa tgaacaaatt caaacttgaa aaggatcttt ctgattctcg
   140761 aagaatgagg ggcaaaggga ttgatcgaga aagatctctt gttcttatta taagatcgtg
   140821 tgattggatc cgcagatgtt tgttaaaaag agaataatca aaaaaggaaa gtgttcaatt
   140881 ggaacatgaa aacgtgactg aattggtcct agttactctt cgggacggag tggaagaagg
   140941 gaggagatta tcgaacgagg aaaaggaccc gatgacttcg aaagaattga acgaggagcc
   141001 gtatgaggcg aaaatctcat gtacggttct gtagagtggc agtaagggtg acttatctgt
   141061 caacttttcc actatcaccc ccaaaaaacc aaactctgcc ttacgtaaag ttgccagagt
   141121 acgattaacc tctgggtttg aaatcactgc ttatatacct ggtattggcc ataattcaca
   141181 agaacattct gtagtcttag taagaggggg gagggttaaa gatttacccg gtgtgagata
   141241 tcacattgtt cgaggaaccc tagatgctgt cggagtaaag gatcgtcaac aagggcgttc
   141301 tagtgcgttg tagattctta tccaagactt gtatcatttg atgatgccat gtgaatcgct
   141361 agaaacatgt gaagtgtatg gctaacccaa taacgaaagt ttcgtaaggg gactggagca
   141421 ggctaccgtg agacaaaaga tcttctttct aaagagattc gattcggaac tattatatgt
   141481 ccaaggtcca atattgaaat aatttcagaa gttttccctg actttgtccg tgtcaacaaa
   141541 caattcgaaa tgtctcgact tttttagaac aggtccgggt caaatagcaa tgattcgaag
   141601 cacttctttt tacactattt acactatttc ggaaacccaa ggactcaatc gtatggatat
   141661 gtaaaataca ggatttccaa tcctagcagg aaaggggggg gaaacggata ctcaatttaa
   141721 agtgagtaaa cagaattcca tatgtatcta tgagatcgag tatggaattc tgtggaaagc
   141781 cgtattcgat gaaagtcgta tgtacggctt ggagggagat ctttcatatc tttcgagatc
   141841 caccctacaa tatggggtca aaaagccaaa ataaatgatt ttagccctta taaaaagaaa
   141901 accgattctt gaaccccttt cgcgctcatg tcacgtcgag gtactacaga agaaaaaact
   141961 gcaaaatccg atccaattta tcgtaatcga ttagttaaca tgttggttaa ccgtattctg
   142021 aaacacggaa aaaaatcatt ggcttatcaa attatctatc gagccttgaa aaagattcaa
   142081 caaaagacag aaaaaaatcc actatccgtt ttacgtcaag caatacgtgg agtaactccc
   142141 gatatagcag taaaagcaag acgtgtaggc ggatcgactc atcaagttcc cattgaaata
   142201 ggatccgcac aaggaaaagc acttgccgtt cgttggttat taggggcatc ccgaaaacgt
   142261 ccgggtcgaa atatgacttt caaattaagt tccgaattag tggatgctgc caaagggagt
   142321 ggcgatgcca tacgcaaaaa ggaagagact catagaatgg cagaggcaaa tagagctttt
   142381 gcacattttc gttaatccat gaacagggtc tatatagaca catagatcca tggatccata
   142441 catctcgatc ggaaaagaat caatagaaaa aagaaaaaga aagaatcgga attgatcgat
   142501 ctatttctcg aaacaaacga aaaggaaacg aaagatgaaa cagaaatcat ggatcaacta
   142561 agccctctcg gggacttgct taagaataag aaagaggaat ctcatgtaaa taccatggaa
   142621 taaggtttga tcctattcat ggagattccg taaatattcc attccaaaaa tagaaagttc
   142681 gaaacaattg ggattttttt ggagattgga tgcagttact aattcatgat ctggcatgta
   142741 cagaatgaaa acttcattct cgattctacg agaattttta tgaaagcctt tcattttctt
   142801 ctcttcgatg gaagttttat tttcccagaa tgtatcctaa tttttggcct aattattctt
   142861 ctgatgatcg attcaacctc tgatcaaaaa gatatacctt ggttctattt catctcttca
   142921 acaagtttag taatgagcat aacggcccta ttgttccgat ggagagaaga acctatgatt
   142981 agcttttcgg gaaatttcca aacgaacaat ttcaacgaaa tctttcaatt tcttatttta
   143041 ctatgttcaa ctctatgtat tcctctatcc gtggagtaca ttgaatgtac agaaatggct
   143101 ataacggagt ttctgttatt catattaaca gctactctag gaggaatgtt tttatgcggt
   143161 gctaacgatt taataactat ctttgtagct ccagaatgtt tcagtttatg ctcctaccta
   143221 ttatctggat ataccaagaa agacgtacgg tctaatgagg ctactatgaa atatttactc
   143281 atgggtgggg caagctcttc tattctggtt catggtttct cttggctata tggttcatcc
   143341 gggggagaga tcgagcttca agaaatagtg aatggtctta tcaatacaca aatgtataac
   143401 tccccaggaa tttcaattgc gcttatattc atcactgtag gaattgggtt caagctttcc
   143461 ccagcccctt ctcatcaatg gactcctgac gtatacgaag gagtgcggtt cgttcgaaaa
   143521 attcctacct ctctatatat ctctgagatg tttggatttt tcaaaacttc atggacatgc
   143581 agaagagaaa tgctatcccc actcggacca agacataact ttatacttgt tcaaataaca
   143641 attaaggtga agcagggtca ggaacaacaa atctctttat gataaacaga tccattttgc
   143701 aagttcgtta ttacgggtag ttcctacaaa ggatcggact aatgacgtat acaatacttg
   143761 aattctcgat gtagatgcta cagagttggt tctcatcctt cagagactac gagtgtaata
   143821 ggagcatccg tcgacaaaag gatcacccta agatgatcat ctcatggcta ttgagaacga
   143881 atcaaatcag atggttctat ttctcaatct ttctgacttg ctcctacgga accaaggtcg
   143941 aaaagattga gaaaaatcag tcattcacaa ccactgatga aggattcctc gaaaagttaa
   144001 ggattagtaa tcctttttcg aaatcgaatg gattcgatct tatacatacg cgaggaaggt
   144061 aatcaaaaaa gaaagaagat gagttcttct ttacttttat cacttaggag ccgtgcgaga
   144121 tgaaagtctc atgcacggtt ttgaatgaga gaaagaagtg aggaatcctc ttttcgactc
   144181 tgactctccc actccagtcg ttgcttttct ttctgttact tcgaaagtag ctgcttcagc
   144241 ttcagccact cgaattttcg atattccttt ttatttctca tcaaacgaat ggcatcttct
   144301 tctggaaatc ctagctattc ttagcatgat attggggaat ctcattgcta ttactcaaac
   144361 aagcatgaaa cgtatgcttg catattcgtc cataggtcaa atcggatatg taattattgg
   144421 aataattgtt ggagactcaa atggtggata tgcgagcatg ataacttata tgctgttcta
   144481 tatctccatg aatctaggaa cttttgcttg cattgtatca tttggtctac gtaccggaac
   144541 tgataacatt cgagattatg cgggattata cacaaaagat ccttttttgg ctctctcttt
   144601 agctctatgt ctcttatccc taggaggtct tcctccacta gcaggttttt tcggaaaact
   144661 ctatttattc tggtgtggat ggcaggcagg cctatatttc ttggtttcaa taggactcct
   144721 tacgagcgtt gtttctatct actattatct aaaaataatc aagttattaa tgactggacg
   144781 aaaccaagaa ataacccctc acgtgcgaaa ttatagaaga tcccctttaa gatcaaacaa
   144841 ttccatcgaa ttgagtatga ttgtatgtgt gatagcatct actataccag gaatatcaat
   144901 gaacccgatt attgcaattg ctcaggatac ccttttttag cttatagtta gcttctagaa
   144961 tcgatttctt agttcaagat ccctcttact aactggaatc aaagaattag tagatctgtt
   145021 ccgcccaaaa tgggaatggg ctagggttat gaacttataa tctataatct gatgatcgag
   145081 tcgattccat gattataagt tcattccata ccggaccaga ccggaatagg attctcatta
   145141 tgagaagggg tcattcgagc gtatctaaat agatactatg tttccatatg gatccctacg
   145201 tcgttacatt ccatttagga ttaggaatag gcgtaatcgg acctgctttt tccatatctc
   145261 tcgttatttg ggaccttatt cacctctttg ggcttctatt gaatcgagaa atcggtttga
   145321 ttgtccatct ttttgatata atattaatat agataatata taaggataat atataaggca
   145381 tcctccggat aattcaaatc gaagcaattg gatgtccgat tggggcctat atgacatgac
   145441 cgatcaatag aaatactcca acactccacc tttgtcatat attccataca tcacactaga
   145501 tagatatcat cttcatggaa tacgattcac tttcaagatg ccttggtggt gaaatggtag
   145561 acacgcgaga ctcaaaatct cgtgctaaag agcgtggagg ttcgagtcct cttcaaggca
   145621 taatattgag aatgctcatt gaatgagcaa ttcaataaga gatctcggat cgaatcggta
   145681 ttgatatacc gattcgatcc gagatcttgg aattggaata agttcggcag cggatcgcga
   145741 aatcttgggg atcttctcta tctaatgaat ggggagtccg ctttgaaatc gtccgccctg
   145801 cacccacccc ccgagtatat gcttcaacag gaatcacaca agggtagatt gatacaatat
   145861 aaacctctgg taaaatgccc gcctgtaacc cagcagataa agtacattac atagtccgtt
   145921 tttagtaata gctctggtgg ttcgctgttc aagaattctt gtttaagcag ttcataccat
   145981 ccatacatag tgttttgatc taagatttca attcttctat gtttcagcag tagcatattg
   146041 ttccatggag ctaaggtcca aaatatggaa gaaactggtg tttccacgac tctaccaccc
   146101 agtcaattat gttccactta atccctattt catggccgca tatctttccg gctaagtaat
   146161 gggaaacctt tctcctgtta catgaatcca attttcattt catccgggaa aagccatctt
   146221 tttctcaaca atgtctttgt catttgatcc aatagcgttc cgttagatag gaacagattt
   146281 gataaatact gataactctc ggatggagta ttagaacgga aaaatccatt agataatgaa
   146341 ctattggttc taagccatct ctggcgatga atcaacaatt cgaagtgctt ttcttgcgta
   146401 ttcttgataa accagcgttt agatatagat gtaggaggat ctgtttcgga agtaagaagc
   146461 ccctttgaca tctcttcatc tgcaaagaat tctcgatgtg aaaacacaga gacaaggggc
   146521 tgatctttga ataggaaaaa gagtggatcc gcagggtccc aaatgaattg gcttattcga
   146581 aaaaagcctt gttctttgga agatctatct cgtgtctggt actgcatggt tctactctgc
   146641 aagaactccg aatcattctc ttgaagctca tccttttcat cataaatgat ccgcttgccc
   146701 cgaaatgacc ccgcccgata gggaaatccc aatgaattgg gcctttcgat acaatcaaat
   146761 agaaagcccc aggggcgcca tattctagga gcccagacta tgtgattgaa taaatcctcc
   146821 tctatctgtt gcgggtcgag gactccttct ccttcccctt cttcaaactc cgattcgtat
   146881 ttttcataga gaaatctctg atcaacgata gaacaagatc cattttgcat catatctaag
   146941 ggattccttg gttcgggccg aagaagcaat gtcactcgat cattatcaaa ccgactgcaa
   147001 tctttttctg tccgtgagga tcccaccaga gcgccttcta cttctaatag gccatgaact
   147061 agatcagaat cattctcaac gagtccagaa gaagtgatcc cgtttttttc atcgggtccg
   147121 ggtatagacc aaaggtcttg agcgaccgat ccggcagaac aactcaaaag ataaagaagt
   147181 atcgttaatt tcttcatgct cgttccaagt tcgaagtacc atttgtacaa ataagaatcc
   147241 ccttcgttac atgatttctt cttcatatag atagatagag gatctatggg gcaattactt
   147301 agaagtacat tttgtgcaac agcccttcct atctgataga aaaggatccc atgatcctga
   147361 accgatctta cctgggatcg caaatcccaa gtttgtctat gaagagcgga tcgaattgta
   147421 ttagtgtcta taattgattt cttctgtgta atactaatcg atagggcctc attggtaagt
   147481 gctacaagat ctcgtgcatt ggaacccatg gttatggacc cgaatccatt agtatggaac
   147541 attttctttt ccaagtgaaa tcccctagta tatgaaagag tgaaaaagtg ctttcgttgt
   147601 tgtggaataa gaagccttcg tatcttaatg catgtattta atttattcgg ggctattaga
   147661 gcgggatcca ctttttgggg aatatgagtc gaagcaataa caagaatatt tctagtggaa
   147721 catctttcac aatccctgga gagatagttc actaatagac cgagggataa gtcattcgac
   147781 tcattcacat ccagatcatg aatgtttgga atccatatta tgcaaggaga cattgctttt
   147841 gctaattcga attgaagagt gatataaaat cggcctattt ccgacatcat atcgatagtt
   147901 agcgcattca tcatagttag aagctccagc tccgtatcaa ggtcacgatc gatatcgtca
   147961 ctagcatcaa tatcgtcact atcatcaata tcgatatcat caataagaaa acctttaggc
   148021 ttggtatcca ggaacttgtt cagaaatact gtaatgaaag gaacatagga gtttgtcgct
   148081 aggtatttga ccaaatggga gcgcccggtt cctatagaac ctatcactaa aataccccta
   148141 gagggggata gggctaggcg gagcgaaaag ggttttccat gagatgggaa atgaaaacta
   148201 ttagccccac acgaagtttg tgaataagtg attgtctgat aatgagcaag gaatatccgt
   148261 ctttctgcta aacagggtga attgaactca taattcatta aatgcttttt atgaatgtca
   148321 actaagtatc gtaagtaaat tgttcccggc tgttcaatca tttgataacc agagtcattc
   148381 tttgataaat gatcactatg agtcagactc aatagaattt gatcaatcct tttttctgtc
   148441 gttaaggtgg agaactgaac caagaattct ctttctttat catcaatcga atcaccgttc
   148501 gcgacccagg attctatttt atcatcaatc caatcaccgt tcaccttttt tctttttctt
   148561 atcaatgaat ggatctcttt acttgtatga cttagatgtc tcgtatttct cgaaaaagtg
   148621 attcgattga tgggatttgg tatgagactt atgagatcga tgatatcgat gagattgata
   148681 ttcaaatctt tcgtcttaga acgtattgat ttaaccccat cagcgggacc accaccccat
   148741 agcatgttgc cgccaaaagc agaaccccgt atttcttcta gagaatctcc taattgttcc
   148801 agagcaacta gaaaaagatt ctttaaccag aaagaattcc gttcagatgt gggataccta
   148861 tccagaagtt ttcgcaactc aatcatgtat gatggaatca tcaaagattt gaccttttcg
   148921 aactctgtct gtaactcacc ataggctcgg gaaacaaaga gaagatgtgt acgaacgaga
   148981 tatccagcaa caagaagaag gaaaaggatt gaatagagga actcccgaac atttggcgat
   149041 ctcagatgtg tcgatatcaa tggtgactca ttatttcgat gaatcatttc ttcggacaga
   149101 agaagattat gtaaacactt actcgaaatc tcacttatca gattccattg tggaagacac
   149161 aattttttct gaagaattcg ccatgatata tctgatccat gcataatatc atgaaaaatg
   149221 gatacaaatt tttgactgct acttagtacc ggcaataggt ctgaaaaagt atctaaaaat
   149281 atcaaattta gatatttgta ccctgtcgaa gtaaggaacc atggcatata tgtttggaat
   149341 agattccatt ttgagagagt tgaaaaagca ctgtctcgtt gaaaggttct atacatccgc
   149401 cctttctcaa cgcatttctt tagacaaaga ctccgttttt tcctcttttc ggatggtaaa
   149461 tatttctcag aacatggagt gtgaatcaaa cccatgtttg aattgaaatt gagatactga
   149521 ggcaagttct tctcttctga atcagataga ttcatatctg aaagaggttg acaataagtt
   149581 ctttcaaaat tgactatttg tccctctgtt agaggtgttc cagaaatggc tgcgatcgag
   149641 taaatagctc tacgaactaa tagatcggat cgaattggaa aatggaaaga tttgtacaag
   149701 ttataccttt cgtcaccact ttgtggaaaa tcgttaggta tgaatatgtt agatacctgt
   149761 gactcgattg gtgaaatagt atctctctcc aaaaaagcat gttttttttt accgccgcac
   149821 aaagaaaata ttttgttgcg aatgaacaag atatggagga attgtccata cgtaaaatca
   149881 taatttttga tacgggcctt ttccacataa aaggggaatc ttttgttaca atagaagcgg
   149941 aagcgttgtg gattattcaa gaatcgaagt cgatttactt tataaaaaga agatatcaat
   150001 gaacttctat gaaatggttt cacaggattc agccaattgt cttgatcgtc ggatatcatt
   150061 gagaaataga aatccgtgtt atcaaaagat ttcctgcgat tatttctagt atggaatgag
   150121 tcaatcatcc actttggtat cttattgaac aaaaatggtg atattatccc tccattgatc
   150181 aagaatttcg atttttggga agtattatga tcatccaata agaagggttt caattttttc
   150241 aaatgaacga tttgaagacc tattgattct aacaactgat tgcagagttg atcattcgga
   150301 cctttcaatt catagatgtg gatctcagac ctatgaatgg ggatattccc gaaactcaca
   150361 aagaaaaaag gaagtgagtt agacaaaaag aaaagcaact tggacaaaaa gagaaggaac
   150421 ttggacaaaa agaaacgaag tgacttagac aaatcttttt tgtcgataac ctcagaccaa
   150481 tcaatcgaat attgattaat acgtaatcga tcgaacacta cttgaaaatg gctcttctgc
   150541 tcagaaacag aatgttccaa atgctcctgg aaattcttgc tcccattgga ccatttgtat
   150601 ctatatgcat taggatcccg attcatgaat ctctcggttc gagaaatcaa aataagagga
   150661 tcgaaccatt tcttctgact ctttttcaaa ttcgataaat gttggttgat cgtatatttc
   150721 attatagttc tatgattcag agtatcattt cctatttgat ccctttgaat tccatattcg
   150781 aagttgcgat cggatctatt cattaaaaag aatcgattca atacatttct tatgtaccca
   150841 taggtgctat attggatttg aatccgattt cggatcaatc tatattgatt gactgcctcc
   150901 attatgttgt tgctagcaaa taccactatt tttggttttg gatcttccaa atcattcccg
   150961 caggagatcc ggacccattt ttttctgatc cttcgataaa aagattcatt ctcttcataa
   151021 aaaataggag gtagaaccaa taaagatttc tttttcgatt catccctgga gttgaatacc
   151081 tcattcaaga atagtttttg atccaatccg taggaatcaa tagaaaagga aaatccctta
   151141 tgatacacca gatccggctc ggttattgat agagtgaata gatctgccat ttcttgaaat
   151201 ctctcttctg attcaaaatc gtggtgtaac gtgtattccc ccctgttccg gtcatggaat
   151261 agatgaaata aatgattttt gtttaagaat gaaatcttat tggaactttc catatccagt
   151321 tcatccttcg gaaccatatc acatcccgga tctgatgaaa taggatgaat tgagacggta
   151381 ttttgtaaat acgtaattat cttgaatata ttaactattt ctttattttc cgatcgcctg
   151441 gaagggacaa aagaaacatc ttgttctttc ttcaacaatt tctgatctct agtggacctc
   151501 tcagtaggat tcgaacccag atgaagttct gaccatctgt cagagaaaaa agaacgaatg
   151561 gatcttgtag gattcccaag aaattcttcg atttcttccg gaagcagatg cttattcatc
   151621 tgcctttcac gttccgtgaa tagccgggac attgaggaat atccagaaag gcatttaggg
   151681 aatcggtctg attctatctc tgttcgttcc gtttgaagaa aggaaggatc ccaaagaatc
   151741 gatctttctt ttagttgttg aatctctctt tgattgatca atgtgtgata ttccgaatcc
   151801 tcattactaa atgaatcgaa atgatctctg gattgatcag aagatccttt caattggcta
   151861 gaatccgtta cttgaacgaa actagatctt gtggaatcat attgaatatt tgacgataca
   151921 ttccgtacct tgctaaaaaa tcgatccttg tttaccaacc acacattgtc taagcaaatc
   151981 caattctctc tcgatatctt cctcaaaaaa tccgattcgt gcggattctt cccccaacta
   152041 acgaagagat cttggcggaa ttgccacata tgaaattgag cacaattttg caaagaaata
   152101 gcccacttgt ttctcgagaa gagatgggca aaacgctcaa tatcatttga ttgaatagct
   152161 gacccagctc cttgttgttt gaagaaaccc tccacttcaa ttggtatttt ttcacgaaaa
   152221 gcaaacatga gataacaaat cgagtctttc actaagattt cgaatagctg tcccgaattc
   152281 aagttgatta tgtttcgcct cttactcgga gaaagacgat caaacaattc ccaaccatgg
   152341 tccttgcgga tcggatcatc catataatat acaaaaggaa actccagata tttgatatct
   152401 ttctctttga atgagatctc aattccagcg acggtttcat tagatatctt acaaccagaa
   152461 tccctctttt ttccgagcca gttcctccac caccgcgaac cccagttaga ttcaggcatg
   152521 atacactttt tagttattgg gagaacccaa gtactctctt tcggatccag gaaaaagctc
   152581 tctgagatct tttttccttt tggaagatcc aggagcgaaa caatcaacct attgatattg
   152641 gaagacccaa aagattcttc caatgtatca tttctgggtc caatggaatt cataggtata
   152701 ggaagaagcc ccgtcaaata gagatttttt cttgcgacca tatttcgatt gttaatacga
   152761 tatataagga tcgctactac aaatagtact acacccttga tcgtgaaata tcgattgctt
   152821 gttgaaccct gtgaattgcg tgaaagtagg atactcaaaa ttcgtgggtc caagagtttt
   152881 ataaaacgtt cttggtggaa aaaaatgtga atgaaagatc ccactgaatt gaattgggtc
   152941 catgaatcta agaaatagtg agaattcttg acctctctca atatctctct caattcgaaa
   153001 atccaggatt tgaattgatg tcctttcatt gattcctcct aaattgcatt gatttatcct
   153061 aaagatttca tttcaattgg aatttggtta ttcaccatgt acgaggatcc ccactaagca
   153121 tccatggctg aatggttaaa gcgcccaact cataattggc gaattcgtag gttcaattcc
   153181 tactggatgc acgccaatgg gaccctccaa taagtctatt ggaattggct ctgtatcaat
   153241 ggaatctcat catctataca taacgaattg gtgtggtata ttcatatcat aacatatgaa
   153301 cagtaagaac tagcattctt attgagactc gaactcatag ggaagaaaat agatttatgg
   153361 atggaatcaa atatgcagta tttacagaca aaagtattcg gttattgggg aaaaatcaat
   153421 atacttctaa tgtcgaatca ggatcaacta ggacagaaat aaagcattgg gtcgaactct
   153481 tctttggtgt caaggtaata gctatgaata gtcatcaact cccccgaaag ggtagaagaa
   153541 tgggacccat tatgggacat acgatgcatt acagacgtat gatcattacg cttcaaccgg
   153601 gttattctat tccacctctt agaaagaaaa gaacttaaat caaaatactt aagagcatgg
   153661 cgatacattt atacaaaact tctaccccga gcacacgcaa tggagccgta gacagtcaag
   153721 tgaaatccaa tccacgaaat aatttgatct atggacagca tcgttgtggt aaaggtcgta
   153781 atgccagagg aatcattacc gcagggcata gagggggagg tcataagcgt ctataccgta
   153841 aaatcgattt tagacggaat gaaaaagaca tatatggtag aatcgtaacc atagaatacg
   153901 accctaatcg aaatgcatac atttgtctca tacactatgg ggatggtgag aagagatata
   153961 ttttacatcc cagaggggct ataattggag ataccattgt ttctggtaca gaagttccta
   154021 taaaaatggg aaatgcccta cctttgagtg cggtttgaac tattgattta cgtaattgga
   154081 agtaaccaat taggtttacg acgaaaccta gaaatcgatc actgatccaa ttcgagtacc
   154141 tctacaggat agacctcaac agaaaactga agagtaacgg cagcaagtga ttgagttcag
   154201 tagttcctca tataaaatta ttgactctag agatatagta atatggagaa gacaaaattg
   154261 tttcaagcgc cgacagaacc agaagcgccc cttgtttcaa agagaggaag acgggttatt
   154321 cacatttgat ttgatggtca gaggcgaatt gaaagctaag cagtggtaat tctaaagatt
   154381 tcccggggga aaaatagaga cgtctcctac gttacccata atatgtggaa gtatcgacgt
   154441 aatttcatag agtcattcgg tctgaatgct acatgaagaa cataagccag atgacggaac
   154501 aggaagacct aggatgtaga agatcagaac atgagtgatt cggcagattt ggattctata
   154561 tatccactca tgtggtactt cattatatga tatatataag atccatctgt atagatatca
   154621 tcatctacat ccagaaagcc gtatgctttg gaagaagctt gtacagtttg ggaaggggtt
   154681 ttgattgatc aaaaagacga atctacttca accgatatgc ccttaggcac agccatacat
   154741 aacatagaaa tcacacttgg aaagggtgga caattagcta gagctgcggg tgctgtagcg
   154801 aaactgattg caaaagaggg taaatcggcc gcattaaaat taccctctgg ggaggtccgt
   154861 ttgatatcca aaaactgctc agcaacagtc ggacaagtag ggaatgttgg ggtgaaccag
   154921 aaaagtttgg gtagagccgg atcgaaatgt tggctaggta agcgtcctgt agtaagagga
   154981 gtagttatga accctgtaga ccacccccat gggggtggtg aaggaagggc tccaattggt
   155041 agaaaaagac ccgcaacccc ttggggttat cctgcacttg gaagaagaag tagaaaaagg
   155101 aataaatata gtgataattt gattcttcgc cgccgtagta aataggagag aaaatccaaa
   155161 ttatttttac aaaagaaaaa aataggagtt aattcactgt gacacgttca ct
//
