# Supplementary material for: Plastome comparative genomics in maples resolves the infrageneric backbone relationships
Source: PeerJ. 2020 Jul 13;8:e9483. doi: 10.7717/peerj.9483 (PMC7365138; doi:10.7717/peerj.9483)
Supplement: Data S1 [file peerj-08-9483-s007.zip › Acer_glabrum.gb]

LOCUS       Acer_glabrum          156373 bp    DNA     circular     21-DEC-2019
DEFINITION  Acer_glabr chloroplast.
ACCESSION   Acer_glabr
KEYWORDS    .
SOURCE      chloroplast Acer_glabr
  ORGANISM  Acer_glabr
            Acer_glabr; REFERENCE 1 (bases 1 to 156372) AUTHORS Tillich,M.,
            Lehwark,P., Pellizzer,T., Ulbricht-Jones, E.S., Fischer, A., Bock,
            R. and Greiner,S.
COMMENT     GeSeq Version 1.73 Job GeSeqJob-20190601-103301                    
            Subjob        Acer_glabrum_M266_CP                                 
            Creator       anonymous                                            
            Program       blat                                                 
                          blatxcutoff=25                     blatncutoff=85    
                              annotate_ir=true               shortmatches=false
                              mpimpchlororefset=true                           
                              ncbirefs=NC_030343.1                             
                Program       HMMER                                            
                              ref=hmm_db_cp-ref5.2_cds                         
                Program       ARAGORN v1.2.38                                  
                              gcode=gcbact                   maxintronlen=3000 
                              intronoverlap=false            fixintron=false   
                              lowscoring=false               circular=true     
                Program       ARWEN v1.2.3 disabled                            
                Program       tRNAscan-SE v1.3.1 disabled                      
                Program       tRNAscan-SE v2.0.3 disabled                      
                Program       RNA Editing disabled                             
                Submitted     24 Jun 2019 02:33:23 GMT                         
                Started       24 Jun 2019 02:41:48 GMT                         
                Finished      24 Jun 2019 02:42:59 GMT.
FEATURES             Location/Qualifiers
     misc_feature    1..86034
                     /standard_name="LSC"
     tRNA            complement(25..99)
                     /gene="trnH-GUG"
                     /product="tRNA-His"
     gene            complement(25..99)
                     /gene="trnH-GUG"
                     /locus_tag="BAR07_gt001"
                     /db_xref="GeneID:27983468"
     CDS             complement(517..1578)
                     /gene="psbA"
                     /product="photosystem II Q protein (D1)"
                     /translation="MTAILERRESERLWGRFCNWITSTENRLYIGWFGVLMIPTLLTA
                     TSVFIIAFIAAPPVDIDGIREPVSGSLLYGNNIISGAIIPTSAAIGLHFYPIWEAASV
                     DEWLYNGGPYELIVLHFLLGVACYMGREWELSFRLGMRPWIAVAYSAPVAAATAVFLI
                     YPIGQGSFSDGMPLGISGTFNFMIVFQAEHNILMHPFHMLGVAGVFGGSLFSAMHGSL
                     VTSSLIRETTENESANEGYRFGQEEETYNIVAAHGYFGRLIFQYASFNNSRSLHFFLA
                     AWPVVGIWFTALGISTMAFNLNGFNFNQSVVDSQGRVINTWADIINRANLGMEVMHER
                     NAHNFPLDLAAIEAPSTNG"
     gene            complement(517..1578)
                     /gene="psbA"
                     /locus_tag="BAR07_gp089"
                     /db_xref="GeneID:27983579"
     tRNA            join(complement(4421..4457),complement(1880..1914))
                     /gene="trnK-UUU"
                     /product="tRNA-Lys"
     gene            complement(1880..4457)
                     /gene="trnK-UUU"
                     /locus_tag="BAR07_gt002"
                     /db_xref="GeneID:27983503"
     CDS             complement(2131..3675)
                     /gene="matK"
                     /product="maturase K"
     gene            complement(2131..3675)
                     /gene="matK"
                     /locus_tag="BAR07_gp088"
                     /db_xref="GeneID:27983477"
     CDS             join(complement(6482..6520),complement(5463..5672))
                     /gene="rps16"
                     /product="30S ribosomal protein S16"
     gene            complement(5463..6520)
                     /gene="rps16"
                     /locus_tag="BAR07_gp087"
                     /db_xref="GeneID:27983486"
     tRNA            complement(7619..7690)
                     /gene="trnQ-UUG"
                     /product="tRNA-Gln"
     gene            complement(7619..7690)
                     /gene="trnQ-UUG"
                     /locus_tag="BAR07_gt003"
                     /db_xref="GeneID:27983505"
     CDS             8061..8246
                     /gene="psbK"
                     /product="photosystem II protein K"
     gene            8061..8246
                     /gene="psbK"
                     /locus_tag="BAR07_gp086"
                     /db_xref="GeneID:27983591"
     CDS             8622..8732
                     /gene="psbI"
                     /product="photosystem II protein I"
     gene            8622..8732
                     /gene="psbI"
                     /locus_tag="BAR07_gp085"
                     /db_xref="GeneID:27983550"
     tRNA            complement(8880..8967)
                     /gene="trnS-GCU"
                     /product="tRNA-Ser"
     gene            complement(8880..8967)
                     /gene="trnS-GCU"
                     /locus_tag="BAR07_gt004"
                     /db_xref="GeneID:27983564"
     tRNA            join(9786..9809,10519..10566)
                     /gene="trnG-UCC"
                     /product="tRNA-Gly"
     gene            9786..10566
                     /gene="trnG-UCC"
     tRNA            10741..10812
                     /gene="trnR-UCU"
                     /product="tRNA-Arg"
     gene            10741..10812
                     /gene="trnR-UCU"
                     /locus_tag="BAR07_gt006"
                     /db_xref="GeneID:27983513"
     CDS             complement(11078..12601)
                     /gene="atpA"
                     /product="ATP synthase CF1 alpha chain"
     gene            complement(11078..12601)
                     /gene="atpA"
                     /locus_tag="BAR07_gp084"
                     /db_xref="GeneID:27983592"
     CDS             join(complement(13824..13982),complement(12657..13064))
                     /gene="atpF"
                     /product="ATP synthase CF0 B chain"
     gene            complement(12657..13982)
                     /gene="atpF"
                     /locus_tag="BAR07_gp083"
                     /db_xref="GeneID:27983488"
     CDS             complement(14041..14286)
                     /gene="atpH"
                     /product="ATP synthase CF0 C chain"
     gene            complement(14041..14286)
                     /gene="atpH"
                     /locus_tag="BAR07_gp082"
                     /db_xref="GeneID:27983499"
     CDS             complement(15465..16208)
                     /gene="atpI"
                     /product="ATP synthase CF0 A chain"
     gene            complement(15465..16208)
                     /gene="atpI"
                     /locus_tag="BAR07_gp081"
                     /db_xref="GeneID:27983543"
     CDS             complement(16432..17064)
                     /gene="rps2"
                     /product="ribosomal protein S2"
     gene            complement(16432..17064)
                     /gene="rps2"
                     /locus_tag="BAR07_gp080"
                     /db_xref="GeneID:27983514"
     CDS             complement(17323..21507)
                     /gene="rpoC2"
                     /product="DNA-directed RNA polymerase beta'' chain"
     gene            complement(17323..21507)
                     /gene="rpoC2"
                     /locus_tag="BAR07_gp079"
                     /db_xref="GeneID:27983519"
     CDS             join(complement(24025..24459),complement(21674..23299))
                     /gene="rpoC1"
                     /product="DNA-directed RNA polymerase beta' chain"
     gene            complement(21674..24459)
                     /gene="rpoC1"
                     /locus_tag="BAR07_gp078"
                     /db_xref="GeneID:27983472"
     CDS             complement(24486..27698)
                     /gene="rpoB"
                     /product="DNA-directed RNA polymerase beta chain"
     gene            complement(24486..27698)
                     /gene="rpoB"
                     /locus_tag="BAR07_gp077"
                     /db_xref="GeneID:27983476"
     tRNA            28870..28950
                     /gene="trnC-GCA"
                     /product="tRNA-Cys"
     gene            28870..28950
                     /gene="trnC-GCA"
                     /locus_tag="BAR07_gt007"
                     /db_xref="GeneID:27983473"
     CDS             29492..29581
                     /gene="petN"
                     /product="cytochrome b6-f complex subunit VIII"
     gene            29492..29581
                     /gene="petN"
                     /locus_tag="BAR07_gp076"
                     /db_xref="GeneID:27983575"
     CDS             complement(30364..30468)
                     /gene="psbM"
                     /product="photosystem II protein M"
     gene            complement(30364..30468)
                     /gene="psbM"
                     /locus_tag="BAR07_gp075"
                     /db_xref="GeneID:27983571"
     tRNA            complement(31084..31157)
                     /gene="trnD-GUC"
                     /product="tRNA-Asp"
     gene            complement(31084..31157)
                     /gene="trnD-GUC"
                     /locus_tag="BAR07_gt008"
                     /db_xref="GeneID:27983566"
     tRNA            complement(31609..31692)
                     /gene="trnY-GUA"
                     /product="tRNA-Tyr"
     gene            complement(31609..31692)
                     /gene="trnY-GUA"
                     /locus_tag="BAR07_gt009"
                     /db_xref="GeneID:27983580"
     tRNA            complement(31752..31824)
                     /gene="trnE-UUC"
                     /product="tRNA-Glu"
     gene            complement(31752..31824)
                     /gene="trnE-UUC"
                     /locus_tag="BAR07_gt010"
                     /db_xref="GeneID:27983574"
     tRNA            32595..32666
                     /gene="trnT-GGU"
                     /product="tRNA-Thr"
     gene            32595..32666
                     /gene="trnT-GGU"
                     /locus_tag="BAR07_gt011"
                     /db_xref="GeneID:27983588"
     tRNA            32601..32659
                     /gene="trnM-CAU"
                     /product="tRNA-Met"
     gene            32601..32659
                     /gene="trnM-CAU"
                     /locus_tag="BAR07_gt012"
                     /db_xref="GeneID:27983593"
     CDS             34145..35206
                     /gene="psbD"
                     /product="photosystem II D2 protein"
     gene            34145..35206
                     /gene="psbD"
                     /locus_tag="BAR07_gp074"
                     /db_xref="GeneID:27983600"
     CDS             35154..36575
                     /gene="psbC"
                     /product="photosystem II 44 kDa apoprotein"
     gene            35154..36575
                     /gene="psbC"
                     /locus_tag="BAR07_gp073"
                     /db_xref="GeneID:27983504"
     tRNA            complement(36819..36911)
                     /gene="trnS-UGA"
                     /product="tRNA-Ser"
     gene            complement(36819..36911)
                     /gene="trnS-UGA"
                     /locus_tag="BAR07_gt013"
                     /db_xref="GeneID:27983498"
     CDS             37264..37452
                     /gene="psbZ"
                     /product="photosystem II protein Z"
     gene            37264..37452
                     /gene="psbZ"
                     /locus_tag="BAR07_gp072"
                     /db_xref="GeneID:27983570"
     tRNA            37969..38039
                     /gene="trnG-GCC"
                     /product="tRNA-Gly"
     gene            37969..38039
                     /gene="trnG-GCC"
     tRNA            complement(38202..38275)
                     /gene="trnfM-CAU"
                     /product="tRNA-Met"
     gene            complement(38202..38275)
                     /gene="trnfM-CAU"
                     /locus_tag="BAR07_gt015"
                     /db_xref="GeneID:27983602"
     CDS             complement(38438..38740)
                     /gene="rps14"
                     /product="30S ribosomal protein S14"
     gene            complement(38438..38740)
                     /gene="rps14"
                     /locus_tag="BAR07_gp071"
                     /db_xref="GeneID:27983581"
     CDS             complement(38886..41090)
                     /gene="psaB"
                     /product="photosystem I P700 chlorophyll A apoprotein A2"
     gene            complement(38886..41090)
                     /gene="psaB"
                     /locus_tag="BAR07_gp070"
                     /db_xref="GeneID:27983537"
     CDS             complement(41116..43368)
                     /gene="psaA"
                     /product="photosystem I P700 chlorophyll A apoprotein A1"
     gene            complement(41116..43368)
                     /gene="psaA"
                     /locus_tag="BAR07_gp069"
                     /db_xref="GeneID:27983482"
     CDS             join(complement(45954..46082),complement(45000..45227),
                     complement(44116..44268))
                     /gene="ycf3"
                     /product="photosystem I assembly protein Ycf3"
     gene            complement(44116..46082)
                     /gene="ycf3"
                     /locus_tag="BAR07_gp068"
                     /db_xref="GeneID:27983479"
     tRNA            46972..47058
                     /gene="trnS-GGA"
                     /product="tRNA-Ser"
     gene            46972..47058
                     /gene="trnS-GGA"
                     /locus_tag="BAR07_gt016"
                     /db_xref="GeneID:27983485"
     CDS             complement(47303..47908)
                     /gene="rps4"
                     /product="30S ribosomal protein S4"
     gene            complement(47303..47908)
                     /gene="rps4"
                     /locus_tag="BAR07_gp067"
                     /db_xref="GeneID:27983573"
     tRNA            complement(48259..48331)
                     /gene="trnT-UGU"
                     /product="tRNA-Thr"
     gene            complement(48259..48331)
                     /gene="trnT-UGU"
                     /locus_tag="BAR07_gt017"
                     /db_xref="GeneID:27983520"
     tRNA            join(49399..49435,49956..50004)
                     /gene="trnL-UAA"
                     /product="tRNA-Leu"
     gene            49399..50004
                     /gene="trnL-UAA"
                     /locus_tag="BAR07_gt018"
                     /db_xref="GeneID:27983589"
     tRNA            50360..50432
                     /gene="trnF-GAA"
                     /product="tRNA-Phe"
     gene            50360..50432
                     /gene="trnF-GAA"
                     /locus_tag="BAR07_gt019"
                     /db_xref="GeneID:27983521"
     CDS             complement(51209..51685)
                     /gene="ndhJ"
                     /product="NADH-plastoquinone oxidoreductase subunit J"
     gene            complement(51209..51685)
                     /gene="ndhJ"
                     /locus_tag="BAR07_gp066"
                     /db_xref="GeneID:27983590"
     CDS             complement(51798..52487)
                     /gene="ndhK"
                     /product="NADH-plastoquinone oxidoreductase subunit K"
     gene            complement(51798..52487)
                     /gene="ndhK"
                     /locus_tag="BAR07_gp065"
                     /db_xref="GeneID:27983526"
     CDS             complement(52549..52911)
                     /gene="ndhC"
                     /product="NADH-plastoquinone oxidoreductase chain 3"
     gene            complement(52549..52911)
                     /gene="ndhC"
                     /locus_tag="BAR07_gp064"
                     /db_xref="GeneID:27983516"
     tRNA            join(complement(54431..54469),complement(53805..53841))
                     /gene="trnV-UAC"
                     /product="tRNA-Val"
     gene            complement(53805..54469)
                     /gene="trnV-UAC"
                     /locus_tag="BAR07_gt020"
                     /db_xref="GeneID:27983533"
     tRNA            54648..54719
                     /gene="trnM-CAU"
                     /product="tRNA-Met"
     gene            54648..54719
                     /gene="trnM-CAU"
                     /locus_tag="BAR07_gt021"
                     /db_xref="GeneID:27983517"
     tRNA            54653..54711
                     /gene="trnT-GGU"
                     /product="tRNA-Thr"
     gene            54653..54711
                     /gene="trnT-GGU"
                     /locus_tag="BAR07_gt022"
                     /db_xref="GeneID:27983594"
     CDS             complement(54952..55353)
                     /gene="atpE"
                     /product="ATP synthase CF1 epsilon chain"
     gene            complement(54952..55353)
                     /gene="atpE"
                     /locus_tag="BAR07_gp063"
                     /db_xref="GeneID:27983601"
     CDS             complement(55350..56846)
                     /gene="atpB"
                     /product="ATP synthase CF1 beta chain"
     gene            complement(55350..56846)
                     /gene="atpB"
                     /locus_tag="BAR07_gp062"
                     /db_xref="GeneID:27983531"
     CDS             57624..59051
                     /gene="rbcL"
                     /product="ribulose-1,5-bisphosphate carboxylase/oxygenase
                     large subunit"
     gene            57624..59051
                     /gene="rbcL"
                     /locus_tag="BAR07_gp061"
                     /db_xref="GeneID:27983489"
     CDS             59621..61102
                     /gene="accD"
                     /product="acetyl-CoA carboxylase carboxyl transferase
                     beta"
     gene            59621..61102
                     /gene="accD"
                     /locus_tag="BAR07_gp060"
                     /db_xref="GeneID:27983497"
     CDS             61710..61823
                     /gene="psaI"
                     /product="photosystem I reaction center subunit VIII"
     gene            61710..61823
                     /gene="psaI"
                     /locus_tag="BAR07_gp059"
                     /db_xref="GeneID:27983494"
     CDS             62231..62785
                     /gene="ycf4"
                     /product="photosystem I assembly protein ycf4"
     gene            62231..62785
                     /gene="ycf4"
                     /locus_tag="BAR07_gp058"
                     /db_xref="GeneID:27983561"
     CDS             63376..64074
                     /gene="cemA"
                     /product="chloroplast envelope protein"
     gene            63376..64074
                     /gene="cemA"
                     /locus_tag="BAR07_gp057"
                     /db_xref="GeneID:27983522"
     CDS             64280..65242
                     /gene="petA"
                     /product="cytochrome f"
     gene            64280..65242
                     /gene="petA"
                     /locus_tag="BAR07_gp056"
                     /db_xref="GeneID:27983515"
     CDS             complement(66010..66132)
                     /gene="psbJ"
                     /product="photosystem II protein J"
     gene            complement(66010..66132)
                     /gene="psbJ"
                     /locus_tag="BAR07_gp055"
                     /db_xref="GeneID:27983509"
     CDS             complement(66282..66398)
                     /gene="psbL"
                     /product="photosystem II protein L"
     gene            complement(66282..66398)
                     /gene="psbL"
                     /locus_tag="BAR07_gp054"
                     /db_xref="GeneID:27983556"
     CDS             complement(66421..66540)
                     /gene="psbF"
                     /product="cytochrome b559 beta chain"
     gene            complement(66421..66540)
                     /gene="psbF"
                     /locus_tag="BAR07_gp053"
                     /db_xref="GeneID:27983560"
     CDS             complement(66550..66801)
                     /gene="psbE"
                     /product="cytochrome b559 alpha chain"
     gene            complement(66550..66801)
                     /gene="psbE"
                     /locus_tag="BAR07_gp052"
                     /db_xref="GeneID:27983559"
     CDS             67571..67666
                     /gene="petL"
                     /product="cytochrome b6-f complex subunit VI"
     gene            67571..67666
                     /gene="petL"
                     /locus_tag="BAR07_gp051"
                     /db_xref="GeneID:27983542"
     CDS             67850..67963
                     /gene="petG"
                     /product="cytochrome b6-f complex subunit V"
     gene            67850..67963
                     /gene="petG"
                     /locus_tag="BAR07_gp050"
                     /db_xref="GeneID:27983569"
     tRNA            complement(68103..68176)
                     /gene="trnW-CCA"
                     /product="tRNA-Trp"
     gene            complement(68103..68176)
                     /gene="trnW-CCA"
                     /locus_tag="BAR07_gt023"
                     /db_xref="GeneID:27983562"
     tRNA            complement(68399..68472)
                     /gene="trnP-UGG"
                     /product="tRNA-Pro"
     gene            complement(68399..68472)
                     /gene="trnP-UGG"
                     /locus_tag="BAR07_gt024"
                     /db_xref="GeneID:27983582"
     tRNA            complement(68401..68471)
                     /gene="trnP-GGG"
                     /product="tRNA-Pro"
     gene            complement(68401..68471)
                     /gene="trnP-GGG"
                     /locus_tag="BAR07_gt025"
                     /db_xref="GeneID:27983583"
     CDS             68823..68957
                     /gene="psaJ"
                     /product="photosystem I reaction center subunit IX"
     gene            68823..68957
                     /gene="psaJ"
                     /locus_tag="BAR07_gp049"
                     /db_xref="GeneID:27983599"
     CDS             69421..69621
                     /gene="rpl33"
                     /product="50S ribosomal protein L33"
     gene            69421..69621
                     /gene="rpl33"
                     /locus_tag="BAR07_gp048"
                     /db_xref="GeneID:27983552"
     CDS             69821..70126
                     /gene="rps18"
                     /product="30S ribosomal protein S18"
     gene            69821..70126
                     /gene="rps18"
                     /locus_tag="BAR07_gp047"
                     /db_xref="GeneID:27983546"
     CDS             complement(70384..70737)
                     /gene="rpl20"
                     /product="50S ribosomal protein L20"
     gene            complement(70384..70737)
                     /gene="rpl20"
                     /locus_tag="BAR07_gp046"
                     /db_xref="GeneID:27983535"
     CDS             join(complement(71468..71581),142208..142439,
                     142986..143011)
                     /gene="rps12"
                     /product="30S ribosomal protein S12"
                     /trans_splicing
     CDS             join(complement(71468..71581),complement(99969..100200),
                     complement(99397..99422))
                     /gene="rps12"
                     /locus_tag="BAR07_gp044"
                     /trans_splicing
                     /transl_table=11
                     /product="30S ribosomal protein S12"
                     /protein_id="YP_009257692.1"
                     /db_xref="GeneID:27983466"
     gene            join(complement(71468..71581),142208..143011)
                     /gene="rps12"
                     /locus_tag="BAR07_gp045"
                     /trans_splicing
                     /db_xref="GeneID:27983534"
     gene            join(complement(71468..71581),complement(99397..100200))
                     /gene="rps12"
                     /locus_tag="BAR07_gp044"
                     /trans_splicing
                     /db_xref="GeneID:27983466"
     CDS             join(complement(73721..73789),complement(72573..72863),
                     complement(71738..71965))
                     /gene="clpP"
                     /product="clpP-like protease"
     gene            complement(71738..73789)
                     /gene="clpP"
                     /locus_tag="BAR07_gp043"
                     /db_xref="GeneID:27983467"
     CDS             74220..75746
                     /gene="psbB"
                     /product="photosystem II p680 chlorophyll A apoprotein"
     gene            74220..75746
                     /gene="psbB"
                     /locus_tag="BAR07_gp042"
                     /db_xref="GeneID:27983484"
     CDS             75939..76040
                     /gene="psbT"
                     /product="photosystem II protein T"
     gene            75939..76040
                     /gene="psbT"
                     /locus_tag="BAR07_gp041"
                     /db_xref="GeneID:27983487"
     CDS             complement(76106..76237)
                     /gene="psbN"
                     /product="photosystem II protein N"
     gene            complement(76106..76237)
                     /gene="psbN"
                     /locus_tag="BAR07_gp040"
                     /db_xref="GeneID:27983565"
     CDS             76342..76563
                     /gene="psbH"
                     /product="photosystem II 10 kDa phosphoprotein"
     gene            76342..76563
                     /gene="psbH"
                     /locus_tag="BAR07_gp039"
                     /db_xref="GeneID:27983553"
     CDS             join(76693..76698,77478..78134)
                     /gene="petB"
                     /locus_tag="CDC74_pgp040"
                     /codon_start=1
                     /transl_table=11
                     /product="cytochrome b6"
                     /protein_id="YP_009379366.1"
                     /db_xref="GeneID:32957814"
     gene            76693..78134
                     /gene="petB"
                     /locus_tag="BAR07_gp038"
                     /db_xref="GeneID:27983545"
     CDS             join(78334..78342,79030..79554)
                     /gene="petD"
                     /locus_tag="CDC74_pgp039"
                     /codon_start=1
                     /transl_table=11
                     /product="cytochrome b6/f complex subunit IV"
                     /protein_id="YP_009379367.1"
                     /db_xref="GeneID:32957815"
     gene            78334..79554
                     /gene="petD"
                     /locus_tag="CDC74_pgp039"
                     /db_xref="GeneID:32957815"
     CDS             complement(79795..80778)
                     /gene="rpoA"
                     /product="DNA-directed RNA polymerase alpha chain"
     gene            complement(79795..80778)
                     /gene="rpoA"
                     /locus_tag="BAR07_gp036"
                     /db_xref="GeneID:27983501"
     CDS             complement(80843..81259)
                     /gene="rps11"
                     /product="30S ribosomal protein S11"
     gene            complement(80843..81259)
                     /gene="rps11"
                     /locus_tag="BAR07_gp035"
                     /db_xref="GeneID:27983508"
     CDS             complement(81377..81490)
                     /gene="rpl36"
                     /product="50S ribosomal protein L36"
     gene            complement(81377..81490)
                     /gene="rpl36"
                     /locus_tag="BAR07_gp034"
                     /db_xref="GeneID:27983529"
     gene            complement(81606..81842)
                     /gene="infA"
                     /locus_tag="BAQ94_gp032"
                     /pseudo
                     /db_xref="GeneID:27982816"
     CDS             complement(81968..82372)
                     /gene="rps8"
                     /product="30S ribosomal protein S8"
     gene            complement(81968..82372)
                     /gene="rps8"
                     /locus_tag="BAR07_gp033"
                     /db_xref="GeneID:27983563"
     CDS             complement(82532..82900)
                     /gene="rpl14"
                     /product="50S ribosomal protein L14"
     gene            complement(82532..82900)
                     /gene="rpl14"
                     /locus_tag="BAR07_gp032"
                     /db_xref="GeneID:27983530"
     CDS             join(complement(84472..84480),complement(83034..83435))
                     /gene="rpl16"
                     /locus_tag="CDC74_pgp032"
                     /codon_start=1
                     /transl_table=11
                     /product="50S ribosomal protein L16"
                     /protein_id="YP_009379373.1"
                     /db_xref="GeneID:32957822"
     gene            complement(83034..84480)
                     /gene="rpl16"
                     /locus_tag="BAR07_gp031"
                     /db_xref="GeneID:27983532"
     CDS             complement(84626..85288)
                     /gene="rps3"
                     /product="30S ribosomal protein S3"
     gene            complement(84626..85288)
                     /gene="rps3"
                     /locus_tag="BAR07_gp030"
                     /db_xref="GeneID:27983495"
     CDS             complement(85273..85761)
                     /gene="rpl22"
                     /product="50S ribosomal protein L22"
     gene            complement(85273..85761)
                     /gene="rpl22"
                     /locus_tag="BAR07_gp029"
                     /db_xref="GeneID:27983518"
     CDS             complement(85800..86078)
                     /gene="rps19"
                     /product="30S ribosomal protein S19"
     gene            complement(85800..86078)
                     /gene="rps19"
                     /locus_tag="BAR07_gp028"
                     /db_xref="GeneID:27983525"
     repeat_region   86035..112098
                     /note="repeat_hit position 156372 - 130309, match 100.%,
                     length 26064"
                     /rpt_type="inverted"
     CDS             join(complement(87235..87627),complement(86139..86573))
                     /gene="rpl2"
                     /product="50S ribosomal protein L2"
     gene            complement(86139..87627)
                     /gene="rpl2"
                     /locus_tag="BAR07_gp027"
                     /db_xref="GeneID:27983540"
     CDS             complement(87646..87927)
                     /gene="rpl23"
                     /product="50S ribosomal protein L23"
     gene            complement(87646..87927)
                     /gene="rpl23"
                     /locus_tag="BAR07_gp026"
                     /db_xref="GeneID:27983493"
     tRNA            complement(88093..88166)
                     /gene="trnI-CAU"
                     /product="tRNA-Ile"
     gene            complement(88093..88166)
                     /gene="trnI-CAU"
                     /locus_tag="BAR07_gt026"
                     /db_xref="GeneID:27983538"
     CDS             88255..95106
                     /gene="ycf2"
                     /product="Ycf2"
     gene            88255..95106
                     /gene="ycf2"
                     /locus_tag="BAR07_gp025"
                     /db_xref="GeneID:27983584"
     tRNA            complement(95664..95744)
                     /gene="trnL-CAA"
                     /product="tRNA-Leu"
     gene            complement(95664..95744)
                     /gene="trnL-CAA"
                     /locus_tag="BAR07_gt027"
                     /db_xref="GeneID:27983469"
     CDS             join(complement(97769..98545),complement(96331..97086))
                     /gene="ndhB"
                     /product="NADH-plastoquinone oxidoreductase chain 2"
     gene            complement(96331..98545)
                     /gene="ndhB"
                     /locus_tag="BAR07_gp024"
                     /db_xref="GeneID:27983576"
     CDS             complement(98876..99343)
                     /gene="rps7"
                     /product="30S ribosomal protein S7"
     gene            complement(98876..99343)
                     /gene="rps7"
                     /locus_tag="BAR07_gp023"
                     /db_xref="GeneID:27983480"
     CDS             complement(101216..101407)
                     /gene="ycf15"
                     /product="Ycf15"
     gene            complement(101216..101407)
                     /gene="ycf15"
                     /locus_tag="BAR07_gp022"
                     /db_xref="GeneID:27983527"
     tRNA            101992..102063
                     /gene="trnV-GAC"
                     /product="tRNA-Val"
     gene            101992..102063
                     /gene="trnV-GAC"
                     /locus_tag="BAR07_gt028"
                     /db_xref="GeneID:27983547"
     rRNA            102298..103788
                     /gene="rrn16"
                     /product="16S ribosomal RNA"
     gene            102298..103788
                     /gene="rrn16"
                     /locus_tag="BAR07_gr008"
                     /db_xref="GeneID:27983595"
     tRNA            join(104083..104124,105077..105111)
                     /gene="trnI-GAU"
                     /product="tRNA-Ile"
     gene            104083..105111
                     /gene="trnI-GAU"
                     /locus_tag="BAR07_gt029"
                     /db_xref="GeneID:27983491"
     tRNA            join(105176..105213,106012..106046)
                     /gene="trnA-UGC"
                     /product="tRNA-Ala"
                     /standard_name="trnA-UGC tRNA"
     gene            105176..106046
                     /gene="trnA-UGC"
                     /locus_tag="BAR07_gt030"
                     /db_xref="GeneID:27983506"
     CDS             complement(105343..105471)
                     /gene="orf42"
                     /product="putative pvs-trna-like protein"
     gene            complement(105343..105471)
                     /gene="orf42"
                     /locus_tag="BAR07_gp021"
                     /db_xref="GeneID:27983511"
     rRNA            106203..109012
                     /gene="rrn23"
                     /product="23S ribosomal RNA"
     gene            106203..109012
                     /gene="rrn23"
                     /locus_tag="BAR07_gr007"
                     /db_xref="GeneID:27983555"
     rRNA            109111..109213
                     /gene="rrn4.5"
                     /product="4.5S ribosomal RNA"
     gene            109111..109213
                     /gene="rrn4.5"
                     /locus_tag="BAR07_gr006"
                     /db_xref="GeneID:27983474"
     rRNA            109430..109550
                     /gene="rrn5"
                     /product="5S ribosomal RNA"
     gene            109430..109550
                     /gene="rrn5"
                     /locus_tag="BAR07_gr005"
                     /db_xref="GeneID:27983567"
     tRNA            109803..109876
                     /gene="trnR-ACG"
                     /product="tRNA-Arg"
     gene            109803..109876
                     /gene="trnR-ACG"
                     /locus_tag="BAR07_gt031"
                     /db_xref="GeneID:27983557"
     tRNA            complement(110428..110499)
                     /gene="trnN-GUU"
                     /product="tRNA-Asn"
     gene            complement(110428..110499)
                     /gene="trnN-GUU"
                     /locus_tag="BAR07_gt032"
                     /db_xref="GeneID:27983585"
     CDS             110835..112115
                     /gene="ycf1"
                     /product="hypothetical chloroplast RF1"
     gene            110835..112115
                     /gene="ycf1"
                     /locus_tag="BAR07_gp020"
                     /db_xref="GeneID:27983596"
     CDS             complement(112067..114310)
                     /gene="ndhF"
                     /product="NADH-plastoquinone oxidoreductase chain 5"
     gene            complement(112067..114310)
                     /gene="ndhF"
                     /locus_tag="BAR07_gp019"
                     /db_xref="GeneID:27983500"
     misc_feature    112099..130309
                     /standard_name="SSC"
     CDS             115103..115255
                     /gene="rpl32"
                     /product="50S ribosomal protein L32"
     gene            115103..115255
                     /gene="rpl32"
                     /locus_tag="BAR07_gp018"
                     /db_xref="GeneID:27983478"
     tRNA            116372..116451
                     /gene="trnL-UAG"
                     /product="tRNA-Leu"
     gene            116372..116451
                     /gene="trnL-UAG"
                     /locus_tag="BAR07_gt033"
                     /db_xref="GeneID:27983551"
     CDS             116563..117519
                     /gene="ccsA"
                     /product="cytochrome c biogenesis protein"
     gene            116563..117519
                     /gene="ccsA"
                     /locus_tag="BAR07_gp017"
                     /db_xref="GeneID:27983578"
     CDS             complement(117716..119248)
                     /gene="ndhD"
                     /product="NADH-plastoquinone oxidoreductase chain 4"
     gene            complement(117716..119248)
                     /gene="ndhD"
                     /locus_tag="BAR07_gp016"
                     /db_xref="GeneID:27983510"
     CDS             complement(119392..119637)
                     /gene="psaC"
                     /product="photosystem I iron-sulfur center"
     gene            complement(119392..119637)
                     /gene="psaC"
                     /locus_tag="BAR07_gp015"
                     /db_xref="GeneID:27983490"
     CDS             complement(119880..120185)
                     /gene="ndhE"
                     /product="NADH-plastoquinone oxidoreductase chain 4L"
     gene            complement(119880..120185)
                     /gene="ndhE"
                     /locus_tag="BAR07_gp014"
                     /db_xref="GeneID:27983544"
     CDS             complement(120418..120954)
                     /gene="ndhG"
                     /product="NADH-plastoquinone oxidoreductase chain 6"
     gene            complement(120418..120954)
                     /gene="ndhG"
                     /locus_tag="BAR07_gp013"
                     /db_xref="GeneID:27983536"
     CDS             complement(121311..121814)
                     /gene="ndhI"
                     /product="NADH-plastoquinone oxidoreductase subunit I"
     gene            complement(121311..121814)
                     /gene="ndhI"
                     /locus_tag="BAR07_gp012"
                     /db_xref="GeneID:27983523"
     CDS             join(complement(123562..124113),
                     complement(121894..122433))
                     /gene="ndhA"
                     /product="NADH-plastoquinone oxidoreductase chain 1"
     gene            complement(121894..124113)
                     /gene="ndhA"
                     /locus_tag="BAR07_gp011"
                     /db_xref="GeneID:27983524"
     CDS             complement(124115..125296)
                     /gene="ndhH"
                     /product="NADH-plastoquinone oxidoreductase 49 kDa
                     subunit"
     gene            complement(124115..125296)
                     /gene="ndhH"
                     /locus_tag="BAR07_gp010"
                     /db_xref="GeneID:27983483"
     CDS             complement(125400..125672)
                     /gene="rps15"
                     /product="30S ribosomal protein S15"
     gene            complement(125400..125672)
                     /gene="rps15"
                     /locus_tag="BAR07_gp009"
                     /db_xref="GeneID:27983502"
     CDS             complement(126057..131573)
                     /gene="ycf1"
                     /product="hypothetical chloroplast RF1"
                     /standard_name="ycf1 CDS"
     gene            complement(126057..131573)
                     /gene="ycf1"
                     /locus_tag="BAR07_gp008"
                     /db_xref="GeneID:27983541"
     repeat_region   130310..156373
                     /note="repeat_hit position 112097 - 86034, match 100.%,
                     length 26064"
                     /rpt_type="inverted"
     tRNA            131909..131980
                     /gene="trnN-GUU"
                     /product="tRNA-Asn"
     gene            131909..131980
                     /gene="trnN-GUU"
                     /locus_tag="BAR07_gt034"
                     /db_xref="GeneID:27983471"
     tRNA            complement(132532..132605)
                     /gene="trnR-ACG"
                     /product="tRNA-Arg"
     gene            complement(132532..132605)
                     /gene="trnR-ACG"
                     /locus_tag="BAR07_gt035"
                     /db_xref="GeneID:27983597"
     rRNA            complement(132858..132978)
                     /gene="rrn5"
                     /product="5S ribosomal RNA"
     gene            complement(132858..132978)
                     /gene="rrn5"
                     /locus_tag="BAR07_gr004"
                     /db_xref="GeneID:27983586"
     rRNA            complement(133195..133297)
                     /gene="rrn4.5"
                     /product="4.5S ribosomal RNA"
     gene            complement(133195..133297)
                     /gene="rrn4.5"
                     /locus_tag="BAR07_gr003"
                     /db_xref="GeneID:27983558"
     rRNA            complement(133396..136205)
                     /gene="rrn23"
                     /product="23S ribosomal RNA"
     gene            complement(133396..136205)
                     /gene="rrn23"
                     /locus_tag="BAR07_gr002"
                     /db_xref="GeneID:27983568"
     tRNA            join(complement(137195..137232),
                     complement(136362..136396))
                     /gene="trnA-UGC"
                     /product="tRNA-Ala"
                     /standard_name="trnA-UGC tRNA"
     gene            complement(136362..137232)
                     /gene="trnA-UGC"
                     /locus_tag="BAR07_gt036"
                     /db_xref="GeneID:27983475"
     CDS             136937..137065
                     /gene="orf42"
                     /product="putative pvs-trna-like protein"
     gene            136937..137065
                     /gene="orf42"
     tRNA            join(complement(138284..138325),
                     complement(137297..137331))
                     /gene="trnI-GAU"
                     /product="tRNA-Ile"
     gene            complement(137297..138325)
                     /gene="trnI-GAU"
                     /locus_tag="BAR07_gt037"
                     /db_xref="GeneID:27983554"
     rRNA            complement(138620..140110)
                     /gene="rrn16"
                     /product="16S ribosomal RNA"
     gene            complement(138620..140110)
                     /gene="rrn16"
                     /locus_tag="BAR07_gr001"
                     /db_xref="GeneID:27983507"
     tRNA            complement(140345..140416)
                     /gene="trnV-GAC"
                     /product="tRNA-Val"
     gene            complement(140345..140416)
                     /gene="trnV-GAC"
                     /locus_tag="BAR07_gt038"
                     /db_xref="GeneID:27983492"
     CDS             141001..141192
                     /gene="ycf15"
                     /product="Ycf15"
     gene            141001..141192
                     /gene="ycf15"
                     /locus_tag="BAR07_gp006"
                     /db_xref="GeneID:27983598"
     CDS             143065..143532
                     /gene="rps7"
                     /product="30S ribosomal protein S7"
     gene            143065..143532
                     /gene="rps7"
                     /locus_tag="BAR07_gp005"
                     /db_xref="GeneID:27983548"
     CDS             join(143863..144639,145322..146077)
                     /gene="ndhB"
                     /product="NADH-plastoquinone oxidoreductase chain 2"
     gene            143863..146077
                     /gene="ndhB"
                     /locus_tag="BAR07_gp004"
                     /db_xref="GeneID:27983528"
     tRNA            146664..146744
                     /gene="trnL-CAA"
                     /product="tRNA-Leu"
     gene            146664..146744
                     /gene="trnL-CAA"
                     /locus_tag="BAR07_gt039"
                     /db_xref="GeneID:27983481"
     CDS             complement(147302..154153)
                     /gene="ycf2"
                     /product="Ycf2"
     gene            complement(147302..154153)
                     /gene="ycf2"
                     /locus_tag="BAR07_gp003"
                     /db_xref="GeneID:27983577"
     tRNA            154242..154315
                     /gene="trnI-CAU"
                     /product="tRNA-Ile"
     gene            154242..154315
                     /gene="trnI-CAU"
                     /locus_tag="BAR07_gt040"
                     /db_xref="GeneID:27983470"
     CDS             154481..154762
                     /gene="rpl23"
                     /product="50S ribosomal protein L23"
     gene            154481..154762
                     /gene="rpl23"
                     /locus_tag="BAR07_gp002"
                     /db_xref="GeneID:27983587"
     CDS             join(154781..155173,155835..156269)
                     /gene="rpl2"
                     /product="50S ribosomal protein L2"
     gene            154781..156269
                     /gene="rpl2"
                     /locus_tag="BAR07_gp001"
                     /db_xref="GeneID:27983539"
ORIGIN      
        1 ggttattttg gttatttggt tatgggcgaa cgacgggaat tgaacccgcg catggtggat
       61 tcacaatcca ctgccttgat ccacttggct acatccgccc cccactagct acaaaataaa
      121 aagaataaaa agattgaaat ttctaccatt aatcatcttt tttatcttac cttaattatg
      181 aagatacaaa tgaagagaca agaggcataa atttccaaac ttttttatat tatatagaaa
      241 atagaaaatt gactcaaaat aataaactgt aaagtcataa taactaaagg ctaatttaat
      301 tattagcaca tagtaataat ataatactaa ataactaaat aaaaaggcat aaataaataa
      361 aaaggcataa aaaaactttg tgttttgttg aagtcaaaaa aggacaaaaa taacaaattg
      421 aaaaactaat aaataacgga gcaataccga tttattggaa gaggatcggc attgctccgt
      481 tattttcaaa aactcgtata cacgaagatc gaaatcttat ccatttgtag aaggagcttc
      541 aatagcagct aggtctagag ggaaattatg agcattacgt tcatgcataa cttccatacc
      601 aaggttagcg cggttaataa tatcagccca ggtattaatt acacgacctt gactatcaac
      661 tacagattgg ttgaaattga aaccgtttag gttgaaagcc atagtgctaa tacctaaagc
      721 ggtgaaccag atacctacta caggccaagc agctaagaag aagtgtaaag aacgagagtt
      781 gttgaaactc gcatattgaa agatcaatcg gccaaaataa ccatgagcag ctacaatatt
      841 ataagtttct tcctcttgac cgaatctgta accttcatta gcggattcat tttctgtggt
      901 ttccctgatc aaactagaag ttaccaagga accatgcata gcactgaata gggagccgcc
      961 gaatacacca gctacgccta acatgtgaaa tgggtgcata aggatgttgt gctcagcctg
     1021 gaatacaatc atgaagttga aagtaccaga gattcctaga ggcataccat cagaaaaact
     1081 tccttgacca attgggtaaa tcaagaaaac agcagtagca gctgcaacag gagctgaata
     1141 cgcaacagca atccaagggc gcatacccag acggaaacta agttcccact cacgacccat
     1201 gtaacaagct acaccaagta agaagtgtag aacaattagc tcataaggac cgccattgta
     1261 taaccattca tcaacagatg ccgcttccca tatcgggtaa aagtgcaaac ctatagctgc
     1321 agaagtagga ataatggcac cagaaataat attgtttcca taaagtagag atccagaaac
     1381 aggttcacga ataccatcaa tatccactgg aggagcagca atgaaggcga taataaatac
     1441 agaagttgcg gtcaataagg tagggatcat caaaacacca aaccatccaa tgtaaagacg
     1501 gttttcggtg ctggttatcc agttacagaa gcgaccccat aggcgttcgc tttcgcgtct
     1561 ctctaaaatt gcagtcatgg taaaatcttg gtttatttaa tcatcaggga ctcccaagca
     1621 cacaaacttt ctagaactag ataattggga gcttgttatt caacagtata acatgactta
     1681 tagccccgtg tcaaccaata gcaacatcga tatctctgat cttatctatc tatctatcta
     1741 gaaattcaga agaatttttt ttgaataaat taaataaatt tgaataaatt aaataaattc
     1801 gaaaaaagaa atgcctattt ttattttttt tttatttttt tttttttata gatatattat
     1861 tttgatatga taatccaaat gggttgcccg ggactcgaac ccggaactag tcggatggag
     1921 tagaaaaatt ccttgtgaaa ttgaaatagg taaaaaattc tctccccaag ccgtgcctgc
     1981 atttttcatt gcacacagct ttccctatgt ataacatcga aggctcccta aaaaacgcta
     2041 aaaaagtgaa atacccagtt gatcaacctt tattagtctt attgcatgaa catttaatag
     2101 aaattaatga atttttttgt tatctattca tcagttagga aaaatttcga atttatcatg
     2161 attaaccaaa tcgttaatac aaataatatc caaataccaa acccgccccc tatataacct
     2221 ccgcgaagta aacaaagctc ttggaaagat taaagaaaga acgtgctctt cctccgtaaa
     2281 gaattcttcc aagaattccg agcctaatct tttcaaaaaa acgcgcacag tacttttgtg
     2341 tttacgaacc aagcttttaa cacaagaaac ccgaagtata tattttattc tatacaaact
     2401 cttttttttt gaagatccgc tgtgataatg agaaagattt ctgcatatac gcataaaccg
     2461 gtcgataata taagaatctg aggaatcggc ccaggtcggc ttactaatgg gatgccctaa
     2521 tgagttacaa aaacgcgccg tagtcaatga tccaatcaga ggaataattg gaacggttgt
     2581 ctcgaactgc ttcatagcat tatcgattag aaatgaattt tctatcattt gactccgcac
     2641 caccaaagta tttagtcgcc ccctggaaag atagcccaga aagtcgatat aatctttgta
     2701 taagtggttt atatgaatcc ttccgggttg agaccacacg tgaaaatgcc attgccataa
     2761 attgacaagg taatatttcc atttattcat cagaagaggc atatcttttg aagccagaac
     2821 ggattttcct tgatatctaa cataatgcat gataggatgc ttgaacaacc ataagttgtc
     2881 ctgaaaatca ttaacaaaga cttggacaag atcttctact tttccataaa aagaaattcg
     2941 ctcaaaaagg agtcctgaag atgttgatcg taaatgagaa gattggttac ggagaaaaaa
     3001 gaagattgat tcatattcat atacatgaga attatatagg aacaagaaaa atcttggatt
     3061 acttgttgaa aaaatggaat ttgatttctt tggagtaata agactattcc aattaaaata
     3121 ctcatgaaga aagaatcgca ataaatgtaa agaagaggca tcttttaccc aatagcgaaa
     3181 ggttcgaacc aagatttccg ggcgaatggg gtagggtatt agtacatcta agacgtagtg
     3241 taaatgtgag aaattgttct cgaaaaaagg aaatattgaa tgaattgatt ggaaattatg
     3301 agatttcgcc atttcttttt ctttcccttc taagaaagct actaatcgta gggaaaatgg
     3361 aatttccaca atgactgaaa atccctccga tatcatttgc gaataaaatt tattgttgtg
     3421 tccaataaat tgatttggat tagaatcctt agcataaata ctcaaatgaa tccgttgata
     3481 cgtccgacta attaaacgtt tcacactgag tgaactagat ttattgtcat aacccccatt
     3541 ttccaacgga atcgtcgatc tatttaaacc gtgatcatga gcaagtgcat aaatagactc
     3601 tcgaaaaaga agtgggtata ggaagttgtg ttgctgagat ctatctagtt ctaaatggat
     3661 ttgatattct ttcatttgaa attagattgc aacaaaaggt aaggtattta ttggattatc
     3721 aaatgataca ttgggttatc aaatgataca tagtgcgata cagtcaaaac aaagtattgt
     3781 agtaaaaaaa aaatggatac cttggaaacg ggtaaaccca ttaccggatt ctcgattttc
     3841 tcatttttga atttttgaat tggtttatgt ttatgtttgt tatagtataa ataggtggtt
     3901 agaaatcctt tatttttgca atccaaccgc tcttttgatt ttggaaaaca aaatatcttt
     3961 atcaatatac tgcttcttct acacattcat ctccaaccca taatagggac aaactcatag
     4021 ttaggactca ttaaaaaatc gctaatcgac tcatggaaaa ccccttcccc gcattaggaa
     4081 ctaatatctt tttaacgttt aattagatcg gggaattatt caaattcaat tcagaagaga
     4141 agctcgttcc tttttatttc ccgagaattg gaaccataag gctctatcca tttattcact
     4201 cgacccaact ttgaattcaa ttttttgttc tgcgccaaca attcaaaccc tattttgaag
     4261 ccattgaatc agaataaaat attctcaaaa ttttccattg atacgacatg ctggtttttc
     4321 cattcattcc tttcaggatc agtcgtggtc ttacaaactc tcccgatggt atggacgaat
     4381 cctttgtttc atataaatgt gtaaaagatg ctagccgcac ttaaaagccg agtactctac
     4441 cgttgagtta gcaacccgaa taattcgaat gggtggatac aatcggaata aaaaagaaat
     4501 aaaagaaaag aaatgaaatt gcacaacgga atcaaaatat taaattagca agaaatcgac
     4561 taacaaaatt tagaatcgat tgggaacata aaaaaaagac ttcttgtata acagtgaatc
     4621 cagcgaaccc attactttca ttttgaatga agtaaagaaa aaaaccaaac ctctgttacg
     4681 gagataaata ggtacggaga taaatggatc tgtttatcct tatccacgat cgaattatag
     4741 ttgttcgata cgctgttgtc aatatgacgg tgaatgttga atattaatgt taagaaaaga
     4801 atctaaaaaa ataaaatggc gaaaacaaaa agaatgaatt tcttaattta attaaaataa
     4861 aaaaataaaa aaaaattata aaatgaaata aataaacaat atagaaaaga aataatttag
     4921 aaatgctttt gaaaaaaaaa atcgaaaaga aagaacttgc gttagatttg cactacatat
     4981 ttactataca taaatacaaa tggatacata gctatagctg aaagaataaa aaaaaaaaaa
     5041 agaaatctca ggttgacatg gattcaatca atcaatataa gtaaaataaa caagttgaat
     5101 cccttgtttt gtgatttgtt aatagattta caacgacaaa ctataaaacg cccggtttcg
     5161 attgcgagta atgtaaattt tcgatttctc gacccaatta gttcgttgta ttcatttgat
     5221 cttttttata tgcatcttat atcaataaaa ttgatttttg ttcttctgct tatttttttt
     5281 gtccttatac ttccagaaca tgatacttta tgggagcaat attaaataag aataaaaagg
     5341 aataaaaaat aggtatgaat agaacaaaaa taggggggag tagtaaagaa aaagttatac
     5401 aaaactatat aggagtcatc cacaccctct ttttttattc tatatcctca atgcaatttc
     5461 gtttaattaa gatgaagttc cttaaaaatc ccagccttct ttgaaatatc atgaaccgtt
     5521 cctgtaggtt gagcgccctt gtcaaggaaa tctaaaatag caggaagatt taaatgggtt
     5581 tgattattta tcggatcata aaaacccact ttccgaagat ctcttccctc tcttcgggat
     5641 cgaacatcga ttgcaacgat tcgataaaca gctcattggg atagatgtag atgaacaata
     5701 ccccccccta gaaacgtata agaggttttc tcctcgtacg gctcgagaaa aaacgattag
     5761 aaattatgtg atttaagtcc ttctttttcg aaaaaaaaag cattcgtact ctcataactc
     5821 aagttggata acttttaaat agcccaaaag aaaatcttta gggatttctt tttttgagtg
     5881 gtctctaacc cctttttttg tttgtctcgt ttcgaatcga tttttttatt cttaattccc
     5941 attctgatct aattgttgag acaattgaaa acggtatttc cttgttccag gatccttttt
     6001 atctttgcct tgaatcattg ggtttagaca ttacttcggt gatctttcgt tttcaaaaat
     6061 ggcggcaaca cacccctttt tgctattttt ttctatcaaa gaatcatacg aacaattgat
     6121 tcctgcatga tacacttttc atcgaaagag ttttaccaat tccaacaaat tgtcgttttg
     6181 gatttcaaaa ttgctcgaat cggatccttt caatttatat atcgaaaata tacttacgaa
     6241 gtttgttaca acttattgat tggtattaac cctagatcct tgcccctgcg aaatgaacaa
     6301 atactttcta ctcaagctcc attatgtcct atttacacta caccccaaca aaaaacgaga
     6361 attctagtag aacagaacaa agtatgtcga gccaagagcc cattcatttc tagataatct
     6421 agaatctaaa atggcggatg aaaaaaaaat ccacagcgga tcgtgtcctt caagtcgcac
     6481 gttgctttct accacatcgt ttcaaacgaa gttttaccat aacatttttc tagttttgaa
     6541 ccggtatgta attgattcaa ttatggaatc atgaatagtc attgcttcgg tcaataccca
     6601 gtcctttttc cttcgatatg aaaggaatag ttagttaatt tatgaggaag aagcctcagt
     6661 aagaatttaa tttcaccctc tattttcatt ttattgcatg aatgcaatat ttctttttat
     6721 ttctaaataa aacaaaaaag aacacgaata aaaataaaaa gaaaataaag taaaaagtaa
     6781 ataagaggat gaagatatat gaatggaccc cgtctcaatt attaattatt attaaataca
     6841 tttacaatta ttaattagag ccaaacatca aatacctcca gctcaaagaa aattcatcca
     6901 tatgaaactc gattgattat gagatcttac atcgctcact aactcgtatg gaccccactc
     6961 ccaattcatt ctgggggatg attaatcata aataaaaata ggatcctatt tgatacggga
     7021 tgctagactc ttttgtatag ataaaaagcc aaaagggtcc agattacgtc attctttatt
     7081 ctttactata attgttcttt taccctaaac cggtcttaga aacttaattc cattgattga
     7141 attcaaacag taccacgaat accctgttgt ttcgatttca agaaatgaaa taaaaaatgg
     7201 gggctgtctt attaaaaaaa aatataagaa agacagaggt tttcgcattt cgatttagaa
     7261 tgtatccttg caaattcacg gaggtagggt atgtaaggat tttttaagcc actccactca
     7321 cttacatatc aaagtgaaag ggagggggag ggcccatccg actttttttg aattcaaact
     7381 cttgtgatct atgttgccat cttacttgga tcacaaatgg attccgtttt attttcgtat
     7441 tatttgaact cgattcaatt tatgaaaaaa catcttattc agagaagagt tttgaaaatt
     7501 cgaaacaaga agtccatttt atcaaaaatt agactcttaa aaaaattata ctctgaagga
     7561 gaggttgctc aaaaaagtaa tttggagtct gatattcgga tatatataag aggtcgctct
     7621 gggacggaag gattcgaacc tccgaatagc gggaccaaaa cccgttgcct taccgcttgg
     7681 ccacgcccca tttgaatttc ttttctattc gatactaata aacactaata ttggttgttc
     7741 gtcaattccc ggccaaatct ctatggaata atttagattc ttttttttaa gattttgaca
     7801 caagtagatg cagaattaaa ctctatttat tgatcattac atagaattca attaagatat
     7861 tgtatgaaag tatgatttct tctattctct tgtgagaatt gaaggatttt tgttttgatt
     7921 ggtttgattg gttcggttca aagaagtatt ttttttgtct accttacttt ctactttctt
     7981 ttcgtcattt ttagcttata tcaataacat atttttaact caatcaaaat acaattatct
     8041 ccaagaacaa aatgtttgtt atgcttaata cctttagttt gatctatatc tttcttaatt
     8101 ctgcccttta ttcgagtagt tttttattcg gcaaattacc cgaggcgtac gcttttttga
     8161 atccaattgt agatgttatg ccagtaatac ctcttctctt ttttctctta gcctttgttt
     8221 ggcaagctgc tgtaagtttt cgataagatc tttaatagtg tccgagaaaa attcatgatt
     8281 tactcaagct cgagaaaaaa aaaattctaa caattgataa gaccagatga gtcttccaat
     8341 ttgaatgaac cctcaagtaa aacagtaaaa ttcttgggca gacacgataa agttcgattt
     8401 ccccatttca cgattctgac cctttttttc actgaaagac cctattagag tccgccacaa
     8461 tatcgaagtc gaattgtgtt aatttcgaaa aataaaaact cgtttgtatt tctatcaatt
     8521 tgaaaaccgt ttcatttctt ggtgtcaaaa taggatatgt agtataaaaa tagagaatct
     8581 attctctttt tccccccaaa aaaaattttg gagattgtgt aatgcttact ctcaaactct
     8641 ttgtttacac cgtagttata ttctttgttt ctctcttcat cttcgggttc ctatctaatg
     8701 atccagggcg taatcctgga cgtgaagact aaaaaataag aaatttttct ttactttatt
     8761 cttagaaatg tttttaggat ttgattttat ctattctaca tctttaacta gtcaaataaa
     8821 aaaaaagcaa aagggttcgc taaattcgaa tttgaaagat acccggtcag cgacggaaac
     8881 ggaaagagag ggattcgaac cctcggtacg aatagctcgt acaacggatt agcaatccga
     8941 cgctttaatc cactcagcca tctctcctaa ttgaaaaaaa aaaaaaatat ataataataa
     9001 taataataat tactatgtta cattacacaa aagataatgc ttgaaaaaaa ggcccttctt
     9061 tactttaact ttattatata gcttatatat ttttttattg tattttgtat tgtatcatac
     9121 agatggatac aacttttatc agcaattcca ttttttattt ctataaaatt aaaataaaga
     9181 atggccttga aagagatatc tcgaatcaaa atagaaaaaa ataaagaata tctctttaca
     9241 aaattacaaa aggccttttt tttttatttt cacggcctgg tctggtcagt acccagccgg
     9301 gccttttttt gttccaatga accataccgc caaatcatag aaaaaatgat ttagtcatag
     9361 aaaaaatgat ttatatggaa tcaaagtgtc atttcttatt ctttattatt cttttgtttc
     9421 ttcttctttt tttttattta atttactttt actggatact cgaaaaaagg gaaaaacaaa
     9481 acgatgtatt ttttttttgc acaatgcatt ttatgttatg gcttaaattg ttttgtcgag
     9541 ccgtatctgt caaaattcct tcaagaacca aattttttat tttatttagt tattcaattt
     9601 tgttttttat ttttaaacaa aataagtcct cttttcctaa tttcattagg actcctaaca
     9661 aacacgtcaa tactctaagc tctaatttgc atttcattat ttttttttta tttctgtcct
     9721 atattgatta cgtccgattc ccttgttcga caaaagtccc atttctatac aataatcgta
     9781 ttgtagcggg tatagtttag tggtaaaagt gcgattcgtt ctattaatcc tcttaatagt
     9841 taaggggttc ttcagtttca ttcatattct gatcaaaaac tttatttctt aaaaggattt
     9901 catttgaatc ctttacctct aaatggaaga ttcgaggaag aatatccatt ctcgtgattt
     9961 gtatccaagg gtcttcaaat ttggattatg aaattacgaa acataatttt tgtgaatttg
    10021 gaattggatc aatctttcca attgaataag tataagtaag ggatccatgg ataaagatag
    10081 aaaagtctat ttccaatcgt aactaaatct tcaatttttg ttttgcatag ggtagattga
    10141 agcaaaatag ctattaaacg ataactttgg tttactagag acatcgccat attcatatcc
    10201 tattttttta gctcgggaga aagaaaatac ttttcctaag gattctctca aatagaaatc
    10261 gagaacgaag taactagaaa aattgggatt gttataacgg cactcttcta gagggatcat
    10321 ctagaaagcg aattgttttg aatgcattca gacaaaaaaa gctgacatag atgttatggg
    10381 tcgaattttt tgatttcgtc cccgtcttat atcttgggaa tttttccatc ttccataaag
    10441 gagccgaatg aaaccaaagt ttcatgttcg gttttgaatt agaggcgttc aaaatcgtga
    10501 atcgacgtcg actataaccc ctagccttcc aagctaacga tgcgggttcg attcccgcta
    10561 cccgctccat atgataatga tatcaatcat tatatcaatt cagcgatgca ttaattcaat
    10621 ttgaattaat gcatcactga tacgtaattc cggaaattct ctcactgatt ctttatggta
    10681 ttttttccga acaagagata ggaaaaaaaa aatgcgaaaa aaacaaatta ggaatgaaaa
    10741 gcgtccattg tctaatggat aggacagagg tcttctaaac ctttggtata ggttcaaatc
    10801 ctattggacg caatttagca atttatttgc atttccatag aataatatat attctatact
    10861 ttgcatatga tataatatga tatgatatta ttagattaat aaattattag ttattagatt
    10921 ccaaattttc aaataaaaaa agtaaaatta cgtagattta tatcttattt agccttatat
    10981 cttatttaac ttatatctta tttatttatt ttattaattt aataataatc aatattaaat
    11041 aaagtactat aaagattaag aatgatagat tttttattta gaattgttcc tgaagtagaa
    11101 agcgttccat ttgttcctga atagcttctt tcaaaagggc ttccgcttcc tcggtgaatg
    11161 tcttagtaga agatatgatt tcttggaact gaggtttatt cgtttttaaa taagtacgta
    11221 actcaccgag aaattttctt acctgtccaa tttctaatga atcaagataa ccattcgttc
    11281 cagtataaat agtaattatc tgttcttcga ccgtgagagg agctgattgg gattgtttga
    11341 gcaactcacg taatcgttga ccccttgcca attgattctg agtagcttta tcgagatcag
    11401 aagcaaattg tgcaaaggct tctaattctg cgaattgggc caattccaat tttaatttgc
    11461 cggctacttg tttcatagct ttaatttgag ctgcggatcc tactctggag acagaaatac
    11521 ccacgttaat agcaggtctg attccagcat tgaatagatc cgcggataag aatatttgtc
    11581 catctgtaat ggaaattaca ttagtaggaa tatacgccga aacatctcct gattgggttt
    11641 caactattgg taaagcggtc atacttcctt cacctaactg agaacttaat ttagcggctc
    11701 tttccaaaag tcgtgaatgc aaataaaaaa catctcctgg ataagcttcg cgaccgggtg
    11761 gtcttcgtaa tagaagagac atttgtcgat aagcctgcgc ctgtttggag agatcatcat
    11821 aaatgattaa agtgtgtcgt tcacggtaca taaaatattc agccagagaa gctcctgtat
    11881 aaggagcgag atattgtaat gtagcggggg aatccgccgt ttcggctacc acaatagtgt
    11941 attccatcgc ccccctttcc tggaaagtag tcactacctg agccacagaa gatgcttttt
    12001 gaccaatagc tacataaaca catattacat ttttcccttg ttgattgaga atcgtatccg
    12061 tggctactgc tgttttacca gtctgtctgt cgccaataat taattctcgc tgaccgcgtc
    12121 ctataggtat cattgaatca atagcaataa gtcctgtttg aagaggctca tatacggaac
    12181 gtctcgaaat aatacctgga gcgggagatt caattaatcg agattcagaa gctgaaattt
    12241 cacctcgacc gtcaataggt ttagccaggg catttataac acgacccaaa aaagcctcgc
    12301 ttactggtat ctgagcaatt tttcctgttg cttttacaga acttccctct tgtatcctta
    12361 aaccgtcacc cattaataca acaccaacat tatttgattc caaattcaga gcaatgccta
    12421 ttgtaccctc ttcaaattct actaattcac ccgccattac ttcatcaaga ccataaatac
    12481 gagcgatgcc gtcgcctact tgaagtacgg taccgatatt tacaatcttg actgctctat
    12541 tatattgctc aatacgttca cggataatat tactaatttc gtcggctcta attgttacca
    12601 tgagtataat ttttttttta agttaaagaa aaaaaacaat gcctacagga aaaggactaa
    12661 tcagttattt ctgccatcgc ctcaaacgtg tcaatattct cactaacggt acgtaaatgt
    12721 aactccttgt tcaaagaact attcagggtg cctcgagctc cttttaaaac ttgttggaaa
    12781 acctgttgtc ggacttgctg aatcgctctt tggtggtcaa aacgaatggt ttcatttttg
    12841 taattttcta attcttccaa agtcttataa gttgacttaa tcaaattcaa tttttctcgt
    12901 tctatctccg agtatccatt cactcgaaat tgatctgctt ccctttcgac tttccgtaag
    12961 cgagcccggg ctttttccag ccgttgaatg gcccccccct gcagttcctc tgaatttcga
    13021 atagtattca ggatcttccg ttttcgatta tctaataaat cacttaatga aagtagatta
    13081 tctttccatt catctcaaaa cttacatgat cccttcccga accaaacatg aatttttcga
    13141 ttcatttggc tctcacactc aattacttca actttttaag tatgggggca attcccatat
    13201 cttttttttt ttaaaatgta atgagcctat cctctacctc tcttctctat tcatattcca
    13261 agatgtcgcg actaatcact aatccaagac cagaatattt tgaggactct tctgacggaa
    13321 caaaacaaaa atattgaatt gtcagcaaag ttgtttcttt ttttcgtcaa atccaaagaa
    13381 ttcttcttac tttatattat acacaggtca ccgattcagc ataaaaagcg gttgattgaa
    13441 atatttcaaa tattttgcat tccaataaaa gaaaaggctc aaataatttt atcgacatga
    13501 gtgttttata tcgaaaaaaa aaacaaattc caattattca ttttgcaaac atttctattc
    13561 tatattaata gagtagtaga aagagtacca tgctgcgtct ggacttcaaa cagtttggtt
    13621 tagctttaac catgttaatg accccacact attggtttgg ttgatagaga atcaaagtag
    13681 atttaccaat gaatcacgaa atgctatggt tcttaaatat gatttgaaat tgattcagaa
    13741 gtaattcgtg gaatcgtgca cctttttcga tctagttcta atgaaaaaaa gtacagctgg
    13801 ttggatccag cctattcttg aaataaacaa ctcgcacgca ctccctttcc aaaaaagatc
    13861 aatacaccaa ggactacact tagatttatt ggatttgttg ctaaaatatc ggtattaaac
    13921 ccgaaactcc cggcaaatga ccagcgaacc aaggaaacga aagaatcggt tatatttttc
    13981 atattatctc ctcttttaga tagactaaaa aaaaaatacg taatttgcat atttatagga
    14041 ttaaacaaag ggattcgcaa ataaaagtgc taatgctaca accagtccat aaattgttaa
    14101 agcttccata aaagccagac taagcaataa agtacctcgt atttttccct ccgcctcggg
    14161 ttgtctcgcg ataccttcta cagcttgacc cgcagcagta ccttgaccta ctccaggtcc
    14221 aatagaagca agcccgacgg ccaacccagc ggcaataaca gaagcggcag aaatcagtgg
    14281 attcatgata agttcctcgc actaaaataa agaaatagtt aatgatacaa tcgtccaatg
    14341 aataatgaat tatgacttaa ttattccatc gctaagattc atccagtcga aataactaag
    14401 aactcggaat tgaagtaata ataatattac tattaaacca taaaagctac ttcgatatct
    14461 cttttttagt tccgatccac aggatttttg tgaatccata cgacgtttgt tcttccattt
    14521 cttctttcca aacccttttt ttaattcttc gctcgttagt tttctttatt tcatcgcttt
    14581 attcattcac attcaattca caggcaaaga cgaaaccgaa gaatttctat tggaatctct
    14641 atctaagttc acaatagtag ggcagattag atatatcttt agttgatata taactatcaa
    14701 tatctaatat catatataca tgtctttctt ccataacgta aaccaactat tcatatcttc
    14761 atatcttaga ttcaaactat tcgtatctta aagtcaatcg tattctagaa tcattcttgg
    14821 aaccatacac aagagttgac ttagagtcat tagatcccat atacccaatt ctgttcccct
    14881 ctcccaatca acccattttt tatgaatctc gtttggcgaa tcattgcata gaaataaaca
    14941 taagtatttt attccggtaa ggtcattcac tttaattatt taattattta ttaatatttt
    15001 cttttggtca atcgttgaat tgaataaaat aaactgaaat gggaatcatt ctagaaagca
    15061 tctttctttt tcttttttaa tcacacaccg tgtaaattgt gatactatga tactataaga
    15121 atttttatat ttttatatta agaattttta ttcaatttat tcaaataatg actccttata
    15181 tttgaattga atgaacaaaa caatagaatg ataatattca ttggcaggag tatgatataa
    15241 taaagccaaa catgaatttt aggaaaaaga tctttttgat ctctttcctt ttttacaatt
    15301 ccccaatatc ttaatttttt ttctatgact cttggtcgta tatcccgtat ttgtctattt
    15361 ctatttgtat attgatgttt cctaagtgga ttatctttag ttacgcatac actgcgttat
    15421 tctaagctaa aaaaaaaaaa aaaagagact atttcgaaaa ctagtcaatg atggccctcc
    15481 atagattcgc ctatataagc cgccgctaaa gttgcaaaaa taagagcttg aataccgctt
    15541 gtaaataatc caaggaacat cacaggtata ggaaccacta aaggtactaa agaaacaaga
    15601 acaacaacta ctaattcatc agctaatata ttcccgaaaa gtcgaaaact aagtgataaa
    15661 ggttttgtga aatcttctaa aatgttaatg ggtaaaagaa ttggagtcgg ttgaatgtat
    15721 ttactgaaat aacctaatcc ccttttagaa agacctgcat agaaatatgc tactgacgtg
    15781 agcaaggcta aagcaacggt agtattgata tcattcgtag gtgcagctaa ctccccatgg
    15841 ggtaactgta ttattttcca aggtaaaaga gcaccggacc aattcgaaac aaaaataaat
    15901 agaaacatag ttccaataaa gggaacccat ggaccatatt cttctccaat ctgagttttg
    15961 ctcacgtctc gaataaattc aaggacatat tcaaagaaat tttgaccggc agtcggaata
    16021 gtttgtggat tccgaacagc tataagggct gaacctaata agatagcaat tacaacccaa
    16081 gaagtaataa gtacttgggc atggacttgt aaacctccta tttgccaata gaagtgttgg
    16141 cctacttcca caccggatat atcgtataac ccttttagtg tgttactgga acatgatata
    16201 acattcatat tgccctctaa cagaaataga actttaaaaa gaattatttt gattcaaccc
    16261 tctccttttc gacttgtata ctttaattag aattatccgt tttgaatacc cgctaatcac
    16321 ataatatcca cagttttttt ttaatttctt ttcttttatg cgattcaaga agagtaaccg
    16381 attccaaaaa tccatgtagt taccaaaaaa attgatttat cttattatta atcaaggatt
    16441 tcgtatatag ctagaacgac cctcacaaat tgcaaataca aatttattaa gaattaatcg
    16501 gattgaagct atagcgttat catttgctgg aatcgaaata tctgcgagat cggggtcaca
    16561 atttgtatcg attaaacaaa ttgttggaat tcccaaagcg atacattctc gaagagccgt
    16621 atattcttct tgctgatcaa cgatgattac aatatcaggt accctcgtca tatattgaat
    16681 cccgcccgga tacgtttgca agcgtgataa ttgtctcttc aggatagctg catctctttt
    16741 tggaagacgg ttgagtctcc ccgtcttttg ttccgttctc aaatccctga acttatgaag
    16801 tctagtttct gtagtggacc aattcgttaa cataccaccg agcctttttt tattaatata
    16861 atataatgac atataatgac accgggttct tattgcagct cgtgctacta aatccgctgc
    16921 tttataacaa gcttctgata aaaaccgagc agttcttgtc agatttggaa tatgaatacc
    16981 tttatgtttt gctgagatat aaggtgacat tctaggattc catttcctag taccatgacc
    17041 aaaaggaatt cctgcttcca tcatctcttc aaaattgata ttccactatc ttcttgccat
    17101 ttctccccat acttcctctt ttttttatca aatctttttt tgataaaaaa aagagacgag
    17161 gtgccctgaa ataaataatt gttccaatgg aaccttctct tctaccagag attggccatt
    17221 gatacacaat ccaggccatt cattactttc tattcgttat tatctttctt ttcttactat
    17281 taagaaatca aaggatccaa aatagttaag agaatccgct ccttaggact cattaaatcc
    17341 tctaaatgat tgttctgatg tatcatgtaa agtctttgaa atgcaaaagt ctaataattc
    17401 tctgtggtgt aagaaaatat ctatcagccc ccccccgaat aaattttttt tttttgtttc
    17461 caaaagaata ttgttatgct gccgtgaaca gtgcactaat gctttgaatc cggtaccaac
    17521 gggtatcatc ccccccagaa caacgttctc tttcaggcct ttcaaccagt cgatacgacc
    17581 ccggagagct gcttttgcta aaacccgagc ggtttcttga aaacttgctt cagatataaa
    17641 actttgagta ttcagagatg ctctcgttat tcccaataat atagctcgat aacagatcgc
    17701 ttcttccaaa gcacgccccg ttcgctccgc tcgtaacaat ccaataagtt cgccgggtaa
    17761 aaaaatatta gacattccat cttctgaaac caacactttt gatgttattt gacgtacaat
    17821 aatttcgata tgtctattat ggatttggac cccctgggat cgataaacct tttggatctt
    17881 attaaccaaa gagatacgac tttgcactat agttagctca gcaccaatta agaatcccca
    17941 aggaattcca agaattcttg ttatacgcgc gttccaaccc tcaactattt tttctaggtt
    18001 catcgatatt gaatcaatcg aacgcacttc taacacttgt tctacttttg gaagaccctg
    18061 cgttatatca ccagatcttg atttttcata tataaatgta attaatgtat ctccttcata
    18121 aaggatttct ccataatgcc catgaacagt tgctcctgga gtagccaaat aaggcttagc
    18181 ggatcttatt actacagagc cagcttgaac aattaaaact tgacctgatt tgaggtgtgg
    18241 tccatttgtg gctatacata tattttcaca aataaactgc ccaagactca ttattgtgga
    18301 catttcctca caataattat gatggataaa ataccaattc aaattaaatg gattcaaaac
    18361 aatcttactg tctggatcag gattataaat tctctcgttt tcatccatta aataaaattt
    18421 acgtacttga aaagtctgtt ttaaattatc aagtttcaaa tagttagtta ccgaaatcgg
    18481 attataagtt attaaatagt aaaatgaata aaaattcgca atttgaagga ctgttcctaa
    18541 gggtcccaac gaattcctaa ttggaattag gggatctttt tgaatgtgaa ttgattgctt
    18601 tatcacatta tgatatttga tatcgttgaa tggacccatt cgaaaacaat tagatgatga
    18661 caaaattatc aaaggttggc attccttatt tctattcaac aacgtatgaa tagttccttg
    18721 attttggcta agtgattgtt gaacccttgc cttgaaataa atggagtaaa acggatttat
    18781 attggtgcga tctggaccat tatcagagat caatcctgaa cttgacggag cattcctttt
    18841 tctgatatac gaaatatggg attgcactaa gtcgattctt aggaaatctc gaatcatacc
    18901 atttgtactt acttcaacaa aggaagcaca gacctcttcg acggaagaac tttttttgtc
    18961 ttggtcccaa ttcaagacta aacaagttcg aactaattga atacttgtgt cagaaatacc
    19021 ccgaaagggt ttgccctttc cataaaggat ataattgaca actcgaaggt gcatattatc
    19081 cttttcccgc agcagatcct gggggaagag tgttgctaaa ttgataccgt tcgctatttc
    19141 atatgtgact acgggtcgaa ccaaaacaaa atgctttttc ttggtaggtg tgatccgttg
    19201 gacatagatc cattttttca atttttttga ttcccgggtg gattccttaa gttctttttt
    19261 tcccgtttcc ggcggtatca agatgccact gtgtcgggat atcttatccg tttccccagg
    19321 aaaatggata tccccagaaa aaattttgag ttcaatcttt tttttttttt tctccactcg
    19381 gaccaatccg cccacttggc ttcttctatt taaagcgatt cgggtatcta ctccaatgat
    19441 actattattc cgtaccatta cgtaagaaga ttcgggtaaa atatgcactt cctcgggaat
    19501 gaaaaaaaag cgatcaattt tcatttgaaa tttgggctta atttttttga ctcctcgata
    19561 ctcaatcaag tcctcttttt tgacgattga atgcgcccct atagtcccat atttagtaat
    19621 tcctgaattc tttcttctgt atcgaggatc atcaaaataa gcaagaatac tatttttacg
    19681 gaaaataccc tttatgggta tttcaatcga gatacctgaa tggggcatta gttctttctc
    19741 ttgttcttga atggattgga acggaatgag aaattgattt cttcgccttt ttgccaataa
    19801 atcagaattc ttgtggagaa ttgcagggtg tatgagatta caatgaccaa tacctgtgat
    19861 tcgattaaat cccgaataat caaaaatact atcctccttt ttatcagaaa aatctgacct
    19921 aattaattgg tgtctcactt gatcattatt cactgagaga ctagaaatat atcttcgttc
    19981 gacagaacga gaatggatgt tcagttgatc ttgatccttg tggagtgaaa aagaaactac
    20041 accggatctg catgaacctc ctgataatat ccataaatga cttgtttttg gtaagagccg
    20101 gacattacta tattgaaatt cgggtgcatg gtacacgtcg gtactccagt gcatttctcc
    20161 ctctgagtca gaataaatat gttttcgaac cctctcctta aaattcaaag tgtatgttcc
    20221 cgcccgaatc tcagcaatca cttgttctga ttctacatat tgatcatttt gaactaaaag
    20281 aaagcttttt ggtggaatag taaccttatg cataatatct tcactctcaa taattacata
    20341 caaatctata tcacatagaa aagcaggatg cccgtgccgt gtacgtgtgg gatggactaa
    20401 atcctcattg aattttattt ttccattaga gggggctcgc acatgttctg cgatgccccc
    20461 tgtaaatact ccgccggtat gaaaagttct taatgttagt tgagtccccg gttccccgat
    20521 ggattgaccc gaaataatac ctacagcttc tcccaattca accaggtcac catgagtggg
    20581 actccgacca taacataatc gacagatcca agaggtactc ctacaagtaa agggggttcg
    20641 aatagatatt gcttgtgttc gaaaggttat gaatcgattg acgagtccaa tcccaatatc
    20701 ttgatttcga atggcaatgc atcgggggcc tatatatata tcgtctgcta atacacgacc
    20761 aattaatgtt tggctaaaaa ctctttccga catcatctgg ttttgaggac ttacagaaat
    20821 tcctcggatg gtgccacaat ctgttctacg tacaacaatg tgttgaacta cttcaacaag
    20881 tcggcgcgta agatatccag catctgatgt tcgtacagcg gtatccacaa ctcctttgcg
    20941 ggctccatag caagagatta tatattctgt taaagacagt ccttcgcgta aattgctttg
    21001 aatgggtaaa tcaatcattt gcccttgggg atcagacatt aatcctctca tacccactaa
    21061 ttggtggact tgagatgcat ttcctctagc tcccgaaaaa gacattatat ggactggatt
    21121 aaagggatct gtcatcctaa aattaggatt catttcttgt cgcaaatatt cacttgtagc
    21181 ataccatatc tcaatggatt ggcgcagttt ttctaccgcg tgtacattcc cataatgatg
    21241 gtgtttttcc aaaatcaaac tttgttgttc agcatcttgg actagccatc ctttagaagg
    21301 tatcgttaaa agatcatcaa ttcctaatga aatggatgta gcagtggctt gctggaaacc
    21361 cagagtcttt acttgatcca ggatgtgtga tgtatatgcc attccgaagt gatctattaa
    21421 cctgctaata agtcgtttaa tggcagttcc atctatcatt ttattgtgaa agaccagacc
    21481 cgcccgttcc gccataggta cctccatatt ccgttgagta ggattcgaca atggatttga
    21541 gtcaatgatt ggaaaacttc cttttctcga tcttgattcg cgtagaaagg tcaagaacta
    21601 cggtcctagt tgaatcggaa aggcccgaat tcacattggt gttatagaat tacttagctt
    21661 agacaccata tgattaggta ccgtatgagc aggcccggca aaaaccttgt atcgcttctt
    21721 cgatttctcg ataaagagaa atatgaccaa cggtggttcg aatgtatata caaagaattt
    21781 ctttttttac acttcttact attagataat gtccataaat ctcgtgatag gtacccaaag
    21841 attcatagtg aacttcgatg ggagcttccc ttgaagcaat aacgcgttga tctagtcgcc
    21901 accggagcca cagaggacta tctaaattga ttcttttctg ccgaaaagct ccaattgcat
    21961 cataggaatt acaaaaaaag gggtctttcg tataattata gctatagcta ttatcgccac
    22021 ttctttgatt ttgatagttt cttcgattac atggattata cctatttgca caaatacctc
    22081 gaagattcct gctcgttaat acatagagtc caataagcat atcttgagtc ggtacagaaa
    22141 tgggatcccc aatagcagga gacaagagat tcatatgaga aaacataagt aaatgagcct
    22201 ccgcttgagc ctctaaagat aaaggtacat gaacagccat ttgatcccca tcaaagtctg
    22261 cattgaatcc cttacagact aacggatgta aacaaatagc acgtccttcc actaaaacgg
    22321 gctggaatgc ctgtatgcct aatctatgca aagtaggcgc tcgattcagc aatacaggat
    22381 gtccccgcat aacttcctga agtatttccc atataatcgg ccctttgtcc cgaatttgac
    22441 tcttagcaac tcctatgttt gaagcaagat gttgtctaat tagactacaa attacaaatg
    22501 cctggaaaag ctctattgcg atttcgcggg gcaacccaca tcgatgtaat gaaagtgagg
    22561 ggcctacgac aatcacagaa cgccccgaat aatcgacccg tttgccaagc agagtctcac
    22621 gaaatcttcc ctctttgcct tcaattacat ctgaaaacga cttatacacc ttattatgac
    22681 catccctcat tggttgtcca cggattccat tatcaagaag tgtatctacg gcttcttgta
    22741 ccaatttctc ctgacacatt actaattccc ctggcgtaaa tctacttgtt gttaatagat
    22801 cggtaagagt attgttccga tagataactc ttctatagag ttcattaata tctgaactca
    22861 ttagtttacc tccctctatc tgaatgatcg gtctcaactc gggaggaaga actggtaata
    22921 gacataaaac catccactct gggtctatat ttgttcgaat aaaatgctta gctaattcta
    22981 tgcgtctaac caaaaaatcc cttcttcttc caatttttcg atcttcccat tcattacctg
    23041 tgggtccttc ttcccctaat tctttccatt cgacccacga ataatctata ataattcgca
    23101 aatctagatc ggctaattgt tcccggatag caacagctcc agtagaaatt tctcggttgc
    23161 gaaatatatc gaaaccttgg gtagtaaaaa aaagtgggat gctgtatttc caggattgga
    23221 tttcatattc gaataaacct cgtaatcgta aaaaagtggg ttttttagct ataggcctag
    23281 caaaagaaaa attgggatag gatcctatag gatctccccc ccttcaaaat cggacatgag
    23341 cgtttcccct catccggctc aagtagttac accgaattaa ggctaaagaa aggggttccc
    23401 actttcaaat tctagaaaac accccaaaca actactcctt actcaagttc ctagtgaaga
    23461 ctaagcaaca tttcctcgat tcattttaaa tgaaatgttc aatttttgag tagtctactt
    23521 cccccgaatc atgaatctcc tattcaaatt aaaagaaaga agtaccttga aattcataag
    23581 ggatttcctt gtctatgtat cgttccatgc gatcttttag gtcctgcctc acctcgacgg
    23641 ttatgccacg atgtccttaa agcctatatg cgatgtatag actcccgtaa ccatgaccta
    23701 tttgcttatt tgaagataat ttcatttctt tctaaagaaa gggaattatt aattctttct
    23761 aaagaaattc taaagaaagg gaattattaa ttccgcaaaa gaaagaagtc tttttttttc
    23821 acgaggtaca actatcaatt ttgatttctt ttttactgaa tcgaccatag accaattccc
    23881 cttttgattt gggagtattg aatacacccc ttattctgag cttcatgtta ctcctacatg
    23941 tcagattctg ggcatcccaa ttcgattgac tgggatgaca gtttcatact tctaatctgt
    24001 aaaatcaaaa tttcgatcaa atcacacatc gcaatatact agaccttcta attctttaag
    24061 aggtttatct aaaagattcg caatataact aggaagacgt ttcaaatacc acacgtgggt
    24121 tactgggcat cccagtttta tgtatcccat ttgatatctt cgtatccgag aatcaacaaa
    24181 ttcaactccg cattgttcac aaaattgcgg gtcttgcttt tcatctccga ttactcgata
    24241 atttccacaa gcacaaattc cacttttaat aggtccaaaa attctttcac aaaataatcc
    24301 atctttttcc ggtttattcg ttttgtaatg aaaagtatag ggttttgtca cttctccaac
    24361 tatgtctcca ttaggtagga ttttattggt ccaagcgctt atttgttgag gagagactga
    24421 tccaattcgg agttgttgat gtttataccg atcaatcata gaagcaaatt tgtgattcat
    24481 tccgattaag cttccttctt attaatctgg aagtttttct cagatacaag gaaatgattc
    24541 agttccaaag ccaaagatcg tagttctcga acgagcaatc gaaaagattc tggagcatct
    24601 tcgggtttag gtattgttcc tccaatgatc gtagtaccaa gtacttcttg gcgagctcta
    24661 atatgatcgg atttataagt aagcatctct tgtaaaatat gagcaacacc aaagccctca
    24721 agagcccaaa cctccatttc tccgacccgt tgcccccctt gcttggacct tcctctaagg
    24781 ggttgttggg ttacaagtgc ataatgccca ctggaacgtc cgtgtatttt atcatcaact
    24841 tgatgaatta atttcaagat ataaggtttt cctattataa caggttgttc aaaaggatct
    24901 cccgttcgtc catcaaatat tctgcttttt cccggatact cgggttcaaa gacccatgga
    24961 ttcgctgttt gtttactggc ttcatataat tcagaaaaca cgagttttct cgaagcctct
    25021 tgttcatatc tctcatcaaa aggtgctatt ctataatgtc tatttagcag accccccgct
    25081 aacccgagcg agcattcaaa tatctgtcct acgttcattc gtgaaggtac tcctaatggg
    25141 ttgaagacca tatcaacagg ccttccatct tgcaagtaag gcatatcctg tctaggcaaa
    25201 atttttgaaa tgatcccttt atttccatgt cttccagcta ctttatcacc tactttaatt
    25261 tcacgtttct gtgaaatata tacacgaatc gtttctggat tataaccgca accccccttt
    25321 tttcggatcc atctcacatc aataactcga ccccgaccgc ctataggtag ttttagacaa
    25381 gtttcctttg aagtggatac ctgaatgcca agtatggccc gtaataatct atcttccgga
    25441 gcatacgatg attctttcgc cgtctgaggc gttaatttac ctactaaaat atcgcccgtc
    25501 tccacccaag atcccagcat aacaattcca tttttgtcta aattgcggag taaacggact
    25561 tctagatgtg gtatttcatt agtgatcctt tcgggacctt ggcttgttac atgagtctga
    25621 atttcatatt tccgtatgtg aaaagaagta taaatatctc tatatatcag acgttcgcta
    25681 ataagtaccg catcctcaaa attgtaacct tcccatggca tataagctac taatacgttt
    25741 ttccccaaag cgagttcgcc accaaccgta gcggcaccat ccgctaaaac ttgtcccttt
    25801 ttaatgcacc tatcccgccc aacctggggt ttttgatgca tacaagtatt tttgttggaa
    25861 cgttgataca taactaatgg aatacctatc gtatctccat tgcccgataa aacgatcttg
    25921 tcaatatccg tataaaggac ctttccctcg tgttcggcta tagcggtaac ccctgaatct
    25981 agggccactt ggcgttccaa cccagttcca acaatgcact tctcggaccg agagagcgga
    26041 actgcttggc gttgcatatt agaactcatt aaagcccgat tcgcatcatt atgctcgata
    26101 aaaggaatga gggaagctcc aatagaaaaa tattggaagg gagaaatact tcgaagatga
    26161 acccgttccc acgaaatagt caggaattct tgacgatatc gagtcggaac aacctgttct
    26221 tcctgaatac cctgactcag cgccaaagaa tttcctgccg ctaccatata gtattcatct
    26281 atacttggtg ataaataaag cattcgtatc tttttcgatt tctcaaagat ttcataaaat
    26341 gggctttcta gagaccccca ataaccaatt ctcgcatgaa ttgctaagga tccaataagt
    26401 ccaacattga ttccttcaga cgtgtcaatt gggcaaatgc gcccatagtg actaggatgt
    26461 atatctcgta tccgaaaact agcagttcgt cctgtcaatc ctccagggcc caaataactc
    26521 aattttctcc catgaactat ttgtgtcaat ggattagttc gatccaaaac ttgagataat
    26581 gggtgtaatc cgaaaaaaga atcataagtg gttgttaatg gagttgaagt taccaaattt
    26641 tgaggagtcg gcatcaattt atgcctaatt gctccgccta tagttcctct aaccgcattt
    26701 tctaaccgaa ccagggccaa tccgaattga tcttgtaaga gatccgctac agaccgaata
    26761 cgtttatttt tcaaatgatt catatcgtca agtgtaccca ttccaaattt aagtccaatc
    26821 aaatgatccg cagctgccaa tacatctcgt ggtaacaaaa atatattgtt tttgggtata
    26881 ttaagattca gcctctggtt catatttcgt cgaccgatcc ttcctaattc gcatctttgg
    26941 tgaaaaaatt tcttttgtaa ttccttacat aaggattcag aaaataccgg atctccgcct
    27001 acacaagcaa attgttgata aaactccaaa atggcatttt cttttgaccc aatttttttt
    27061 ttctctttat cagtcaggaa agacaagaaa atttcagggt agcaaatatt ctctagaatt
    27121 tctcttagat tcgaacccat agctgatgat agaactagaa tagatatttt ctgtttccta
    27181 ctcacacgag cccatatcct tgcttttcta tcaatctcta attctaatct tcctccccaa
    27241 tctgatatta ttgtgcccgc atagaccaaa attccgttat ggtccaattc tgaccggtaa
    27301 tagatacctg ggctttgcaa tatttgattg atcacaattc tgtatattcc atttactaga
    27361 aaagttccca aggaattcat tagaggaatg tttccaataa aaattgtttg ttcttgcata
    27421 tcccctctgc ttttccaaat taatcctgcg gatacatata attcagaaga atatgtgagt
    27481 gattcatata cagcatctct ttcttttatc aaaggttcta ccaattgata tgtttccaca
    27541 aataattgaa attcaatttc ttgatctgta tcttcaattt ttggaaactt agaaagttct
    27601 tctgttaagc cctgatcaat gaacctacaa aatccttcaa attgtatctg attcaacccg
    27661 ggtattgtag acattcccgc atttccgtca ccgagcattt tgaatttccc atttatcaaa
    27721 aaatcccatt cttttctcat tctgcattga atcatatgaa tcgatctagc aatgatggaa
    27781 tttcgattct gtttactgaa tcacatgaaa ttttacccaa ctccatatat atggaatgta
    27841 tgaaatacgt atgaacggag gaaaaaagat gattttagac ttaattttag acttagttaa
    27901 attggaattt ctaagagaca gatccaaacg gaaaggaatt gataaattcc acttagaatt
    27961 atggagtttt tttattttgt ctagaataga aaattcactt tataccatta ttatgatatt
    28021 acatattcca atccgattgg atatcagaaa aataaatgga ttcgggattt gatccattca
    28081 cggagataaa gacataataa tcagaaacaa tatgacaata gaaagttaat tttttgagta
    28141 cttaactctt tcgtgaattc cattgttcca aaaatgattt gcagagaact tctttttctt
    28201 tttttcgtag aatttttatt tttagaatac gattgaagtg cataagaagg cttgtattta
    28261 ttaaacccgc gctgctatag ctatctatcc atacatcgct ctcctttatt gcatacttct
    28321 actcgggaca gcacatgtcg tactctatca aaatttctat tttctcttca atcgaatcaa
    28381 tctaaattgc agtacgacaa gtgtccgcca attccctata aacaggcatc atacacaaat
    28441 aatatacccc ataagctaac tgtggaacac aacttatgtt tggggtttac atatactaat
    28501 aattgacatt ataattgaaa ttgagttgag aaggtttttt ttttttcaat aaaaaaatca
    28561 agactgatta gttatatatc aattttgatt ttcttatatc atttatcatt agggaaagac
    28621 aatttgagat gtaaatccaa gagtgggtca tgaatttaca gtcatatagt taatggttcc
    28681 aatttgttct gaatttttgc ttttgtaact gaaaaaaatt cccatttggt tttttaatag
    28741 aaaagggagg tatttagata ttgggtgttt tgagatacta taaaattaat tgaagggaag
    28801 gagccggccc cccccaaaaa aacaaataac aaataaaggg gaatattttc atctatttgg
    28861 tatcgttttg gcggcatggc cgagcggtaa ggtgggggac tgcaaatcct ttttccccag
    28921 ttcaagtctg ggtgtcgcct gattaacaaa agacaagact cgaaatccct tattctttat
    28981 tctcctttgc tgttataact cgccgaattt ttcccagcaa aacacgcgta gtcttgagac
    29041 tttcttgatt ggaagggggt tcccttcttt aaattaaagt gccgtaactc gttgtattta
    29101 ggattcaagg aaagattata gtagtggaag ggctatcata tcaaataaag agttacctat
    29161 ttttttccat tactaatgtc gtgtctactg gccgggtctt gaattagatt ggatggataa
    29221 ttggcttttt tcttttactt aatgataatg aaggacaaga aaaataaaga ataggtatca
    29281 gtattcctac atatatatat tagtagcatt ccctttgata cttcaaaaga aaagcgtaac
    29341 tgcagtttca tttttcatat ttattggagt ctttcatcaa gggtgttggg tcagaatccc
    29401 cttttgactc tgcaccagtg attccactat tattaataaa cactaatgga agaattcctt
    29461 catattcaga gagatagggg acataattca catggatata gtaagtctcg cttgggctgc
    29521 gttaatggta gtctttacat tttccctttc actcgtaata tggggaagga gtggactcta
    29581 gagatactac gaattgagtt ggggaatcaa atcgtatcac ttttttatag atcttttata
    29641 gatcgttttg caaagcataa ataatcttta ttaattattt aatatattga attcattaat
    29701 ttaattcaat ttcgaattaa taaattaata aattgaatta ataaaaatat cttcattccg
    29761 aaattgtatt ggcttttatt tctgctgtgc tttattgacg cgtttgctat catggctgaa
    29821 ggattcaaaa tcgataggat aacccttttc gaaaggataa cccttttcga atttcgaaat
    29881 ccgaagaagt taccatagaa ctccttggat tatctgtaaa ccgcgcaatc aattacttct
    29941 ttgaaatgct aaaaaaaaga ttactttcta attttctata aattagaaaa taataagagt
    30001 tgcctcgcga ttatttcaga ttgattggaa tcaacaaaaa tcaaatagat gaagcaaaga
    30061 aatagaattg agatactatg tacattccat atatttaatt gatattaaca cttatgaaga
    30121 tccatataca tcttgtagat tgatctcgat tcagtttgta tctttctaga ttacaataat
    30181 aaaaatggat agtatggtcg aacgattcat ttttgaatcg ttcgaccata ctattactat
    30241 cggatcttag aggctactgc ggattctagt ccgttcattg catttgggaa attgaatttt
    30301 ttttttgagt tcttaaatca ttgataagaa ctaagaaatc aagtgtaatt caaattaatc
    30361 actttaatta ctttgactga ccgtttttac atatattata agcaaaaaag cagtaggaac
    30421 tagaatgaac agtgcagtag caataaatgc gagaatattt acttccataa tctcatcgtt
    30481 tcgttttttt tttttttact tcgcaataac tcgggattta atcccataga gatgataaat
    30541 ctttcgtttg tcaattcaat gggatcgatt cgatttcaat gatattgaat cggatcaata
    30601 tcatgaataa caatatctga gctatcaagt cgattcatcg tcgagaattg aatagtataa
    30661 cataggcgga tcttttatcc acataccaat acaaacttag attcctgatt cactcaaaag
    30721 aattcctttc ctttcttcaa aagaattcct ttcctttcta ttttatctat tttaagactt
    30781 tattttgatt tatcattctt ttccattctg tcttttcgat aacctaccgc ctttcttgta
    30841 caatcatcta cccgctttcc acttccattg tttcaaaacg gtttcgaaat aaacccaaac
    30901 aaacagaaaa cagaaaaaag gaaggagtta agttctaaac tccttttttt taatgatcaa
    30961 attttctttg aaaacaaaga aaaagaagga tacctcgggg aatgaaacta taccatttgt
    31021 acccagttta acagaaaatg gagagagata tttatgtatt ttttttattg gatttggatc
    31081 cgtcgggact gacggggctc gaacccgcag cttccgcctt gacagggcgg tgctctgacc
    31141 aattgaacta caatcccgga gaaataaaac gtacagcatc cgtattctta tgatttgatt
    31201 caaaccgttt cgatttcgat taatagtgcc ctgttgtaac agagacgtga gtgatatcca
    31261 catgaatata cactttagtg aaagaagaaa gcagcacgga ttattgatta ttagtaatcc
    31321 tttcgttatt gccaaatcga ttgagaatct atttttcatt gaaaaaagcg tctttttgtc
    31381 tttgctttct tcttttcatt agactttata cttaataatc ctgatataaa tctagatcac
    31441 tagcaagatc agaatcagaa tttatgagac caaataaatg gaacaaataa aaaaatagtg
    31501 gtgggatata tcagaaaatt tgactttttt gattctttca tatcttccat ttctggaaaa
    31561 ctaaaggggt tatatcattt catggtgaat cagcaaatta ttaattattg ggccgagctg
    31621 gatttgaacc agcgtagaca tattgccaac gaatttacag tccgtcccca ttaaccgctc
    31681 gggcatcgac ccagaaagag tctattcgag tcttattgat aatccatgat caacttcctt
    31741 tcgtagtaac ctacccccag gggaagtcga atccccgctg cctccttgaa agagagatgt
    31801 cctgaaccac tagacgatgg gggcataatt gcccgaccga catcatacta tgctcatagt
    31861 atgagcagtt ttttgaaatt gtcaatataa tggaatggta tgactagatc cgaaggatct
    31921 ttacgtcttt tctgatccca taccatagca ttttttgatt cgttttcgtc atttatattc
    31981 atgaatcact cattcgaatc tttattctga agattctaga aaattaatat aaaaaaaaga
    32041 aggttaaact tcatttcttc cactttcatt cattgattaa cttcttgtta agatcagaga
    32101 ggcgtatctc catatcacac taagccagga aattaacaga tgataaatcg aaatctgaaa
    32161 atctggggga tcaacaagtt atcgaatttt ttttttctct aaaaattggg ttcagagcac
    32221 aaccaaaatc tcttcagcac atgcttcaat aaaatatctt ggatctacgt cgaattggta
    32281 ggtacatgta ttcatcaaat gaattttgtt tcgttctgat gggggtcagg tcaattcaaa
    32341 tcaatttcat tcgggttggt cttgaaacaa ttaattttgt tgatatttat caaatccaat
    32401 atcaataaac caaaattacc ttatacttat actccttaaa taaatttaaa taaatccaaa
    32461 ttctcgttcc cgaaggggac actaactagt atgagtctac tgtgtatact tataatataa
    32521 cttataatat atatatatac atagatagat ctatcttatg tgcctactga ctcattcagc
    32581 aattgaataa aatggccctt ttaactcagt ggtagagtaa cgccatggta aggcgtaagt
    32641 catcggttca aatccgataa ggggcttttt ggccgttttg ataaaaaacc tcaagcggta
    32701 atattaatat ttaaacgaag aataaagata ttactttttt ttttgtaata aaaaaagagt
    32761 aaccaactgt ataataatgt aattctaaac tatataattt aatgataaaa agttaccctt
    32821 ataatgactt ctagtatact aattagacta gtcattctag ttcgaaaaga aagtttcaca
    32881 tttgtttatt ataatgagta atgataatgc taagtcgttt cttcaatcgc ccaatattat
    32941 tcttttccat tattccagtc aaatccattg taaagattag aaatcaacaa aagaaaaagt
    33001 aagtggacct aacccattga atcatggcta tatccactat gctgatattc aaatttcaaa
    33061 ttagatagat atgaaattgg aaccgtagat ctttttttta tttcatattt cttttgactc
    33121 tgcaagaatc tgtcgatatt tccgattcaa tcttcttgtt cctagacgtt ccataggaat
    33181 aacttgatat tccgttcctc tacagaaaag ggtttattcc aagttacaac acaagagaga
    33241 tttccaatct attttgattt ccgaacacac gaagatccat tgggatttct atctaatatt
    33301 ctgatttcta tctatataag atttatatag atagaaatca gatcatggct tcatgtatca
    33361 aatattttaa tatcaatgca tacgatcttt ttgttccgac aatgtgagga aagtggatgt
    33421 gagaaagaaa ctttcattta cagtctctta ttatttcatt taatattgta ttgaatttaa
    33481 aaatgggaaa ttctcttttt gtctctgaca tatatctgac atagaaaagt aaatagaaag
    33541 atattccaag tgtatttctt acttcgacct gcgaaaaagc tactctggag ttttctatta
    33601 atctgaaaga aaaggaaata taataaagaa gacaataaaa aaaaaagaaa atgaaaaagg
    33661 aaagcaataa aatatatact actgtagtag tttaatacac atagaaagca gaagagtaca
    33721 taaaaatatt gatttttctc aatctcacgg acaagagcca agaataagat tagttggtag
    33781 aacgagattg agtaaaagta agtctgggga tcaaccagta acgagagaag ggatcacttc
    33841 ttccttgaat tgaagagttc tttcaaaaga ttaatctatc tgattgataa gttataagac
    33901 aattcatggt tcaggttgag acgattatta agaataggaa ggaatacacg aattgagttc
    33961 atggatttag ctaagtcagg gtcagactat ggaccactaa agggttttat cttcgaaacc
    34021 aattcgcggg ggcagtgtac gagaaatcaa attctatcga aatgatcgaa tcctcgaacg
    34081 ccccgaaagt gccataacat aaggtgttcg gaaatggttg aagtagttga ataggaggac
    34141 cgttatgact atagcccttg gtaaatttac caaagatgaa aatgatttat ttgatattat
    34201 ggatgactgg ttacggagag accgtttcgt ttttgtaggt tggtccggtc tattgctctt
    34261 tccttgtgcc tatttcgctt tagggggttg gttcacaggc acaacctttg taacttcatg
    34321 gtatacccat ggattggcca gttcctattt ggaaggatgc aacttcttaa ccgccgcagt
    34381 ctccactcct gctaatagtt tagcacattc tttgttgtta ctatggggtc ctgaagcaca
    34441 aggagatttt actcgttggt gtcaattagg cggtctttgg acttttgttg ctctccacgg
    34501 cgctttcgga ctaataggtt tcatgttacg tcaatttgaa cttgctcgat ctgttcaatt
    34561 gcgaccttat aatgcaatag cattctccgg tccgattgct gtttttgttt ctgtattcct
    34621 gatttatcca ctgggtcagt ctggttggtt ctttgcgcct agttttggtg tagctgctat
    34681 atttcgattc attctttttt tccaagggtt tcataattgg acattgaatc catttcatat
    34741 gatgggagtt gccggtgtat tgggcgctgc tctgctatgc gctattcatg gtgctaccgt
    34801 agaaaatact ttatttgaag atggtgatgg tgcaaataca ttccgtgctt ttaacccaac
    34861 tcaagccgaa gaaacttatt caatggtcac cgctaaccgc ttttggtccc aaatctttgg
    34921 ggttgctttt tccaataaac gttggttaca tttctttatg ttatttgtac cagtaactgg
    34981 tttatggatg agtgctcttg gagtagtcgg tctggctctg aacttgcgtg cttatgactt
    35041 cgtttcccag gaaatccgtg cagcggaaga tcctgaattt gagactttct acaccaaaaa
    35101 tatcctttta aacgagggta ttcgtgcctg gatggcggct caagatcagc ctcatgaaaa
    35161 ccttatattc cctgaggagg ttctaccccg tggaaacgct ctttaatgga actttagctg
    35221 tagctggtcg tgaccaagaa accaccggtt tcgcttggtg ggccgggaat gcccgactta
    35281 taaatttatc cgggaaactg ctgggagctc atgtagccca tgccggatta atcgtattct
    35341 gggcgggagc aatgaaccta tttgaagtgg cccatttcgt accagaaaag ccaatgtatg
    35401 aacaaggatt aattttactt ccccacctag ctactctagg ctggggggta ggtcctgggg
    35461 gagaagttat agacaccttt ccatactttg tatctggggt acttcactta atttcctccg
    35521 cggtattggg ctttggcggt atttatcatg cacttctggg acctgagact cttgaagaat
    35581 cttttccatt tttcggttat gtatggaaag atagaaataa aatgaccaca attttgggta
    35641 ttcacttaat tttgttaggt ataggcgctt ttcttctagt attcaaagct ctttattttg
    35701 ggggcgtata tgatacctgg gctccggggg ggggagatgt aagaaaaatt accaacttga
    35761 cccttagccc aagtattata tttggttatt tactaaaatc cttctttgga ggagaagggt
    35821 ggattgttag tgtggacgat atggaagata taattggagg gcatgtatgg ttaggttcca
    35881 tttgtatatt tggcggaatc tggcatatct taaccaaacc ttttgcatgg gctcgccgtg
    35941 cacttgtatg gtctggggag gcttacttgt cttatagttt aggtgcttta tctgtttttg
    36001 gtttcattgc ttgctgcttt gtctggttca ataataccgc ttatcctagt gagttttatg
    36061 ggcccactgg accagaagct tctcaagctc aagcatttac ttttctagtt agagaccaac
    36121 gtcttggggc taacgtcgga tccgctcaag gacctactgg tttaggtaaa tatctaatgc
    36181 gctctccaac tggagaagtc atttttggag gagaaactat gcgcttttgg gatctgcgtg
    36241 ctccctggtt agaacctcta aggggtccca acggtttaga cttgagtagg ttgaaaaaag
    36301 acatacagcc ttggcaagaa cgacgttcgg cggaatatat gactcatgcc cctttaggtt
    36361 ctttaaattc tgtgggtggt gtagctactg agatcaatgc agttaattac gtctctccgc
    36421 gaagttggtt agctacgtct cattttgttc taggattctt cctattcgta ggtcatttat
    36481 ggcacgcggg aagggctcgt gcagctgcag ccggatttga aaaaggaatt gatcgcgatt
    36541 ttgaacctgt tctttccatg actcctctta actgagacag gggatccaat gcttatgctt
    36601 aaaataggaa tcgatttgac ttcaccatac atattgaggg aagtgggtca tacttaaaaa
    36661 ggactccttt ttactttctt ttcaactcat ttctatcgaa tcgattttct attttttctg
    36721 gctcggctag cctacctagc cgagtcattc tcctttatga gacgaaaaag tcaggcaaaa
    36781 ccaaaataaa taaagaaaaa atagattccc cgagcaaaag gagagagagg gattcgaacc
    36841 ctcgatagtt ctttgttccg aactataccg gttttcaaga ccggagctat caaccactcg
    36901 gccatctctc cgaaagacaa tttctatttt acttttaccg aatagaacat ggccatatga
    36961 gtggatacca tcactatgta tagaaagata tgaggtgtga atctctaggt caatctatct
    37021 atccgtatta tctagaaaat agatggatgc atgatccagc actcccattt ttgaagtcaa
    37081 aaaaaggtac tctcgactcc atgtccgaat aaaaaagtgc taaaaagttg tatatacgtt
    37141 atatagaatc aatggattca tgttagtaaa atccctctat gatgcatttt attcaaattt
    37201 tttggctgat agagggatca aatggtatag ttattttttt gggtagcttg gaggattaga
    37261 aacatgacta ttgctttcca attggctgtt tttgcattaa ttgttacttc atccatctta
    37321 ctgattagtg tacccgttgt atttgcttct cctgatggtt ggtcgagtaa caaaaatgtt
    37381 gtattttctg gtacatcatt atggattgga ttagtctttc tggtgggtat ccttaattct
    37441 ctcatctctt gaatctattc gttccagatc caacaataaa ccggcccttc cctataattt
    37501 tttctttttc tttatttgca ttttggagac ttatagtcaa tttgaatctg tctcacaacc
    37561 cgaaaaagaa aaaattatag agaggggtcc aacttctgga acttgaatga aaaaaaaaaa
    37621 taataataat atttatatta atctaaataa tagaattcta atagaataga attcgaatat
    37681 aaattcgaat tttaaagaaa tttgatatat attaaatata aatcaaataa gaaatctata
    37741 agatattcaa aaaaattcaa taattagaat taattaatta attgaaattc ttatttcaat
    37801 atttaataat attgaatttg aatttgctat tcgcttttat taaataaaat gggttttgaa
    37861 ttgttttaat tggttgggtt ggatggtgga atttgatgga atccccctga agagagtatc
    37921 tggcctaact ctggataaac attatccggg cattttacca aaaaaaatgc ggatatagtc
    37981 gaatggtaaa atttctcttt gccaaggaga agacgcgggt tcgattcccg ctatccgccc
    38041 aggataaagt aatttattta ataagataaa agaatcatta tagttgaccg tgatagtaga
    38101 gtggttctat ctttccaacc caacagaaaa agaaaagtgt taattaatta ctagttaaca
    38161 aaatcaaacc taattttttt tgtcaaaaaa aattgaaaat gttgcggaga cgggatttga
    38221 acccatgacc tcaaggttat gagccttgcg agctaccaaa ctgctctacc ccgcgatgaa
    38281 gaaaagaact gggaactaat gaacaaccaa ggattgaatg tgcccctctt ccatatctgt
    38341 acaaatagaa tagcctattt atacagaatg gtaaaggggc tcctctatga tctatgatca
    38401 tagagaaaaa tagaaaaatg aagggatatt ttaatcctta ccaacttgat cttgttgccc
    38461 ccggcaacaa acatgcgtga accatttcac gaagtatgtg tccggatagt ccaaagtctc
    38521 gatagttagc tctcggtttt ccggtcgaaa aacaacgtcg atgaagacgc gtaggtgcac
    38581 tattacgcgg tggggattgt aactttccat gaattttcca tttttcactc aacgacggag
    38641 ctttgtttat ttcttttttt gaggatcgcc gaatcaaatg atatttttgt tctaattgtt
    38701 gccttttctt ctccctatga atcaaacttt tctttgccat aacggttcag tttctattat
    38761 tatcaatgat acaagtcgga tcctagatgt agaaatagag ctgtagaaat ataagaaggc
    38821 atatcccttt ctccatcgaa agaaattata ttatcgcgca gatacaagac aaaaagaaga
    38881 aaaaattaac cgaatttacc cgatgtagag gcaatcaaga aagcggcata agtgaatata
    38941 taacctacag aaaagtgagc taatccaacc aatcttgctt gcacaataga aagggccact
    39001 ggtttatctc tccatcgaat caaatttgcc aaaggtgtgc gttcgtgagc ccatgctaaa
    39061 gtttcaatca attcctgcca atacccgcgc caggaaatta agaacataaa tccagtagcc
    39121 caaacaagat gtccaaataa gaacatccac gcccagactg ataaactatt cataccaaac
    39181 gggttgtacc cattgataag ttgtgaagag tttaaccata gataatctct taaccatccc
    39241 atcaaataag tggacgattc attaaactgt gaaacgttac cctgccataa tgtgatgtgc
    39301 ttccaatgcc aataaaaagt aacccatcca atggtattta acatccagaa aactgccaaa
    39361 taaaatgcat cccaagccga aatatcacaa gtacctcctc gtcccggacc gtcgcaagga
    39421 aaactataac cgaaatcctt tttatctggc attaacttgg aaccgcgtgc atctaaagca
    39481 ccctttacta agatcaatgt agttgtatgt aaacctagag caatagcatg atgaaccaag
    39541 aagtctccag gacctattgt taagaatagt gaattactat tctcattaat agcagttaac
    39601 cagccaggca accatatgct tcgacccgca ttgaatgccg ggccattcgt tgaagataaa
    39661 agtacgtcga atccatatga agttttacca tgagcagatt gtatccattg ggcaaatatc
    39721 ggttcgatca agatttgttt ctccggagta ccaaaagcaa gcatgacatc attatgaaca
    39781 taaagtccca aagtatggaa ccccagaaac aggctggccc aacttaaatg ggatatgata
    39841 gcttctttat ggtctaacat tcttgccaat acattatcct cattctgttc cggattgtaa
    39901 tctctaataa aaaaaatagc tccatgagca aaagctcctg tcatgatgaa tcctgcgatg
    39961 tattggtgat gagtatataa cgcagcttga gtagtaaagt cttgtgctat gaatgcataa
    40021 gcaggtaaag agtacatgtg ttgagctacc aaggaagtaa taacccctaa agaggctaga
    40081 gcaaggccta attgaaaatg aagcgaatta ttgattgtgt cataaagacc cttatggccg
    40141 cgccccaatc gccctcccgg aggaatatgg gcttctaaaa gatcttttat actgtgccca
    40201 atcccgaaat ttgttctata catatgacca gcaacgagaa aaataaatgc aatagctaga
    40261 tgatggtgtg caatatcggt cagccataaa ctttgcgttt gtggatggaa tcctccgaga
    40321 agggttagaa tggcagttcc tgatccttgg gaggtaccaa ataaatgact acttgaatcg
    40381 gggttttgag cataaagatt ccactgacct gtaaaaagcg ggcctaaccc ttggggatgt
    40441 ggtaatacat ctaagaaatt attccatcga acatattctc ccctggatgc aggaatagcg
    40501 acatggacta aatgccctgt ccaagccaag gaacttactc cgaacagtcc tgacaaatga
    40561 tgattgagac gagattcagc atttttgaac cacgaaacgc tgggtttcca tttcggttgt
    40621 aggtgtaacc aacccgctat taaggatatg gcagaaagaa ataatagaaa aagagctcca
    40681 gtataaaggt cttcattagt acgtaaaccg attgtatacc accactgata aacaccagaa
    40741 taagcgatat tcactgggcc aagagcaccc cctcgagaaa aagcttccac ggccggttga
    40801 ccaaaatgag gatcccaaat tgcatgagca ataggtctta catgtaaagg gtcctgtacc
    40861 catgcctcaa aatttccttg ccaagctaca tgaaacagat ttccggaagt ccacagaaaa
    40921 atgattgcta attgaccgaa gtgagaagca aaaatattct gataaagacg ttcctccgta
    40981 atatcatcat gactctcgaa gtcatgtgca gtagcaatac caaaccaaat acgacgagta
    41041 gtggggtcct gagctaagcc ttggctaaac cttggaaatc ttaatgccat aatgcctttc
    41101 aaatcctcct agccattatc ctactgcaat aattcttgct aagaagaacg cccatgttgt
    41161 ggcaattcca cccagaaggt aatgggttac tcctacagca cgtccctgta caatgctcaa
    41221 ggctctaggc tgagtagcag gagcaacttt taatttatta tgagcccaaa cgatggattc
    41281 aataagttct tgccaataac cgcgcccact gaagagaaac attaaactaa atgcccatac
    41341 aaaatgagca cctaggaaaa aaaggccata tgcagataat gaagaaccat aagactgaat
    41401 tacctgagac gcctgtgccc ataaaaaatc gcggagccac ccattaatag taatggaact
    41461 ctgcgcaaag tttcctcctg taatatgagt taccacccct tgatcgctta tactacccca
    41521 aacatctgac tgcattttcc aactgaaatg gaatattact acggagattg cattgtacat
    41581 ccagaatagt cctaagaaga catggtccca agcggatact tgacatgtcc cccctcttcc
    41641 gggcccatca caagggaaac gaaacccaag atttgcttta tccggtatca aacgcgagct
    41701 acgagcaaat agaactcctt ttaggagtat caataccgtc acatgaatcg taaatgcatg
    41761 aatgtgatgt accaaaaaat ctgcggttcc taatggaata ggtaacaaag caactttgcc
    41821 acccactgcc actaaatcac caccacccca agtcaaactg gtgctcgctg ttgcaccagg
    41881 ggccgttcca ccaggtgcta aagcgtgggt gttttgtatc cattgagcaa agacaggttg
    41941 taattgtata gcggtatctg aaaacatatc ttggggacgt cctaaagcgc tcatggtatc
    42001 attatgaata tacaaaccaa aactgtgaaa gcctagaaat atacataccc agttgagatg
    42061 tgatatgatt gcgtcgcgat gcctaaggac acgatctaat agatcgttgt atcgagtagt
    42121 tggatcataa tctcttacca taaaaatggc tgcatgcgca gcagcaccaa cgatgagaaa
    42181 tccaccaatc cacatgtgat gtgtgaacaa tgacaattgt gtcccatagt cagtagctag
    42241 atatggataa gggggcattg aatacatatg atgagctaca acaatggtta aagatcctaa
    42301 catagctagg ttaagagata attgagcatg ccatgacgtt gttaggatct catatagccc
    42361 tttatgaccc tggcctgtaa atggaccttt atgagcttct aaaatctctt ttagaccatg
    42421 accaatgccc cagttggtcc tatacatgtg acccgctatc aggaaaagaa ttgcaatagc
    42481 tagatgatgg tgtgcaatat cggtcagcca tagaccccca gttactggat ctaatcctcc
    42541 acgaaaagta agaaattccg catattttga ccaattcaag gtaaaaaatg gggttgctcc
    42601 ttcggcaaaa ctgggataaa gttgagccaa aagatcccga ttcaagataa attcatgagg
    42661 aagtgggatc tctttaggat ctactccggc gtttagaaat tggttaatcg gtaaagatac
    42721 atgtacttga tgccccgccc aagaaaggga cccaagccct agtagccctg ctaaatggtg
    42781 attcaacata gattctacat cctgaaacca agccaatttt ggagcagctt tgtgataatg
    42841 gaaccaacca gcaaaaagca ttaaggctgc aaagatcaat gcgccaattg cggtacaata
    42901 gagttgtaat tcactagtta ttccagacgc tcgccaaatc tgaaaaaaac cagaggttat
    42961 ttgtattcct cggaaacccc cgcccacgtc accgttcaat atttcttggc ccacgattgg
    43021 ccaaaccacc tgggcactag gtccaatgtg agtaggatca cttagccagg cttcataatt
    43081 ggaaaaacga gcaccgtgga aatacatgcc actcagccaa agaaaaatga tggagagttg
    43141 cccgaaatgg gcactaaata cctttcgaga gatctcttcc aaatcaccgg tatggctatc
    43201 gaagtcgtga gcatcagcat gtaagttcca gatccaagtg gtagtatcag gtcccttagc
    43261 tattgttctt gaaaaatgac ccggtctggc ccattcctcg aaagaagttt ttatgggatc
    43321 cctatctacc aaaattttta cttctggttc cggcgaacga ataatcattg agtcctcctc
    43381 tttccggaca acacatacaa agaaacccgc caacagttag tcaagtcatt agtgaaccta
    43441 tgagagatgc ttataattag tctctttctc ttctactctt tttcttgtct acttctatct
    43501 cccatctatt tattttcttt agttattcac tagagcaatt atgatctgga agtcgatcca
    43561 gggcaagtgt tcggatctat tatgacatat ccatgaggtg ctcaacggac cttattaatc
    43621 ttttttagtt ttagaaaacc ctttcccggt gtcaaaaacc cattttttta catagtgtat
    43681 tcatatctca attagaaatc cctaaacgga gctactttct gtcttacata gaacatatta
    43741 ctttattcca aattccaaat tcaaaataac gtgagcagtc attagtcatt actaagataa
    43801 gagacattcc aggatctata tctataatat ttggtcattc gagggtcgct tttattagtt
    43861 ttattagttt taatagaata ggagaaaaaa aaaaaaaaaa aatgaattct ctaccgtatc
    43921 tatgtatcct ttctccctac gaaataccag acgaaataga acggccttag aaaagatata
    43981 atgaaattct ttgattgggt cttcccagaa aaaggatctt attattaaaa actgatgagg
    44041 ccaacaaaca attaattata actataacaa aaaatagata tataaattct aacgaaataa
    44101 ataaacagag agttcttatt cgaaacgccc cgtgatcttc aaccaattct gcgcttcaat
    44161 ataattacca ggagtgagcg cgatagcttg tttccaatac tcggcggctt gattgaacca
    44221 agcctccgca atttcagaat ctccctgtcg aatggcctgt tctccccggt tggaataggc
    44281 gggtcaattc ctttccttag aaccgtactt gagagtttcc cacctcatac ggctcggcaa
    44341 tccatttttt ggtgtccccg tttttttaat cgactatatc gaattgaatg agatttctta
    44401 tcctaaccaa aagaggttaa tttcatgagc atgagtttca aacttgactt ttgattaaat
    44461 taataatcag ctttcatttt atcttttctc ccaccgtcag aagaataaca taaaagaaaa
    44521 gcatttctac tatcgttaga attttctgaa aggtacctat ctcggtttcg tctaaaaatt
    44581 tatatagaat ctttgaaaaa gtattttctt cctaagaaag aaaagactta ctgtctttgg
    44641 gatctgatgc tacaccgctg ctcaatacct taggggatcc actttattac agaagttgat
    44701 tcctaatttt gatttcatat catggacata aataagcagt tcttattgta tcggcatcgg
    44761 cccaaaacct cgcgaatcgg tctttacggt gcttcctcta tcaattagat cctttatcca
    44821 tagaataaag tatctaggca tatctatttc ttcatatttc gactctatga agtttctttc
    44881 tttgctacag ctgataaaaa tcgttttttg cacgatgcat atgtagaaag cctatttttt
    44941 tttctagtat ttattagtgt atttgctctt tcttccttct atagtagaga tagtcgcacg
    45001 taatgacaga tcacagccat attattaaaa gcttggggta agaacgggtt tcgttctagt
    45061 gcccgaaaat aatattctaa agcttttgta tgctctccgt tacttgtgtg gataaggcct
    45121 atgttataga gtatatagct tcgatcatag ggatcaattt ctagtcgcat agcttcataa
    45181 taattctgta aagcttccgc ataatttcct tccgattgag ctgacatccg ttacggtcgt
    45241 cattcgattc aaagaattct ccgttccaga aacgtacatg agattttcat ctcatacggc
    45301 tcctccccta tgtgcataat gaaaataata catggaatca aaaaagattg aaatattctc
    45361 attatgaatt cagtggggct aacgttttta caagaaatct ctagccaacc tttctgcaaa
    45421 agatattttc ttaacatcac gcgtgttgat actggtacta gataaaaatg gaaactccaa
    45481 caatttcttt gttctcaacg ccctttaatt tccaggaatt aatcacttca acagtcttct
    45541 atggttctaa gggtatccaa agtaccaacg agatggatgt ttgttatccc aaccattctt
    45601 ttgagtcccg atcccgataa ggaaaagcgg taattttaaa caaagttttc gtgttgttga
    45661 ttcctaggcg tagcgcctct tcccctatgc ggcctattgg tactagtcta gtatggtaga
    45721 gttggcctgt aatatagaac ccataggtgt aacctttcgc tcaatacttg aatcgacaat
    45781 tgaagcatct gaggctgcat taatcgggga tacacgacag aaggaattgt tttatctaga
    45841 aacttcacct tcaacaagcg tagatttttt caataatctt tttcgttctt ttctatcccg
    45901 aatcttccgt ctttctccta agaccgaagc ggtaaataaa aaaataatca aatcacacca
    45961 tctctataat aggtaaatgc ctctttttct cctgaagttg tcggaattat tcgtaataag
    46021 atattggcca caattgaaaa ggtcttatca ataaaatttt catttatccg cgatctaggc
    46081 ataggtagaa atccattcta taattctttt cattaactct cgtgagaaaa cgatcccaca
    46141 agtaaaggaa ttttacagta cgaaataaca taaaagcaga ctcatatcca attttttctt
    46201 tttgactttt tgaaaggggt cgataaaaaa tattagaatc cgattcgatt tcatccaaat
    46261 gtagtagtct aaatgtagta gtataagaat gaaaggaact attccgattt gatcaaagta
    46321 gaagaatcaa agaatttatc ttgcggatta ggataattcg agaggttttt ctgaaattat
    46381 gatccaaaga agaaaaaaat cgaaaaattc ttcaataatc cttctataat gaaaatagaa
    46441 taaccctcca ttttgtgttt tgtgcatagc gggtagacgc ttatacacta tacaatcaaa
    46501 tcgaaaagga tgatttatga atttggaata gatttacggg ttaaggggtt gttgttaagc
    46561 gacctaaaat tggaaagaaa ttttcaaatt cttatggaaa ttgaattcga ataaaaagat
    46621 aattatgatc taaaggtatc cattaaccat agtctaacaa aatagaccga tcagttgatt
    46681 cgttccaatt cattgattga atccggtaaa aatatcagaa aaaggtagga gcgccgtctc
    46741 cgtcttggca aacaagatat atctttattg ttattgtttt taaccgtttt tcaaaaaaaa
    46801 aaattatatt atctttttct cccagctccc tggctcgaag aaaaaattct ttctttgatg
    46861 aaaagttttc cgtttttata gctagaatgg attcgagtgt ctgtacccat ctaacaatcg
    46921 aatatgaaca actcgcaatt cgctcggatt ctctgtcata atcattatgt aggagagatg
    46981 gccgagtggt tcaaggcgta gcattggaac tgctatgtag gcttttgttt accgagggtt
    47041 cgaatccctc tctttccgta tcttcaccca attcaccaat gcttcagacc tttctttgag
    47101 atagattctc aattcctaat ttctgtgata cggaaggaaa gaaagaacgg gcagggaata
    47161 aagatctgcc tactgatcta tgatacatga atgggagaaa aatacaaatc tccggatcca
    47221 attccttacc ttgtgtccct ttacttaact taagtgaaag ggaagaattg tacgaaccct
    47281 tggtttgtta ttttagttag gtttaagtct gacgagaata atattctacg acaagtaatt
    47341 catttatttt caaaccgacc catttactat ctattatttg attgactaat cctttatatt
    47401 ggaatgcgtg aagagtcaaa tgctttggca attcttcatg gtgggatgaa tcaagataat
    47461 tttgaatcag agctctcgat ttttggtcat cccttgctgt aataatatct cggggtttgc
    47521 aacgataact tggtatatct actatacgac cattaactaa aatatgtcta tgattaacta
    47581 attggcgggc ttgaggaata gttgaagcca tacccaatcg aaaaaggatg ttatctaaac
    47641 gcatttcaag taattgtagt aaaaccagac ccgttgatcc tttggctttt ccggcgatac
    47701 gaacatattt aagtaattgc cgttctgtaa gaccataatg aaaacgcaat ttttgttttt
    47761 cttctaaacg aatacgatat tgagattttt tcccggagcg caattggttt ctaagatcgc
    47821 ttccggctcc aggtctttta ctcgttagtc ccggtaaagc ccccaggcgg cgtatttttt
    47881 tgaaacgagg ccctcggtaa cgtgacataa aaactcctta ttttattgaa atttcataaa
    47941 cctaaattaa aactaaaact gagctaaatg ataaatgaag tgaaatccac tgaagtattg
    48001 tactacaaag aataatgaga tgtatcaata tccacacact tttttgtatt gtatatatat
    48061 aaatataaat caaaagacgg ttctttttct tgatttattc tgccgaggtc taactcctcc
    48121 aattatgatt cataattaga agctcctaca acataataaa tcgatgcccc ttggaaaaga
    48181 gggacgaagt cctttcaatg ttcttttctt tcaaaaagac attatcaatc attttttaaa
    48241 atcaaacaaa tagagaaaag ccggctatcg gaatcgaacc gatgaccatc gcattacaaa
    48301 tgcgatgctc taacctctga gctaagcggg cttaaataac ggcaatgaga tggtgcatgc
    48361 atagaaattc ggtaaattac tagaatctta tctattaact attcattctt agctattcat
    48421 aaagaaaaga atagagaatc aaattcaaaa taaatattga atattataga acataacgat
    48481 taaaataacg attaatagaa tatagcgatc tatagaattt cgatttctat atttatcaat
    48541 aataaatatc ttactcttaa ttaggtaata agagtctttt gttttgaatt gaaaatcatt
    48601 agaaattttt tttttctaac ctaattttat taatatattc gattctatta ttatatagaa
    48661 tagaatatac agaatattat tattctactg attctatata tctatttttt ctatatctct
    48721 attttttttt ttctagatat ctatttatct attttgaatt atcaatcgaa tctagtatta
    48781 gcttcttatg atacattatc taaattatcc attcttttat tctaattcta aaaaatgatg
    48841 ctttggcttt cgactaaata attcgatttg aattcgaaat taataaaatg attagttata
    48901 actattatat tcgaaacgat taattaatat ttaattcatt ttcattttag ttattttttg
    48961 ttatgttata taggatccgc cttagcctta agtaaaggat aagaaaagta aaggataaga
    49021 aaaaaatgaa attaaagaaa aagatgaaat ccagataaat gcaatccata taactgtaat
    49081 ccagattaga atgagggagt ctaatgatac atttctccgt tttttgtttt caacgaaaga
    49141 aaagacgaaa aaaaaaaaga atcgaccgtt cgagtattcc accggattgc atgagaaaaa
    49201 tgagagtaag agaggcatat gttaatgtta tgtaatatat atccatatat attgaattgc
    49261 ggatacagaa aggatagaat catttctgac aagaaatcga atttcaatat aggaatccgt
    49321 atctaatgaa ttctatgttt cagcgtaaat gaaagaaaaa ggagaacggc atcgaggtcc
    49381 taatctcaaa atgcaagggg ggatatggcg aaattggtag acgctacgga cttaattgga
    49441 ttgagccttg gtatggaaac ctactaagtg ataactttca aattcagaga aacccgggaa
    49501 tcaaaaatgg gcaatcctga gccaaatcct gttttacgag aataaaacaa agcaaacaag
    49561 ggttcagaaa gcgagaaaag ggataggtgc agagactcaa cgggagctgt tctaacaaat
    49621 ggagttgact gccttttttt gggaaagaaa ggaaaattaa tcgaatatcg aaactgcata
    49681 aaggatgaag gataagtcta taatacacta tggatacaaa atgcaaaatt atctcaaaaa
    49741 tggcaacctg aagctgtatt tatattaatg aaaaagaaaa caaaagaatt gggattccaa
    49801 gttgaagaat cgaatattca ttgatcaaat cattcactcc atagtctggt agatcgtttc
    49861 ttttgaagaa ctgattactc agacgagaat aaagatagag tcccattcta catgtcaata
    49921 taaataccgg caacaatgaa atttatagta agaggaaaat ccgtcgactt tagaaatcgt
    49981 gagggttcaa gtccctctat ccccccaaaa agaccgattt gacttcctaa ctatttctcc
    50041 taccctctct tttttttagg ggttcaaaat tcgttctctt tctcattcat tctacctttt
    50101 tacaaacgta tcagagcaga attttttttc ttttatcaca atcacaagtg gtgtggtata
    50161 tatgatatac gtacaaatga acatctttga acaaagaatc ccgattcaca attcatatcg
    50221 ttgctcatac tgaaacttat caattattct attcaagaaa tcgaattcca cgctcaagac
    50281 ttttaatact tttttttatc ttttttaatt gacatagacc ccagtcatct agtaaaatga
    50341 ggatgatgcg ccggtaatgg tcgggatagc tcagctggta gagcagagga ctgaaaatcc
    50401 tcgtgtcacc agttcaaatc tggttcctgg catatatatt gaatttgtag aaatatctat
    50461 tctacaaatt cagtgatatg aatcgatata cataatacat attgattaat cgtatagatc
    50521 atgatacata catacttttt catctagcta ggtatctgga aatggacccc cccttttttt
    50581 tatagatgag taaagagtat ataaatgagt gaaagagtat ataaaaaatg gatatctaat
    50641 aaaagaatta attagattct ttttcctctt ctttttgatt tgttcatact atgtctccgc
    50701 ccgttcaaaa agaatgttaa tacaccatac atattcgaaa gggttaaatt ggttggttga
    50761 aagacccaag caaaagtcta gtctaggaag ttgaatgaag ggtgggaata gcctaaattc
    50821 atctccgata cagtacaaat tagaattcga tcccttttca ttttttattt ttattttctt
    50881 ttttctgttt cttccttccc tcctatgtga ccctctagag cccatctaag cgatgtgcgc
    50941 gatacaaagt tcatgatgca gaactctttt ttttagttca tcctattggc ttggctcatc
    51001 caaaacaagc atcttacaat tttgaaaatc tcaaaattgt aattgtattg tctttttttt
    51061 tttttctatt taatttattt agcgcgttca taataataat acgaatgcga cttcaattcc
    51121 tctctttgat ctagaaaaga acgtacaaat atttcttgaa tatcgggagt tgtaaaaatg
    51181 aagattagtt tcttataatt caattaattc aatgagcatc ttgtatttca taaaaactgg
    51241 gggcaatata atccttacgt aagggccatc ctatccaact ttcaggcatt aagatacgtt
    51301 taagccgtgg atgattatca taaaagattc ccaacatatc ataagattcc cgttcttgaa
    51361 aattcgaact tttccaaacc cagaaaacgg acggaatttt aggattattc cttggagcaa
    51421 atacttttat gcatacttct tccggttgat ctaccccata ctctattctt gtaagatgat
    51481 acacactggc taacagtccg cccggtgcta catcataggc acattgggaa cgtagataat
    51541 tgtaaccata tacatataaa atgacagcaa cggaatgcca atcctccggc tttatttgta
    51601 aagtttctat tccttggtaa tcgaagccca aagatctatg aattagcccg tgtttgacta
    51661 gccaagcaga caaacgaccc tgcatctttt tttctctccc acattttgat ttctataaat
    51721 atttcacatt tacgatgaaa ttttttcatt tatgaagatt aattcgctct ttctttttct
    51781 gtacaaaaaa atccttccta attaacgaat tcgggggaag atactgaacc tttgtatttg
    51841 aaaaatgttt cagtttcagg agggatttcg gacatcgatg gtggttgata gagtaatcct
    51901 tgatcataat ttccagtatc agtactgcct acaacacgaa acttgtggtt ggtagtaaaa
    51961 gtaaacgacc gattctcctg ttgcaagcga attcgctctt catagatttc tcgagatatt
    52021 ttcttacgaa gttttgttat ggcatctata actgcctctg gtttaggcgg acagcccggc
    52081 aaataaacat ccacaggaat tagcttatcg actccccgaa cagtactata agaatcggta
    52141 ctgaacatcc cccccgtaat cgtacatgct cccatagcaa taacatattt tggttcaggc
    52201 atttgttcat ataatctcac taaagaagga gccattttca ttgttactgt gccagctgtt
    52261 aaaattaggt ctgcctgtct aggactcgat cttggtacca gtccataacg gtcaaaatcg
    52321 aaccgtgagc ctattaatga agcaaattca atgaagcaac aactggtacc ataaagaagc
    52381 ggccataaac tggagagtct tgaccaattt gaaagatcat ttgatgtagt tgaaataact
    52441 gaattggggg ttgttcgatc aagtaaggaa aactcaatgg aattcataat tgtctcaatg
    52501 ttattttttt ttttttactt ttttggttat tgtctcaata ttccgaaact aagaccactc
    52561 caatgctcct tttcgccacg cataaactga accaacaatt aggataagca taaaaatgaa
    52621 agcttctata aatacggata cccccaatac atcaaaactc attgcccatg gataaagaaa
    52681 aaccgtttca acatcaaaaa caacaaaaac tagagcaaac atataataac ggattcgaaa
    52741 ttgtaaccaa gcatcgccca ttggttctat acccgattca taactagaaa gcttctctgg
    52801 tcctttgcta atcggggcta aaactgcgga aattagaaat gccaaaatag gaataacgtt
    52861 tgatattatt agaaatgccc agaaaatatc atatttgtaa agcagaaaca tagacgaact
    52921 cctttgaatg tggaaaatat accgaattcg tcgattcgaa ttggaattca ttgtcaagtc
    52981 atcggtaaca ggttagtcaa aaccaaaatg cattttggtc gaaccacaca gtttcacttg
    53041 tttgctgtga tgtctcgttt ctcgattgta ctcctatttt cattacactt ccttcgattt
    53101 tatttcagta tagtataaat ctcttataca aacaaaacaa ataaaactct cttgctttca
    53161 cctcgcttcg ggcttttaga aaaaaaaatt ccaaatagaa ttctcatttt gatttcgaat
    53221 tttgaaattt agaatattcg aattcgaaat tcaatctatt ttcgattcta ttttctatat
    53281 atattttgtt ttctgtttat gaaaagatct tcgtttttca aacgcgggcg tgtcgacaaa
    53341 tacagtaatc cgttcctata tccatgtgac ttactattcg atttgagtgg ggttaggttg
    53401 gagttttcat ttttaaccgg attcatgtca tgattttgcc tcctttactg tccacaatca
    53461 aagagttagt gagacttctt ttccttggta tacccactcg tttttggtga atttttggag
    53521 gcaaaatcat atggaattca catatgaaaa aaatgaatta ctaaaaaaaa tgggtttctt
    53581 tatccgagat tcgaaaaaaa aaaataacga ttgaaatggg cttttgtttt ccgttttatg
    53641 ttctgctctg aacgagcccc ctacaagcaa gcttatggga atgattttat ttcgatgaac
    53701 caagcaacca cgagcgaccg gttacaaaca acaaaaaata cagtaattga gtaaatgaaa
    53761 actatagaac tttttgtatt tcaatttgga tgattatatt attatagggc tatacggact
    53821 cgaaccgtag accttctcgg taaaagagat cgaactgatt cttatcaaaa tgattcgaac
    53881 tctttcaaag acccaacatg catttttttt ttttgcattg ggctctttca ttaactgcta
    53941 gaaatatcag ttagtctacc atattttttt tcttgacaga aaaaaaagaa atggctccac
    54001 gtgctcggat tcattatttg gattgtgata taggagcact accaaagtgt ttcaaagaaa
    54061 ggttatcttg acgtaggttt gcttctggcc tagattaacc taagttaaat ggagtctcta
    54121 tcatcctgat taaagaatca aatatgaaac ttcatacgcc ttaaggttca taggacaaaa
    54181 agagaatttt tgaggtcctt atactcatta tgcctagcat tgaatagact aggtattcac
    54241 cttatcaata tctcaaatca atgatggatt ccatttggtt cctaaatggg aacctgaatc
    54301 gaaccaaacc atttgtcagg ctattgttct cttgttttgt tccctaaaaa tcctggagtc
    54361 agacattgat ttctcaaaaa gatcaattct ttgattgcat gatggactct tctgaaaaac
    54421 attggcgcac gtgtaaacga ggtgctctac ctaactgagc tatagccctt gtgcttgtga
    54481 tacatatttt atcatattat ggagataatt tcttgtcaag atgaatattc catgatccaa
    54541 catcgtatct ctttgatctt tttgattggt attgcttcga agtcttattg catttataat
    54601 ccatcaatgg gaggggtcct tttttttctc cttataatga taaatgacct acttaactca
    54661 gtggttagag tattgctttc atacggcggg agtcattggt tcaaatccaa tagtaggtag
    54721 aacttattag ataccatggt caatggtatc taataagttt ttctacttac tgattttgta
    54781 tcttttctat cctattcgat ttgattttcg aattgaaact caaacatttt tccttacatc
    54841 agaatccgat ttcacttgat tgtatttgat tggattcaat cggaagaatc catatgtgta
    54901 gaaacaaaaa ttctttggat taggattatt cgattcgggc gcaccgacta gttacgaaat
    54961 cacattgaga acctctactc gtgtcctagc tcgtctgaga gctagatttg cctcaattgt
    55021 ttgtctctta ctttcagctt tactcaagcc ggcttccgct atttcaagag tttgctgagc
    55081 ttcttgggga tcaatgtcac tactcttctc cgcatcattt actaaaacgg tgatctcatt
    55141 attacctatt ctagcaaaac cgcccatcag agccatcgtt aaccattggt cattaaagcg
    55201 tattctcaaa atacctatat ctacagctgt ggcaataggc gcgtgatttg gtaatacgcc
    55261 aatttgtcca ctattagtag ataaaatgat ttctttcact tctgaatccc aaacaattcg
    55321 attaggggtc agtacacaaa gatttaaggt catttcttca aattgttctc catttctaag
    55381 tttgtagcct tcgcagtaac ttcatcgatg ttacctacta aataaaaggc ctgttcagga
    55441 agaccatcta attctccgga cagaatcaat ttaaagcctc taattgtttc tgctagacca
    55501 acatatttcc ccggagaacc ggtaaatact tctgctacga aaaaaggttg tgataagaaa
    55561 cgctcaattt tgcgggctct tgctacggtt aaacggtcct cttcggataa ttcatccaac
    55621 ccgaggatag ctataatgtc ctgaagttct ttgtaacgtt gtaaagtttg cttaactctt
    55681 tgcgcagttt cataatgttc ctcaccaacg atccgaggtt ggagcatagt tgacgtcgaa
    55741 tctaaaggat ctactgcggg atagatacct ttggcggcta atcctcttga tagtacggta
    55801 gtcgcatcta aatgtgcaaa tgtcgtggca ggagcggggt cggtcaaatc gtccgcaggt
    55861 acataaacgg cttgaatgga agttatggac ccctccttgg tagacgtaat tctttcttgt
    55921 aaagaaccca tttcggtact aagggtaggt tgataaccca cagcggaagg cattctaccc
    55981 aataaagcgg atacctcgga tcccgcttgg acgaaacgga aaatattgtc gataaataga
    56041 agtacgtctt gttcattaac atctcggaaa tattccgcca tagttagggc agtcaaacca
    56101 actctcatac gagctcccgg cggttcattc atctgaccgt agactagagc cacctttgat
    56161 tccgcaaggt tttgttcatt aattactcca gattctttca tttccatgta aagatcattt
    56221 ccttcacgag tacgttcacc gactccgcca aatacggata cacccccatg agctttggca
    56281 atgttgttga tcaattccat aatgagtact gttttaccca ctccagctcc cccgaatagt
    56341 ccgatttttc ctccccgacg ataaggagct aaaagatcta ctaccttaat tcctgtttca
    56401 aaaatagata attttgtatc taactgtata aaggcaggcg cagatttatg aataggagat
    56461 gttgtgcgag tatctacagg acctaaatta tcaacaggct caccaagcac gttgaaaatt
    56521 cgtcctagag tcgctccgcc aactggaaca cttagaggag ctcccgtgtc aatcacttca
    56581 attcctctca ttagaccatc tgtagcactc atggctacag ctctaactcg attattccct
    56641 aataattgct gtacctcgca agtcacatta attggttgac cgacagtatc tcgaccctta
    56701 actatcagag cgttgtaaat attaggcatc tcccccgggg gaaaggctac atccagtacc
    56761 ggaccaataa tttgagcaat acgtcccagg tttttttttt caagtgcgga acccccagga
    56821 ccagaagtag taggatttat tctcataata ataataaagt gaaatatatc aaaaaatttt
    56881 tacgaaattt atcaaatcca aaaagaaaat cttcgatagc aagttgatcg gttaattcaa
    56941 taagaaatgg gggttagcac tcgattttgt tggtagcgtc caaccgaatg caattcaatt
    57001 ttttatttat ggaatttcaa tgaagaaatt ttaaagctca aacaacccat tttcaaaatc
    57061 tcaagtggat gaataaaatt cttgagaaag tatttgattt ctctatcatt atagacaata
    57121 ccagccatat tatctacgga attcgaacct gcactttttt ttgattcatt atttcttgtc
    57181 ccttatttct tattcttatt ttagcatatc gatttatgtc tagtctattc tttttttata
    57241 cccccctttt tattttatgg atgaattccg catattttct tttcacatct aggatttaca
    57301 tatacaacgt atattcctgt caacagtcaa tttcttatta tttagatatt ttgattgaaa
    57361 aaaaaaaagt aagggattca aaactttaaa aacaaggatt gggttgcgcc agacatatga
    57421 aagagtatac aataatgatg tatttggtga atcaaatacc acggtctact aaaaaaaata
    57481 aggagacgtt ctgattagtt gataatatta aatgaaattt ttgtgaaaga ttcctgtgaa
    57541 agggtttcat taactcctaa tttatgtcga gtagaccttg ttgctgcgag aattcttaat
    57601 tcatgagttg tagggaggga cttatgtcac cacaaacaga gactaaagca agtgttggat
    57661 tcaaagccgg tgttaaagat tataaattga cttattatac tcctgactat gtaaccaaag
    57721 atactgatat cttggcagca ttccgagtaa ctcctcaacc cggggttccg cccgaggaag
    57781 ccggggccgc ggtagctgcg gaatcttcta ctggtacatg gacaactgtg tggaccgatg
    57841 ggcttaccag ccttgatcgt tataaaggac gatgctacaa cattgagccc gttgctggag
    57901 aagaaaatca atatatatgt tatgtagctt accctttaga cctttttgaa gagggttctg
    57961 ttactaacat gtttacttcc attgtgggta atgtatttgg gtttaaagcc ctgcgcgctc
    58021 tacgtctaga ggatctacga atccctcccg cgtattcgaa aactttccaa ggcccccctc
    58081 atggcatcca agttgagaga gataaattga acaagtatgg gcgcccccta ttgggatgta
    58141 ctattaaacc taaattggga ttatccgcta agaactacgg tagagcagtt tatgaatgtc
    58201 tacgtggtgg acttgacttt accaaagatg atgagaacgt aaactcccaa ccatttatgc
    58261 gttggagaga ccgtttcttg ttttgtgcag aagctattta taaatcgcag gcagaaactg
    58321 gtgaaatcaa aggtcattac ttgaatgcta ctgcaggtac atgcgaagat atgataaaaa
    58381 gggcggtatt tgccagagag ttgggagttc ctatcgtaat gcatgactac ttaacagggg
    58441 gattcaccgc aaatactagc ttggctcatt attgccgaga taatggtcta cttcttcaca
    58501 tccatcgtgc aatgcatgca gttattgata gacagaagaa tcatggtata cactttcgtg
    58561 tactagctaa agctttgcgt atgtctggtg gagatcatat tcactcaggt acagtagtag
    58621 gtaaacttga aggagaaaga gacataactt tgggctttgt tgatttacta cgtgatgatt
    58681 ttattgaaaa agaccgaagc cgcggtattt atttcactca agattgggtc tctttaccag
    58741 gtgttctgcc cgtggcttca gggggtattc acgtttggca tatgcctgct ttgaccgaga
    58801 tctttgggga cgattccgta ctgcaattcg gtggaggaac tttaggacac ccttggggaa
    58861 atgcgccggg cgccgtagct aatcgagtag ctctagaagc atgtgtacaa gctcgtaatg
    58921 aaggacgcga tcttgctcgc gagggtaatg aaattatccg tgaggctagc aaatggagtg
    58981 ctgaattggc tgctgcttgt gaagtatgga aggagatcaa atttgaattt gaagcaatgg
    59041 atactttgta atccagtgat taacgtttgg tttattagtt gaatttcaat taaactcggc
    59101 ccaatctttt actaaaagga ttgagccgaa cccaacgaat ttattgtata gattttggat
    59161 actacatatt tatctaggta tataagatct gaaatacaaa atagaagact aaacacaact
    59221 ctttctattg ttgtgttggg tccacaatta atcctatggg cccttaggat tggtgtattc
    59281 ttttcgatcc cgtagtttcg tcatggatcg agccaagtat cacaacttct tctacccatc
    59341 ctgtatattg tccttttcgt tccgtgttgg aatataaact tattatatta gtagatagta
    59401 gacgggattt tacgaaaaaa gctcttcata ttcataggag agaacaaata tttctttttt
    59461 tcaatgccaa ttttacacaa tatggggaca accactattt ctaattgaaa aagatcgtat
    59521 agagtgaagc gatactccgg ggtctcacaa aagagaatga tttctttcaa ttgactattc
    59581 atctattgta ttttcatcta aataggggca agaaagttct atggaaaaat ggtggttcaa
    59641 ttcgatgggg gagttcgaat acaggtgtgg gctaagtaaa tcaatcgata gtctgggtcc
    59701 tattaaaaat aaaaatacca gtgtaagcga gggcccggtt agaaatgata aagataaaaa
    59761 cattcatagt tggggtgata gttctagtta cagcaatgtt catcatttag ttagcgttag
    59821 ggacattcgg aatttcatct ctgatgacac cttttttgtt agggatagta atagggacag
    59881 ttattccata tattttgata ttgaaaatca aattttagag attaacaatg atcattcttt
    59941 tctgagtgaa ctagaaagtt ctttttatgg ttttcgtaat tattattata ggaataatgg
    60001 atctaaaagt gacgatcccg actatgatcc ttccatctat aatactaaat cgagttggaa
    60061 taatcacatt gataatttcg ttgactctta tcttcagtct caaatctgta ttgatagtca
    60121 cattttaagt agtagtaaca attacagtga cagttacatt tataattaca tttgtggtga
    60181 aagtagaaat agtagtgaaa gcaaaagttc caatataaaa actagtacga atggtagtga
    60241 tttaactata agaaaaagtt cgaataatct cgatgtaact caaaaataca ggcatttgtg
    60301 ggttcaatgt gaaaattgtt atggattaaa ttataagaaa tttttgaagt caaaaatgaa
    60361 tatttgtgaa caatgcggat attatttgaa aataagtagt tcagatagaa tcgaactttc
    60421 ggttgatcca ggtacttggg atccgatgga tgacggcatg gtttctctgg atcccattga
    60481 atttcattca gaagaggaac cttataaaga tcgtattgat tcttatcaaa aaaaaacagg
    60541 attaacagag gctgttcaaa caggtacagg tcaactaaac gggattcccg tcgcaattgg
    60601 ggttatggat tttcagttta tggggggtag tatgggatcc gtagtaggcg agaaaatcac
    60661 ccgtttgatc gagtatgcta ccaataaact tttacctctt attctagtgt gtgcttccgg
    60721 aggggcacgc atgcaagaag gaagtttgag cttgatgcaa atggctaaaa tatcttctgc
    60781 tttatatgat tatcaatcaa ataaaaagtt attctatgta tcaattctta catctcctac
    60841 tactggtgga gtaacagcta gttttggtat gttgggggat atcattattg ccgaacctaa
    60901 tgcctatatt gcatttgcgg gtaaaagagt aattgaacaa acattgaata agacagtacc
    60961 tgaaggttca caagcggctg aatatttatt ccataagggc ttattcgatc caatcgtacc
    61021 acgtaaccct ttaaaaggtg ttctgagtga gctatttcag ctccacgcct tttttccttt
    61081 caagaaaaat tcaatcaagt agagtcttga aaaatgaatt tttatttggt gacataagat
    61141 ttaattgtag aaagaatcat gcggatgatt gttgtttttt taccgatatt gctgattagt
    61201 aatatcggta aaaaaacaac aacataaaca gcgaattctt ccttcgaatt aggaggcaag
    61261 gcaaataaaa cgaatttcgt gttctgttcg cctcttctat atgtatataa ttcaaatata
    61321 gaaaatatag aatcttgcat ctttctatat ctcccaagaa gtcccctttt tataagaatt
    61381 cctgctcttg ggtcggattc taacgaatct ttcggggatt ttaaaatttt taagagactc
    61441 tttttttatt aaaaaagaaa ttagaagaag aagataagaa caaaataagt aagaataata
    61501 aagaaagtgg attatcatac atacatctat ttcatgtaga aagatgaata agtctgttta
    61561 tttagttcga cattgcttgc acttattata tatactcact tcgatatact tagtatacta
    61621 atatacgaat tataaaatga attataatta ttataagata tccttataac aataacaggt
    61681 acaaatatta aatcgaggta ccccattcta tgacaattct caacaactta ccctcctttt
    61741 ttgtgccttt agtgggccta gtatttccgg caattgcaat ggcctcttta tctcttcatg
    61801 ttcaaaaaaa aaagattttt taaatctgat gtggtcaaat ctcatctagt ttttttttca
    61861 agacttagcg aacaaggata tctatttagt agaatattgt ataagaataa caggtggctt
    61921 tctccgaaca taaatgaaaa agatcttata catgcgtaaa catgatatat ggacaaacga
    61981 attctagcaa ttttaaaaaa taggctggga tccgaactca tgtctgaaat taaagtaaat
    62041 ctatccatgt agctattgat agggaatcat atgaagggga tgcttttatt ttattatatc
    62101 taaccaattc gattaattac tactaaaagt tcacatcaga atagtactag ttgatgagag
    62161 ttacttcgga aaaaaagtaa agtgaatttt ttttttgtta ttccataaaa tgcaactggg
    62221 tctactatgt atgagttggc gatcagaata tatatggata gaatttatag caggatctcg
    62281 caaaacaagt aatttctgct gggcctttat ccttttttta ggttcattag gattcttatt
    62341 ggttggaatt tctagttatc ttgataagaa tttgatatcc ttctttccgt ctcaacaaat
    62401 cctttttttc ccacaaggga tcgtaatgtc tttctatggg atcgcgggtc tctttattag
    62461 ttcctatttg tggtgcacaa ttacatggaa tgtaggtagt ggttatgatc gatttgatag
    62521 aaaagaagga atagtgtgca tttttcgttg gggatttcct ggaaaaaatc gccgcatctt
    62581 tttacgattc cttatgaaag atattcagtc catcagaata gaagtaaaag agggtattta
    62641 tgctcgtcgt gtcctttata tggaaatcag aggcctggga gacgttccct tcactcgtac
    62701 tgatgagaat ttgactccac gggaaatcga gcaaaaggct gcggaattgg cctatttctt
    62761 gcgtgtacca attgaagtat tttgaaaaaa gaaactgcaa aataaatgct ttctcagcaa
    62821 gaggaaaacc cctaagaatc ctcttttttc tataagcata acttacttaa ttaaagtttc
    62881 ttcagaacgc ctcgtggggc caaagcaagg caaacgtgta cgtagcggcc ataatataaa
    62941 acgaaacctt ttttgttttt gtctgtcaat tttttttttc gaaatatttg atattttctt
    63001 ttttaataaa caggaagttc tttcatttcg aaatccgaaa aagattcatt atttgaatct
    63061 ttatttgaat ctttcgggca ttcatcaaag gggagtaatt acttcgaata ttggatcaat
    63121 taagatatcc ggaaacaatc tattttttta ttatttcttc atttgaattc gaattcgaag
    63181 tggattcttc ttctatttct gtattttttc tacactagat tcaaggacta acctctgaat
    63241 cacaactaaa aaacgggggc tcgattaata aattaataat taataggcgc gataccttat
    63301 aatagaactt atgcttgata gaaatattag atcgcataga gtcaacgaat gaggtgacaa
    63361 ttcacagatg aaaaaatgac aaaaaagagc gcatctattc cccttcgata tctttcattt
    63421 atagtatttg tagtcttttt gccccggtgg atcactctct catttaataa aagtctagaa
    63481 tcttgggtta ctaattggtg gaatactagg caatccgaaa cttttttgaa cgatattcaa
    63541 gaaaagagta ttctagaaaa attcatagaa ttagaggagc tatttctctt ggatgaaatg
    63601 gtaaaggaat tcccggaaag acatctacaa aagtttcgta tggggctcca caaagaaaca
    63661 atccaattga tcaagataca cgatgaggat catatccata caattttgca cttctcgaca
    63721 aatctaatct gtttcgttat tctaagtgct tattctattc tgggtaatga agaacttgtt
    63781 tttcttaatt cttgggttca agaattccta tataatttaa gcgacacaat aaaagccttt
    63841 tccattcttt tagtaactga tttatgtatc ggattccatt cgccccacgg ttgggaacta
    63901 atgatcggct atgtctataa cgattttgga ttttttcata atgatcaaat tatatctggt
    63961 cttgtttcca cttttccagt cattctagat acaattttca aatattggat tttcctttat
    64021 ttaaatcgtg tatctccgtc acttgtagtg atttatcatt caatgaatga ctgaaaaacg
    64081 agtcaattag aatgtttctt actttgtacc taagcaaagc attccaggtc gtacttacct
    64141 tactctttct acccattcag aggattcctc ctatattcca gtaaaattat ttcagtaaat
    64201 agcaaaatcg tggataggga actatactag cgacctaccc aaatttattg tagaaatttt
    64261 cgggatcaac gattggacca tgcaaattag aaatactttt tcttcgataa aggaagagat
    64321 tactcgattc atttccgtat cactcatgat atatataata actcgggcct ccatttcaaa
    64381 tgcatatccc atttttgcgc agcagggttt tgaaaatcca cgagaagcca ctggtcgtat
    64441 tgtatgcgcc aattgccatt tagctaataa acctgtggat attgaggttc cgcaagcggt
    64501 acttcctgat actgtgtttg aagcagttgt tagaattcct tatgatatgc aactgaaaca
    64561 agttcttgct aatggtaaaa agggggggtt gaatgtaggg gccgttctta ttttaccgga
    64621 agggtttgaa ttagcccccc ccagtcgtat ttctcccgag atgaaagaaa agataggcaa
    64681 tctatctttt cagaattacg gccccactaa aaaaaatatt cttgtgatag ggcctgttcc
    64741 tggtaagaaa tatagtgaaa tcacttttcc tattctttcc ccggatcccg cgactaataa
    64801 agatgttcac ttcttaaaat acccaatata cgtaggtggt aacaggggaa ggggccagat
    64861 ttatcccgac gggacaaaaa gtaacaatac ggtttataat gctacagcag cgggtatagt
    64921 aagcaaaatc atacgaaaag aaaaaggggg gtacgaaata accataacgg atgcattgga
    64981 tggacgccaa gtggttgata ttatccctcc aggaccagaa cttcgtgttt cagagggcga
    65041 atctatcaaa cttgatcaac cattaacaag taatcctaat gtgggtggat ttggtcaggg
    65101 agatgcagaa atagtacttc aagatccact acgtgtccaa ggccttttgt tctttttggc
    65161 atctgttgtt ttggcacaaa tctttttagt tcttaaaaag aaacagtttg agaaggttca
    65221 attgtccgaa atgaatttct agatccgcaa atttatcaac atcaggtttg taaaaagaac
    65281 aaaatttttg ttcgcaattc caattatgtt atgtatgagc aaaaaaatta tgaaaggtct
    65341 tttgcttgtt tatattcttt ttcgaccaaa tgtcgggaat ttcttgtact gcactcctaa
    65401 atcatagtat atattgtgaa gaaggctatt ttactttacc cctcctttgt tttgtcaatc
    65461 caagtgggag gggttatcac gattgtctga ttaaactatt ttagaatgcg tcagtagttt
    65521 tctattctaa tcgaatcaaa ttcgattaga actagatact aagcataaga taagtaagcg
    65581 gagaatataa agaaagcaag gatagataag ggaaacaagg gaatcaaaaa ggtattattc
    65641 gtcgtcctag tcttcgacat cagaaaggga attttccata tccctttctg gtgtcgaaat
    65701 cataatggtt cttgattcca ttcgtcaaag attcctattc ttagtttcga tttttccagg
    65761 tttatcagaa cttttttttt tgtttatttc ttatgtatac atataattaa gtaatgaaaa
    65821 aaaaaaagaa atgaagtttt ttgaagcatc ggaaaaagtg atccattttc tcatttatac
    65881 gaacaaaaca aaatattatg attattaaga actcaacggg gcactacccc tcgaatcaga
    65941 caaagaaaga agttataggc cccgttgagt tcttacgctt tgatgtctat aacgcagttc
    66001 atccgcttac tacagggacg aacccaatcc ggaatatgaa ccataaaaga aaatgcctat
    66061 taaaccaatc acaggaatac cagttacagt acctattatc caaagaggaa tccttccagt
    66121 agtatcggcc atttatccca cttccctcca cattttatca agtggtcgtg ctagagacat
    66181 aaacagtcat agataattat aagattaaga tgcgatcctt ccgactggga taagataatt
    66241 cctactattt ttttattatt ctactattct cttttcttct cttaattgaa gaaataattg
    66301 gaaaataaaa cagcaagtac aaaaatgagt aataaccccc agtagaggct ggtacgattc
    66361 aattcaacat tttgttcgtt cgggtttgat tgtgtcatag ctctctaatt cggattaggt
    66421 ttatcgttgg atgaactgca ttgctgatat tgaccctaaa aaaaaaacgg taggtacagc
    66481 tagtccgtga acagccaacc atcgcactgt aaaaattgga taggttcgat ctatggtcat
    66541 tgggtcctcc taaaaagatc tactaaattc atcgagttgt tccaaagaat caaaacggcc
    66601 ggttattaat ggaattcctt gtcggctctc tgtaaaatac tcgtttggac gagggcttcc
    66661 aaacacatcg taagctaaac ccgtgctcac aaataaccaa cccgcaatga atagggaagg
    66721 tatagtaatg ctatgaatga cccagtatcg aatactggta ataatatcag caaaagaacg
    66781 ttctcctgtg cttccagaca tgctgagctc cacatattct tgtacagtca aagggggatc
    66841 gattccgtaa aagataagat cagtaaatgg aaattcactg aattgcaatc tttgtgagat
    66901 cgtcaatata gtaccgaggg tacttttaga atctaccgaa tcagtatagc tatccttctt
    66961 ctgacacagc aacgcaattt caatcaatat cgaaatgcag tgctagaaaa tttcgttctt
    67021 cttttcttct tgctggtcga tgtataacta ggtaccattc ataggtgtcg aagaggtttt
    67081 ttattttaat attttaatcc ccctcttttt tttttaagaa attggttagt cgtccagaaa
    67141 caagtaacaa ggattcgata caataaaaaa gaaaaaaaaa aaaatgaaaa tagaaaatcg
    67201 aacggattcc ccaatttggt tccatattga tttcaaaaag gtttcgtttt tgaaatgaag
    67261 ttacatgaca ctgtttttat tagtattttg aatattaggt tactcaagag ttgcccaacg
    67321 aatctgttga ttctgaatcg tgggaggtgt cgatgtcaaa gatgatgaat ttatttcttt
    67381 ttctacccct aatcacttta ttttttttag taccttctag aataattgat gaatcaaaaa
    67441 ctttcaattg aacggagtct ttcaattggt ataatatttt tgcgtatcct cgtatctttc
    67501 aaaagtggaa acttaggaaa gtgctttcta aacatatgta taaaaagaac agatttcctt
    67561 tagctcctcc atgcctacta taactagtta tttcggtttt ttactagcgg ctttaactct
    67621 aacctcggct ctatttattg gtctgagtaa gataggactt atttgaaatt aattgaatga
    67681 ataattcata aaaagaaatc cttctgtggt attccatata tttggtagtt ccttaccgtg
    67741 ttaattacca attatttgga attgagattc ctaagcaata cgaattaata gtaatatttc
    67801 gggatagata ttacctcccc ttttcccttt tcaaataaat gaaattgaaa tgattgaagt
    67861 ttttctattt ggaattgtct taggtctaat tcctattact ttggctggat tattcgtaac
    67921 cgcatattta caatacaggc gtggtgatca gttggacctt tgattaatat taattcacat
    67981 ctcttttttt aactgacctc ctcctttctt taatttaatt tttggggggg gtcaaaggtc
    68041 aaattcagat tgctgtattt cagttcagcg aaattttcga tctaacaaga caagagcaga
    68101 atcacgctct gtaggatttg aacctacgac attgggtttt ggagacccac gttctaccga
    68161 actgaactaa gagcgctttc ttaccacaac ggaaaagact gtaaagaagg ggattctttt
    68221 ttttatatag tatagaaccc ccaaaaaaat ttcaacccca ataaatactt cttgcatatg
    68281 tatactatca taaaacatat gtatactatc ataaaattga aaattatgta ttatgtatgt
    68341 ccaaattgaa tcgctctaaa atgtatctct ggttactgct tcgaggagca ataataggta
    68401 gggatgacag gatttgaacc cgtgacattt tgtacccaaa acaaacgcgc taccaagctg
    68461 cgctacatcc ctttcaactg gtctacagta tcattgtaga aaatccccgt cttgttttcc
    68521 acatccttat tttatttcca tttccttcct ttctatgcaa aatgtatctt gccatttctt
    68581 cctcttggtc tcatatcata taacatataa taataaatta atatttttct cgggaattct
    68641 caggcgcaaa gggacccgtt tttttgcttt aagaaaaaga aaatcttctc taccgaatca
    68701 ttgcacatgt caagttgaat tggggattcc acacacaaat acaagtggtc tttaactaca
    68761 tatacatctc ttaccgtaat gtattacaat atggaatata aaaaaaagaa ggaggattct
    68821 taatgcgaga ttttaaaaca tatctttccg tggcaccagt actaagtact ctctggttcg
    68881 ggtctttagc aggtttattg atagaaatca atcgtttctt cccagatgcg ttgacatttc
    68941 cttttttttc attctagtta ttgatatgga aaggggtgaa gaagattaga gatagagtca
    69001 aatatttgtg actaatctct ctttcccgtc tttttttttc gaattagata gattgaatac
    69061 gggggtaaag agaaagaaaa aagtggattc aacctcagtt aaattcgggt taaggctcca
    69121 attaaattaa gaatcaaatt aataatagag ttaaaagaaa acaaaaggga aatgtgacta
    69181 gaataagagt atcatgcaat acaagatact taaataaaat actgtactgc gattagaaat
    69241 cgctttcgaa attgttgtat tacttattat ttactatatt aattgcaaca aaatctttat
    69301 ttcataattt gattttgagt tgttagccac ttctattttt tcgtcccttt tcctttcttc
    69361 ttatttgcgt cggatcggaa aatagaaacg ttgggtgaat caaaaaccca aaggaggttc
    69421 atggccaagg gtaaagacgt tcgagtaagg gttattttgg aatgtaccgg ttgtgttcga
    69481 aacggtgtta ataaggaatc aacgggtatt tccagatata ttactcaaaa gaatcgacac
    69541 aatacaccta gtcgattgga attgagaaaa ttctgtccgt attgtttcaa acatacaatt
    69601 catggggaga taaagaaata gatatagatc gaaccgagtg cttgggtgtc accctttcaa
    69661 ggaacatgaa aaaaatttag atatatattt cgattatttc atatattgaa ataaaaacaa
    69721 ctaaataaat atagacaaac ccaatcctat gaatttcttc tataattttt ttttttgatt
    69781 tgatcgaaat agtattttag ggataaggaa taaacaaatt atggataaat ccaagcgact
    69841 ctttcttaaa tccaagcgat cttttcgtag gcgtttgccc ccgatccaat cgggggatcg
    69901 aattgattat agaaacatga gtttaattag tcgatttatt agtgaacaag gaaaaatatt
    69961 atctagacgg gtgaatagat taaccttaaa agaacaacga ttaattacta ttgctataaa
    70021 acaagctcgt attttatctt cgttaccttt tcttaataat gagaaacaat ttgaaagaag
    70081 ggagtcaacc accagaactc ctggttttag gaacagaaaa aaataggctt ccttttcaat
    70141 tgaatcaaaa ttctaatccg aactcaaagg acgttttgtt caaaaaatcc gagaataatt
    70201 cgtgtcgtaa gaaaaaaaag aatcggggaa gaggaataaa tttttttatc gggcgtgttc
    70261 gctcattttg acgactttat catattatca gattttatca tactaatttc tactctacct
    70321 tcccggagtt cattctccag agaattccat ttcaaaaagt ttgtcggatt ccttccaatc
    70381 cccttatttt atgatctcgt tggaaatcat ataaagacaa ttcctatttg atatagctat
    70441 ttgtgcaagg attttacgat taagaagcaa ctgcccctta tacagattgt gtattaatct
    70501 actataaata taggatgccc ccgccccgcg aattactgca tttattcgag tgatccacaa
    70561 acgacgaaaa tccctttttt tcctatctct atcacgatgc gccgaaacca aagctcttat
    70621 tttctgttga ataattgttc gagtaagtct tgaatgagcc ccgcgaaaac ttgatgcaaa
    70681 taaacgcatt tttgttctac gtctccgagc tatatatcct cgtctaattc tggtcattga
    70741 gtaaatgaaa ctttaatgaa taactaattg atttcctttc tttcagttat tcttttcccc
    70801 cttcctagtc tattaataac aaaacggatt cttccaattt ataaaatcaa aattccaatg
    70861 gcttttgcta ctataacctt ccctaccacg cttttttcct tttttctagg cattggaaaa
    70921 ataaaaatag aaatagctaa agaaattgtg ggttccatcg tctctatggt tacttcttaa
    70981 acggtgaggt cttctctata caccggagct ctttccttca ttttattggt aacttgtaca
    71041 gttaccactc tttggctcta cccatgaatt ttccagtaat gggtctttca taatttcata
    71101 acgagatata ccttatacag taacggtatt taattatgaa gattggttgg gtagctgacc
    71161 ttgtgagtcc gttcttctaa acaaaatatt tctacttttt taaataggat ttcccccgct
    71221 taatggataa ctatttgtta ccaatgggga attctttctc atcttaaatt gaaaattcag
    71281 gtgatttaat ttgcaccaat tgaaaccata aatttcatac acaatagaaa gatatgatag
    71341 atccatcttt tttagatagt gaatggagtt cttccattct atccgattca ccggtaccga
    71401 tcattgatac tggaaaaatt gttttttctt ttgttttgtc tcagcccatg atttaaacga
    71461 gtcacacata caccctcgta catgttcctc gacgctgagg gcatccccca agagcggggg
    71521 atttcgtgac gtttctgatt ggctgtcttg ggtttctaat aagttgttta atagttggca
    71581 tgctgaatta tacattatgg gctggtttag attgatccta accggatgat tatgaattta
    71641 ttcgatttca atatattaat agaatattaa acccttaatt aagaagtaag aagataaaat
    71701 cttaaatcgt atatttgcac gaaatcactg ctatttttta tccaaccgct acaaaatcaa
    71761 caattccatg agcttgggct tctgttgctg acataaaagt atccctttcc atgtcttcgg
    71821 atacagccca taagggcttg cctgttcttt gtacataaac ccttgtaagg atttcgcgca
    71881 gtttcagtag ttcttccgct tccaggataa gttcggacgt ttgtgcctca taaaaaccgg
    71941 cagcaggttg atggatcatt accctgatca tataatataa cacaatcaaa ggttcctgta
    72001 tctcgcacga ggaggcaagg cgaagagata aagaataaaa taagaaaaag atagaattga
    72061 acaaccgtac gggcattttt ttcacattgc atacggctcc acaatggaat ttttttacct
    72121 ttcatcgaag aaagagaaaa tgtgggatct attataccca gatcggtaaa tgatccaatt
    72181 accacccttc tttttttttt cggaggagtt caaaaatact atgatggccc cgttgcttta
    72241 atatatttat ttcgtctgtg attcagcaat cccaaagttt cttttttttt tttattttga
    72301 tactctttca taacataaat gttgttaata acctgccggt gtgaaaaaag tttgtgacgc
    72361 tgaaatcgac ctacgatagg taagataaaa tcggaaatac ccttccttta tctcatacta
    72421 ctctttcgat acataatcta atattttgaa aaacaataaa aaatttgcat atcgaattcg
    72481 aagtgccatg ctaatattac ttaatattaa taattcatat ggcgaaggca tagtcttctt
    72541 ttttctctta aataaaaaac ccattggcgc caagcgtgag ggaatgctag acgtttggta
    72601 atagctcctc cgaccaggat aaaagacccc attgaggcgg ctaatcccat gcatattgtc
    72661 tgtatatctg gtcgcacaaa ttgcatagta tcataaatgg ctattccagg tattacccat
    72721 ccgccgggag agtttataag caaatacaga tccttggtat cactctccga actgagatat
    72781 acaaaaagac caataagttg attcgaaaca ttgctatcaa tcgcttggcc taaaaaaatt
    72841 aatctttccc gataaagtcg gttgattcgg ataaaattgt atcccttagg agccgtacgg
    72901 gcaccttttg atgcatacgg ttcaacaaaa ctaaaacttg cgaaaaaaaa aatcaatgtg
    72961 tagcttccag ccctctttct ttttttatag cggactcctt ctaatgaagg aaggggcttc
    73021 tctttcattt ttgaagaacg atgcgtttgg ccggttttcc tataatatta gaatataaaa
    73081 aacagtttta tcgcactaac ctttcattga tgtatttttt catcgagatc caatccaaaa
    73141 atcacgatgc tattttcttg ttcctgaatg ggcttcttcc atttttttag gtttatgctc
    73201 tactccgagt aagtatccgc ccgattttga tttgcacata taggacaaat gaccccaata
    73261 ccacgtcttt gttttttttt tttcattttt tctcaatttt acaattcatt tcttttatgt
    73321 cttccgccaa atagtcgacg tatccattat atttattatt cgattgatta actgtttggg
    73381 atagtgctat ttaataattt ctttctaaat agaactaaat agaattgttt atgatatcta
    73441 taagtcctaa taatagatat attaccaatt gggtttttct aaacggagcc tggatactta
    73501 attttattgg tccagccaag tcgaccataa attatttgaa ttgctaatat taatctggat
    73561 acctcttcac aaaacggatc taattgcatt tcattgcact tcacgttaca aatttttgat
    73621 gattcaatcg ctttttttgg gggcgaaaga gaggatatct cgatcggggg agagaatggg
    73681 gaaatcccat atgacccaat atatctgaca gggcgcacta tatgtcaatc caagttggat
    73741 ttcgctctcc gggagttcga aaaggaactt ttggaacacc aataggcata aactgaaaga
    73801 aaaaagaatt aagtactcta tttcactttg atgtggaaac gtaataatgg ttttattatt
    73861 ttaataatat tagctttatc gtcatatttt ctacatagat agaataagtt cataaaataa
    73921 aggaaaacaa agaaaatttt tacgaatagg tactttgaat gatgactaaa tatggatgca
    73981 tgcgctcttc gaaaagggaa taaaccccca ttgcgtattg gtacttatcg agtatagaat
    74041 agatctgctt ctcttttttc ctatgaacca aattgttcca tttttactaa aagaatagaa
    74101 caaatagtaa ccctttttcc gagataatcc actgaaaaaa aaaaggggtc catagcatag
    74161 ttttttcaat gcaataaagt tacatagtgt ctattttttg ttgataaagg ggtattacca
    74221 tgggtttgcc ttggtatcgt gttcatactg tcgtattgaa tgatcccggt cgtttgcttt
    74281 ctgttcatat aatgcataca gctctggttg ctggttgggc cggttcaatg gctctatatg
    74341 aattagcagt ttttgatccc tccgaccctg ttctcgatcc aatgtggaga caaggtatgt
    74401 tcgttatacc cttcatgact cgtttaggaa taaccaattc atggggcggg tggagtatta
    74461 caggagggac gataacgaat ccgggggttt ggagttacga aggtgtagcc ggggcgcata
    74521 ttgtgttctc tggcttgtgc ttcttggcag ctatctggca ttgggtgtat tgggatctag
    74581 aaatatttgg tgatgaacgc acaggaaaac cttctttgga tttgcctaag atctttggaa
    74641 ttcatttatt tctctcagga gtggcttgct ttggctttgg cgcatttcat gtaacaggat
    74701 tgtatggtcc tggaatatgg gtgtccgacc catatggact aactggaaag gtacaatctg
    74761 taaatcccgc gtggggtgtg gaaggttttg atccctttgt tccaggagga atagcctctc
    74821 atcatattgc agcagggaca ttgggcatat tagcaggctt attccatctt agtgtccgcc
    74881 cgccccaacg tctatataaa ggattacgta tgggcaatat tgaaaccgtt ctttccagca
    74941 gtatcgctgc tgtctttttt gcagcttttg ttgttgctgg aactatgtgg tatggttcag
    75001 caactactcc tatcgaatta tttggtccca cccgttatca atgggatcag ggatactttc
    75061 agcaagaaat atatcgaaga gttagcgctg gactagccga aaatcaaagt ttatcagagg
    75121 cttggtctaa aattcctgaa aaattaactt tttatgatta catcggaaat aatccagcga
    75181 aagggggatt attcagagcg ggttcaatgg ataacggaga tggaatagct gtcgggtggt
    75241 taggacatcc tatctttaga gataaagaag ggcgtgaact ttttgtacgt cgcatgccta
    75301 ctttttttga aacatttccg gttgttttgg tagacggaga tggaattgtt agagccgatg
    75361 ttccctttag aagggcagaa tcgaagtata gtgtcgaaca agtaggcgta accgttgagt
    75421 tctatggtgg cgaactgaac ggagtgagtt atagtgatcc tgcgactgtg aaaaaatatg
    75481 ctagacgtgc ccaattgggt gaaatttttg aattagatcg tgctactttg aaatccgatg
    75541 gtgtttttcg tagcagtcca agaggttggt ttacttttgg acatgcttcc tttgctctgc
    75601 tcttcttctt cgggcacatt tggcatggtg ctagaacctt attcagagat gtttttgctg
    75661 gtattgaccc agatttggat gctcaagtgg aatttggagc attccaaaaa cttggagatc
    75721 caactacaag aagacaagta gtctgatgca gcattgctct gttatttttc gcctctcact
    75781 tctattttct ctttgtgatt ttacatagga tactgaaaaa gtttggattt aaatctccgc
    75841 cctttcgcct tttctttgat tttttttttt ctttaatcgg ggagatgatc cccaataaac
    75901 aggtatggaa gctataattg taaaccgcga tcaaatttat ggaagcattg gtttatacat
    75961 tcctcttagt ctcgactcta gggatcattt ttttcgctat cttttttcgc gaaccaccta
    76021 aagttccaac taaaaaatga aatgattttt cattatctga attgaagtaa tgagcctccc
    76081 aatattggga ggctcattac ttcaactagt ccccgtgctc ttcgaacggg tctcttagtt
    76141 gttgagaggg ttgcccaaaa gcagtatata aggcgtaccc agtaaaactt acaagtaatc
    76201 cagatataga gatggcgact agggttgctg tttccattat tatataattt caagaccaca
    76261 atggatctat gataagattg tttatttaca acggaatggt atacaaagtc aacagatctc
    76321 aatgaataca aaataggatt tatggctgca caaactgttg agggtagttc tagatctggt
    76381 ccaagacgga cgtctgtagg ggctttattg aaaccattga attcggaata tggtaaagta
    76441 gctcctggat ggggaactac tcctttgatg ggtgtcgcaa tggctctatt tgcggtattc
    76501 ctatctatta ttttggagat ttataattct tccgttttac tggacggaat ttcactgaat
    76561 tagatttata agaaccccag cttttaaata aaaatacaaa aaacgatgca tttaggcctc
    76621 ggctttttat tttagcttat tcttttttgg tagttcgacc gcgaaatttt tgtgtttctg
    76681 tatttccgga atatgagtgt gtgacttgtt agaattgatc ctattgagag tacagagagt
    76741 gggtctgtcg tcttgataga gatggtttta ccccgtcgga tattcattct agtatctgga
    76801 gcacggaata tatgaaatat atcacgaagt atttgaacta tgattcatac ttaatattca
    76861 gacctcgtgg ccggattcct caaatttttc caaagaaaaa agttttcaat tgaaagagtt
    76921 ttcttctttc aaattcccat ttctgctttg attttgctca aagaacaaac ttttctttct
    76981 agttttagtc attatatcta ttctactcgt tgaataaacg atgatccaac ggttcttact
    77041 cagggaatcc ttgacttagc ttgaaggttt tattgaatca tcgtggttct agtatgaatt
    77101 taaggtttca attgattcct agggtcttaa caagaaaatt cctatcaata ataaagaaaa
    77161 caaaagtaaa gctacattac atacaaatta aaataacaaa tgaaagaaaa aaatagggaa
    77221 atagaagatt caagaggcct ggaacgatca acagaaagac aagtgagcct acttgatttt
    77281 ttgacattct aattagaaca aaaaaaagag ctttcttact tttactcttt catattttta
    77341 gcgaaaattg aatcaaaaga ttaagaagtt tccaattttc tattccatac ctcttttaac
    77401 cagttttggg gtttttttgt ttgagctgta cgagatgaaa ttctcatata cggttctcag
    77461 agggggagtc cccttggttt acctatctca ataaagtcta cgattggttc gaagagcgtc
    77521 tcgagattca ggcgattgca gatgatataa ctagtaaata cgttcctcct catgtcaaca
    77581 tattttattg tctaggagga attacgctta cttgtttttt agtacaagtc gctacagggt
    77641 ttgctatgac tttttactac cgtccgaccg ttacggaggc ttttgcttct gttcaataca
    77701 taatgacgga agctaacttt ggttggttaa tccgatcagt tcatcgatgg tcagcaagta
    77761 tgatggtact aatgataatc ctgcacgtat ttcgtgtgta tctcactggt ggttttaaaa
    77821 aacctcgcga attgacttgg gttacaggtg tggttctggc tgtattgacc gcatcctttg
    77881 gtgtaacagg ttattcttta ccctgggacc aaattgggta ttgggcagta aaaatagtaa
    77941 caggcgtacc ggaagcgatt ccggtaatag gatcgccttt ggtagagtta ttacgtggaa
    78001 gtgctagtgt gggacagtcc actttgacgc gtttttatag tttacacacg tttgtattac
    78061 ctcttcttac tgccgtattt atgttaatgc atttcctaat gatacgtaag caaggtattt
    78121 ctggtccttt ataaagaata tagagagatt tgtaatcaat catttttttt attacttggg
    78181 ggaggaacaa taatatttca ttgctacaaa tatggattat tcacaaagaa taagacatgt
    78241 atttttgaaa ttgcccctca actccacaat attgtattat ttatttgaca tgaatgaata
    78301 gttgaaggga attctccgaa gagaaaatgg attatgggag tgtgtgactt gaactattga
    78361 ttgggccgtg cagaagtatg cctttatctg ctacattgaa attcacaaaa aaatgtgtct
    78421 ttattccaac cgccgcccta tagagaggat aggctgggtt cgcttgaaga gaatcttttc
    78481 tatgatcaga ccgaagcatg ccgtgcatga ataggctccg taaaatccag tagaataagt
    78541 gatgtggcat aatcccgatt ttttttagtt attttactta cttaatagta tggaaatgca
    78601 ttcatttctt ctgcatcgat ccgttttatg atcctatcgg agtgaaacaa aggatctaaa
    78661 gaagagcagc ggctagacta tattagtaac aagcaaatcc tttgtacgcg aaaaaaaaaa
    78721 aaaaatatca ctcgatccat ttttttgtgg ggataagggt gaatcgcaag ggctgagaca
    78781 acccagaaag ctcttgatta tgatcaatat tgtaagccca cttgggtatg gagcatttac
    78841 ctctaagaac ttaattcttt gcaatggata gttgcaactt cgtaaaatgg aatccagaaa
    78901 tagaattatt catatatgtg tggatatggc taaatatagc ttttctaaaa tctatatata
    78961 tattcttttt ttatatgtat ccgtttagtt cggtggattc ttgctcgagc cggatgatga
    79021 aaaattatca tgtccggttc tttgggggga tggatctata agaattcacc tatcccaata
    79081 acaaaaaaac ctgacttgaa tgatcctgta ttaagagcta agttggctaa aggtatgggt
    79141 cataattatt acggagaacc cgcatggccc aacgatcttt tatatatttt tccagtagta
    79201 attctcggta ctattgcatg taatgtaggc ttagcggttc tagaaccatc aatgattggt
    79261 gaacccgcgg atccgtttgc aacccctttg gaaatattac ccgaatggta tttctttccc
    79321 gtatttcaaa tacttcgtac agtacccaac aaacttttgg gtgttctttt aatggtttca
    79381 gtacccgcgg gattattaac agtacctttt ttagaaaatg ttaataaatt ccaaaatcca
    79441 tttcgccgcc cagtagcgac aaccgtcttt ttgattggta ccacagcggc cttgttcttg
    79501 ggtattggag caacattacc tattgataaa tccctaactt taggtctttt ttaacttgat
    79561 tccattgtaa aatatcataa tgtgcgtatc tagggagtag tcgcttcaga gtcaaagtga
    79621 attctcccta gatacctcta ttcaattcaa ttccggtccg aatggataga ttgtgctaaa
    79681 ggtgcaaacc cttttttttt tcgattttta agaaaaaaat gaactaaatt caattcaatt
    79741 gatttaaaat tgattttatt ttgcttttag gtaaatcaat tgttaagtgc ttttctattt
    79801 cttttctaaa atgcccaata tctgttttac atcttctatg cgaaaatgct caattttcat
    79861 aaggtcttct tgactgttat tcaaaaggtc gaataatgta tgtatattgg actttttgag
    79921 acaattatag atcctgggag acaattctga ttggtcaata aaaatggatt tccatgctat
    79981 ttcttttttc tttttcttta gtttagcaac cctatcgtga aaagtcaaat agggtaaaga
    80041 aaccttgtat tgattgttct ctaaatgtaa gttttcttct gccgactgga gaaagggaat
    80101 aaataaatca atcaaattcc gggaggcttc atgaagtgct tctttaggag ttaaacctcc
    80161 atttgtccat atttctagaa aaaggatctc ttgtttttca tttccatttc cataagaatg
    80221 aatactatga ttcgcgtttc gaacaggcat gaatatagca tctataggat aacttccgtc
    80281 ttgaaagtta ttttgtgttt ttatattata tcctcgattc ctttcaattt gtaatccaat
    80341 acaaaaatca gttggttccg ttaggttagc tatatgctgc gtattatcaa cgatttccac
    80401 agaaggtggt aagaggatgt cttgagcagt tacatatcca ggacctttga cacaaataag
    80461 cgcgtcacga gttccatata gattacttct caatacaatt tctttcaaat tcattaaaat
    80521 ttcatgtact gattcttgaa tacctactat ggtagaatat tcatgcggga ttttctcaga
    80581 ttttgcgcgt gtaatacatg ttccttcgat ttctccaagc aaagctcttc gcatcgcaat
    80641 gcctattgtg tcggcttgac ctttcataag tggagacaga ataaagcgtc cataataaag
    80701 acgcttactg tctgctcttg attcaacaca tttccactgt agtgtccgag tagatacttt
    80761 taatttctct cgaaccatag taatattatt tgtcagattt ttgagtcatt tatttctctt
    80821 gaaatctctt caatgtttat ttctacactc gccttttttt agggggtctg cagccattat
    80881 gtggcatagg ggttacatcc cttacgaaac ttaaaagtat accacttcga cgaatagcgc
    80941 gtaatgctgc atctcttccg agacccggac cttttatcat gacttctgct cgttgcatac
    81001 cttgatctgt tactgctcga atagcatttc ctgctgcggt ttgagcagca aaaggtgtcc
    81061 ctcttcttgt acccctgaat ccacaagtac cggcggagga ccaagaaata acccgacccc
    81121 gtacatctgt aactgtcaca atggtgttgt tgaaacttgc ttgaacatga ataacgccct
    81181 ttggtattcg ccgtgcactt ttacgtgaac ccacacgtcc agtcctacgt gaaccgcttc
    81241 ttggtataga ttttgccata ttttatcatt tccgaaatat aagtcagaga tatatggata
    81301 tatccatttc atgtcaaaac agatctttta ttttgatttg ttcatcggtt cctttagaga
    81361 gtcccttttc gaaagattat ccttgtcttt gtttatgtct cgggttggaa caaattacta
    81421 taatgcgtcc ccttctacgg atcagtcggc atttttcaca aattttacga acggaggctc
    81481 ttattttcat aattgttatt ccttaactga atttcgaatc tactttactg attggaagaa
    81541 aataagtttc ttgaaatttt tgaaccgtga attggatcct catgaaagga atcttgaaaa
    81601 accaccgaac cattcgaatc tttgttgtgg ggtctagaaa ttctgcgccc ccccccccgt
    81661 ttgaatcata acgacttact taaattttga ttctatctcc tggtagtata tgtataaaag
    81721 agtgtcggat ccttcctgaa acagaactta gaatctgact tcattatcga aacgaacccc
    81781 gaacatacca ttgtgaagtg attcagtaat taaaccttca tgaatccatt ttcttctttt
    81841 attccagaca aaccctcctt gaagtatcaa ctaatgtagg aaggcgttat attagacaac
    81901 ttggcttttt ttttttcgtt tttttcacaa acaggaagtt acagatacaa ttcggatagc
    81961 agaaaattta ccatatatag cacaaaattt ctccgccgat tccttctagc cgagctgctc
    82021 ggtctgtcat tataccccga gaagtagaga gaattacaat ccccatcccg tctaaaattc
    82081 taggaattcg ttgatagtta gaatagattc ggagaccagg tcgacttatt cgttttaaat
    82141 ttaaaagagt tctatatggt cctttcctat tccttctatg tcgtagggtt aaaaccaaaa
    82201 aatatttgtt attttctaca agtttcctta cgttttcgag aaaaccctct tggaaaagta
    82261 ttttaacaat gttttgggtc atgttagtag atgctattcg aaccgttccc tttcgatcca
    82321 tgtcagcatt tcgtatagaa gttattatgt cagcaatagt gtccttaccc atgataaact
    82381 aaaattattg ttgcttccga atttggatat aatcagcatg ttcttttttt ataaaaattt
    82441 ttaaagaaaa ttcttaaaag tatatgcgtg agacataatc tactaattta tctattttat
    82501 ttaaatacta tcactatctc acggtctcat attataatac ctcaggtgct aatgaaacaa
    82561 ttttagtaaa atttaactgt ctcaattccc gggcgatcgc gccaaaaact cgggttcctt
    82621 ttggatttcc ttcttgatca atgacaactg cagcattgtc atcatatcgt attattatac
    82681 cgttatcgcg tttgagttct ttacaagtac gtacaattac agctctgatc acttctgatc
    82741 tttctagagg cgtatttggt actgcttctt ttatcacagc aacaataaca tcaccgatat
    82801 gagcatatcg gcgattacta gctcctatta ttcgaataca catcaattct cgtgccccgc
    82861 tattgtctgc tacattcaaa tgggtttgag gttgaatcat atcatttttt tttttgaatc
    82921 tgttttttta atgtaaaata aagcaaagga cgaagtaaaa aaaaaaaaaa agaaagaaaa
    82981 ccctgcaatt gtttttttta tacacaagac ttctttcctt tggttctaca tttctatcca
    83041 gaaataatga attgagttct tataggcatt ttggacgccg ctattgaaat agcctttcga
    83101 gctatatttt cggctactcc acccatttca taaagtattc tacccggttt aacaacagct
    83161 acccaatatt ctggggatcc tttccctgaa cccatacggg tttccgtggg tcttactgta
    83221 actggtttgt ctggaaatat acgtacccat atttttccgc cacggcgtac atttcgtgtc
    83281 attgctcggc gccctgcttc gatttgtcta gatgtaatcc aagcgggttc aagtgcttga
    83341 agagcatatc taccgaaaca aatatgatta cctcgataag atattccttt cattcttcct
    83401 ctatgttgtt tacggaatct tgttcttttt gggttatagt tgatggttct ttttcaattc
    83461 catctctact acagaactgg acatgagagt ttcttctcat ccagctcctc gcgaatgaaa
    83521 cgactaaaac agattttatc aagatataca tgtgtttaat gaataatatg ctgaatcata
    83581 ggattctttg aaattgcatc taattaatca attcgttaat ctattcgaaa tttgtctagc
    83641 gtgtttagat attatttaat taaacatgga ttctatttct agataatgtc aatgtctttt
    83701 tttataacgt tatccttata aaaaaatctt tcttttgttt ttccttttat catatgggat
    83761 cgacaaaaat gtatcaatct aataaaaaaa actttcgcag gcgaatattt actctttcca
    83821 tatctatttc agttataggg ttagttcatg acctctcaaa ataaaagaat aaaagaggag
    83881 gtccctggtt tgttccgcca tcccacccaa tgaatcatta agattcattt tcaatagaat
    83941 cttctgcatt cacgggttat atcgttccca ttgcttctcg attaatggtt aggtctgaat
    84001 tttccggcgg agtccttttt tcttaagtca attttctcag tctttattgg ctcgaggctc
    84061 ttgatttttt tgttctataa gcggattcat ctaataatgc atgaatcatt attgaattta
    84121 tgctttatta cactgcgttt tatgagatga ctcatcgacc ttacatattg gaatcatata
    84181 tcattgatat ttccgttctc tctttctctc atccttccac ttatccgcat actttttttc
    84241 tattttgctt tccgacttag aacttcacaa ctcataatcc gattggtttt tttatcttta
    84301 tgcaaaaaaa gatttcagtt gctacaacga tatgtccaat atattatatc tttatcttga
    84361 ctggttcttt ggatccagat aatgcgaagc aatgagttgg ttattagttc atactctggg
    84421 ccctggtccg tttttttgaa tcctagccct aaaaaaacca acgagtcaca cactaagcat
    84481 agcaattata taaaatgatc aatcgaattt ttattgaacc ctctagaatt gctctttttt
    84541 tgttttgctt gaacataaaa agaataaaag ggtttttctt tttttgtcca ttactgggta
    84601 taatgtaaaa acacgtaaag tcttattatt cttcgtctac aaatatccaa attttgattc
    84661 ctaatacccc gtatatagtt cgaactgtat aggaacaata atcaatttta gctccaatgg
    84721 tttgtaaagg aaccctacct tctctgatcc attcgacgcg tgcaatttct tttccgtcga
    84781 tacgtcccgc aatttgtact tgaattcctt ttgtattcgc cagctcggtt aattcaatag
    84841 cttttttcat tgctttgcga aaagaaactc tattctttaa ttggccagct ataaattctg
    84901 caagaatatt agggtgtcca taaggatttg caattcgtgt aatagcaatg tttagttttc
    84961 ggttcgcaca atgaagttct ttttgtacat tcatctgcaa ttcttcgact ctccgcggtc
    85021 tattttctat taagaatttt gggaatccta tataaattat gacttgaatt agatcgattc
    85081 ttttttgaat ctctatccgt gcaattccct caacgccaac accggaggat attctcatat
    85141 ttttttgtac ataattctta atacagtttc gtattttttg atcttcttgt agaccttccg
    85201 aataattttt tggctgtgca aaccaaagag aatgatgact ttgtgttgta ccaagtcgga
    85261 acccaagtgg atttattttt tgtcccataa tcccccacta ctatatgtat catgacatgt
    85321 cagatttttg ttcttttttt tagttatcaa tccagatttt tttgagtaca ccatatattc
    85381 ttcaaattct ttatataagg atatatcttt caaaacaata gttatatgac aagtcggtct
    85441 ttttatcaga taactgcgcc ctcgagctcg aggttttaat cttttcacag cagtaccctc
    85501 gtttacttcg gctttactaa tgactaaatt tgcttcgttc aaactcatat tgtgactagc
    85561 atttgctgct gcagaataaa ccgattttaa aatgggataa cacgctcgat aaggcatcag
    85621 ttctagtatc ataaggcttt cctcgtaaga acgcctacga atctgatcaa ttccccttcg
    85681 ggctttgtga gcagacatac atatatgttg acctaaagcg tatacttctg tagataggtt
    85741 cttctttctc ttctttatca taaggttcac ctcttaccaa tgaatctata ttcactttat
    85801 taacgacggg atctattatc attttttgca tgtccacgga aatttatagt cggcgcaaat
    85861 tcccccaatt tatgtcctac catacgatct gttatataaa taggcaaatg ctcctttcca
    85921 ttatgtatag cgatagtatg gccaaccatt gtgggtataa tggtagatgc ccgggaccag
    85981 gttattatta tttctttttc cgcttttgta ttaagtttat cgatttttct taataaatga
    86041 ttcgctacaa aagggttttt ttttagtgaa cgtgtcacag ttaattaact cctatttttt
    86101 tcttttgtaa attgtaaaaa gaatttggat tttctctcct atttactacg gcggcgaaga
    86161 atcaaattat cactatattt attccttttt ctacttcttc ttccaagtgc aggataaccc
    86221 caaggggttg cgggtctttt tctaccaatt ggagcccttc cttcaccacc cccatggggg
    86281 tggtctacag ggttcataac tactcctctt actacaggac gcttacctag ccaacatttc
    86341 gatccggctc tacccaaact tttctggttc accccaacat tccctacttg tccgactgtt
    86401 gctgagcagt ttttggatat caaacggacc tccccagagg gtaattttaa tgcggccgat
    86461 ttaccctctt ttgcaatcag tttcgctaca gcacccgcag ctctagctaa ttgtccaccc
    86521 tttccaagtg tgatttctat gttatgtatg gctgtgccta agggcatatc ggttgaagta
    86581 gattcgtctt tttgatcaat aaaaacccct tcccaaactg tacaagcttc ttccaaagca
    86641 tacggctttc tggatgtaga tgatgatatc tatacagatg gatcttatat atatcatata
    86701 atgaagtacc acatgagtgg atatatagaa tccaaatctg ccgaatcact catgttctga
    86761 tcttctacat cctaggtctt cctgttccgt catctggctt atgttcttca tgtagcattc
    86821 agaccgaatg actctatgaa attacgtcga tacttccaca tattatgggt aacgtaggag
    86881 acgtctctat ttttcccccg ggaaatcttt agaattacca ctgcttagct ttcaattcgc
    86941 ctctgaccat caaatcaaat gtgaataacc cgtcttcctc tctttgaaac aaggggcgct
    87001 tctggttctg tcggcgcttg aaacaatttt gtcttctcca tattactata tctctagagt
    87061 caataatttt atatgaggaa ctactgaact caatcacttg ctgccgttac tcttcagttt
    87121 tctgttgagg tctatcctgt agaggtactc gaattggatc agtgatcgat ttctaggttt
    87181 cgtcgtaaac ctaattggtt acttccaatt acgtaaatca atagttcaaa ccgcactcaa
    87241 aggtagggca tttcccattt ttataggaac ttctgtacca gaaacaatgg tatctccaat
    87301 tatagcccct ctgggatgta aaatatatct cttctcacca tccccatagt gtatgagaca
    87361 aatgtatgca tttcgattag ggtcgtattc tatggttacg attctaccat atatgtcttt
    87421 ttcattccgt ctaaaatcga ttttacggta tagacgctta tgacctcccc ctctatgccc
    87481 tgcggtaatg attcctctgg cattacgacc tttaccacaa cgatgctgtc catagatcaa
    87541 attatttcgt ggattggatt tcacttgact gtctacggct ccattgcgtg tgctcggggt
    87601 agaagttttg tataaatgta tcgccatgct cttaagtatt ttgatttaag ttcttttctt
    87661 tctaagaggt ggaatagaat aacccggttg aagcgtaatg atcatacgtc tgtaatgcat
    87721 tgtatgtccc ataatgggtc ccattcttct accctttcgg gggagttgat gactattcat
    87781 agctattacc ttgacaccaa agaagagttc gacccaatgc tttatttctg tcctagttga
    87841 tcctgattcg acattagaag tatattgatt tttccccaat aaccgaatac ttttgtctgt
    87901 aaatactgca tatttgattc catccataaa tctattttct tccctatgag ttcgagtctc
    87961 aataagaatg ctagttctta ctgttcatat gttatgatat gaatatacca caccaattcg
    88021 ttatgtatag atgatgagat tccattgata cagagccaat tccaatagac ttattggagg
    88081 gtcccattgg cgtgcatcca gtaggaattg aacctacgaa ttcgccaatt atgagttggg
    88141 cgctttaacc attcagccat ggatgcttag tggggatcct cgtacatggt gaataaccaa
    88201 attccaattg aaatgaaatc tttaggataa atcaatgcaa tttaggagga atcaatgaaa
    88261 ggacatcaat tcaaatcctg gattttcgaa ttgagagaga tattgagaga ggtcaagaat
    88321 tctcactatt tcttagattc atggacccaa ttcaattcag tgggatcttt cattcacatt
    88381 tttttccacc aagaacgttt tataaaactc ttggacccac gaattttgag tatcctactt
    88441 tcacgcaatt cacagggttc aacaagcaat cgatatttca cgatcaaggg tgtagtacta
    88501 tttgtagtag cgatccttat atatcgtatt aacaatcgaa atatggtcgc aagaaaaaat
    88561 ctctatttga cggggcttct tcctatacct atgaattcca ttggacccag aaatgataca
    88621 ttggaagaat cttttgggtc ttccaatatc aataggttga ttgtttcgct cctggatctt
    88681 ccaaaaggaa aaaagatctc agagagcttt ttcctggatc cgaaagagag tacttgggtt
    88741 ctcccaataa ctaaaaagtg tatcatgcct gaatctaact ggggttcgcg gtggtggagg
    88801 aactggctcg gaaaaaagag ggattctggt tgtaagatat ctaatgaaac cgtcgctgga
    88861 attgagatct cattcaaaga gaaagatatc aaatatctgg agtttccttt tgtatattat
    88921 atggatgatc cgatccgcaa ggaccatggt tgggaattgt ttgatcgtct ttctccgagt
    88981 aagaggcgaa acataatcaa cttgaattcg ggacagctat tcgaaatctt agtgaaagac
    89041 tcgatttgtt atctcatgtt tgcttttcgt gaaaaaatac caattgaagt ggagggtttc
    89101 ttcaaacaac aaggagctgg gtcagctatt caatcaaatg atattgagcg ttttgcccat
    89161 ctcttctcga gaaacaagtg ggctatttct ttgcaaaatt gtgctcaatt tcatatgtgg
    89221 caattccgcc aagatctctt cgttagttgg gggaagaatc cgcacgaatc ggattttttg
    89281 aggaagatat cgagagagaa ttggatttgc ttagacaatg tgtggttggt aaacaaggat
    89341 cgatttttta gcaaggtacg gaatgtatcg tcaaatattc aatatgattc cacaagatct
    89401 agtttcgttc aagtaacgga ttctagccaa ttgaaaggat cttctgatca atccagagat
    89461 catttcgatt catttagtaa tgaggattcg gaatatcaca cattgatcaa tcaaagagag
    89521 attcaacaac taaaagaaag atcgattctt tgggatcctt cctttcttca aacggaacga
    89581 acagagatag aatcagaccg attccctaaa tgcctttctg gatattcctc aatgtcccgg
    89641 ctattcacgg aacgtgaaag gcagatgaat aagcatctgc ttccggaaga aatcgaagaa
    89701 tttcttggga atcctacaag atccattcgt tcttttttct ctgacagatg gtcagaactt
    89761 catctgggtt cgaatcctac tgagaggtcc actagagatc agaaattgtt gaagaaagaa
    89821 caagatgttt cttttgtccc ttccaggcga tcggaaaata aagaaatagt taatatattc
    89881 aagataatta cgtatttaca aaataccgtc tcaattcatc ctatttcatc agatccggga
    89941 tgtgatatgg ttccgaagga tgaactggat atggaaagtt ccaataagat ttcattctta
    90001 aacaaaaatc atttatttca tctattccat gaccggaaca ggggggaata cacgttacac
    90061 cacgattttg aatcagaaga gagatttcaa gaaatggcag atctattcac tctatcaata
    90121 accgagccgg atctggtgta tcataaggga ttttcctttt ctattgattc ctacggattg
    90181 gatcaaaaac tattcttgaa tgaggtattc aactccaggg atgaatcgaa aaagaaatct
    90241 ttattggttc tacctcctat tttttatgaa gagaatgaat ctttttatcg aaggatcaga
    90301 aaaaaatggg tccggatctc ctgcgggaat gatttggaag atccaaaacc aaaaatagtg
    90361 gtatttgcta gcaacaacat aatggaggca gtcaatcaat atagattgat ccgaaatcgg
    90421 attcaaatcc aatatagcac ctatgggtac ataagaaatg tattgaatcg attcttttta
    90481 atgaatagat ccgatcgcaa cttcgaatat ggaattcaaa gggatcaaat aggaaatgat
    90541 actctgaatc atagaactat aatgaaatat acgatcaacc aacatttatc gaatttgaaa
    90601 aagagtcaga agaaatggtt cgatcctctt attttgattt ctcgaaccga gagattcatg
    90661 aatcgggatc ctaatgcata tagatacaaa tggtccaatg ggagcaagaa tttccaggag
    90721 catttggaac attccgtttc tgagcagaag agccattttc aagtagtgtt cgatcgatta
    90781 cgtattaatc aatattcgat tgattggtct gaggttatcg acaaaaaaga tttgtctaag
    90841 tcacttcgtt tctttttgtc caagttcctt ctctttttgt ccaagttgct tttctttttg
    90901 tctaactcac ttcctttttt ctttgtgagt ttcgggaata tccccattca taggtctgag
    90961 atccacatct atgaattgaa aggtccgaat gatcaactct gcaatcagtt gttagaatca
    91021 ataggtcttc aaatcgttca tttgaaaaaa ttgaaaccct tcttattgga tgatcataat
    91081 acttcccaaa aatcgaaatt cttgatcaat ggagggataa tatcaccatt tttgttcaat
    91141 aagataccaa agtggatgat tgactcattc catactagaa ataatcgcag gaaatctttt
    91201 gataacacgg atttctattt ctcaatgata tccgacgatc aagacaattg gctgaatcct
    91261 gtgaaaccat ttcatagaag ttcattgata tcttcttttt ataaagcaaa tcgacttcga
    91321 ttcttgaata atccacaacg cttccgcttc tattgtaaca aaagattccc cttttatgtg
    91381 gaaaaggccc gtatcaaaaa ttatgatttt acgtatggac aattcctcca tatcttgttc
    91441 attcgcaaca aaatattttc tttgtgcggc ggtaaaaaaa aacatgcttt tttggagaga
    91501 gatactattt caccaatcga gtcacaggta tctaacatat tcatacctaa cgattttcca
    91561 caaagtggtg acgaaaggta taacttgtac aaatctttcc attttccaat tcgatccgat
    91621 ctattagttc gtagagctat ttactcgatc gcagccattt ctggaacacc tctaacagag
    91681 ggacaaatag tcaattttga aagaacttat tgtcaacctc tttcagatat gaatctatct
    91741 gattcagaag agaagaactt gcctcagtat ctcaatttca attcaaacat gggtttgatt
    91801 cacactccat gttctgagaa atatttacca tccgaaaaga ggaaaaaacg gagtctttgt
    91861 ctaaagaaat gcgttgagaa agggcagatg tatagaacct ttcaacgaga cagtgctttt
    91921 tcaactctct caaaatggaa tctattccaa acatatatgc catggttcct tacttcgaca
    91981 gggtacaaat atctaaattt gatattttta gatatttttt cagacctatt gccggtgcta
    92041 agtagcagtc aaaaatttgt atccattttt catgatatta tgcatggatc agatatatca
    92101 tggcgaattc ttcagaaaaa attgtgtctt ccacaatgga atctgataag tgagatttcg
    92161 agtaagtgtt tacataatct tcttctgtcc gaagaaatga ttcatcgaaa taatgagtca
    92221 ccattgatat cgacacatct gagatcgcca aatgttcggg agttcctcta ttcaatcctt
    92281 ttccttcttc ttgttgctgg atatctcgtt cgtacacatc ttctctttgt ttcccgagcc
    92341 tatggtgagt tacagacaga gttcgaaaag gtcaaatctt tgatgattcc atcatacatg
    92401 attgagttgc gaaaacttct ggataggtat cccacatctg aacggaattc tttctggtta
    92461 aagaatcttt ttctagttgc tctggaacaa ttaggagatt ctctagaaga aatacggggt
    92521 tctgcttttg gcggcaacat gctatggggt ggtggtcccg ctgatggggt taaatcaata
    92581 cgttctaaga cgaaagattt gaatatcaat ctcatcgata tcatcgatct cataagtctc
    92641 ataccaaatc ccatcgatcg aatcactttt tcgagaaata cgagacatct aagtcataca
    92701 agtaaagaga tccattcatt gataagaaaa agaaaaaagg tgaacggtga ttggattgat
    92761 gataaaatag aatcctgggt cgcgaacggt gattcgattg atgataaaga aagagaattc
    92821 ttggttcagt tctccacctt aacgacagaa aaaaggattg atcaaattct attgagtctg
    92881 actcatagtg atcatttatc aaagaatgac tctggttatc aaatgattga acagccggga
    92941 acaatttact tacgatactt agttgacatt cataaaaagc atttaatgaa ttatgagttc
    93001 aattcaccct gtttagcaga aagacggata ttccttgctc attatcagac aatcacttat
    93061 tcacaaactt cgtgtggggc taatagtttt catttcccat ctcatggaaa acccttttcg
    93121 ctccgcctag ccctatcccc ctctaggggt attttagtga taggttctat aggaaccggg
    93181 cgctcccatt tggtcaaata cctagcgaca aactcctatg ttcctttcat tacagtattt
    93241 ctgaacaagt tcctggatac caagcctaaa ggttttctta ttgatgatat cgatattgat
    93301 gatagtgacg atattgatgc tagtgacgat atcgatcgtg accttgatac ggagctggag
    93361 cttctaacta tgatgaatgc gctaactatc gatatgatgt cggaaatagg ccgattttat
    93421 atcacccttc aattcgaatt agcaaaagca atgtctcctt gcataatatg gattccaaac
    93481 attcatgatc tggatgtgaa tgagtcgaat gacttatccc tcggtctatt agtgaactat
    93541 ctctccaggg attgtgaaag atgttccact agaaatattc ttgttattgc ttcgactcat
    93601 attccccaaa aagtggatcc cgctctaata gccccgaata aattaaatac atgcattaag
    93661 atacgaaggc ttcttattcc acaacaacga aagcactttt tcactctttc atatactagg
    93721 ggatttcact tggaaaagaa aatgttccat actaatggat tcgggtccat aaccatgggt
    93781 tccaatgcac gagatcttgt agcacttacc aatgaggccc tatcgattag tattacacag
    93841 aagaaatcaa ttatagacac taatacaatt cgatccgctc ttcatagaca aacttgggat
    93901 ttgcgatccc aggtaagatc ggttcaggat catgggatcc ttttctatca gataggaagg
    93961 gctgttgcac aaaatgtact tctaagtaat tgccccatag atcctctatc tatctatatg
    94021 aagaagaaat catgtaacga aggggattct tatttgtaca aatggtactt cgaacttgga
    94081 acgagcatga agaaattaac gatacttctt tatcttttga gttgttctgc cggatcggtc
    94141 gctcaagacc tttggtctat acccggaccc gatgaaaaaa acgggatcac ttcttctgga
    94201 ctcgttgaga atgattctga tctagttcat ggcctattag aagtagaagg cgctctggtg
    94261 ggatcctcac ggacagaaaa agattgcagt cggtttgata atgatcgagt gacattgctt
    94321 cttcggcccg aaccaaggaa tcccttagat atgatgcaaa atggatcttg ttctatcgtt
    94381 gatcagagat ttctctatga aaaatacgaa tcggagtttg aagaagggga aggagaagga
    94441 gtcctcgacc cgcaacagat agaggaggat ttattcaatc acatagtctg ggctcctaga
    94501 atatggcgcc cctggggctt tctatttgat tgtatcgaaa ggcccaattc attgggattt
    94561 ccctatcggg cggggtcatt tcggggcaag cggatcattt atgatgaaaa ggatgagctt
    94621 caagagaatg attcggagtt cttgcagagt agaaccatgc agtaccagac acgagataga
    94681 tcttccaaag aacaaggctt ttttcgaata agccaattca tttgggaccc tgcggatcca
    94741 ctctttttcc tattcaaaga tcagcccctt gtctctgtgt tttcacatcg agaattcttt
    94801 gcagatgaag agatgtcaaa ggggcttctt acttccgaaa cagatcctcc tacatctata
    94861 tataaacgct ggtttatcaa gaatacgcaa gaaaagcact tcgaattgtt gattcatcgc
    94921 cagagatggc ttagaaccaa tagttcatta tctaatggat ttttccgttc taatactcca
    94981 tccgagagtt atcagtattt atcaaatctg ttcctatcta acggaacgct attggatcaa
    95041 atgacaaaga cattgttgag aaaaagatgg cttttcccgg atgaaatgaa aattggattc
    95101 atgtaacagg agaaaggttt cccattactt agccggaaag atatgcggcc atgaaatagg
    95161 gattaagtgg aacataattg actgggtggt agagtcgtgg aaacaccagt ttcttccata
    95221 ttttggacct tagctccatg gaacaatatg ctactgctga aacatagaag aattgaaatc
    95281 ttagatcaaa acactatgta tggatggtat gaactgctta aacaagaatt cttgaacagc
    95341 gaaccaccag agctattact aaaaacggac tatgtaatgt actttatctg ctgggttaca
    95401 ggcgggcatt ttaccagagg tttatattgt atcaatctac ccttgtgtga ttcctgttga
    95461 agcatatact cggggggtgg gtgcagggcg gacgatttca aagcggactc cccattcatt
    95521 agatagagaa gatccccaag atttcgcgat ccgctgccga acttattcca attccaagat
    95581 ctcggatcga atcggtatat caataccgat tcgatccgag atctcttatt gaattgctca
    95641 ttcaatgagc attctcaata ttatgccttg aagaggactc gaacctccac gctctttagc
    95701 acgagatttt gagtctcgcg tgtctaccat ttcaccacca aggcatcttg aaagtgaatc
    95761 gtattccatg aagatgatat ctatctagtg tgatgtatgg aatatatgac aaaggtggag
    95821 tgttggagta tttctattga tcggtcatgt catataggcc ccaatcggac atccaattgc
    95881 ttcgatttga attatccgga ggatgcctta tatattatct atattaatat tatatcaaaa
    95941 agatggacaa tcaaaccgat ttctcgattc aatagaagcc caaagaggtg aataaggtcc
    96001 caaataacga gagatatgga aaaagcaggt ccgattacgc ctattcctaa tcctaaatgg
    96061 aatgtaacga cgtagggatc catatggaaa catagtatct atttagatac gctcgaatga
    96121 ccccttctca taatgagaat cctattccgg tctggtccgg tatggaatga acttataatc
    96181 atggaatcga ctcgatcatc agattataga ttataagttc ataaccctag cccattccca
    96241 ttttgggcgg aacagatcta ctaattcttt gattccagtt agtaagaggg atcttgaact
    96301 aagaaatcga ttctagaagc taactagaag ctaaaaaagg gtatcctgag caattgcaat
    96361 aatcgggttc attgatattc ctggtatagt agatgctatc acacatacaa tcatactcaa
    96421 ttcgatggaa ttgtttgatc ttaaagggga tcttctataa tttcgcacgt gaggggttat
    96481 ttcttggttt cgtccagtca ttaataactt gattattttt agataatagt agatagaaac
    96541 aacgctcgta aggagtccta ttgaaaccaa gaaatatagg cctgcctgcc atccacacca
    96601 gaataaatag agttttccga aaaaacctgc tagtggagga agacctccta gggataagag
    96661 acatagagct aaagagagag ccaaaaaagg atcttttgtg tataatcccg cataatctcg
    96721 aatgttatca gttccggtac gtagaccaaa tgatacaatg caagcaaaag ttcctagatt
    96781 catggagata tagaacagca tataagttat catgctcgca tatccaccat ttgagtctcc
    96841 aacaattatt ccaataatta catatccgat ttgacctatg gacgaatatg caagcatacg
    96901 tttcatgctt gtttgagtaa tagcaatgag attccccaat atcatgctaa gaatagctag
    96961 gatttccaga agaagatgcc attcgtttga tgagaaataa aaaggaatat cgaaaattcg
    97021 agtggctgaa gctgaagcag ctactttcga agtaacagaa agaaaagcaa cgactggagt
    97081 gggagagtca gagtcgaaaa gaggattcct cacttctttc tctcattcaa aaccgtgcat
    97141 gagactttca tctcgcacgg ctcctaagtg ataaaagtaa agaagaactc atcttctttc
    97201 ttttttgatt accttcctcg cgtatgtata agatcgaatc cattcgattt cgaaaaagga
    97261 ttactaatcc ttaacttttc gaggaatcct tcatcagtgg ttgtgaatga ctgatttttc
    97321 tcaatctttt cgaccttggt tccgtaggag caagtcagaa agattgagaa atagaaccat
    97381 ctgatttgat tcgttctcaa tagccatgag atgatcatct tagggtgatc cttttgtcga
    97441 cggatgctcc tattacactc gtagtctctg aaggatgaga accaactctg tagcatctac
    97501 atcgagaatt caagtattgt atacgtcatt agtccgatcc tttgtaggaa ctacccgtaa
    97561 taacgaactt gcaaaatgga tctgtttatc ataaagagat ttgttgttcc tgaccctgct
    97621 tcaccttaat tgttatttga acaagtataa agttatgtct tggtccgagt ggggatagca
    97681 tttctcttct gcatgtccat gaagttttga aaaatccaaa catctcagag atatatagag
    97741 aggtaggaat ttttcgaacg aaccgcactc cttcgtatac gtcaggagtc cattgatgag
    97801 aaggggctgg ggaaagcttg aacccaattc ctacagtgat gaatataagc gcaattgaaa
    97861 ttcctgggga gttatacatt tgtgtattga taagaccatt cactatttct tgaagctcga
    97921 tctctccccc ggatgaacca tatagccaag agaaaccatg aaccagaata gaagagcttg
    97981 ccccacccat gagtaaatat ttcatagtag cctcattaga ccgtacgtct ttcttggtat
    98041 atccagataa taggtaggag cataaactga aacattctgg agctacaaag atagttatta
    98101 aatcgttagc accgcataaa aacattcctc ctagagtagc tgttaatatg aataacagaa
    98161 actccgttat agccatttct gtacattcaa tgtactccac ggatagagga atacatagag
    98221 ttgaacatag taaaataaga aattgaaaga tttcgttgaa attgttcgtt tggaaatttc
    98281 ccgaaaagct aatcataggt tcttctctcc atcggaacaa tagggccgtt atgctcatta
    98341 ctaaacttgt tgaagagatg aaatagaacc aaggtatatc tttttgatca gaggttgaat
    98401 cgatcatcag aagaataatt aggccaaaaa ttaggataca ttctgggaaa ataaaacttc
    98461 catcgaagag aagaaaatga aaggctttca taaaaattct cgtagaatcg agaatgaagt
    98521 tttcattctg tacatgccag atcatgaatt agtaactgca tccaatctcc aaaaaaatcc
    98581 caattgtttc gaactttcta tttttggaat ggaatattta cggaatctcc atgaatagga
    98641 tcaaacctta ttccatggta tttacatgag attcctcttt cttattctta agcaagtccc
    98701 cgagagggct tagttgatcc atgatttctg tttcatcttt cgtttccttt tcgtttgttt
    98761 cgagaaatat atcgatcaat tccgattctt tctttttctt ttttctattg attcttttcc
    98821 gatcgagatg tatggatcca tggatctatg tgtctatata gaccctgttc atggattaac
    98881 gaaaatgtgc aaaagctcta tttgcctctg ccattctatg agtctcttcc tttttgcgta
    98941 tggcatcgcc actccctttg gcagcatcca ctaattcgga acttaatttg aaagtcatat
    99001 ttcgacccgg acgttttcgg gatgccccta ataaccaacg aacggcaagt gcttttcctt
    99061 gtgcggatcc tatttcaatg ggaacttgat gagtcgatcc gcctacacgt cttgctttta
    99121 ctgctatatc gggagttact ccacgtattg cttgacgtaa aacggatagt ggattttttt
    99181 ctgtcttttg ttgaatcttt ttcaaggctc gatagataat ttgataagcc aatgattttt
    99241 ttccgtgttt cagaatacgg ttaaccaaca tgttaactaa tcgattacga taaattggat
    99301 cggattttgc agttttttct tctgtagtac ctcgacgtga catgagcgcg aaaggggttc
    99361 aagaatcagt tttcttttta taagggctaa aatcatttat tttggctttt tgaccccata
    99421 ttgtagggtg gatctcgaaa gatatgaaag atctccctcc aagccgtaca tacgactttc
    99481 atcgaatacg gctttccaca gaattccata ctcgatctca tagatacata tggaattctg
    99541 tttactcact ttaaattgag tatccgtttc cccccccttt cctgctagga ttggaaatcc
    99601 tgtattttac atatccatac gattgagtcc ttgggtttcc gaaatagtgt aaatagtgta
    99661 aaaagaagtg cttcgaatca ttgctatttg acccggacct gttctaaaaa agtcgagaca
    99721 tttcgaattg tttgttgaca cggacaaagt cagggaaaac ttctgaaatt atttcaatat
    99781 tggaccttgg acatataata gttccgaatc gaatctcttt agaaagaaga tcttttgtct
    99841 cacggtagcc tgctccagtc cccttacgaa actttcgtta ttgggttagc catacacttc
    99901 acatgtttct agcgattcac atggcatcat caaatgatac aagtcttgga taagaatcta
    99961 caacgcacta gaacgccctt gttgacgatc ctttactccg acagcatcta gggttcctcg
   100021 aacaatgtga tatctcacac cgggtaaatc tttaaccctc ccccctctta ctaagactac
   100081 agaatgttct tgtgaattat ggccaatacc aggtatataa gcagtgattt caaacccaga
   100141 ggttaatcgt actctggcaa ctttacgtaa ggcagagttt ggttttttgg gggtgatagt
   100201 ggaaaagttg acagataagt cacccttact gccactctac agaaccgtac atgagatttt
   100261 cgcctcatac ggctcctcgt tcaattcttt cgaagtcatc gggtcccttt cctcgttcga
   100321 taatctcctc ccttcttcca ctccgtcccg aagagtaact aggaccaatt cagtcacgtt
   100381 ttcatgttcc aattgaacac tttccttttt tgattattct caaaggagaa gattattctc
   100441 tttttaacaa acatctgcgg atccaatcac acgttcttat aataagaaca agagaccttt
   100501 ctcgatcaat ccctttgccc ctcattcttc gagaatcaga aagatccttt tcaagtttga
   100561 atttgttcat tttgaatctg ggttcttcta ctttattttt atttacttat ttctttatta
   100621 ttttttttcc ctctcttttc tttttttatt tctttttttt ttattttatt cccttccatc
   100681 attccttaag tcccataggt ttgatcctat cgaatctgat ccattttctc attgagcgaa
   100741 gggtacgaaa taaatcggat ttctttttcg atcaaaagta ctatgtgaaa tcttcggttt
   100801 tttcctcttt ctctatccct atcccatagg tacagcattt gaatccatag agaaccgttt
   100861 cttctgtatc tatatgaatc gatattattc cattccaatt ccttcccgat acctcccaag
   100921 gaaaatcccg aattggatcc caaattgacg ggttagtgtg agcttatcca tgcggttatg
   100981 cactcttcga atgggaatcc attttctgaa agatcctggc tttcgtgctt tggtgggtct
   101041 ccgagatcct ttcgacgacc tatgttgtgt tgaagggata tctatatgat ccgatcgatt
   101101 gcgtaaagcc cgcggtagca acggaaccgg ggaaagtata cataagtata cagaaaagac
   101161 agttcttttc tattctatta gtattttgat tctattagta ttagattagt attagttagt
   101221 tatcccggct cagtgagtcc tttcttccgt gattaactgt tggcaccagt cctacatttt
   101281 gtctctgtgg accgaggaga aagggggctc ggcgggaaga ggattgtacc atgagagaag
   101341 caaggaggtc aacctctttc aaatatacaa catgcattct ggcaatgcaa tgtagttgga
   101401 ctttcatctt catgcgaatg aatcatcttt tccacggagg caagaggata gcaagttcaa
   101461 aattctgttt cggtagacat gtatttctat tactatgaaa ttcataaatg aagtagttaa
   101521 ttgttttgtc aatttttcgg ggtcttaaag gggcgtggaa agacataaga actcttgaat
   101581 ggaaatcgaa aagagatgga actccggttc cttcggaaat ggtaagatct ttggcgcaag
   101641 aagaaggggt tgatccgtat catcttgact tggttctgat ttcgctattt ttttaagaat
   101701 accgcttctc ctacccgtat cgaatagaac ttcttcatgt aaaacctgct tgatttagat
   101761 cgggagaatc gtacggtttt atgaaagcat gtgctatggt tcgaatccgt agtcaatcct
   101821 atttctagga gcagttgaca attgaatcca atttttccca ttccattcat ttcgtatccg
   101881 taatagtgcg aaaggaaggc ccggttccaa gttgttcaag aatagtggcg ttgagtttct
   101941 cgaccctttg ccttaggatt agtcagttct atttcttggt gggggcaggg aagggatata
   102001 actcagcggt agagtgtcac cttgacgtgg tggaagtcat cagttcgagc ctgattatcc
   102061 ctaaacccaa tatgagttgt gagtttttct attttgactt gcccccccgc cgtgatcgaa
   102121 taagaatgga taagaggctc gtgggattga cgtgaggggg tagggatggc tatatttctg
   102181 ggagcgaact ccaggcgaat atgaagcgca tggatacaag ttatgccttg gaatgaaaga
   102241 caattccgaa tcagctttgt ctacgaacaa ggaagctata agtaatgcaa ctatgaatct
   102301 catggagagt tcgatcctgg ctcaggatga acgctggcgg catgcttaac acatgcaagt
   102361 cggacgggaa gtggtgtttc cagtggcgga cgggtgagta acgcgtaaga acctgccctt
   102421 gggaggggaa caacagctgg aaacggctgc taataccccg taggctgagg agcaaaagga
   102481 ggaatccgcc cgaggagggg ctcgcgtctg attagctagt tggtgaggca atagcttacc
   102541 aaggcgatga tcagtagctg gtccgagagg atgatcagcc acactgggac tgagacacgg
   102601 cccagactcc tacgggaggc agcagtgggg aattttccgc aatgggcgaa agcctgacgg
   102661 agcaatgccg cgtggaggta gaaggcccac gggtcgtgaa cttcttttcc cggagaagaa
   102721 gcaatgacgg tatctgggga ataagcatcg gctaactctg tgccagcagc cgcggtaata
   102781 cagaggatgc aagcgttatc cggaatgatt gggcgtaaag cgtctgtagg tggcttttta
   102841 agtccgccgt caaatcccag ggctcaaccc tggacaggcg gtggaaacta ccaagctgga
   102901 gtacggtagg ggcagaggga atttccggtg gagcggtgaa atgcgtagag atcggaaaga
   102961 acaccaacgg cgaaagcact ctgctgggcc gacactgaca ctgagagacg aaagctaggg
   103021 gagcgaatgg gattagatac cccagtagtc ctagccgtaa acgatggata ctaggcgctg
   103081 cgcgtatcga cccgtgcagt gctgtagcta acgcgttaag tatcccgcct ggggagtacg
   103141 ttcgcaagaa tgaaactcaa aggaattgac gggggcccgc acaagcggtg gagcatgtgg
   103201 tttaattcga tgcaaagcga agaaccttac cagggcttga catgccgcga atcctcttga
   103261 aagagagggg tgccttcggg aacgcggaca caggtggtgc atggctgtcg tcagctcgtg
   103321 ccgtaaggtg ttgggttaag tcccgcaacg agcgcaaccc tcgtgcttag ttgccaccgt
   103381 tgagtttgga accctgagca gactgccggt gataagccgg aggaaggtga ggatgacgtc
   103441 aagtcatcat gccccttatg ccctgggcga cacacgtgct acaatggccg ggacaaaggg
   103501 tcgcgatccc gcgagggtga gctaactcca aaaacccgtc ctcagttcgg attgcaggct
   103561 gcaactcgcc tgcatgaagc cggaatcgct agtaatcgcc ggtcagccat acggcggtga
   103621 attcgttccc gggccttgta cacaccgccc gtcacactat gggagctggc catgcccgaa
   103681 gtcgttacct taaccgcaag gaggggggtg ccgaaggcag ggctagtgac tggagtgaag
   103741 tcgtaacaag gtagccgtac tggaaggtgc ggctggatca cctccttttc agggagagct
   103801 aatgcttgtt gggtattttg gtttgacacc gcttcacacc caaaaagaag cgagctacgc
   103861 ctgagttaaa cttggagatg gaagtcttct ttcgtttctc gacggtgaag taagaccaag
   103921 cccatgagct tattatccta ggtcggaaca agttgatagg atcccccttt tacgccccca
   103981 tgtccctccc gtgtggcgac atgggggcgt aaaaaggaaa gagagggatg gggtttctct
   104041 cgcttttggc atagtgggcc cccagcggga ggcccacacg ccgggctatt agctcagtgg
   104101 tagagcgcgc ccctgataat tgcgtcgttg tgcctgggct gtgagggctc tcagccacat
   104161 ggatagttca atgtgctcat cagcgcctga ccctgagatg tggatcatcc aaggcacatt
   104221 agcatggcgt acttctcctg ttcgaaccgg gggtttgaaa ccaaactcct cctcaggagg
   104281 atagatgggg cgattcaggt gagatccaat gtagatccaa ctttctattc actcgtggga
   104341 tccgggcggt ccggggggga ctaccacggc tcctctcttc tcgataatcc atacatccct
   104401 tatcagtgta tggacagcta tctctcgagc acaggtttag gttcggcctc aatgggaaaa
   104461 aaaatggagc acctaacaac gtatcttcac agaccaagaa ctacgagatc gcccctttca
   104521 tttcattctg gggtgacgga gggatcgtac cattcgagcc tttttttcat gcttttcccg
   104581 gaggtctgga gaaagctgca atcaatagga ttttcctaat cctcccttcc cgaaaggaag
   104641 aacgtcaaat tctttttcct tttcctttcc gcagggacca ggggattgga tctagccgta
   104701 agaagaatgc ttggctgata aataactcac ttcttggtct tcgaccccct cagtcactac
   104761 gaatgccccc gatcggtgca atgggatgtg tctatttatc tatctcttga ctcgaaatgg
   104821 gagcaggttt gaaaaaggat cttagagtgt ctagggttgg ccgggagggt ctcttaacgc
   104881 cttctttttt cttctcatcg gagttatttc acaaatactt gccatggtaa ggaagaaggg
   104941 gggaacaagc acacttggag agcgcagtac aacggagagt tgtatgctgc gttcgggaag
   105001 gatgaatcgc tcccgaaacg gaatctattg attctctccc aattggttgg accgtaggtg
   105061 cgatgattta cttcacgggc gaggtctctg gttcaaatcc aggatggccc agctgcgcca
   105121 aggaaaagaa tagaagaagc atctgactcc ttcatgcatg ctccacttgg ctcgggggga
   105181 tatagctcag ttggtagagc tccgctcttg caattgggtc gttgcgatta cgggttggat
   105241 gtctaattgt ccaggcggta atgatagtat cttgtacctg aaccggtggc tcactttttc
   105301 taagtaatgg ggaagaggac cgaaacatgc cactgaaaga ctctactgag acaaagatgg
   105361 gctgtcaaga atgtagaaga ggtaggatgg gcggttggtc agatctagta tggattgtac
   105421 atggacggta gttggagtcg gcggctctct tagggttccc tcatctggga tccctgggga
   105481 aggggatcaa gttggccctt gcgaacagct tgatgcacta tctcccttca accctttgag
   105541 cgaaatgcga caaaaggaag gaaaatccat ggaccgaccc catcgtctcc accccgtagg
   105601 aactacgaga tcaccccaag gatgccttcg gtatccaggg gtcgcggacc gaccatagaa
   105661 ccctgctcaa taagtggaat gcattagctg tccactctca ggttgggcag taagggtcgg
   105721 agaagggcaa ttactcatca gcattcttaa gaccaaagag tcggggcgga aaagggggga
   105781 aagccctccg ttcctggttc tcctgtagct ggatcctccg gaaccacaag aatccttagt
   105841 tagaatggga ttccaactca gcaccttttc ttttgagatt ttgagaagag ttgctctttg
   105901 gagagcacag tacgatgaaa gttgtaagct gtgttcgggg gggagttatt gtctatcgtt
   105961 ggcctctatg gtagaatcag tgggggcctg agaggcggtg gtttaccctg tggcggatgt
   106021 cagcggttcg agtccgctta tctccaactc gtgaacttag ccgatacaaa gaatatgata
   106081 gcacccaatt tttccgattc ggcagtttga tctatggttt atcattcatg gacgttgata
   106141 agatccttcc atttagcagc accttaggat ggcatagcct taaagtaaag ttaagggcga
   106201 ggttcaaaca aggaaaggct tacggtggat acctaggcac ccagagacga ggaagggcgt
   106261 agtaagcgac gaaatgcttc ggggagttga aaataagcgt agatccggag attcccgaat
   106321 aggtcaacct ttcgaactgc tgctgaatcc atgggcaggc aagagacaac ctggcgaact
   106381 gaaacatctt agtagccaga ggaaaagaaa gcaaaagcga ttcccgtagt agcggcgagc
   106441 gaaatgggag cagcctaaac cgtgaaaacg gggttgtggg agagcaatac aagcgtcgtg
   106501 ctgctaggcg aagcggtgga gtgctgcacc ctagatggcg agagtccagt agccgaaagc
   106561 atcactagct tacgctctga cccgagtagc atggggcacg tggaatcccg tgtgaatcag
   106621 caaggaccac cttgcaaggc taaatactcc tgggtgaccg atagcgaagt agtaccgtga
   106681 gggaagggtg aaaagaaccc ccatcgggga gtgaaataga acatgaaacc gtaagctccc
   106741 aagcagtggg aggagaccag ggctctgacc gcgtgcctgt tgaagaatga gccggcgact
   106801 cataggcagt ggcttggtta agggaaccca ccggagccgt agcgaaagcg agtcttcata
   106861 gggcacttgt cactgcttat ggacccgaac ctgggtgatc tatccatgac caggatgaag
   106921 cttgggtgaa actaagtgga ggtccgaacc gactgatgtt gaagaatcag cggatgagtt
   106981 gtggttaggg gtgaaatgcc actcgaaccc agagctagct ggttctcccc gaaatgcgtt
   107041 gaggcgcagc agttgactgg acatctaggg gtaaagcact gtttcggtgc gggccgcgag
   107101 agcggtacca aatcgaggca aactctgaat actagatatg acctcaaaat aacaggggtc
   107161 aaggtcggcc agtgagacga tgggggataa gcttcatcgt cgagagggaa acagcccgga
   107221 tcaccagcta aggcccctaa atgaccgctc agtgataaag gaggtagggg tgcagagaca
   107281 gccaggaggt ttgcctagaa gcagccaccc ttgaaagagt gcgtaatagc tcactgatcg
   107341 agcgctcttg cgccgaagat gaacggggct aagcgatctg ccgaagctgt gggatgtaaa
   107401 aatgcatcgg taggggagcg ttccgcctta gagggaagca cccgcgcgag cggcggtgga
   107461 cgaagcggaa gcgagaatgt cggcttgagt aacgcaaaca ttggtgagaa tccaatgccc
   107521 cgaaaaccca agggttcctc cgcaaggttc gtccacggag ggtgagtcag ggcctaagat
   107581 caggccgaaa ggcgtagtcg atggacaaca ggtgaatatt cctgtactac cccttgttgg
   107641 tcccgaggga cggaggaggc taggttagcc gaaagatggt tatcggttca aggacgcaag
   107701 gtgcccctgc tttttcaggg taagaagggg tagagaaaat gccccgagcc aatgttcgag
   107761 taccaggcgc tacggcgctg aagtaaccca tgctatactc ccaggaaaag ctcgaacgac
   107821 cttcaacaaa agggtacctg tacccgaaac cgacacaggt gggtaggtag agaataccta
   107881 ggggcgcgag acaactctct ctaaggaact cggcaaaata gccccgtaac ttcgggagaa
   107941 ggggtgcctc ctcacaaagg gggtcgcagt gaccaggccc gggcgactgt ttaccaaaaa
   108001 cacaggtctc cgcaaagtcg taagaccatg tatgggggct gacgcctgcc cagtgccgga
   108061 aggtcaagga agttggtgac ctgatgacag gggagccggc gaccgaagcc ccggtgaacg
   108121 gcggccgtaa ctataacggt cctaaggtag cgaaattcct tgtcgggtaa gttccgaccc
   108181 gcacgaaagg cgtaacgatc tgggcactgt ctcggagaga ggctcggtga aatagacatg
   108241 tctgtgaaga tgcggactac ctgcacctgg acagaaagac cctatgaagc ttcactgttc
   108301 cctgggattg gctttgggct tttcctgcgc agcttaggtg gaaggcgaag aaggcctcct
   108361 tccggggggg cccgagccat cagtgagata ccactctgga agagctagaa ttctaacctt
   108421 gtgtcaggac ctacgggcca agggacagtc tcaggtagac agtttctatg gggcgtaggc
   108481 ctcccaaaag gtaacggagg cgtgcaaagg tttcctcggg ccggacggag attggccctc
   108541 gagtgcaaag gcagaaggga gcttgactgc aagacccacc cgtcgagcag ggacgaaagt
   108601 cggccttagt gatccgacgg tgccgagtgg aagggccgtc gctcaacgga taaaagttac
   108661 tctagggata acaggctgat cttccccaag agctcacatc gacgggaagg tttggcacct
   108721 cgatgtcggc tcttcgccac ctggggctgt agtatgttcc aagggttggg ctgttcgccc
   108781 attaaagcgg tacgtgagct gggttcagaa cgtcgtgaga cagttcggtc catatccggt
   108841 gtgggcgtta gagcattgag aggacctttc cctagtacga gaggaccggg aaggacgcac
   108901 ctctggtgta ccagttatcg tgcccacggt aaacgctggg tagccaagtg cggagcggat
   108961 aactgctgaa agcatctaag tagtaagccc accccaagat gagtgctctc ctattccgac
   109021 ttccccagag cctctggtag cacagccgag acagcgacgg gttctctgcc cctgcgggga
   109081 tggagcgaca gaagttttga gaattcaaga gaaggtcacg gcgagacgag ccgtttatca
   109141 ttacgatagg tgtcaagtgg aagtgcagtg atgtatgcag ctgaggcatc ctaacagacc
   109201 ggtagacttg aaccttgttc ctacatgacc cgatcaattc gatcaggcac tcgccatcta
   109261 ttttcattgt tcaactcttt gacaacatga aaaaaccaaa agctctgccc tccctctcta
   109321 tcggatggaa gggcagaggc ctttggcgtc ccctccagtc aagaattggg gcctcacaat
   109381 cactagccaa tatgcttttc tcgcatgcct ttcttcgttc atggttcgat attctggtgt
   109441 cctaggcgta gaggaaccac accaatccat cccgaacttg gtggttaaac tctactgcgg
   109501 tgacgatact gtaggggagg tcctgcggaa aaatagctcg acgccaggat gataaaaagc
   109561 ttaacacctc tcgttcttat tccctttgca atatgaaaaa aaaaaaatga aaaatgcaaa
   109621 agtcgtctta ttcaaaaccc caattatgaa atcccttctc ccccacttca cacctagtaa
   109681 cgcaccgtgt tcttatagag agaaaggtgc tttcacatct tcttaacccg aaatggctga
   109741 ggagaggaaa ggttcctttt ttttagggta cttccgggaa cagatccagt ggagacgggg
   109801 cggggcctgt agctcagagg attagagcac gtggctacga accacggtgt cgggggttcg
   109861 aatccctcct cgcccacaac cggcccaaaa gggaaggacc cttccctctg ggggtaggaa
   109921 aatcatgatc gggatagcgg acccaaagct atggaacttg ggtgtgggtc ttttgtcgaa
   109981 atggagtagc cttacttttt cttttttttt tatttaccat tcatggtttt ttaaataaag
   110041 tatgcccggc ccgaagcaga atagcagagc aagtattagt agcatagcaa aaatgtgttc
   110101 ctcgtcatta atatgtttgc tcgcggtaat tgtggcctct cgggagaatc gattactgca
   110161 tctttgatgc acttgctagt actagtacat ctgagaattc ttaattggct aattggaaat
   110221 agcccccgga ctatggaaca aaggattatc ccggacctac accgaggtat tgacggttat
   110281 tctcaaatat cgcagaacag aatgtgatac gatgagatag aatgcaatag aaacaaagac
   110341 acagggaacg ggttacctac ttttaacggt caaagcgaac cctttcattc tgacattctg
   110401 aattctttaa ttcggaatga atcaaatctc cccaagtagg attcgaacct acgaccagtc
   110461 agttaacagc cgaccgctct accactgagc tactgaggaa cagcgggaga ttctatctca
   110521 tagagttcaa ttcccgttct caacccatga ccaatatgaa ctcgaagttt ccttcgtaac
   110581 tccccgaact tcttcgtagt ggctccgtcc catgccccgt ttcataggga accacaaagt
   110641 ggctctattt cattatattc catccatatc ccaattccat tcatttaata tccctttggt
   110701 gtcattgaca taagaattga tataagagat gtcgtttcta gtctatctgt ttctatttct
   110761 atatatggaa agttcaaaaa tcatcatata ataatccaga aattgaaata gaaaagaaaa
   110821 aagggaggtt tgtgatgatt tttcaatctt ttatactagg taatctagta tccttatgca
   110881 tgaagataat caattcggtc gttgtggtcg gactctatta tggatttctg accacattct
   110941 ccatagggcc ctcttatctc ttacttctcc gagctcgggt tatggaagaa ggaaccgaga
   111001 agaaggtatc ggcaacaact ggttttattg cgggacagct catgatgttc atatcgatct
   111061 attatgcgcc tctgcatcta gcattgggta gacctcatac aataactgtc ctagctctac
   111121 cgtatctttt gtttcatttc ttctggaaca atcacaaaca ctcttttgat tatggatcta
   111181 ctaccagaaa ttcaatgcgt aatcttagca ttcaatgtgt attcctgaat aatctcattt
   111241 ttcaattatt caaccatttc attttaccaa gttcaatgtt agccagatta gtcaacattt
   111301 atatgtttcg atgcaacaac aagatgttat ttgtaacaag tagttttgtt ggttggttaa
   111361 tcggtcacat tttattcatg aaatgggttg gattggtatt agtttggata cagcaaaaga
   111421 attctattag gtctaatgta cttattcgat ctaataagta ccttgtgtca gaattgagaa
   111481 attctatggc tcgaatctat agtattctct tatttattac ctgtatctac tatttaggca
   111541 gaataccgtc acccattttt actaagaaac tgaaagtgaa agaaacctca gaaacggaag
   111601 aaagggagga agaaacagat gtagaaatag aaacaacttt cgaaaggagg gggactaaac
   111661 aggaacaaga ggtatccacc gaagaagatc cttctccttc cctttttttg gaagaaaggg
   111721 aggatccgga tgggaatcaa gaaaattcga agttagaaat atttaaagaa aaagaagaga
   111781 aatatttatt atggtttgag aaacctctcg cgactcttct tttcgactat aaacaatgga
   111841 atcgcccatt tcgatataaa aaaaagaaaa gaaataatcg atttattaat gttgtaagaa
   111901 atgaaatgtc acactttttt ttttatacat gtcaaagtga tggaaaagaa aggatctctt
   111961 ttacgtatcc agcaagtttg tcaacttttt tggaaatgat acaacaaaag atgtcttttt
   112021 taacaaaaga aaaactatcc tctgatgaat tgtataataa ttggagttac accaatgaaa
   112081 aaaacgaaaa aaaaaatatt aatattaata cataaaataa atatactaag agataaaaag
   112141 agatgcgact tccccctaca tattttaaac cttcccctac aaaaaaactg gtaataccaa
   112201 ccccattcgt aattccatca atcactcgtc tatcgaacaa atgggttagt tcagctaatc
   112261 ctcttatcca ttgagttaag gatagtgcat aaaaagcatc tatataagca cgattatatg
   112321 accaatcata tagcaaattg ctaattttat ctcccaaaac tctttgactc ttattgactc
   112381 ttttagtaaa taaattaagt ccattccagt tttggaaaga tgaataaaag ggtttatata
   112441 aaaaagccgc tataaatatt ccaaaaaacg ttatactaac tgaaaaggtt gcatttggca
   112501 aaaattcata ccaatcaaaa aaatgatttg aattttgatg taaaagattt atagacggag
   112561 ttaacaattt tgataagata tccaaattgt ttccttcttg attaaaggga attcctatgg
   112621 ctccaacaaa caaaggaaat aagactaata taagcataga gaatagcata gtattgtccg
   112681 attcatgggg ataaaaaaaa gtctttgtag gaccaaaagg aaaaatagta agaaaaggca
   112741 tttttgtgac atgagtatcc attcggtatg ttttcttcga aaaaaaagaa gtcctttccc
   112801 tttcattatt attcattttt aataaagcaa ctaaaggaaa gcttttttta atcgattttg
   112861 gctcttcttt accccataga gatattgaat agaaggaatt tccttttttg ccactgtaat
   112921 tttgaaaacg aacgtttaaa tgtccttcaa aagtaagtaa ataaatccga aacatataaa
   112981 atgcagttaa tccggctgtg aaagaagcaa ttattgcgaa aatcggtgaa tataaccaac
   113041 tatcattaag aatttcatct ttggaccaaa aacaagcaag aggtggaata ccacaaagag
   113101 aaagtgtacc taataaaaaa gcagtttttg taattggcac gtgctttctt aacccgccca
   113161 taagagccat actctggctt ttatctggag cgtatccaac aagagcttcc attgaatgaa
   113221 taattgatcc ggatcctaaa aacaacaagg ctttcgaata agcatgagta atcaaatgaa
   113281 ataaagcggc tcgataagac cccataccta gagctaacat catataaccc aattgagaca
   113341 ttgtagaata ggctaaactt ttcttaatat ctttttgagc aagagctaaa gtggctccta
   113401 ataatactgt tattatacct ataaaagata ttagattcat tatgtacggt atcgctatga
   113461 aaagtggaag aagacgagct acaagaaaaa ttcccgctgc taccatagta gcggcgtgga
   113521 taagagccga aataggagta ggcccttcca tggcatcagg taaccataca tgaaggggaa
   113581 attgtgcgga tttagcaact gcgccgccaa ataatagaaa ggcacacaaa gtaacaaata
   113641 aaaagttaac ctccttatta taaatcaagt tattgaatat ttcgaacaaa tcccgaaatt
   113701 cgaaactacc cgttgtccaa taaagaccta agattcctaa taataaacca aaatccccta
   113761 cacgattagt tacaaaggct ttttgacaag cacttgccgc actaggtcgt gtgaaccaaa
   113821 accctattaa tagataagaa cacatcccaa ccaattccca aaaaatataa atttgtatca
   113881 aattcgaact tgtaactaat cccaacattg aagtattgaa aaaactcata taagcaaaaa
   113941 atctcaaata tccttgatca tgagacatat aattgtcgct ataaaaaaga accagaattc
   114001 caactgtggt gattaatatt gacataatag aagtaagcgg atcaataaag tgtccgaact
   114061 cgaaagaaaa atcattattg atggtccaag accatatgta ttgatagata gaacccctat
   114121 ttatttgctg aatagataga tcgaccgaaa aaatcataac tatacttaac aaaaaaatac
   114181 taggaaaagc ccaaatacgg cgaatatttt ttgttgccgt tggaaaaagc agaagtccca
   114241 ctcctattaa cataggaact ggaagcggaa cgaaaggtat gatccaagaa tattgatatg
   114301 tatgttccat aaaaataata atttttttat tcttaattaa ttgtttctga ttcaccggtt
   114361 cttatctctt ttaaaagaga ttactaaagt attaaaaaga gattactaaa gtattaaaaa
   114421 agcaactgaa actaaaatgg aattttctat tcgtagttag tttgaacctt tctcaactac
   114481 ttcaaaaatt ttcaaagtga aaaataacga attattttat actaatttta tactaagttt
   114541 atactaagta agatttttag gaaaatgtag cagcaaattc caacttccat tattattccc
   114601 tattacaaat tacaaaaatt tatggacata tatcaagact aaaaaattgg acaaaaaaaa
   114661 aagaagtact ttattttgat accaatcata ggatgtccca taaccttgcc taataaaaaa
   114721 agaactaggt atttttcttt gtttattcag aataattacc gagtttaatt cgggactgat
   114781 tgattatgtt ctattctaat aaatggcatt taataaccaa ttactagaaa agaaaaaaga
   114841 aaaagattca agttttttat tagtttttta ttaggtaggt aagggttctt aagcttgttc
   114901 gatatgtatt ttttatgtac aaatgtaaca tcccaaaaag agacatagat agaaaggtat
   114961 tacaaataac tccaaaatac aaattatttt gcctcagata ttgtatggaa taggaattga
   115021 aaaaaaaaaa aaaatgattt gttttaaaca atagatgtct ttcacatcca atttttgcaa
   115081 tgaataactt tttatttttt gaatggcagt tccaaaaaaa cgtagttcta tattaaaaaa
   115141 acgtattcgt aaaaatattt ggaaaaaaag gggatattgg gcagcgctga aagctttttc
   115201 gttagcgaaa tccctttcga ccgggaattc aaaaagtttt ttgtacgaca aataattaat
   115261 aaaacgttgg aataattgga atccgcatcc acctgactcc aaaaacgagc cgatttagtt
   115321 tcgaatttag attcaatttt ttaatataga atagaaaaat agaagtaaaa aaaaaaaaaa
   115381 tgaaaaatgc aaaagtaagt aataaataat gatttccatt ccctactgtt ttgaaccaat
   115441 ggatttggct actgaattgg tacttttttt ttttttaatt tgaaaaaaaa agaataaaaa
   115501 gttgagagtt ttgcctttat ttgtatttga atatgctttt cattcccggg atggggattc
   115561 ttaatttccc catcacccac ccacttataa ataagacaat aattataaat aagacaataa
   115621 taaaggtttt gttttgtctt ttcttttttt tttttttcta tttctccttt tctatttcaa
   115681 tttatgctat tctatagcat aaatattcta tagcataaat tgaaatcttt agacaaaagc
   115741 aatgagttgt tgaaactaat tattaattat actttttttt ttaactttct gaatcatcac
   115801 tccaagtgag aatgagaaaa gcgtctttcg ccatttcggc gtatttcgaa tttctatacg
   115861 aatagtatgc aatttataag taataaaaaa atcctatgtt tgaaagggag gatcaatcta
   115921 aaaatatcga tttttagaat tcggatttag aaagaaattt ttgaagtagg acaatagaaa
   115981 tcgaaattct tttatataat atgtctagct caatacctaa ttggtttgat aaaccctaag
   116041 acaaattcat actgaaaaaa acctaacgat tatcacaaga caaaagttat gcaaattaaa
   116101 tcaatttttt tgaattattg gatattatgc ttaaattgtg atcgtgatcc ataaaaaaga
   116161 aaaagaatat gttattgtta agttaaataa aactgaaacc ttaaataact aaataaaacg
   116221 ataaaaaaga gactgtttca atctctattg aaacaggttt ttattcatca attgaatgct
   116281 tcctaaaaat aaaaagtatt tcattgaaac tttctctttc actttcaatc tcgacgatta
   116341 aataaaaata agttattatt atttctagca agccgctatg gtgaaatcgg tagacacgct
   116401 gctcttagga agcagtgcta gagcatctcg gttcgaatcc gagtggcggc ataacatctt
   116461 ctaaaagata tataaaaagc cctataatga attgaatttc cgatttccat tccgtatact
   116521 cgagagactt tcccttttta cttttaattt cattttttat ttatgatatt ttcaacttta
   116581 gaacatatat taactcatat atcattttcg gtcatttcaa ttggaattac aattcattta
   116641 ataaccttat tagtcgatga aatcgtagga ctatatgatt catcagaaaa ggggatgata
   116701 gctacccttt tctgtctaac aggattatta gtaattcgtt ggatttattc ggggcatttc
   116761 ccattaagtg atttatatga atcattaatc tttctgtcat ggagtttctc cattattcat
   116821 aggattttaa aacataaaaa tcatttaagc gcaataaccg cgccaagtgc tatttttacc
   116881 caaggctttg caacttcgtg tttgttaacc aaaatgcatc aatccggaat attagtgccc
   116941 gctctacaag ttcagtggtt aatgatgcac gtaagtatga tggtattcgg ctatgcagct
   117001 cttttatgcg gatcattatt atccacagct cttctagtca ttacatttcg aaaagtgata
   117061 aggatttttg gtaaaagcaa taatttatta aatggaactg taactgagtc attttccttc
   117121 ggtgaaatac aatacatgaa tgcaaaaacc aatgttttac taaatactta ttttttttct
   117181 gctagaaatt attacaggta tcaattgatt caacaattgg atcattggag ttatcatatt
   117241 attagtctag gatttatctt tttaaccata ggtattcttt caggcgcagt atgggctaat
   117301 gaggcatggg gatcatattg gaattgggat ccaaaggaaa cttgggcatt tattacttgg
   117361 actatattcg ggatttattt ccatactcga acaaataaaa aatcggaagg ttttaattcc
   117421 gcaattgtgg cttctatggg ctttgttata atttggatat gttatttcgg gatcaatcta
   117481 ttaggaatag ggttacatag ttatggttcg tttaattaac aattcacatc taattgaatt
   117541 gcaaattgaa gaaaagaaag ggcctgatga agacaaacat aggacagcgc atatatagaa
   117601 acgaaacgga gtggaaaccg ccgagaacct tttgaatcaa gtagtggagt gattcaaaag
   117661 gttctcacaa acgtcaaagg ggtttggtta caattcaaat ttattttttc tttttttatt
   117721 catgaaaatt ctctataaaa aaattagata gaatagcttc gaccttgtcc actgatagtg
   117781 acagaacgaa atccggataa acaccaatac caagtacggg tagaagaata gagatcaaaa
   117841 caaataattc ccgtggtcca gaatcaaaaa aataagagtt tacgccatta aatagcttgt
   117901 acccataaaa catttgccgt aacatagata atgaataaat aggagttaat atcattccaa
   117961 ttgccattac aaaagtaatc agtatttttg ctattaaaaa atatttttgg ctagtaatta
   118021 ttccaaaaaa gactatcaat tccgcaacaa aaccactcat gcccggtaat gcaagggaag
   118081 ccattgataa gatactaaat agcgtgaata tctttggaat tggtatagcc agcccgccca
   118141 tttcgtcgag ataaccgtga cgtattctat cataactcgt tcctgctaag aaaaaaagtg
   118201 cagcgctaat aaacccatga gaaattattt gtaaaatggc tccgctgagt cctgtatcag
   118261 ttatcgagcc aattcctata attatgaaac ccatatgaga tacagaggaa taggcgattc
   118321 ttttttttaa attgcgttgg ccaggagatg ttaaagctgc ataaattatt tgcattgtac
   118381 ctactatgat taaccaggga gaaagtagag aatgagcgtg cggtaatagt tccatattga
   118441 tccgaaccaa gccatatgct cccattttta ataagattcc ggccagaagc atacaagtac
   118501 tgtaatgggc ctccccatgg gtgtctggta accatgtatg taagggtata atcggtgatt
   118561 tgacagcaaa agcaataaga aatccaatat agaatagtat ttccagtgcc acgggatacg
   118621 atcgattagc taatatttcc aaatttaatg ttggttcatt ggaaccatat aaaccgatac
   118681 ccaaaactcc tattaataga aaaacggaac ctcctgcagt gtacaaaata aactttgtag
   118741 ctgaataaag acgtttcttt ccaccccatg ctgatagaag tagataaaca ggaattaatt
   118801 ctaattccca catgatgaaa aaaagtaaaa ggtcacgaga agcaaatgat cctatttgac
   118861 cgctatacat tgctaacatc aggaaataga ataatcggga attccgagta actggccaag
   118921 ccgctaacgt agctaaagtg gtgataaatc ccgtcaataa aatgggtcct agggaaagtc
   118981 catctattcc caatctccag taaaaaccaa aaaaatcgat ccatttataa tcctctgcga
   119041 gttgtattaa tggatcgtcc aattcgaaat gataacagaa ggcataggtc gttagaagga
   119101 gttctagcac gcatatatat atagtatacc ccctagtcac cttatttcct ctatgaggga
   119161 gaaagaaaat gaaaaaaccc gtggctatgg gaaaaactac aattattgtt aaccaaggaa
   119221 aaaagttcgt ggtaaaggca agatacactc gaaccagaca aaaccgtgct cgaaaaatag
   119281 aatatatatt cttatttttt ttttcgagta cgggtttttg tcggtaatca gtaagtaaaa
   119341 aaaaatgtat tcaaaataga ttcaagtggg gttttgggga acgtatcaat atcaataagc
   119401 tagacccatg cttcgagttg tttcatgcca taaataaact cgaacactca agaaatccgt
   119461 tggacaggcg gattcacatc tcttacaacc aacacaatcc tccgttcttg gagcagaagc
   119521 aatttgttta gctttacacc cgtcccaagg tatcatttct aatacatccg tgggacatgc
   119581 tcggacacat tgagtacacc ctatacatgt atcataaatc tttactgaat gtgacattga
   119641 atctatcaat ttctgaattc ataaatttgg atctagtaat tttggaaatg aatcatatat
   119701 tgaaacacca gatcgatcaa tgatttacca gaatttttga atcaatccat ttctggatca
   119761 actgataaga gggaacaaag atactttgat tttttacgtt ttcgccaata tgatcgaggt
   119821 taggacgtat tatagatgct aattcgaatt gatgaatatt ctgatttttc aatactattt
   119881 tatttattca acaaagtcga ttgattgata cgaatcgatt ttctgttacg ataaattgac
   119941 gaaacaatag ctgatccgat agctgcttca gcggctgcaa tagctataac aaaaattgag
   120001 aaaatatctc cttttaattg cctactatca aaaaaatcgg aaaatgttac aaaatttata
   120061 ttaaccgcat ttagtataag ttcaagacac atcagggccc ggacaatatt tcggctcgtg
   120121 atcaatccat agataccaat agaaaataaa taagcactca aaataagtac atgctcgagc
   120181 atcattgacc aactccgtac caatttcaat tcatttcaat atgaacaata agtcaagtga
   120241 tttgattgct tataatctaa caagtataga acaaaagaat atattgctaa tagatcgaat
   120301 caaaaaactt ctatttgatt tatacatgaa acagtattca aatagaattg aaggcaaata
   120361 gatgtgataa cacagaaaag ttgaatttgg attgctgttg ctagttataa agatttttta
   120421 ctgacgagct acggcaattg cacctatcaa agcaactaaa agaattatcg aaatgagttc
   120481 aaatggaaga aaaaagtcgg ttgataaatg aattccaatt tgttgactat tacttatcaa
   120541 atcttgctct ataatctggt tggatcgtgt agtccaaata atcccgtacc acgacgtatc
   120601 tagaatagta gtgagtaagg acaaaaaaat acttgtacaa accagagaag taactccatc
   120661 cccaatagtc caaagattca aatgaaaatc gttggaatag tctgaaccat tcatgaacat
   120721 tacagcaaat atgattaaaa catttacagc tcctacataa ataaggagct gtgcagcagc
   120781 tacaaaaggc gaatttgata gaatatataa taaggatata caaacaagaa cgaatcccaa
   120841 tgaaaaggca gaataaatcg ggttggtaag taataccact cccagacctc ctaatataag
   120901 acccgatcct agaaaaacta aaagaaaatc atgtattggt ccagccaaat ccattatatt
   120961 aaaataagag ataaataaat cgaaatgttt tttcatgacc ttattgaacc gaccaggcaa
   121021 ttttttttta tgaggcattc ccgattgaat tcaattcaaa tctaataggt gtgaattgat
   121081 gcgggtacag ttattggatc aatttcgttc ttttctttat tggaaatggc agttggaaat
   121141 tgaaagtcta tatttcgaaa aaattgtgga tatattaaca gactttcaat acaaattaat
   121201 ttgtacttct cataatccaa tctatagttg ggatttgtac caaacaaaga gaaagacctt
   121261 gttcctttat accaacacgg aaccctagta atttccaata ataaagagat ttacccgttt
   121321 tttctttgag acgaattcaa aacggttcga attgtaaaat cgtcaattac tgacattggt
   121381 aaacgaccta aagcaatttg attgtaattc aattcgtgac ggtcgtaagt agcaagttca
   121441 tattcttcag tcattgataa acaatttgtt ggacaatact caacgcagtt accacaaaaa
   121501 atacaaattc cgaaatcaat actgtaatta agcaatcgtt tctttcgaat atcagtttcc
   121561 aatttccaat caacaacagg cagatctata ggacatacac gaacacatac ttcacaagca
   121621 atacatttat caaattcaaa atggattcga ccgcggaaac gctccgatgt tattaatttt
   121681 tcataaggat attgaatagt tacagggaaa cgatttgctt gggataaggt aatcatgaaa
   121741 ctttgaccaa tgtaccttgc agctcgtact gtttgttgac cataattcat gaacccagtt
   121801 accataggga acatatcggg aatatctatg aataaatttt ttctttctct tgtttgaggt
   121861 aagccgtgaa tatagtatcc tttttttttt tgtttacagt gaaaggagtt gggaagaggt
   121921 tgttaataat agattaccga gagaaatagg taaaagaaat ttccagccaa gatttaataa
   121981 ttggtccatt cttagtctag gtaaagtcca tcttgttgtg atagaaatga acaagaacaa
   122041 ataagtttta gctaatgtaa taaagatacc aattgtcgtt ccaaagattc catccgcttt
   122101 atttatttca aataactcag gaacaaatat gtacggaatt gaaagattcc aaccgcccaa
   122161 gtaaagaact gttacaaata atgaggaaac taataaattt agataggaag caacgtaaaa
   122221 taaaccaaat ttgatccccg aatattcggt ttgatagcct gctactaatt cttcttctgc
   122281 ttctggtaaa tcaaaaggta atctttcgca ttctgctagg gaagaaatta gaaaaacgag
   122341 aaaccctata ggttgacgcc acaaattcca cccccaaaaa ccatattttg attgcgcccc
   122401 gactatatca actgtacttg aactattaga taatcatagt cggtgataac attactgttc
   122461 ccatcgctat tacaaaaccg tacatgagat tttcacctca tacggctcct cagggccaca
   122521 aataaatgta aggaccgggc aagtattcgt tatcttgata tggttatagc atagatagac
   122581 tcgtggaagg tccccaatta taccaatgga attctgtctg ctataagaat aaatcaaaaa
   122641 gcatttctga attgatctca tccttcaact tttttggggt gagtaataac ttaataaatc
   122701 cttcaataaa atactctttg tagaaatatc tattgatatt tcgagccatc attttatttt
   122761 cgattacgaa aaaaaaaaat tagacattcc attagttcat gaatcatgac acaatttttc
   122821 tttctatgaa gataggaaag aaatactatg aagataggaa agaaataaga aaaaaatcgc
   122881 ttttcttttt attgtaattt tttttttttt tttctatttt tttgttcctc ttcttctttc
   122941 tgagaatctg agaaaaaggg ggcctcaaaa aaggaaagga ttatttcgtt cctgatagta
   123001 atttctttaa ttgggggata ggagcatact ctgaatcgga attgtgggga gtactgcctg
   123061 atcatttcta ccaacttaaa gccccaatta gtattctttt tatgttatgc agacgtatct
   123121 ttttcgttaa tttacataat ctccattact aattctttgt gtgtatttta gtgttcctta
   123181 ctacccaccc attttttttt tttttcaatc ccccgttcgt taatatatgt attgtaatac
   123241 attcaaacat atagtgaaaa ctccatacgg tttacttttg agcccgcttc aagctaggat
   123301 gaccaatcaa ctaatcttgg ggtaaagggc ttcttccact tttgtttact ttcacttaac
   123361 tcttgtacat aggaaatgag actcaatctg cttttactgc gaatttcgaa gttgttttct
   123421 ttcactcata tataactatc taattttttt tattaaccta aagaataaat aaatgaataa
   123481 aaaaaaaatg cggatatcca ttaaatttct tttttttttt ctagaaggaa aagaaaagct
   123541 tatattttag cgaatcgcac gtagagatat tgataaaaca cataaagtta atggtatttc
   123601 ataactaatc gattgagcag cagctcgcag accacctaaa aacgaatatt tattatttga
   123661 tccatatcct gacataagaa gtccaatagg agcaatactt gaaacggcaa tccataaaaa
   123721 aataccaata ttgagatcag ctaaaacaaa gtgataacta aaaggaatta ctgaataact
   123781 tagtagaatt gatatgactg ctatagatgg tccaatactg aagaaacgag tatttcctct
   123841 agctggaaga agattctctt tgaaaagtag ttttgttcca tctgctaaag cttgaagaat
   123901 tccgaaaggg ctggcgtatt cagggccaat acgttgttgt attcctgcag atatttctct
   123961 ttctaaccac acaattacta gtacacctat tgtgattcct aatacaagag tcaaaatagg
   124021 ggcaaacacc cgtatggtcc catatagctc ttttaaggat tccaatcggg aaaaagaatt
   124081 aatatcttgt acttctgttg tatcaactat catttcaacg atcaacttct cccataatga
   124141 tatctatact acctagtatc gtcataatat ccgccaattt cattctttta actaactgag
   124201 gaagaatttg caaattgata aaacccggtg ggcgaatttt ccatcgccaa ggaaaactac
   124261 tttgatctcc tatcagaaaa attcccaatt ctccttttgg ggcttcgact ctcacataaa
   124321 gttcttgttt cggtaattca aaagtcggag aaggtttttt actaatgaat cgatcttcaa
   124381 aatcattcca ttctggatcg ctttctctag caaagcatcg gatttctaaa ttctcatagg
   124441 gcccccccgg aattccttcc aaagcctgtt gaataatttt tacggattct gtcatttcac
   124501 cgattcggac taaataacga gctaatgaat ctccttcttt ttgccactgg acttcccaat
   124561 caaattcgtc gtaacactca taatgatcca ctttacgaag atcccattct attccagacg
   124621 ctcgtagcat tggtcctgat aaaccccaat ttattgcttc ttctccacca aaaatgccta
   124681 ctccttcaac tcgttctaaa aagacagggt ttcgtgtaat aagtttttga tattcaacaa
   124741 cccccgttaa aaaataatca cagaaatcca aacatttctc tatccagcca tggggtaaat
   124801 cggccgctat ccctccgata cgaaaataat tatgcatcat tctcataccg gtggcagctt
   124861 cgaatagatc atataccaat tctctttctc tgaaaatata gaagaaggga gtctgtgcac
   124921 caatatctgc cataaaaggg ccgagccata acagatgaga ggctatacga ctcaactcca
   124981 acataattac tctgatatag ctggcccttt taggtacttg aatatttccc aactgttctg
   125041 gtccatttac agttattgct tctgtgaaca tagtagctaa ataatcccaa cgtgttacat
   125101 aaggcagata ttgtataatt gttcggtttt ccgcaatttt ttccatccct ctgtgtaaat
   125161 aacccaatat cggttcacag tcaataacat cttcgccatc gagagtaacg atgagacgaa
   125221 gaacaccatg cattgatggg tggtgaggtc ccatatttac tctcataagg tcttttcctg
   125281 tagctagtat actcataggt ttttcctcga ttcattctta catgaattgt tgaaaacaaa
   125341 aagaagttat caagattcaa aatctaataa atcaaataat tcaaaattct tttttcaaat
   125401 taacgatttt ttgactcccg gatattcaac tgactaatta attctttata acgtactcta
   125461 tttttctttg acaaataaga aagtagccgt tggcgttttt ccagaacttt ccgtaaaccc
   125521 ctctgagata aatagtcttt tctgtgcaat tccaaatggg aagtaagtct ttgtatctta
   125581 ttagtgaaac ttaatacttg aaattcaaca gacccactgt tttctttttt tttttcttga
   125641 aaagtaactg agatgaatga attttttacc ataaaacgaa atcctctttt ccctttcttt
   125701 taatatgaaa tttactgatc agtaataata atgttagtca tttgaattga atatacacaa
   125761 tcatcttaaa gccgttatga acttccgata aaatcaatca acaatcaatc ccattttcaa
   125821 tttgattatt ttcaatttga ttagggataa aaaaggatgg tttatttctt caaaagagaa
   125881 aaagcgagac ctaaaaaaaa aattctgtta attaatttat agatctaacc aatccgtatg
   125941 tccttaaagt ggtatcctgt atcataatgg aatgtaagac aaggcatgtg tccatctctt
   126001 tgttttcata taccagatat accaggtatg gtacgcgatc gataagaaaa aacgtactag
   126061 taacaaattt gcaatcgtgg atacatatgt atccttatca tgctgaaacg actgccatta
   126121 ttggtattaa accaatagcg attcatacaa actaaatctt ctaatcgata attgggccaa
   126181 agaaagaact ttaatttaat tagtttcttt ttctctctag caagatcttt gcttttatcc
   126241 aaaacgtgac cccctttttt tacgttatta caaaatacgg aatttctctg aataccattt
   126301 tgattcttcc aattgaaaca aatcagagtt ctcaattctc tacgacggtt agggaataaa
   126361 atattttcag gaacaagcaa atcataattc tttttgtctc tatttccagt cattctttga
   126421 tgtcttgcaa tggattcata attttttttt ttatgaacat agcttttttc tcggtatctt
   126481 ttagtaattt ggcgcttatt cttatgaacc aatgaaatcc ctacgatttg atatataaaa
   126541 aacagtccat cgttttttac agacagacga ggcggttcga taataaatat cccccctttc
   126601 accaattctg taagagtgaa atccttatga atcatcaaaa tatccagacc catttctccc
   126661 ccttgaatag aggatatagc aatttctctt ggatttatca gtcgaagcag gagacaatag
   126721 atcttgatat tatttattat tcttttattt aaaaaagaat cccatctcaa ctgaaaacgc
   126781 aaatcctttt ttaggaagaa atcaagttct gcttctgtgt tgttcttgta ttgttttttc
   126841 gttctacgtt ttttgatgtc tgatcccgaa gaatttgctt caacatcttt ttcttggttt
   126901 gagagaactg acccaagact tacttggttt tgtgcatctg atcgaggatt cccttggtct
   126961 gggggttctt tttcttcttt acttctattg tataattcaa gagagttttt ttgattcgat
   127021 gatataaaaa gatcttcctt tttctttcga gttatttttt gattcccatt ttcatttcca
   127081 ttaaaactga aaagaagtaa tttgattggt atgatccacg tttttttttt atatgcatta
   127141 aaaaatagca ctaattctcg gaagaaccaa agctccagat ttgatatagg acaacttagt
   127201 attgcttcat tcattcccat ccaatcaaaa aagaactttt tttgattgga tggtttaatt
   127261 tcttcatctt cattaattgt aagataaaaa agaactttct tattaatttc atcaattatt
   127321 tgatacttat cagccccaat cttagtattt ggattcctgt tggtaccaat atcaacccag
   127381 acttcaatat caaccttatt tctaagacaa aaatcgagaa ttctccaatc aaaatatttt
   127441 ctatccgaaa atttatccat atccataata tcatcttctt ctagataatt attaataggg
   127501 atacctccca acatatcaaa taatttgcct tcccttatgt tggaattaga aaagatttct
   127561 tctttattat ttacttggaa taatgattta tgaatatacg agtctttctt atcttcataa
   127621 ttaatagatt tatatgataa aaaatcatat ctatagtgtt ttttaaaatt atctttttga
   127681 ttctgtaatg gattcgcttc aaaaaaattt ggtttgtcgg aatgagttaa tccatttttt
   127741 tcatatgaat cctttttgtt taaatctttc ttttgagcca tactgtgttg attggctcta
   127801 tttcgccatt tttgtggtac taatataggc catcttatcc gagataaatc ggattgatat
   127861 tgataatgcc cctttaacca gtttttccat tgattcattt caaaattcca aaaagattca
   127921 tgtcttaatt cgtaatgaaa tattccttgt tttttaaaat aatcttttat ttccttctta
   127981 agaaaaaggg atgttccgtc atattgaaag acaaatctta aattataaaa gtgaataagt
   128041 tgggtttgtg ataatttgta aaatacatat gcttgtgatt gtgagaaaaa agagaaatca
   128101 taagaaatct ttgaattctt attactaacc ttagaaagct tagaaagtga tttttttata
   128161 gtcgaaataa agtgaattcc atttttactt gttttattaa ttctttcctg atttgtttca
   128221 ttattgtgga tatttttctc aataatttgg attttttttg gtgattcaaa aaaaaaaatt
   128281 gcatagattc ttggaatatt gacaatagct agaaaaattt ttatgtatat cctttcaatg
   128341 aaaaatttta taaaaaaata tgatttacca attaatcgag tatttctttt ttttaatatt
   128401 tgccaaatct ttttggacgc tcctaatatt ttaggacaat aacttgtttt gttcgaacta
   128461 atatttattt cgtgagttag cagtcttttt ttcttttctt ttgtcatttt ttctatttta
   128521 ttttttatta tgtttgttcg attagtcaga tcttttattt tttttttttg cagtgctaaa
   128581 tttgtccaat ccatagatcg aatttgaatg gacgattcgt gaatcatctg attactcatt
   128641 atcaaatctt ttttatcttc acccaattca tctatttctc gcaatctaaa taatggaatt
   128701 tggtttgttt ttgaaagttc ttttactttt agtaatagaa tgctcttgat gacccatctt
   128761 tttgtttctt ttgcgatttt ttgaaaaaat ttggttcttt cttttaaaac tcttaaagac
   128821 tttgttttca actgtctaat tttttttttt agttctttga aaatgggttt aaaaaatgaa
   128881 ggtctttttc ggggaggacc aaaaggcaat tccgcttcca ttccccaaat tgttaaaaaa
   128941 caaaaatcgt tgtttttttg tccccctttt tttttcattg catctttatg agggaattgt
   129001 agcttagatt tgtgccaggg tttcaggcaa aaaggaaata ggatctttac ctgaataccc
   129061 tctgttaacc agtttttcgg aaattctcgt tcggataatt gaacaccatt atgggtgcat
   129121 tttacataca tttccctatt ccaatccttt aaatcctcgg accattcggg aatttgaaat
   129181 aatagcatgc gagcaatatt tttagctatt atcagtgaag gtaatataat atattttcta
   129241 agaatcgatt gagttaataa tacaaaactt ctgagtactt gagcaaaaaa aaatgtattc
   129301 cagatttctg atatcggtat ctctgttttt tcttttcttt tgtatttttc tcttttgtcc
   129361 tcctctttgt tatcaaattt tttttgcttt tcaattttag aatcaaaaag tttttggtct
   129421 ttttgtttcc acatccaatt ttttaaaatt actttcatca gttcggaaat atcaaaagaa
   129481 aaaaaaaaaa gtttgtctag cctgtccaaa aaaagcgggg aatgcacatt tgcttgaaac
   129541 agttcccaag taatagtttt acgtctttgt gcgcgcatgg agcctttgat tagacctcga
   129601 cgaaaatccg attgttgtga ataatgggtc aaattcactt tctttgcttg cttaggactc
   129661 ttagtatatt tggtattaat atacgtagag gtatttggct ttggctggtt atcagtaaaa
   129721 atcactacat gtttggactt tcttgaacga attgcccctg ctacagtttc gcccctgttt
   129781 ttcttttttt gtcctaaacc agtaattgag ttgtatgacc agcgaggaac ttttttacta
   129841 atttctttta ttacaataga gttttttcta attctttggt cgttgggatc cgttataact
   129901 acatcgaata aaatttttaa aattagtatt cgatcttctg aatcaatttt ttcttgtgtg
   129961 tgttctggaa ataaagaacg tacttttttt gttgaaaata attttatacg aaacctatct
   130021 agtgtctgct caaactcggg ataattctta ataagaagaa gaccatgaat tttatttatc
   130081 caaaacgtcc tgatgttctt ttggctagaa gtttcattta gcgttagggg tgaaaaaaaa
   130141 aaatggattc ttccacgata aggtccattc aaaaaaggat catatttttt aggtaagtat
   130201 tcttgtttag tcttatcatt acacaattga gtcctttttt caagtacatt cagagtacta
   130261 gatcctttat ctaaaacttc gattctattc ctaaactcct tgtttaagtt attttttttt
   130321 tcgttttttt cattggtgta actccaatta ttatacaatt catcagagga tagtttttct
   130381 tttgttaaaa aagacatctt ttgttgtatc atttccaaaa aagttgacaa acttgctgga
   130441 tacgtaaaag agatcctttc ttttccatca ctttgacatg tataaaaaaa aaagtgtgac
   130501 atttcatttc ttacaacatt aataaatcga ttatttcttt tctttttttt atatcgaaat
   130561 gggcgattcc attgtttata gtcgaaaaga agagtcgcga gaggtttctc aaaccataat
   130621 aaatatttct cttctttttc tttaaatatt tctaacttcg aattttcttg attcccatcc
   130681 ggatcctccc tttcttccaa aaaaagggaa ggagaaggat cttcttcggt ggatacctct
   130741 tgttcctgtt tagtccccct cctttcgaaa gttgtttcta tttctacatc tgtttcttcc
   130801 tccctttctt ccgtttctga ggtttctttc actttcagtt tcttagtaaa aatgggtgac
   130861 ggtattctgc ctaaatagta gatacaggta ataaataaga gaatactata gattcgagcc
   130921 atagaatttc tcaattctga cacaaggtac ttattagatc gaataagtac attagaccta
   130981 atagaattct tttgctgtat ccaaactaat accaatccaa cccatttcat gaataaaatg
   131041 tgaccgatta accaaccaac aaaactactt gttacaaata acatcttgtt gttgcatcga
   131101 aacatataaa tgttgactaa tctggctaac attgaacttg gtaaaatgaa atggttgaat
   131161 aattgaaaaa tgagattatt caggaataca cattgaatgc taagattacg cattgaattt
   131221 ctggtagtag atccataatc aaaagagtgt ttgtgattgt tccagaagaa atgaaacaaa
   131281 agatacggta gagctaggac agttattgta tgaggtctac ccaatgctag atgcagaggc
   131341 gcataataga tcgatatgaa catcatgagc tgtcccgcaa taaaaccagt tgttgccgat
   131401 accttcttct cggttccttc ttccataacc cgagctcgga gaagtaagag ataagagggc
   131461 cctatggaga atgtggtcag aaatccataa tagagtccga ccacaacgac cgaattgatt
   131521 atcttcatgc ataaggatac tagattacct agtataaaag attgaaaaat catcacaaac
   131581 ctcccttttt tcttttctat ttcaatttct ggattattat atgatgattt ttgaactttc
   131641 catatataga aatagaaaca gatagactag aaacgacatc tcttatatca attcttatgt
   131701 caatgacacc aaagggatat taaatgaatg gaattgggat atggatggaa tataatgaaa
   131761 tagagccact ttgtggttcc ctatgaaacg gggcatggga cggagccact acgaagaagt
   131821 tcggggagtt acgaaggaaa cttcgagttc atattggtca tgggttgaga acgggaattg
   131881 aactctatga gatagaatct cccgctgttc ctcagtagct cagtggtaga gcggtcggct
   131941 gttaactgac tggtcgtagg ttcgaatcct acttggggag atttgattca ttccgaatta
   132001 aagaattcag aatgtcagaa tgaaagggtt cgctttgacc gttaaaagta ggtaacccgt
   132061 tccctgtgtc tttgtttcta ttgcattcta tctcatcgta tcacattctg ttctgcgata
   132121 tttgagaata accgtcaata cctcggtgta ggtccgggat aatcctttgt tccatagtcc
   132181 gggggctatt tccaattagc caattaagaa ttctcagatg tactagtact agcaagtgca
   132241 tcaaagatgc agtaatcgat tctcccgaga ggccacaatt accgcgagca aacatattaa
   132301 tgacgaggaa cacatttttg ctatgctact aatacttgct ctgctattct gcttcgggcc
   132361 gggcatactt tatttaaaaa accatgaatg gtaaataaaa aaaaaagaaa aagtaaggct
   132421 actccatttc gacaaaagac ccacacccaa gttccatagc tttgggtccg ctatcccgat
   132481 catgattttc ctacccccag agggaagggt ccttcccttt tgggccggtt gtgggcgagg
   132541 agggattcga acccccgaca ccgtggttcg tagccacgtg ctctaatcct ctgagctaca
   132601 ggccccgccc cgtctccact ggatctgttc ccggaagtac cctaaaaaaa aggaaccttt
   132661 cctctcctca gccatttcgg gttaagaaga tgtgaaagca cctttctctc tataagaaca
   132721 cggtgcgtta ctaggtgtga agtgggggag aagggatttc ataattgggg ttttgaataa
   132781 gacgactttt gcatttttca tttttttttt ttcatattgc aaagggaata agaacgagag
   132841 gtgttaagct ttttatcatc ctggcgtcga gctatttttc cgcaggacct cccctacagt
   132901 atcgtcaccg cagtagagtt taaccaccaa gttcgggatg gattggtgtg gttcctctac
   132961 gcctaggaca ccagaatatc gaaccatgaa cgaagaaagg catgcgagaa aagcatattg
   133021 gctagtgatt gtgaggcccc aattcttgac tggaggggac gccaaaggcc tctgcccttc
   133081 catccgatag agagggaggg cagagctttt ggttttttca tgttgtcaaa gagttgaaca
   133141 atgaaaatag atggcgagtg cctgatcgaa ttgatcgggt catgtaggaa caaggttcaa
   133201 gtctaccggt ctgttaggat gcctcagctg catacatcac tgcacttcca cttgacacct
   133261 atcgtaatga taaacggctc gtctcgccgt gaccttctct tgaattctca aaacttctgt
   133321 cgctccatcc ccgcaggggc agagaacccg tcgctgtctc ggctgtgcta ccagaggctc
   133381 tggggaagtc ggaataggag agcactcatc ttggggtggg cttactactt agatgctttc
   133441 agcagttatc cgctccgcac ttggctaccc agcgtttacc gtgggcacga taactggtac
   133501 accagaggtg cgtccttccc ggtcctctcg tactagggaa aggtcctctc aatgctctaa
   133561 cgcccacacc ggatatggac cgaactgtct cacgacgttc tgaacccagc tcacgtaccg
   133621 ctttaatggg cgaacagccc aacccttgga acatactaca gccccaggtg gcgaagagcc
   133681 gacatcgagg tgccaaacct tcccgtcgat gtgagctctt ggggaagatc agcctgttat
   133741 ccctagagta acttttatcc gttgagcgac ggcccttcca ctcggcaccg tcggatcact
   133801 aaggccgact ttcgtccctg ctcgacgggt gggtcttgca gtcaagctcc cttctgcctt
   133861 tgcactcgag ggccaatctc cgtccggccc gaggaaacct ttgcacgcct ccgttacctt
   133921 ttgggaggcc tacgccccat agaaactgtc tacctgagac tgtcccttgg cccgtaggtc
   133981 ctgacacaag gttagaattc tagctcttcc agagtggtat ctcactgatg gctcgggccc
   134041 ccccggaagg aggccttctt cgccttccac ctaagctgcg caggaaaagc ccaaagccaa
   134101 tcccagggaa cagtgaagct tcatagggtc tttctgtcca ggtgcaggta gtccgcatct
   134161 tcacagacat gtctatttca ccgagcctct ctccgagaca gtgcccagat cgttacgcct
   134221 ttcgtgcggg tcggaactta cccgacaagg aatttcgcta ccttaggacc gttatagtta
   134281 cggccgccgt tcaccggggc ttcggtcgcc ggctcccctg tcatcaggtc accaacttcc
   134341 ttgaccttcc ggcactgggc aggcgtcagc ccccatacat ggtcttacga ctttgcggag
   134401 acctgtgttt ttggtaaaca gtcgcccggg cctggtcact gcgaccccct ttgtgaggag
   134461 gcaccccttc tcccgaagtt acggggctat tttgccgagt tccttagaga gagttgtctc
   134521 gcgcccctag gtattctcta cctacccacc tgtgtcggtt tcgggtacag gtaccctttt
   134581 gttgaaggtc gttcgagctt ttcctgggag tatagcatgg gttacttcag cgccgtagcg
   134641 cctggtactc gaacattggc tcggggcatt ttctctaccc cttcttaccc tgaaaaagca
   134701 ggggcacctt gcgtccttga accgataacc atctttcggc taacctagcc tcctccgtcc
   134761 ctcgggacca acaaggggta gtacaggaat attcacctgt tgtccatcga ctacgccttt
   134821 cggcctgatc ttaggccctg actcaccctc cgtggacgaa ccttgcggag gaacccttgg
   134881 gttttcgggg cattggattc tcaccaatgt ttgcgttact caagccgaca ttctcgcttc
   134941 cgcttcgtcc accgccgctc gcgcgggtgc ttccctctaa ggcggaacgc tcccctaccg
   135001 atgcattttt acatcccaca gcttcggcag atcgcttagc cccgttcatc ttcggcgcaa
   135061 gagcgctcga tcagtgagct attacgcact ctttcaaggg tggctgcttc taggcaaacc
   135121 tcctggctgt ctctgcaccc ctacctcctt tatcactgag cggtcattta ggggccttag
   135181 ctggtgatcc gggctgtttc cctctcgacg atgaagctta tcccccatcg tctcactggc
   135241 cgaccttgac ccctgttatt ttgaggtcat atctagtatt cagagtttgc ctcgatttgg
   135301 taccgctctc gcggcccgca ccgaaacagt gctttacccc tagatgtcca gtcaactgct
   135361 gcgcctcaac gcatttcggg gagaaccagc tagctctggg ttcgagtggc atttcacccc
   135421 taaccacaac tcatccgctg attcttcaac atcagtcggt tcggacctcc acttagtttc
   135481 acccaagctt catcctggtc atggatagat cacccaggtt cgggtccata agcagtgaca
   135541 agtgccctat gaagactcgc tttcgctacg gctccggtgg gttcccttaa ccaagccact
   135601 gcctatgagt cgccggctca ttcttcaaca ggcacgcggt cagagccctg gtctcctccc
   135661 actgcttggg agcttacggt ttcatgttct atttcactcc ccgatggggg ttcttttcac
   135721 ccttccctca cggtactact tcgctatcgg tcacccagga gtatttagcc ttgcaaggtg
   135781 gtccttgctg attcacacgg gattccacgt gccccatgct actcgggtca gagcgtaagc
   135841 tagtgatgct ttcggctact ggactctcgc catctagggt gcagcactcc accgcttcgc
   135901 ctagcagcac gacgcttgta ttgctctccc acaaccccgt tttcacggtt taggctgctc
   135961 ccatttcgct cgccgctact acgggaatcg cttttgcttt cttttcctct ggctactaag
   136021 atgtttcagt tcgccaggtt gtctcttgcc tgcccatgga ttcagcagca gttcgaaagg
   136081 ttgacctatt cgggaatctc cggatctacg cttattttca actccccgaa gcatttcgtc
   136141 gcttactacg cccttcctcg tctctgggtg cctaggtatc caccgtaagc ctttccttgt
   136201 ttgaacctcg cccttaactt tactttaagg ctatgccatc ctaaggtgct gctaaatgga
   136261 aggatcttat caacgtccat gaatgataaa ccatagatca aactgccgaa tcggaaaaat
   136321 tgggtgctat catattcttt gtatcggcta agttcacgag ttggagataa gcggactcga
   136381 accgctgaca tccgccacag ggtaaaccac cgcctctcag gcccccactg attctaccat
   136441 agaggccaac gatagacaat aactcccccc cgaacacagc ttacaacttt catcgtactg
   136501 tgctctccaa agagcaactc ttctcaaaat ctcaaaagaa aaggtgctga gttggaatcc
   136561 cattctaact aaggattctt gtggttccgg aggatccagc tacaggagaa ccaggaacgg
   136621 agggctttcc ccccttttcc gccccgactc tttggtctta agaatgctga tgagtaattg
   136681 cccttctccg acccttactg cccaacctga gagtggacag ctaatgcatt ccacttattg
   136741 agcagggttc tatggtcggt ccgcgacccc tggataccga aggcatcctt ggggtgatct
   136801 cgtagttcct acggggtgga gacgatgggg tcggtccatg gattttcctt ccttttgtcg
   136861 catttcgctc aaagggttga agggagatag tgcatcaagc tgttcgcaag ggccaacttg
   136921 atccccttcc ccagggatcc cagatgaggg aaccctaaga gagccgccga ctccaactac
   136981 cgtccatgta caatccatac tagatctgac caaccgccca tcctacctct tctacattct
   137041 tgacagccca tctttgtctc agtagagtct ttcagtggca tgtttcggtc ctcttcccca
   137101 ttacttagaa aaagtgagcc accggttcag gtacaagata ctatcattac cgcctggaca
   137161 attagacatc caacccgtaa tcgcaacgac ccaattgcaa gagcggagct ctaccaactg
   137221 agctatatcc ccccgagcca agtggagcat gcatgaagga gtcagatgct tcttctattc
   137281 ttttccttgg cgcagctggg ccatcctgga tttgaaccag agacctcgcc cgtgaagtaa
   137341 atcatcgcac ctacggtcca accaattggg agagaatcaa tagattccgt ttcgggagcg
   137401 attcatcctt cccgaacgca gcatacaact ctccgttgta ctgcgctctc caagtgtgct
   137461 tgttcccccc ttcttcctta ccatggcaag tatttgtgaa ataactccga tgagaagaaa
   137521 aaagaaggcg ttaagagacc ctcccggcca accctagaca ctctaagatc ctttttcaaa
   137581 cctgctccca tttcgagtca agagatagat aaatagacac atcccattgc accgatcggg
   137641 ggcattcgta gtgactgagg gggtcgaaga ccaagaagtg agttatttat cagccaagca
   137701 ttcttcttac ggctagatcc aatcccctgg tccctgcgga aaggaaaagg aaaaagaatt
   137761 tgacgttctt cctttcggga agggaggatt aggaaaatcc tattgattgc agctttctcc
   137821 agacctccgg gaaaagcatg aaaaaaaggc tcgaatggta cgatccctcc gtcaccccag
   137881 aatgaaatga aaggggcgat ctcgtagttc ttggtctgtg aagatacgtt gttaggtgct
   137941 ccattttttt tcccattgag gccgaaccta aacctgtgct cgagagatag ctgtccatac
   138001 actgataagg gatgtatgga ttatcgagaa gagaggagcc gtggtagtcc cccccggacc
   138061 gcccggatcc cacgagtgaa tagaaagttg gatctacatt ggatctcacc tgaatcgccc
   138121 catctatcct cctgaggagg agtttggttt caaacccccg gttcgaacag gagaagtacg
   138181 ccatgctaat gtgccttgga tgatccacat ctcagggtca ggcgctgatg agcacattga
   138241 actatccatg tggctgagag ccctcacagc ccaggcacaa cgacgcaatt atcaggggcg
   138301 cgctctacca ctgagctaat agcccggcgt gtgggcctcc cgctgggggc ccactatgcc
   138361 aaaagcgaga gaaaccccat ccctctcttt cctttttacg cccccatgtc gccacacggg
   138421 agggacatgg gggcgtaaaa gggggatcct atcaacttgt tccgacctag gataataagc
   138481 tcatgggctt ggtcttactt caccgtcgag aaacgaaaga agacttccat ctccaagttt
   138541 aactcaggcg tagctcgctt ctttttgggt gtgaagcggt gtcaaaccaa aatacccaac
   138601 aagcattagc tctccctgaa aaggaggtga tccagccgca ccttccagta cggctacctt
   138661 gttacgactt cactccagtc actagccctg ccttcggcac ccccctcctt gcggttaagg
   138721 taacgacttc gggcatggcc agctcccata gtgtgacggg cggtgtgtac aaggcccggg
   138781 aacgaattca ccgccgtatg gctgaccggc gattactagc gattccggct tcatgcaggc
   138841 gagttgcagc ctgcaatccg aactgaggac gggtttttgg agttagctca ccctcgcggg
   138901 atcgcgaccc tttgtcccgg ccattgtagc acgtgtgtcg cccagggcat aaggggcatg
   138961 atgacttgac gtcatcctca ccttcctccg gcttatcacc ggcagtctgc tcagggttcc
   139021 aaactcaacg gtggcaacta agcacgaggg ttgcgctcgt tgcgggactt aacccaacac
   139081 cttacggcac gagctgacga cagccatgca ccacctgtgt ccgcgttccc gaaggcaccc
   139141 ctctctttca agaggattcg cggcatgtca agccctggta aggttcttcg ctttgcatcg
   139201 aattaaacca catgctccac cgcttgtgcg ggcccccgtc aattcctttg agtttcattc
   139261 ttgcgaacgt actccccagg cgggatactt aacgcgttag ctacagcact gcacgggtcg
   139321 atacgcgcag cgcctagtat ccatcgttta cggctaggac tactggggta tctaatccca
   139381 ttcgctcccc tagctttcgt ctctcagtgt cagtgtcggc ccagcagagt gctttcgccg
   139441 ttggtgttct ttccgatctc tacgcatttc accgctccac cggaaattcc ctctgcccct
   139501 accgtactcc agcttggtag tttccaccgc ctgtccaggg ttgagccctg ggatttgacg
   139561 gcggacttaa aaagccacct acagacgctt tacgcccaat cattccggat aacgcttgca
   139621 tcctctgtat taccgcggct gctggcacag agttagccga tgcttattcc ccagataccg
   139681 tcattgcttc ttctccggga aaagaagttc acgacccgtg ggccttctac ctccacgcgg
   139741 cattgctccg tcaggctttc gcccattgcg gaaaattccc cactgctgcc tcccgtagga
   139801 gtctgggccg tgtctcagtc ccagtgtggc tgatcatcct ctcggaccag ctactgatca
   139861 tcgccttggt aagctattgc ctcaccaact agctaatcag acgcgagccc ctcctcgggc
   139921 ggattcctcc ttttgctcct cagcctacgg ggtattagca gccgtttcca gctgttgttc
   139981 ccctcccaag ggcaggttct tacgcgttac tcacccgtcc gccactggaa acaccacttc
   140041 ccgtccgact tgcatgtgtt aagcatgccg ccagcgttca tcctgagcca ggatcgaact
   140101 ctccatgaga ttcatagttg cattacttat agcttccttg ttcgtagaca aagctgattc
   140161 ggaattgtct ttcattccaa ggcataactt gtatccatgc gcttcatatt cgcctggagt
   140221 tcgctcccag aaatatagcc atccctaccc cctcacgtca atcccacgag cctcttatcc
   140281 attcttattc gatcacggcg ggggggcaag tcaaaataga aaaactcaca actcatattg
   140341 ggtttaggga taatcaggct cgaactgatg acttccacca cgtcaaggtg acactctacc
   140401 gctgagttat atcccttccc tgcccccacc aagaaataga actgactaat cctaaggcaa
   140461 agggtcgaga aactcaacgc cactattctt gaacaacttg gaaccgggcc ttcctttcgc
   140521 actattacgg atacgaaatg aatggaatgg gaaaaattgg attcaattgt caactgctcc
   140581 tagaaatagg attgactacg gattcgaacc atagcacatg ctttcataaa accgtacgat
   140641 tctcccgatc taaatcaagc aggttttaca tgaagaagtt ctattcgata cgggtaggag
   140701 aagcggtatt cttaaaaaaa tagcgaaatc agaaccaagt caagatgata cggatcaacc
   140761 ccttcttctt gcgccaaaga tcttaccatt tccgaaggaa ccggagttcc atctcttttc
   140821 gatttccatt caagagttct tatgtctttc cacgcccctt taagaccccg aaaaattgac
   140881 aaaacaatta actacttcat ttatgaattt catagtaata gaaatacatg tctaccgaaa
   140941 cagaattttg aacttgctat cctcttgcct ccgtggaaaa gatgattcat tcgcatgaag
   141001 atgaaagtcc aactacattg cattgccaga atgcatgttg tatatttgaa agaggttgac
   141061 ctccttgctt ctctcatggt acaatcctct tcccgccgag ccccctttct cctcggtcca
   141121 cagagacaaa atgtaggact ggtgccaaca gttaatcacg gaagaaagga ctcactgagc
   141181 cgggataact aactaatact aatctaatac taatagaatc aaaatactaa tagaatagaa
   141241 aagaactgtc ttttctgtat acttatgtat actttccccg gttccgttgc taccgcgggc
   141301 tttacgcaat cgatcggatc atatagatat cccttcaaca caacataggt cgtcgaaagg
   141361 atctcggaga cccaccaaag cacgaaagcc aggatctttc agaaaatgga ttcccattcg
   141421 aagagtgcat aaccgcatgg ataagctcac actaacccgt caatttggga tccaattcgg
   141481 gattttcctt gggaggtatc gggaaggaat tggaatggaa taatatcgat tcatatagat
   141541 acagaagaaa cggttctcta tggattcaaa tgctgtacct atgggatagg gatagagaaa
   141601 gaggaaaaaa ccgaagattt cacatagtac ttttgatcga aaaagaaatc cgatttattt
   141661 cgtacccttc gctcaatgag aaaatggatc agattcgata ggatcaaacc tatgggactt
   141721 aaggaatgat ggaagggaat aaaataaaaa aaaaagaaat aaaaaaagaa aagagaggga
   141781 aaaaaaataa taaagaaata agtaaataaa aataaagtag aagaacccag attcaaaatg
   141841 aacaaattca aacttgaaaa ggatctttct gattctcgaa gaatgagggg caaagggatt
   141901 gatcgagaaa ggtctcttgt tcttattata agaacgtgtg attggatccg cagatgtttg
   141961 ttaaaaagag aataatcttc tcctttgaga ataatcaaaa aaggaaagtg ttcaattgga
   142021 acatgaaaac gtgactgaat tggtcctagt tactcttcgg gacggagtgg aagaagggag
   142081 gagattatcg aacgaggaaa gggacccgat gacttcgaaa gaattgaacg aggagccgta
   142141 tgaggcgaaa atctcatgta cggttctgta gagtggcagt aagggtgact tatctgtcaa
   142201 cttttccact atcaccccca aaaaaccaaa ctctgcctta cgtaaagttg ccagagtacg
   142261 attaacctct gggtttgaaa tcactgctta tatacctggt attggccata attcacaaga
   142321 acattctgta gtcttagtaa gaggggggag ggttaaagat ttacccggtg tgagatatca
   142381 cattgttcga ggaaccctag atgctgtcgg agtaaaggat cgtcaacaag ggcgttctag
   142441 tgcgttgtag attcttatcc aagacttgta tcatttgatg atgccatgtg aatcgctaga
   142501 aacatgtgaa gtgtatggct aacccaataa cgaaagtttc gtaaggggac tggagcaggc
   142561 taccgtgaga caaaagatct tctttctaaa gagattcgat tcggaactat tatatgtcca
   142621 aggtccaata ttgaaataat ttcagaagtt ttccctgact ttgtccgtgt caacaaacaa
   142681 ttcgaaatgt ctcgactttt ttagaacagg tccgggtcaa atagcaatga ttcgaagcac
   142741 ttctttttac actatttaca ctatttcgga aacccaagga ctcaatcgta tggatatgta
   142801 aaatacagga tttccaatcc tagcaggaaa ggggggggaa acggatactc aatttaaagt
   142861 gagtaaacag aattccatat gtatctatga gatcgagtat ggaattctgt ggaaagccgt
   142921 attcgatgaa agtcgtatgt acggcttgga gggagatctt tcatatcttt cgagatccac
   142981 cctacaatat ggggtcaaaa agccaaaata aatgatttta gcccttataa aaagaaaact
   143041 gattcttgaa cccctttcgc gctcatgtca cgtcgaggta ctacagaaga aaaaactgca
   143101 aaatccgatc caatttatcg taatcgatta gttaacatgt tggttaaccg tattctgaaa
   143161 cacggaaaaa aatcattggc ttatcaaatt atctatcgag ccttgaaaaa gattcaacaa
   143221 aagacagaaa aaaatccact atccgtttta cgtcaagcaa tacgtggagt aactcccgat
   143281 atagcagtaa aagcaagacg tgtaggcgga tcgactcatc aagttcccat tgaaatagga
   143341 tccgcacaag gaaaagcact tgccgttcgt tggttattag gggcatcccg aaaacgtccg
   143401 ggtcgaaata tgactttcaa attaagttcc gaattagtgg atgctgccaa agggagtggc
   143461 gatgccatac gcaaaaagga agagactcat agaatggcag aggcaaatag agcttttgca
   143521 cattttcgtt aatccatgaa cagggtctat atagacacat agatccatgg atccatacat
   143581 ctcgatcgga aaagaatcaa tagaaaaaag aaaaagaaag aatcggaatt gatcgatata
   143641 tttctcgaaa caaacgaaaa ggaaacgaaa gatgaaacag aaatcatgga tcaactaagc
   143701 cctctcgggg acttgcttaa gaataagaaa gaggaatctc atgtaaatac catggaataa
   143761 ggtttgatcc tattcatgga gattccgtaa atattccatt ccaaaaatag aaagttcgaa
   143821 acaattggga tttttttgga gattggatgc agttactaat tcatgatctg gcatgtacag
   143881 aatgaaaact tcattctcga ttctacgaga atttttatga aagcctttca ttttcttctc
   143941 ttcgatggaa gttttatttt cccagaatgt atcctaattt ttggcctaat tattcttctg
   144001 atgatcgatt caacctctga tcaaaaagat ataccttggt tctatttcat ctcttcaaca
   144061 agtttagtaa tgagcataac ggccctattg ttccgatgga gagaagaacc tatgattagc
   144121 ttttcgggaa atttccaaac gaacaatttc aacgaaatct ttcaatttct tattttacta
   144181 tgttcaactc tatgtattcc tctatccgtg gagtacattg aatgtacaga aatggctata
   144241 acggagtttc tgttattcat attaacagct actctaggag gaatgttttt atgcggtgct
   144301 aacgatttaa taactatctt tgtagctcca gaatgtttca gtttatgctc ctacctatta
   144361 tctggatata ccaagaaaga cgtacggtct aatgaggcta ctatgaaata tttactcatg
   144421 ggtggggcaa gctcttctat tctggttcat ggtttctctt ggctatatgg ttcatccggg
   144481 ggagagatcg agcttcaaga aatagtgaat ggtcttatca atacacaaat gtataactcc
   144541 ccaggaattt caattgcgct tatattcatc actgtaggaa ttgggttcaa gctttcccca
   144601 gccccttctc atcaatggac tcctgacgta tacgaaggag tgcggttcgt tcgaaaaatt
   144661 cctacctctc tatatatctc tgagatgttt ggatttttca aaacttcatg gacatgcaga
   144721 agagaaatgc tatccccact cggaccaaga cataacttta tacttgttca aataacaatt
   144781 aaggtgaagc agggtcagga acaacaaatc tctttatgat aaacagatcc attttgcaag
   144841 ttcgttatta cgggtagttc ctacaaagga tcggactaat gacgtataca atacttgaat
   144901 tctcgatgta gatgctacag agttggttct catccttcag agactacgag tgtaatagga
   144961 gcatccgtcg acaaaaggat caccctaaga tgatcatctc atggctattg agaacgaatc
   145021 aaatcagatg gttctatttc tcaatctttc tgacttgctc ctacggaacc aaggtcgaaa
   145081 agattgagaa aaatcagtca ttcacaacca ctgatgaagg attcctcgaa aagttaagga
   145141 ttagtaatcc tttttcgaaa tcgaatggat tcgatcttat acatacgcga ggaaggtaat
   145201 caaaaaagaa agaagatgag ttcttcttta cttttatcac ttaggagccg tgcgagatga
   145261 aagtctcatg cacggttttg aatgagagaa agaagtgagg aatcctcttt tcgactctga
   145321 ctctcccact ccagtcgttg cttttctttc tgttacttcg aaagtagctg cttcagcttc
   145381 agccactcga attttcgata ttccttttta tttctcatca aacgaatggc atcttcttct
   145441 ggaaatccta gctattctta gcatgatatt ggggaatctc attgctatta ctcaaacaag
   145501 catgaaacgt atgcttgcat attcgtccat aggtcaaatc ggatatgtaa ttattggaat
   145561 aattgttgga gactcaaatg gtggatatgc gagcatgata acttatatgc tgttctatat
   145621 ctccatgaat ctaggaactt ttgcttgcat tgtatcattt ggtctacgta ccggaactga
   145681 taacattcga gattatgcgg gattatacac aaaagatcct tttttggctc tctctttagc
   145741 tctatgtctc ttatccctag gaggtcttcc tccactagca ggttttttcg gaaaactcta
   145801 tttattctgg tgtggatggc aggcaggcct atatttcttg gtttcaatag gactccttac
   145861 gagcgttgtt tctatctact attatctaaa aataatcaag ttattaatga ctggacgaaa
   145921 ccaagaaata acccctcacg tgcgaaatta tagaagatcc cctttaagat caaacaattc
   145981 catcgaattg agtatgattg tatgtgtgat agcatctact ataccaggaa tatcaatgaa
   146041 cccgattatt gcaattgctc aggataccct tttttagctt ctagttagct tctagaatcg
   146101 atttcttagt tcaagatccc tcttactaac tggaatcaaa gaattagtag atctgttccg
   146161 cccaaaatgg gaatgggcta gggttatgaa cttataatct ataatctgat gatcgagtcg
   146221 attccatgat tataagttca ttccataccg gaccagaccg gaataggatt ctcattatga
   146281 gaaggggtca ttcgagcgta tctaaataga tactatgttt ccatatggat ccctacgtcg
   146341 ttacattcca tttaggatta ggaataggcg taatcggacc tgctttttcc atatctctcg
   146401 ttatttggga ccttattcac ctctttgggc ttctattgaa tcgagaaatc ggtttgattg
   146461 tccatctttt tgatataata ttaatataga taatatataa ggcatcctcc ggataattca
   146521 aatcgaagca attggatgtc cgattggggc ctatatgaca tgaccgatca atagaaatac
   146581 tccaacactc cacctttgtc atatattcca tacatcacac tagatagata tcatcttcat
   146641 ggaatacgat tcactttcaa gatgccttgg tggtgaaatg gtagacacgc gagactcaaa
   146701 atctcgtgct aaagagcgtg gaggttcgag tcctcttcaa ggcataatat tgagaatgct
   146761 cattgaatga gcaattcaat aagagatctc ggatcgaatc ggtattgata taccgattcg
   146821 atccgagatc ttggaattgg aataagttcg gcagcggatc gcgaaatctt ggggatcttc
   146881 tctatctaat gaatggggag tccgctttga aatcgtccgc cctgcaccca ccccccgagt
   146941 atatgcttca acaggaatca cacaagggta gattgataca atataaacct ctggtaaaat
   147001 gcccgcctgt aacccagcag ataaagtaca ttacatagtc cgtttttagt aatagctctg
   147061 gtggttcgct gttcaagaat tcttgtttaa gcagttcata ccatccatac atagtgtttt
   147121 gatctaagat ttcaattctt ctatgtttca gcagtagcat attgttccat ggagctaagg
   147181 tccaaaatat ggaagaaact ggtgtttcca cgactctacc acccagtcaa ttatgttcca
   147241 cttaatccct atttcatggc cgcatatctt tccggctaag taatgggaaa cctttctcct
   147301 gttacatgaa tccaattttc atttcatccg ggaaaagcca tctttttctc aacaatgtct
   147361 ttgtcatttg atccaatagc gttccgttag ataggaacag atttgataaa tactgataac
   147421 tctcggatgg agtattagaa cggaaaaatc cattagataa tgaactattg gttctaagcc
   147481 atctctggcg atgaatcaac aattcgaagt gcttttcttg cgtattcttg ataaaccagc
   147541 gtttatatat agatgtagga ggatctgttt cggaagtaag aagccccttt gacatctctt
   147601 catctgcaaa gaattctcga tgtgaaaaca cagagacaag gggctgatct ttgaatagga
   147661 aaaagagtgg atccgcaggg tcccaaatga attggcttat tcgaaaaaag ccttgttctt
   147721 tggaagatct atctcgtgtc tggtactgca tggttctact ctgcaagaac tccgaatcat
   147781 tctcttgaag ctcatccttt tcatcataaa tgatccgctt gccccgaaat gaccccgccc
   147841 gatagggaaa tcccaatgaa ttgggccttt cgatacaatc aaatagaaag ccccaggggc
   147901 gccatattct aggagcccag actatgtgat tgaataaatc ctcctctatc tgttgcgggt
   147961 cgaggactcc ttctccttcc ccttcttcaa actccgattc gtatttttca tagagaaatc
   148021 tctgatcaac gatagaacaa gatccatttt gcatcatatc taagggattc cttggttcgg
   148081 gccgaagaag caatgtcact cgatcattat caaaccgact gcaatctttt tctgtccgtg
   148141 aggatcccac cagagcgcct tctacttcta ataggccatg aactagatca gaatcattct
   148201 caacgagtcc agaagaagtg atcccgtttt tttcatcggg tccgggtata gaccaaaggt
   148261 cttgagcgac cgatccggca gaacaactca aaagataaag aagtatcgtt aatttcttca
   148321 tgctcgttcc aagttcgaag taccatttgt acaaataaga atccccttcg ttacatgatt
   148381 tcttcttcat atagatagat agaggatcta tggggcaatt acttagaagt acattttgtg
   148441 caacagccct tcctatctga tagaaaagga tcccatgatc ctgaaccgat cttacctggg
   148501 atcgcaaatc ccaagtttgt ctatgaagag cggatcgaat tgtattagtg tctataattg
   148561 atttcttctg tgtaatacta atcgataggg cctcattggt aagtgctaca agatctcgtg
   148621 cattggaacc catggttatg gacccgaatc cattagtatg gaacattttc ttttccaagt
   148681 gaaatcccct agtatatgaa agagtgaaaa agtgctttcg ttgttgtgga ataagaagcc
   148741 ttcgtatctt aatgcatgta tttaatttat tcggggctat tagagcggga tccacttttt
   148801 ggggaatatg agtcgaagca ataacaagaa tatttctagt ggaacatctt tcacaatccc
   148861 tggagagata gttcactaat agaccgaggg ataagtcatt cgactcattc acatccagat
   148921 catgaatgtt tggaatccat attatgcaag gagacattgc ttttgctaat tcgaattgaa
   148981 gggtgatata aaatcggcct atttccgaca tcatatcgat agttagcgca ttcatcatag
   149041 ttagaagctc cagctccgta tcaaggtcac gatcgatatc gtcactagca tcaatatcgt
   149101 cactatcatc aatatcgata tcatcaataa gaaaaccttt aggcttggta tccaggaact
   149161 tgttcagaaa tactgtaatg aaaggaacat aggagtttgt cgctaggtat ttgaccaaat
   149221 gggagcgccc ggttcctata gaacctatca ctaaaatacc cctagagggg gatagggcta
   149281 ggcggagcga aaagggtttt ccatgagatg ggaaatgaaa actattagcc ccacacgaag
   149341 tttgtgaata agtgattgtc tgataatgag caaggaatat ccgtctttct gctaaacagg
   149401 gtgaattgaa ctcataattc attaaatgct ttttatgaat gtcaactaag tatcgtaagt
   149461 aaattgttcc cggctgttca atcatttgat aaccagagtc attctttgat aaatgatcac
   149521 tatgagtcag actcaataga atttgatcaa tccttttttc tgtcgttaag gtggagaact
   149581 gaaccaagaa ttctctttct ttatcatcaa tcgaatcacc gttcgcgacc caggattcta
   149641 ttttatcatc aatccaatca ccgttcacct tttttctttt tcttatcaat gaatggatct
   149701 ctttacttgt atgacttaga tgtctcgtat ttctcgaaaa agtgattcga tcgatgggat
   149761 ttggtatgag acttatgaga tcgatgatat cgatgagatt gatattcaaa tctttcgtct
   149821 tagaacgtat tgatttaacc ccatcagcgg gaccaccacc ccatagcatg ttgccgccaa
   149881 aagcagaacc ccgtatttct tctagagaat ctcctaattg ttccagagca actagaaaaa
   149941 gattctttaa ccagaaagaa ttccgttcag atgtgggata cctatccaga agttttcgca
   150001 actcaatcat gtatgatgga atcatcaaag atttgacctt ttcgaactct gtctgtaact
   150061 caccataggc tcgggaaaca aagagaagat gtgtacgaac gagatatcca gcaacaagaa
   150121 gaaggaaaag gattgaatag aggaactccc gaacatttgg cgatctcaga tgtgtcgata
   150181 tcaatggtga ctcattattt cgatgaatca tttcttcgga cagaagaaga ttatgtaaac
   150241 acttactcga aatctcactt atcagattcc attgtggaag acacaatttt ttctgaagaa
   150301 ttcgccatga tatatctgat ccatgcataa tatcatgaaa aatggataca aatttttgac
   150361 tgctacttag caccggcaat aggtctgaaa aaatatctaa aaatatcaaa tttagatatt
   150421 tgtaccctgt cgaagtaagg aaccatggca tatatgtttg gaatagattc cattttgaga
   150481 gagttgaaaa agcactgtct cgttgaaagg ttctatacat ctgccctttc tcaacgcatt
   150541 tctttagaca aagactccgt tttttcctct tttcggatgg taaatatttc tcagaacatg
   150601 gagtgtgaat caaacccatg tttgaattga aattgagata ctgaggcaag ttcttctctt
   150661 ctgaatcaga tagattcata tctgaaagag gttgacaata agttctttca aaattgacta
   150721 tttgtccctc tgttagaggt gttccagaaa tggctgcgat cgagtaaata gctctacgaa
   150781 ctaatagatc ggatcgaatt ggaaaatgga aagatttgta caagttatac ctttcgtcac
   150841 cactttgtgg aaaatcgtta ggtatgaata tgttagatac ctgtgactcg attggtgaaa
   150901 tagtatctct ctccaaaaaa gcatgttttt ttttaccgcc gcacaaagaa aatattttgt
   150961 tgcgaatgaa caagatatgg aggaattgtc catacgtaaa atcataattt ttgatacggg
   151021 ccttttccac ataaaagggg aatcttttgt tacaatagaa gcggaagcgt tgtggattat
   151081 tcaagaatcg aagtcgattt gctttataaa aagaagatat caatgaactt ctatgaaatg
   151141 gtttcacagg attcagccaa ttgtcttgat cgtcggatat cattgagaaa tagaaatccg
   151201 tgttatcaaa agatttcctg cgattatttc tagtatggaa tgagtcaatc atccactttg
   151261 gtatcttatt gaacaaaaat ggtgatatta tccctccatt gatcaagaat ttcgattttt
   151321 gggaagtatt atgatcatcc aataagaagg gtttcaattt tttcaaatga acgatttgaa
   151381 gacctattga ttctaacaac tgattgcaga gttgatcatt cggacctttc aattcataga
   151441 tgtggatctc agacctatga atggggatat tcccgaaact cacaaagaaa aaaggaagtg
   151501 agttagacaa aaagaaaagc aacttggaca aaaagagaag gaacttggac aaaaagaaac
   151561 gaagtgactt agacaaatct tttttgtcga taacctcaga ccaatcaatc gaatattgat
   151621 taatacgtaa tcgatcgaac actacttgaa aatggctctt ctgctcagaa acggaatgtt
   151681 ccaaatgctc ctggaaattc ttgctcccat tggaccattt gtatctatat gcattaggat
   151741 cccgattcat gaatctctcg gttcgagaaa tcaaaataag aggatcgaac catttcttct
   151801 gactcttttt caaattcgat aaatgttggt tgatcgtata tttcattata gttctatgat
   151861 tcagagtatc atttcctatt tgatcccttt gaattccata ttcgaagttg cgatcggatc
   151921 tattcattaa aaagaatcga ttcaatacat ttcttatgta cccataggtg ctatattgga
   151981 tttgaatccg atttcggatc aatctatatt gattgactgc ctccattatg ttgttgctag
   152041 caaataccac tatttttggt tttggatctt ccaaatcatt cccgcaggag atccggaccc
   152101 atttttttct gatccttcga taaaaagatt cattctcttc ataaaaaata ggaggtagaa
   152161 ccaataaaga tttctttttc gattcatccc tggagttgaa tacctcattc aagaatagtt
   152221 tttgatccaa tccgtaggaa tcaatagaaa aggaaaatcc cttatgatac accagatccg
   152281 gctcggttat tgatagagtg aatagatctg ccatttcttg aaatctctct tctgattcaa
   152341 aatcgtggtg taacgtgtat tcccccctgt tccggtcatg gaatagatga aataaatgat
   152401 ttttgtttaa gaatgaaatc ttattggaac tttccatatc cagttcatcc ttcggaacca
   152461 tatcacatcc cggatctgat gaaataggat gaattgagac ggtattttgt aaatacgtaa
   152521 ttatcttgaa tatattaact atttctttat tttccgatcg cctggaaggg acaaaagaaa
   152581 catcttgttc tttcttcaac aatttctgat ctctagtgga cctctcagta ggattcgaac
   152641 ccagatgaag ttctgaccat ctgtcagaga aaaaagaacg aatggatctt gtaggattcc
   152701 caagaaattc ttcgatttct tccggaagca gatgcttatt catctgcctt tcacgttccg
   152761 tgaatagccg ggacattgag gaatatccag aaaggcattt agggaatcgg tctgattcta
   152821 tctctgttcg ttccgtttga agaaaggaag gatcccaaag aatcgatctt tcttttagtt
   152881 gttgaatctc tctttgattg atcaatgtgt gatattccga atcctcatta ctaaatgaat
   152941 cgaaatgatc tctggattga tcagaagatc ctttcaattg gctagaatcc gttacttgaa
   153001 cgaaactaga tcttgtggaa tcatattgaa tatttgacga tacattccgt accttgctaa
   153061 aaaatcgatc cttgtttacc aaccacacat tgtctaagca aatccaattc tctctcgata
   153121 tcttcctcaa aaaatccgat tcgtgcggat tcttccccca actaacgaag agatcttggc
   153181 ggaattgcca catatgaaat tgagcacaat tttgcaaaga aatagcccac ttgtttctcg
   153241 agaagagatg ggcaaaacgc tcaatatcat ttgattgaat agctgaccca gctccttgtt
   153301 gtttgaagaa accctccact tcaattggta ttttttcacg aaaagcaaac atgagataac
   153361 aaatcgagtc tttcactaag atttcgaata gctgtcccga attcaagttg attatgtttc
   153421 gcctcttact cggagaaaga cgatcaaaca attcccaacc atggtccttg cggatcggat
   153481 catccatata atatacaaaa ggaaactcca gatatttgat atctttctct ttgaatgaga
   153541 tctcaattcc agcgacggtt tcattagata tcttacaacc agaatccctc ttttttccga
   153601 gccagttcct ccaccaccgc gaaccccagt tagattcagg catgatacac tttttagtta
   153661 ttgggagaac ccaagtactc tctttcggat ccaggaaaaa gctctctgag atcttttttc
   153721 cttttggaag atccaggagc gaaacaatca acctattgat attggaagac ccaaaagatt
   153781 cttccaatgt atcatttctg ggtccaatgg aattcatagg tataggaaga agccccgtca
   153841 aatagagatt ttttcttgcg accatatttc gattgttaat acgatatata aggatcgcta
   153901 ctacaaatag tactacaccc ttgatcgtga aatatcgatt gcttgttgaa ccctgtgaat
   153961 tgcgtgaaag taggatactc aaaattcgtg ggtccaagag ttttataaaa cgttcttggt
   154021 ggaaaaaaat gtgaatgaaa gatcccactg aattgaattg ggtccatgaa tctaagaaat
   154081 agtgagaatt cttgacctct ctcaatatct ctctcaattc gaaaatccag gatttgaatt
   154141 gatgtccttt cattgattcc tcctaaattg cattgattta tcctaaagat ttcatttcaa
   154201 ttggaatttg gttattcacc atgtacgagg atccccacta agcatccatg gctgaatggt
   154261 taaagcgccc aactcataat tggcgaattc gtaggttcaa ttcctactgg atgcacgcca
   154321 atgggaccct ccaataagtc tattggaatt ggctctgtat caatggaatc tcatcatcta
   154381 tacataacga attggtgtgg tatattcata tcataacata tgaacagtaa gaactagcat
   154441 tcttattgag actcgaactc atagggaaga aaatagattt atggatggaa tcaaatatgc
   154501 agtatttaca gacaaaagta ttcggttatt ggggaaaaat caatatactt ctaatgtcga
   154561 atcaggatca actaggacag aaataaagca ttgggtcgaa ctcttctttg gtgtcaaggt
   154621 aatagctatg aatagtcatc aactcccccg aaagggtaga agaatgggac ccattatggg
   154681 acatacaatg cattacagac gtatgatcat tacgcttcaa ccgggttatt ctattccacc
   154741 tcttagaaag aaaagaactt aaatcaaaat acttaagagc atggcgatac atttatacaa
   154801 aacttctacc ccgagcacac gcaatggagc cgtagacagt caagtgaaat ccaatccacg
   154861 aaataatttg atctatggac agcatcgttg tggtaaaggt cgtaatgcca gaggaatcat
   154921 taccgcaggg catagagggg gaggtcataa gcgtctatac cgtaaaatcg attttagacg
   154981 gaatgaaaaa gacatatatg gtagaatcgt aaccatagaa tacgacccta atcgaaatgc
   155041 atacatttgt ctcatacact atggggatgg tgagaagaga tatattttac atcccagagg
   155101 ggctataatt ggagatacca ttgtttctgg tacagaagtt cctataaaaa tgggaaatgc
   155161 cctacctttg agtgcggttt gaactattga tttacgtaat tggaagtaac caattaggtt
   155221 tacgacgaaa cctagaaatc gatcactgat ccaattcgag tacctctaca ggatagacct
   155281 caacagaaaa ctgaagagta acggcagcaa gtgattgagt tcagtagttc ctcatataaa
   155341 attattgact ctagagatat agtaatatgg agaagacaaa attgtttcaa gcgccgacag
   155401 aaccagaagc gccccttgtt tcaaagagag gaagacgggt tattcacatt tgatttgatg
   155461 gtcagaggcg aattgaaagc taagcagtgg taattctaaa gatttcccgg gggaaaaata
   155521 gagacgtctc ctacgttacc cataatatgt ggaagtatcg acgtaatttc atagagtcat
   155581 tcggtctgaa tgctacatga agaacataag ccagatgacg gaacaggaag acctaggatg
   155641 tagaagatca gaacatgagt gattcggcag atttggattc tatatatcca ctcatgtggt
   155701 acttcattat atgatatata taagatccat ctgtatagat atcatcatct acatccagaa
   155761 agccgtatgc tttggaagaa gcttgtacag tttgggaagg ggtttttatt gatcaaaaag
   155821 acgaatctac ttcaaccgat atgcccttag gcacagccat acataacata gaaatcacac
   155881 ttggaaaggg tggacaatta gctagagctg cgggtgctgt agcgaaactg attgcaaaag
   155941 agggtaaatc ggccgcatta aaattaccct ctggggaggt ccgtttgata tccaaaaact
   156001 gctcagcaac agtcggacaa gtagggaatg ttggggtgaa ccagaaaagt ttgggtagag
   156061 ccggatcgaa atgttggcta ggtaagcgtc ctgtagtaag aggagtagtt atgaaccctg
   156121 tagaccaccc ccatgggggt ggtgaaggaa gggctccaat tggtagaaaa agacccgcaa
   156181 ccccttgggg ttatcctgca cttggaagaa gaagtagaaa aaggaataaa tatagtgata
   156241 atttgattct tcgccgccgt agtaaatagg agagaaaatc caaattcttt ttacaattta
   156301 caaaagaaaa aaataggagt taattaactg tgacacgttc actaaaaaaa aacccttttg
   156361 tagcgaatca ttt
//
