# Supplementary material for: Plastome comparative genomics in maples resolves the infrageneric backbone relationships
Source: PeerJ. 2020 Jul 13;8:e9483. doi: 10.7717/peerj.9483 (PMC7365138; doi:10.7717/peerj.9483)
Supplement: Data S1 [file peerj-08-9483-s007.zip › Acer_maximowiczianum.gb]

LOCUS       Acer_maximowiczianum      156082 bp    DNA     circular     21-DEC-2019
DEFINITION  Acer_maxim chloroplast.
ACCESSION   Acer_maxim
KEYWORDS    .
SOURCE      chloroplast Acer_maxim
  ORGANISM  Acer_maxim
            Acer_maxim; REFERENCE 1 (bases 1 to 156082) AUTHORS Tillich,M.,
            Lehwark,P., Pellizzer,T., Ulbricht-Jones, E.S., Fischer, A., Bock,
            R. and Greiner,S.
COMMENT     GeSeq Version 1.73 Job GeSeqJob-20190601-103301                    
            Subjob        Acer_maximowiczianum_M404_CP                         
            Creator       anonymous                                            
            Program       blat                                                 
                          blatxcutoff=25                     blatncutoff=85    
                              annotate_ir=true               shortmatches=false
                              mpimpchlororefset=true                           
                              ncbirefs=NC_030343.1                             
                Program       HMMER                                            
                              ref=hmm_db_cp-ref5.2_cds                         
                Program       ARAGORN v1.2.38                                  
                              gcode=gcbact                   maxintronlen=3000 
                              intronoverlap=false            fixintron=false   
                              lowscoring=false               circular=true     
                Program       ARWEN v1.2.3 disabled                            
                Program       tRNAscan-SE v1.3.1 disabled                      
                Program       tRNAscan-SE v2.0.3 disabled                      
                Program       RNA Editing disabled                             
                Submitted     24 Jun 2019 02:33:23 GMT                         
                Started       24 Jun 2019 02:34:37 GMT                         
                Finished      24 Jun 2019 02:35:40 GMT.
FEATURES             Location/Qualifiers
     misc_feature    1..85865
                     /standard_name="LSC"
     tRNA            complement(10..84)
                     /gene="trnH-GUG"
                     /product="tRNA-His"
     gene            complement(10..84)
                     /gene="trnH-GUG"
                     /locus_tag="BAR07_gt001"
                     /db_xref="GeneID:27983468"
     CDS             complement(482..1543)
                     /gene="psbA"
                     /product="photosystem II Q protein (D1)"
                     /translation="MTAILERRESERLWGRFCNWITSTENRLYIGWFGVLMIPTLLTA
                     TSVFIIAFIAAPPVDIDGIREPVSGSLLYGNNIISGAIIPTSAAIGLHFYPIWEAASV
                     DEWLYNGGPYELIVLHFLLGVACYMGREWELSFRLGMRPWIAVAYSAPVAAATAVFLI
                     YPIGQGSFSDGMPLGISGTFNFMIVFQAEHNILMHPFHMLGVAGVFGGSLFSAMHGSL
                     VTSSLIRETTENESANEGYRFGQEEETYNIVAAHGYFGRLIFQYASFNNSRSLHFFLA
                     AWPVVGIWFTALGISTMAFNLNGFNFNQSVVDSQGRVINTWADIINRANLGMEVMHER
                     NAHNFPLDLAAIEAPSTNG"
     gene            complement(482..1543)
                     /gene="psbA"
                     /locus_tag="BAR07_gp089"
                     /db_xref="GeneID:27983579"
     tRNA            join(complement(4324..4360),complement(1814..1848))
                     /gene="trnK-UUU"
                     /product="tRNA-Lys"
     gene            complement(1814..4360)
                     /gene="trnK-UUU"
                     /locus_tag="BAR07_gt002"
                     /db_xref="GeneID:27983503"
     CDS             complement(2065..3609)
                     /gene="matK"
                     /product="maturase K"
     gene            complement(2065..3609)
                     /gene="matK"
                     /locus_tag="BAR07_gp088"
                     /db_xref="GeneID:27983477"
     CDS             join(complement(6370..6408),complement(5355..5564))
                     /gene="rps16"
                     /product="30S ribosomal protein S16"
     gene            complement(5355..6408)
                     /gene="rps16"
                     /locus_tag="BAR07_gp087"
                     /db_xref="GeneID:27983486"
     tRNA            complement(7508..7579)
                     /gene="trnQ-UUG"
                     /product="tRNA-Gln"
     gene            complement(7508..7579)
                     /gene="trnQ-UUG"
                     /locus_tag="BAR07_gt003"
                     /db_xref="GeneID:27983505"
     CDS             7934..8119
                     /gene="psbK"
                     /product="photosystem II protein K"
     gene            7934..8119
                     /gene="psbK"
                     /locus_tag="BAR07_gp086"
                     /db_xref="GeneID:27983591"
     CDS             8503..8613
                     /gene="psbI"
                     /product="photosystem II protein I"
     gene            8503..8613
                     /gene="psbI"
                     /locus_tag="BAR07_gp085"
                     /db_xref="GeneID:27983550"
     tRNA            complement(8759..8846)
                     /gene="trnS-GCU"
                     /product="tRNA-Ser"
     gene            complement(8759..8846)
                     /gene="trnS-GCU"
                     /locus_tag="BAR07_gt004"
                     /db_xref="GeneID:27983564"
     tRNA            join(9630..9653,10372..10419)
                     /gene="trnG-UCC"
                     /product="tRNA-Gly"
     gene            9630..10419
                     /gene="trnG-UCC"
     tRNA            10599..10670
                     /gene="trnR-UCU"
                     /product="tRNA-Arg"
     gene            10599..10670
                     /gene="trnR-UCU"
                     /locus_tag="BAR07_gt006"
                     /db_xref="GeneID:27983513"
     CDS             complement(10917..12440)
                     /gene="atpA"
                     /product="ATP synthase CF1 alpha chain"
     gene            complement(10917..12440)
                     /gene="atpA"
                     /locus_tag="BAR07_gp084"
                     /db_xref="GeneID:27983592"
     CDS             join(complement(13667..13825),complement(12504..12911))
                     /gene="atpF"
                     /product="ATP synthase CF0 B chain"
     gene            complement(12504..13825)
                     /gene="atpF"
                     /locus_tag="BAR07_gp083"
                     /db_xref="GeneID:27983488"
     CDS             complement(13883..14128)
                     /gene="atpH"
                     /product="ATP synthase CF0 C chain"
     gene            complement(13883..14128)
                     /gene="atpH"
                     /locus_tag="BAR07_gp082"
                     /db_xref="GeneID:27983499"
     CDS             complement(15285..16028)
                     /gene="atpI"
                     /product="ATP synthase CF0 A chain"
     gene            complement(15285..16028)
                     /gene="atpI"
                     /locus_tag="BAR07_gp081"
                     /db_xref="GeneID:27983543"
     CDS             complement(16244..16876)
                     /gene="rps2"
                     /product="ribosomal protein S2"
     gene            complement(16244..16876)
                     /gene="rps2"
                     /locus_tag="BAR07_gp080"
                     /db_xref="GeneID:27983514"
     CDS             complement(17239..21321)
                     /gene="rpoC2"
                     /product="DNA-directed RNA polymerase beta'' chain"
                     /translation="MEVPMAERAGLVFHNKMIDGTAIKRLISRLIDHFGMAYTSHILD
                     QVKTLGFQQATATSISLGIDDLLTIPSKGWLVQDAEQQSLILEKHHHYGNVHAVEKLR
                     QSIEIWYATSEYLRQEMNPNFRMTDPFNPVHIMSFSGARGNASQVHQLVGMRGLMSDP
                     QGQMIDLPIQSNLREGLSLTEYIISCYGARKGVVDTAVRTSDAGYLTRRLVEVVQHIV
                     VRRTDCGTIRGISVSPQNRMMSERVFSQTLIGRVLADDIYIGPRCIAIRNQDIGIGLV
                     NRFITFRTQAISIRTPFTCRSTSWICRLCYGRSPTHGDLVELGEAVGIISGQSIGEPG
                     TQLTLRTFHTGGVFTGGIAEHVRAPSNGKIKFNEDLVHPTRTRHGHPAFLCDIDLYVI
                     IESEDIMHKVTIPPKSFLLVQNDQYVESEQVIAEIRAGTYTLNFKERVRKHIYSDSEG
                     EMHWSTDVYHAPEFQYSNVRLLPKTSHLWILSGGSCRSGVVSFSLHKDQDQLNIHSHS
                     VERRYISSLSVNNDQVRHQLVRSDFSDKKEDGILDYSGFNRIIGIGHCNLIHPAILHK
                     NSDLLAKRRRNQFLIPFHSIQEQEKELMPHSGISIEIPIKGIFRKNSILAYFDDPRYR
                     RKNSGITKYGTIGAHSIVKKEDLIEYRGVKKIKPKFQMKIDRFFFIPEEVHILPESSY
                     VMVRNNSIIGVDTRVALNRRSQVGGLVRVEKKKKRIELKIFSGDIHFPGETDKISRHS
                     GILIPPETGKKELKESTRESKKLKKWIYVQRITPTKKKHFVLVRPVVTYEIANGINLA
                     TLFPQDLLREKDNMHLQAVNYILYGKGKPFRGISDTSIQLVRTCLVLNWDQDKKSSSV
                     EEVCASFVEVSTNGMIRDFLRIDLVQSHISYIRKRNAPSSPGLISDNGPDRTNINPFY
                     SIYFKARVQQSLSQNQGTIHTLLNRNKECQSLIILSSSNCFRMGPFNDIKYHNVIKQS
                     IHIQKDPLIPIRNSLGPLGTVLQIANFYSFYYLITYNPISVTNYLKLDNFKQTFQVRK
                     FYLMDENERIYNPDPDSKIVLNPFNLNWYFIHHNYCEEMSTIMSLGQFICENICIATN
                     GPHLKSGQVLIVQAGSVVIRSAKPYLATPGATVHGHYGEILYEGDTLITFIYEKSRSG
                     DITQGLPKVEQVLEVRSIDSISMNLEKRVEGWNARITRILGIPWGFLIGAELTIVQSR
                     ISLVNKIQKVYRSQGVQIHNRHIEIIVRQITSKVLVSEDGMSNIFLPGELIGLLRAER
                     TGRALEEAIRYRAILLGITRASLNTQSFISEASFQETARVLAKAALRGRIDWLKGLKE
                     NVVLGGMIPVGTGFKALVHCSRQHNNILLETKKRIYSGGG"
     gene            complement(17239..21321)
                     /gene="rpoC2"
                     /locus_tag="BAR07_gp079"
                     /db_xref="GeneID:27983519"
     CDS             join(complement(23804..24238),complement(21488..23113))
                     /gene="rpoC1"
                     /product="DNA-directed RNA polymerase beta' chain"
     gene            complement(21488..24238)
                     /gene="rpoC1"
                     /locus_tag="BAR07_gp078"
                     /db_xref="GeneID:27983472"
     CDS             complement(24265..27477)
                     /gene="rpoB"
                     /product="DNA-directed RNA polymerase beta chain"
     gene            complement(24265..27477)
                     /gene="rpoB"
                     /locus_tag="BAR07_gp077"
                     /db_xref="GeneID:27983476"
     tRNA            28648..28728
                     /gene="trnC-GCA"
                     /product="tRNA-Cys"
     gene            28648..28728
                     /gene="trnC-GCA"
                     /locus_tag="BAR07_gt007"
                     /db_xref="GeneID:27983473"
     CDS             29276..29365
                     /gene="petN"
                     /product="cytochrome b6-f complex subunit VIII"
     gene            29276..29365
                     /gene="petN"
                     /locus_tag="BAR07_gp076"
                     /db_xref="GeneID:27983575"
     CDS             complement(30138..30242)
                     /gene="psbM"
                     /product="photosystem II protein M"
     gene            complement(30138..30242)
                     /gene="psbM"
                     /locus_tag="BAR07_gp075"
                     /db_xref="GeneID:27983571"
     tRNA            complement(30833..30906)
                     /gene="trnD-GUC"
                     /product="tRNA-Asp"
     gene            complement(30833..30906)
                     /gene="trnD-GUC"
                     /locus_tag="BAR07_gt008"
                     /db_xref="GeneID:27983566"
     tRNA            complement(31353..31436)
                     /gene="trnY-GUA"
                     /product="tRNA-Tyr"
     gene            complement(31353..31436)
                     /gene="trnY-GUA"
                     /locus_tag="BAR07_gt009"
                     /db_xref="GeneID:27983580"
     tRNA            complement(31496..31568)
                     /gene="trnE-UUC"
                     /product="tRNA-Glu"
     gene            complement(31496..31568)
                     /gene="trnE-UUC"
                     /locus_tag="BAR07_gt010"
                     /db_xref="GeneID:27983574"
     tRNA            32330..32401
                     /gene="trnT-GGU"
                     /product="tRNA-Thr"
     gene            32330..32401
                     /gene="trnT-GGU"
                     /locus_tag="BAR07_gt011"
                     /db_xref="GeneID:27983588"
     tRNA            32336..32394
                     /gene="trnM-CAU"
                     /product="tRNA-Met"
     gene            32336..32394
                     /gene="trnM-CAU"
                     /locus_tag="BAR07_gt012"
                     /db_xref="GeneID:27983593"
     CDS             33877..34938
                     /gene="psbD"
                     /product="photosystem II D2 protein"
     gene            33877..34938
                     /gene="psbD"
                     /locus_tag="BAR07_gp074"
                     /db_xref="GeneID:27983600"
     CDS             34886..36307
                     /gene="psbC"
                     /product="photosystem II 44 kDa apoprotein"
     gene            34886..36307
                     /gene="psbC"
                     /locus_tag="BAR07_gp073"
                     /db_xref="GeneID:27983504"
     tRNA            complement(36543..36635)
                     /gene="trnS-UGA"
                     /product="tRNA-Ser"
     gene            complement(36543..36635)
                     /gene="trnS-UGA"
                     /locus_tag="BAR07_gt013"
                     /db_xref="GeneID:27983498"
     CDS             36988..37176
                     /gene="psbZ"
                     /product="photosystem II protein Z"
     gene            36988..37176
                     /gene="psbZ"
                     /locus_tag="BAR07_gp072"
                     /db_xref="GeneID:27983570"
     tRNA            37781..37851
                     /gene="trnG-GCC"
                     /product="tRNA-Gly"
     gene            37781..37851
                     /gene="trnG-GCC"
     tRNA            complement(38015..38088)
                     /gene="trnfM-CAU"
                     /product="tRNA-Met"
     gene            complement(38015..38088)
                     /gene="trnfM-CAU"
                     /locus_tag="BAR07_gt015"
                     /db_xref="GeneID:27983602"
     CDS             complement(38252..38554)
                     /gene="rps14"
                     /product="30S ribosomal protein S14"
     gene            complement(38252..38554)
                     /gene="rps14"
                     /locus_tag="BAR07_gp071"
                     /db_xref="GeneID:27983581"
     CDS             complement(38700..40904)
                     /gene="psaB"
                     /product="photosystem I P700 chlorophyll A apoprotein A2"
     gene            complement(38700..40904)
                     /gene="psaB"
                     /locus_tag="BAR07_gp070"
                     /db_xref="GeneID:27983537"
     CDS             complement(40930..43182)
                     /gene="psaA"
                     /product="photosystem I P700 chlorophyll A apoprotein A1"
     gene            complement(40930..43182)
                     /gene="psaA"
                     /locus_tag="BAR07_gp069"
                     /db_xref="GeneID:27983482"
     CDS             join(complement(45734..45862),complement(44780..45007),
                     complement(43897..44049))
                     /gene="ycf3"
                     /product="photosystem I assembly protein Ycf3"
     gene            complement(43897..45862)
                     /gene="ycf3"
                     /locus_tag="BAR07_gp068"
                     /db_xref="GeneID:27983479"
     tRNA            46737..46823
                     /gene="trnS-GGA"
                     /product="tRNA-Ser"
     gene            46737..46823
                     /gene="trnS-GGA"
                     /locus_tag="BAR07_gt016"
                     /db_xref="GeneID:27983485"
     CDS             complement(47094..47699)
                     /gene="rps4"
                     /product="30S ribosomal protein S4"
     gene            complement(47094..47699)
                     /gene="rps4"
                     /locus_tag="BAR07_gp067"
                     /db_xref="GeneID:27983573"
     tRNA            complement(48042..48114)
                     /gene="trnT-UGU"
                     /product="tRNA-Thr"
     gene            complement(48042..48114)
                     /gene="trnT-UGU"
                     /locus_tag="BAR07_gt017"
                     /db_xref="GeneID:27983520"
     tRNA            join(49175..49211,49732..49780)
                     /gene="trnL-UAA"
                     /product="tRNA-Leu"
     gene            49175..49780
                     /gene="trnL-UAA"
                     /locus_tag="BAR07_gt018"
                     /db_xref="GeneID:27983589"
     tRNA            50129..50201
                     /gene="trnF-GAA"
                     /product="tRNA-Phe"
     gene            50129..50201
                     /gene="trnF-GAA"
                     /locus_tag="BAR07_gt019"
                     /db_xref="GeneID:27983521"
     CDS             complement(50893..51369)
                     /gene="ndhJ"
                     /product="NADH-plastoquinone oxidoreductase subunit J"
     gene            complement(50893..51369)
                     /gene="ndhJ"
                     /locus_tag="BAR07_gp066"
                     /db_xref="GeneID:27983590"
     CDS             complement(51482..52171)
                     /gene="ndhK"
                     /product="NADH-plastoquinone oxidoreductase subunit K"
     gene            complement(51482..52171)
                     /gene="ndhK"
                     /locus_tag="BAR07_gp065"
                     /db_xref="GeneID:27983526"
     CDS             complement(52232..52594)
                     /gene="ndhC"
                     /product="NADH-plastoquinone oxidoreductase chain 3"
     gene            complement(52232..52594)
                     /gene="ndhC"
                     /locus_tag="BAR07_gp064"
                     /db_xref="GeneID:27983516"
     tRNA            join(complement(54118..54156),complement(53492..53528))
                     /gene="trnV-UAC"
                     /product="tRNA-Val"
     gene            complement(53492..54156)
                     /gene="trnV-UAC"
                     /locus_tag="BAR07_gt020"
                     /db_xref="GeneID:27983533"
     tRNA            54336..54407
                     /gene="trnM-CAU"
                     /product="tRNA-Met"
     gene            54336..54407
                     /gene="trnM-CAU"
                     /locus_tag="BAR07_gt021"
                     /db_xref="GeneID:27983517"
     tRNA            54341..54399
                     /gene="trnT-GGU"
                     /product="tRNA-Thr"
     gene            54341..54399
                     /gene="trnT-GGU"
                     /locus_tag="BAR07_gt022"
                     /db_xref="GeneID:27983594"
     CDS             complement(54640..55041)
                     /gene="atpE"
                     /product="ATP synthase CF1 epsilon chain"
     gene            complement(54640..55041)
                     /gene="atpE"
                     /locus_tag="BAR07_gp063"
                     /db_xref="GeneID:27983601"
     CDS             complement(55038..56534)
                     /gene="atpB"
                     /product="ATP synthase CF1 beta chain"
     gene            complement(55038..56534)
                     /gene="atpB"
                     /locus_tag="BAR07_gp062"
                     /db_xref="GeneID:27983531"
     CDS             57301..58728
                     /gene="rbcL"
                     /product="ribulose-1,5-bisphosphate carboxylase/oxygenase
                     large subunit"
     gene            57301..58728
                     /gene="rbcL"
                     /locus_tag="BAR07_gp061"
                     /db_xref="GeneID:27983489"
     CDS             59297..60778
                     /gene="accD"
                     /product="acetyl-CoA carboxylase carboxyl transferase
                     beta"
     gene            59297..60778
                     /gene="accD"
                     /locus_tag="BAR07_gp060"
                     /db_xref="GeneID:27983497"
     CDS             61458..61571
                     /gene="psaI"
                     /product="photosystem I reaction center subunit VIII"
     gene            61458..61571
                     /gene="psaI"
                     /locus_tag="BAR07_gp059"
                     /db_xref="GeneID:27983494"
     CDS             61987..62541
                     /gene="ycf4"
                     /product="photosystem I assembly protein ycf4"
     gene            61987..62541
                     /gene="ycf4"
                     /locus_tag="BAR07_gp058"
                     /db_xref="GeneID:27983561"
     CDS             63147..63845
                     /gene="cemA"
                     /product="chloroplast envelope protein"
     gene            63147..63845
                     /gene="cemA"
                     /locus_tag="BAR07_gp057"
                     /db_xref="GeneID:27983522"
     CDS             64051..65013
                     /gene="petA"
                     /product="cytochrome f"
     gene            64051..65013
                     /gene="petA"
                     /locus_tag="BAR07_gp056"
                     /db_xref="GeneID:27983515"
     CDS             complement(65775..65897)
                     /gene="psbJ"
                     /product="photosystem II protein J"
     gene            complement(65775..65897)
                     /gene="psbJ"
                     /locus_tag="BAR07_gp055"
                     /db_xref="GeneID:27983509"
     CDS             complement(66047..66163)
                     /gene="psbL"
                     /product="photosystem II protein L"
     gene            complement(66047..66163)
                     /gene="psbL"
                     /locus_tag="BAR07_gp054"
                     /db_xref="GeneID:27983556"
     CDS             complement(66186..66305)
                     /gene="psbF"
                     /product="cytochrome b559 beta chain"
     gene            complement(66186..66305)
                     /gene="psbF"
                     /locus_tag="BAR07_gp053"
                     /db_xref="GeneID:27983560"
     CDS             complement(66315..66566)
                     /gene="psbE"
                     /product="cytochrome b559 alpha chain"
     gene            complement(66315..66566)
                     /gene="psbE"
                     /locus_tag="BAR07_gp052"
                     /db_xref="GeneID:27983559"
     CDS             67327..67422
                     /gene="petL"
                     /product="cytochrome b6-f complex subunit VI"
     gene            67327..67422
                     /gene="petL"
                     /locus_tag="BAR07_gp051"
                     /db_xref="GeneID:27983542"
     CDS             67606..67719
                     /gene="petG"
                     /product="cytochrome b6-f complex subunit V"
     gene            67606..67719
                     /gene="petG"
                     /locus_tag="BAR07_gp050"
                     /db_xref="GeneID:27983569"
     tRNA            complement(67858..67931)
                     /gene="trnW-CCA"
                     /product="tRNA-Trp"
     gene            complement(67858..67931)
                     /gene="trnW-CCA"
                     /locus_tag="BAR07_gt023"
                     /db_xref="GeneID:27983562"
     tRNA            complement(68133..68206)
                     /gene="trnP-UGG"
                     /product="tRNA-Pro"
     gene            complement(68133..68206)
                     /gene="trnP-UGG"
                     /locus_tag="BAR07_gt024"
                     /db_xref="GeneID:27983582"
     tRNA            complement(68135..68205)
                     /gene="trnP-GGG"
                     /product="tRNA-Pro"
     gene            complement(68135..68205)
                     /gene="trnP-GGG"
                     /locus_tag="BAR07_gt025"
                     /db_xref="GeneID:27983583"
     CDS             68557..68691
                     /gene="psaJ"
                     /product="photosystem I reaction center subunit IX"
     gene            68557..68691
                     /gene="psaJ"
                     /locus_tag="BAR07_gp049"
                     /db_xref="GeneID:27983599"
     CDS             69142..69342
                     /gene="rpl33"
                     /product="50S ribosomal protein L33"
     gene            69142..69342
                     /gene="rpl33"
                     /locus_tag="BAR07_gp048"
                     /db_xref="GeneID:27983552"
     CDS             69559..69864
                     /gene="rps18"
                     /product="30S ribosomal protein S18"
     gene            69559..69864
                     /gene="rps18"
                     /locus_tag="BAR07_gp047"
                     /db_xref="GeneID:27983546"
     CDS             complement(70129..70482)
                     /gene="rpl20"
                     /product="50S ribosomal protein L20"
     gene            complement(70129..70482)
                     /gene="rpl20"
                     /locus_tag="BAR07_gp046"
                     /db_xref="GeneID:27983535"
     CDS             join(complement(71205..71318),141968..142199,
                     142746..142771)
                     /gene="rps12"
                     /product="30S ribosomal protein S12"
                     /trans_splicing
     CDS             join(complement(71205..71318),complement(99749..99980),
                     complement(99177..99202))
                     /gene="rps12"
                     /locus_tag="BAR07_gp044"
                     /trans_splicing
                     /transl_table=11
                     /product="30S ribosomal protein S12"
                     /protein_id="YP_009257692.1"
                     /db_xref="GeneID:27983466"
     gene            join(complement(71205..71318),141968..142771)
                     /gene="rps12"
                     /locus_tag="BAR07_gp045"
                     /trans_splicing
                     /db_xref="GeneID:27983534"
     gene            join(complement(71205..71318),complement(99177..99980))
                     /gene="rps12"
                     /locus_tag="BAR07_gp044"
                     /trans_splicing
                     /db_xref="GeneID:27983466"
     CDS             join(complement(73457..73525),complement(72311..72601),
                     complement(71477..71704))
                     /gene="clpP"
                     /product="clpP-like protease"
     gene            complement(71477..73525)
                     /gene="clpP"
                     /locus_tag="BAR07_gp043"
                     /db_xref="GeneID:27983467"
     CDS             73957..75483
                     /gene="psbB"
                     /product="photosystem II p680 chlorophyll A apoprotein"
     gene            73957..75483
                     /gene="psbB"
                     /locus_tag="BAR07_gp042"
                     /db_xref="GeneID:27983484"
     CDS             75673..75774
                     /gene="psbT"
                     /product="photosystem II protein T"
     gene            75673..75774
                     /gene="psbT"
                     /locus_tag="BAR07_gp041"
                     /db_xref="GeneID:27983487"
     CDS             complement(75840..75971)
                     /gene="psbN"
                     /product="photosystem II protein N"
     gene            complement(75840..75971)
                     /gene="psbN"
                     /locus_tag="BAR07_gp040"
                     /db_xref="GeneID:27983565"
     CDS             76076..76297
                     /gene="psbH"
                     /product="photosystem II 10 kDa phosphoprotein"
     gene            76076..76297
                     /gene="psbH"
                     /locus_tag="BAR07_gp039"
                     /db_xref="GeneID:27983553"
     CDS             join(76427..76432,77209..77865)
                     /gene="petB"
                     /locus_tag="CDC74_pgp040"
                     /codon_start=1
                     /transl_table=11
                     /product="cytochrome b6"
                     /protein_id="YP_009379366.1"
                     /db_xref="GeneID:32957814"
     gene            76427..77865
                     /gene="petB"
                     /locus_tag="BAR07_gp038"
                     /db_xref="GeneID:27983545"
     CDS             join(78064..78072,78793..79317)
                     /gene="petD"
                     /locus_tag="CDC74_pgp039"
                     /codon_start=1
                     /transl_table=11
                     /product="cytochrome b6/f complex subunit IV"
                     /protein_id="YP_009379367.1"
                     /db_xref="GeneID:32957815"
     gene            78064..79317
                     /gene="petD"
                     /locus_tag="CDC74_pgp039"
                     /db_xref="GeneID:32957815"
     CDS             complement(79547..80530)
                     /gene="rpoA"
                     /product="DNA-directed RNA polymerase alpha chain"
     gene            complement(79547..80530)
                     /gene="rpoA"
                     /locus_tag="BAR07_gp036"
                     /db_xref="GeneID:27983501"
     CDS             complement(80595..81011)
                     /gene="rps11"
                     /product="30S ribosomal protein S11"
     gene            complement(80595..81011)
                     /gene="rps11"
                     /locus_tag="BAR07_gp035"
                     /db_xref="GeneID:27983508"
     CDS             complement(81129..81242)
                     /gene="rpl36"
                     /product="50S ribosomal protein L36"
     gene            complement(81129..81242)
                     /gene="rpl36"
                     /locus_tag="BAR07_gp034"
                     /db_xref="GeneID:27983529"
     gene            complement(81358..81552)
                     /gene="infA"
                     /locus_tag="BAQ94_gp032"
                     /pseudo
                     /db_xref="GeneID:27982816"
     CDS             complement(81676..82080)
                     /gene="rps8"
                     /product="30S ribosomal protein S8"
     gene            complement(81676..82080)
                     /gene="rps8"
                     /locus_tag="BAR07_gp033"
                     /db_xref="GeneID:27983563"
     CDS             complement(82251..82619)
                     /gene="rpl14"
                     /product="50S ribosomal protein L14"
     gene            complement(82251..82619)
                     /gene="rpl14"
                     /locus_tag="BAR07_gp032"
                     /db_xref="GeneID:27983530"
     CDS             join(complement(84223..84231),complement(82749..83150))
                     /gene="rpl16"
                     /locus_tag="CDC74_pgp032"
                     /codon_start=1
                     /transl_table=11
                     /product="50S ribosomal protein L16"
                     /protein_id="YP_009379373.1"
                     /db_xref="GeneID:32957822"
     gene            complement(82749..84231)
                     /gene="rpl16"
                     /locus_tag="CDC74_pgp032"
                     /db_xref="GeneID:32957822"
     CDS             complement(84399..85061)
                     /gene="rps3"
                     /product="30S ribosomal protein S3"
     gene            complement(84399..85061)
                     /gene="rps3"
                     /locus_tag="BAR07_gp030"
                     /db_xref="GeneID:27983495"
     CDS             complement(85046..85534)
                     /gene="rpl22"
                     /product="50S ribosomal protein L22"
     gene            complement(85046..85534)
                     /gene="rpl22"
                     /locus_tag="BAR07_gp029"
                     /db_xref="GeneID:27983518"
     CDS             complement(85573..85851)
                     /gene="rps19"
                     /product="30S ribosomal protein S19"
     gene            complement(85573..85851)
                     /gene="rps19"
                     /locus_tag="BAR07_gp028"
                     /db_xref="GeneID:27983525"
     repeat_region   85866..111900
                     /note="repeat_hit position 156082 - 130048, match 100.%,
                     length 26035"
                     /rpt_type="inverted"
     CDS             join(complement(87015..87407),complement(85919..86353))
                     /gene="rpl2"
                     /product="50S ribosomal protein L2"
     gene            complement(85919..87407)
                     /gene="rpl2"
                     /locus_tag="BAR07_gp027"
                     /db_xref="GeneID:27983540"
     CDS             complement(87426..87707)
                     /gene="rpl23"
                     /product="50S ribosomal protein L23"
     gene            complement(87426..87707)
                     /gene="rpl23"
                     /locus_tag="BAR07_gp026"
                     /db_xref="GeneID:27983493"
     tRNA            complement(87873..87946)
                     /gene="trnI-CAU"
                     /product="tRNA-Ile"
     gene            complement(87873..87946)
                     /gene="trnI-CAU"
                     /locus_tag="BAR07_gt026"
                     /db_xref="GeneID:27983538"
     CDS             88035..94886
                     /gene="ycf2"
                     /product="Ycf2"
     gene            88035..94886
                     /gene="ycf2"
                     /locus_tag="BAR07_gp025"
                     /db_xref="GeneID:27983584"
     tRNA            complement(95444..95524)
                     /gene="trnL-CAA"
                     /product="tRNA-Leu"
     gene            complement(95444..95524)
                     /gene="trnL-CAA"
                     /locus_tag="BAR07_gt027"
                     /db_xref="GeneID:27983469"
     CDS             join(complement(97549..98325),complement(96111..96866))
                     /gene="ndhB"
                     /product="NADH-plastoquinone oxidoreductase chain 2"
     gene            complement(96111..98325)
                     /gene="ndhB"
                     /locus_tag="BAR07_gp024"
                     /db_xref="GeneID:27983576"
     CDS             complement(98656..99123)
                     /gene="rps7"
                     /product="30S ribosomal protein S7"
     gene            complement(98656..99123)
                     /gene="rps7"
                     /locus_tag="BAR07_gp023"
                     /db_xref="GeneID:27983480"
     CDS             complement(100995..101186)
                     /gene="ycf15"
                     /product="Ycf15"
     gene            complement(100995..101186)
                     /gene="ycf15"
                     /locus_tag="BAR07_gp022"
                     /db_xref="GeneID:27983527"
     tRNA            101790..101861
                     /gene="trnV-GAC"
                     /product="tRNA-Val"
     gene            101790..101861
                     /gene="trnV-GAC"
                     /locus_tag="BAR07_gt028"
                     /db_xref="GeneID:27983547"
     rRNA            102096..103586
                     /gene="rrn16"
                     /product="16S ribosomal RNA"
     gene            102096..103586
                     /gene="rrn16"
                     /locus_tag="BAR07_gr008"
                     /db_xref="GeneID:27983595"
     tRNA            join(103881..103922,104876..104910)
                     /gene="trnI-GAU"
                     /product="tRNA-Ile"
     gene            103881..104910
                     /gene="trnI-GAU"
                     /locus_tag="BAR07_gt029"
                     /db_xref="GeneID:27983491"
     tRNA            join(104975..105012,105820..105854)
                     /gene="trnA-UGC"
                     /product="tRNA-Ala"
                     /standard_name="trnA-UGC tRNA"
     gene            104975..105854
                     /gene="trnA-UGC"
                     /locus_tag="BAR07_gt030"
                     /db_xref="GeneID:27983506"
     CDS             complement(105142..105270)
                     /gene="orf42"
                     /product="putative pvs-trna-like protein"
     gene            complement(105142..105270)
                     /gene="orf42"
                     /locus_tag="BAR07_gp021"
                     /db_xref="GeneID:27983511"
     rRNA            106011..108820
                     /gene="rrn23"
                     /product="23S ribosomal RNA"
     gene            106011..108820
                     /gene="rrn23"
                     /locus_tag="BAR07_gr007"
                     /db_xref="GeneID:27983555"
     rRNA            108919..109021
                     /gene="rrn4.5"
                     /product="4.5S ribosomal RNA"
     gene            108919..109021
                     /gene="rrn4.5"
                     /locus_tag="BAR07_gr006"
                     /db_xref="GeneID:27983474"
     rRNA            109238..109358
                     /gene="rrn5"
                     /product="5S ribosomal RNA"
     gene            109238..109358
                     /gene="rrn5"
                     /locus_tag="BAR07_gr005"
                     /db_xref="GeneID:27983567"
     tRNA            109611..109684
                     /gene="trnR-ACG"
                     /product="tRNA-Arg"
     gene            109611..109684
                     /gene="trnR-ACG"
                     /locus_tag="BAR07_gt031"
                     /db_xref="GeneID:27983557"
     tRNA            complement(110235..110306)
                     /gene="trnN-GUU"
                     /product="tRNA-Asn"
     gene            complement(110235..110306)
                     /gene="trnN-GUU"
                     /locus_tag="BAR07_gt032"
                     /db_xref="GeneID:27983585"
     CDS             110642..111913
                     /gene="ycf1"
                     /product="hypothetical chloroplast RF1"
     gene            110642..111913
                     /gene="ycf1"
                     /locus_tag="BAR07_gp020"
                     /db_xref="GeneID:27983596"
     CDS             complement(111883..114108)
                     /gene="ndhF"
                     /product="NADH-plastoquinone oxidoreductase chain 5"
     gene            complement(111883..114108)
                     /gene="ndhF"
                     /locus_tag="BAR07_gp019"
                     /db_xref="GeneID:27983500"
     misc_feature    111901..130047
                     /standard_name="SSC"
     CDS             114900..115052
                     /gene="rpl32"
                     /product="50S ribosomal protein L32"
     gene            114900..115052
                     /gene="rpl32"
                     /locus_tag="BAR07_gp018"
                     /db_xref="GeneID:27983478"
     tRNA            116137..116216
                     /gene="trnL-UAG"
                     /product="tRNA-Leu"
     gene            116137..116216
                     /gene="trnL-UAG"
                     /locus_tag="BAR07_gt033"
                     /db_xref="GeneID:27983551"
     CDS             116327..117283
                     /gene="ccsA"
                     /product="cytochrome c biogenesis protein"
     gene            116327..117283
                     /gene="ccsA"
                     /locus_tag="BAR07_gp017"
                     /db_xref="GeneID:27983578"
     CDS             complement(117480..119012)
                     /gene="ndhD"
                     /product="NADH-plastoquinone oxidoreductase chain 4"
     gene            complement(117480..119012)
                     /gene="ndhD"
                     /locus_tag="BAR07_gp016"
                     /db_xref="GeneID:27983510"
     CDS             complement(119163..119408)
                     /gene="psaC"
                     /product="photosystem I iron-sulfur center"
     gene            complement(119163..119408)
                     /gene="psaC"
                     /locus_tag="BAR07_gp015"
                     /db_xref="GeneID:27983490"
     CDS             complement(119652..119957)
                     /gene="ndhE"
                     /product="NADH-plastoquinone oxidoreductase chain 4L"
     gene            complement(119652..119957)
                     /gene="ndhE"
                     /locus_tag="BAR07_gp014"
                     /db_xref="GeneID:27983544"
     CDS             complement(120190..120726)
                     /gene="ndhG"
                     /product="NADH-plastoquinone oxidoreductase chain 6"
     gene            complement(120190..120726)
                     /gene="ndhG"
                     /locus_tag="BAR07_gp013"
                     /db_xref="GeneID:27983536"
     CDS             complement(121082..121585)
                     /gene="ndhI"
                     /product="NADH-plastoquinone oxidoreductase subunit I"
     gene            complement(121082..121585)
                     /gene="ndhI"
                     /locus_tag="BAR07_gp012"
                     /db_xref="GeneID:27983523"
     CDS             join(complement(123297..123848),
                     complement(121662..122201))
                     /gene="ndhA"
                     /product="NADH-plastoquinone oxidoreductase chain 1"
     gene            complement(121662..123848)
                     /gene="ndhA"
                     /locus_tag="BAR07_gp011"
                     /db_xref="GeneID:27983524"
     CDS             complement(123850..125031)
                     /gene="ndhH"
                     /product="NADH-plastoquinone oxidoreductase 49 kDa
                     subunit"
     gene            complement(123850..125031)
                     /gene="ndhH"
                     /locus_tag="BAR07_gp010"
                     /db_xref="GeneID:27983483"
     CDS             complement(125135..125407)
                     /gene="rps15"
                     /product="30S ribosomal protein S15"
     gene            complement(125135..125407)
                     /gene="rps15"
                     /locus_tag="BAR07_gp009"
                     /db_xref="GeneID:27983502"
     CDS             complement(125766..131306)
                     /gene="ycf1"
                     /product="hypothetical chloroplast RF1"
                     /standard_name="ycf1 CDS"
     gene            complement(125766..131306)
                     /gene="ycf1"
                     /locus_tag="BAR07_gp008"
                     /db_xref="GeneID:27983541"
     repeat_region   130048..156082
                     /note="repeat_hit position 111900 - 85866, match 100.%,
                     length 26035"
                     /rpt_type="inverted"
     tRNA            131642..131713
                     /gene="trnN-GUU"
                     /product="tRNA-Asn"
     gene            131642..131713
                     /gene="trnN-GUU"
                     /locus_tag="BAR07_gt034"
                     /db_xref="GeneID:27983471"
     tRNA            complement(132264..132337)
                     /gene="trnR-ACG"
                     /product="tRNA-Arg"
     gene            complement(132264..132337)
                     /gene="trnR-ACG"
                     /locus_tag="BAR07_gt035"
                     /db_xref="GeneID:27983597"
     rRNA            complement(132590..132710)
                     /gene="rrn5"
                     /product="5S ribosomal RNA"
     gene            complement(132590..132710)
                     /gene="rrn5"
                     /locus_tag="BAR07_gr004"
                     /db_xref="GeneID:27983586"
     rRNA            complement(132927..133029)
                     /gene="rrn4.5"
                     /product="4.5S ribosomal RNA"
     gene            complement(132927..133029)
                     /gene="rrn4.5"
                     /locus_tag="BAR07_gr003"
                     /db_xref="GeneID:27983558"
     rRNA            complement(133128..135937)
                     /gene="rrn23"
                     /product="23S ribosomal RNA"
     gene            complement(133128..135937)
                     /gene="rrn23"
                     /locus_tag="BAR07_gr002"
                     /db_xref="GeneID:27983568"
     tRNA            join(complement(136936..136973),
                     complement(136094..136128))
                     /gene="trnA-UGC"
                     /product="tRNA-Ala"
                     /standard_name="trnA-UGC tRNA"
     gene            complement(136094..136973)
                     /gene="trnA-UGC"
                     /locus_tag="BAR07_gt036"
                     /db_xref="GeneID:27983475"
     CDS             136678..136806
                     /gene="orf42"
                     /product="putative pvs-trna-like protein"
     gene            136678..136806
                     /gene="orf42"
     tRNA            join(complement(138026..138067),
                     complement(137038..137072))
                     /gene="trnI-GAU"
                     /product="tRNA-Ile"
     gene            complement(137038..138067)
                     /gene="trnI-GAU"
                     /locus_tag="BAR07_gt037"
                     /db_xref="GeneID:27983554"
     rRNA            complement(138362..139852)
                     /gene="rrn16"
                     /product="16S ribosomal RNA"
     gene            complement(138362..139852)
                     /gene="rrn16"
                     /locus_tag="BAR07_gr001"
                     /db_xref="GeneID:27983507"
     tRNA            complement(140087..140158)
                     /gene="trnV-GAC"
                     /product="tRNA-Val"
     gene            complement(140087..140158)
                     /gene="trnV-GAC"
                     /locus_tag="BAR07_gt038"
                     /db_xref="GeneID:27983492"
     CDS             140762..140953
                     /gene="ycf15"
                     /product="Ycf15"
     gene            140762..140953
                     /gene="ycf15"
                     /locus_tag="BAR07_gp006"
                     /db_xref="GeneID:27983598"
     CDS             142825..143292
                     /gene="rps7"
                     /product="30S ribosomal protein S7"
     gene            142825..143292
                     /gene="rps7"
                     /locus_tag="BAR07_gp005"
                     /db_xref="GeneID:27983548"
     CDS             join(143623..144399,145082..145837)
                     /gene="ndhB"
                     /product="NADH-plastoquinone oxidoreductase chain 2"
     gene            143623..145837
                     /gene="ndhB"
                     /locus_tag="BAR07_gp004"
                     /db_xref="GeneID:27983528"
     tRNA            146424..146504
                     /gene="trnL-CAA"
                     /product="tRNA-Leu"
     gene            146424..146504
                     /gene="trnL-CAA"
                     /locus_tag="BAR07_gt039"
                     /db_xref="GeneID:27983481"
     CDS             complement(147062..153913)
                     /gene="ycf2"
                     /product="Ycf2"
     gene            complement(147062..153913)
                     /gene="ycf2"
                     /locus_tag="BAR07_gp003"
                     /db_xref="GeneID:27983577"
     tRNA            154002..154075
                     /gene="trnI-CAU"
                     /product="tRNA-Ile"
     gene            154002..154075
                     /gene="trnI-CAU"
                     /locus_tag="BAR07_gt040"
                     /db_xref="GeneID:27983470"
     CDS             154241..154522
                     /gene="rpl23"
                     /product="50S ribosomal protein L23"
     gene            154241..154522
                     /gene="rpl23"
                     /locus_tag="BAR07_gp002"
                     /db_xref="GeneID:27983587"
     CDS             join(154541..154933,155595..156029)
                     /gene="rpl2"
                     /product="50S ribosomal protein L2"
     gene            154541..156029
                     /gene="rpl2"
                     /locus_tag="BAR07_gp001"
                     /db_xref="GeneID:27983539"
ORIGIN      
        1 ttggttatgg gcgaacgacg ggaattgaac ccgcgcatgg tggattcaca atccactgcc
       61 ttgatccact tggctacatc cgcccccact agctacaaaa ttacaagata aaaagattga
      121 aatttctacc attaatcatc ttttttttat cttaccttaa ttatgaagat acaaattaag
      181 agacaagagg cataaatttc caaacttttt tatattatat agaaaataga aaattgactc
      241 aaaataataa actgtaaagt cataataact aaaggataat ttaattatta gcacgtagta
      301 ataatatgat actaaataaa aaggcataaa aaaactttgt gttttgttga agtcaaaaaa
      361 ggacaaaaat aacaaattga aaaaaaaaac ctaataaata acggagcaat accgatttat
      421 tggaagagga tcggcattgc tccgttattt tcaaaaactc gtatacacga agatcgaaat
      481 cttatccatt tgtagaagga gcttcaatag cagctaggtc tagagggaaa ttatgagcat
      541 tacgttcatg cataacttcc ataccaaggt tagcgcggtt aataatatca gcccaggtat
      601 taattacacg accttgacta tcaactacag attggttgaa attgaaaccg tttaggttga
      661 aagccatagt gctaatacct aaagcagtga accagatacc tactacaggc caagcagcta
      721 agaagaagtg taaagaacga gagttgttga aactcgcata ttgaaagatc aatcggccaa
      781 aataaccatg agcagctaca atattataag tttcttcctc ttgaccgaat ctgtaacctt
      841 cattagcgga ttcattttct gtggtttccc tgatcaaact agaagttacc aaggaaccat
      901 gcatagcact gaatagggag ccgccgaata caccagctac gcctaacatg tgaaatgggt
      961 gcataaggat gttgtgctca gcctggaata caatcatgaa gttgaaagta ccagagatcc
     1021 ctagaggcat accatcagaa aaacttcctt gaccaattgg ataaatcaag aaaacagcag
     1081 tagcagctgc aacaggagct gaatacgcaa cagcaatcca aggacgcata cccagacgga
     1141 aactaagttc ccactcgcga cccatgtaac aagctacacc aagtaagaag tgtagaacaa
     1201 ttagctcata aggaccgcca ttgtataacc attcatcaac agatgccgct tcccatatcg
     1261 ggtaaaagtg caaacctata gctgcagaag taggaataat ggcaccagaa ataatattgt
     1321 ttccataaag tagagatcca gaaacaggtt cacgaatacc atcaatatcc actggaggag
     1381 cagcaatgaa ggcgataata aatacagaag ttgcggtcaa taaggtaggg atcatcaaaa
     1441 caccaaacca tccaatgtaa agacggtttt cggtgctggt tatccagtta cagaagcgac
     1501 cccataggcg ttcgctttcg cgtctctcta aaattgcagt catggtaaaa tcttggttta
     1561 tttaatcatc agggactccc aagcacacaa actttctaga actagataat tgggagcttg
     1621 ttattcaaca gtataacatg acttatagcc ccgtgtcaac caatagcaac atcgatatct
     1681 ctgatcttat ctatctatct atctagaaat tcagaagaat ttttttttga ataaattaaa
     1741 taaatttgaa aaaagaaatg cctatttttt tttttttttt tatagatata ttattttgat
     1801 atgataatca aaatgggttg cccgggactc gaacccggaa ctagtcggat ggagtagaaa
     1861 aattccttgt gaaattgata taggtaaaaa aatctctccc caagccgtgc ctgcattttt
     1921 cattgcacac agctttccct atgtataaca tcgaatactc cctaaaaaac gctaaaaaag
     1981 tgaaataccc agtcgatcaa cctttattag tcttattgca tgaacattta atagaaatta
     2041 atgaattttt ttgttatcta ttcatcagtt aggaacaatt tctaatttat catgattaac
     2101 caaatcgtta atacaaataa tatccaaata ccaaacccgc cccctatata acctccgcga
     2161 agtaaacaaa gctcttggaa agattaaaga aagaacgtgc tcttcctccg taaagaattc
     2221 ttccaagaat tccgagccta atcttttcaa aaaaacgcgc acagtacttt tgtgtttacg
     2281 aaccaaactt ttaacacaag aaacccgaag tatatatttt attctataca aactcttttt
     2341 ttttgaagat ccgctgtgat aatgagaaag atttctgcat atacgcataa accggtcgat
     2401 aatataagaa tctgaggaat cggcccaggt cggcttacta atgggatgcc ctaatgagtt
     2461 acaaaaacgc gccgtagtca atgatccaat cagaggaata attggaacgg ttgtctcgaa
     2521 ctgcttcata gcattatcga ttaaaaatgc attttctagc atttgactcc gcaccacaaa
     2581 agtatttagt cgccccctgg aaagatagcc cagaaagtcg atataatctt tgtataagtg
     2641 gtttatatga atccttccgg gttgagacca cacgtgaaaa tgccattgcc ataaattgac
     2701 aaggtaatat ttccatttat tcatcagaag aggcatatct tttgaagcca gaacggattt
     2761 tccttgatat ctaacataat gcatgatagg atgcttgaac aaccataagt agtcctgaaa
     2821 atcattaaca aagacttgga caagatcttc tacttttcca taaaaagaaa ttcgctcaaa
     2881 aaggagtcct gaagatgttg atcgtaaatg agaagattgg ttacggagaa aaaagaagat
     2941 tgattcatat tcatatacat gagaattata taggaacaag aaaaatcttg gattacttgt
     3001 tgaaaaaatg gaatttgatt tcttttgagt aataagacta ttcaaattaa aatactcatg
     3061 aagaaagaat cgcaataaat gtaaagaaga ggcatctttt acccaatagc gaaaggttcg
     3121 aaccaagatt tccgggcgaa tggggtaggg tattagtaca tctaagacat agtgtaaatg
     3181 tgagaaattg ttctcgaaaa aaggaaatat tgaatgaatt gattggaaat tatgagattt
     3241 cgccatttct ttttctttcc cttctaagaa agctactaat cgtagggaaa atggaatttc
     3301 cacaatgact gaaaatccct ccgatatcat ttgcgaataa aatttattgt tgtgtccaat
     3361 aaagtgattt ggattagaac ccttagcata aatactcaaa tgaatccgtt gatacgtccg
     3421 actaattaaa cgtttcacac tgagggaact agatttattg tcagaacccc cattttccaa
     3481 cggaatcgtc gatctattta aaccgtgatc atgagcaagt gcataaatat actctcgaaa
     3541 aagaagtggg tataggaagt tgtgttgctg agatctatct agttctaaat ggatttgata
     3601 ttctttcatt tgaaattaga ttgcaacaaa aggtaaggta tttattggat tatcaaatga
     3661 tacatagtgc gatacagtca aaacaaagta ttgtagtaaa aaaaaaaaat ggataccttg
     3721 gaaacgggta aactcattac cggattctcg attttctcat ttttgaattg gtttatgttt
     3781 gttatagtat aaataggtgg ttagaaatcc tttatttttg caatccaacc gctcttttga
     3841 ttttggaaaa caaaatatct ttatcaatat actgcttctt ctacacattc atctccaacc
     3901 cataataggg acaaactcat agttaggact cattaaaaaa atcgctaatc gactcacgga
     3961 aaaccccttc cccgcattag gaactaatat ctttttaacg tttaattaga tcggggaatt
     4021 attcaaattc aattcagaag agaagctcgt tcctttttat ttcccgagaa ttggaaccat
     4081 aaggctctat ccatttattc actcgaccca actttgaatt caattttttg ttctgcgcca
     4141 acaattcaaa ccctattttg aagccattga atcagaataa agtattctca aaattttcca
     4201 ttgatacgac atgctggttt ttccattcat tcctttcagg atcagtcgtg gtcttacaaa
     4261 ctctcccgat ggtatggatg aatcctttgt ttcatataaa tgtgtaaaag atgctagccg
     4321 cacttaaaag ccgagtactc taccgttgag ttagcaaccc gaataattcg aatgggtgga
     4381 tacaatcgga ataaaaaaga aataaaagaa aagaaatgaa attgcacaac ggaatcaaaa
     4441 tattaaatta gcaagaaatc gactaacaaa atttagaatc gattgggaac ataaaaaaaa
     4501 acttcttgta taacagcgaa tccagcgaac ccattacttt aattttgaat gaagtaaaga
     4561 aaaaaaccaa acctctgtta cggagataaa taggtacgga gataaatgga tccgtttatc
     4621 cttatccacg atcgaattat agttgttcga tacgctgctg tcaatatgac ggtgaatgtt
     4681 gaatattaat gttaagaaaa gaatctaaaa aaataaaata gcgaaaacaa aaagaatgaa
     4741 tttattaatt taattaaaat aaaaaaaaaa ttagaaaatg aaataaataa ataatataga
     4801 aaagaaataa tttagaaata cttaaaaaaa aaaatcgaaa agaaaaagaa agaacttgcg
     4861 ttagatttgc actacatatt tactatacat aaatacaaat ggatacatag ctatagctga
     4921 aagaataaaa aaaaaaaaaa aaaagaaatc tcgggttgac attgattcaa tcaatcaata
     4981 taagtaaaat aaacaagttg aatcccttgt tttgtgattt gttaatagac ttacaacgac
     5041 aaactataaa acgccccgtt tcgattgcga gtaatgtaaa ttttcgattt ctcgatccaa
     5101 ttagttcgtt gtattcgttt gatctttttt atatgcatct tatatcaata aaattgattt
     5161 ttgttcttct gcttattttt tttgtcctta tacttacaga acatgatact ttatgggagc
     5221 aatattaaat aggaataaaa agtaggtatg aatagaacaa aaaagggggg agtagtaaag
     5281 aaaaagttat acaaaactat ataggagtca tccacaccct ctttttttat tctataccct
     5341 cgatgcaatt tcgtttaatt aagatgaagt tccttaaaaa ccccagcctt ctttgaaata
     5401 tcatgaaccg ttcctgtagg ttgagccccc ttgtcaagga aatctaaaat ggcaggaaga
     5461 tttaaatggg tttgattatt tatcggatca taaaaaccca ctttccgaag atctcttccc
     5521 tctcttcggg atcgagcatc gattgcaacg attcgataaa cagctcattg ggatagatgt
     5581 agatgaacaa taccccccct agaaacgtat aagaagtttt ctcctcgtac ggctcgagaa
     5641 aaaatgatta gaaattgtgt gatttaagtc cttctttttc gaaaaaaaaa agcattcgta
     5701 ctctcataac tcaagttgga taacttttaa atagcccaaa agaaaatctt tagggatttc
     5761 tttttttgag tggtctctaa cccctttttt tttgtctcgt ttcgaatcga ttttttgatt
     5821 cttaattccc attctgatct aattgttgag acaattgaaa cggtatttcc ttgttccagg
     5881 atccttttta tctttgcctt gaatcattgg gtttagacat tacttcggtg atctttcgtt
     5941 ttcaaaaatg gcggcaacac accccttttt gcgatttttt tctatcaaag aatcatacga
     6001 acaattgatt cctgcatgat acacttttca tcgaaagagt tttaccaatt ccaacaaatt
     6061 gtcgttttgg atttcaaaat tgctcgaatc ggattctttc gatttatata tcgaaaatat
     6121 acttacgaag tttgttacaa cttattgatt ggtattaacc ctagatcctt gcccctgcga
     6181 aatgaacaaa tactttctac tcaagctcca tcatgtccta tttacactac accccaacaa
     6241 aaaacgagaa ttctagtaga acagaacaaa gtatgtcgag ccaagagccc attcattttt
     6301 agataatcta caatctaaaa tggcggataa aaaaaaatcc acagcggatc gtgtccttca
     6361 agtcgcacgt tgctttctac cacatcgttt caaacgaagt tttaccataa catttttcta
     6421 gttttgaacc ggtatgtaat tgattcaatt atggaatcat gaatagtcat tgcttcggtc
     6481 aatacccagt cctttttcct tcgatatgaa aggaatagtt agttaattta tgaggaagaa
     6541 gcctcagtaa gaatttaatt tcaccctcta ttttaatttt attgcatgaa tgcaatattt
     6601 ctttttattt ctaaataaaa caaaaaagaa cacgaataaa aataaaaaga aaataaagta
     6661 aaaagtaaat agagaggatg aagatatatg aatggacccc gtctcaatta ttaattatga
     6721 ttaaatacat ttccaattat taattaaagc caaacatcaa atacctccag ctcaaagaaa
     6781 attcacccat atgaaactcg attgattatg agatcttaca tcgctcacta actcgtatgg
     6841 accccactcc caattcattc tgggggatga ttaatcataa ataaaaatag gatcctattt
     6901 gatacgggat gctagactct tttgtataga taaaaagaca aaagggtcca gattacatca
     6961 ttctttacta taattgttct tttaccctaa accggtctta gaaacttaat tccattgatt
     7021 gaattcaaac agtaccacga ataccctctt gtttagattt caagaaatga aataaaaaat
     7081 cggggctgtc ttattaaaaa aaaatataag aaagatagag agaaagatag aggtttttgc
     7141 atttcgattt agaatgtatc cttgcaaatt cacggaggta gggtatgtaa ggatttttta
     7201 agccactcac ttccatatca aagtgaaagg gagggggagg gcccatccga ctttttttga
     7261 attcaaactc ttgtgatcta tgttgccatc ttacttggat cacaaatgga ttccgtttta
     7321 ttttcgtatt atttgaactc gattcaattt atgaaaaaac atcttattca gagaagagtt
     7381 ttgaaaatta gaaacaagaa gtccatttta tcaaaaatta gactcttaaa aaaattatac
     7441 tctgaaagag aggttgctca aaaaagtaat ttggagtctg atattcggat atatataaga
     7501 ggtcgctctg ggacggaagg attcgaacct ccgaatagcg ggaccaaaac ccgttgcctt
     7561 accgcttggc cacgccccat ttgaatttct tttctattcg atactaataa acactaatat
     7621 tggttgttcg tcaattcccg gccaaatctc tacggaataa agtagattct ttttttaaga
     7681 ttttgacaca agtagatgca gaattaaact ccatttattg atcattacat agaattcaat
     7741 taagatattg tatgaaagta tgatttcttc tattctcttg tgagaattga aggatttttg
     7801 ttttgattgg ttcggttcaa agaagtattt ttttttgtct accttacttt cttttcgtca
     7861 tttttagctt atatcaataa catattttta actcaatcaa aatacaatta tctccaagaa
     7921 caaaatgttt gttatgctta atacctttag tttgatctat atctttctta attctgccct
     7981 ttattcgagt agttttttat tcggcaaatt acccgaggcg tacgcttttt tgaatccaat
     8041 tgtagatgtt atgccagtaa tacctcttct cttttttctc ttagcctttg tttggcaagc
     8101 tgctgtaagt tttcgataag atcgttaata gtgtccgaga aaaattcatg atttattcaa
     8161 gctcgagaaa aaaaaattct aacaattgat aagaccagat gagtcttcca atttgaatga
     8221 accctcaagt aaacagtaaa attcttgggc agacacgata aatttagatt tccccatttc
     8281 acgattctga cccttttttt tttttcactg aaagaaccta ttagagtccg ccacaatatc
     8341 gaagtcgaat tgtgttaatt tcgaaaaata aaaactcttt tgtatttcta tcaatttgaa
     8401 aaactgtttc atttcttggt gtcaaaatag gatatgtagt ataaaaatag agaatctatt
     8461 ctcttccccc ccccccccaa aaaaaaattt ggagattgtg taatgcttac tctcaaactc
     8521 tttgtttaca ccgtagttat attctttgtt tctctcttca tcttcgggtt cctatctaat
     8581 gatccagggc gtaatcctgg acgtgaagac taaaaaataa gaaatttttc tttactttat
     8641 tcttagaaat gtttttagga tttgatttta tctattctac atctttaact agtcaaataa
     8701 aaaaagcaaa agggttcgct aaattcgaat ttgaaagata cccagtcagc gacggaaacg
     8761 gaaagagagg gattcgaacc ctcggtacga atagcccgta caacggatta gcaatccgac
     8821 gctttaatcc actcagccat ctctcctaat tgaaaaaaaa aaaataataa taattactat
     8881 gttacattac acaaaagata atgcttgaaa aaaaggccct tctttacttt aactttatta
     8941 tatagcttat atattttttt attgtatttt gtgtattgta ttatacagat ggatacaact
     9001 tttatcagga attccatttt ttatttctat aaaattaaaa taaagaatgg cctcgaaaga
     9061 gatatctcga atcaaaatag aaaaaaataa agaatatctc tttacaaaat tacaaaaggc
     9121 cttttttttt tattttcacg gcctggtctg gtcagtaccc agccgggcct ttttttgttc
     9181 caatgaacca taccgcaaaa tcataaaaaa aatgatttag atggaatcaa agtgtcattt
     9241 cttattcttt attattcttt tgtttcttct tctttttttt ttatttaatt tacttttact
     9301 ggatactcga aaaaagggaa aaacagaacg atgtattttt ttttgcacaa tgcattttat
     9361 gttatggctt aaattgtttt gtcgagccgt atctgtcaaa actccttcaa gaacaaaatt
     9421 tgttatttta tttagttatt caatttcgtt ttttattttt aaacaaaata agtcctcttt
     9481 tcctaatttc attaggactc ctaacaaaca cgtcaatact ctaagctcta atttgcattt
     9541 catgattttt tttatttctg tcctatattg attacgtccg attcccttgt tcgacaaaag
     9601 tcccatttct atacaataat cgtattgtag cgggtatagt ttagtggtaa aagtgcgatt
     9661 cgttctatta atcctcttaa tagttaaggg gttcttcagt ttcattcata ttctgatcaa
     9721 aaacttgatt tcttaaaagg atttcatttg aatcctttac ctctaaatga aagattcgag
     9781 gaagaatatc cattctcgtg atttgtatcc aagggtcaat tagaaatttc aaatttggat
     9841 tatgaaatta cgaaacacaa tttttgtgaa tttggaattg gatcaatctt tccaattgaa
     9901 taagtataag taagggatcc atggataaag atagaaaagt ctatttccaa tcgtaactaa
     9961 atcttcaatt tttgttttgc atagggtaga ttgaagcaaa atagctatta aacgataact
    10021 ttggtttact agagacatcg ccatattcat atcctatttt ttagctcggg agaaagaaaa
    10081 tacttttcct aaggattctc tcaaatagaa atcgagaacg aagtaactag aaaggttggg
    10141 attgttataa cggcactctt ctagagggat catctagaaa gcgaattgtt ttgaatgcat
    10201 tcagacaaaa aaagctgaca tagatgttat gggtcgaatt ttttgatttc gtccccgtct
    10261 tatatcttgg gaatttttcc atcttccata aaggagccga atgaaaccaa agtttcatgt
    10321 tcggttttga attagaggcg ttcaaaatgg tgaatcgacg tcgactataa cccctagcct
    10381 tccaagctaa cgatgcgggt tcgattcccg ctacccgctc catatgataa tgatatctat
    10441 cgttatatca attcagcgat gcattaattc aatttgaatt aatgcatcac tgaattgaat
    10501 acgtaattcc ggaaattctc tcactgattc tttatggtat tttttccgaa caagagatag
    10561 gaaaaaaaaa tgcgaaaaaa acaaattagg gatgaaaagc gtccattgtc taatggatag
    10621 gacagaggtc ttctaaacct ttggtatagg ttcaaatcct attggacgca atttagcaat
    10681 ttatttgcat ttccatagta gaatatatat atattctata ctttgcatat gatataatat
    10741 gatattatta gattaataaa ttattagatt caataaaaaa gtaaaattac gtatatttct
    10801 atcttattta gccttatatc ttatttgacc tatatcttat ttatttattt tattaattaa
    10861 ataataatca atattaaata aagtactata aagattaaga atgatagatt ttttatttat
    10921 aattgttcct gaagtagaaa gcgttccatt tgttcctgaa tagcttcttt caaaagggct
    10981 tccgcttcct cggtgaatgt cttagtagaa gatatgattt cttggaactg aggtttattc
    11041 gtttttaaat aaatacgtaa ctcaacgaga aattttctta cctgtccgat ttctaatgaa
    11101 tcaagataac cattcgttcc agtataaata gtcattatct gttcttcgac cgtgagaggg
    11161 gctgattggg attgtttgag caactcacgt aatcgttgac cccttgccaa ttgattctga
    11221 gtagctttat cgagatcaga agcaaattgt gcaaaggctt ctaattctgc gaattgggcc
    11281 aattccaatt ttaatttgcc ggctacttgt ttcatagctt taatttgagc tgcggatcct
    11341 actctggaga cagaaatacc cacgttaata gcaggtctga ttccagcatt gaatagatcc
    11401 gcggataaga atatttgtcc atctgtaatg gaaattacat tagtaggaat atacgccgaa
    11461 acatctcctg attgggtttc aactattggt aaagcggtca tacttccttc acctaactga
    11521 gaacttaatt tagcggctct ttccaaaagt cgtgaatgca aataaaaaac atctcctgga
    11581 taagcttcgc gaccgggtgg tcttcgtaat agaagagaca tttgtcgata agcctgcgcc
    11641 tgtttggaga gatcatcata aatgattaaa gtgtgtcgtt cacggtacat aaaatattca
    11701 gccagagaag ctcctgtata aggagcgaga tattgtaatg tagcggggga atccgccgtt
    11761 tcggctacca caatagtgta ttccatcgcc cccctttcct ggaaagtcgt cactacctga
    11821 gccacagaag atgctttttg accaatagct acataaacac atattacatt tttcccttgt
    11881 tgattgagaa tcgtatccgt ggctactgct gttttaccag tctgtctgtc gccaataatt
    11941 aattctcgct gaccgcgtcc tataggtatc attgaatcaa tagcaataag tcctgtttga
    12001 agaggctcat atacggaacg tctcgaaata atacctggag cgggagattc aattaatcga
    12061 gattcagaag ctgaaatttc acctcgaccg tcaataggtt tagccagggc atttataaca
    12121 cgacccaaat aagcctcgct tactggtatc tgagcaattt ttcctgttgc ttttacagaa
    12181 cttccctctt gtatccttaa accgtcaccc attaatacaa caccaacatt atttgattcc
    12241 aaattcagag caatgcctat tgtaccctct tcaaattcta ctaattcacc cgccattact
    12301 tcatcaagac cataaatacg agcgatgccg tcgcctactt gaagtacggt accgatattt
    12361 acaatcttga ctgctctatt atattgctca atacgttcac ggataatatt actaatttcg
    12421 tcggctctaa ttgttaccat gagtataatt tttttttagt tttttagtta aagaaaaaaa
    12481 aaacaatgcc tacaggaaaa ggactaatcc gttatttctg ccatcgcctc aaacgtgtca
    12541 atattctcac taatggtacg taaatgtaac tccttgttca aagaactatt cagagtgcct
    12601 cgagctcctt ttaaaacttg ttggaaaacc tgttgtcgga cttgctgaac cgcccttttg
    12661 tggtcaaaac gaatggtttc atttttgtaa ttttctaatt cttccaaagt cttataagtt
    12721 gacttaatca aattcaattt ttctcgttct atctccgagt atccattcac tcgaaattga
    12781 tccgcttccc tttcgacttt ccgtaagcga gcccgggctt tttccagccg ttgaatggcc
    12841 cccccctgca gttcctctga atttcgaata gtattcagga tcttccgttt tcgattatct
    12901 aataaatcac ttaatgaaag tagattatct ttccattcat ctcaaaactt acatgatccc
    12961 ttcccgaacc aaacatgaat ttttcgattc atttggctct cacactcaat tacttcaact
    13021 ttttaagtat gggggcaatt cccatagctt ttttttaatg taatgagcct atcctctacc
    13081 tctcttctct attcatattc caagatgtcg cgactaatca ctaatccaag accagaatat
    13141 tttgaggact cttctgacgg aacaaaacca aaatattgaa ttgtcagcaa agttgtttct
    13201 ttttttcgtc aaatccaaag aattcttctt actttatatt atacacaggt caccgattca
    13261 gcataaaaag cggttgattg aaatatttca aatattttgc attccaataa aagaaaaggc
    13321 tcaaataatt ttatcgacat gagtgtttta tatcgaaaaa aaaacacaaa ttccaattat
    13381 tcattttgca aacatttcta ttctatatta atagagtagt agaaagagta ccatgctgcg
    13441 tctggacttc aaacagtttg gtttagcttt aaccatgtta atgacccccc actattggtt
    13501 tggttgatag agaatcaaag tagatttacc aatgaatcac gaaatgctat ggttcttaaa
    13561 tatgatttga aattgattca gaagtaattc gcggaatcgt gcaccttttt cgatctagtt
    13621 ataatgaaaa aaagtacagc tggttggatc cagcctattc ttgaaataaa caactcgcac
    13681 gcactccctt tccaaaaaag atcaatacac caaggactac acttagattt attggatttg
    13741 ttgctaaaat atcggtatta aacccgaaac tcccggcaaa tgaccagcga accaaggaaa
    13801 cgaaagaatc ggttatattt ttcatattat ctcctctttt agatagacta aaaaaaaata
    13861 cgtaatttgc atatttatag gattaaacaa agggattcgc aaataaaagc gctaatgcta
    13921 caaccagtcc ataaattgtt aaagcttcca taaaagccag actaagtaat aaagtacctc
    13981 gtatttttcc ctccgcctcg ggttgtctcg cgataccttc tacagcttga cccgcagcag
    14041 taccttgacc tactccaggt ccaatagaag caagcccgac ggccaaccca gcggcaataa
    14101 cagaagcggc agaaatcagt ggattcatga taagttcctc gcactaaaat aaagaaatag
    14161 ttaatgatac aatcgtccaa tgaattatga cttaattatt ccatcgctaa gattcatcca
    14221 gtcgaaataa ctaagaactc ggaattgaag taataataat attagtatta aaccataaaa
    14281 gttactttga tatctctttt ttagttccga tccacaggat ttttgtgaat ccatacgact
    14341 tttgttcttc catttcttct ttccaaaccc ttttttaatt cttcgttcgt tagttttctt
    14401 tatttcatcg ctttattcat tcacattcaa ttcacaggca aagacgaaac cgaagaattt
    14461 ctattggaat ctctatctaa gttcacaata gtagggtgga ttagatatat ctttagttga
    14521 tatataacta tcaatatcta atatcatata tacatgtctt tcttccataa cgtaaaccaa
    14581 ctattcatat cttagattca aactattcgt atcttaaagt caatcgtatt ctagaatcat
    14641 tcttggaacc atacacaaga gttggcttag agtcattaga tcccatatac ccaattctgt
    14701 tcccctctcc caatcaaccc attttttatg aatctcgttt ggcgaatcat tgcatagaaa
    14761 taaacataag tattttattc cggttattcc ggtaaggtca ttcactttaa ttatttaatt
    14821 ctttattaat attttctttt ggtcaattgt tgaattgaat aaaatcaact gaaatgggaa
    14881 tcattctaga aagcatcttt ctttttcttt tttttttttt aatcacacgc cgtgtaaatt
    14941 gtgatactat gatactataa gaatttttat attaagaatt tttattcaaa taatgactcc
    15001 ttatatttga attgaatgaa caaaacaata gaatgataat attcattggc aggagtatga
    15061 tataataaag ccaaacatga attttaggaa aaagatcttt ttgatctctt tcctttttta
    15121 caattcccca atatctgaat tttttttcta tgactcttgg tcgtatatcc cgtatttgtc
    15181 tatttctatt tgtatattga tgtttcctaa gtgaattatc tttagttacg catacactgc
    15241 gttattctaa gctaaaaaaa aaaagagact atttcgaaaa ctagtcaatg atggccctcc
    15301 atagattcgc ctatataagc cgccgctaaa gttgcaaaaa taagagcttg aataccgctt
    15361 gtaaataatc caaggaacat cacaggtata ggaaccacta aaggtactaa agaaacaaga
    15421 acaacaacta ctaattcatc agctaatata ttcccgaaaa gtcgaaagct aagtgataaa
    15481 ggttttgtga aatcttctaa aatgttaatg ggtaaaagaa ttggagtcgg ttgaatgtat
    15541 ttactgaaat aacctaatcc ctttttagaa agacctgcat agaaatatgc tactgacgtg
    15601 agcaaggcta aagcaacggt agtattgata tcattcgtag gtgcagctaa ctccccatgg
    15661 ggtaactgta ttattttcca aggtaaaaga gcaccggacc aattcgaaac aaaaataaat
    15721 agaaacatag ttccaataaa gggaacccat ggaccatatt cttctccaat ctgagttttg
    15781 ctcacgtcgc gaataaattc aaggacatat tcgaagaaat tttgaccggc agtcggaata
    15841 gtttgtggat tccgaacagc tataagggct gaacctaata agatagcaat tacaacccaa
    15901 gaagtaataa gtacttgggc atggacttgt aaacctccta tttgccaata gaaatgttgg
    15961 cctacttcca caccggatat atcgtataac ccttttagtg tgttactgga acatgatata
    16021 acattcatat tgccctctaa cagaaataga actttaaaaa gaattatttt gattcaaccc
    16081 tctccctttc gacttggata ctttaattag aattatccgt tttgaatacc cgctaatcac
    16141 ccacagtttt tttgaatttc ttttctttta tgcgattcaa gaagagtaac cgattccaaa
    16201 aatccatgta gttaccaaaa aaattgattt atcttattat taatcaagga tttcgtatat
    16261 agctagaacg accctcacaa attgcaaata caaatttatt aagaattaat cggattgaag
    16321 ctatagcgtt atcgtttgct ggaatcgaaa tatctgcgag atcggggtca caatttgtat
    16381 cgattaaaca aattgttgga attccaaaag cgatacattc tcgaagagcc gtatattctt
    16441 cttgctgatc aacgatgatt acaatatccg gtacccccgt catatattga atcccgcccg
    16501 gatacgtttg caagcgtgat aattgtctct tcaggatagc tgcatctctt tttggaagac
    16561 ggttgagtct ccccgtcttt tgttccgctc tcaaatccct gaacttatga agtctcgttt
    16621 ctgtagtgga ccaattcgtt aacataccac cgagcccttt ttttttaata taatataatg
    16681 acatataatg acaccgggtt cttattgcag ctcgtgctac taaatccgct gctttataac
    16741 aagcttctga taaaaaacga gcagttcttg tcagatttgt aatatgaata cctttatgtt
    16801 ttgctgagat ataaggtgac attctaggat tccatttcct agtaccatga ccaaaaggaa
    16861 ttcctgcttc catcatctct tcaaaattga tattccacta tcttcttgcc atttctcccc
    16921 atacttcctc ttttttttat tttttttatc aaatcttttt ttgataaaaa aaagagacga
    16981 gtgaaataaa taattgttcc aatggaacct tctcttctac cagagattgg ccattgatac
    17041 acaatccagg ccattcatta ctttctattc gttattatct ttcttttctt actattaaga
    17101 aatcaaagga tcaaaaatag ttaagagaat ccgctactta ggactcatta aatcctctaa
    17161 attattgttc tgatgtatca tgtaaagtct ttgaaatgca aaagtctaat aattctctgt
    17221 ggtgtaagaa aatatctatc atcccccccc cgaataaatt cttttttttg tttccaaaag
    17281 aatattgtta tgctgccgtg aacagtgcac taatgctttg aatccggtac caacgggtat
    17341 catccccccc agaacaacgt tctctttcag gcctttcaac cagtcgatac gaccccggag
    17401 agctgctttt gctaaaaccc gagcggtttc ttgaaaactt gcttcagata taaaactttg
    17461 agtattcaga gatgctctcg ttattcccaa taatatagct cgataacgga tcgcttcttc
    17521 caaagcacgc cccgttcgct ccgctcgtaa caatccaata agttcgccgg gtaaaaaaat
    17581 attagacatt ccgtcttctg aaaccaacac ttttgatgtt atttgacgta caataatttc
    17641 gatatgtcta ttatggattt ggaccccctg ggatcgataa accttttgga tcttattaac
    17701 caaagagata cgactttgca ctatagttag ctcagcacca attaagaatc cccaaggaat
    17761 cccaagaatt cttgttatac gcgcgttcca accctcaact cttttttcta ggttcatcga
    17821 tattgaatca atcgaacgca cttctaacac ttgttctact tttggaagac cctgcgttat
    17881 atcaccagat cttgattttt catatataaa tgtaattaat gtatctcctt cataaaggat
    17941 ttctccataa tgcccatgaa cagtagctcc tggagtagcc aaataaggct tagctgatct
    18001 tattactaca gagccagctt gaacaattaa aacttgacct gatttgaggt gtggtccatt
    18061 tgtggctata catatatttt cacaaataaa ctgcccaaga ctcattattg tggacatttc
    18121 ctcacaataa ttatgatgga taaaatacca attcaaatta aatggattca aaacaatctt
    18181 actgtctgga tcaggattat aaattctctc gttttcatcc attaaataaa atttacgtac
    18241 ttgaaaagtc tgtttaaaat tatcaagttt caaatagtta gttaccgaaa tcggattata
    18301 agttattaaa tagtaaaatg aataaaaatt cgcaatttga aggactgttc ctaagggtcc
    18361 caacgaattc ctaattggaa ttagaggatc tttttgaatg tgaattgatt gctttatcac
    18421 attatgatat ttgatatcgt tgaatggacc cattcgaaaa caattagatg atgacaaaat
    18481 tatcaaagac tggcattcct tatttctatt caacaaggta tgaatagttc cttgattttg
    18541 gctaagtgat tgttgaaccc ttgccttgaa ataaatggag taaaacggat ttatattggt
    18601 gcgatctgga ccattatcag agatcaatcc tggacttgac ggagcattcc tttttctgat
    18661 atacgaaata tgggattgca ctaagtcgat tcttaggaaa tcccgaatca taccgtttgt
    18721 acttacttca acaaaggaag cacagacctc ttcgacggaa gaactttttt tgtcctggtc
    18781 ccaattcaag actaaacaag ttcgaactaa ttgaatactt gtgtcagaaa taccccgaaa
    18841 gggtttgccc tttccataaa ggatataatt gacagcttga aggtgcatat tatccttttc
    18901 ccgcagcaga tcctggggga agagtgttgc taaattgata ccgttcgcta tttcatatgt
    18961 gactacgggt cgaaccaaaa caaaatgctt tttcttggta ggtgtgatcc gttggacata
    19021 gatccatttt ttcaattttt ttgattcccg ggtggattcc ttaagttctt tttttcccgt
    19081 ttccggcggt atcaagatgc cactgtgtcg ggatatctta tccgtttccc caggaaaatg
    19141 gatatcccca gaaaaaattt ttagttcaat cctttttttt tttttctcca ctcggactaa
    19201 tccgcccact tggcttcttc tatttaaagc gacccgggta tctactccaa tgatactatt
    19261 attccgtacc attacgtaag aagattcggg taaaatatgc acttcctcgg gaatgaaaaa
    19321 aaagcgatca attttcattt gaaattttgg cttaattttt ttgactcctc gatactcaat
    19381 caagtcctct tttttgacga ttgaatgcgc ccctatagtc ccatatttag taattcctga
    19441 attctttctt ctgtatcgag gatcatcaaa ataagcaaga atactatttt tacggaaaat
    19501 accctttatg ggtatttcaa tcgagatacc tgaatggggc attagttctt tctcttgttc
    19561 ttgaatggag tggaacggaa tgagaaattg atttcttcgc ctttttgcca ataaatcaga
    19621 attcttgtgg agaattgcag gatgtatgag attacaatga ccaataccta tgattcgatt
    19681 aaatcccgaa taatccaaaa taccatcttc ttttttatca gaaaaatctg acctaactaa
    19741 ttggtgtctc acttgatcat tattcactga gaggctagaa atatatcttc gttcgacaga
    19801 atgagaatgg atgttcagtt gatcttgatc cttgtggagt gaaaaagaaa ctacaccgga
    19861 tctgcacgaa cctcctgata atatccataa atggcttgtt tttggtaaga gccggacatt
    19921 actatattga aattcgggtg catggtacac gtcggtactc cagtgcattt ctccctctga
    19981 gtcagaataa atatgttttc gaaccctctc cttaaaattc aaagtgtatg ttcccgcccg
    20041 aatctcagca atcacctgtt ctgattctac atattgatca ttttgaacta aaagaaagct
    20101 ttttggtgga atagtcacct tatgcataat atcttcactc tcaataatta catacaaatc
    20161 tatatcacat agaaaagcag gatgcccgtg ccgtgtacgt gtgggatgga ctaaatcctc
    20221 attgaatttg atttttccat tcgagggggc tcgcacatgt tctgcgatgc cccctgtaaa
    20281 tactccgccg gtatgaaaag ttcttagtgt tagttgagtc cccggttccc cgatggattg
    20341 acccgaaata atacctacag cttctcccaa ttcaaccagg tcaccatgag tgggactccg
    20401 accataacat aatcgacaga tccaagaggt actcctacaa gtaaaggggg ttcgaataga
    20461 tattgcttgt gttcgaaagg ttataaatcg attgacgagt ccaatcccaa tatcttgatt
    20521 tcgaatggca atgcatcggg ggcctatata tatatcgtct gctaatacac gaccaattaa
    20581 tgtttggcta aaaactcttt ccgacatcat ccggttttga ggacttacag aaattcctcg
    20641 gatggtgcca caatctgttc tacgtacaac aatgtgttga actacttcaa caagtcggcg
    20701 cgtaagatat ccagcatctg atgttcgtac agcggtatcc acaactcctt tgcgggctcc
    20761 atagcaagag attatatatt ctgttaaaga cagtccttcg cgtaaattgc tttgaatggg
    20821 taaatcaatc atttgccctt ggggatcaga cattaatcct ctcataccca ctaattggtg
    20881 gacttgagat gcatttcctc tagctcccga aaaagacatt atatggactg gattaaaggg
    20941 atctgtcatc ctaaaattag gattcatttc ttgtcgcaaa tattcacttg tagcatacca
    21001 tatctcaatg gattggcgca gtttttctac cgcgtgtaca ttcccataat gatggtgttt
    21061 ttccaaaatc aaactttgtt gttcagcatc ttggactagc catcctttag aaggtatcgt
    21121 taaaagatca tcaattccta atgaaatgga tgtagcagtg gcttgctgga aacccagagt
    21181 ctttacttga tccaggatgt gtgatgtata tgccattccg aagtgatcta ttaacctgct
    21241 aataagtcgt ttaatggcag ttccatctat cattttattg tgaaagacca gacccgcccg
    21301 ttccgccata ggtacctcca tattccgttg agtaggattc gacaatggat ttgagtcaat
    21361 gattggaaaa cttccttttc tcgatcttga ttcgcgtaga aaggtcaaga actacggtcc
    21421 tagttgaatc ggaaaggccc gaattcacat cggtgttata gaattactta gcttagacac
    21481 catatgatta ggtaccatat gagcaggccc ggcaaaaacc ttgtatcgct tcttcgattt
    21541 ctcgataaag agaaatatga ccaacggtgg ttcgaatgta tatacaaaga atttcttttt
    21601 ttacacttct tactattaga taatgtccat aaatctcatg ataggtaccc aaagattcat
    21661 agtgaacttc gatgggagct tcccttgaag caataacgcg ttgatctagt cgccaccgga
    21721 gccacagagg actatctaaa ttgattcttt tctgccgaaa agctccaatt gcatcatagg
    21781 aattacaaaa aaaggggtct ttcgtataat tatagctata gctattatcg ccacttcttt
    21841 gatttggata gtttcttcga ttacatggat tatacctact tgcacaaata cctcgaagat
    21901 tcctgctcgt taatacatag agtccaataa gcatatcttg agtcggtaca gaaatgggat
    21961 ccccaatagc aggagacaag agattcatat gagaaaacat aagtaaacga gcctccgctt
    22021 gagcctctaa agataaaggt acatgaacag ccatttgatc cccatcaaag tccgcattga
    22081 atcccttaca gactaatgga tgtaaacaaa tagcacgtcc ttccactaaa acgggctgga
    22141 atgcctgtat gcctaatcta tgcaaagtag gcgctcgatt cagcaataca ggatgtcccc
    22201 gcataacttc ctgaagtatt tcccatataa tcggcccttt gtcccgaatt ttactcttag
    22261 caactcctat gtttgaagca agatgttgtc taattagact acaaattaca aatgcctgga
    22321 aaagctctat tgcgatttcg cggggcaacc cacatcgatg taatgaaagt gaggggccta
    22381 cgacaatcac agagcgcccc gaataatcga cccgtttgcc aagcagagtc tcacgaaatc
    22441 ttccctcctt gccttcaatt acatctgaaa acgacttata caccttatta tgaccatccc
    22501 tcattggttg tccacggatt ccattatcaa gaagtgtatc tacggcttct tgtaccaatt
    22561 tctcctgaca cattactaat tcccctggcg tagatctact tgttgttaat agatcggtaa
    22621 gagtattgtt ccgatagata actcttctat agagttcatt aatatctgaa ctcattagtt
    22681 tacctccctc tatctgaatg atcggtctca actcgggagg aagaactggt aatagacata
    22741 aaaccatcca ctctgggtct atatttgttc gaataaaatg cttagctaat tctatgcgtc
    22801 taaccaaaaa atcccttctt cttccaattt ttcgatcttc ccattcatta cctgtgggtc
    22861 cttcttcccc taattctttc cattcgaccc acgaataatc tataataatt cgcaaatcta
    22921 gatcggctaa ttgttcccgg atagcaactg ctccagtaga aagttctcgg ttgcgaaata
    22981 tatcgaaacc ttgggtagta aaaaaaagtg ggatgctgta tttccaggat tggatttcat
    23041 attcgaataa acctcgtaat cgtaaaaaag tgggtttttt agctataggc ctagcaaaag
    23101 aaaaattggg ataggatcct ataggatctc ccccccttca aaatcggaca tgagcgtttc
    23161 ccctcatccg gctcaagtag ttacaccaaa ttaaggctaa agaaaggggt tcccactttc
    23221 aaattctaga aaacacccca aacaactact ccttactcaa gttcctagtg aagactaagc
    23281 aacatttcct cgattcattt taaatgcaat gttcaatttt tgagtagtct acttcccccg
    23341 aatcatgaat ctcctattca aattaaaata aagaagtacc ttgaaattca taagggattt
    23401 ccttgtctat gtatcgttcc atgcgatctt ttaggtcctg cttcacctcg acggttatgc
    23461 cacgatgtcc ttaaagccta tatgcgatgt atagactccc gtaaccatga cctatttgct
    23521 tatttgaaga tagtttcatt tctttctaaa gaaagggaat tattaattcc gcaaaagaaa
    23581 gaagtctttt tttttttcac gaggtacaac tatcaatttt tatttttttt tttactgaat
    23641 cgaccataga cccattcccc ttttgatttg ggagtattga atacacccct tattctgagc
    23701 ttcatgttac tcctacatgt cagattctgg gcatcccaat tcgattgact gggatgacag
    23761 tttcatattt ctaatctgta aaatcaaaat ttcgatcaaa tcacacatcg caatatacta
    23821 gaccttctaa ttctttaaga ggtttatcta aaagattcgc gatataacta ggaagacgtt
    23881 tcaaatacca cacgtgggtt actgggcatc ccagttttat gtatcccatt tgatatcttc
    23941 gtatccgaga atcaacaaat tcaactccgc attgttcaca aaattgcggg tcttgctttt
    24001 catctccgat tactcgataa tttccacaag cacaaattcc acttttaata ggtccaaaaa
    24061 ttctttcaca aaataatcca tccctttccg gtttattcgt tttgtaatga aaagtatagg
    24121 gttttgtcac ttctccaact atgtctccat taggtaggat tttattggtc caagcgctta
    24181 tttgttgagg agagactgat ccaattcgga gttgttgatg tttataccga tcaatcatag
    24241 aagcaaattt gtgattcatt ccgattaagc ttccttctta ttaatctgga agtttttctc
    24301 agatacaagg aaatgattca gttccaaagc caaagatcgt agttctcgaa cgagcaatcg
    24361 aaaagattct ggagcatctt cgggtttagg tattgttcct ccaatgatcg tagtaccaag
    24421 tacttcttgg cgagctctaa tatgatcgga tttataagta agcatctctt gtaaaatatg
    24481 agcaacacca aagccctcaa gagcccaaac ctccatttct ccgacccgtt gccccccttg
    24541 cttggacctt cctctaagag gttgttgggt tacaagtgca taatgcccac tggaacgtcc
    24601 gtgtatttta tcatcaactt gatgaattaa tttcaagata taaggctttc ctattataac
    24661 aggttgttca aaaggatctc ccgttcgtcc atcaaatatt ctgctttttc ccggatactc
    24721 gggttcaaag acccatggat tcgctgtttg tttactggct tcatataatt cagaaaacac
    24781 gagttttctc gaagcctctt gttcatatct ctcatcaaaa ggtgctattc tataatgtct
    24841 atttagcaga ccccccgcta acccgagcga gcattcaaat atctgtccta cattcattcg
    24901 tgaaggtact cctaatgggt tgaagaccat atcaacaggc cttccatctt gcaagtaagg
    24961 catatcctgt ctaggcaaaa tttttgaaat gatcccttta tttccatgtc ttccagctac
    25021 tttatcacct actttaattt cacgtttctg tgaaatatat acacgaatcg tttctggatt
    25081 ataactggaa cccccctttt ttcggatcca tctcacatca ataactcgac cccgaccgcc
    25141 tataggtagt tttagacaag tttcctttga agtggatacc tgaatgccaa gtatggcccg
    25201 taataatcta tcttccggag catacgatga ttctttcgcc gtctgaggcg ttaatttacc
    25261 tactaaaata tcgcccgtct ccacccaaga tcccagcata acaattccat ttttgtctaa
    25321 attgcggagt aaacggactt ctagatgtgg tatttcatta gtgatccttt cgggaccttg
    25381 gcttgttaca tgagtctgaa tttcatattt ccgtatgtga aaagaagtat aaatatctct
    25441 atatatcaga cgttcgctaa taagtaccgc atcctcaaaa ttgtaacctt cccatggcat
    25501 ataagctact aatacgtttt tccccaaagc gagttcgcca ccaaccgtag cggcaccatc
    25561 cgctaaaact tgtccctttt taatgcatct atcccgccca acctggggtt tttgatgcat
    25621 acaagtattt ttgttggaac gttgatacat aactaatgga atacctatcg tatctccatt
    25681 gcccgataaa acgatcttgt caatatccgt ataaaggacc tttccctcgt gttcggctat
    25741 agcggtaacc cctgaatcta gggcgacttg gcgttccaac ccagttccaa caatgcactt
    25801 ctcggaccga gagagcggaa ctgcttggcg ttgcatatta gaactcatta aagcccgatt
    25861 cgcatcatta tgctcgataa aaggaatgag ggaagctcca atagaaaaat attggaaggg
    25921 agaaatactt cgaagatgaa cccgttccca cgaaatagtc aggaattctt gacgatatcg
    25981 agtcggaaca acctgttctt cctgaatacc ctgactcagc gccaaagaat ttcctgccgc
    26041 taccatatag tattcatcta tacttggtga taaataaagc attcgtatct ttttcgattt
    26101 ctcaaagatt tcataaaatg ggctttctag agacccccaa taaccaattc tcgcatgaat
    26161 tgctaaggat ccaataagtc caacattgat tccttcagac gtgtcaattg ggcaaatgcg
    26221 cccatagtga ctaggatgta tatctcgtat ccgaaaacta gcagttcgtc ctgtcaatcc
    26281 tccagggccc aaataactca attttctccc gtgaactatt tgtgtcaatg gattagttcg
    26341 atccaaaact tgagataatg ggtgtaatcc gaaaaaagaa tcataagtgg ttgttaatgg
    26401 agttgaagtt accaaatttt gaggagtcgg catcaattta tgcctaattg ctccgcctat
    26461 agttcctcta accgcatttt ctaaccgaac cagggccaat ccgaattgat cttgtaagag
    26521 atccgctaca gaccgaatac gtttattttt caaatgattc atatcgtcaa gtgtacccat
    26581 tccaaattta agtccaatca aatgatccgc agctgccaat acatctcgtg gtaacaaaaa
    26641 tatattgttt ttgggtatat taagattcag cctctggttc atatttcgtc gaccaatcct
    26701 tcctaattcg catctttggt gaaaaaattt cttttgtaat tccttacata aggattcaga
    26761 aaataccgga tctccgccta cacaagcaaa ttgttgataa aactccaaaa tggcattttc
    26821 ttttgaccca attttttttt tctctttatc agtcaggaaa gacaagaaaa tttcagggta
    26881 gcaaatattc tctagaattt ctcttagatt cgaacccata gctgatgata gaactagaat
    26941 agatattttc tgtttcctac tcacacgagc ccatatcctt gcttttctat caatctctaa
    27001 ttctaatctt cctccccaat ctgatattat ggtgcccgca tagaccaaaa ttccgttatg
    27061 gtccaattct gaccggtaat agatacctgg gctttgcaat atttgattga tcacaattct
    27121 gtatattcca tttactataa aagttcccaa ggaattcatt agaggaatgt ttccaataaa
    27181 aattgtttgt tcttgcatat cccctctgct tttccaaatt aatcctgcgg atacatataa
    27241 ttcagaagaa tatgtgagtg attcatatac agcatctctt tcttttatca aaggttctac
    27301 caattgatat gtttccacaa ataattgaaa ctcaatttct tgatctgtat cttcaatttt
    27361 tggaaactta taaagttctt ctgttaagcc ctgatcaatg aacctacaaa atccttcaaa
    27421 ttgtatctga ttcaacccgg gtattgtaga cattcccgca tttccgtcac cgagcatttt
    27481 gaatttccca tttatcaaaa aatcccattc ttttctcatt ctgcattgaa tcatatgaat
    27541 cgatctagca atgatggaat ttcgattctg tttactgaat cacatgaaat tttacccaac
    27601 tccatatata tggaatgtat gaaatacgta tgaacggagg aaaaaagatg attttagact
    27661 taattttaga cttagttaaa ttggaatttc taagagacag atccaaacgg aaaggaattg
    27721 ataaattcca cttagaatta tggagttttt ttattttgtc tagaatagaa aattcacttt
    27781 ataccattat tatgatatta catattccaa tccgattgga tatcagaaaa ataaatggat
    27841 tcgggatttg atccattcac ggagataaag acataataat cagaaacaat ataacaatag
    27901 aaagttaatt ttttgagtac ttaactcttt cgtgaattcc attgttccaa aaatgatttg
    27961 cagagaactc ctttttcttt tttttcgtag aatttttatt tttagaatac gattgaagtg
    28021 cataagaagg cttgtattta ttaaacccgc gctgctatag ctatctatcc atacatcgct
    28081 ctcctttatt gcatacttct actcgggaca gcacatgtgg tactctatca aaatttctat
    28141 tttctcttca atctaatcaa tctaaattgc agtacgacaa gtgtccgcct attccctata
    28201 aacaggcatc atacacaaat aatatacccc ataagctaac tgtggaacac aacttatgtt
    28261 tggggtttac atatactaat aattgacatt ataattgaaa ttgagttgag aaggtttttt
    28321 ttttcaataa aaaaatcaag actgattagt tatatatcaa ttttgatttt cttatatcat
    28381 ttatcattag gtaaagacaa tttgagatgt aaatccaaga gtgggtcatg aatttacagt
    28441 catatagtta atggttccaa tttgttctga atttttgctt ttgtaactga aaaaaattcc
    28501 catttggttt tttaatagaa aagagaggta tttcgatatt gggtgttttg agatactata
    28561 aaattaattg aagggaaggc gccggccccc cccaaaaaaa caaataacaa ataaagggga
    28621 atattttcat ctatttggta tcgttttggc ggcatggccg agcggtaagg tgggggactg
    28681 caaatccttt ttccccagtt caaatctggg tgtcgcctga ttaacaaaag acaagactcg
    28741 aaatccctta ttctttattc ccctttgctg ttataactcg ccgaattttt cccagcaaaa
    28801 cacgcgtagt cttgagactt tcttgattgg aaacagctgg gggttccctt ctttaaatta
    28861 aagtgccgta actcgttgta tttaggattc aaggaaagat tatagtagtg gaagggctat
    28921 catatcaaat aaagagttac cgattttttt ccattactaa tgtcgtgtct actggccggg
    28981 tctttaatta gattggatgg ataattggct tttttctttt acttaatgat aatgaaggac
    29041 aagaaaaata aagaataggt atcagtattc ctacatatat atattagtag cattcccttt
    29101 gatacttcaa aagaaaagcg taactgcagt ttaatttttc atatttattg gagtctttga
    29161 tcgagagtgt tgggtcagaa tccccttttg actctgcacc agtgattcca ctattattaa
    29221 taaacactaa tggaataatt ccttcatatt cagagagata ggggacataa ttcacatgga
    29281 tatagtaagt ctcgcttggg ctgcgttaat ggtagtcttt acattttccc tttcactcgt
    29341 aatatgggga aggagtggac tctagagata ctacgaattg agttggggaa tcaaattgta
    29401 tcactttttt atagattttt tatagatcgt tttgcaaagc ataaataatc tttattaatt
    29461 atttaatata ttgaattcat taatttaatt caatttcgaa ttaaaaaatt gaattaataa
    29521 aaatatcttc attccgaaat tgtattggct tttatttctg ctgtgcttta ttgacgcgtt
    29581 tgctatcatg gctgaaggat tcaaaatcga taggataacc cctttctaat ttcgaaatcc
    29641 gaagaagtta ccgtagaact ccttggatta tctgtaaacc gcgcaatcaa ttacttcttt
    29701 gaaatgctaa aaaaaagatt actttctaat tttctataaa ttagaaaatt ataagagttg
    29761 cctcgcgatt atttcagatt gattggaatc aacaaaaatc aaatagataa aggaaacaaa
    29821 tagatgaagc aaagaaatag aattgagata ctatgtacat tccatatatt taattgatat
    29881 taacatttat gaagatccat atacatattg tagattgatc tcgattcagt ttgtatcttt
    29941 ctagattaca ataataaaaa tggatagtat ggtcgaacga ttcaaaaatg aatcgttcga
    30001 ccatactatt actatcggat cttagaggct actgcggatt ctagtccgtt cattgcattt
    30061 gggaaattga attttttttt gagttcttaa atcattgata agaactaaga aatcaagtgt
    30121 aattcaaatt aatcacttta attactttga ctgaccgttt ttacatatat tataagcaaa
    30181 aaagcagtag gaactagaat gaacagtgca gtagcaataa atgcgagaat atttacttcc
    30241 ataatctcat cgtttcgttt ttttttttta cttcgcaata actcgggatt taatcccata
    30301 gagatgataa atctttcgtt tgtcaattca atgggatcga ttagatttca atgatattga
    30361 atcggatcaa tatcatgaat aacaatatct gagctatcaa gtcgattcat cgtcgagaat
    30421 tgaatagtat aacataggcg gatcttttat ccacatacca atacaaactt agattcctga
    30481 ttcactcaaa agaattcctt tcctttatat tttaagactt tattttgatt tatcattctt
    30541 ttccattctg tcttttcgat aacctaccgc ctttcttgta caatcttgta caataatcta
    30601 cccgctttcc acttccattg tttccaaacg gtttacaaat aaaccaaaac aaacagaaaa
    30661 tagaaaaaag gaaggagtta agttctaaac tccttttttt taatgatcta attttctttg
    30721 aaaacaaaga aaaagaagga tacctcgggg aatgaaacta taccatttgt acccagttta
    30781 acagaaaatg gagagagata tttatgtatt tttttattgg atttggatcc gtcgggactg
    30841 acggggctcg aacccgcagc ttccgccttg acagggcggt gctctgacca attgaactac
    30901 aatcccggag aaataaaacg tacagcatcc gtattcttat gatttgattc aaaccatttc
    30961 gattaatagt gccctgttgt aacagagacg tgagtgatat ccacatgaat atacacttta
    31021 gtgaaagaag aaagcagcac ggattattga ttattagtaa tcctttcgtt attgccaaat
    31081 cgattgagaa tccatttttc gttgaaaaaa gcgtcttttt gtctttgctt tcttcttttc
    31141 attagacttt atacttaata atcctgatag aaatctagat cactagcaag atcagaatca
    31201 gaatttatga gaccaaataa atggaacaaa taaaaaaata gtggtgggga tatatcagaa
    31261 agtttgactt ttttgattct ttcatatctt ccatttctgg aaaactaaag gggttatatc
    31321 atttcatggt gaatcagcga attattaatt attgggccga gctggatttg aaccagcgta
    31381 gacatattgc caacgaattt acagtccgtc cccattaacc gctcgggcat cgacccagaa
    31441 agagtctatt cgagtcttat tgataatcca tgatcaactt cctttcgtag taacctaccc
    31501 ccaggggaag tcgaatcccc gctgcctcct tgaaaaagag atgtcctgaa ccactagacg
    31561 atgggggcat aattgcccga ccgccatcat actatgctca tagtatgagc agttttttga
    31621 aattgtcaat ataatggaat ggtatgacta gatccgaagg atctttacgt cttttctgat
    31681 cccataccat agcatttttt gatttgtttt cgtcatttat attcatgaat cactcattcg
    31741 aatctttatt ctgaagattc tagaaaatta atataaaaaa aagaaggtta aacttcattt
    31801 cttccacttt cattcattga ttaacttctt gttaagatca gagaggcgta tctccatatc
    31861 acactaagca aggaaattaa cagatgagaa atcaaaatct gaaaatctgg gggatcaaca
    31921 agttatcgaa atttgttttt tctctaaaaa ttgggttcag agcacaacca aaatctcttc
    31981 agcgcatgct tcaataaaat atcttggatc tacgtcgaat tggtaggtac atgtattcat
    32041 caaatggatt ttgtttcgtt ctgatggggg tcaggtcaat tcaaatcaat ttcatttggg
    32101 ttgatcttga aacaattaat tttgttgata tttatcaaat ccaatatcaa taaaccaaaa
    32161 ttaccttata cctatactcc ttaagtaaat ccaaattatc gttcccgaag gggacactaa
    32221 ccagtatgag tctactgtgt atacttataa tataacttat aatatatata tatacataga
    32281 tagatctatc ttatgcgcct actgactcat tcagtaattg aataaaatgg cccttttaac
    32341 tcagtggtag agtaacgcca tggtaaggcg taagtcatcg gttcaaatcc gataaggggc
    32401 tttttggccg ttttgataaa aaacctcaag gggtaatatt aatatttaaa cgaagaataa
    32461 agatattact ttttttgtaa taaaaaaaga gtaaccaact gtataataat ctaattctaa
    32521 actatataat ttaatgataa aaagaatgat aaaaagttac ccttataatg agttctagta
    32581 tactaattag actagtcatt ctagttcgaa aagaaagttt cacatttgtt tattataatg
    32641 agtaatgata atgctaagtc gtttcttcaa tcgcccaata tttttctttt ccattattcc
    32701 agtcaaatcc attgtaaaga ttagaaatca acaaaagaaa aagtaagtgg acctaaccca
    32761 ttgaatcatg gctatatcca ctatgctgat attaaaattt aaaattcgat agatatgaaa
    32821 ttggaaccgt agatcttttt tttatttcat atttcttttg actctgcaag aatctgtcga
    32881 tatttccgat tcaatcttct tgttcctaga cgttccgtag gaataacttg atattccgtt
    32941 cctctacaga aaaaggttta ttccaagtta caacacaaga gagatttcca atatattttg
    33001 attcccgaac acacgaagat ccattgggat ttctatctaa tattctgatt tctatctata
    33061 taaatcttat atagatagaa gtcagatcat ggcttcatgt atcaaatatt ttaatatcaa
    33121 tgcatacgat ctttttgttc cgacaatgtg aggaaagtgg atgtgagaaa gaaactttca
    33181 tttacagtct cttattattt catttaatat tgtattgaat ttaaaaatgg gaaattctct
    33241 ttttgtctct gacatatatc tgacatagaa aagtaaatag aaagatattc caagtgtatt
    33301 tcttgcttcg acctgcgaaa aagctactct ggagttttct attaatctga aagaaaagga
    33361 aatataataa agaagacaat aaaaaaaaga aaatgaaaaa ggaaagcaat aaaaaataaa
    33421 atatgtagtt taatacacat agaaagcaga agagtacata aaaatattga tttttctcaa
    33481 tctcacggac aagagccaag aataagatta gtcggtagaa cgagattgag tagaagtcag
    33541 tctggggatc aaccagtaac gagagacggg atcacttctt ccttgaattg aagagttctt
    33601 tcaaaaaatt aatctatctg attgataagt tataagacaa ttcatggttc aggttgagac
    33661 gattattaag aataggaagg aatacacgaa ttgagttcat ggatttagct aagtcagggt
    33721 cagactatgg accactaaag ggttttatct tcgaaaccaa ttcgcagggg cagtgtacga
    33781 gaaatcaaat tctatcgaaa tgatcgaatc ctcgaacgcc ccgaaataac ataaggtgtt
    33841 cggaaatggt tgaagtagtt gaataggagg accgttatga ctatagccct tggtaaattt
    33901 accaaagatg aaaatgattt atttgatatt atggatgact ggttacggag agaccgtttc
    33961 gtttttgtag gttggtccgg tctattgctc tttccttgtg cctatttcgc tttagggggt
    34021 tggttcacag gcacaacctt tgtaacttca tggtataccc atggattggc cagttcctat
    34081 ttggaaggat gcaacttctt aaccgccgca gtctccactc ctgctaatag tttagcacat
    34141 tctttgttgt tactatgggg tcctgaagca caaggagatt ttactcgttg gtgtcaatta
    34201 ggcggtcttt ggacttttgt tgctctccac ggcgctttcg gactaatagg tttcatgtta
    34261 cgtcaatttg aacttgctcg atctgttcaa ttgcgacctt ataatgcaat agcattctcc
    34321 ggtccgattg ctgtttttgt ttctgtattc ctgatttatc cactgggtca gtctggttgg
    34381 ttctttgcgc ctagttttgg tgtagctgct atatttcgat tcattctttt tttccaaggg
    34441 tttcataatt ggacattgaa tccatttcat atgatgggag ttgccggtgt attgggcgct
    34501 gctctgctat gcgctattca cggtgctacc gtagaaaata ctttatttga agatggtgat
    34561 ggtgcaaata cattccgtgc ttttaaccca actcaagccg aagaaactta ttcaatggtc
    34621 accgctaacc gcttttggtc ccaaatcttt ggggttgctt tttccaataa acgttggtta
    34681 catttcttta tgttatttgt accagtaact ggtttatgga tgagtgctct tggagtagtc
    34741 ggtctggctc tgaacttgcg tgcttatgac ttcgtttccc aggaaatccg tgcagcggaa
    34801 gatcctgaat ttgagacttt ctacaccaaa aatattcttt taaacgaggg tattcgtgcc
    34861 tggatggcgg ctcaagatca gcctcatgaa aaccttatat tccctgagga ggttctaccc
    34921 cgtggaaacg ctctttaatg gaactttagc tgtagctggt cgtgaccaag aaaccaccgg
    34981 tttcgcttgg tgggccggga atgcccgact tatcaattta tccggtaaac tgctgggagc
    35041 tcatgtagcc catgccggat taatcgtatt ctgggcggga gcaatgaacc tatttgaagt
    35101 ggcccatttc gtaccagaaa agccaatgta tgaacaagga ttaattttac ttccccacct
    35161 agctactcta ggctgggggg taggtcctgg gggagaagtt atagacacct ttccatactt
    35221 tgtatctggg gtacttcact taatttcctc cgcagtattg ggctttggcg gtatttatca
    35281 tgcacttctg ggacctgaga ctcttgaaga atcttttcca tttttcggtt atgtatggaa
    35341 agatagaaat aaaatgacca caattttggg tattcactta attttgttag gtataggcgc
    35401 ttttcttcta gtattcaaag ctctttattt tgggggcgta tatgatacct gggctccggg
    35461 ggggggagat gtaagaaaaa ttaccaactt gacccttagc ccaagtatta tatttggtta
    35521 tttactaaaa tccttctttg gaggagaagg gtggattgtt agtgtggacg atatggaaga
    35581 tataattgga gggcatgtat ggttaggttc catttgtata tttggcggaa tctggcatat
    35641 cttaaccaaa ccttttgcat gggcgcgccg tgcacttgta tggtctgggg aggcttactt
    35701 gtcttatagt ttaggtgctt tatctgtttt tggtttcatt gcttgctgct ttgtctggtt
    35761 caataatacc gcttatccta gtgagtttta tgggcccact ggaccagaag cttctcaagc
    35821 tcaagcattt acttttctag ttagagacca acgtcttggg gctaacgtcg gatccgctca
    35881 aggacctact ggtttaggta aatatctaat gcgctctcca actggagaag tcatttttgg
    35941 gggagaaact atgcgctttt gggatctgcg tgctccctgg ttagaacctc taaggggtcc
    36001 caacggttta gacttgagta ggttgaaaaa agacatacag ccttggcaag aacgacgttc
    36061 ggcggaatat atgactcatg cccctttagg ttctttaaat tctgtgggtg gtgtagctac
    36121 tgagatcaat gcagttaatt acgtctctcc gcgaagttgg ttagctacgt ctcattttgt
    36181 tctaggattc ttcctattcg taggtcattt atggcacgcg ggaagggctc gtgcagctgc
    36241 agccggattt gaaaaaggaa ttgatcgcga ttttgaacct gttctttcca tgactcctct
    36301 taactgagac aggggatcca atgcttatgc ttaaaatagg aatcgatttg atttcaccat
    36361 acatattgag ggaagtgggt catacgactc ctttttactt tcttttcaac tcatttctat
    36421 cgaatcgatt ttctattttt tctggctcgg ctagcctacc tagccgagtc attctccttt
    36481 atgagacgaa aaagtcaggc aaaaccaaaa tgaataaaga aaaaatagat tccccaagca
    36541 aaaggagaga gagggattcg aaccctcgat agttctttgt tccgaactat accggttttc
    36601 aagaccggag ctatcaacca ctcggccatc tctccgaaag acaatttcta ttttactttt
    36661 accgaataga acatggccat atgagtggat accatcacta tgtatagaaa gatatgaggt
    36721 gtgaatctct aggtcaatct atctatccgt attatctaga aaatagatgg atgcatgatc
    36781 cagcactccc atttttgaag tcaaaaaaag gtactctcga ctccatgtcc gaataaaaaa
    36841 gtgctaaaaa gttgtatata cgttatatag aattaatgga ttcatgttag taaaatccct
    36901 ctatgatgca ttttattcaa attttttggc tgatagaggg atcaaatggt atagttattt
    36961 tttggggtag cttggaggat tagaaacatg actattgctt tccaattggc tgtttttgca
    37021 ttaattgtta cttcattcat cttactgatt agtgtacccg ttgtatttgc ttctcctgat
    37081 ggttggtcga gtaacaaaaa tgttgtattt tctggtacat cattatggat tggattagtc
    37141 tttctggtgg gtatccttaa ttctctcatc tcttgaatct attcgttcca gatccaacaa
    37201 taaaccggcc cttccctata attttttctt tttctttatt tgcattttgg agacttatag
    37261 tcaatttgaa tctgtctcac aacccgaaaa agaaaaaatt atagagaggg gtccaacttc
    37321 tggaacttga atgaaaaaaa aaataataat aatattattt ctattaatct aaataataga
    37381 actaaataat agaattctaa tagaatagaa ttcgaatata aattagaata gaattcgaat
    37441 ataaattcga attttaaaga aatttgatat atattaaata gaaatcaaat aagaaatcta
    37501 ttctataatt tttaatagat ttaatagaaa taaaatagaa tagaaataga tattcaaaaa
    37561 aattcaataa ttaaaattaa ttaattaatt gaaattctta tttcaatatt taatataata
    37621 atattgaatt tgaatttgct attcgctttt attaaataaa atgggttttg aattgtttta
    37681 attggttggg ttggatggtg gaatttgata gaatcccccc gaagagagta tctggcctaa
    37741 ctctggataa aaattatccg ggcattttac caaaaaaaat gcggatatag tcgaatggta
    37801 aaatttctct ttgccaagga gaagacgcgg gttcgattcc cgctatccgc ccaggataaa
    37861 gtaatttatt taataagata aaagaatcat tatagttgac cgtgatagta tggtggttct
    37921 atctttccaa cccaacagaa aaagaaaagt gttaattaat tactagttaa caaaatcaaa
    37981 cctaattttt tttgtcaaaa aaaaattgaa aatgttgcgg agacgggatt tgaacccatg
    38041 acctcaaggt tatgagcctt gcgagctacc aaactgctct accccgcgat gaagaaaaga
    38101 actgggaact aatgaacaac caaggattga atgtgcccct cttccatatc tgtacaaata
    38161 gaatagccta tttatacaga atggtaaagg ggctcctcta tgatctatga tcatagagaa
    38221 aaatagaaaa aatgaaggga tattttaatc cttaccaact tgatcttgtt gcccccggca
    38281 acaaacatgc gtgaaccatt tcacgaagta tgtgtccgga tagtccaaag tctcgatagt
    38341 tagctctcgg ttttccggtc gaaaaacaac gtcgatgaag acgcgtaggt gcactattac
    38401 gcggtgggga ttgtaacttt ccatgaattt gccatttttc actcaacgac ggagctttgt
    38461 ttatttcttt ttttgaggat cgccgaatca aatgatattt ttgttctaat tgttgccttt
    38521 tcttctccct atgaatcaaa cttttctttg ccataacggt tcagtttcta ttattatcaa
    38581 tgatacaagt cggatcctag atgtagaaat agagctgtag aaatataaga aggcatatcc
    38641 ctttctccat cgaaagaaat tatattatcg cgcagataca agacaaaaag aagaaagaat
    38701 taaccaaatt tacccgatgt agaggcaatc aagaaagcgg cataagtgaa tatataacct
    38761 acagaaaagt gagctaatcc aaccaatctt gcttgcacaa tagaaagggc cactggttta
    38821 tctctccatc gaatcaaatt tgccaaaggt gtgcgttcgt gagcccatgc taaagtttca
    38881 atcaattcct gccaataccc gcgccaggaa attaagaaca taaatccagt agcccaaaca
    38941 agatgtccaa ataagaacat ccacgcccag actgataaac tattcatacc aaacgggtta
    39001 tacccattga taagttgtga agagtttaac catagataat ctcttaacca tcccatcaaa
    39061 taagtggacg attcattaaa ctgtgaaacg ttaccctgcc ataatgtgat gtgcttccaa
    39121 tgccaataaa aagtaaccca tccaatggta tttaacatcc agaaaactgc caaataaaat
    39181 gcatcccaag ccgaaatatc acaagtaccg cctcgtcccg gaccgtcgca aggaaaacta
    39241 taaccgaaat cctttttatc tggcattaac ttggaaccgc gtgcatctaa agcacccttt
    39301 actaagatca atgtagttgt atgtaaacct agagcaatag catgatgaac caagaagtct
    39361 ccaggaccta ttgttaagaa tagtgaatta ctattctcat taatagcagt taaccagcca
    39421 ggcaaccata tgcttcgacc cgcattgaat gctgggccat tcgttgaaga taaaagtacg
    39481 tcgaatccat atgaagtttt accatgagca gattgtatcc attgggcaaa tatcggttcg
    39541 atcaagattt gtttctccgg agtaccaaaa gcaagcatga catcattatg aacataaagt
    39601 cccaaagtat ggaaccccag aaacagactg gcccaactta aatgggatat gatagcttct
    39661 ttatggtcta acattcttgc caatacatta tcctcattct gttccggatt gtaatctcta
    39721 ataaaaaaaa tagctccatg agcaaaagct cctgtcatga tgaatcctgc gatgtattgg
    39781 tgatgagtat ataacgcagc ttgagtagta aagtcttgtg ctatgaatgc ataagcaggt
    39841 aaagagtaca tgtgttgagc taccaaggaa gtaataaccc ctaaagaggc tagagcaagg
    39901 cctaattgaa aatgaagcga attattgatt gtgtcataaa gacccttatg gccgcgcccc
    39961 aatcgccctc ccggaggaat atgggcttct aaaagatctt ttatactgtg cccaatcccg
    40021 aaatttgttc tatacatatg accagcaacg agaaaaataa atgcaatagc tagatgatgg
    40081 tgtgcaatat cggtcagcca taaactttgc gtttgtggat ggaatcctcc gagaagggtt
    40141 agaatggcag ttcctgatcc ttgggaggta ccaaataaat gactacttga atcggggttt
    40201 tgagcataaa gattccactg acctgtaaaa agcgggccta acccttgggg atgtggtaat
    40261 acatctaaga aattattcca tcgaacatat tctcccctgg acgcgggaat agcgacatgg
    40321 actaaatgcc ctgtccaagc caaggaactt actccgaaca gtcctgacaa atgatgattg
    40381 agacgagatt cagcattttt gaaccacgaa acgctgggtt tccatttcgg ttgtaggtgt
    40441 aaccaacccg ctattaagga tatggcagaa agaaataata gaaaaagagc tccagtataa
    40501 aggtcttcat tagtacgtaa accgattgta taccaccact gataaacacc agaataagcg
    40561 atattcactg ggccaagagc accccctcga gaaaaagctt ccacggccgg ttgaccaaaa
    40621 tgaggatccc aaattgcatg agcaataggt cttacatgta aagggtcctg tacccatgcc
    40681 tcaaaatttc cttgccaagc tacatgaaac agatttccgg aagtccacag aaaaatgatt
    40741 gctaattgac cgaagtgaga agcaaaaata ttctgataaa gacgttcctc agtaatatca
    40801 tcatgactct cgaagtcatg tgcagtagca ataccaaacc aaatacgacg agtagtgggg
    40861 tcctgagcta agccttggct aaaccttgga aatcttaatg ccataatgcc tttcaaatcc
    40921 tcctagccat tatcctactg caataattct tgctaagaag aacgcccatg ttgtggcaat
    40981 tccacccaga aggtaatggg ttactcctac agcacgtccc tgtacaatgc tcaaggctct
    41041 aggctgagta gcaggagcaa cttttaattt attatgagcc caaacgatgg attcaataag
    41101 ttcttgccaa taaccacgcc cactgaagag aaacattaaa ctaaatgccc atacaaaatg
    41161 agcacctagg aaaaaaaggc catatgccga taatgaagaa ccataagact gaattacctg
    41221 agacgcctgt gcccataaaa aatcgcggag ccacccatta atagtaatgg aactctgcgc
    41281 aaagtttcct cctgtaatat gagttaccac cccttgatcg cttatactac cccaaacatc
    41341 tgactgcatt ttccaactga aatggaatat tactacggag attgcattgt acatccagaa
    41401 tagtcctaag aagacatggt cccaagcgga tacttgacat gtcccccctc ttccgggccc
    41461 atcacaaggg aaacgaaacc caagatttgc tttatccggt atcaaacgcg agctacgagc
    41521 aaatagaact ccttttagga gtatcaatac cgtcacatga atcgtaaatg catgaatgtg
    41581 atgtaccaaa aaatctgcgg ttcctaatgg aataggtaac aaagcaactt tgccacccac
    41641 tgccactaaa tcaccacccc cccaagtcaa actggtgctc gctgttgcac caggggccgt
    41701 tccaccaggt gctaaagcgt gggtgttttg tatccattga gcaaagacag gttgtaattg
    41761 tatagcggta tctgaaaaca tatcttgggg acgtcctaaa gcgctcatgg tatcattatg
    41821 aatatacaaa ccaaaactgt gaaagcctag aaatatacat acccagttga gatgtgatat
    41881 gattgcgtcg cgatgcctaa ggacacgatc taatagatcg ttgtatcgag tagttggatc
    41941 ataatctctt accataaaaa tggctgcatg cgcagcagca ccaacgatga gaaatccacc
    42001 aatccacatg tgatgtgtga acaatgacaa ttgtgtccca tagtcagtag ctagatatgg
    42061 ataagggggc attgaataca tatgatgagc tacaacaatg gttaaagatc ctaacatagc
    42121 taggttaaga gataattgag catgccatga cgttgttagg atctcatata gccctttatg
    42181 accctggcct gtaaatggac ctttatgagc ttctaaaatc tcttttagac catgaccaat
    42241 gccccagttg gtcctataca tgtgacccgc tatcaggaaa agaattgcaa tagctagatg
    42301 atggtgtgca atatcggtca gccatagacc cccggttact ggatctaatc ctccacgaaa
    42361 agtaagaaat tccgcatatt ttgaccaatt caaggtaaaa aatggggttg ctccttcggc
    42421 aaaactggga taaagttgag ccaaaagatc ccgattcaag ataaattcat gaggaagtgg
    42481 gatctcttta ggatctactc cggcgtttag aaattggtta atcggtaaag atacatgtac
    42541 ttgatgcccc gcccaagaaa gggacccaag ccctagtagc cctgctaaat ggtgattcaa
    42601 catagattct acatcctgaa accaagctaa ttttggagca gctttgtgat aatggaacca
    42661 accagcaaaa agcattaagg ctgcaaagat caatgcacca attgcggtac aatagagttg
    42721 taattcacta gttattccag acgctcgcca aatctgaaaa aaaccagagg ttatttgtat
    42781 tcctcggaaa cccccgccca cgtcaccgtt caatatttct tggcccacga ttggccaaac
    42841 cacctgggca ctaggtccaa tgtgagtagg atcgcttagc caggcttcat aattggaaaa
    42901 acgagcaccg tggaaataca tgccactcag ccaaagaaaa atgatggaga gttgcccgaa
    42961 atgggcacta aatacctttc gagagatctc ttccaaatca ctggtatggc tatcgaagtc
    43021 gtgagcatca gcatgtaagt tccagatcca agtggtagta tcaggtcctt tagctattgt
    43081 tcttgaaaaa tgacccggtc tggcccattc ctcgaaagaa gtttttatgg gatccctatc
    43141 taccaaaatt tttacttctg gttccggcga acgaataatc attgagtcct cctctttccg
    43201 gacaacacat acaaagaaac ccgccaacag ttagtcaagt cattagtgaa cctatgagag
    43261 atgcttataa ttagtctctt tctcttctac tctttttctc gtctacttct atctcccatc
    43321 tatttatttt ctttagttat tcactagagc aattatgatc tggaagtcga tcctgggcaa
    43381 gtgttcggat ctattatgac atatccatga ggtgctcaac ggaccttatt aatctttttt
    43441 agttttagaa aaccctttcc aaaccgattt ttttacatag tgtattcata tctcaattag
    43501 aaatccctaa acggagctac tttctgtctt acatagaaca tattacttta ttccaaattc
    43561 caaataacgt gagcagtcat tagtcattac taagataaga gacattccag gatctatatc
    43621 tataatattt ggtcattcta gggtcgcttt tattagtttt aatagaatag gagaaaaaaa
    43681 aatgaattct ctaccgtatc tatgtatcct ttctccctac gaaataccag acgaaataga
    43741 acggccttag aaaagatata atgaaattct ttgattgggt cttcccagaa aaagggtctt
    43801 attattaaaa actgatgagg ccaacaaaca attaattata actataacaa aaaaatagat
    43861 atataaattc taacgaaata aataaacaga gagttcttat tcgaaacgcc ccgtgatctt
    43921 caaccaattc tgcgcttcaa tataattacc aggagtgagc gcgatagctt gtttccaata
    43981 ctcggcggct tgattgaacc aagcctccgc aatttcagaa tctccctgtc gaatggcctg
    44041 ttctccccgg ttggaatagg cgggtcaatt cctttcctta gaaccgtact tgagagtttc
    44101 ccacctcata cggctcggca atcaattttt ttgtgtcccc gtttttttaa tcgactatat
    44161 cgaattgaat gagatttctt atcctaacca aaagaggtta atttcatgag catgagtttc
    44221 aaacttgact tttgattaaa ttaataatca gctttcattt tatcttttct cccaccgtca
    44281 gaagaataac ataaaagaaa agcatttcta ctatcgttag aattttctga aaggtaccta
    44341 tctcggtttc gtctaaaaat ttatatagaa tctttgaaaa agtcttttct tcctaagaaa
    44401 gaaaagactt actgtctttg ggatctgatg ctacaccgct gctcaatacc ttaggggatc
    44461 cactttatta cataagttga ttcctaattt tgatttcata tcatggacat aaataagcag
    44521 ttcttattgt atctgcatcg gcccaaaacc tcgcgaattg gtctttacgg tgcttcctct
    44581 atcaattaga tcctttatcc atagaataaa gtatctaggc atatctattt cttcatattt
    44641 tgactctatg aagtttcttt ctttgctaca gctgataaaa atcgtttttt gcacgatgca
    44701 tatgtagaaa gcctattttt tttctagtat ttattagtgt atttgctctt tcttccttct
    44761 atagtagaga tagtcgcacg taatgacaga tcacagccat attattaaaa gcttggggta
    44821 agaacgggtt tcgttctagt gcccgaaaat aatattctaa agcttttgta tgctctccgt
    44881 tacttgtgtg gataaggcct atgttataga gtatatagct tcgatcatag ggatcaattt
    44941 ctagtcgcat agcttcataa taattctgta aagcttccgc ataatttcct tccgattgag
    45001 ctgacatccg ttacggtcgt cattcgattc aaagaattct ccgttccaga aacgtacatg
    45061 agattttcat ctcatacggc tcctccccta tgtgcataat gaaaataata catggaatca
    45121 aaaaagattg aaatattctc attatgaatt cagtggggct aacgttttta caagaaatct
    45181 ctagccaacc tttctgcaaa agatattttc ttaacatcac gcgtgttgat actggtacta
    45241 gataaaaatg taaactccaa caatttcttt gttctcaacg ccctttaatt tccaggaatt
    45301 aatcacttca acagtcttct atggttctaa gggtatccaa agtaccaacg agatggatgt
    45361 ttgttatccc aaccattctt tttagtcccg atcccgataa ggaaaagcgg taattttaaa
    45421 caaagttttc gtgttgttga ttcctaggcg tagcgcctct tcccctatgc ggcctattgg
    45481 tactagtcta gtatggtaag gttggcctgt aatatagaac ccataggtgt aacctttcgc
    45541 tcaatactcg aatcgacaat tgaagcatct gaggctgcat taatcgggga tacacgacag
    45601 aaggaattgt tttatctaga aacttcacct tcaacaagcg tagatttttt caataatctt
    45661 tttcgttctt ttctatcccg aatcttccgt ctttctccta agaccgaagc ggtaaataaa
    45721 aaaataatca aatcacacca tctctataat aggtaaatgc ctctttttct cctgaagttg
    45781 tcggaattat tcgtaataag atattggcca caattgaaaa ggtcttatca ataaaatttt
    45841 catttatccg cgatctaggc ataggtagaa atccattcta taattctttt cattaactct
    45901 cgtgagaaaa cgatcccaca agtaaaggaa ttttacagta cgaaataaca taaaagcaga
    45961 ctcatatcca attttttctt tttgcttttt gaaaggggtc gataaaaaat aagaaatatt
    46021 agaatccgat tcgatttcat caaaatgtag tagtataaga atgaaaggaa ctattctgat
    46081 ttgatcaaag tagaagaatc aaagaattta tcttgcggat taggagaatt cgagaagttt
    46141 ttctgaaatt aagatccaaa gaagaaaaaa atcgaataat tcttcaataa tccttctata
    46201 atgaaaatat aataaccctc cgttttgtgt tttgtgcata gcgggtagac gcttatacac
    46261 tatacaatca aatcgaaaag gatgatttat gaatttggaa tagatttacg ggttaagggg
    46321 ttgttgttaa gcgacctaaa attggaaaga aattttcaaa ttcttatgga aattgaattt
    46381 gaataaaaag ataattatga tctaaaggta tccattcacc atagtctaac aaaatagacc
    46441 gatcagttga ttcgttccaa ttcattgatt gaatccggta aaaatatcag aaaaaggtag
    46501 gagcgccgtc tccgtcttgg caaacaagat atatctttat tgtttttaac cgtttttcaa
    46561 aaaaaaaatt atattatctt tttctcccag ctccctggct cgaagaaaaa attctttctt
    46621 tgatgaaaag ttttccattt ttatagctag aatggattcg agtgtctgta cccatctaac
    46681 aatcgaatat gaacaactcg caattcgctc ggattctcgg tcataatcat tatgtaggag
    46741 agatggccga gtggttcaag gcgtagcatt ggaactgcta tgtaggcttt tgtttaccga
    46801 gggttcgaat ccctctcttt ccgtatcttc acccaattca ccaatgcttc agacctatct
    46861 ttgagataga ttctcaattc ctatctttga gatagattct caattcctaa tttctgtgat
    46921 acggaaggaa agaaagaacg ggcagggaat aaagatctgc ctactgatct gtgatacatg
    46981 aatgggagaa aaatacaaat ctccggatcc aattccttac cttgtgtccc tttacttaac
    47041 ttaagtgaaa gggaaaaatt gtacgaaccc ttggtttgtt attttagtta ggtttaagtc
    47101 tgacgagaat aatattctac gacaagtaat tcatttattt tcaaaccgac ccatttacta
    47161 tctattattt gattgactaa tcctttatat tggaatgcgt gaagagtcaa atgctttggc
    47221 aattcttcat ggtgggatga atcaagataa ttttgaatca gagctctcga tttttggtca
    47281 tcccttgctg taataatatc tcggggtttg caacgataac ttggtatatc cactatacga
    47341 ccattaacta aaatatgtct atgattaact aattggcggg cttgaggaat agttgaagcc
    47401 atacccaatc gaaaaaggat gttatctaaa cgcatttcaa gtaattgtag taaaaccaga
    47461 cccgttgatc ctttggcttt tccggcgata cgaacatatt taagtaattg ccgttctgta
    47521 agaccataat gaaaacgcaa tttttgtttt tcttctaaac gaatacgata ttgagatttt
    47581 ttcccggagc gcgattggtt tctaagatcg cttccggctc caggtctttt actcgttagt
    47641 cccggtaaag cccccaggcg gcgtattttt ttgaaacgag gccctcggta acgtgacata
    47701 aaaactcctt attttattga aatttcataa acctaaatta aaactaaaac tgagctaaat
    47761 gataaatgaa gcaaaatcca ctgaagtatt gtactacaaa gaataatgag atgtatcaat
    47821 atccacacac ttttttgtat tgtatatata taaatataaa tcaaaagacg gttctttttc
    47881 ttgatttatt ctgccgaggt ctaactcctc caattatgat tcataattag aagctcctac
    47941 aaatcgatgc cccttgaaaa agagggacga agccctttca atgttctttt ctttcaaaaa
    48001 gacattatca atcatttttg aaaatcaaac aaatagagaa aagccggcta tcggaatcga
    48061 accgatgacc atcgcattac aaatgcgatg ctctaacctc tgagctaagc gggcttaaat
    48121 aacggcaatg agatggtgca tgcatagaaa ttcggtaaat tactagaatt ttatctatta
    48181 actattcatt cttagctatt cataaagaaa agaatagaga atcaaattca aaataaatat
    48241 tgaatattat agaacataac gattaaaata acgattaata gaatatagcg atctatagaa
    48301 tttcgatttc tatatttatc aataatcaat atcttactct taattaggta ataagagttt
    48361 tttgttttga attgaaaatc aaatgacatt agaaattgtt tttttataac aaaattttat
    48421 taatatattc gattctatta ttatatagaa tataatatac agaatattat tattctactg
    48481 attctatata tctatttttt ctatatctct atttttttct agatatctat ttatctattt
    48541 tgaattatca atcgaatcta gtattagctt cttatgatac attatctaaa ttatccattc
    48601 ttttattcta attctaaaaa atgatgcttt ggctttcgac taaataattc gatttgaatt
    48661 cgaaattaat aaaatgattt attatattag aaacgattaa ttaatattta attaatttta
    48721 attatttttt gttatgttat ataggatccg ccttagcctt aagtaaagga taagaaaaaa
    48781 atgcaattaa agaaaaagat gaaatccaga taaatgcaat gcagataaat gcaatccata
    48841 taactgtaat ccagattaga atgagggagt ctaatgatac atttctccgt tttttgtttt
    48901 caacgaaaga aaagacgaaa aaaaaaaaag aatcgaccgt tcgagtattc caccggattg
    48961 catgagaaaa atgagagtaa gagaggcata tgttaatgtt atgtaatata tatccatata
    49021 tattgaattg cggatacaga aaggatagaa tcatttctga caagaaatcg aaacaccttt
    49081 caatatagga atccgtatct aatgaattct atgtttcagc gtaaatgaaa gaaaaaggag
    49141 aacggcatcg aggtcctaat ctcaaaatgc aaggggggat atggcgaaat tggtagacgc
    49201 tacggactta attggattga gccttggtat ggaaacctac taagtgataa ctttcaaatt
    49261 cagagaaacc cgggaatcaa aaatgggcaa tcctgagcca aatcctgttt tacgagaata
    49321 aaacaaagca aacaagggtt cagaaagcga gaaaagggat aggtgcagag actcaacgga
    49381 agctgttcta acaaatggag ttgactgcct ttttttggga aagaaaggaa aattaatcga
    49441 atatcaaaac tgcataaagg ataaaggata agtctataat acactatgga tacaaaatga
    49501 aaaattatct caaaaatgac aacctgaagc tgtatttata ttaatgaaaa agaaaacaaa
    49561 agaattggga ttccaagttg aagaatcgaa tattcattga tcaaatcatt cactccatag
    49621 tctggtagat cgtttctttt gaagaactga ttactcagac gagaataaag atagagtccc
    49681 attctacatg tcaatataaa taccggcaac aatgaaattt atagtaagag gaaaatccgt
    49741 cgactttaga aatcgtgagg gttcaagtcc ctctatcccc ccaaaaagac cgatttgact
    49801 atttctccta ccctctcttt tttttagtgg ttcaaaattc gttctctttc tcattcattc
    49861 taccttttta caaacgtatc agagcagaat tttttttttc ttttatcaca atcacaagtg
    49921 gtgtggtata tatgatatac gtacaaatga acatctttga acaaagaatc ccgattcaca
    49981 attcatatca ttgctcatac tgaaacttat aaattattct attcaagaga tcgaattcca
    50041 cgctcaagac ttttaatact ttttttatct tttttaattg acatagaccc cagtcatcta
    50101 gtaaaatgag gatgatgcgc cggtaatggt cgggatagct cagctggtag agcagaggac
    50161 tgaaaatcct cgtgtcacca gttcaaatct ggttcctggc atatatattg aatttgtaga
    50221 aatatctatt ctacaaattt atgaatcgat atacataata catattgatt aatcgtatag
    50281 atcatgatac atacatactt attcatctag ctaggtatct ggaaatggac cccccccccc
    50341 ctttttttat agatgagtaa agggtatata aatgagtgaa agagtatata aaaaatgtat
    50401 atctaataaa agaattaatt agattctttt tcctcttctt tttgatttgt tcatactatg
    50461 tctccgcccg ttcaaaaaga atgttaatac accatacata ttcgaaacat attcgaaagg
    50521 gttaaattgg ttggttgaaa gacccaagca aaagtctagt ctaggaagtt gaatgaaggg
    50581 tgggaatagc ctaaattcat ctccgataca gtacaaatta gaattcgatc ccctttcatt
    50641 ttgtattttt attttctttt ttctgtttct tccttccctc ctatgtgacc ctctagagcc
    50701 catctaagcg atgtgcgcga tacaaagttc atgatgcaga actctttttt ttagttcatc
    50761 ctattggctt ggctcatcca aaacaagcat cttacaattg cgacttcaat tcctctcttt
    50821 gatctagaaa agaacgtaca aatatttctt gaatatcggg agttgtaaaa atgaagatta
    50881 gtttcttata attcaatgag catcttgtat ttcataaaaa ttgggggcaa tataatcctt
    50941 acgtaagggc catcctatcc aactttcagg cattaagata cgtttaagcc gtggatgatt
    51001 atcataaaag attcccaaca tatcataaga ttcccgttct tgaaaattcg aacttttcca
    51061 aacccagaaa acggacggaa ttttaggatt attccttgga gcaaatactt ttatgcatac
    51121 ttcttccggt tgatctaccc catactctat tcttgtaaga tgatacacac tagctaacag
    51181 tccgcccggt gctacatcat aggcacattg ggaacgtaga taattgtaac catatacata
    51241 taaaatgaca gcaacggaat gccaatcctc cggctttatt tgtaaagttt ctattccttg
    51301 gtaatcgaag cccaaagatc tatgaattag cccgtgtttg actagccaag cagacaaacg
    51361 accctgcatc tttttttctc tcccacattt tgatttctat aaatatttca catttacgat
    51421 gaaatttttt catttatgaa gattaattcg ctctttcttt ttctgtacaa aaaaatcctt
    51481 cctaattaac gacttcgggg gaagatactg aacttttgta tttgaaaaat gtttcagttt
    51541 caggagggat ttcggacatc gatggtggtt gatagagtaa tccttgatca taatttccag
    51601 tatcagtact gcctacaaca cgaaacttgt gattggtagt aaaagtaaac gaccgattct
    51661 cctgttgcaa gcgaattcgc tcttcataga tttcgcgaga tattttctta cgaagttttg
    51721 ttatggcatc tataactgcc tctggtttag gcggacagcc cggcaaataa acatccacag
    51781 gaattagctt atcgactccc ctaacagtac tataagaatc ggtactgaac atcccccccg
    51841 taatcgtaca tgctcccata gcaataacat attttggttc aggcatttgt tcatataatc
    51901 tcactaaaga aggagccatt ttcattgtta ctgtgccagc tgttaaaatt aggtctgcct
    51961 gtctaggact cgatcttggt accagtccat aacggtcaaa atcgaaccgt gagcctatta
    52021 atgaagcaaa ttcaatgaag caacaactgg taccataaag aagcggccat aaactggaga
    52081 gtcttgacca atttgaaaga tcatttgatg tagttgaaat aactgaattg ggggttgttc
    52141 gatcaagtaa ggaaaactca atggaattca taattgtctc aatgttattt ttttttttta
    52201 ctttttttgt tattgtctct atattccgaa actaagacca ctccaatgct ccttttcgcc
    52261 acgcataaac tgaaccaaca attaggataa gcataaaaat gaaagcttct ataaatacgg
    52321 atacccccaa tacatcaaaa ctcattgccc atggataaag aaaaaccgtt tcaacatcaa
    52381 aaacaacaaa aactagagca aacatataat aacggattcg aaattgtaac caagcatcgc
    52441 ccattggttc tatacccgat tcataactag aaagcttctc tggtcctttg ctaatcgggg
    52501 ctaaaactgc ggaaattaga aatgccaaaa taggaataac gtttgatatt attagaaatg
    52561 cccagaaaat atcatatttg taaagcagaa acatagacga actcctttga atggggaaaa
    52621 tataccgaat tcgtcgattc gaattggaat tcattgtcaa gtcatcggta acaggttagt
    52681 caaaaccaaa atgcattttg gtcgaaccac acagtttcac ttgtttgctg tgatgtctcg
    52741 tttctcgatt gtactcctat tttcattaca cttccttcga ttttatttca gtatagtata
    52801 aatctcttat acaaacaaaa caaataaaac tctcttgctt tcacctcgct tcgggctttt
    52861 agaaaaaaaa aattccaaat agaattctca ttttgatttc gaattttgaa atttttaata
    52921 ttcgaattcg aaattcaatc gattttgatt ctattttcta tatatatttt gttttctgtt
    52981 tatgaaaaga tcttcgtttt tcaaacgcgg acgtgtcgac aaatacagta atccgttcct
    53041 atatccatgt gacttactat ttgatttgag tggggttagg ttggagtttt catttttaac
    53101 cggattcatg tcatgatttt gcctccaaaa attcaccaaa aatgagtagg tataccaagg
    53161 aaaagaagtc tcactaactc tttgattgtg gacagtaaag gaggcaaaat catatggaat
    53221 tcacatacga aaaaaatgaa ttactaaaaa aaatgggttt ctttatccga gattcgaaaa
    53281 aaaaaaaaat aacgattgaa atgggctttt gttttccgtt ttatgttctg ctctgaacga
    53341 gccccccata agcaagctta tgggaatgat tttattttga tgaaccaagc aaccacgagc
    53401 gaccggttac aaacaacaaa aaatacagta ataatgaaaa ctatagaact ttttgtattt
    53461 caatttggat tattatatta ttatattatt atagggctat acggactcga accgtagacc
    53521 ttctcggtaa aagagatcga actaattctt atcaaaatga ttcgaactct ttcaaagacc
    53581 caacatgcat tttttttttt gcattgggct ctttcattaa ctgctagaaa tatcagttag
    53641 tctaccatat tttttttctt gacagaaaaa taaggaaatg gctccacgtg ctcggattca
    53701 ttatttggat tgtgatatag gagcactacc aaagtgtttc aaagaaaggt tatcttgacg
    53761 taggtttgct tctggcctag attaacctaa gttaaatgga gtctctatca tcctgattaa
    53821 agaatcaaat atgaaacttc atacgcctta aggttcatag gacaaaaaga gaatttttga
    53881 ggtccttata ctcattatgc ctagcattga atagactagg tattcacctt atcaatatct
    53941 caaatcaatg atggattcca tttggttcct aaatgggaac ctgaatcgaa ccgaaccgtt
    54001 tgtcaggcta ttgttctctt gttttgttcc ctaaaaatcc tggagtcaga cattgatttc
    54061 tcaaaaagat caattctttg attgcatgat ggactcttct gaaaaacatt ggcgcacgtg
    54121 taaacgaggt gctctaccta actgagctat agcccttgtg attgtgatac atattttatc
    54181 atattatgta gataatttct tgtcaagatg aatattccat gatccaacat cgtatctctt
    54241 tgatcttttt gattggtatt gcttcgaagt cttattgcat ttataatcca tcaatgggag
    54301 gggtcctttt tttttctcct tataatgata aatgacctac ttaactcagt ggttagagta
    54361 ttgctttcat acggcgggag tcattggttc aaatccaata gtaggtagaa cttattagat
    54421 accatggtca atggtatcta ataagttttt ctacttactg attttgtatc ttttctatcc
    54481 tattcgattt gattttcgaa ttgaaactaa aacttttttc cttacatcag aatccgattc
    54541 cacttgattg tatttgattg gattcaatcg gaagaatcca tatgtgtata aacaaaaatt
    54601 ctttggatta ggattattcg atttgggcgc accgactagt tacgaaatca cattgagaac
    54661 ctctactcgt gtcctagctc gtctgagagc tagatttgcc tcaattgttt gtctcttact
    54721 ttcagctttc ctcaaggcgg cttccgctat ttcaagagtt tgctgagctt cttggggatc
    54781 aatgtcacta ctcttctccg catcatttac taaaacggtg atctcattat tacctattct
    54841 agcaaaaccg cccatcagag ccatcgttaa ccattggtca ttaaagcgta ttctcaaaat
    54901 acctatatct acagctgtgg caataggcgc gtgatttggt aatacgccaa tttgtccact
    54961 attagtagat aaaatgattt ctttcacttc tgaatcccaa acaattcgat taggggtcag
    55021 tacacaaaga tttaaggtca tttcttcaaa ttgttctcca tttctaagtt tgtagccttc
    55081 gcagtaactt catcgatgtt acctactaaa taaaaggcct gttcaggaag actatctaat
    55141 tctccggaca gaatcaattt aaagcctcta attgtttctg ctagaccaac atatttcccc
    55201 ggagaaccgg taaatacttc tgctacgaaa aaaggttgtg ataagaaacg ctcaattttg
    55261 cgggctcttg ctacggttaa acggtcctct tcggataatt catccaaccc aaggatagct
    55321 ataatgtcct gaagttcttt gtaacgttgt aaagtttgct taactctttg cgcagtttca
    55381 taatgttcct caccaacgat ccgaggttgg agcatagttg acgtcgaatc taaaggatct
    55441 actgcgggat agataccttt ggcggctaat cctcttgata gtacggtagt cgcatctaaa
    55501 tgtgcaaatg tcgtggcagg agcggggtcg gtcaaatcgt ccgcaggtac ataaacggct
    55561 tgaatggaag ttatggaccc ctccttggta gacgtaattc tttcttgtaa agaacccatt
    55621 tcggtactaa gggtaggttg ataacccaca gcggaaggca ttctacccaa taaagcggat
    55681 acctcggatc ccgcttggac gaaacggaaa atattgtcga taaatagaag tacgtcttgt
    55741 tcattaacat ctcggaaata ttccgccata gttagggcag tcaaaccaac tctcatacga
    55801 gctcccggcg gttcattcat ctgaccgtag actagagcca cctttgattc cgcaaggttt
    55861 tgttcattaa ttactccaga ttctttcatt tccatgtaaa gatcatttcc ttcacgagta
    55921 cgttcaccga ctccgccaaa tacggataca cccccatgag ctttggcaat gttgttgatc
    55981 aattccataa tgagtactgt tttacccact ccagctcccc cgaatagtcc gatttttcct
    56041 ccccgacgat aaggagctaa aagatctact accttaattc ctgtttcaaa aatagataat
    56101 tttgtatcta actgtataaa ggcaggcgca gatttatgaa taggagatgt tgtgcgagta
    56161 tctacaggac ctaaattatc aacaggctcg ccaagcacgt tgaaaattcg tcctagagtc
    56221 gttccgccaa ctggaacact tagaggagct cccgtgtcaa tcacttcaat tcctctcatt
    56281 agaccatctg tagcactcat ggctacagct ctaactctat tattccctaa taattgctgt
    56341 acctcgcaag tcacattaat aggttgaccg acagtatctc gacccttaac tatcagagcg
    56401 ttgtaaatat taggcatctc ccctggggga aaggctacat ccagtaccgg accaataatt
    56461 tgagcaatac gtcccaggtt ttttttttga agtgcggaac ccccaggacc agaagtagta
    56521 ggatttattc tcataataat aataaagtga aatatatcaa aaatttttta cgaaatttat
    56581 caaatccaaa aagaaaatct tcgatagcaa gttgatcggt taattcaata agaaatgggg
    56641 gttagcactc gattttgttg gtagcgtcca accgaatgca attcaattgt ttatttatgg
    56701 aatttcaatg aagaaatttt aaagttcaaa caacccattt tcaaaatctc aagtggatga
    56761 ataaaattct tgagaaagta tttgatttct ctatcattac cagccatatt atctacggaa
    56821 ttcgaacctg aacttttttt ttgattcatt ttttcttgtc ccttatttct tattcttatt
    56881 ttagcatatc aatttatgtc tagtctattc tttttttata cccccctttt tattttatgg
    56941 atgaattccg catattttct tttcacatct aggatttaca tatacaacgt atattcctgt
    57001 caacagtcaa tttcttaata tttagatatt ttgattgaaa aaaaagtaag ggattcaaaa
    57061 ctttaaaaac aaggattggg ttgcgccaga catatgaaag agtatacaat aatgatgtat
    57121 ttggtgaatc aaataccacg gtctactaaa aaaaataagg agacgttctg attagttgat
    57181 aatattaaat gaaatttttg tgaaagattc ctgtgaaagg gtttcattaa ctcctaattt
    57241 atgtcgagta gaccttgttg ctgcgagaat tcttaattca tgagttgtag ggagggactt
    57301 atgtcaccac aaacagagac taaagcaagt gttggattca aagccggtgt taaagattat
    57361 aaattgactt attatactcc tgactatgta accaaagata ctgatatctt ggcagcattc
    57421 cgagtaactc ctcaacccgg ggttccgccc gaggaagccg gggccgcggt agctgcggaa
    57481 tcttctactg gtacatggac aactgtgtgg accgatgggc ttaccagcct tgatcgttat
    57541 aaaggacgat gctacaacat tgagcccgtt gctggagaag aaaatcaata tatatgttat
    57601 gtagcttacc ctttagacct ttttgaagag ggttctgtta ctaacatgtt tacttccatt
    57661 gtgggtaatg tatttgggtt taaagccctg cgcgctctac gtctagagga tctacgaatc
    57721 cctcccgcgt attcaaaaac tttccaaggc ccccctcatg gcatccaagt tgagagagat
    57781 aaattgaaca agtacgggcg ccccctattg ggatgtacta ttaaacctaa attgggatta
    57841 tccgctaaga actacggtag agcagtttat gaatgtctac gtggtggact tgactttacc
    57901 aaagatgatg agaacgtaaa ctcccaacca tttatgcgtt ggagagaccg tttcttgttt
    57961 tgtgcagaag ctatttataa atcgcaggca gaaactggtg aaatcaaagg tcattacttg
    58021 aatgctactg caggtacatg cgaagagatg ataaaaaggg cggtatttgc cagagagttg
    58081 ggagttccta tcgtaatgca tgactactta acagggggat tcaccgcaaa tactagcttg
    58141 gctcattatt gccgagataa tggtctactt cttcacatcc atcgtgcaat gcatgcagtt
    58201 attgatagac agaagaatca tggtatgcac tttcgtgtac tagctaaagc tttgcgtatg
    58261 tcaggtggag atcatattca cgcaggtaca gtagtaggta aacttgaagg agaaagagac
    58321 ataactttgg gctttgttga tttactacgt gatgatttta ttgaaaaaga ccgaagccgc
    58381 ggcatttatt tcactcaaga ttgggtctct ttaccaggtg ttctgcccgt ggcttcaggg
    58441 ggtattcacg tttggcatat gcctgctttg accgagatct ttggggacga ttccgtactg
    58501 caattcggtg gaggaacttt aggacaccct tggggaaatg cgccaggcgc cgtagctaat
    58561 cgagtagctc tagaagcatg tgtacaagct cgtaatgaag gacgcgatct tgctcgcgag
    58621 ggtaatgaaa ttatccgtga ggctagcaaa tggagtgctg aattggctgc tgcttgtgaa
    58681 gtatggaagg agatcaaatt tgaatttgaa gcaatggata ctttgtaatc cagtgattaa
    58741 cgttttgttt attagttgaa ttgcaattaa actcggccca atcttttact aaaaggattg
    58801 agccgaaccc aacgacttta ttgtatagat ttttgatact acatatttat ctagatatat
    58861 aagatctgaa atacaaaata gaagactaaa cacaactctt tctattgttg tgttgggtcc
    58921 acaattaatc ctatgggccc ttaggattgg tgtattcttt tcgatcccgt agtttcgtca
    58981 tggatcgagc caagtatcac aacttcttct acccatcctg tatatcgtcc ttttcgttcc
    59041 gtgttggaat ataaacttat tatattagta gatagtagac gggattttac aaaaaaagct
    59101 cttcatattc ataggagaga acaaatattt cttttttcaa tgccaatttt acacaatatg
    59161 gggacaacca ctatttataa ttgaaaaaga tcgtatagag tgaagcgata ctccggggtc
    59221 tcacaaaaga gaatgatttc tttcaattga ctattcatct attgtatttt catctaaata
    59281 ggggcaagaa agtgctatgg aaaaatggtg gttcaattct atgggggagt tcgaatacag
    59341 gtgtgggcta agtaaatcaa tcgatagtct gggtcctatt aaaaataaaa ataccagtgt
    59401 aagtgagggc ccggttagaa atgataaaga taaaaacatt catagttggg gtgatagttc
    59461 tagttacagc aatgttcatc atttagttag cgttagggac attcggaatt tcatctctga
    59521 tgacaccttt tttgttaggg atagtaatag ggacagttat tccatatatt ttgatattga
    59581 aaatcaaatt ttagagatta acaatgatca ttcttttctg agtgaactag aaagttcttt
    59641 ttatggtttt cgtaattatt attataggaa taatggatct aaaagtgacg atcccgacta
    59701 tgatccttcc atctataata ctaaatcgag ttggaataat cacattaata atttcgttga
    59761 ctcttatctt cagtctcaaa tctgtattga tagtcccatt ttaagtagta gtaacaatta
    59821 cagtgacagt tacatttata attacatttg tggtgaaagt agaaatagta gtgaaagcaa
    59881 aagttccaat ataaaaacta gtacgaatgg tagtgattta actataagaa aaagttcgaa
    59941 taatcttgat gtaactcaaa aatacaggca tttgtgggtt caatgtgaaa attgttatgg
    60001 attaaattat aagaaatttt tgaagtcaaa aatgaatatt tgtgaacaat gcggatatta
    60061 tttgaaaata agtagttcag atagaatcga actttcggtt gatccaggta cttgggatcc
    60121 gatggatgac ggcatggttt ctctggatcc cattgaattt cattcagaag aggaacctta
    60181 taaggatcgt attgattctt atcaaaaaaa aacaggatta acagaggctg ttcaaacagg
    60241 tataggtcaa ctaaacggga ttcccgtcgc aattggggtt atggattttc agtttatggg
    60301 gggtagtatg ggatccgtag taggcgagaa aatcacccgt ttgatcgagt atgctaccaa
    60361 taaactttta cctcttattc tagtgtgtgc ttccggaggg gcacgcatgc aagaaggaag
    60421 tttgagcttg atgcaaatgg ctaaaatatc ttctgcttta tatgattatc aatcaaataa
    60481 aaagttattc tatgtatcaa ttcttacatc tcctactact ggtggagtaa cagctagttt
    60541 tggtatgttg ggggatatca ttattgccga acctaatgcc tatattgcat ttgcgggtaa
    60601 aagagtaatt gaacaaacat tgaataagac agtacctgaa ggttcacaag cggctgaata
    60661 tttattccat aagggcttat tcgatccaat cgtaccacgt aaccctttaa aaggtgttct
    60721 gagtgagcta tttcagctac acgccttttt tcctttcaat aaaaattcaa tcaagtagag
    60781 tcttgagttc aacttttttt ttgtggcgaa caactagtta gttagtttat cagaatcaaa
    60841 ataaaaaacc gaaaaaatga atttttattt ggtgacataa gatttaattg tagaaagaat
    60901 catgcggata attgtttttt tttttaccga tattgctgat tatcggtaaa aaaaaaacaa
    60961 agcgaattct tccttcgaat taggaggcaa ggcaaataaa acgaatttcg tgttctgttc
    61021 gcctcttcta tatgtatata tttcaaatat agaaaatata gaatcttgca tctttctata
    61081 tctcccaaga agtccccttt ttataagaat tcctgctctt gggtcggatt ctaacgaatc
    61141 tttcggggat ttttaaattt ttaagagact ctttttttat taaaaaagaa attagaagaa
    61201 gaagataaga acaatataag aataaaaata aaagaagtaa gaataataaa gaaagtggat
    61261 tatcatacat acatctattt catgtagaaa gatgaataag ttcgtttatt tagttcgaca
    61321 ttgcttgcac ttattatata tactcacttc gatatactta gtatactaat atacgaatta
    61381 taatatgaat tataattatt ataagatatc cttataacaa taacaggtac aaatattaaa
    61441 tcgaggtacc ccattctatg acaattctca acaacttacc ctcctttttt gtgcctttag
    61501 tgggcctagt atttccggca attgcaatgg cctctttatc tcttcatgtt caaaaaaaaa
    61561 agatttttta aatctgatgt ggtcaaatct catctagttt ttttttcaag acttagcgaa
    61621 caaggatatc catttagtag aatgttgtat aagaataaca ggtggctttc tccgaacata
    61681 aatgaaaaag atcttataca tgcgtaaaca tgatatgtgg acagacgaat tctagcaatt
    61741 aaaaaaaaaa aggctgggat ccgaactcat gtctgaaatt aaagtaaatc tatccatatg
    61801 tatgtagcta ttgataggga atcatatgaa ggggatgctt ttattttatt atatctaacc
    61861 aattcgatta attactacta aaagttcaca tcagaatagt actagttgat gagagttact
    61921 tcggaaaaaa agtaaagtga aacttttttt ttgttattcc ataaaatgca actggatcta
    61981 ctatgtatga gttggcgatc agaatatata tggatagaat ttatagcagg atctcgcaaa
    62041 acaagtaatt tctgctgggc gtttatcctt tttttaggtt cattaggatt ctttttggtt
    62101 ggaatttcta gttatcttga taagaatttg atatccttct ttccgtctca acaaatcctt
    62161 tttttcccac aagggatcgt aatgtctttc tatgggatcg cgggtctctt tattagttcc
    62221 tatttgtggt gcacaattac atggaatgta ggtagcggtt atgatcgatt tgatagaaaa
    62281 gaaggaatag tgcgcatttt tcgttgggga tttcctggaa aaaatcgccg catcttttta
    62341 cgattcctta tgaaagatat tcagtccatc agaatagaag taaaagaggg tatttatgct
    62401 cgtcgtgtcc tttatatgga aataagaggc ctgggagacg ttcccttgac tcgtactgat
    62461 gagaatttga ctccacggga aattgagcaa aaggctgcgg aattggccta tttcttgcgt
    62521 gtaccaattg aagtattttg aaaaaagaaa ctgcaaaata aatgctttct cagcaagagg
    62581 aaaaccccta agaatccttt tttttctata agcataactt acttaattaa agtttctaaa
    62641 gtttcttcag aacgcctcgt ggggccaaag caaggcaaac gtgtacgtgg cggccataag
    62701 ccataatata aaacgaaacc ttttttgttt ttgtctgtca attttttttt cgaaatattt
    62761 gatattttct tttttaataa acaggaagtt ctttcatttc gaaatccgaa aaatattcat
    62821 tattggaatc tttatttgaa tctttcgggc attcatcaaa ggggagtaat tacttcgaat
    62881 atttaatcaa ttaagatatc tggaaacaat ctattttttt attatttctt catttgaatt
    62941 cgaattcgaa gtggattctt cttctatttc tgtatttttt ctacactaga ttaaaggact
    63001 aacctctgaa tcacaactaa aaaatggggg ctcgattaat aaattaataa ttaataggtg
    63061 cgatacctta taatagaact tatgcttgat agaaatatta gatcgcatag agtcaacgaa
    63121 tgaggtgaca attcacagat gaaaaaatga caaaaaagag cgcatctatt ccccttcgat
    63181 atctttcatt tatagtattt gtagtctttt tgccccggtg gatcactctc tcatttaata
    63241 aaagtctaga atcttgggtt actaattggt ggaatactag gcaatccgaa acctttttga
    63301 acgatattca agaaaagagt attctagaaa aattcataga attcgaggag ctatttctct
    63361 tagatgaaat ggtaaaggaa ttcccggaaa gacatctaca aaagtttcgt atggggctcc
    63421 acaaagaaac aatccaattg atcaagatac acgatgagga tcatatccat acaattttgc
    63481 acttctcgac aaatctaatc tgtttcgtta ttctaagtgc ttattctatt ctgggtaatg
    63541 aagaacttgt ttttcttaat tcttgggttc aagaattcct atataattta agcgacacaa
    63601 taaaagcctt ttccattctt ttagtaactg atttatgtat cggattccat tcgccccacg
    63661 gttgggaact aatgattggc tatgtctata acgattttgg attttttcat aatgatcaaa
    63721 ttatatctgg tcttgtttcc acttttccag tcattctaga tacaattttc aaatattgga
    63781 ttttccttta tttaaatcgt gtatctccgt cacttgtagt gatttatcat tcaatgaatg
    63841 actgaaaaac gagtcaatta gaatgtttct tactttgtac ctaagcaaag cattccaggt
    63901 cgtacttacc ttactctttc tacccattca gaggattcct cctatattcc agtaaaatta
    63961 tttcagtaaa tagcaaaatc gtggataggg aactatacta gcgacctacc caattttatt
    64021 gtagaaattt tcgggatcaa cgattggacc atgcaaatta gaaatacttt ttcttcgata
    64081 aaggaagaga ttactcgatt catttccgta tcactcatga tatatataat aactcgggcc
    64141 tccatttcaa atgcatatcc catttttgcg cagcagggtt ttgaaaatcc acgagaagcc
    64201 actggtcgga ttgtatgcgc caattgccat ttagctaata aacctgtgga tattgaggtt
    64261 ccgcaagcgg tccttcctga tactgtgttt gaagcagttg ttagaattcc ttatgatatg
    64321 caactgaaac aagttcttgc taatggtaaa aagggggggt tgaatgtagg ggccgttctt
    64381 attttaccgg aagggtttga attagctccc cccagtcgta tttctcccga gatgaaagaa
    64441 aagataggca atctatcttt tcagaattac ggccccacta aaaaaaatat tcttgtgata
    64501 gggcctgttc ctggtaagaa atatagtgaa atcgcctttc ctattctttc cccggatccc
    64561 gcgactaata aagatgttca cttcttaaaa tacccaatat acgtaggtgg taacagggga
    64621 aggggccaga tttatcccga cgggacaaaa agtaacaata cggtttataa tgctacagct
    64681 gcgggtatag taagcaaaat catacgaaaa gaaaaagggg ggtacgaaat aaccataacg
    64741 gatgcattgg atggacgcca agcggttgat attatccctc caggaccaga acttcgtgtt
    64801 tcagagggcg aatctatcaa acttgatcaa ccattaacaa gtaatccgaa tgtgggtgga
    64861 tttggtcagg gagatgcaga aatagtactt caagatccac tacgtgtcca aggccttttg
    64921 ttctttttgg catctgttgt tttggcacaa atctttttag ttcttaaaaa gaaacagttt
    64981 gagaaggttc aattgtccga aatgaatttc tagatcctca aatttatcaa catcaggttt
    65041 gtaaaaagaa caaaattttt gttcgcaatt ccaattatgt tatgtatgag caaaaaaatt
    65101 atgaaaagtc ttttgcttgt ttatattctt tttcgaccaa atgtcgggaa tttcttgtac
    65161 tgcactccta aatcatagta tatattgtga agaaggctat tttactttac ccctcctttg
    65221 ttttgtcaat ccaagtggga ggggttatca cgactgtctg attaaaatat tttagaatgc
    65281 gtcagtcgtt ttctattcta atcgaatcaa attcgattag aactagatac taagcataag
    65341 ataagtaaac ggagaatata aagaaagcaa ggataaataa gggaaacaag ggaatcaaaa
    65401 aggtattatt cgtcgtccta gtcttcgaca tcagaaaggg aattttccac atccctttct
    65461 ggtgtcgaaa tcataatggt tcttgattcc attcgtcaaa gactcctatt cttagtttcg
    65521 atttttccag gtttatcaga actttttttt tgtttttttc ttatgtatac atataattaa
    65581 gtaatgaaaa aaaaaatgaa gttttttgaa gcatcggaaa aagtgatcca ttttctcatt
    65641 tatacgaaca aaacaaaata ttataattat taagaactca acggggcact acccctcgaa
    65701 tcagacaaag aaagaagtta taggccccgt tgagttctta cgctttgatg tctataacgc
    65761 agttcatccg cttactacag ggacgaaccc aatccggaat atgaaccata aaagaaaatg
    65821 cctattaaac cgatcacagg aataccagtt acagtaccta ttatccaaag aggaatcctt
    65881 ccagtagtat cggccattta tcccacttcc ctccacattt tatcaagtgg tcgtgctaga
    65941 gacataaaca gtcatagata attataagat taagatgcga tccttccgac tgggataaga
    66001 taattcctac tattttttta ttattctact attctctttt cttctcttaa ttgaagaaat
    66061 aattggaaaa taaaacagca agtacaaaaa tgagtaataa cccccagtag aggctggtac
    66121 gattcaattc aacattttgt tcgttcgggt ttgattgtgt catagctctc taattcggat
    66181 taggtttatc gttggatgaa ctgcattgct gatattgacc ctaaaaaaaa aacggtaggt
    66241 acagctagtc cgtgaacagc caaccatcgc actgtaaaaa ttggataggt tcgatctatg
    66301 gtcattgggt cctcctaaaa agatctacta aattcatcga gttgttccaa agaatcaaaa
    66361 cggccggtta ttaatggaat tccttgtcgg ctctctgtaa aatactcgtt tggacgaggg
    66421 cttccaaaca catcgtaagc taaacccgtg ctcacaaata accaacccgc aatgaatagg
    66481 gaaggtatag taatgctatg aatgacccag tatcgaatac tggtaataat atcagcaaaa
    66541 gaacgttctc ctgtgcttcc agacatgctg agctccacat attcttgtac agtcaaaggg
    66601 ggatcgattc cgtaaaagat aagatcagta aatggaaatt cactgaattg caatctttgt
    66661 gagatcgtca atatagtacc gagggtactt ttagaatcta ccgaatcagt atagctatcc
    66721 ttcttctgac acagcaacgc aatttcaatc aatatcgaaa tgcagtgcta gaaaatttcg
    66781 ttcttctttt cttcttgctg gtcgatgtat aactaggtac cattcatagg tgtcgaagag
    66841 gttttttatt ttaatccccc tctttttttt ttttaagaaa ttggttagtc gtccagaaac
    66901 aagtaacaag gattcgatac aataaaaaag aaaaaataaa atgaaaatag aaaatcgaac
    66961 ggattcccca attttgttcc atattgattt caaaaaggtt tcgtttttga aatgaagtta
    67021 catgacactg tttttattag tattttgaat attaggttac tcaagagttg cccaacgaat
    67081 ctgttgattc tgaatcgtgg gaggtgtcga tgtcaaagat gatgaattta tttctttttc
    67141 tacccctaat cactttattt ttttagtacc ttctagaata attgatgaat caaaaacttt
    67201 caattgaact gagtctttca attggtataa tatttttgcg tatcctcgta tctttcaaaa
    67261 gtggaaactt aggaaagtgc tttctaaaca tatgtataaa aagaacagat ttcctttagc
    67321 tcctccatgc ctactataac tagttatttc ggttttttac tagcggcttt aacgctaacc
    67381 tcggctctat ttattggtct gagtaagata ggacttattt gaaattaatt gaatgaataa
    67441 ttcataaaaa gaaatccttc tgtggtattc catatatttg gtagttcctt accgtgttaa
    67501 ttaccaatta ttgggaattg agattcctaa gcaatacgaa ttaatagtaa tatttcggga
    67561 tagatattac ctcccctttt cccttttcaa ataaattaaa ttgaaatgat tgaagttttt
    67621 ctatttggaa ttgtcttagg tctaattcct attactttgg ctggattatt cgtaaccgca
    67681 tatttacaat acaggcgtgg tgatcagttg gacctttgat taatattaat tcacatctct
    67741 ttttttaact gacctcctcc tttctttaat ttaatttttg ggggggtcaa aggtcaaatt
    67801 cagattgctg tatttcagtt cagtggaatt ttcgatctaa caagacaaga gcagaatcac
    67861 gctctgtagg atttgaacct acgacattgg gttttggaga cccacgttct accgaactga
    67921 actaagagcg ctttcttacc acaacggaaa agactgtaaa gaaggggatt ctttttttta
    67981 tatagtatag aacccccaaa aaaatttcaa cccaaataaa tacttcttgc atatgtatac
    68041 tatcataaaa ttgaaaatta tgtattatgt atgtccaaat tgaatcgctc taaaatgtat
    68101 ctctggttac tgcttcgagg agcaataata ggtagggatg acaggatttg aacccgtgac
    68161 attttgtacc caaaacaaac gcgctaccaa gctgcgctac atccctttca actggtctac
    68221 agtatcattg tagaaaatcc ccgtcttgtt ttccacatcc ttattttatt tccatttcct
    68281 tcctttctat gcaaaatgta tcttgccatt tcttcctctt ggtctcatat catataacat
    68341 ataataataa attaatattt ttctcgggaa ttctcaggcg caaagggacc cgtttttttg
    68401 ctttaagaaa aagaaaatct tctctaccga atcattgcac atgtcaagtt gaatttttga
    68461 ttccacacac aaatacaggt ggtctttaac tacatataca tctcttacca taatgtatta
    68521 caatatggaa tataaaaaaa agaaggagga ttctcaatgc gagattttaa aacatatctt
    68581 tccgtggcac cggtactaag tactctctgg ttcgggtctt tagcaggttt attgatagaa
    68641 atcaatcgtt tcttcccaga tgcgttgaca tttccttttt tttcattcta gttattgata
    68701 tggaaagggg tgaagaagat tagagataga gtcaaatatt tgtgactaat ctctctttcc
    68761 cgtctttttt ttcgaattag atagattgaa tacgggggta aagagaaaga aaaaagtgga
    68821 ttcaacctca gttaaattcg ggttaaggct caaattaaat taagaatcaa attaataata
    68881 gagttaaaag aaaacaaaag ggaaatgtga ctagaataag agtatcatgc aatacaagat
    68941 acttaaatgt gtactgcgat tagaaatcgc tttcgaaatt gttgtattac ttattattta
    69001 ctatattaat tgcaacaaaa tttcataatt tgattttgag ttgttagcca cttctatttt
    69061 ttcgtccctt ttcctttctt cttatttgcg tcggatcgga aaatagaaac gttgggtgaa
    69121 tcaaaaaccc aaaggaggtt catggcaaag ggtaaagacg ttcgagtaag ggttattttg
    69181 gaatgtaccg gttgtgttcg aaacggtgtt aataaggaat caacgggtat ttccagatat
    69241 attactcaaa agaatcgaca caatacacct agtcgattgg aattgagaaa attctgtccg
    69301 tattgtttca aacatacaat tcatggggag ataaagaaat agatatagat cgaacctagt
    69361 gcttgggtgt caccctttca aggaacatga aaaaaattca aggaacatga aaaaaattta
    69421 gatatatatt tctattattt catatattga aataaaaaca actaaataaa tatagacaaa
    69481 cccaatccta tgaatttctt ctataatttt ttttgatttg atcgaaatag tattttaggg
    69541 ataaggaata aacaaattat ggataaatcc aagcgactct ttcttaaatc caagcgatct
    69601 tttcgtaggc gtttgccccc gatccaatcg ggggatcgaa ttgattatag aaacatgagt
    69661 ttaattagtc gatttattag tgaacaagga aaaatattat ctagacgggt gaatagatta
    69721 accttaaaag aacaacgatt aattactatt gctataaaac aagctcgtat tttatcttcg
    69781 ttaccttttc ttaataatga gaaacaattt gaaagaaggg agtcaaccac cagaactcct
    69841 ggttttagga acagaaaaaa ataggcttac ttttcaattg aatcaaaatt ctaatccgaa
    69901 ctcaaaaaca gatggacgtt ttgttcaaaa aatccgagaa tcattcgtgt cgtaagaaaa
    69961 aaaagaatcg ggtaagagga ataaattttt ttatcgggcg tgttcgctca ttttgacgac
    70021 tttatcatat tatcagattt tatcatacta atttctactc taccttcccg gagttcattc
    70081 tccagagaat tccatttcaa aaagtttggc ggattccttc caatcccctt attttatgat
    70141 ctcgttggaa atcatataaa gacaattcct atttgatata gctatttgtg caaggatttt
    70201 acgattaaga agcaactgcc ccttatacag attgtgtatt aatctactat aaatatagga
    70261 tgcccccgcc ccgcgaatta ctgcatttat tcgagtgatc cacaaacgac gaaaatccct
    70321 ttttttccta tctctatcac gatgcgccga aaccaaagct cttattttct gttgaataat
    70381 tgttcgagta agtcttgaat gagccccgcg aaaactggat gcaaataaac gcatttttgt
    70441 tctacgtctc cgagctatat atcctcgtct aattctggtc attgagtaaa tgaaacttta
    70501 atgaataact aattgatttc ctttctttca gttattcttt tcccccttcc tagtctatta
    70561 ataacaaaac ggattcttcc aatttataaa ataaaaattc caatggcttt tgctactata
    70621 accttcccta ccacgctttt ttcctttttt ctaggcattg gaaaaataaa aatagaaata
    70681 gctaaagaaa ttgtgggttc catcgtctct atggttactt cttaaacggt gaggtcttct
    70741 ctatacaccg gagccctttc cttcatttta ttggtaactt gtacagttac cactctttgg
    70801 ctctacccat gaattttcca gtaatgggtc tttcataatg agatctacct tatacagtaa
    70861 cggtatttaa ttatgaagat tggttgggta gctgaccttg tgagtccgtt cttctaaaca
    70921 taatatttct acttttttaa ataggatttc ccccgcttaa tgggtaacta tttgttacca
    70981 atggggaatt ctttctcatc ttaaattgaa aattcaggtg atttaatttg caccaattga
    71041 aaccataaat ttcatacaca atagaaagat atgatagatc catctttttt agatagtgaa
    71101 tggagttctt ccattctatc cgattcaccg gtactgatca ttgatactgg aaaaattgtt
    71161 ttttcttttg ttttgtctca gtccatgatt taaacgagtc gcacatacac cctcgtacat
    71221 gttcctcgac gctgagggca tcccccaaga gcgggggatt tcgtgacgtt tctgattggc
    71281 tgtcttgggt ttctaataag ttgtttaata gttggcatgc tgaattatac attatgggct
    71341 ggtttagatt gatcctaacc ggatgattat ggatttattc gatttcaata tattaataga
    71401 atattaaacc cttaattaag taattaagaa gtaagaagat aaaatcttaa atcgtatatt
    71461 tgcacgaagc tattttttat ccaaccgcta caaaatcaac aattccatga gcttgggctt
    71521 ctgttgctga cataaaagta tccctttcca tgtcttcgga tacagcccat aagggcttgc
    71581 ctgttctttg tacataaacc cttgtaagga tttcgcgcag tttcagtagt tcttccgctt
    71641 ccaggataag ttcggacgtt tgtgcctcat aaaaaccggc agcaggttga tggatcatta
    71701 ccctgatcat ataatataac acaatcaaag gttcctgtat ctcgcacgag gaggcaaggc
    71761 gaagagataa agaataaaat aagaaaaaga tagaattgaa caaccgtacg ggcatttttt
    71821 tcacattgca tacggctcca caatggaatt tttttacctt tcatcgaaga aagagaaaat
    71881 gtgggatcta ttatacccag atcggaaaat gatccaatta ccacccttct tttttttttc
    71941 ggaggagttc aaaaatacta tgatggcccc gttgctttaa tatatttatt tcgtctgtga
    72001 ttcagcaatc ccaaagtttc tttttttttt ttttttcgta ccctttcata acataaatgt
    72061 tgttaataac ctgccggtgt gaaaaaagtt tgtgacgctg aaatcgacct acgataggta
    72121 agataaaatc ggaaataccc ttcctttatc tcatactact ctttcgatac ataatctaat
    72181 attttgaaaa acaataaaaa atttgcatat cgaattcgaa gtgccatgct aatattactt
    72241 aatattaata attcatatgg cgaaggcata gtcttctttt ttctcttaaa taaaaaaccc
    72301 attggcgcca agcgtgaggg aatgctagac gtttggtaat tgctcctccg accaggataa
    72361 aagaccccat tgaggcggct aatcccatgc atattgtctg tatatctggt cgcacaaatt
    72421 gcatagtatc ataaatggct attccaggta ttacccatcc gccgggagag tttataagca
    72481 aatacagatc cttggtctca ctctccgaac tgagatatac aaaaagacca ataagttgat
    72541 tcgaaacatt gctatcaatc gcttggccta aaaaaattaa tctttctcga taaagtcggt
    72601 tgattcggat aaaattgtat cccttaggag ccgtacgggc accttttgat gcatacggtt
    72661 caacaaaact aaaacttgcg aaaaaaaatc aatgtgtagc ttccagcttc cagccctctt
    72721 tcttttttta tagcggactc cttttaatga aggaaggggc ttctctttca tttttgaaga
    72781 acgatgcgtt tggccggttt tcctataata ttagaatata aaaaacggtt ttatcgcact
    72841 aacttttcat tgatgtattt tttcatcgag atccaatcca aaaatcacga tgccattttc
    72901 ttgttcctga atgggcttct tccatttttt taggtttatg ctctactccg agtaaggatc
    72961 cgcccgattt tgatttgcac atataggaca aatgaaccca ataccacgtc tttgtttttt
    73021 ttttttttca ttttttctca attttgcaat tcatttcttt tatgtcttcc gccaaatatt
    73081 cgacgtatcc attatattta ttattcgatt gattaactgt ttgggatcag tgctatttaa
    73141 taatttcttt ctaaatagag ttgtttatga tatctataag tcctaataat agatatatta
    73201 ccaattgggt ttttctaaac ggagcctgga tacttaattt tattggtcca gccaagtcga
    73261 ccataaatta tttgaattgc taatattaat ctggatacct cttcacaaaa cggatctaat
    73321 tgcatttcat tgcacttcac gttacaaatt tttgatgatt caatcgcttt ttgggggggc
    73381 gaaagagagg atatctcgat cgggggagag aatggggaaa tcccatatga cccaatatat
    73441 ctgacagggc gcactatatg tcaatccaag ttggatttcg ctctccggga gttcgaaaag
    73501 gaacttttgg aacaccaata ggcataaact gaaagaaaaa agaattaagt actctatttc
    73561 actttgatgt ggaaacgtaa taatggtttt attattttaa taatattagc tttatcgtca
    73621 tattttctac atagatagaa taagttcata aaataaagga aaacaaagaa agtttttacg
    73681 aataggtact ttgaatgatg actaaatatg gatgcatgcg ctcttcgaaa agggaataaa
    73741 cccccattgc gtattggtac ttatcgagta tagaatagat ctgcttctct tttttcctat
    73801 gaacaaaatt gttccatttt tactaaaaga atagaacaaa tagtaaccct ttttccgaga
    73861 taatccactg aaaaaaaagg gggggtccat agcatagttt tttcaatgca ataaagttac
    73921 atagtgtcta ttttttgttg ataaaggggt attaccatgg gtttgccttg gtatcgtgtt
    73981 catactgtcg tattgaatga tcccggtcgt ttgctttctg ttcatataat gcatacagct
    74041 ctggttgctg gttgggccgg ttcaatggct ctatatgaat tagcagtttt tgatccctcc
    74101 gacccggttc tcgatccaat gtggagacaa ggtatgttcg ttataccctt catgactcgt
    74161 ttaggaataa ccaattcatg gggcggttgg agtattacag gagggacgat aacgaatccg
    74221 ggggtttgga gttacgaagg tgtagccggg gcgcatattg tgttctctgg cttgtgcttc
    74281 ttggcagcta tctggcattg ggtgtattgg gatctagaaa tatttggtga tgaacgcaca
    74341 ggaaaacctt ctttggattt gcctaagatc tttggaattc atttatttct ctcaggagtg
    74401 gcttgctttg gctttggcgc atttcatgta acaggattgt atggtcctgg aatatgggtg
    74461 tccgacccat atggactaac tggaaaggta caatctgtaa atcccgcgtg gggtgtggaa
    74521 ggttttgatc cctttgttcc aggaggaata gcctctcatc atattgcagc agggacattg
    74581 ggcatattag caggcttatt ccatcttagt gtccgcccgc cccaacgtct atataaagga
    74641 ttacgtatgg gcaatattga aaccgttctt tccagcagta tcgctgctgt cttttttgca
    74701 gcttttgttg ttgctggaac tatgtggtat ggttcagcaa ctactcctat cgaattattt
    74761 ggtcccaccc gttatcaatg ggatcaggga tactttcagc aagaaatata tcgaagagtt
    74821 agcgctggac tagccgaaaa tcaaagttta tccgaggctt ggtctaaaat tcctgaaaaa
    74881 ttaacttttt atgattacat cggaaataat ccagcgaaag ggggattatt cagagcgggt
    74941 tcaatggata acggagatgg aatagctgtc gggtggttag gacatcctat ctttagagat
    75001 aaagaagggc gtgaactttt tgtacgtcgc atgcctactt tttttgaaac atttccagtt
    75061 gttttggtag acggagatgg aattgttaga gccgatgttc cctttagaag ggcagaatcg
    75121 aagtatagtg tcgaacaagt aggcgtaacc gttgagttct atggtggcga actgaacgga
    75181 gtgagttata gtgatcctgc gactgtgaaa aaatatgcta gacgtgccca attgggtgaa
    75241 atttttgaat tagatcgtgc tactttgaaa tccgatggtg tttttcgtag cagtccaaga
    75301 ggttggttta cttttggaca tgcttccttt gctctgctct tcttcttcgg gcacatttgg
    75361 catggtgcta gaaccttatt cagagatgtt tttgctggta ttgacccaga tttggatgct
    75421 caagtggaat ttggagcatt ccaaaaactt ggagatccaa ctacaagaag acaagtagtc
    75481 tgatgcagca ttgctctgtt atttttcgct tctcacttct attttctctt tgtgatttta
    75541 cataggatac tgaaaaagtc tggatttaaa tctccgccct ttcgcctttt ctttgatttt
    75601 ttttctttaa tcggggagat gatccccaat aaacaggtat ggaagctata attgtaaacc
    75661 gcgatcaaat ttatggaagc attggtttat acattcctct tagtctcgac tctagggatc
    75721 atttttttcg ctatcttttt tcgcgaacca cctaaagttc caactaaaaa atgaaatgat
    75781 ttttcattat ctgaattgaa gtaatgagcc tcccaacatt gggaggctcg ttacttcaac
    75841 tagtccccgt gctcttcgaa cgggtctctt agttgttgag agggttgccc aaaagcagta
    75901 tataaggcgt acccagtaaa acttacaagt aatccagata tagagatggc gactagggtt
    75961 gctgtttcca ttattatata atttcaagac cacaatggat ctatgataag attgtttatt
    76021 tacaacggaa tggtatacaa agtcaacaga tctcaatgaa tacaaaatag gatttatggc
    76081 tgcacaaact gttgagggta gttctagatc tggtccaaga cggacgtctg taggggcttt
    76141 attgaaacca ttgaattcgg aatatggtaa agtagctcct ggatggggaa ctactccttt
    76201 gatgggtgtc gcaatggctc tatttgcggt attcctatct attattttgg agatttataa
    76261 ttcttccgtt ttactggacg gaatttcact gaattagatt tataagaacc ctagctttta
    76321 aataaaaata caaaaaacga tgcatttagg cctcggcttt ttattttatc ttattctttt
    76381 ttggtagttc gaccgcgaaa tttttgtgtt tctgtatttc cggaatatga gtgtgtgact
    76441 tgttataatt gatcctattg agagtacaga gagtgggtct gtcgtcttga tagagatggt
    76501 tttaccccgt cggatattca ttctagtatc tggagcacgg aatatatgaa atatatcatg
    76561 aagtatttga actatgattc atacttaata ttcagacctc gtggccggat tcctcaaatt
    76621 tttccaaaga aaaaagtttt caattgaaag agttttcttc tttcaaattc ccggttctgc
    76681 tttgattttg ctcaaagaac aaacttttct ttctagtttt agtcattcta tcgattctac
    76741 tcgttgaata aatgatgatc caacggttct tactcaggga atccttgact tagcttgaag
    76801 gttttattga atcatcgtgg ttctagtatg aatttaaggt ttcaattgat tcctagggtc
    76861 ttaacaagaa aattcctatc aataataaag aaaacaaaag taaagctaca ttacatacaa
    76921 attaaaataa cagatgaaag aaaaaaaata gggaaataga agattcaaga ggcctggaac
    76981 gatcaacaga aagacaagtg agcctacttg attttttgac attctaatta taacaaaaaa
    77041 aaggagcttt catatttttt tcatattttt agcgaaaatt gaatcaaaag attaagaagt
    77101 ttccaatttt ctattccata cctattttaa cctgtttttg gttttttttg tttgagctgt
    77161 acgagatgaa attctcatat acggttctca gagggggagt ccccttggtt tacctatctc
    77221 aataaagtct acgattggtt cgaagagcgt ctcgagattc aggcgattgc agatgatata
    77281 actagtaaat acgttcctcc tcatgtcaac atattttatt gtctaggagg aattacgctt
    77341 acttgttttt tagtacaagt cgctacaggg tttgctatga ctttttacta ccgtccgacc
    77401 gttacggagg cttttgcttc tgttcaatac ataatgacgg aagctaactt tggttggtta
    77461 atccgatcag ttcatcgatg gtcagcaagt atgatggtcc taatgataat cctgcacgta
    77521 tttcgtgtgt atctcactgg tggttttaaa aaacctcgcg aattgacttg ggttacaggt
    77581 gtggttctgg ctgtattgac cgcatccttt ggtgtaacag gttattcttt accctgggac
    77641 caaattgggt attgggcagt aaaaatagta acaggcgtac cggaagcgat tccggtaata
    77701 ggatcgcctt tggtagagtt attacgtgga agtgctagtg tgggacagtc cactttgacg
    77761 cgtttttata gtttacacac gtttgtatta cctcttctta ctgccgtatt tatgttaatg
    77821 catttcctaa tgatacgtaa gcagggtatt tctggtcctt tataaagaat atagagagat
    77881 ttgtaatcaa tcgttttttt tattacttgg gggaggaaca ataatatttc attgctacaa
    77941 atatggatta ttgacaaaga ataagacatg tattttgaaa tttcccctca actccacaat
    78001 attgtattat ttatttgaca tgaatgaata gttgaaggga attctccgaa gagaaaatgg
    78061 attatgggag tgtgtgactt gaactattga ttgggccgtg cagaagtatg cctttatctg
    78121 ctacattgaa attcacaaaa aaatgtgtct ttattccaac cgccgcccta tagagaggat
    78181 aggctgggtt cgcttgaaga gaatcttttc tatgatcaga ccgaagcatg ccgtgcatga
    78241 ataggctccg taaaatccag tataagtaaa atcccgtaga ataagtgatg tggcataatc
    78301 ccgatttttt ttagttattt tacttactta ttttttagtt attttactta cttaatagta
    78361 tggaaatgca ttcatttctt ctgcatcgat ccgttttatg atcctatcgg agtgaaacaa
    78421 aggatctaaa gaagagcagc ggctagacta tattagtaac aagcaaatcc tttgtacgcg
    78481 aaaaaaaaat atcactcgat ccattttttt gtggggataa gggtgaatcg caagggctga
    78541 gacaacccag aaagctcttg attatgatca atattgtaag cctacttggg tatggagcat
    78601 ttacctgtaa gaacttaatt ctttgcaatg gatagttgca acttcgtaaa atggaatcca
    78661 gaaatagaat tattcatata tgtgtggata tggctaaata tagcttttct aaaatctata
    78721 tatatatttt tttttatatg tatccgttta gtttggtgga ttcttgctcg agccggatga
    78781 tgaaaaatta tcatgtccgg ttctttgggg ggatggatct ataagaattc acctatccca
    78841 ataacaaaaa aacctgactt gaatgatcct gtattaagag ctaagttggc taaaggtatg
    78901 ggtcataatt attacggaga acccgcatgg cccaacgatc ttttatatat ttttccagta
    78961 gtaattctcg gtactattgc atgtaatgta ggcttagcgg ttctagaacc atcaatgatt
    79021 ggtgaacccg cggatccgtt tgcaacccct ttggaaatat tacccgaatg gtatttcttt
    79081 cccgtatttc aaatacttcg tacagtaccc aacaaacttt tgggtgttct tttaatggtt
    79141 tcagtacccg cgggattatt aacagtacct tttttagaaa atgttaataa attccaaaat
    79201 ccatttcgcc gcccagtagc gacaaccgtc tttttgattg gtaccgcagc ggccttgttc
    79261 ttgggtattg gagcaacatt acctattgat aaatccctaa ctttaggtct tttttaactt
    79321 gattccgttg taaaatatca taatgtgcgt atctagggag tagtcgcttc agagtcaaag
    79381 tgaattctcc ctagatacct ctattcaatt caattccggt ccgaatggat agattgtgct
    79441 aaaggtgctt tttcgatttt taagaaaaaa acgaactaaa ttcaattcaa ttgatttaaa
    79501 attgatttta ttttgctttt aggtaaatca attgttaagt gcttttctat ttcttttcta
    79561 aaatgcccaa tatccgtttt acatcttcta tgcgaaaatg ctcaattttc ataaggtctt
    79621 cttgactgtt attcaaaagg tcgaataatg tatgtatatt ggactttttg agacaattat
    79681 agatcctggg agacaattct gattggtcaa taaaaatgga tttccatgct atttcttttt
    79741 tctttttctt tagtttagca accctatcgt gaaaagtcaa atagggtaaa gaaaccttgt
    79801 attgattgtt ctctaaatgt aagttttctt ccgccgactg gagaaaggga ataaataaat
    79861 caatcaaatt ccgggaggct tcatgaagtg cttctttagg agttaaacct ccatttgtcc
    79921 atatttctag aaaaaggatc tcttgttttt catttccatt tccataagaa tgaatactat
    79981 gattcgcgtt tcgaacaggc atgaatatag catctatagg ataacttccg tcttgaaagt
    80041 tatttggtgt ttttatatta tatcctcgat tcctttcaat ttgtaatcca atacaaaaat
    80101 cagttggttc cgttaggtta gctatatgct gcgtattatc aacgatttcc acagaaggtg
    80161 gtaagaggat gtcttgagca gttacatatc caggaccttt gacacaaata agcgcgtcac
    80221 gagttccata tagattactt ctcaatacaa tttctttcaa attcattaaa atttcatgta
    80281 ctgattcttg aatacctact atggtagaat attcatgcgg gattttctca gattttgcgc
    80341 gtgtaataca tgttccttcg atttctccaa gcaaagctct tcgcatcgca atgcctattg
    80401 tgtcggcttg acctttcata agtggagaca gaataaagcg tccataataa agacgcttac
    80461 tgtctgctct tgattcaaca catttccact gtagtgtccg agtagatact tttaatttct
    80521 ctcgaaccat agtaatatta tttgtcagat ttttgagtca tttatttctc ttgaaatctc
    80581 ttcaatgttt atttctacac tcgccttttt ttagggggtc tgcagccatt atgtggcata
    80641 ggggttacat cccttacgaa acttaaaagt ataccacttc gacgaatagc gcgtaatgct
    80701 gcatctcttc cgagacccgg accttttatc atgacttctg ctcgttgcat accttgatct
    80761 gttactgctc gaatagcatt tcctactgcg gtttgagcag caaaaggtgt ccctcttctt
    80821 gtacccctga atccacaagt accggcggag gaccaagaaa taacccgacc ccgtacatct
    80881 gtaactgtca caatggtgtt gttgaaactt gcttgaacat gaataacgcc ctttggtatt
    80941 cgccgtgcac ttttacgtga acccacacgt ccagtcctac gtgaaccgct tcttggtata
    81001 gattttgcca tattttatca tttccgaaat ataagtcaga gatatatgga tatatccatt
    81061 tcatgtcaaa acggatcttt tattttgatt tgttcatcgg ttcctttaga gagtcccttt
    81121 tcgaaagatt atccttgtct ttgtttatgt ctcgggttgg aacaaattac tataatgcgt
    81181 ccccttctac ggatcagtcg gcatttttca caaattttac gaacggaggc tcttattttc
    81241 ataattgtta ttccttaact gaatttcgaa tctactttac tgattggaag aaaataagtt
    81301 tcttgagatt tttgaaccgt gaattgtatc ctcatgaaag gaatcttgaa aaaccaccga
    81361 accattcgaa tctttgttaa cgacttactt aaattttgat tctatctcct ggtagtatat
    81421 gtataaaaga gtgtcggatc cttcctgaaa cagaacttag aatctgactt cattatttaa
    81481 acgaaccccg aacataccat tgtgaagtga ttcagtaatt aaaccttcat gaatccaatt
    81541 ttcttctttt attccagaca aaccctcctt gaagtatcaa ctaatgtagg aaggcgtgat
    81601 attagataac ttggcttttt tattcgtttt tttcacaaac aggaagttac agatacaatt
    81661 cggatagcag aaaatttacc atatatagca caaaatttct ccgccgattc cttctagccg
    81721 agctgctcgg tctgtcatta taccccgaga agtagagagg attacaatcc ccatcccgtc
    81781 taaaattcta ggaattcgtt gatagttaga atagattcgg agacccggtc gacttattcg
    81841 ttttaaattt aaaagagttc tatatggtcc tttcctattc cttctatgtc gtagggttaa
    81901 aaccaaaaaa tatttgttct tttctacaag tttccttacg ttttcgagaa aaccctcttg
    81961 taaaagtatt ttaacaacgt tttgggtcat gttagtagat gctattcgaa ccgttccctt
    82021 tcgatccatg tcagcatttc gtatagaagt tattatgtca gcaatagtgt ccttacccat
    82081 gataaactaa aattattgtt gcttccgaat ttggatataa tcagcatgtt cttttttttt
    82141 tcttttttta taaaaattat taaagaaaat tcttaaaagt atatgcgtga gacataatcc
    82201 actaatttat ctattttatt taaatactat cactatctca cggtctcata ttataatacc
    82261 tcgggtgcta atgaaactat tttagtaaaa tttaactgtc tcaattcccg ggcgatcgcg
    82321 ccaaaaactc gggttccttt tggatttcct tcttgatcaa tgacaactgc agcattgtca
    82381 tcatatcgta ttattatacc gttatcgcgt ttgagttctt tacaagtacg tacaattaca
    82441 gctctgatca cttctgatct ttctagaggc gtatttggta ctgcttcttt tatcacagca
    82501 acaataacat caccaatatg agcatatcgg cgattactag ctcctattat tcgaatacac
    82561 atcaattctc gtgccccgct attgtctgct acattcaaat gggtttgagg ttgaatcata
    82621 tcattttttt ttatccgttt ttttaatgta aaataaacca aagggcgaag taaaaaaaaa
    82681 aaaaaagaaa gaaaaccctg caattgtttt ttttatacac aaaacttctt tccttttgtt
    82741 ctacatttct atccagaaat aatgaattga gttcttatag gcatttttga cgccgctatt
    82801 gaaatagcct ttcgagctat attttcggct actccaccca tttcataaac tattctaccc
    82861 ggtttaacaa cagctaccca atattctggg gatcctttcc ctgaacccat acgggtttcc
    82921 gtgggtctta ctgtaactgg tttgtctgga aatatacgta cccatatttt tccgccacgg
    82981 cgtacatttc gtgtcattgc tcggcgccct gcttcgattt gtctagatgt aatccaagcg
    83041 ggttcaagtg cttgaagagc atatctaccg aaacaaatat gattacctcg ataagatatt
    83101 cctttcattc ttcctctatg ttgtttacgg aatcttgttc tttttgggtt ctagttgatg
    83161 gttctttttc aattccatct ctactacaga actggacatg agagtttctt ctcatccagc
    83221 tcctcgcgaa tgaaacgact aaaacagatt ttatcaagat atacatgtgt ttaatgaata
    83281 atatgccgaa tcgtaggatt ctttgaaatt gcatctaatt aatcaattcg ttaatctatt
    83341 cgaaatttgt ctagcgtgtt tagatattat ttaattaaac atgtattcta tttctagata
    83401 atgtcaatgt ctttttttat aacgttatcg ttataaaaaa atctttcttt tgtttttcct
    83461 tttatcatat gggatcgaca aaaatgtatc aatctaataa aaaaaaactt tcgcgggcga
    83521 atatttactc tttccatatc tatttcagtc atttccatat ctatttcagt tatagggtta
    83581 gttcatgacc tctcaaaata aaagaataaa agaggaggtc cctggtttgt tccgccatcc
    83641 cacccaatga atcattaaga ttcattttca atagaatctt ctgcattcac gggttatatc
    83701 gttcccattg cttctcgatt aatggttagg tctgaatttt ccggcggagt ccttttttct
    83761 taagtcaatt ttctcagtct ttattggctc gaggctcttg atttttttgt tctataagcg
    83821 gattcatcta attatgcatg aatcattatt gaatttatgc tttattacac tgcgttttat
    83881 gagatgactc atcgacctta catattggaa tcatatatca ttgatatttc cgttctctct
    83941 ttctctcatc cttccactta tccgcatact ttttttctgt tttgctttcc gacttagaac
    84001 ttcacaactc ataatccgat tggttttttt atctttatgc aaaaaaagat ttcagttgct
    84061 acaacgatat gtccaatata ttatatcttt atcttgactg gttctttgga tccagataat
    84121 gcgaagcaat gagttggtta ttagtgctat agttattagt tcatactctg ggccccggtc
    84181 cgtttttttg aatcctagcc taaaaaaacc aacgagtcac acactaagca tagcaattat
    84241 ataaaatgat caatcgaatt tttatttaac cctctagaat tgcagaattg ctcttttttt
    84301 tgttttgctt gaacataaaa agaataaaag aaaagaataa aagggttttt ctttttttgt
    84361 ccattactgg gtataatgta aaaacacgta aagtcttatt attcttcgtc tacaaatatc
    84421 caaattttga ttcctaatac cccgtatata gttcgaactg tataggaaca ataatcaatt
    84481 ttagctccga tggtttgtag aggaacccta ccttctctga tccattcgac gcgtgcaatt
    84541 tcttttccgt cgatacgtcc cgcaatttgt acttgaattc cttttgtatt cgccagctcg
    84601 gttaattcaa tagctttttt cattgctttg cgaaaagaaa ctctattctt taattggcca
    84661 gctataaatt ctgcaagaat attagggtgt ccataaggat ttgcaattcg tgtaatagca
    84721 atgtttagtt ttcggttcgc acaatgaagt tctttttgta cattcatctg caattcttcg
    84781 actctccgcg gtctattttc tattaagaat tttgggaatc ctatataaat tatgacttga
    84841 attagatcga ttcttttttg aatctctatc cgtgcaattc cctcaacgcc aacaccggag
    84901 gatattctca tatttttttg tacataattc ttaatacagt ttcgtatttt ttgatcttct
    84961 tgtagacctt ccgaataatt ttttggctgt gcaaaccaaa gagaatgatg actttgtgtt
    85021 gtaccaagtc ggaacccaag cggatttatt ttttgtccca taatccccca ctactatatg
    85081 tatcatgaca tgtcagattt ttgttctttt ttttagttat caatccagat ttttttgagt
    85141 acaccatata ttcttcaaat tctttatata aggatatatc ttttaaaaca atagttatat
    85201 gacaagtcgg tctttttatc agataactgc gccctcgagc tcgaggtttt aatcttttca
    85261 cagcagtacc ctcgtttact tcggctttac taatgactaa atttgcttcg ttcaaactca
    85321 tattgtgact agcatttgct gctgcagaat aaaccgattt taaaatggga taacacgctc
    85381 gataaggcat cagttctagt atcataaggc tttcctcgta agaacgccta cgaatctgat
    85441 cgattcccct tcgggctttg tgagcagaca tacatatatg ttgacctaaa gcgtatactt
    85501 ctgtagatag gttcctcttt ctcttcttta tcataaggtt cacctcttac caatgactct
    85561 atattcactt tattaacgac gggatctatt atcatttttt gcatgtccac ggaaatttat
    85621 agtcggggca aattccccca atttatgtcc taccatacga tctgttatat aaataggcaa
    85681 atgctccttt ccattatgta tagcgatagt atggccaacc attgtgggta taatggtaga
    85741 tgcccgggac caggttatta ttatttcttt ttccgctttt gtattaagtt tatcgatttt
    85801 tcttaataaa tgattcgcta caaaagggtt tttttttagt gaacgtgtca cagtgaatta
    85861 actcctattt ttttcttttt tcttttgtaa attgtaaaaa taattttgat tttctctcct
    85921 atttactacg gcggcgaaga atcaaattat cactatattt attccttttt ctacttcttc
    85981 ttccaagtgc aggataaccc caaggggttg cgggtctttt tctaccaatt ggagcccttc
    86041 cttcaccacc cccatggggg tggtctacag ggttcataac tactcctctt actacaggac
    86101 gcttacctag ccaacatttc gatccggctc tacccaaact tttctggttc accccaacat
    86161 tccctacttg tccgactgtt gctgagcagt ttttggatat caaacggacc tccccagagg
    86221 gtaattttaa tgcggccgat ttaccctctt ttgcaatcag tttcgctaca gcacccgcag
    86281 ctctagctaa ttgtccaccc tttccaagtg tgatttctat gttatgtatg gctgtgccta
    86341 agggcatatc ggttgaagta gattcgtctt tttgatcaat caaaacccct tcccaaactg
    86401 tacaagcttc ttccaaagca tacggctttc tggatgtaga tgatgatatc tatacagatg
    86461 gatcttatat atatcatata atgaagtacc acatgagtgg atatatagaa tccaaatctg
    86521 ccgaatcact catgttctga tcttctacat cctaggtctt cctgttccgt catctggctt
    86581 atgttcttca tgtagcattc agaccgaatg actctatgaa attacgtcga tacttccaca
    86641 tattatgggt aacgtaggag acgtctctat ttttcccccg ggaaatcttt agaattacca
    86701 ctgcttagct ttcaattcgc ctctgaccat caaatcaaat gtgaataacc cgtcttcctc
    86761 tctttgaaac aaggggcgct tctggttctg tcggcgcttg aaacaatctt gtcttctcca
    86821 tattactata tctctagagt caataatttt atatgaggaa ctactgaact caatcacttg
    86881 ctgccgttac tcttcagttt tctgttgagg tctatcctgt agaggtactc gaattggatc
    86941 agtgatcgat ttctaggttt cgtcgtaaac ctaattggtt acttccaatt acgtaaatca
    87001 atagttcaaa ccgcactcaa aggtagggca tttcccattt ttataggaac ttctgtacca
    87061 gaaacaatgg tatctccaat tatagcccct ctgggatgta aaatatatct cttctcacca
    87121 tccccatagt gtatgagaca aatgtatgca tttcgattag ggtcgtattc tatggttacg
    87181 attctaccat atatgtcttt ttcattccgt ctaaaatcga ttttacggta tagacgctta
    87241 tgacctcccc ctctatgccc tgcggtaatg attcctctgg cattacgacc tttaccacaa
    87301 cgatgctgtc catagatcaa attatttcgt ggattggatt tcacttgact gtctacggct
    87361 ccattgcgtg tgctcggggt agaagttttg tataaatgta tcgccatgct cttaagtatt
    87421 ttgatttaag ttcttttctt tctaagaggt ggaatagaat aacccggttg aagcgtaatg
    87481 atcatacgtc tgtaatgcat tgtatgtccc ataatgggtc ccattcttct accctttcgg
    87541 gggagttgat gactattcat agctattacc ttgacaccaa agaagagttc gacccaatgc
    87601 tttatttctg tcctagttga tcctgattcg acattagaag tatattgatt tttccccaat
    87661 aaccgaatac ttttgtctgt aaatactgca tatttgattc catccataaa tctattttct
    87721 tccctatgag ttcgagtctc aataagaatg ctagttctta ctgttcatat gttatgatat
    87781 gaatatacca caccaattcg ttatgtatag atgatgagat tccattgata cagagccaat
    87841 tccaatagac ttattggagg gtcccattgg cgtgcatcca gtaggaattg aacctacgaa
    87901 ttcgccaatt atgagttggg cgctttaacc attcagccat ggatgcttag tggggatcct
    87961 cgtacatggt gaataaccaa attccaattg aaatgaaatc tttaggataa atcaatgcaa
    88021 tttaggagga atcaatgaaa ggacatcaat tcaaatcctg gattttcgaa ttgagagaga
    88081 tattgagaga ggtcaagaat tctcactatt tcttagattc atggacccaa ttcaattcag
    88141 tgggatcttt cattcacatt tttttccacc aagaacgttt tataaaactc ttggacccac
    88201 gaattttgag tatcctactt tcacgcaatt cacagggttc aacaagcaat cgatatttca
    88261 cgatcaaggg tgtagtacta tttgtagtag cgatccttat atatcgtatt aacaatcgaa
    88321 atatggtcgc aagaaaaaat ctctatttga cggggcttct tcctatacct atgaattcca
    88381 ttggacccag aaatgataca ttggaagaat cttttgggtc ttccaatatc aataggttga
    88441 ttgtttcgct cctggatctt ccaaaaggaa aaaagatctc agagagcttt ttcctggatc
    88501 cgaaagagag tacttgggtt ctcccaataa ctaaaaagtg tatcatgcct gaatctaact
    88561 ggggttcgcg gtggtggagg aactggctcg gaaaaaagag ggattctggt tgtaagatat
    88621 ctaatgaaac cgtcgctgga attgagatct cattcaaaga gaaagatatc aaatatctgg
    88681 agtttccttt tgtatattat atggatgatc cgatccgcaa ggaccatggt tgggaattgt
    88741 ttgatcgtct ttctccgagt aagaggcgaa acataatcaa cttgaattcg ggacagctat
    88801 tcgaaatctt agtgaaagac tcgatttgtt atctcatgtt tgcttttcgt gaaaaaatac
    88861 caattgaagt ggagggtttc ttcaaacaac aaggagctgg gtcagctatt caatcaaatg
    88921 atattgagcg ttttgcccat ctcttctcga gaaacaagtg ggctatttct ttgcaaaatt
    88981 gtgctcaatt tcatatgtgg caattccgcc aagatctctt cgttagttgg gggaagaatc
    89041 cgcacgaatc ggattttttg aggaagatat cgagagagaa ttggatttgc ttagacaatg
    89101 tgtggttggt aaacaaggat cgatttttta gcaaggtacg gaatgtatcg tcaaatattc
    89161 aatatgattc cacaagatct agtttcgttc aagtaacgga ttctagccaa ttgaaaggat
    89221 cttctgatca atccagagat catttcgatt catttagtaa tgaggattcg gaatatcaca
    89281 cattgatcaa tcaaagagag attcaacaac taaaagaaag atcgattctt tgggatcctt
    89341 cctttcttca aacggaacga acagagatag aatcagaccg attccctaaa tgcctttctg
    89401 gatattcctc aatgtcccgg ctattcacgg aacgtgaaag gcagatgaat aagcatctgc
    89461 ttccggaaga aatcgaagaa tttcttggga atcctacaag atccattcgt tcttttttct
    89521 ctgacagatg gtcagaactt catctgggtt cgaatcctac tgagaggtcc actagagatc
    89581 agaaattgtt gaagaaagaa caagatgttt cttttgtccc ttccaggcga tcggaaaata
    89641 aagaaatagt taatatattc aagataatta cgtatttaca aaataccgtc tcaattcatc
    89701 ctatttcatc agatccggga tgtgatatgg ttccgaagga tgaactggat atggaaagtt
    89761 ccaataagat ttcattctta aacaaaaatc atttatttca tctattccat gaccggaaca
    89821 ggggggaata cacgttacac cacgattttg aatcagaaga gagatttcaa gaaatggcag
    89881 atctattcac tctatcaata accgagccgg atctggtgta tcataaggga ttttcctttt
    89941 ctattgattc ctacggattg gatcaaaaac gattcttgaa tgaggtattc aactccaggg
    90001 atgaatcgaa aaagaaatct ttattggttc tacctcctat tttttatgaa gagaatgaat
    90061 ctttttatcg aaggatcaga aaaaaatggg tccggatctc ctgcgggaat gatttggaag
    90121 atccaaaacc aaaaatagtg gtatttgcta gcaacaacat aatggaggca gtcaatcaat
    90181 atagattgat ccgaaatcgg attcaaatcc aatatagcac ctatgggtac ataagaaatg
    90241 tattgaatcg attcttttta atgaatagat ccgatcgcaa cttcgaatgt ggaattcaaa
    90301 gggatcaaat aggaaatgat actctgaatc atagaactgt aatgaaatat acgatcaacc
    90361 aacatttatc gaatttgaaa aagagtcaga agaaatggtt cgatcctctt attttgattt
    90421 ctcgaaccga gagattcatg aatcgggatc ctaatgcata tagatacaaa tggtccaatg
    90481 ggagcaagaa tttccaggag catttggaac attccgtttc tgagcagaag agccattttc
    90541 aagtagtgtt cgatcgatta cgtattaatc aatattcgat tgattggtct gaggttatcg
    90601 acaaaaaaga tttgtctaag tcacttcgtt tctttttgtc caagttcctt ctctttttgt
    90661 ccaagttgct tttctttttg tctaactcac ttcctttttt ctttgtgagt ttcgggaata
    90721 tccccattca taggtctgag atccacatct atgaattgaa aggtccgaat gatcaactct
    90781 gcaatcagtt gttagaatca ataggtcttc aaatcgttca tttgaaaaaa ttgaaaccct
    90841 tcttattgga tgatcataat acttcccaaa aatcgaaatt cttgatcaat ggaggtataa
    90901 tatcaccatt tttgttcaat aagataccaa agtggatgat tgactcattc catactagaa
    90961 ataatcgcag gaaatctttt gataacacgg atttctattt ctcaatgata tccgacgatc
    91021 aagacaattg gctgaatcct gtgaaaccat ttcatagaag ttcattgata tcttcttttt
    91081 ataaagcaaa tcgacttcga ttcttgaata atccacaacg cttccgcttc tattgtaaca
    91141 aaagattccc cttttatgtg gaaaaggccc gtatcaaaaa ttatgatttt acgtatggac
    91201 aattcctcca tatcttgttc attcgcaaca aaatattttc tttgtgcggc ggtaaaaaaa
    91261 aacatgcttt tttggagaga gatactattt caccaatcga gtcacaggta tctaacatat
    91321 tcatacctaa cgattttcca caaagtggtg acgaaaggta taacttgtac aaatctttcc
    91381 attttccaat tcgatccgat ctattagttc gtagagctat ttactcgatc gcagccattt
    91441 ctggaacacc tctaacagag ggacaaatag tcaattttga aagaacttat tgtcaacctc
    91501 tttcagatat gaatctatct gattcagaag agaagaactt gcctcagtat ctcaatttca
    91561 attcaaacat gggtttgatt cacactccat gttctgagaa atatttacca tccgaaaaga
    91621 ggaaaaaaca gagtctttgt ctaaagaaat gcgttgagaa agggcatatg tatagaacct
    91681 ttcaacgaga cagtgctttt tcaactctct caaaatggaa tctattccaa acatatatgc
    91741 catggttcct tacttcgaca gggtacaaat atctaaattt gatattttta gatacttttt
    91801 cagacctatt gccggtacta agtagcagtc aaaaatttgt atccattttt catgatatta
    91861 tgcatggatc agatatatca tggcgaattc ttcagaaaaa attgtgtctt ccacaatgga
    91921 atctgataag tgagatttcg agtaagtgtt tacataatct tcttctgtcc gaagaaatga
    91981 ttcatcgaaa taatgagtca ccattgatat cgacacatct gagatcgcca aatgttcggg
    92041 agttcctcta ttcaatcctt ttccttcttc ttgttgctgg atatctcgtt cgtacacatc
    92101 ttctctttgt ttcccgagcc tatggtgagt tacagacaga gttcgaaaag gtcaaatctt
    92161 tgatgattcc atcatacatg attgagttgc gaaaacttct ggataggtat cccacatctg
    92221 aacggaattc tttctggtta aagaatcttt ttctagttgc tctggaacaa ttaggagatt
    92281 ctctagaaga aatacggggt tctgcttttg gcggcaacat gctatggggt ggtggtcccg
    92341 ctgatggggt taaatcaata cgttctaaga cgaaagattt gaatatcaat ctcatcgata
    92401 tcatcgatct cataagtctc ataccaaatc ccatcaatcg aatcactttt tcgagaaata
    92461 cgagacatct aagtcataca agtaaagaga tccattcatt gataagaaaa agaaaaaagg
    92521 tgaacggtga ttggattgat gataaaatag aatcctgggt cgcgaacggt gattcgattg
    92581 atgataaaga aagagaattc ttggttcagt tctccacctt aacgacagaa aaaaggattg
    92641 atcaaattct attgagtctg actcatagtg atcatttatc aaagaatgac tccggttatc
    92701 aaatgattga acagccggga acaatttact tacgatactt agttgacatt cataaaaagc
    92761 atttaatgaa ttatgagttc aattcaccct gtttagcaga aagacggata ttccttgctc
    92821 attatcagac aatcacttat tcacaaactt cgtgtggggc taatagtttt catttcccat
    92881 ctcatggaaa acccttttcg ctccgcctag ccctatcccc ctctaggggt attttagtga
    92941 taggttctat aggaaccggg cgctcccatt tggtcaaata cctagcgaca aactcctatg
    93001 ttcctttcat tacagtattt ctgaacaagt tcctggatac caagcctaaa ggttttctta
    93061 ttgatgatat cgatattgat gatagtgacg atattgatgc tagtgacgat atcgatcgtg
    93121 accttgatac ggagctggag cttctaacta tgatgaatgc gctaactatc gatatgatgt
    93181 cggaaatagg ccgattttat atcacccttc aattcgaatt agcaaaagca atgtctcctt
    93241 gcataatatg gattccaaac attcatgatc tggatgtgaa tgagtcgaat gacttatccc
    93301 tcggtctatt agtgaactat ctctccaggg attgtgaaag gtgttccact agaaatattc
    93361 ttgttattgc ttcgactcat attccccaaa aagtggatcc cgctctaata gccccgaata
    93421 aattaaatac atgcattaag atacgaaggc ttcttattcc acaacaacga aagcactttt
    93481 tcactctttc atatactagg ggatttcact tggaaaagaa aatgttccat actaatggat
    93541 tcgggtccat aaccatgggt tccaatgcac gagatcttgt agcacttacc aatgaggccc
    93601 tatcgattag tattacacag aagaaatcaa ttatagacac taatacaatt cgatccgctc
    93661 ttcatagaca aacttgggat ttgcgatccc aggtaagatc ggttcaggat catgggatcc
    93721 ttttctatca gataggaagg gctgttgcac aaaatgtact tctaagtaat tgccccatag
    93781 atcctctatc tatctatatg aagaagaaat catgtaacga aggggattct tatttgtaca
    93841 aatggtactt cgaacttgga acgagcatga agaaattaac gatacttctt tatcttttga
    93901 gttgttctgc cggatcggtc gctcaagacc tttggtctat acccggaccc gatgaaaaaa
    93961 acgggatcac ttcttctgga ctcgttgaga atgattctga tctagttcat ggcctattag
    94021 aagtagaagg cgctctggtg ggatcctcac ggacagaaaa agattgcagt cggtttgata
    94081 atgatcgagt gacattgctt cttcggcccg aaccaaggaa tcccttagat atgatgcaaa
    94141 atggatcttg ttctatcgtt gatcagagat ttctctatga aaaatacgaa tcggagtttg
    94201 aagaagggga aggagaagga gtcctcgacc cgcaacagat agaggaggat ttattcaatc
    94261 acatagtctg ggctcctaga atatggcgcc cctggggctt tctatttgat tgtatcgaaa
    94321 ggcccaattc attgggattt ccctatcggg cggggtcatt tcggggcaag cggatcattt
    94381 atgatgaaaa ggatgagctt caagagaatg attcggagtt cttgcagagt agaaccatgc
    94441 agtaccagac acgagataga tcttccaaag aacaaggctt ttttcgaata agccaattca
    94501 tttgggaccc tgcggatcca ctctttttcc tattcaaaga tcagcccctt gtctctgtgt
    94561 tttcacatcg agaattcttt gcagatgaag agatgtcaaa ggggcttctt acttccgaaa
    94621 cagatcctcc tacatctata tctaaacgct ggtttatcaa gaatacgcaa gaaaagcact
    94681 tcgaattgtt gattcatcgc cagagatggc ttagaaccaa tagttcatta tctaatggat
    94741 ttttccgttc taatactcca tccgagagtt atcagtattt atcaaatctg ttcctatcta
    94801 acggaacgct attggatcaa atgacaaaga cattgttgag aaaaagatgg cttttcccgg
    94861 atgaaatgaa aattggattc atgtaacagg agaaaggttt cccattactt agccggaaag
    94921 atatgcggcc atgaaatagg gattaagtgg aacataattg actgggtggt agagtcgtgg
    94981 aaacaccagt ttcttccata ttttggacct tagctccatg gaacaatatg ctactgctga
    95041 aacatagaag aattgaaatc ttagatcaaa acactatgta tggatggtat gaactgctta
    95101 aacaagaatt cttgaacagc gaaccaccag agctattact aaaaacggac tatgtaatgt
    95161 actttatctg ctgggttaca ggcgggcatt ttaccagagg tttctattgt atcaatctac
    95221 ccttgtgtga ttcctgttga agcatatact cggggggtgg gtgcagggcg gacgatttca
    95281 aagcggactc cccattcatt agatagagaa gatccccaag atttcgcgat ccgctgccga
    95341 acttattcca attccaagat ctcggatcga atcggtattg atataccgat ttgatccgag
    95401 atctcttatt gaattgctca ttcaatgagc attctcaata ttatgccttg aagaggactc
    95461 gaacctccac gctctttagc acgagatttt gagtctcgcg tgtctaccat ttcaccacca
    95521 aggcatcttg aaagtgaatc gtattccatg aagatgatat ctatctagtg tgatgtatgg
    95581 aatatatgac aaaggtggag tgttggagta tttctattga tcggtcatgt catataggcc
    95641 ccaatcggac atccaattgc ttcgatttga attatccgga ggatgcctta tatattatct
    95701 atattaatat tatatcaaaa agatggacaa tcaaaccgat ttctcgattc aatagaagcc
    95761 caaagaggtg aataaggtcc caaataacga gagatatgga aaaagcaggt ccgattacgc
    95821 ctattcctaa tcctaaatgg aatgtaacga cgtagggatc catatggaaa catagtatct
    95881 atttagatac gctcgaatga ccccttctca taatgagaat cctattccgg tctggtccgg
    95941 tatggaatga acttataatc atggaatcga ctcgatcatc agattataga ttataagttc
    96001 ataaccctag cccattccca ttttgggcgg aacagatcta ctaattcttt gattccagtt
    96061 agtaagaggg atcttgaact aagaaatcga ttctagaagc taactagaag ctaaaaaagg
    96121 gtatcctgag caattgcaat aatcgggttc attgatattc ctggtatagt agatgctatc
    96181 acacatacaa tcatactcaa ttcgatggaa ttgtttgatc ttaaagggga tcttctataa
    96241 tttcgcacgt gaggggttat ttcttggttt cgtccagtca ttaataactt gattattttt
    96301 agataatagt agatagaaac aacgctcgta aggagtccta ttgaaaccaa gaaatatagg
    96361 cctgcctgcc atccacacca gaataaatag agttttccga aaaaacctgc tagtggagga
    96421 agacctccta gggataagag acatagagct aaagagagag ccaaaaaagg atcttttgtg
    96481 tataatcccg cataatctcg aatgttatca gttccggtac gtagaccaaa tgatacaatg
    96541 caagcaaaag ttcctagatt catggagata tagaacagca tataagttat catgctcgca
    96601 tatccaccat ttgagtctcc aacaattatt ccaataatta catatccgat ttgacctatg
    96661 gacgaatatg caagcatacg tttcatgctt gtttgagtaa tagcaatgag attccccaat
    96721 atcatgctaa gaatagctag gatttccaga agaagatgcc attcgtttga tgagaaataa
    96781 aaaggaatat cgaaaattcg agtggctgaa gctgaagcag ctactttcga agtaacagaa
    96841 agaaaagcaa cgactggagt gggagagtca gagtcgaaaa gaggattcct cacttctttc
    96901 tctcattcaa aaccgtgcat gagactttca tctcgcacgg ctcctaagtg ataaaagtaa
    96961 agaagaactc atcttctttc ttttttgatt accttcctcg cgtatgtata agatcgaatc
    97021 cattcgattt cgaaaaagga ttactaatcc ttaacttttc gaggaatcct tcatcagtgg
    97081 ttgtgaatga ctgatttttc tcaatctttt cgaccttggt tccgtaggag caagtcagaa
    97141 agattgagaa atagaaccat ctgatttgat tcgttctcaa tagccatgag atgatcatct
    97201 tagggtgatc cttttgtcga cggatgctcc tattacactc gtagtctctg aaggatgaga
    97261 accaactctg tagcatctac atcgagaatt caagtattgt atacgtcatt agtccgatcc
    97321 tttgtaggaa ctacccgtaa taacgaactt gcaaaatgga tctgtttatc ataaagagat
    97381 ttgttgttcc tgaccctgct tcaccttaat tgttatttga acaagtataa agttatgtct
    97441 tggtccgagt ggggatagca tttctcttct gcatgtccat gaagttttga aaaatccaaa
    97501 catctcagag atatatagag aggtaggaat ttttcgaacg aaccgcactc cttcgtatac
    97561 gtcaggagtc cattgatgag aaggggctgg ggaaagcttg aacccaattc ctacagtgat
    97621 gaatataagc gcaattgaaa ttcctgggga gttatacatt tgtgtattga taagaccatt
    97681 cactatttct tgaagctcga tctctccccc ggatgaacca tatagccaag agaaaccatg
    97741 aaccagaata gaagagcttg ccccacccat gagtaaatat ttcatagtag cctcattaga
    97801 ccgtacgtct ttcttggtat atccagataa taggtaggag cataaactga aacattctgg
    97861 agctacaaag atagttatta aatcgttagc accgcataaa aacattcctc ctagagtagc
    97921 tgttaatatg aataacagaa actccgttat agccatttct gtacattcaa tgtactccac
    97981 ggatagagga atacatagag ttgaacatag taaaataaga aattgaaaga tttcgttgaa
    98041 attgttcgtt tggaaatttc ccgaaaagct aatcataggt tcttctctcc atcggaacaa
    98101 tagggccgtt atgctcatta ctaaacttgt tgaagagatg aaatagaacc aaggtatatc
    98161 tttttgatca gaggttgaat cgatcatcag aagaataatt aggccaaaaa ttaggataca
    98221 ttctgggaaa ataaaacttc catcgaagag aagaaaatga aaggctttca taaaaattct
    98281 cgtagaatcg agaatgaagt tttcattctg tacatgccag atcatgaatt agtaactgca
    98341 tccaatctcc aaaaaaatcc caattgtttc gaactttcta tttttggaat ggaatattta
    98401 cggaatctcc atgaatagga tcaaacctta ttccatggta tttacatgag attcctcttt
    98461 cttattctta agcaagtccc cgagagggct tagttgatcc atgatttctg tttcatcttt
    98521 cgtttccttt tcgtttgttt cgagaaatat atcgatcaat tccgattctt tctttttctt
    98581 ttttctattg attcttttcc gatcgagatg tatggatcca tggatctatg tgtctatata
    98641 gaccctgttc atggattaac gaaaatgtgc aaaagctcta tttgcctctg ccattctatg
    98701 agtctcttcc tttttgcgta tggcatcgcc actccctttg gcagcatcca ctaattcgga
    98761 acttaatttg aaagtcatat ttcgacccgg acgttttcgg gatgccccta ataaccaacg
    98821 aacggcaagt gcttttcctt gtgcggatcc tatttcaatg ggaacttgat gagtcgatcc
    98881 gcctacacgt cttgctttta ctgctatatc gggagttact ccacgtattg cttgacgtaa
    98941 aacggatagt ggattttttt ctgtcttttg ttgaatcttt ttcaaggctc gatagataat
    99001 ttgataagcc aatgattttt ttccgtgttt cagaatacgg ttaaccaaca tgttaactaa
    99061 tcgattacga taaattggat cggattttgc agttttttct tctgtagtac ctcgacgtga
    99121 catgagcgcg aaaggggttc aagaatcagt tttcttttta taagggctaa aatcatttat
    99181 tttggctttt tgaccccata ttgtagggtg gatctcgaaa gatatgaaag atctccctcc
    99241 aagccgtaca tacgactttc atcgaatacg gctttccaca gaattccata ctcgatctca
    99301 tagatacata tggaattctg tttactcact ttaaattgag tatccgtttc cccccccttt
    99361 cctgctagga ttggaaatcc tgtattttac atatccatac gattgagtcc ttgggtttcc
    99421 gaaatagtgt aaatagtgta aaaagaagtg cttcgaatca ttgctatttg acccggacct
    99481 gttctaaaaa agtcgagaca tttcgaattg tttgttgaca cggacaaagt cagggaaaac
    99541 ttctgaaatt atttcaatat tggaccttgg acatataata gttccgaatc gaatctcttt
    99601 agaaagaaga tcttttgtct cacggtagcc tgctccagtc cccttacgaa actttcgtta
    99661 ttgggttagc catacacttc acatgtttct agcgattcac atggcatcat caaatgatac
    99721 aagtcttgga taagaatcta caacgcacta gaacgccctt gttgacgatc ctttactccg
    99781 acagcatcta gggttcctcg aacaatgtga tatctcacac cgggtaaatc tttaaccctc
    99841 ccccctctta ctaagactac agaatgttct tgtgaattat ggccaatacc aggtatataa
    99901 gcagtgattt caaacccaga ggttaatcgt actctggcaa ctttacgtaa ggcagagttt
    99961 ggttttttgg gggtgatagt ggaaaagttg acagataagt cacccttact gccactctac
   100021 agaaccgtac atgagatttt cgcctcatac ggctcctcgt tcaattcttt cgaagtcatc
   100081 gggtcctttt cctcgttcga taatctcctc ccttcttcca ctccgtcccg aagagtaact
   100141 aggaccaatt cagtcacgtt ttcatgttcc aattgaacac tttccttttt tgattattct
   100201 caaaggagaa gattattctc tttttaacaa acatctgcgg atccaatcac acgatcttat
   100261 aataagaaca agagatcttt ctcgatcaat ccctttgccc ctcattcttc gagaatcaga
   100321 aagatccttt tcaagtttga atttgttcat tttgaatctg ggttcttcta ctttattttt
   100381 atttacttat ttctttatta ttttttttcc ctctcttttc tttttttatt tctttttttt
   100441 tattttattc ccttccatca ttccttaagt cccataggtt tgatcctatc gaatctgatc
   100501 cattttctca ttgagcgaag ggtacgaaat aaatcggatt tctttttcga tcaaaagtac
   100561 tatgtgaaat cttcggtttt ttcctctttc tctatcccta tcccataggt acagcatttg
   100621 aatccataga gaaccgtttc ttctgtatct atatgaatcg atattattcc attccaattc
   100681 cttcccgata cctcccaagg aaaatcccga attggatccc aaattgacgg gttagtgtga
   100741 gcttatccat gcggttatgc actcttcgaa tgggaatcca ttttctgaaa gatcccggct
   100801 ttcgtgcttt ggtgggtctc cgagatcctt tcgacgacct atgttgtgtt gaagggatat
   100861 ctatatgatc cgatcgattg cgtaaagccc gcggtagcaa cggaaccggg gaaagtatac
   100921 ataagtatac agaaaagaca gttcttttct attctattag tattttgatt ctattagtat
   100981 tagattagta ttagttagtt atcccggctc agtgagtcct ttcttccgtg attaactgtt
   101041 ggcaccagtc ctacattttg tctctgtgga ccgaggagaa agggggctcg gcgggaagag
   101101 gattgtacca tgagagaagc aaggaggtca acctctttca aatatacaac atgcattctg
   101161 gcaatgcaat gtagttggac tttcatcttc atgcgaatga atcatctttt ccacggaggc
   101221 aaatctttgc ctgctaggca agaggatagc aagttcaaaa ttctgtttcg gtagacatgt
   101281 atttctatta ctatgaaatt cataaatgaa gtagttaatc gttttgtcaa tttttcgggg
   101341 tcttaaaggg gcgtggaaag acataagaac tcttgaatgg aaatcgaaaa gagatggaac
   101401 tccggttcct tcggaaatgg taagatcttt ggcgcaagaa gaaggggttg atccgtatca
   101461 tcttgacttg gttctgattt cgctattttt ttaagaatac cgcttctcct acccgtatcg
   101521 aatagaactt cttcgtgtaa aacctgcttg atttagatcg ggagaatcgt acggttttat
   101581 gaaagcatgt gctatggttc gaatccgtag tcaatcctat ttctaggagc agttgacaat
   101641 tgaatccaat ttttcccatt ccattcattt cgtatccgta atagtgcgaa aggaaggccc
   101701 ggttccaagt tgttcaagaa tagtggcgtt gagtttctcg accctttgcc ttaggattag
   101761 tcagttctat ttcttggtgg gggcagggaa gggatataac tcagcggtag agtgtcacct
   101821 tgacgtggtg gaagtcatca gttcgagcct gattatccct aaacccaata tgagttgtgg
   101881 gtttttctat tttgacttgc ccccccgccg tgatcgaata agaatggata agaggctcgt
   101941 gggattgacg tgagggggta gggatggcta tatttctggg agcgaactcc aggcgaatat
   102001 gaagcgcatg gatacaagtt atgccttgga atgaaagaca attccgaatc agctttgtct
   102061 acgaacaagg aagctataag taatgcaact atgaatctca tggagagttc gatcctggct
   102121 caggatgaac gctggcggca tgcttaacac atgcaagtcg gacgggaagt ggtgtttcca
   102181 gtggcggacg ggtgagtaac gcgtaagaac ctgcccttgg gaggggaaca acagctggaa
   102241 acggctgcta ataccccgta ggctgaggag caaaaggagg aatccgcccg aggaggggct
   102301 cgcgtctgat tagctagttg gtgaggcaat agcttaccaa ggcgatgatc agtagctggt
   102361 ccgagaggat gatcagccac actgggactg agacacggcc cagactccta cgggaggcag
   102421 cagtggggaa ttttccgcaa tgggcgaaag cctgacggag caatgccgcg tggaggtaga
   102481 aggcccacgg gtcgtgaact tcttttcccg gagaagaagc aatgacggta tctggggaat
   102541 aagcatcggc taactctgtg ccagcagccg cggtaataca gaggatgcaa gcgttatccg
   102601 gaatgattgg gcgtaaagcg tctgtaggtg gctttttaag tccgccgtca aatcccaggg
   102661 ctcaaccctg gacaggcggt ggaaactacc aagctggagt acggtagggg cagagggaat
   102721 ttccggtgga gcggtgaaat gcgtagagat cggaaagaac accaacggcg aaagcactct
   102781 gctgggccga cactgacact gagagacgaa agctagggga gcgaatggga ttagataccc
   102841 cagtagtcct agccgtaaac gatggatact aggcgctgcg cgtatcgacc cgtgcagtgc
   102901 tgtagctaac gcgttaagta tcccgcctgg ggagtacgtt cgcaagaatg aaactcaaag
   102961 gaattgacgg gggcccgcac aagcggtgga gcatgtggtt taattcgatg caaagcgaag
   103021 aaccttacca gggcttgaca tgccgcgaat cctcttgaaa gagaggggtg ccttcgggaa
   103081 cgcggacaca ggtggtgcat ggctgtcgtc agctcgtgcc gtaaggtgtt gggttaagtc
   103141 ccgcaacgag cgcaaccctc gtgcttagtt gccaccgttg agtttggaac cctgagcaga
   103201 ctgccggtga taagccggag gaaggtgagg atgacgtcaa gtcatcatgc cccttatgcc
   103261 ctgggcgaca cacgtgctac aatggccggg acaaagggtc gcgatcccgc gagggtgagc
   103321 taactccaaa aacccgtcct cagttcggat tgcaggctgc aactcgcctg catgaagccg
   103381 gaatcgctag taatcgccgg tcagccatac ggcggtgaat tcgttcccgg gccttgtaca
   103441 caccgcccgt cacactatgg gagctggcca tgcccgaagt cgttacctta accgcaagga
   103501 ggggggtgcc gaaggcaggg ctagtgactg gagtgaagtc gtaacaaggt agccgtactg
   103561 gaaggtgcgg ctggatcacc tccttttcag ggagagctaa tgcttgttgg gtattttggt
   103621 ttgacaccgc ttcacaccca aaaagaagcg agctatgcct gagttaaact tggagatgga
   103681 agtcttcttt cgtttctcga cggtgaagta agaccaagcc catgagctta ttatcctagg
   103741 tcggaacaag ttgataggat ccccctttta cgcccccatg tccctcccgt gtggcgacat
   103801 gggggcgtaa aaaggaaaga gagggatggg gtttctctcg cttttggcat agtgggcccc
   103861 cagcgggagg cccacacgcc gggctattag ctcagtggta gagcgcgccc ctgataattg
   103921 cgtcgttgtg cctgggctgt gagggctctc agccacatgg atagttcaat gtgctcatca
   103981 gcgcctgacc ctgagatgtg gatcatccaa ggcacattag catggcgtac ttctcctgtt
   104041 cgaaccgggg gtttgaaacc aaactcctcc tcaggaggat agatggggcg attcaggtga
   104101 gatccaatgt agatccaact ttctattcac tcgtgggatc cgggcggtcc gggggggact
   104161 accacggctc ctctcttctc gataatccat acatccctta tcagtgtatg gacagctatc
   104221 tctcgagcac aggtttaggt tcggcctcaa tgggaaaaaa aaatggagca cctaacaacg
   104281 tatcttcaca gaccaagaac tacgagatcg cccctttcat ttcattctgg ggtgacggag
   104341 ggatcgtacc attcgagcct ttttttcatg cttttcccgg aggtctggag aaagctgcaa
   104401 tcaataggat tttcctaatc ctcccttccc gaaaggaaga acgtcaaatt ctttttcctt
   104461 ttcctttccg cagggaccag gggattggat ctagccgtaa gaagaatgct tggctgataa
   104521 ataactcact tcttggtctt cgaccccctc agtcactacg aatgcccccg atcggtgcaa
   104581 tgggatgtgt ctatttatct atctcttgac tcgaaatggg agcaggtttg aaaaaggatc
   104641 ttagagtgtc tagggttggc cgggagggtc tcttaacgcc ttcttttttc ttctcatcgg
   104701 agttatttca caaatacttg ccatggtaag gaagaagggg ggaacaagca cacttggaga
   104761 gcgcagtaca acggagagtt gtatgctgcg ttcgggaagg atgaatcgct cccgaaacgg
   104821 aatctattga ttctctccca attggttgga ccgtaggtgc gatgatttac ttcacgggcg
   104881 aggtctctgg ttcaaatcca ggatggccca gctgcgccaa ggaaaagaat agaagaagca
   104941 tctgactcct tcatgcatgc tccacttggc tcggggggat atagctcagt tggtagagct
   105001 ccgctcttgc aattgggtcg ttgcgattac gggttggatg tctaattgtc caggcggtaa
   105061 tgatagtatc ttgtacctga accggtggct cactttttct aagtaatggg gaagaggacc
   105121 gaaacatgcc actgaaagac tctactgaga caaagatggg ctgtcaagaa tgtagaagag
   105181 gtaggatggg cggttggtca gatctagtat ggattgtaca tggacggtag ttggagtcgg
   105241 cggctctctt agggttccct catctgggat ccctggggaa ggggatcaag ttggcccttg
   105301 cgaacagctt gatgcactat ctcccttcaa ccctttgagc gaaatgcgac aaaaggaagg
   105361 aaaatccatg gaccgacccc atcgtctcca ccccgtagga actacgagat caccccaagg
   105421 atgccttcgg tatccagggg tcgcggaccg accatagaac cctgctcaat aagtggaatg
   105481 cattagctgt ccactctcag gttgggcagt aagggtcgga gaagggcaat tactcattct
   105541 taaaaccagc attcttaaga ccaaagagtc ggggcggaaa aggggggaaa gccctccgtt
   105601 cctggttctc ctgtagctgg atcctccgga accacaagaa tccttagtta gaatgggatt
   105661 ccaactcagc accttttctt ttgagatttt gagaagagtt gctctttgga gagcacagta
   105721 cgatgaaagt tgtaagctgt gttcgggggg gagttattgt ctatcgttgg cctctatggt
   105781 agaatcagtg ggggcctgag aggcggtggt ttaccctgtg gcggatgtca gcggttcgag
   105841 tccgcttatc tccaactcgt gaacttagcc gatacaaaga atatgatagc acccaatttt
   105901 tccgattcgg cagttcgatc tatggtttat cattcatgga cgttgataag atccttccat
   105961 ttagcagcac cttaggatgg catagcctta aagtaaagtt aagggcgagg ttcaaacaag
   106021 gaaaggctta cggtggatac ctaggcaccc agagacgagg aagggcgtag taagcgacga
   106081 aatgcttcgg ggagttgaaa ataagcgtag atccggagat tcccgaatag gtcaaccttt
   106141 cgaactgctg ctgaatccat gggcaggcaa gagacaacct ggcgaactga aacatcttag
   106201 tagccagagg aaaagaaagc aaaagcgatt cccgtagtag cggcgagcga aatgggagca
   106261 gcctaaaccg tgaaaacggg gttgtgggag agcaatacaa gcgtcgtgct gctaggcgaa
   106321 gcggtggagt gctgcaccct agatggcgag agtccagtag ccgaaagcat cactagctta
   106381 cgctctgacc cgagtagcat ggggcacgtg gaatcccgtg tgaatcagca aggaccacct
   106441 tgcaaggcta aatactcctg ggtgaccgat agcgaagtag taccgtgagg gaagggtgaa
   106501 aagaaccccc atcggggagt gaaatagaac atgaaaccgt aagctcccaa gcagtgggag
   106561 gagaccaggg ctctgaccgc gtgcctgttg aagaatgagc cggcgactca taggcagtgg
   106621 cttggttaag ggaacccacc ggagccgtag cgaaagcgag tcttcatagg gcacttgtca
   106681 ctgcttatgg acccgaacct gggtgatcta tccatgacca ggatgaagct tgggtgaaac
   106741 taagtggagg tccgaaccga ctgatgttga agaatcagcg gatgagttgt ggttaggggt
   106801 gaaatgccac tcgaacccag agctagctgg ttctccccga aatgcgttga ggcgcagcag
   106861 ttgactggac atctaggggt aaagcactgt ttcggtgcgg gccgcgagag cggtaccaaa
   106921 tcgaggcaaa ctctgaatac tagatatgac ctcaaaataa caggggtcaa ggtcggccag
   106981 tgagacgatg ggggataagc ttcatcgtcg agagggaaac agcccggatc accagctaag
   107041 gcccctaaat gaccgctcag tgataaagga ggtaggggtg cagagacagc caggaggttt
   107101 gcctagaagc agccaccctt gaaagagtgc gtaatagctc actgatcgag cgctcttgcg
   107161 ccgaagatga acggggctaa gcgatctgcc gaagctgtgg gatgtaaaaa tgcatcggta
   107221 ggggagcgtt ccgccttaga gggaagcacc cgcgcgagcg gcggtggacg aagcggaagc
   107281 gagaatgtcg gcttgagtaa cgcaaacatt ggtgagaatc caatgccccg aaaacccaag
   107341 ggttcctccg caaggttcgt ccacggaggg tgagtcaggg cctaagatca ggccgaaagg
   107401 cgtagtcgat ggacaacagg tgaatattcc tgtactaccc cttgttggtc ccgagggacg
   107461 gaggaggcta ggttagccga aagatggtta tcggttcaag gacgcaaggt gcccctgctt
   107521 tttcagggta agaaggggta gagaaaatgc cccgagccaa tgttcgagta ccaggcgcta
   107581 cggcgctgaa gtaacccatg ctatactccc aggaaaagct cgaacgacct tcaacaaaag
   107641 ggtacctgta cccgaaaccg acacaggtgg gtaggtagag aatacctagg ggcgcgagac
   107701 aactctctct aaggaactcg gcaaaatagc cccgtaactt cgggagaagg ggtgcctcct
   107761 cacaaagggg gtcgcagtga ccaggcccgg gcgactgttt accaaaaaca caggtctccg
   107821 caaagtcgta agaccatgta tgggggctga cgcctgccca gtgccggaag gtcaaggaag
   107881 ttggtgacct gatgacaggg gagccggcga ccgaagcccc ggtgaacggc ggccgtaact
   107941 ataacggtcc taaggtagcg aaattccttg tcgggtaagt tccgacccgc acgaaaggcg
   108001 taacgatctg ggcactgtct cggagagagg ctcggtgaaa tagacatgtc tgtgaagatg
   108061 cggactacct gcacctggac agaaagaccc tatgaagctt cactgttccc tgggattggc
   108121 tttgggcttt tcctgcgcag cttaggtgga aggcgaagaa ggcctccttc cgggggggcc
   108181 cgagccatca gtgagatacc actctggaag agctagaatt ctaaccttgt gtcaggacct
   108241 acgggccaag ggacagtctc aggtagacag tttctatggg gcgtaggcct cccaaaaggt
   108301 aacggaggcg tgcaaaggtt tcctcgggcc ggacggagat tggccctcga gtgcaaaggc
   108361 agaagggagc ttgactgcaa gacccacccg tcgagcaggg acgaaagtcg gccttagtga
   108421 tccgacggtg ccgagtggaa gggccgtcgc tcaacggata aaagttactc tagggataac
   108481 aggctgatct tccccaagag ctcacatcga cgggaaggtt tggcacctcg atgtcggctc
   108541 ttcgccacct ggggctgtag tatgttccaa gggttgggct gttcgcccat taaagcggta
   108601 cgtgagctgg gttcagaacg tcgtgagaca gttcggtcca tatccggtgt gggcgttaga
   108661 gcattgagag gacctttccc tagtacgaga ggaccgggaa ggacgcacct ctggtgtacc
   108721 agttatcgtg cccacggtaa acgctgggta gccaagtgcg gagcggataa ctgctgaaag
   108781 catctaagta gtaagcccac cccaagatga gtgctctcct attccgactt ccccagagcc
   108841 tctggtagca cagccgagac agcgacgggt tctctgcccc tgcggggatg gagcgacaga
   108901 agttttgaga attcaagaga aggtcacggc gagacgagcc gtttatcatt acgataggtg
   108961 tcaagtggaa gtgcagtgat gtatgcagct gaggcatcct aacagaccgg tagacttgaa
   109021 ccttgttcct acatgacccg atcaattcga tcaggcactc gccatctatt ttcattgttc
   109081 aactctttga caacatgaaa aaaccaaaag ctctgccctc cctctctatc ggatggaagg
   109141 gcagaggcct ttggcgtccc ctcgagtcaa gaattggggc ctcacaatca ctagccaata
   109201 tgcttttctc gcatgccttt cttcgttcat ggttcgatat tctggtgtcc taggcgtaga
   109261 ggaaccacac caatccatcc cgaacttggt ggttaaactc tactgcggtg acgatactgt
   109321 aggggaggtc ctgcggaaaa atagctcgac gccaggatga taaaaagctt aacacctctc
   109381 gttcttattc cctttgcaat atgaaaaaaa aaaaatgaaa aatgcaaaag tcgtcttatt
   109441 caaaacccca attatgaaat cccttctccc ccacttcaca cctagtaacg caccgtgttc
   109501 ttatagagag aaaggtgctt tcacatcttc ttaacccgaa atggctgagg agaggaaagg
   109561 ttcctttttt ttagggtact tccgggaaca gatccagtgg agacggggcg gggcctgtag
   109621 ctcagaggat tagagcacgt ggctacgaac cacggtgtcg ggggttcgaa tccctcctcg
   109681 cccacaaccg gccccaaagg gaaggaccct tccctctggg ggtaggaaaa tcatgatcgg
   109741 gatagcggac ccaaagctat ggaacttggg tgtgggtctt ttgtcgaaat ggagtagcct
   109801 tactttttct ttttttttat ttagcattca tggtttttta aataaagtat gcccggcccg
   109861 aagcagaata gcagagcaag tattagtagc atagcaaaaa tgtgttcctc gtcattaata
   109921 tgtttgctcg cggtaattgt ggcctctcgg gagaatcgat tactgcatct ttgatgcact
   109981 tgctagtact agtacatctg agaattctta attggctaat tggaaatagc ccccggacta
   110041 tggaacaaag gattatcccg gacctacacc gaggtattga cggttattct caaatatcgc
   110101 agaaccgaat gtgatacgat gagatagaat gcaatagaaa caaagacaca gggaacgggt
   110161 tacctacttt taacggtcaa agcgaaccct ttcattctga cattctgaat tctttaattc
   110221 ggaatgaatc aaatctcccc aagtaggatt cgaacctacg accagtcagt taacagccga
   110281 ccgctctacc actgagctac tgaggaacag cgggagattc tatctcatag agttcaattc
   110341 ccgttctcaa cccatgaccg atatgaactc gaagtttcct tcgtaactcc ccgaacttct
   110401 tcgtagtggc tccgtcccat gccccgtttc atagggaacc acaaagtggc tctatttcat
   110461 tatattccat ccatatccca attccattca tttaatatcc ctttggtgtc attgacataa
   110521 gaattgatat aagagatgtc gtttctagtc tatctgtttc tatttctata tatggaaagt
   110581 tcaaaaatca tcatataata atccagaaat tgaaatagaa aagaaaaaag ggaggtttgt
   110641 gatgattttt caatctttta tactaggtaa tctagtatcc ttatgcatga agataatcaa
   110701 ttcggtcgtt gtggtcggac tctattatgg atttctgacc acattctcca tagggccctc
   110761 ttatctctta cttctccgag ctcgggttat ggaagaagga accgagaaga aggtatcggc
   110821 aacaactggt tttattgcgg gacagctcat gatgttcata tcgatctatt atgcgcctct
   110881 gcatctagca ttgggtagac ctcatacaat aactgtccta gctctaccgt atcttttgtt
   110941 tcatttcttc tggaacaatc acaaacactc ttttgattat ggatctacta ccagaaattc
   111001 aatgcgtaat cttagcattc aatgtgtatt cctgaataat ctcatttttc aattattcaa
   111061 ccatttcatt ttaccaagtt caatgttagc cagattagtc aacatttata tgtttcgatg
   111121 caacaacaag atgttatttg taacaagtag ttttgttggt tggttaattg gtcacatttt
   111181 attcatgaaa tgggttggat tggtattagt ttggatacag caaaagaatt ctattaggtc
   111241 taatgtactt attcgatcta ataagtacct tgtgtcagaa ttgagaaatt ctatggctcg
   111301 aatctatagt attctcttat ttattacctg tatctactat ttaggcagaa taccgtcacc
   111361 catttttact aagaaactga aagtgaaaga aacctcagaa acctcagaaa cggaagaaag
   111421 ggaggaagaa acagatgtag aaatagaaac aactttcgaa aggaggggga ctaaacagga
   111481 acaagaggta tccaccgaag aagatccttc tccttccctt tttttggaag aaaaggagga
   111541 tccggatggg aatcaagaaa attcgaagtt agaaatattt aaagaaaaag aagagaaata
   111601 tttattatgg tttgagaaac ctctcgcgac tcttcttttc gactataaac aatggaatcg
   111661 cccatttcga tataaaaaaa agaaaagaaa taatcgattt attaatgttg taagaaatga
   111721 aatgtcacac tttttttttt atacatgtca aagtgatgga aaagaaagga tctcttttac
   111781 gtatccagca agtttgtcaa cttttttgga aatgatacaa caaaagatgt cttttttaac
   111841 aaaagaaaaa ctatcctctg atgaattgta taataattgg agttacacca atgaaaaaaa
   111901 tattaataca taaaataaat atactaagag ataaaaagag atgcgacttc cccctacata
   111961 ttttaaacct tcccctacaa aaaaaccggt aataccaacc ccattcgtaa ttccatcaat
   112021 cactcgtcta tcgaacaaat gggttagttc agctaatcct cttatccatt gagttaagga
   112081 tagtgcataa aaagcatcta tataagcacg attatatgac caatcatata gcaaattgat
   112141 aattttatct cccaaaactc tttgactctt attgactctt ttagtaaata aattaagtcc
   112201 attccagttt tggaaagatg aataaaaggg tttatataaa aaagccgcta taaatattcc
   112261 aaaaaacgtt atactaactg aaaaagttgc atttggcaaa aattcatacc aatcaaaaaa
   112321 attatttgaa ttttgatgta aaagatttat agacggagtt aacaattttg ctaagatatc
   112381 caaatggttt ccttcttgat taaagggaat tcctacggct ccaacaaaca aagggaataa
   112441 gactaatata agcatagaga atagcatagt attgtccgat tcatggggat aaaaaaaagt
   112501 ctttgtagga ccaaacggaa aaatagtaag aaaaggcatt tttgttacat gagtatccat
   112561 tcggtatgtt ttcttcgaaa aaaaagaagt cctttccctt tcattattat ttatttttaa
   112621 taaagcaaat aaaggaaaac tttttttaat cgattttggc tcttctttac cccatagaga
   112681 tattgaatag aaggaatttc cttttttgcc gctgtaattt tgaaaacgaa cgtttaaatg
   112741 tccttcaaaa gtaagtaaat aaacccgaaa catataaaat gcagttaatc cggctgtgaa
   112801 agaagcaatt attgcgaaaa tcggtgaata taaccaacta tcattaagaa tttcatcttt
   112861 ggaccaaaaa caagcaagag gtggaatacc acaaagagaa agtgtaccta ataaaaaagc
   112921 agtttttgta attggcacgt gctttcttaa cccgcccata agagccatgt tctggctttt
   112981 atctggagcg tatccaacaa gagcttccat tgaatgaata attgatccgg atcctaaaaa
   113041 caacaaggct ttcgaataag catgagtaat caaatgaaat aaagcggctc gataggaccc
   113101 catacctaga gctaacatca tataacccaa ttgagacatt gtagaatagg ctaaactttt
   113161 cttaatatct ttttgagcaa gagctaaagt ggctcctaat aatactgtta ttatacctat
   113221 aaaagatatt agattcatta tgtatggtat cgctatgaaa agtggaagaa gacgagctac
   113281 aagaaaaatt cccgctgcta ccatagtagc ggcgtggata agagccgaaa taggagtagg
   113341 cccctccatg gcatcaggta accatacatg aaggggaaat tgtgcggatt tagcaactgc
   113401 gccgccaaat aatagaaagg cacacaaagt aacaaataaa aagttaacct cgttattata
   113461 aatcaagtta ttgaatattt cgaacaaatc ccgaaattcg aaactgcccg ttgtccaata
   113521 aagacctaag attcctaata ataaaccaaa atcccctaca cgattagtta caaaggcttt
   113581 ttgacaagca cttgccgcac taggtcgtgt gaaccaaaac cctattaata gataagaaca
   113641 catcccaacc aattcccaaa aaatataaat ttgtatcaaa ttcgaacttg taactaatcc
   113701 caacattgaa gtattaaaaa aactcatata agcaaaaaat ctcaaatatc cttgatcatg
   113761 agacatataa ttgtcgctat aaaaaagaac cagaattcca actgtggtga ttaatattga
   113821 cataatagaa gtaagcggat caataaagtg tccgaactcg aaagaaaaat cattattgat
   113881 ggtcaaagac catatgtatt gatagataga actcctattt atttgctgaa tagatagatc
   113941 gaccgaaaaa atcataacta tacttaacaa aaaaatacta ggaaaagccc aaatacggcg
   114001 aagatttttt gttgccgttg gaaaaagtag aagtcccact cctattaaca taggaactgg
   114061 aagcggaacg aaaggtatga tccaagaata ttgatatgta tgttccataa aaataataat
   114121 ttttttattc ttaattaatt gtttctgatt caccggttct tatctctttt aaaagagatt
   114181 actaaagtat taaaaaagca actgaaacta aaatggaatt ttctattcgt agttagtttg
   114241 aacctttctc aactacttca aaaatttgca aagtgaaaaa taacgaatcc ttttatacta
   114301 agtaagattt ttgtaagatt tttaggaaaa cgtagcagca aattccaatt tccattatta
   114361 ttccctatta caaaaattta tggacatata tcaagactaa aaaattggac aaaaaaaaga
   114421 agtactttat tttgatatca atcatcggat gtcccataac tttgcctaat aaaaaaagaa
   114481 ctaggtattt ttgtttgttt attcagaata attaacgagt ttaattcggg actgattgat
   114541 tgtgttctat tctaataaat ggtatttaat aaccaattac tagaattact agaaaagaaa
   114601 aaagaaaaag attcaaattt tttattaggt aggtaagggt tcttaagctt gttcgatatg
   114661 tattttttat gtacaaatgt aacatcccaa aaagagagag agatagaaag gtatcacaaa
   114721 taactccgaa atacaaaaaa gagagagaga tagaaaggta tcacaaataa ctccgaaata
   114781 caaattattt tgcctcagat attgtatgga ataggaattg aaaaaaaaaa atgatttgtt
   114841 ttaaacaata gatgtctttc acatccaatt tttgtaatga ataacttttt attttttgaa
   114901 tggcagttcc aaaaaaacgt agttctatat taaaaaaacg tattcgtaaa aatatttgga
   114961 aaaaaggggg atattgggca gcgcggaaag ctttttcgtt agcgaaatcc ctttcgaccg
   115021 ggaattcaaa aagttttttg tacgacaaat aattaataaa acgttggaat aattggaatc
   115081 cgcatccacc tgactccaaa aacgagccaa tttagtttcg aatttcgatt ccgtttttta
   115141 atatagaata gaaaaataga agtaaaaaaa atagaaatag aaaaagtaag taataaataa
   115201 tgatttccat tccctgctgt tttgaaccaa tggatttggc tactgaatcg gtactttttt
   115261 tttatttgaa aaaaaaaaga ataaaaaatt gagagttttg cctttatttg tatttgaata
   115321 tgcttttcat tcccgggatg gggattctta attttcccat cacccaccca cttataaata
   115381 agacaataat aaaggttttg ttttgtcttt tctttttttt tttttatatt tctccttttc
   115441 tatttcaatt ttctatttca atttatgcta ttctatagca taaattgaaa tctttagaca
   115501 aaagcaatga gttgttgaaa ctaattttga attatacttt ttttttaact ttctgaatca
   115561 tcactccaag tgagaatgag aaaagcgtct ttcgccattt cggcgtattt ctaatttcta
   115621 tacgaatagt atgcaattta taagtaataa aagaatccta tgtttgaaag ggaggatcaa
   115681 tctaaaaata tcgattttta gaattcggat ttagaaatca atttttgaag taggacaata
   115741 gaaatcgaaa ttcttttata taatatgtat agctcgatac ctaattggtt tgataaaccc
   115801 taagacaaat tcatactgaa aaaaaaccta acgattatca caagacaaaa gttatgcaaa
   115861 ttaaatcaaa ttttttgaat tattggatat tatgcttaaa ttgtgatcgt gatccataaa
   115921 aaagaaaaag aatatgttat tgttaagtta aataaaactg aaaccttaaa taactaaata
   115981 aaacgataaa aaagagactg tttcaatctc tattgaaaca agtttttatt catcaattga
   116041 atgcttccta aaaaccaaaa gtatttcatt gaaactttct ctttcacttt ccatctcgac
   116101 gattaaataa aaataagtta ttattatttc tagcaagccg ctatggtgaa atcggtagac
   116161 acgctgctct taggaagcag tgctagagca tctcggttcg aatccgagtg gcggcataac
   116221 atcttctaaa agatatataa aagccctata atgaattgaa tttccgattt ccattccgta
   116281 tactcgagag actttcactt tttgctttta atttcatttt ttatttatga tattttcaac
   116341 tttagaacat atattaactc atatatcatt ttcggtcatt tcaattggaa ttacaatcca
   116401 tttaataacc ttattagtcg atgaaatcgt aggactatat gattcaccag aaaaggggat
   116461 gatagctacc cttttctgtc taacaggatt attagtaatt cgttggattt attcggggca
   116521 tttcccatta agtgatttat atgaatcatt aatctttctg tcatggagtt tctccattat
   116581 tcataggatt ttaaaacata aaaatcattt aagcgcaata accgcgccaa gtgctatttt
   116641 tacccaaggc tttgcaactt cgtgtttgtt aaccaaaatg catcaatccg aaatattagt
   116701 gcccgctcta caagttcagt ggttaatgat gcacgtaagt atgatggtat tcggctatgc
   116761 agctctttta tgcggatcat tattatccac agctcttcta gtcattacat ttcgaaaagt
   116821 gataaggatt tttggtaaaa gcaataaatt attaaatgga actgtaactg agtcattttc
   116881 cttcggtgaa atacaataca tgaatgcaaa aaccaatgtt ttactaaata cttatttttt
   116941 ttctgctaga aattattaca ggtatcaatt gattcaacaa ttggatcatt ggagttatca
   117001 tattattagt ctaggattta tctttttaac cataggtatt ctttcaggcg cagtatgggc
   117061 taatgaggca tggggatcat attggaattg ggatccaaag gaaacttggg catttattac
   117121 ttggactata ttcgggattt atttccatac tcgaacaaat aaaaaatcgg aaggttttaa
   117181 ttccgcaatt gtggcttcta tgggctttgt tataatttgg atatgttatt tcggggtcaa
   117241 tctattagga atagggttac atagttatgg ttcatttaat taacaattca catctaattg
   117301 aattgcaaat tgaagaaaag aaagggcctg atgaagacaa acataggatg gcgcatatat
   117361 ataaacgaaa ctgagtggaa accgccgaga accttttgaa tcactccact acttgattca
   117421 aaaggttctc acaaacccaa aaggggtttg gttacaattc aaatttattt tttctttttt
   117481 tattcatgaa aattctctat aaaaaaatta gatagaatag cttcgacctt gtccactgat
   117541 agtgacagaa cgaaatccgg ataaatacca ataccaagta cgggtagaag aatagagatc
   117601 aaaacaaata attcccgtgg tccagaatca aaaaaataag agtttacgcc attaaatagc
   117661 ttgtacccat aaaacatttg ccgtaacata gataatgaat aaataggagt taatatcatt
   117721 ccaattgcca ttacaaaagt aatcagtatt tttgctatta aaaaatattt ttggctagta
   117781 attattccaa aaaatactat caattccgca acaaaaccac tcatgcccgg taatgcaagg
   117841 gaagccattg ataagatact aaatagcgtg aatatctttg gaattggtat agccagtccg
   117901 cccatttcgt cgagataacc atgacgtatt ctatcataac tcgttcctgc taagaaaaaa
   117961 agtgcagcgc taataaaccc atgagaaatt atttgtaaaa tggctccgct gagtcctgta
   118021 tcagttatcg agccaattcc tataattatg aaacccatat gagatacaga ggaataggcg
   118081 attctttttt ttaaattgcg ttggccagga gatgttaaag ctgcataaat tatttgcatt
   118141 gtacctacta tgattaacca gggagaaaat agagaatgag cgtgcggtaa tagttccata
   118201 ttgatccgaa ccaagccata tgctcccatt tttaataaga ttccggccag aagcatacaa
   118261 gtactgtaat gggcctcccc atgggtgtcc ggtaaccatg tatgtaaggg tataatcggt
   118321 gatttgacag caaaagcaat aagaaatcca atatagaata gtatttccag tgccacggga
   118381 tacgatcgat tagctaatat ttccaaattt aatgttggtt cattggaacc atataaaccg
   118441 atacccaaaa ctcctattaa tagaaaaacg gaacctcctg cagtgtacaa aataaacttt
   118501 gtagctgaat aaagacgttt ctttccaccc catgctgata gaagtagata aacaggaatt
   118561 aattctaatt cccacatgat gaaaaaaagt aaaaggtcac gagaagcaaa tgatcctatt
   118621 tgaccgctat acattgctaa catcaggaaa tagaataatc gggaattccg agtaactggc
   118681 caagccgcta acgtagctaa agtggtgata aatcccgtca ataaaatggg tcctagggaa
   118741 agtccatcta ttcccaatct ccagtaaaaa ccaaaaaaat cgatccattt ataatcctct
   118801 gcgagttgta ttaatggatc gtccaattca aaatgataac agaaggcata ggtcgttaga
   118861 aggagttcta gcacgcatat atatatagta taccccctag tcaccttatt tcctctatga
   118921 gggagaaaga aaatgaaaaa acccgtggct atcggaaaaa ctacaattat tgttaaccaa
   118981 ggaaaaaagt tcgtggtaaa ggcaagatac actcgaacca gacaaaaccg tgctcgaaaa
   119041 atagaatata tattctgaat tttttttttt atttttcgag tacgggtttt tgtcggtaat
   119101 cagtaagtaa aaaaaatgta ttcaaaatag attcaagtgg ggttttgggg aacgtatcaa
   119161 tatcaataag ctagacccat gcttcgagtt gtttcatgcc ataaataaac tcgaacactc
   119221 aagaaatccg ttggacaggc ggattcacat ctcttacaac caacacaatc ctccgttctt
   119281 ggagcagaag caatttgttt agctttacat ccgtcccaag gtatcatttc taatacatcc
   119341 gtgggacatg ctcggacaca ttgagtacac cctatacatg tatcataaat ctttactgaa
   119401 tgtgacattg aatctatcta tttctgaatt cataaatttt cgatctagta attttggaaa
   119461 tgaatcatat attgaaacac cagatcaatc aacgatttac cagaattttg gaatcaatcc
   119521 atttctggat caactgataa gagggaacaa agatactttg attttttacg ttttcgccga
   119581 tatgatcgag gttaggacgt attatagatg ctaatttgaa tttatgaata ttctgatttt
   119641 gaaatactat tttatttatt caacaaagtc gattgattga tacgaatcga ttttctgtta
   119701 cgataaattg acgaaacaat agctgatccg atagctgctt cagcggctgc aatagctata
   119761 acaaaaattg agaaaatatc tccttttaat tgcctactat caaaaaaatc ggaaaatgtt
   119821 acaaaattta tattaaccgc atttaatata agttcaagac acatcagggc ccggacaata
   119881 ttttggctcg tgatcaatcc atagatacca atagaaaata aataagcact caaaataagt
   119941 acatgctcga gcatcattga ccaactccgt accaatttcg attcatttca atatgaacaa
   120001 taagtcaagt gatttgatta cttataatct aacaagtata gaacaaaaga atatattgct
   120061 aatagatcaa atcaataaac ttctatttga tttatacatg aaacagtatt caaatcgaat
   120121 tgaaggcaaa tagatgtgat aacacagaaa agtcgaattt ggattgctgt tgctagttat
   120181 aaagattttt tactgacgag ctacggcaat tgcacctatc aaagcaacta aaagaatgat
   120241 cgaaatgagt tcaaatggaa gaaaaaagtc ggttgataaa tgaattccaa tttgctgact
   120301 gttacttatc aaatcttgct ctataatctg gttggatcgt gtagtccaaa taatcccgta
   120361 ccacgacgta tctagaatag tagtgagtaa ggacaaaaaa atacttgtac aaaccagaga
   120421 agtaactcca ttcccaatag tccaaagatt caaatgaaaa tcgttggaat agtctgaacc
   120481 attcatgaac attacagcaa atatgattaa aacatttaca gctcctacat aaataaggag
   120541 ctgtgcagca gctacaaaag gcgaatttga tagaatatag aataaggata tacaaataag
   120601 aacgaatccc aatgaaaagg cagaataaat cgggttggta agtaatacca ctcccagacc
   120661 tcctaatata agacccgatc ctagaaaaac taaaagaaaa tcatgtattg gtccagccaa
   120721 atccattata ttaaaataag agataaataa atcgaaatgt tttttcatga ccttattgaa
   120781 ccgaccaggc aatttttttt atgaggcatt cccgattgaa ttcaattcaa atctaatagg
   120841 tgtgaattga tgtgggtaca gttattggat caatttagtt cttttcttta ttggaaatgg
   120901 cagttggaaa ttgaaagtct atatttcgaa aaaattgtgg atatattaac agactttcaa
   120961 tacaaattaa tttgtacttc tcataatcca atctatagtt gggatttgta ccaaacaaag
   121021 agaaagacct tattccttta taccaacacg gaaccctagt aatttccaat aataaagaga
   121081 tttacccgtt ttttctttga gacgaattca aaactgttcg aattgtaaaa tcgtcaatta
   121141 ctgacattgg taaacgacct aaagcaattt gattgtaatt caattcgtga cggtcgtaag
   121201 tagcaagttc atattcttca gtcattgata aacaatttgt tggacaatac tcaacgcagt
   121261 taccacaaaa aatacaaatt ccgaaatcaa tactgtaatt aagcaatcgt ttctttcgaa
   121321 tatcagtttc caatttccaa tcaacaacag gtagatctat aggacataca cgaacacata
   121381 cttcacaagc aatacattta tcaaattcaa aatggattcg accgcggaaa cgctccgatg
   121441 ttattaattt ttcataagga tattgaatag ttacagggaa acgatttgct tgggataagg
   121501 taatcatgaa actttgacca atgtaccttg cagctcgtac tgtttgttga ccataattca
   121561 tgaacccagt taccataggg agcatatcgg gaatatctat gaataaattt tttctttctc
   121621 ttgtttgagg taagccgtga atatagtatc cctttttttg tctacagtga aaggagttgg
   121681 gaagaggttg ttaataatag attaccgaga gaaataggta aaagaaattt ccagccaaga
   121741 tttaataatt ggtccattct tagtctaggt aaagtccatc ttgttgtgat agaaatgaac
   121801 aagaacaaat aagttttagc taatgtaata aagataccaa ttgtcgttcc aaagattcca
   121861 tccgctttat ttatttcaaa taactcagga acaaatatgt acggaagtga aagattccaa
   121921 ccgcccaagt aaagaactgt tacaaataat gaggaaacta ataaatttag ataggaagca
   121981 acgtaaaata aaccaaattt gatccccgaa tattcggttt gatagcctgc tactaattct
   122041 tcttctgctt ctggtaaatc aaaaggtaat ctttcgcatt ctgctaggga agaaattaga
   122101 aaaacgataa accctatagg ttgacgccac aaattccacc cccaaaaacc atattttgat
   122161 tgcgccccga ctatatcaac tgtacttgaa ctattagata atcatagtcg gtgataacat
   122221 tactgttccc atcgctatta caaaaccgta catgagattt tcacctcata cggctcctca
   122281 gggccacaaa taaatgtaag gaccgggcaa gtattcgtta tcttgatatg gttatagcat
   122341 agatagactc gtggaaggtc cccaattata ccaatggaat tctgtctgct ataagaataa
   122401 atcaaaaagc atttctgaat cgatctcatc cttcaacttt ttttgggtga gtaataactt
   122461 aataaatcct tcaatattca ataaaatact ctttgtagaa atatctattg atatttcgag
   122521 ccatcatttt tttttgatta cgaaaaaaaa ttagacatta cattagttca tgaatcatga
   122581 cacaattttt ctttctatga agataggaaa gaaataagaa aaaaatagct tttcttttta
   122641 ttgtaatttt tttttttttt ctatgttttt ttgttcctct tcttctttct gagaaaaagg
   122701 gggcctcaaa aaagtaaagg attatttcgt tcccgatagt aatttcttta attgggggat
   122761 aggagcatac tctgaatcgg aattgtgggg agtactgcct gatcatttct accaacttaa
   122821 agccccaatt agtattcttt ttatgttatg cagacgtatc tttttcgtta atttacataa
   122881 tctccattac taattctttg tgtgtatttt agtgttcctt attatccacc catttttttt
   122941 ttcaatcccc cgttcgttaa tatatgtatt gtaatacatt caaacatata gtgaaaactc
   123001 catacggttg acttttgagc ccgcttcaag ctaggatgac caatcaacta atcttggggt
   123061 aaagggcatc ttccactttt gtttactttc acttaactct tgtacatagg aaatgagact
   123121 caatctgctt ttactgcgaa tttagaagtt gttttctttc actcatatat aactatctaa
   123181 tttttttatt aacctaaaga ataaataaat ggataaaaaa aaaatgcgga tatccattaa
   123241 atttcttttt tttttctaga aggaaaagaa aagcttatat tttagcgaat cgcacgtaga
   123301 gatattgata aaacacataa agttaatggt atttcataac taatcgattg agcagcagct
   123361 cgcagaccac ctaaaaacga atatttatta tttgatccat atcctgacat aagaagtcca
   123421 ataggagcaa tacttgaaac ggcaatccat aaaaaaatac caatattgag atcagctaaa
   123481 acaaggtgat aactaaaagg aattactgaa taacttagta gaattgatat gactgctata
   123541 gatggtccaa tactgaagaa acgagtattt cctctagctg gaagaagatt ctctttgaaa
   123601 agtagttttg ttccatctgc taaagcttga agaattccga aagggctggc gtattcaggg
   123661 ccaatacgtt gttgtattcc tgcagatatt tctctttcta accacacaat tactagtaca
   123721 cctattgtga ttcctaatac aagagtcaaa ataggggcaa acacccgtat ggtcccatag
   123781 agctctttta aggattccaa tcgggaaaaa gaattaatat cttgtacttc tgttgtatcg
   123841 actatcattt caacgatcaa cttctcccat aatgatatct atactaccta gtatcgtcat
   123901 aatatccgcc aatttcattc ttttaactaa ctgaggaaga atttgcaaat tgataaaacc
   123961 cggtgggcga attttccatc gccaaggaaa actactttga tctcctatca gaaaaattcc
   124021 caattctcct tttggggctt cgactctcac ataaagttct tgtttcggta attcaaaagt
   124081 aggagaaggt tttttactaa tgaatcgatc ttcaaaatca ttccattctg gatcgctttc
   124141 tctagcaaag catcggattt ctaaattctc atagggcccc cccggaattc cttccaaagc
   124201 ctgttgaata atttttacgg attctgtcat ttcaccgatt cggactaaat aacgagctaa
   124261 tgaatctcct tctttttgcc actggacttc ccaatcaaat tcgtcgtaac actcataacg
   124321 atccacttta cgaagatccc attctattcc agacgctcgt agcattggtc ctgataaacc
   124381 ccaatttatt gcttcttctc caccaaaaat gcctactcct tcaactcgtt ctaaaaagac
   124441 agggtttcgc gtaataagtt tttgatattc aacaaccccc gttaaaaaat aatcacagaa
   124501 atccaaacat ttctctatcc agccatgggg taaatcggcc gctatccctc cgatacgaaa
   124561 ataattatgc atcattctca taccggtggc agcttcgaat aggtcatata ctaattctct
   124621 ttctctgaaa atatagaaga agggagtctg tgcaccgata tctgccataa aagggccgag
   124681 ccataacaga tgagaggcta tacgactcaa ctccaacata attactctga tatagctggc
   124741 ccttttaggt acttgaatat ttcccaactg ttctggtcca tttacagtta ttgcttctgt
   124801 gaacatagta gctaaataat cccaacgtgt tacataaggc agatattgta taattgttcg
   124861 gttttccgca attttttcca tccctctgtg taaataaccc aatatcggtt cacagtcaat
   124921 aacatcttcg ccatcgagag taacgatgag acgaagaaca ccgtgcattg atgggtggtg
   124981 aggtcccata tttactctca taaggtcttt tcctgtagct agtatactca taggtttttc
   125041 ctcgattcat tcttacatga attgttgaaa acaaaaagaa gttatcaaga ttcaaaatct
   125101 aataaatcaa ataattcaaa attctttttt caaattaacg attttttgac tcccggatat
   125161 tcaactgact aattaattct ttataacgta ctctattttt ctttgacaaa taagaaagta
   125221 gccgttggcg tttttccaga actttccgta aacccctctg agataaatag tcttttctgt
   125281 gcaattccaa atgggaagta agtctttgta tcttattagt gaaacttaat acttgaaatt
   125341 caacagaccc gctgttttct tttttttttt cttgaaaagt aactgagatg aatgaatttt
   125401 ttaccataaa acgaaaccct cttttccctt tcttttaata tgaaatttac tgatcagtaa
   125461 taataatgtt agtcatttga attgaatata cacaatcatc ttaaaaccgt tatgaacttc
   125521 cgataaaatc aatcaacaat caatcccatt ttcgatttga ttagggataa aaaaggatgg
   125581 tatatttctt caaaagagaa aaagcgagac ctaaaaaaaa attctgttaa ttcatttata
   125641 gatctaacca atccgtatgt ccttaaagtg gtatcctgta tcataatgga atgtaagaca
   125701 aggcatgcgt ccatctcttt gttttcatat accaggtatg gtacgcgatc gataagaaaa
   125761 acgtactagt aacaaattcg caatcgtgga tacatatgta tccttatcat actgaaacga
   125821 ctgccattat tggtattaaa ccaatagcga ttcatacaaa ctaaatcttc taatcgataa
   125881 ttgggccaaa gaaagaactt taatttaatt agtttctttt tcgatctagc aagatctttg
   125941 cttttatcca aaacgtgact cccttttttt acgttattac aaaatacaga atttctctga
   126001 ataccattct gattcttcca attgaaacaa atcagagttc tcaattctct acgacggttg
   126061 gggaataaaa tattttcagg aacaagcaaa tcataattct ttttgtctct atttccagtc
   126121 attctttgat gtcttgcaat ggattcataa ttgttttttt tatgaacatt gcttttttct
   126181 cggtatcttt tagtaatttg gcgcttattc ttatgaacca atgaaatacc tacgatttga
   126241 tatataaaaa actgtccatc gttttttaca gacagacgaa gcggttcgat aataaatatt
   126301 ccccctttca ccaattctgt aagagtgaaa tccttatgaa tcatcaaaat atccagaccc
   126361 atttctcccc cttgaataga ggatatagca atttctcttg gatttatcag tcgaagcagg
   126421 agacaataga tcttgatatt atttattatt ctttgattta aaaaagaatc ccatctcaac
   126481 tgaaaatgca aatacttttt taggaagaaa taaagttctg cttctgtgtt gttcttgtat
   126541 tgttttttcg ttctacgttt tttgatgtct gatcccgaag aatttgcttc aacatctttt
   126601 tcttggtttg agagaactga cccaagactt acttggtttt gtgcatctga tcgaggattc
   126661 cctcggtctg ggggttcttt ttcttcttta cttctattgt ataatttatt gtataattca
   126721 agagagtttt tttgattcga tgatataaaa agatcttcct ttttctttcg agttattttt
   126781 ttattcccat tttcatttcc cttaaaactg aaaagaagta atttgattgg tatgatccac
   126841 ggtttttttt tatatgcatt aaaaaatagc actaattctc ggaagaacca aagctccaga
   126901 tttgatatag gacaacttag tattgcttca ttcattccca tccaatcaaa aaagaacttt
   126961 ttttgattgg atggtttaat ttcttcatct tcatgaattg taagataaaa aagaactttc
   127021 ttattaattt catcaattat ttgatactta tcagccccaa tcttagtatt ttgattcctg
   127081 ttggtaccaa tatcaaccca gacttcaata tcaaccttat ttctaagaca aaaatcgaga
   127141 attctccaat caaaaaattt tctatccgaa aatttatcca tatccataat atcatcttct
   127201 tctagataat tattaatagg gatacctccc aacatatcaa ataatttgcc ttcccttatg
   127261 ttgggattag aaaagatttc ttctttatta tttacattat ttacttggaa taatgattta
   127321 tgaatatacg agtctttctt atcttcataa ttaatagatt tatatgataa aagatcatat
   127381 ctatagtgtt ttttaaaatt atctttttga ttctggaatg gattcgcttc aaaaaagttt
   127441 tgtttgtcgg aatgagttaa tctatttttt tcatatgaat cctttttgtt taaatctttc
   127501 ttttgagcca tactgtgttg attggctcta tttcgccatt tttgtggtac taatataggc
   127561 catcttatcc gagataaatc agattgatat tgataatgac cctttaacca gtttttccat
   127621 tgattcattt caaaattcaa aaaagattca tgtcttaatt cgtaatgaaa tattccttgt
   127681 tttttaaaat aatcttttat ttccttctta agaaaaaggg atgttccgtc atattgaaag
   127741 acaaatctta aattataaaa gtgaataggt tgggtttgtg ataatttgta aaatacatat
   127801 gcttgtgatt gtgagaaaaa agagaaatca taagaaatcg ttgaattctt attactaacc
   127861 ttagaaagtg atttttttat agtcgaaata aagtgaattc catttttact tgttttatta
   127921 attctttcct gatttgtttc attattgtgg atatttttct caataatttt gatttttttt
   127981 ggtgattcaa aaaaaaaaat tgcattgatt cttggaatat tgacaatagc tagaaaaatt
   128041 tttatgtata tcctttcaat gaaaaatttt agaaaaaaat atgatttacc aattaatcga
   128101 ctatttcttt tttttaatat ttgccaaatc tttttggacg ctccgaatat tttaggacga
   128161 taacttgttt tgttcgaact aatatttatt tcgtaagtta gcagtctttt tttcttttct
   128221 tttgtaattt tttctatttt cttttttatt atgtttgttc gattagtcag atcttttatt
   128281 tttttttcgg gcagtgctaa atttgtccaa tccatagatc gaatttgaat ggacgattcg
   128341 tgaatcatct gattactcat tatcaaatct tttttatctt cacccaattc atctatttct
   128401 cgcaatctaa ataatggaat ttggtttgtt tttgaaagtt cttttactct tccttttact
   128461 tttagtaata gaattctttt gatgacccat ctttttgttt cttttgcgat ttgttgaaaa
   128521 atttttgttc tttcttttaa aactcttaaa gactttcttt tcaattgtct aatttttttt
   128581 tttagttctt tgaaaatggg tttaaaaaac gaaggtcttt ttcggggagg accaaaaggc
   128641 aattccgctt ccattcccca aactgttaaa aaacaaaaat cgttgttttt ttgcccccct
   128701 ttttttttca ttgcatcttt atgagggaat tgtagcttag atttgtgcca ggggttcagg
   128761 caaaaaggaa ataggatctt tatctgaata ccctctgtta accagttttt cggaaattct
   128821 cgttcggata attgaacacc gtcatgggtg cattttacat acatttccct attccaatcc
   128881 tttaaatcct cggaccattc gggaatttga aataagagca tgcgagcaat atttttagct
   128941 attatcagtg aaggtaatat aatatatttt ctaagaatcc attgagttaa taatacaaaa
   129001 cttctgagta cttgagcaaa acaaaatgta ttccagattt ctgctatggg tatctctgtt
   129061 ttttcttttc ttttgtattt ttctcttttg tcctcctctt ggttatcgat ttttttttgc
   129121 ttttcaattt tcgaatcaga aagtttttgg tctttttgtt tccacatcca atttttaaaa
   129181 attattttca tcagttcgga aatagcaaaa ggaaaaaaaa aaagtttgtc tagcctgtcc
   129241 aaaaaaagcg gggaatgcac atttgcttga aacagttccc aagtaatagt tttacgtctt
   129301 tgtgcgcgca tagagccttt gattagacct cgacgaaaat ccgattcttg tgaataatgg
   129361 gtcaaattca ctttctttgc ttgcttagga ctcttagtat atttggtatt aatatacgtg
   129421 gaggtatttg gctttggctg gttatcagta aaaataacta catgtttgaa ctttcttgaa
   129481 cgaattgccc ctgctacagt ttcgcccctg tttttcgttt tttgtcctaa atcggtaatt
   129541 gagttgtatg accagcgagg aactttttta ctaatttctt ttattccaat agagtttttt
   129601 ctaattcttt ggtcgttggg atccgttata actacatcga ataaaatttt taaaattagt
   129661 atttgatctt ctgaatcaat tttttcttgt gtttgttctg gaaataaaga acgtactttt
   129721 tttgttgaaa ataattttat acgaaaccta tctagtgtct gctcaaattc gggataattc
   129781 ttaataagaa gaagaccatg aattttattt atccaaaacg tactgatgtt cttttggcta
   129841 gaagtttcat ttagcgttag gggtgaaaaa aaaaaatcga ttcttccacg ataaggtcca
   129901 tgcaaaaaag gatcgtattt tttaggtaag tattcttgtt tagtcttatc attacacaat
   129961 tgagtccttt tttcaagtac attcaaagta ctagatcctt tatctaaaac ttcgattcta
   130021 ttcctaaact ccttgtttaa gttatttttt ttttcattgg tgtaactcca attattatac
   130081 aattcatcag aggatagttt ttcttttgtt aaaaaagaca tcttttgttg tatcatttcc
   130141 aaaaaagttg acaaacttgc tggatacgta aaagagatcc tttcttttcc atcactttga
   130201 catgtataaa aaaaaaagtg tgacatttca tttcttacaa cattaataaa tcgattattt
   130261 cttttctttt ttttatatcg aaatgggcga ttccattgtt tatagtcgaa aagaagagtc
   130321 gcgagaggtt tctcaaacca taataaatat ttctcttctt tttctttaaa tatttctaac
   130381 ttcgaatttt cttgattccc atccggatcc tccttttctt ccaaaaaaag ggaaggagaa
   130441 ggatcttctt cggtggatac ctcttgttcc tgtttagtcc ccctcctttc gaaagttgtt
   130501 tctatttcta catctgtttc ttcctccctt tcttccgttt ctgaggtttc tgaggtttct
   130561 ttcactttca gtttcttagt aaaaatgggt gacggtattc tgcctaaata gtagatacag
   130621 gtaataaata agagaatact atagattcga gccatagaat ttctcaattc tgacacaagg
   130681 tacttattag atcgaataag tacattagac ctaatagaat tcttttgctg tatccaaact
   130741 aataccaatc caacccattt catgaataaa atgtgaccaa ttaaccaacc aacaaaacta
   130801 cttgttacaa ataacatctt gttgttgcat cgaaacatat aaatgttgac taatctggct
   130861 aacattgaac ttggtaaaat gaaatggttg aataattgaa aaatgagatt attcaggaat
   130921 acacattgaa tgctaagatt acgcattgaa tttctggtag tagatccata atcaaaagag
   130981 tgtttgtgat tgttccagaa gaaatgaaac aaaagatacg gtagagctag gacagttatt
   131041 gtatgaggtc tacccaatgc tagatgcaga ggcgcataat agatcgatat gaacatcatg
   131101 agctgtcccg caataaaacc agttgttgcc gataccttct tctcggttcc ttcttccata
   131161 acccgagctc ggagaagtaa gagataagag ggccctatgg agaatgtggt cagaaatcca
   131221 taatagagtc cgaccacaac gaccgaattg attatcttca tgcataagga tactagatta
   131281 cctagtataa aagattgaaa aatcatcaca aacctccctt ttttcttttc tatttcaatt
   131341 tctggattat tatatgatga tttttgaact ttccatatat agaaatagaa acagatagac
   131401 tagaaacgac atctcttata tcaattctta tgtcaatgac accaaaggga tattaaatga
   131461 atggaattgg gatatggatg gaatataatg aaatagagcc actttgtggt tccctatgaa
   131521 acggggcatg ggacggagcc actacgaaga agttcgggga gttacgaagg aaacttcgag
   131581 ttcatatcgg tcatgggttg agaacgggaa ttgaactcta tgagatagaa tctcccgctg
   131641 ttcctcagta gctcagtggt agagcggtcg gctgttaact gactggtcgt aggttcgaat
   131701 cctacttggg gagatttgat tcattccgaa ttaaagaatt cagaatgtca gaatgaaagg
   131761 gttcgctttg accgttaaaa gtaggtaacc cgttccctgt gtctttgttt ctattgcatt
   131821 ctatctcatc gtatcacatt cggttctgcg atatttgaga ataaccgtca atacctcggt
   131881 gtaggtccgg gataatcctt tgttccatag tccgggggct atttccaatt agccaattaa
   131941 gaattctcag atgtactagt actagcaagt gcatcaaaga tgcagtaatc gattctcccg
   132001 agaggccaca attaccgcga gcaaacatat taatgacgag gaacacattt ttgctatgct
   132061 actaatactt gctctgctat tctgcttcgg gccgggcata ctttatttaa aaaaccatga
   132121 atgctaaata aaaaaaaaga aaaagtaagg ctactccatt tcgacaaaag acccacaccc
   132181 aagttccata gctttgggtc cgctatcccg atcatgattt tcctaccccc agagggaagg
   132241 gtccttccct ttggggccgg ttgtgggcga ggagggattc gaacccccga caccgtggtt
   132301 cgtagccacg tgctctaatc ctctgagcta caggccccgc cccgtctcca ctggatctgt
   132361 tcccggaagt accctaaaaa aaaggaacct ttcctctcct cagccatttc gggttaagaa
   132421 gatgtgaaag cacctttctc tctataagaa cacggtgcgt tactaggtgt gaagtggggg
   132481 agaagggatt tcataattgg ggttttgaat aagacgactt ttgcattttt catttttttt
   132541 ttttcatatt gcaaagggaa taagaacgag aggtgttaag ctttttatca tcctggcgtc
   132601 gagctatttt tccgcaggac ctcccctaca gtatcgtcac cgcagtagag tttaaccacc
   132661 aagttcggga tggattggtg tggttcctct acgcctagga caccagaata tcgaaccatg
   132721 aacgaagaaa ggcatgcgag aaaagcatat tggctagtga ttgtgaggcc ccaattcttg
   132781 actcgagggg acgccaaagg cctctgccct tccatccgat agagagggag ggcagagctt
   132841 ttggtttttt catgttgtca aagagttgaa caatgaaaat agatggcgag tgcctgatcg
   132901 aattgatcgg gtcatgtagg aacaaggttc aagtctaccg gtctgttagg atgcctcagc
   132961 tgcatacatc actgcacttc cacttgacac ctatcgtaat gataaacggc tcgtctcgcc
   133021 gtgaccttct cttgaattct caaaacttct gtcgctccat ccccgcaggg gcagagaacc
   133081 cgtcgctgtc tcggctgtgc taccagaggc tctggggaag tcggaatagg agagcactca
   133141 tcttggggtg ggcttactac ttagatgctt tcagcagtta tccgctccgc acttggctac
   133201 ccagcgttta ccgtgggcac gataactggt acaccagagg tgcgtccttc ccggtcctct
   133261 cgtactaggg aaaggtcctc tcaatgctct aacgcccaca ccggatatgg accgaactgt
   133321 ctcacgacgt tctgaaccca gctcacgtac cgctttaatg ggcgaacagc ccaacccttg
   133381 gaacatacta cagccccagg tggcgaagag ccgacatcga ggtgccaaac cttcccgtcg
   133441 atgtgagctc ttggggaaga tcagcctgtt atccctagag taacttttat ccgttgagcg
   133501 acggcccttc cactcggcac cgtcggatca ctaaggccga ctttcgtccc tgctcgacgg
   133561 gtgggtcttg cagtcaagct cccttctgcc tttgcactcg agggccaatc tccgtccggc
   133621 ccgaggaaac ctttgcacgc ctccgttacc ttttgggagg cctacgcccc atagaaactg
   133681 tctacctgag actgtccctt ggcccgtagg tcctgacaca aggttagaat tctagctctt
   133741 ccagagtggt atctcactga tggctcgggc ccccccggaa ggaggccttc ttcgccttcc
   133801 acctaagctg cgcaggaaaa gcccaaagcc aatcccaggg aacagtgaag cttcataggg
   133861 tctttctgtc caggtgcagg tagtccgcat cttcacagac atgtctattt caccgagcct
   133921 ctctccgaga cagtgcccag atcgttacgc ctttcgtgcg ggtcggaact tacccgacaa
   133981 ggaatttcgc taccttagga ccgttatagt tacggccgcc gttcaccggg gcttcggtcg
   134041 ccggctcccc tgtcatcagg tcaccaactt ccttgacctt ccggcactgg gcaggcgtca
   134101 gcccccatac atggtcttac gactttgcgg agacctgtgt ttttggtaaa cagtcgcccg
   134161 ggcctggtca ctgcgacccc ctttgtgagg aggcacccct tctcccgaag ttacggggct
   134221 attttgccga gttccttaga gagagttgtc tcgcgcccct aggtattctc tacctaccca
   134281 cctgtgtcgg tttcgggtac aggtaccctt ttgttgaagg tcgttcgagc ttttcctggg
   134341 agtatagcat gggttacttc agcgccgtag cgcctggtac tcgaacattg gctcggggca
   134401 ttttctctac cccttcttac cctgaaaaag caggggcacc ttgcgtcctt gaaccgataa
   134461 ccatctttcg gctaacctag cctcctccgt ccctcgggac caacaagggg tagtacagga
   134521 atattcacct gttgtccatc gactacgcct ttcggcctga tcttaggccc tgactcaccc
   134581 tccgtggacg aaccttgcgg aggaaccctt gggttttcgg ggcattggat tctcaccaat
   134641 gtttgcgtta ctcaagccga cattctcgct tccgcttcgt ccaccgccgc tcgcgcgggt
   134701 gcttccctct aaggcggaac gctcccctac cgatgcattt ttacatccca cagcttcggc
   134761 agatcgctta gccccgttca tcttcggcgc aagagcgctc gatcagtgag ctattacgca
   134821 ctctttcaag ggtggctgct tctaggcaaa cctcctggct gtctctgcac ccctacctcc
   134881 tttatcactg agcggtcatt taggggcctt agctggtgat ccgggctgtt tccctctcga
   134941 cgatgaagct tatcccccat cgtctcactg gccgaccttg acccctgtta ttttgaggtc
   135001 atatctagta ttcagagttt gcctcgattt ggtaccgctc tcgcggcccg caccgaaaca
   135061 gtgctttacc cctagatgtc cagtcaactg ctgcgcctca acgcatttcg gggagaacca
   135121 gctagctctg ggttcgagtg gcatttcacc cctaaccaca actcatccgc tgattcttca
   135181 acatcagtcg gttcggacct ccacttagtt tcacccaagc ttcatcctgg tcatggatag
   135241 atcacccagg ttcgggtcca taagcagtga caagtgccct atgaagactc gctttcgcta
   135301 cggctccggt gggttccctt aaccaagcca ctgcctatga gtcgccggct cattcttcaa
   135361 caggcacgcg gtcagagccc tggtctcctc ccactgcttg ggagcttacg gtttcatgtt
   135421 ctatttcact ccccgatggg ggttcttttc acccttccct cacggtacta cttcgctatc
   135481 ggtcacccag gagtatttag ccttgcaagg tggtccttgc tgattcacac gggattccac
   135541 gtgccccatg ctactcgggt cagagcgtaa gctagtgatg ctttcggcta ctggactctc
   135601 gccatctagg gtgcagcact ccaccgcttc gcctagcagc acgacgcttg tattgctctc
   135661 ccacaacccc gttttcacgg tttaggctgc tcccatttcg ctcgccgcta ctacgggaat
   135721 cgcttttgct ttcttttcct ctggctacta agatgtttca gttcgccagg ttgtctcttg
   135781 cctgcccatg gattcagcag cagttcgaaa ggttgaccta ttcgggaatc tccggatcta
   135841 cgcttatttt caactccccg aagcatttcg tcgcttacta cgcccttcct cgtctctggg
   135901 tgcctaggta tccaccgtaa gcctttcctt gtttgaacct cgcccttaac tttactttaa
   135961 ggctatgcca tcctaaggtg ctgctaaatg gaaggatctt atcaacgtcc atgaatgata
   136021 aaccatagat cgaactgccg aatcggaaaa attgggtgct atcatattct ttgtatcggc
   136081 taagttcacg agttggagat aagcggactc gaaccgctga catccgccac agggtaaacc
   136141 accgcctctc aggcccccac tgattctacc atagaggcca acgatagaca ataactcccc
   136201 cccgaacaca gcttacaact ttcatcgtac tgtgctctcc aaagagcaac tcttctcaaa
   136261 atctcaaaag aaaaggtgct gagttggaat cccattctaa ctaaggattc ttgtggttcc
   136321 ggaggatcca gctacaggag aaccaggaac ggagggcttt cccccctttt ccgccccgac
   136381 tctttggtct taagaatgct ggttttaaga atgagtaatt gcccttctcc gacccttact
   136441 gcccaacctg agagtggaca gctaatgcat tccacttatt gagcagggtt ctatggtcgg
   136501 tccgcgaccc ctggataccg aaggcatcct tggggtgatc tcgtagttcc tacggggtgg
   136561 agacgatggg gtcggtccat ggattttcct tccttttgtc gcatttcgct caaagggttg
   136621 aagggagata gtgcatcaag ctgttcgcaa gggccaactt gatccccttc cccagggatc
   136681 ccagatgagg gaaccctaag agagccgccg actccaacta ccgtccatgt acaatccata
   136741 ctagatctga ccaaccgccc atcctacctc ttctacattc ttgacagccc atctttgtct
   136801 cagtagagtc tttcagtggc atgtttcggt cctcttcccc attacttaga aaaagtgagc
   136861 caccggttca ggtacaagat actatcatta ccgcctggac aattagacat ccaacccgta
   136921 atcgcaacga cccaattgca agagcggagc tctaccaact gagctatatc cccccgagcc
   136981 aagtggagca tgcatgaagg agtcagatgc ttcttctatt cttttccttg gcgcagctgg
   137041 gccatcctgg atttgaacca gagacctcgc ccgtgaagta aatcatcgca cctacggtcc
   137101 aaccaattgg gagagaatca atagattccg tttcgggagc gattcatcct tcccgaacgc
   137161 agcatacaac tctccgttgt actgcgctct ccaagtgtgc ttgttccccc cttcttcctt
   137221 accatggcaa gtatttgtga aataactccg atgagaagaa aaaagaaggc gttaagagac
   137281 cctcccggcc aaccctagac actctaagat cctttttcaa acctgctccc atttcgagtc
   137341 aagagataga taaatagaca catcccattg caccgatcgg gggcattcgt agtgactgag
   137401 ggggtcgaag accaagaagt gagttattta tcagccaagc attcttctta cggctagatc
   137461 caatcccctg gtccctgcgg aaaggaaaag gaaaaagaat ttgacgttct tcctttcggg
   137521 aagggaggat taggaaaatc ctattgattg cagctttctc cagacctccg ggaaaagcat
   137581 gaaaaaaagg ctcgaatggt acgatccctc cgtcacccca gaatgaaatg aaaggggcga
   137641 tctcgtagtt cttggtctgt gaagatacgt tgttaggtgc tccatttttt tttcccattg
   137701 aggccgaacc taaacctgtg ctcgagagat agctgtccat acactgataa gggatgtatg
   137761 gattatcgag aagagaggag ccgtggtagt cccccccgga ccgcccggat cccacgagtg
   137821 aatagaaagt tggatctaca ttggatctca cctgaatcgc cccatctatc ctcctgagga
   137881 ggagtttggt ttcaaacccc cggttcgaac aggagaagta cgccatgcta atgtgccttg
   137941 gatgatccac atctcagggt caggcgctga tgagcacatt gaactatcca tgtggctgag
   138001 agccctcaca gcccaggcac aacgacgcaa ttatcagggg cgcgctctac cactgagcta
   138061 atagcccggc gtgtgggcct cccgctgggg gcccactatg ccaaaagcga gagaaacccc
   138121 atccctctct ttccttttta cgcccccatg tcgccacacg ggagggacat gggggcgtaa
   138181 aagggggatc ctatcaactt gttccgacct aggataataa gctcatgggc ttggtcttac
   138241 ttcaccgtcg agaaacgaaa gaagacttcc atctccaagt ttaactcagg catagctcgc
   138301 ttctttttgg gtgtgaagcg gtgtcaaacc aaaataccca acaagcatta gctctccctg
   138361 aaaaggaggt gatccagccg caccttccag tacggctacc ttgttacgac ttcactccag
   138421 tcactagccc tgccttcggc acccccctcc ttgcggttaa ggtaacgact tcgggcatgg
   138481 ccagctccca tagtgtgacg ggcggtgtgt acaaggcccg ggaacgaatt caccgccgta
   138541 tggctgaccg gcgattacta gcgattccgg cttcatgcag gcgagttgca gcctgcaatc
   138601 cgaactgagg acgggttttt ggagttagct caccctcgcg ggatcgcgac cctttgtccc
   138661 ggccattgta gcacgtgtgt cgcccagggc ataaggggca tgatgacttg acgtcatcct
   138721 caccttcctc cggcttatca ccggcagtct gctcagggtt ccaaactcaa cggtggcaac
   138781 taagcacgag ggttgcgctc gttgcgggac ttaacccaac accttacggc acgagctgac
   138841 gacagccatg caccacctgt gtccgcgttc ccgaaggcac ccctctcttt caagaggatt
   138901 cgcggcatgt caagccctgg taaggttctt cgctttgcat cgaattaaac cacatgctcc
   138961 accgcttgtg cgggcccccg tcaattcctt tgagtttcat tcttgcgaac gtactcccca
   139021 ggcgggatac ttaacgcgtt agctacagca ctgcacgggt cgatacgcgc agcgcctagt
   139081 atccatcgtt tacggctagg actactgggg tatctaatcc cattcgctcc cctagctttc
   139141 gtctctcagt gtcagtgtcg gcccagcaga gtgctttcgc cgttggtgtt ctttccgatc
   139201 tctacgcatt tcaccgctcc accggaaatt ccctctgccc ctaccgtact ccagcttggt
   139261 agtttccacc gcctgtccag ggttgagccc tgggatttga cggcggactt aaaaagccac
   139321 ctacagacgc tttacgccca atcattccgg ataacgcttg catcctctgt attaccgcgg
   139381 ctgctggcac agagttagcc gatgcttatt ccccagatac cgtcattgct tcttctccgg
   139441 gaaaagaagt tcacgacccg tgggccttct acctccacgc ggcattgctc cgtcaggctt
   139501 tcgcccattg cggaaaattc cccactgctg cctcccgtag gagtctgggc cgtgtctcag
   139561 tcccagtgtg gctgatcatc ctctcggacc agctactgat catcgccttg gtaagctatt
   139621 gcctcaccaa ctagctaatc agacgcgagc ccctcctcgg gcggattcct ccttttgctc
   139681 ctcagcctac ggggtattag cagccgtttc cagctgttgt tcccctccca agggcaggtt
   139741 cttacgcgtt actcacccgt ccgccactgg aaacaccact tcccgtccga cttgcatgtg
   139801 ttaagcatgc cgccagcgtt catcctgagc caggatcgaa ctctccatga gattcatagt
   139861 tgcattactt atagcttcct tgttcgtaga caaagctgat tcggaattgt ctttcattcc
   139921 aaggcataac ttgtatccat gcgcttcata ttcgcctgga gttcgctccc agaaatatag
   139981 ccatccctac cccctcacgt caatcccacg agcctcttat ccattcttat tcgatcacgg
   140041 cgggggggca agtcaaaata gaaaaaccca caactcatat tgggtttagg gataatcagg
   140101 ctcgaactga tgacttccac cacgtcaagg tgacactcta ccgctgagtt atatcccttc
   140161 cctgccccca ccaagaaata gaactgacta atcctaaggc aaagggtcga gaaactcaac
   140221 gccactattc ttgaacaact tggaaccggg ccttcctttc gcactattac ggatacgaaa
   140281 tgaatggaat gggaaaaatt ggattcaatt gtcaactgct cctagaaata ggattgacta
   140341 cggattcgaa ccatagcaca tgctttcata aaaccgtacg attctcccga tctaaatcaa
   140401 gcaggtttta cacgaagaag ttctattcga tacgggtagg agaagcggta ttcttaaaaa
   140461 aatagcgaaa tcagaaccaa gtcaagatga tacggatcaa ccccttcttc ttgcgccaaa
   140521 gatcttacca tttccgaagg aaccggagtt ccatctcttt tcgatttcca ttcaagagtt
   140581 cttatgtctt tccacgcccc tttaagaccc cgaaaaattg acaaaacgat taactacttc
   140641 atttatgaat ttcatagtaa tagaaataca tgtctaccga aacagaattt tgaacttgct
   140701 atcctcttgc ctagcaggca aagatttgcc tccgtggaaa agatgattca ttcgcatgaa
   140761 gatgaaagtc caactacatt gcattgccag aatgcatgtt gtatatttga aagaggttga
   140821 cctccttgct tctctcatgg tacaatcctc ttcccgccga gccccctttc tcctcggtcc
   140881 acagagacaa aatgtaggac tggtgccaac agttaatcac ggaagaaagg actcactgag
   140941 ccgggataac taactaatac taatctaata ctaatagaat caaaatacta atagaataga
   141001 aaagaactgt cttttctgta tacttatgta tactttcccc ggttccgttg ctaccgcggg
   141061 ctttacgcaa tcgatcggat catatagata tcccttcaac acaacatagg tcgtcgaaag
   141121 gatctcggag acccaccaaa gcacgaaagc cgggatcttt cagaaaatgg attcccattc
   141181 gaagagtgca taaccgcatg gataagctca cactaacccg tcaatttggg atccaattcg
   141241 ggattttcct tgggaggtat cgggaaggaa ttggaatgga ataatatcga ttcatataga
   141301 tacagaagaa acggttctct atggattcaa atgctgtacc tatgggatag ggatagagaa
   141361 agaggaaaaa accgaagatt tcacatagta cttttgatcg aaaaagaaat ccgatttatt
   141421 tcgtaccctt cgctcaatga gaaaatggat cagattcgat aggatcaaac ctatgggact
   141481 taaggaatga tggaagggaa taaaataaaa aaaaagaaat aaaaaaagaa aagagaggga
   141541 aaaaaaataa taaagaaata agtaaataaa aataaagtag aagaacccag attcaaaatg
   141601 aacaaattca aacttgaaaa ggatctttct gattctcgaa gaatgagggg caaagggatt
   141661 gatcgagaaa gatctcttgt tcttattata agatcgtgtg attggatccg cagatgtttg
   141721 ttaaaaagag aataatcttc tcctttgaga ataatcaaaa aaggaaagtg ttcaattgga
   141781 acatgaaaac gtgactgaat tggtcctagt tactcttcgg gacggagtgg aagaagggag
   141841 gagattatcg aacgaggaaa aggacccgat gacttcgaaa gaattgaacg aggagccgta
   141901 tgaggcgaaa atctcatgta cggttctgta gagtggcagt aagggtgact tatctgtcaa
   141961 cttttccact atcaccccca aaaaaccaaa ctctgcctta cgtaaagttg ccagagtacg
   142021 attaacctct gggtttgaaa tcactgctta tatacctggt attggccata attcacaaga
   142081 acattctgta gtcttagtaa gaggggggag ggttaaagat ttacccggtg tgagatatca
   142141 cattgttcga ggaaccctag atgctgtcgg agtaaaggat cgtcaacaag ggcgttctag
   142201 tgcgttgtag attcttatcc aagacttgta tcatttgatg atgccatgtg aatcgctaga
   142261 aacatgtgaa gtgtatggct aacccaataa cgaaagtttc gtaaggggac tggagcaggc
   142321 taccgtgaga caaaagatct tctttctaaa gagattcgat tcggaactat tatatgtcca
   142381 aggtccaata ttgaaataat ttcagaagtt ttccctgact ttgtccgtgt caacaaacaa
   142441 ttcgaaatgt ctcgactttt ttagaacagg tccgggtcaa atagcaatga ttcgaagcac
   142501 ttctttttac actatttaca ctatttcgga aacccaagga ctcaatcgta tggatatgta
   142561 aaatacagga tttccaatcc tagcaggaaa ggggggggaa acggatactc aatttaaagt
   142621 gagtaaacag aattccatat gtatctatga gatcgagtat ggaattctgt ggaaagccgt
   142681 attcgatgaa agtcgtatgt acggcttgga gggagatctt tcatatcttt cgagatccac
   142741 cctacaatat ggggtcaaaa agccaaaata aatgatttta gcccttataa aaagaaaact
   142801 gattcttgaa cccctttcgc gctcatgtca cgtcgaggta ctacagaaga aaaaactgca
   142861 aaatccgatc caatttatcg taatcgatta gttaacatgt tggttaaccg tattctgaaa
   142921 cacggaaaaa aatcattggc ttatcaaatt atctatcgag ccttgaaaaa gattcaacaa
   142981 aagacagaaa aaaatccact atccgtttta cgtcaagcaa tacgtggagt aactcccgat
   143041 atagcagtaa aagcaagacg tgtaggcgga tcgactcatc aagttcccat tgaaatagga
   143101 tccgcacaag gaaaagcact tgccgttcgt tggttattag gggcatcccg aaaacgtccg
   143161 ggtcgaaata tgactttcaa attaagttcc gaattagtgg atgctgccaa agggagtggc
   143221 gatgccatac gcaaaaagga agagactcat agaatggcag aggcaaatag agcttttgca
   143281 cattttcgtt aatccatgaa cagggtctat atagacacat agatccatgg atccatacat
   143341 ctcgatcgga aaagaatcaa tagaaaaaag aaaaagaaag aatcggaatt gatcgatata
   143401 tttctcgaaa caaacgaaaa ggaaacgaaa gatgaaacag aaatcatgga tcaactaagc
   143461 cctctcgggg acttgcttaa gaataagaaa gaggaatctc atgtaaatac catggaataa
   143521 ggtttgatcc tattcatgga gattccgtaa atattccatt ccaaaaatag aaagttcgaa
   143581 acaattggga tttttttgga gattggatgc agttactaat tcatgatctg gcatgtacag
   143641 aatgaaaact tcattctcga ttctacgaga atttttatga aagcctttca ttttcttctc
   143701 ttcgatggaa gttttatttt cccagaatgt atcctaattt ttggcctaat tattcttctg
   143761 atgatcgatt caacctctga tcaaaaagat ataccttggt tctatttcat ctcttcaaca
   143821 agtttagtaa tgagcataac ggccctattg ttccgatgga gagaagaacc tatgattagc
   143881 ttttcgggaa atttccaaac gaacaatttc aacgaaatct ttcaatttct tattttacta
   143941 tgttcaactc tatgtattcc tctatccgtg gagtacattg aatgtacaga aatggctata
   144001 acggagtttc tgttattcat attaacagct actctaggag gaatgttttt atgcggtgct
   144061 aacgatttaa taactatctt tgtagctcca gaatgtttca gtttatgctc ctacctatta
   144121 tctggatata ccaagaaaga cgtacggtct aatgaggcta ctatgaaata tttactcatg
   144181 ggtggggcaa gctcttctat tctggttcat ggtttctctt ggctatatgg ttcatccggg
   144241 ggagagatcg agcttcaaga aatagtgaat ggtcttatca atacacaaat gtataactcc
   144301 ccaggaattt caattgcgct tatattcatc actgtaggaa ttgggttcaa gctttcccca
   144361 gccccttctc atcaatggac tcctgacgta tacgaaggag tgcggttcgt tcgaaaaatt
   144421 cctacctctc tatatatctc tgagatgttt ggatttttca aaacttcatg gacatgcaga
   144481 agagaaatgc tatccccact cggaccaaga cataacttta tacttgttca aataacaatt
   144541 aaggtgaagc agggtcagga acaacaaatc tctttatgat aaacagatcc attttgcaag
   144601 ttcgttatta cgggtagttc ctacaaagga tcggactaat gacgtataca atacttgaat
   144661 tctcgatgta gatgctacag agttggttct catccttcag agactacgag tgtaatagga
   144721 gcatccgtcg acaaaaggat caccctaaga tgatcatctc atggctattg agaacgaatc
   144781 aaatcagatg gttctatttc tcaatctttc tgacttgctc ctacggaacc aaggtcgaaa
   144841 agattgagaa aaatcagtca ttcacaacca ctgatgaagg attcctcgaa aagttaagga
   144901 ttagtaatcc tttttcgaaa tcgaatggat tcgatcttat acatacgcga ggaaggtaat
   144961 caaaaaagaa agaagatgag ttcttcttta cttttatcac ttaggagccg tgcgagatga
   145021 aagtctcatg cacggttttg aatgagagaa agaagtgagg aatcctcttt tcgactctga
   145081 ctctcccact ccagtcgttg cttttctttc tgttacttcg aaagtagctg cttcagcttc
   145141 agccactcga attttcgata ttccttttta tttctcatca aacgaatggc atcttcttct
   145201 ggaaatccta gctattctta gcatgatatt ggggaatctc attgctatta ctcaaacaag
   145261 catgaaacgt atgcttgcat attcgtccat aggtcaaatc ggatatgtaa ttattggaat
   145321 aattgttgga gactcaaatg gtggatatgc gagcatgata acttatatgc tgttctatat
   145381 ctccatgaat ctaggaactt ttgcttgcat tgtatcattt ggtctacgta ccggaactga
   145441 taacattcga gattatgcgg gattatacac aaaagatcct tttttggctc tctctttagc
   145501 tctatgtctc ttatccctag gaggtcttcc tccactagca ggttttttcg gaaaactcta
   145561 tttattctgg tgtggatggc aggcaggcct atatttcttg gtttcaatag gactccttac
   145621 gagcgttgtt tctatctact attatctaaa aataatcaag ttattaatga ctggacgaaa
   145681 ccaagaaata acccctcacg tgcgaaatta tagaagatcc cctttaagat caaacaattc
   145741 catcgaattg agtatgattg tatgtgtgat agcatctact ataccaggaa tatcaatgaa
   145801 cccgattatt gcaattgctc aggataccct tttttagctt ctagttagct tctagaatcg
   145861 atttcttagt tcaagatccc tcttactaac tggaatcaaa gaattagtag atctgttccg
   145921 cccaaaatgg gaatgggcta gggttatgaa cttataatct ataatctgat gatcgagtcg
   145981 attccatgat tataagttca ttccataccg gaccagaccg gaataggatt ctcattatga
   146041 gaaggggtca ttcgagcgta tctaaataga tactatgttt ccatatggat ccctacgtcg
   146101 ttacattcca tttaggatta ggaataggcg taatcggacc tgctttttcc atatctctcg
   146161 ttatttggga ccttattcac ctctttgggc ttctattgaa tcgagaaatc ggtttgattg
   146221 tccatctttt tgatataata ttaatataga taatatataa ggcatcctcc ggataattca
   146281 aatcgaagca attggatgtc cgattggggc ctatatgaca tgaccgatca atagaaatac
   146341 tccaacactc cacctttgtc atatattcca tacatcacac tagatagata tcatcttcat
   146401 ggaatacgat tcactttcaa gatgccttgg tggtgaaatg gtagacacgc gagactcaaa
   146461 atctcgtgct aaagagcgtg gaggttcgag tcctcttcaa ggcataatat tgagaatgct
   146521 cattgaatga gcaattcaat aagagatctc ggatcaaatc ggtatatcaa taccgattcg
   146581 atccgagatc ttggaattgg aataagttcg gcagcggatc gcgaaatctt ggggatcttc
   146641 tctatctaat gaatggggag tccgctttga aatcgtccgc cctgcaccca ccccccgagt
   146701 atatgcttca acaggaatca cacaagggta gattgataca atagaaacct ctggtaaaat
   146761 gcccgcctgt aacccagcag ataaagtaca ttacatagtc cgtttttagt aatagctctg
   146821 gtggttcgct gttcaagaat tcttgtttaa gcagttcata ccatccatac atagtgtttt
   146881 gatctaagat ttcaattctt ctatgtttca gcagtagcat attgttccat ggagctaagg
   146941 tccaaaatat ggaagaaact ggtgtttcca cgactctacc acccagtcaa ttatgttcca
   147001 cttaatccct atttcatggc cgcatatctt tccggctaag taatgggaaa cctttctcct
   147061 gttacatgaa tccaattttc atttcatccg ggaaaagcca tctttttctc aacaatgtct
   147121 ttgtcatttg atccaatagc gttccgttag ataggaacag atttgataaa tactgataac
   147181 tctcggatgg agtattagaa cggaaaaatc cattagataa tgaactattg gttctaagcc
   147241 atctctggcg atgaatcaac aattcgaagt gcttttcttg cgtattcttg ataaaccagc
   147301 gtttagatat agatgtagga ggatctgttt cggaagtaag aagccccttt gacatctctt
   147361 catctgcaaa gaattctcga tgtgaaaaca cagagacaag gggctgatct ttgaatagga
   147421 aaaagagtgg atccgcaggg tcccaaatga attggcttat tcgaaaaaag ccttgttctt
   147481 tggaagatct atctcgtgtc tggtactgca tggttctact ctgcaagaac tccgaatcat
   147541 tctcttgaag ctcatccttt tcatcataaa tgatccgctt gccccgaaat gaccccgccc
   147601 gatagggaaa tcccaatgaa ttgggccttt cgatacaatc aaatagaaag ccccaggggc
   147661 gccatattct aggagcccag actatgtgat tgaataaatc ctcctctatc tgttgcgggt
   147721 cgaggactcc ttctccttcc ccttcttcaa actccgattc gtatttttca tagagaaatc
   147781 tctgatcaac gatagaacaa gatccatttt gcatcatatc taagggattc cttggttcgg
   147841 gccgaagaag caatgtcact cgatcattat caaaccgact gcaatctttt tctgtccgtg
   147901 aggatcccac cagagcgcct tctacttcta ataggccatg aactagatca gaatcattct
   147961 caacgagtcc agaagaagtg atcccgtttt tttcatcggg tccgggtata gaccaaaggt
   148021 cttgagcgac cgatccggca gaacaactca aaagataaag aagtatcgtt aatttcttca
   148081 tgctcgttcc aagttcgaag taccatttgt acaaataaga atccccttcg ttacatgatt
   148141 tcttcttcat atagatagat agaggatcta tggggcaatt acttagaagt acattttgtg
   148201 caacagccct tcctatctga tagaaaagga tcccatgatc ctgaaccgat cttacctggg
   148261 atcgcaaatc ccaagtttgt ctatgaagag cggatcgaat tgtattagtg tctataattg
   148321 atttcttctg tgtaatacta atcgataggg cctcattggt aagtgctaca agatctcgtg
   148381 cattggaacc catggttatg gacccgaatc cattagtatg gaacattttc ttttccaagt
   148441 gaaatcccct agtatatgaa agagtgaaaa agtgctttcg ttgttgtgga ataagaagcc
   148501 ttcgtatctt aatgcatgta tttaatttat tcggggctat tagagcggga tccacttttt
   148561 ggggaatatg agtcgaagca ataacaagaa tatttctagt ggaacacctt tcacaatccc
   148621 tggagagata gttcactaat agaccgaggg ataagtcatt cgactcattc acatccagat
   148681 catgaatgtt tggaatccat attatgcaag gagacattgc ttttgctaat tcgaattgaa
   148741 gggtgatata aaatcggcct atttccgaca tcatatcgat agttagcgca ttcatcatag
   148801 ttagaagctc cagctccgta tcaaggtcac gatcgatatc gtcactagca tcaatatcgt
   148861 cactatcatc aatatcgata tcatcaataa gaaaaccttt aggcttggta tccaggaact
   148921 tgttcagaaa tactgtaatg aaaggaacat aggagtttgt cgctaggtat ttgaccaaat
   148981 gggagcgccc ggttcctata gaacctatca ctaaaatacc cctagagggg gatagggcta
   149041 ggcggagcga aaagggtttt ccatgagatg ggaaatgaaa actattagcc ccacacgaag
   149101 tttgtgaata agtgattgtc tgataatgag caaggaatat ccgtctttct gctaaacagg
   149161 gtgaattgaa ctcataattc attaaatgct ttttatgaat gtcaactaag tatcgtaagt
   149221 aaattgttcc cggctgttca atcatttgat aaccggagtc attctttgat aaatgatcac
   149281 tatgagtcag actcaataga atttgatcaa tccttttttc tgtcgttaag gtggagaact
   149341 gaaccaagaa ttctctttct ttatcatcaa tcgaatcacc gttcgcgacc caggattcta
   149401 ttttatcatc aatccaatca ccgttcacct tttttctttt tcttatcaat gaatggatct
   149461 ctttacttgt atgacttaga tgtctcgtat ttctcgaaaa agtgattcga ttgatgggat
   149521 ttggtatgag acttatgaga tcgatgatat cgatgagatt gatattcaaa tctttcgtct
   149581 tagaacgtat tgatttaacc ccatcagcgg gaccaccacc ccatagcatg ttgccgccaa
   149641 aagcagaacc ccgtatttct tctagagaat ctcctaattg ttccagagca actagaaaaa
   149701 gattctttaa ccagaaagaa ttccgttcag atgtgggata cctatccaga agttttcgca
   149761 actcaatcat gtatgatgga atcatcaaag atttgacctt ttcgaactct gtctgtaact
   149821 caccataggc tcgggaaaca aagagaagat gtgtacgaac gagatatcca gcaacaagaa
   149881 gaaggaaaag gattgaatag aggaactccc gaacatttgg cgatctcaga tgtgtcgata
   149941 tcaatggtga ctcattattt cgatgaatca tttcttcgga cagaagaaga ttatgtaaac
   150001 acttactcga aatctcactt atcagattcc attgtggaag acacaatttt ttctgaagaa
   150061 ttcgccatga tatatctgat ccatgcataa tatcatgaaa aatggataca aatttttgac
   150121 tgctacttag taccggcaat aggtctgaaa aagtatctaa aaatatcaaa tttagatatt
   150181 tgtaccctgt cgaagtaagg aaccatggca tatatgtttg gaatagattc cattttgaga
   150241 gagttgaaaa agcactgtct cgttgaaagg ttctatacat atgccctttc tcaacgcatt
   150301 tctttagaca aagactctgt tttttcctct tttcggatgg taaatatttc tcagaacatg
   150361 gagtgtgaat caaacccatg tttgaattga aattgagata ctgaggcaag ttcttctctt
   150421 ctgaatcaga tagattcata tctgaaagag gttgacaata agttctttca aaattgacta
   150481 tttgtccctc tgttagaggt gttccagaaa tggctgcgat cgagtaaata gctctacgaa
   150541 ctaatagatc ggatcgaatt ggaaaatgga aagatttgta caagttatac ctttcgtcac
   150601 cactttgtgg aaaatcgtta ggtatgaata tgttagatac ctgtgactcg attggtgaaa
   150661 tagtatctct ctccaaaaaa gcatgttttt ttttaccgcc gcacaaagaa aatattttgt
   150721 tgcgaatgaa caagatatgg aggaattgtc catacgtaaa atcataattt ttgatacggg
   150781 ccttttccac ataaaagggg aatcttttgt tacaatagaa gcggaagcgt tgtggattat
   150841 tcaagaatcg aagtcgattt gctttataaa aagaagatat caatgaactt ctatgaaatg
   150901 gtttcacagg attcagccaa ttgtcttgat cgtcggatat cattgagaaa tagaaatccg
   150961 tgttatcaaa agatttcctg cgattatttc tagtatggaa tgagtcaatc atccactttg
   151021 gtatcttatt gaacaaaaat ggtgatatta tacctccatt gatcaagaat ttcgattttt
   151081 gggaagtatt atgatcatcc aataagaagg gtttcaattt tttcaaatga acgatttgaa
   151141 gacctattga ttctaacaac tgattgcaga gttgatcatt cggacctttc aattcataga
   151201 tgtggatctc agacctatga atggggatat tcccgaaact cacaaagaaa aaaggaagtg
   151261 agttagacaa aaagaaaagc aacttggaca aaaagagaag gaacttggac aaaaagaaac
   151321 gaagtgactt agacaaatct tttttgtcga taacctcaga ccaatcaatc gaatattgat
   151381 taatacgtaa tcgatcgaac actacttgaa aatggctctt ctgctcagaa acggaatgtt
   151441 ccaaatgctc ctggaaattc ttgctcccat tggaccattt gtatctatat gcattaggat
   151501 cccgattcat gaatctctcg gttcgagaaa tcaaaataag aggatcgaac catttcttct
   151561 gactcttttt caaattcgat aaatgttggt tgatcgtata tttcattaca gttctatgat
   151621 tcagagtatc atttcctatt tgatcccttt gaattccaca ttcgaagttg cgatcggatc
   151681 tattcattaa aaagaatcga ttcaatacat ttcttatgta cccataggtg ctatattgga
   151741 tttgaatccg atttcggatc aatctatatt gattgactgc ctccattatg ttgttgctag
   151801 caaataccac tatttttggt tttggatctt ccaaatcatt cccgcaggag atccggaccc
   151861 atttttttct gatccttcga taaaaagatt cattctcttc ataaaaaata ggaggtagaa
   151921 ccaataaaga tttctttttc gattcatccc tggagttgaa tacctcattc aagaatcgtt
   151981 tttgatccaa tccgtaggaa tcaatagaaa aggaaaatcc cttatgatac accagatccg
   152041 gctcggttat tgatagagtg aatagatctg ccatttcttg aaatctctct tctgattcaa
   152101 aatcgtggtg taacgtgtat tcccccctgt tccggtcatg gaatagatga aataaatgat
   152161 ttttgtttaa gaatgaaatc ttattggaac tttccatatc cagttcatcc ttcggaacca
   152221 tatcacatcc cggatctgat gaaataggat gaattgagac ggtattttgt aaatacgtaa
   152281 ttatcttgaa tatattaact atttctttat tttccgatcg cctggaaggg acaaaagaaa
   152341 catcttgttc tttcttcaac aatttctgat ctctagtgga cctctcagta ggattcgaac
   152401 ccagatgaag ttctgaccat ctgtcagaga aaaaagaacg aatggatctt gtaggattcc
   152461 caagaaattc ttcgatttct tccggaagca gatgcttatt catctgcctt tcacgttccg
   152521 tgaatagccg ggacattgag gaatatccag aaaggcattt agggaatcgg tctgattcta
   152581 tctctgttcg ttccgtttga agaaaggaag gatcccaaag aatcgatctt tcttttagtt
   152641 gttgaatctc tctttgattg atcaatgtgt gatattccga atcctcatta ctaaatgaat
   152701 cgaaatgatc tctggattga tcagaagatc ctttcaattg gctagaatcc gttacttgaa
   152761 cgaaactaga tcttgtggaa tcatattgaa tatttgacga tacattccgt accttgctaa
   152821 aaaatcgatc cttgtttacc aaccacacat tgtctaagca aatccaattc tctctcgata
   152881 tcttcctcaa aaaatccgat tcgtgcggat tcttccccca actaacgaag agatcttggc
   152941 ggaattgcca catatgaaat tgagcacaat tttgcaaaga aatagcccac ttgtttctcg
   153001 agaagagatg ggcaaaacgc tcaatatcat ttgattgaat agctgaccca gctccttgtt
   153061 gtttgaagaa accctccact tcaattggta ttttttcacg aaaagcaaac atgagataac
   153121 aaatcgagtc tttcactaag atttcgaata gctgtcccga attcaagttg attatgtttc
   153181 gcctcttact cggagaaaga cgatcaaaca attcccaacc atggtccttg cggatcggat
   153241 catccatata atatacaaaa ggaaactcca gatatttgat atctttctct ttgaatgaga
   153301 tctcaattcc agcgacggtt tcattagata tcttacaacc agaatccctc ttttttccga
   153361 gccagttcct ccaccaccgc gaaccccagt tagattcagg catgatacac tttttagtta
   153421 ttgggagaac ccaagtactc tctttcggat ccaggaaaaa gctctctgag atcttttttc
   153481 cttttggaag atccaggagc gaaacaatca acctattgat attggaagac ccaaaagatt
   153541 cttccaatgt atcatttctg ggtccaatgg aattcatagg tataggaaga agccccgtca
   153601 aatagagatt ttttcttgcg accatatttc gattgttaat acgatatata aggatcgcta
   153661 ctacaaatag tactacaccc ttgatcgtga aatatcgatt gcttgttgaa ccctgtgaat
   153721 tgcgtgaaag taggatactc aaaattcgtg ggtccaagag ttttataaaa cgttcttggt
   153781 ggaaaaaaat gtgaatgaaa gatcccactg aattgaattg ggtccatgaa tctaagaaat
   153841 agtgagaatt cttgacctct ctcaatatct ctctcaattc gaaaatccag gatttgaatt
   153901 gatgtccttt cattgattcc tcctaaattg cattgattta tcctaaagat ttcatttcaa
   153961 ttggaatttg gttattcacc atgtacgagg atccccacta agcatccatg gctgaatggt
   154021 taaagcgccc aactcataat tggcgaattc gtaggttcaa ttcctactgg atgcacgcca
   154081 atgggaccct ccaataagtc tattggaatt ggctctgtat caatggaatc tcatcatcta
   154141 tacataacga attggtgtgg tatattcata tcataacata tgaacagtaa gaactagcat
   154201 tcttattgag actcgaactc atagggaaga aaatagattt atggatggaa tcaaatatgc
   154261 agtatttaca gacaaaagta ttcggttatt ggggaaaaat caatatactt ctaatgtcga
   154321 atcaggatca actaggacag aaataaagca ttgggtcgaa ctcttctttg gtgtcaaggt
   154381 aatagctatg aatagtcatc aactcccccg aaagggtaga agaatgggac ccattatggg
   154441 acatacaatg cattacagac gtatgatcat tacgcttcaa ccgggttatt ctattccacc
   154501 tcttagaaag aaaagaactt aaatcaaaat acttaagagc atggcgatac atttatacaa
   154561 aacttctacc ccgagcacac gcaatggagc cgtagacagt caagtgaaat ccaatccacg
   154621 aaataatttg atctatggac agcatcgttg tggtaaaggt cgtaatgcca gaggaatcat
   154681 taccgcaggg catagagggg gaggtcataa gcgtctatac cgtaaaatcg attttagacg
   154741 gaatgaaaaa gacatatatg gtagaatcgt aaccatagaa tacgacccta atcgaaatgc
   154801 atacatttgt ctcatacact atggggatgg tgagaagaga tatattttac atcccagagg
   154861 ggctataatt ggagatacca ttgtttctgg tacagaagtt cctataaaaa tgggaaatgc
   154921 cctacctttg agtgcggttt gaactattga tttacgtaat tggaagtaac caattaggtt
   154981 tacgacgaaa cctagaaatc gatcactgat ccaattcgag tacctctaca ggatagacct
   155041 caacagaaaa ctgaagagta acggcagcaa gtgattgagt tcagtagttc ctcatataaa
   155101 attattgact ctagagatat agtaatatgg agaagacaag attgtttcaa gcgccgacag
   155161 aaccagaagc gccccttgtt tcaaagagag gaagacgggt tattcacatt tgatttgatg
   155221 gtcagaggcg aattgaaagc taagcagtgg taattctaaa gatttcccgg gggaaaaata
   155281 gagacgtctc ctacgttacc cataatatgt ggaagtatcg acgtaatttc atagagtcat
   155341 tcggtctgaa tgctacatga agaacataag ccagatgacg gaacaggaag acctaggatg
   155401 tagaagatca gaacatgagt gattcggcag atttggattc tatatatcca ctcatgtggt
   155461 acttcattat atgatatata taagatccat ctgtatagat atcatcatct acatccagaa
   155521 agccgtatgc tttggaagaa gcttgtacag tttgggaagg ggttttgatt gatcaaaaag
   155581 acgaatctac ttcaaccgat atgcccttag gcacagccat acataacata gaaatcacac
   155641 ttggaaaggg tggacaatta gctagagctg cgggtgctgt agcgaaactg attgcaaaag
   155701 agggtaaatc ggccgcatta aaattaccct ctggggaggt ccgtttgata tccaaaaact
   155761 gctcagcaac agtcggacaa gtagggaatg ttggggtgaa ccagaaaagt ttgggtagag
   155821 ccggatcgaa atgttggcta ggtaagcgtc ctgtagtaag aggagtagtt atgaaccctg
   155881 tagaccaccc ccatgggggt ggtgaaggaa gggctccaat tggtagaaaa agacccgcaa
   155941 ccccttgggg ttatcctgca cttggaagaa gaagtagaaa aaggaataaa tatagtgata
   156001 atttgattct tcgccgccgt agtaaatagg agagaaaatc aaaattattt ttacaattta
   156061 caaaagaaaa aagaaaaaaa ta
//
