# Supplementary material for: Plastome comparative genomics in maples resolves the infrageneric backbone relationships
Source: PeerJ. 2020 Jul 13;8:e9483. doi: 10.7717/peerj.9483 (PMC7365138; doi:10.7717/peerj.9483)
Supplement: Data S1 [file peerj-08-9483-s007.zip › Acer_micranthum.gb]

LOCUS       Acer_micranthum       156399 bp    DNA     circular     21-DEC-2019
DEFINITION  Acer_micra chloroplast.
ACCESSION   Acer_micra
KEYWORDS    .
SOURCE      chloroplast Acer_micra
  ORGANISM  Acer_micra
            Acer_micra; REFERENCE 1 (bases 1 to 156399) AUTHORS Tillich,M.,
            Lehwark,P., Pellizzer,T., Ulbricht-Jones, E.S., Fischer, A., Bock,
            R. and Greiner,S.
COMMENT     GeSeq Version 1.73 Job GeSeqJob-20190601-103301                    
            Subjob        Acer_micranthum_IT19_CP                              
            Creator       anonymous                                            
            Program       blat                                                 
                          blatxcutoff=25                     blatncutoff=85    
                              annotate_ir=true               shortmatches=false
                              mpimpchlororefset=true                           
                              ncbirefs=NC_030343.1                             
                Program       HMMER                                            
                              ref=hmm_db_cp-ref5.2_cds                         
                Program       ARAGORN v1.2.38                                  
                              gcode=gcbact                   maxintronlen=3000 
                              intronoverlap=false            fixintron=false   
                              lowscoring=false               circular=true     
                Program       ARWEN v1.2.3 disabled                            
                Program       tRNAscan-SE v1.3.1 disabled                      
                Program       tRNAscan-SE v2.0.3 disabled                      
                Program       RNA Editing disabled                             
                Submitted     24 Jun 2019 02:33:23 GMT                         
                Started       24 Jun 2019 02:37:03 GMT                         
                Finished      24 Jun 2019 02:38:02 GMT.
FEATURES             Location/Qualifiers
     misc_feature    1..86147
                     /standard_name="LSC"
     tRNA            complement(10..84)
                     /gene="trnH-GUG"
                     /product="tRNA-His"
     gene            complement(10..84)
                     /gene="trnH-GUG"
                     /locus_tag="BAR07_gt001"
                     /db_xref="GeneID:27983468"
     CDS             complement(482..1543)
                     /gene="psbA"
                     /product="photosystem II Q protein (D1)"
                     /translation="MTAILERRESERLWGRFCNWITSTENRLYIGWFGVLMIPTLLTA
                     TSVFIIAFIAAPPVDIDGIREPVSGSLLYGNNIISGAIIPTSAAIGLHFYPIWEAASV
                     DEWLYNGGPYELIVLHFLLGVACYMGREWELSFRLGMRPWIAVAYSAPVAAATAVFLI
                     YPIGQGSFSDGMPLGISGTFNFMIVFQAEHNILMHPFHMLGVAGVFGGSLFSAMHGSL
                     VTSSLIRETTENESANEGYRFGQEEETYNIVAAHGYFGRLIFQYASFNNSRSLHFFLA
                     AWPVVGIWFTALGISTMAFNLNGFNFNQSVVDSQGRVINTWADIINRANLGMEVMHER
                     NAHNFPLDLAAIEVPSTNG"
     gene            complement(482..1543)
                     /gene="psbA"
                     /locus_tag="BAR07_gp089"
                     /db_xref="GeneID:27983579"
     tRNA            join(complement(4345..4381),complement(1815..1849))
                     /gene="trnK-UUU"
                     /product="tRNA-Lys"
     gene            complement(1815..4381)
                     /gene="trnK-UUU"
                     /locus_tag="BAR07_gt002"
                     /db_xref="GeneID:27983503"
     CDS             complement(2066..3610)
                     /gene="matK"
                     /product="maturase K"
     gene            complement(2066..3610)
                     /gene="matK"
                     /locus_tag="BAR07_gp088"
                     /db_xref="GeneID:27983477"
     CDS             join(complement(6399..6437),complement(5383..5592))
                     /gene="rps16"
                     /product="30S ribosomal protein S16"
     gene            complement(5383..6437)
                     /gene="rps16"
                     /locus_tag="BAR07_gp087"
                     /db_xref="GeneID:27983486"
     tRNA            complement(7523..7594)
                     /gene="trnQ-UUG"
                     /product="tRNA-Gln"
     gene            complement(7523..7594)
                     /gene="trnQ-UUG"
                     /locus_tag="BAR07_gt003"
                     /db_xref="GeneID:27983505"
     CDS             7949..8134
                     /gene="psbK"
                     /product="photosystem II protein K"
     gene            7949..8134
                     /gene="psbK"
                     /locus_tag="BAR07_gp086"
                     /db_xref="GeneID:27983591"
     CDS             8517..8627
                     /gene="psbI"
                     /product="photosystem II protein I"
     gene            8517..8627
                     /gene="psbI"
                     /locus_tag="BAR07_gp085"
                     /db_xref="GeneID:27983550"
     tRNA            complement(8774..8861)
                     /gene="trnS-GCU"
                     /product="tRNA-Ser"
     gene            complement(8774..8861)
                     /gene="trnS-GCU"
                     /locus_tag="BAR07_gt004"
                     /db_xref="GeneID:27983564"
     tRNA            join(9675..9698,10418..10465)
                     /gene="trnG-UCC"
                     /product="tRNA-Gly"
     gene            9675..10465
                     /gene="trnG-UCC"
     tRNA            10645..10716
                     /gene="trnR-UCU"
                     /product="tRNA-Arg"
     gene            10645..10716
                     /gene="trnR-UCU"
                     /locus_tag="BAR07_gt006"
                     /db_xref="GeneID:27983513"
     CDS             complement(10988..12511)
                     /gene="atpA"
                     /product="ATP synthase CF1 alpha chain"
     gene            complement(10988..12511)
                     /gene="atpA"
                     /locus_tag="BAR07_gp084"
                     /db_xref="GeneID:27983592"
     CDS             join(complement(13725..13883),complement(12568..12975))
                     /gene="atpF"
                     /product="ATP synthase CF0 B chain"
     gene            complement(12568..13883)
                     /gene="atpF"
                     /locus_tag="BAR07_gp083"
                     /db_xref="GeneID:27983488"
     CDS             complement(13940..14185)
                     /gene="atpH"
                     /product="ATP synthase CF0 C chain"
     gene            complement(13940..14185)
                     /gene="atpH"
                     /locus_tag="BAR07_gp082"
                     /db_xref="GeneID:27983499"
     CDS             complement(15321..16064)
                     /gene="atpI"
                     /product="ATP synthase CF0 A chain"
     gene            complement(15321..16064)
                     /gene="atpI"
                     /locus_tag="BAR07_gp081"
                     /db_xref="GeneID:27983543"
     CDS             complement(16680..16919)
                     /gene="rps2"
                     /product="ribosomal protein S2"
     gene            complement(16680..16919)
                     /gene="rps2"
                     /locus_tag="BAR07_gp080"
                     /db_xref="GeneID:27983514"
     CDS             complement(17278..21351)
                     /gene="rpoC2"
                     /product="DNA-directed RNA polymerase beta'' chain"
                     /translation="MEVPMAERAGLVFHNKMIDGTAIKRLISRLIDHFGMAYTSHILD
                     QVKTLGFQQATATSISLGIDDLLTIPSKGWLVQDAEQQSLILEKHHHYGNVHAVEKLR
                     QSIEIWYATSEYLRQEMNPNFRMTDPFNPVHIMSFSGARGNASQVHQLVGMRGLMSDP
                     QGQMIDLPIQSNLREGLSLTEYIISCYGARKGVVDTAVRTSDAGYLTRRLVEVVQHIV
                     VRRTDCGTIRGISVSPQNRMMSERVFSQTLIGRVLADDIYIGPRCIAIRNQDIGIGLV
                     NRFITFRTQAISIRTPFTCRSTSWICRLCYGRSPTHGDLVELGEAVGIISGQSIGEPG
                     TQLTLRTFHTGGVFTGGIAEHVRAPSNGKIKFNEDLVHPTRTRHGHPAFLCDIDLYVI
                     IESEDIMHKVTIPPKSFLLVQNDQYVESEQVIAEIRAGTYTLNFKERVRKHIYSDSEG
                     EMHWSTDVYHAPEFQYSNVRLLPKTSHLWILSGGSCRSGVVSFSLHKDQDQLNIHPHS
                     VERRYISSLSVNNDQVRHQLVRSDFSDKKEDGILDYSGFNRIIGIAHCNLIHPAILHK
                     NSDLLAKRRRNKFLIPFQSIQEQEKELMPHSGISIEIPIKGIFRKNSILAYFDDPRYR
                     RKNSGITKYGTIGAHSIVKKEDLIEYRGVKKIKQKFQMKIDRFFFIPEEVHILPESSY
                     VMVRNNSIIGVDTRIALNRRSKVGGLVRVEKKKKKIELQIFSGDIHFPGETDKISRHS
                     GILIPPETGKKELKESTRESKKLKKWIYVQRITPTKKKHFVLVRPVVTYEIANGINLA
                     TLFPQDLLREKDNMHLRVVNYILYGKGKPFRGISDTSIQLVRTCLVLNWDQDKKSSSV
                     EEVRASFVEVSTNGMIRDFLRIDLVQSHISYIRKRNAPSSPGLISDNGPDRTNINPFY
                     SIYFKARVQQSLSQNQGTIHTLLNRNKECQSLIILSSSNCFRMGPFNDIKYHNVIKQS
                     IHIQKDPIRNSLGPLGTVLQIANFDSFYYLITYNLISVTNYLKLDNLKQTFQVRKFYL
                     MDENERIYNPDPDSKIVLNPFNLNWYFIHHNYCEEMSTIMSLGQFICENICIATNGPH
                     LESGQVLIVQAGSVVIRSAKPYLATPGATVHGHYGEILYEGDTLITFIYEKSRSGDIT
                     QGLPKVEQVLEVRSIDSISMNLEKRVEGWNARITRILGIPWGFLIGAELTIVQSRISL
                     VNKIQKVYRSQGVQIHNRHIEIIVRQITSKVLVSEDGMSNIFLPGELIGLLRAERTGR
                     ALEEAICYRAILLGITRASLNTQSFISEASFQETARVLAKAALRGRIDWLKGLKENVV
                     LGGMIPVGTGFKALVHCSRQHNNILLETKKEFIRGGG"
     gene            complement(17278..21351)
                     /gene="rpoC2"
                     /locus_tag="BAR07_gp079"
                     /db_xref="GeneID:27983519"
     CDS             join(complement(23843..24277),complement(21527..23152))
                     /gene="rpoC1"
                     /product="DNA-directed RNA polymerase beta' chain"
     gene            complement(21527..24277)
                     /gene="rpoC1"
                     /locus_tag="BAR07_gp078"
                     /db_xref="GeneID:27983472"
     CDS             complement(24304..27516)
                     /gene="rpoB"
                     /product="DNA-directed RNA polymerase beta chain"
     gene            complement(24304..27516)
                     /gene="rpoB"
                     /locus_tag="BAR07_gp077"
                     /db_xref="GeneID:27983476"
     tRNA            28703..28783
                     /gene="trnC-GCA"
                     /product="tRNA-Cys"
     gene            28703..28783
                     /gene="trnC-GCA"
                     /locus_tag="BAR07_gt007"
                     /db_xref="GeneID:27983473"
     CDS             29338..29427
                     /gene="petN"
                     /product="cytochrome b6-f complex subunit VIII"
     gene            29338..29427
                     /gene="petN"
                     /locus_tag="BAR07_gp076"
                     /db_xref="GeneID:27983575"
     CDS             complement(30205..30309)
                     /gene="psbM"
                     /product="photosystem II protein M"
     gene            complement(30205..30309)
                     /gene="psbM"
                     /locus_tag="BAR07_gp075"
                     /db_xref="GeneID:27983571"
     tRNA            complement(30889..30962)
                     /gene="trnD-GUC"
                     /product="tRNA-Asp"
     gene            complement(30889..30962)
                     /gene="trnD-GUC"
                     /locus_tag="BAR07_gt008"
                     /db_xref="GeneID:27983566"
     tRNA            complement(31437..31520)
                     /gene="trnY-GUA"
                     /product="tRNA-Tyr"
     gene            complement(31437..31520)
                     /gene="trnY-GUA"
                     /locus_tag="BAR07_gt009"
                     /db_xref="GeneID:27983580"
     tRNA            complement(31580..31652)
                     /gene="trnE-UUC"
                     /product="tRNA-Glu"
     gene            complement(31580..31652)
                     /gene="trnE-UUC"
                     /locus_tag="BAR07_gt010"
                     /db_xref="GeneID:27983574"
     tRNA            32435..32506
                     /gene="trnT-GGU"
                     /product="tRNA-Thr"
     gene            32435..32506
                     /gene="trnT-GGU"
                     /locus_tag="BAR07_gt011"
                     /db_xref="GeneID:27983588"
     tRNA            32441..32499
                     /gene="trnM-CAU"
                     /product="tRNA-Met"
     gene            32441..32499
                     /gene="trnM-CAU"
                     /locus_tag="BAR07_gt012"
                     /db_xref="GeneID:27983593"
     CDS             33982..35043
                     /gene="psbD"
                     /product="photosystem II D2 protein"
     gene            33982..35043
                     /gene="psbD"
                     /locus_tag="BAR07_gp074"
                     /db_xref="GeneID:27983600"
     CDS             34991..36412
                     /gene="psbC"
                     /product="photosystem II 44 kDa apoprotein"
     gene            34991..36412
                     /gene="psbC"
                     /locus_tag="BAR07_gp073"
                     /db_xref="GeneID:27983504"
     tRNA            complement(36656..36748)
                     /gene="trnS-UGA"
                     /product="tRNA-Ser"
     gene            complement(36656..36748)
                     /gene="trnS-UGA"
                     /locus_tag="BAR07_gt013"
                     /db_xref="GeneID:27983498"
     CDS             37101..37289
                     /gene="psbZ"
                     /product="photosystem II protein Z"
     gene            37101..37289
                     /gene="psbZ"
                     /locus_tag="BAR07_gp072"
                     /db_xref="GeneID:27983570"
     tRNA            37868..37938
                     /gene="trnG-GCC"
                     /product="tRNA-Gly"
     gene            37868..37938
                     /gene="trnG-GCC"
     tRNA            complement(38125..38198)
                     /gene="trnfM-CAU"
                     /product="tRNA-Met"
     gene            complement(38125..38198)
                     /gene="trnfM-CAU"
                     /locus_tag="BAR07_gt015"
                     /db_xref="GeneID:27983602"
     CDS             complement(38361..38663)
                     /gene="rps14"
                     /product="30S ribosomal protein S14"
     gene            complement(38361..38663)
                     /gene="rps14"
                     /locus_tag="BAR07_gp071"
                     /db_xref="GeneID:27983581"
     CDS             complement(38787..40991)
                     /gene="psaB"
                     /product="photosystem I P700 chlorophyll A apoprotein A2"
     gene            complement(38787..40991)
                     /gene="psaB"
                     /locus_tag="BAR07_gp070"
                     /db_xref="GeneID:27983537"
     CDS             complement(41017..43269)
                     /gene="psaA"
                     /product="photosystem I P700 chlorophyll A apoprotein A1"
     gene            complement(41017..43269)
                     /gene="psaA"
                     /locus_tag="BAR07_gp069"
                     /db_xref="GeneID:27983482"
     CDS             join(complement(45850..45978),complement(44896..45123),
                     complement(44012..44164))
                     /gene="ycf3"
                     /product="photosystem I assembly protein Ycf3"
     gene            complement(44012..45978)
                     /gene="ycf3"
                     /locus_tag="BAR07_gp068"
                     /db_xref="GeneID:27983479"
     tRNA            46868..46954
                     /gene="trnS-GGA"
                     /product="tRNA-Ser"
     gene            46868..46954
                     /gene="trnS-GGA"
                     /locus_tag="BAR07_gt016"
                     /db_xref="GeneID:27983485"
     CDS             complement(47189..47794)
                     /gene="rps4"
                     /product="30S ribosomal protein S4"
     gene            complement(47189..47794)
                     /gene="rps4"
                     /locus_tag="BAR07_gp067"
                     /db_xref="GeneID:27983573"
     tRNA            complement(48152..48224)
                     /gene="trnT-UGU"
                     /product="tRNA-Thr"
     gene            complement(48152..48224)
                     /gene="trnT-UGU"
                     /locus_tag="BAR07_gt017"
                     /db_xref="GeneID:27983520"
     tRNA            join(49300..49336,49866..49914)
                     /gene="trnL-UAA"
                     /product="tRNA-Leu"
     gene            49300..49914
                     /gene="trnL-UAA"
                     /locus_tag="BAR07_gt018"
                     /db_xref="GeneID:27983589"
     tRNA            50256..50328
                     /gene="trnF-GAA"
                     /product="tRNA-Phe"
     gene            50256..50328
                     /gene="trnF-GAA"
                     /locus_tag="BAR07_gt019"
                     /db_xref="GeneID:27983521"
     CDS             complement(51101..51577)
                     /gene="ndhJ"
                     /product="NADH-plastoquinone oxidoreductase subunit J"
     gene            complement(51101..51577)
                     /gene="ndhJ"
                     /locus_tag="BAR07_gp066"
                     /db_xref="GeneID:27983590"
     CDS             complement(51690..52379)
                     /gene="ndhK"
                     /product="NADH-plastoquinone oxidoreductase subunit K"
     gene            complement(51690..52379)
                     /gene="ndhK"
                     /locus_tag="BAR07_gp065"
                     /db_xref="GeneID:27983526"
     CDS             complement(52440..52802)
                     /gene="ndhC"
                     /product="NADH-plastoquinone oxidoreductase chain 3"
     gene            complement(52440..52802)
                     /gene="ndhC"
                     /locus_tag="BAR07_gp064"
                     /db_xref="GeneID:27983516"
     tRNA            join(complement(54328..54366),complement(53703..53739))
                     /gene="trnV-UAC"
                     /product="tRNA-Val"
     gene            complement(53703..54366)
                     /gene="trnV-UAC"
                     /locus_tag="BAR07_gt020"
                     /db_xref="GeneID:27983533"
     tRNA            54544..54615
                     /gene="trnM-CAU"
                     /product="tRNA-Met"
     gene            54544..54615
                     /gene="trnM-CAU"
                     /locus_tag="BAR07_gt021"
                     /db_xref="GeneID:27983517"
     tRNA            54549..54607
                     /gene="trnT-GGU"
                     /product="tRNA-Thr"
     gene            54549..54607
                     /gene="trnT-GGU"
                     /locus_tag="BAR07_gt022"
                     /db_xref="GeneID:27983594"
     CDS             complement(54847..55248)
                     /gene="atpE"
                     /product="ATP synthase CF1 epsilon chain"
     gene            complement(54847..55248)
                     /gene="atpE"
                     /locus_tag="BAR07_gp063"
                     /db_xref="GeneID:27983601"
     CDS             complement(55245..56741)
                     /gene="atpB"
                     /product="ATP synthase CF1 beta chain"
     gene            complement(55245..56741)
                     /gene="atpB"
                     /locus_tag="BAR07_gp062"
                     /db_xref="GeneID:27983531"
     CDS             57509..58936
                     /gene="rbcL"
                     /product="ribulose-1,5-bisphosphate carboxylase/oxygenase
                     large subunit"
     gene            57509..58936
                     /gene="rbcL"
                     /locus_tag="BAR07_gp061"
                     /db_xref="GeneID:27983489"
     CDS             59532..61013
                     /gene="accD"
                     /product="acetyl-CoA carboxylase carboxyl transferase
                     beta"
     gene            59532..61013
                     /gene="accD"
                     /locus_tag="BAR07_gp060"
                     /db_xref="GeneID:27983497"
     CDS             61707..61820
                     /gene="psaI"
                     /product="photosystem I reaction center subunit VIII"
     gene            61707..61820
                     /gene="psaI"
                     /locus_tag="BAR07_gp059"
                     /db_xref="GeneID:27983494"
     CDS             62236..62790
                     /gene="ycf4"
                     /product="photosystem I assembly protein ycf4"
     gene            62236..62790
                     /gene="ycf4"
                     /locus_tag="BAR07_gp058"
                     /db_xref="GeneID:27983561"
     CDS             63369..64067
                     /gene="cemA"
                     /product="chloroplast envelope protein"
     gene            63369..64067
                     /gene="cemA"
                     /locus_tag="BAR07_gp057"
                     /db_xref="GeneID:27983522"
     CDS             64273..65235
                     /gene="petA"
                     /product="cytochrome f"
     gene            64273..65235
                     /gene="petA"
                     /locus_tag="BAR07_gp056"
                     /db_xref="GeneID:27983515"
     CDS             complement(66013..66135)
                     /gene="psbJ"
                     /product="photosystem II protein J"
     gene            complement(66013..66135)
                     /gene="psbJ"
                     /locus_tag="BAR07_gp055"
                     /db_xref="GeneID:27983509"
     CDS             complement(66285..66401)
                     /gene="psbL"
                     /product="photosystem II protein L"
     gene            complement(66285..66401)
                     /gene="psbL"
                     /locus_tag="BAR07_gp054"
                     /db_xref="GeneID:27983556"
     CDS             complement(66424..66543)
                     /gene="psbF"
                     /product="cytochrome b559 beta chain"
     gene            complement(66424..66543)
                     /gene="psbF"
                     /locus_tag="BAR07_gp053"
                     /db_xref="GeneID:27983560"
     CDS             complement(66553..66804)
                     /gene="psbE"
                     /product="cytochrome b559 alpha chain"
     gene            complement(66553..66804)
                     /gene="psbE"
                     /locus_tag="BAR07_gp052"
                     /db_xref="GeneID:27983559"
     CDS             67566..67661
                     /gene="petL"
                     /product="cytochrome b6-f complex subunit VI"
     gene            67566..67661
                     /gene="petL"
                     /locus_tag="BAR07_gp051"
                     /db_xref="GeneID:27983542"
     CDS             67845..67958
                     /gene="petG"
                     /product="cytochrome b6-f complex subunit V"
     gene            67845..67958
                     /gene="petG"
                     /locus_tag="BAR07_gp050"
                     /db_xref="GeneID:27983569"
     tRNA            complement(68103..68176)
                     /gene="trnW-CCA"
                     /product="tRNA-Trp"
     gene            complement(68103..68176)
                     /gene="trnW-CCA"
                     /locus_tag="BAR07_gt023"
                     /db_xref="GeneID:27983562"
     tRNA            complement(68378..68451)
                     /gene="trnP-UGG"
                     /product="tRNA-Pro"
     gene            complement(68378..68451)
                     /gene="trnP-UGG"
                     /locus_tag="BAR07_gt024"
                     /db_xref="GeneID:27983582"
     tRNA            complement(68380..68450)
                     /gene="trnP-GGG"
                     /product="tRNA-Pro"
     gene            complement(68380..68450)
                     /gene="trnP-GGG"
                     /locus_tag="BAR07_gt025"
                     /db_xref="GeneID:27983583"
     CDS             68803..68937
                     /gene="psaJ"
                     /product="photosystem I reaction center subunit IX"
     gene            68803..68937
                     /gene="psaJ"
                     /locus_tag="BAR07_gp049"
                     /db_xref="GeneID:27983599"
     CDS             69403..69603
                     /gene="rpl33"
                     /product="50S ribosomal protein L33"
     gene            69403..69603
                     /gene="rpl33"
                     /locus_tag="BAR07_gp048"
                     /db_xref="GeneID:27983552"
     CDS             69803..70108
                     /gene="rps18"
                     /product="30S ribosomal protein S18"
     gene            69803..70108
                     /gene="rps18"
                     /locus_tag="BAR07_gp047"
                     /db_xref="GeneID:27983546"
     CDS             complement(70372..70725)
                     /gene="rpl20"
                     /product="50S ribosomal protein L20"
     gene            complement(70372..70725)
                     /gene="rpl20"
                     /locus_tag="BAR07_gp046"
                     /db_xref="GeneID:27983535"
     CDS             join(complement(71453..71566),142264..142495,
                     143042..143067)
                     /gene="rps12"
                     /product="30S ribosomal protein S12"
                     /trans_splicing
     CDS             join(complement(71453..71566),complement(100052..100283),
                     complement(99480..99505))
                     /gene="rps12"
                     /locus_tag="BAR07_gp044"
                     /trans_splicing
                     /transl_table=11
                     /product="30S ribosomal protein S12"
                     /protein_id="YP_009257692.1"
                     /db_xref="GeneID:27983466"
     gene            join(complement(71453..71566),142264..143067)
                     /gene="rps12"
                     /locus_tag="BAR07_gp045"
                     /trans_splicing
                     /db_xref="GeneID:27983534"
     gene            join(complement(71453..71566),complement(99480..100283))
                     /gene="rps12"
                     /locus_tag="BAR07_gp044"
                     /trans_splicing
                     /db_xref="GeneID:27983466"
     CDS             join(complement(73722..73790),complement(72586..72876),
                     complement(71738..71965))
                     /gene="clpP"
                     /product="clpP-like protease"
     gene            complement(71738..73790)
                     /gene="clpP"
                     /locus_tag="BAR07_gp043"
                     /db_xref="GeneID:27983467"
     CDS             74220..75746
                     /gene="psbB"
                     /product="photosystem II p680 chlorophyll A apoprotein"
     gene            74220..75746
                     /gene="psbB"
                     /locus_tag="BAR07_gp042"
                     /db_xref="GeneID:27983484"
     CDS             75937..76038
                     /gene="psbT"
                     /product="photosystem II protein T"
     gene            75937..76038
                     /gene="psbT"
                     /locus_tag="BAR07_gp041"
                     /db_xref="GeneID:27983487"
     CDS             complement(76104..76235)
                     /gene="psbN"
                     /product="photosystem II protein N"
     gene            complement(76104..76235)
                     /gene="psbN"
                     /locus_tag="BAR07_gp040"
                     /db_xref="GeneID:27983565"
     CDS             76340..76561
                     /gene="psbH"
                     /product="photosystem II 10 kDa phosphoprotein"
     gene            76340..76561
                     /gene="psbH"
                     /locus_tag="BAR07_gp039"
                     /db_xref="GeneID:27983553"
     CDS             join(76692..76697,77489..78145)
                     /gene="petB"
                     /locus_tag="CDC74_pgp040"
                     /codon_start=1
                     /transl_table=11
                     /product="cytochrome b6"
                     /protein_id="YP_009379366.1"
                     /db_xref="GeneID:32957814"
     gene            76692..78145
                     /gene="petB"
                     /locus_tag="BAR07_gp038"
                     /db_xref="GeneID:27983545"
     CDS             join(78344..78352,79058..79582)
                     /gene="petD"
                     /locus_tag="CDC74_pgp039"
                     /codon_start=1
                     /transl_table=11
                     /product="cytochrome b6/f complex subunit IV"
                     /protein_id="YP_009379367.1"
                     /db_xref="GeneID:32957815"
     gene            78344..79582
                     /gene="petD"
                     /locus_tag="CDC74_pgp039"
                     /db_xref="GeneID:32957815"
     CDS             complement(79830..80813)
                     /gene="rpoA"
                     /product="DNA-directed RNA polymerase alpha chain"
     gene            complement(79830..80813)
                     /gene="rpoA"
                     /locus_tag="BAR07_gp036"
                     /db_xref="GeneID:27983501"
     CDS             complement(80878..81294)
                     /gene="rps11"
                     /product="30S ribosomal protein S11"
     gene            complement(80878..81294)
                     /gene="rps11"
                     /locus_tag="BAR07_gp035"
                     /db_xref="GeneID:27983508"
     CDS             complement(81412..81525)
                     /gene="rpl36"
                     /product="50S ribosomal protein L36"
     gene            complement(81412..81525)
                     /gene="rpl36"
                     /locus_tag="BAR07_gp034"
                     /db_xref="GeneID:27983529"
     gene            complement(81641..81884)
                     /gene="infA"
                     /locus_tag="BAQ94_gp032"
                     /pseudo
                     /db_xref="GeneID:27982816"
     CDS             complement(82008..82412)
                     /gene="rps8"
                     /product="30S ribosomal protein S8"
     gene            complement(82008..82412)
                     /gene="rps8"
                     /locus_tag="BAR07_gp033"
                     /db_xref="GeneID:27983563"
     CDS             complement(82572..82940)
                     /gene="rpl14"
                     /product="50S ribosomal protein L14"
     gene            complement(82572..82940)
                     /gene="rpl14"
                     /locus_tag="BAR07_gp032"
                     /db_xref="GeneID:27983530"
     CDS             join(complement(84523..84531),complement(83071..83472))
                     /gene="rpl16"
                     /locus_tag="CDC74_pgp032"
                     /codon_start=1
                     /transl_table=11
                     /product="50S ribosomal protein L16"
                     /protein_id="YP_009379373.1"
                     /db_xref="GeneID:32957822"
     gene            complement(83071..84531)
                     /gene="rpl16"
                     /locus_tag="CDC74_pgp032"
                     /db_xref="GeneID:32957822"
     CDS             complement(84705..85367)
                     /gene="rps3"
                     /product="30S ribosomal protein S3"
     gene            complement(84705..85367)
                     /gene="rps3"
                     /locus_tag="BAR07_gp030"
                     /db_xref="GeneID:27983495"
     CDS             complement(85352..85846)
                     /gene="rpl22"
                     /product="50S ribosomal protein L22"
     gene            complement(85352..85846)
                     /gene="rpl22"
                     /locus_tag="BAR07_gp029"
                     /db_xref="GeneID:27983518"
     CDS             complement(85885..86163)
                     /gene="rps19"
                     /product="30S ribosomal protein S19"
     gene            complement(85885..86163)
                     /gene="rps19"
                     /locus_tag="BAR07_gp028"
                     /db_xref="GeneID:27983525"
     repeat_region   86148..112209
                     /note="repeat_hit position 156399 - 130338, match 100.%,
                     length 26062"
                     /rpt_type="inverted"
     CDS             join(complement(87318..87710),complement(86222..86656))
                     /gene="rpl2"
                     /product="50S ribosomal protein L2"
     gene            complement(86222..87710)
                     /gene="rpl2"
                     /locus_tag="BAR07_gp027"
                     /db_xref="GeneID:27983540"
     CDS             complement(87729..88010)
                     /gene="rpl23"
                     /product="50S ribosomal protein L23"
     gene            complement(87729..88010)
                     /gene="rpl23"
                     /locus_tag="BAR07_gp026"
                     /db_xref="GeneID:27983493"
     tRNA            complement(88176..88249)
                     /gene="trnI-CAU"
                     /product="tRNA-Ile"
     gene            complement(88176..88249)
                     /gene="trnI-CAU"
                     /locus_tag="BAR07_gt026"
                     /db_xref="GeneID:27983538"
     CDS             88338..95189
                     /gene="ycf2"
                     /product="Ycf2"
     gene            88338..95189
                     /gene="ycf2"
                     /locus_tag="BAR07_gp025"
                     /db_xref="GeneID:27983584"
     tRNA            complement(95747..95827)
                     /gene="trnL-CAA"
                     /product="tRNA-Leu"
     gene            complement(95747..95827)
                     /gene="trnL-CAA"
                     /locus_tag="BAR07_gt027"
                     /db_xref="GeneID:27983469"
     CDS             join(complement(97852..98628),complement(96414..97169))
                     /gene="ndhB"
                     /product="NADH-plastoquinone oxidoreductase chain 2"
     gene            complement(96414..98628)
                     /gene="ndhB"
                     /locus_tag="BAR07_gp024"
                     /db_xref="GeneID:27983576"
     CDS             complement(98959..99426)
                     /gene="rps7"
                     /product="30S ribosomal protein S7"
     gene            complement(98959..99426)
                     /gene="rps7"
                     /locus_tag="BAR07_gp023"
                     /db_xref="GeneID:27983480"
     CDS             complement(101283..101474)
                     /gene="ycf15"
                     /product="Ycf15"
     gene            complement(101283..101474)
                     /gene="ycf15"
                     /locus_tag="BAR07_gp022"
                     /db_xref="GeneID:27983527"
     tRNA            102078..102149
                     /gene="trnV-GAC"
                     /product="tRNA-Val"
     gene            102078..102149
                     /gene="trnV-GAC"
                     /locus_tag="BAR07_gt028"
                     /db_xref="GeneID:27983547"
     rRNA            102384..103874
                     /gene="rrn16"
                     /product="16S ribosomal RNA"
     gene            102384..103874
                     /gene="rrn16"
                     /locus_tag="BAR07_gr008"
                     /db_xref="GeneID:27983595"
     tRNA            join(104169..104210,105164..105198)
                     /gene="trnI-GAU"
                     /product="tRNA-Ile"
     gene            104169..105198
                     /gene="trnI-GAU"
                     /locus_tag="BAR07_gt029"
                     /db_xref="GeneID:27983491"
     tRNA            join(105263..105300,106108..106142)
                     /gene="trnA-UGC"
                     /product="tRNA-Ala"
                     /standard_name="trnA-UGC tRNA"
     gene            105263..106142
                     /gene="trnA-UGC"
                     /locus_tag="BAR07_gt030"
                     /db_xref="GeneID:27983506"
     CDS             complement(105430..105558)
                     /gene="orf42"
                     /product="putative pvs-trna-like protein"
     gene            complement(105430..105558)
                     /gene="orf42"
                     /locus_tag="BAR07_gp021"
                     /db_xref="GeneID:27983511"
     rRNA            106299..109108
                     /gene="rrn23"
                     /product="23S ribosomal RNA"
     gene            106299..109108
                     /gene="rrn23"
                     /locus_tag="BAR07_gr007"
                     /db_xref="GeneID:27983555"
     rRNA            109207..109309
                     /gene="rrn4.5"
                     /product="4.5S ribosomal RNA"
     gene            109207..109309
                     /gene="rrn4.5"
                     /locus_tag="BAR07_gr006"
                     /db_xref="GeneID:27983474"
     rRNA            109526..109646
                     /gene="rrn5"
                     /product="5S ribosomal RNA"
     gene            109526..109646
                     /gene="rrn5"
                     /locus_tag="BAR07_gr005"
                     /db_xref="GeneID:27983567"
     tRNA            109900..109973
                     /gene="trnR-ACG"
                     /product="tRNA-Arg"
     gene            109900..109973
                     /gene="trnR-ACG"
                     /locus_tag="BAR07_gt031"
                     /db_xref="GeneID:27983557"
     tRNA            complement(110524..110595)
                     /gene="trnN-GUU"
                     /product="tRNA-Asn"
     gene            complement(110524..110595)
                     /gene="trnN-GUU"
                     /locus_tag="BAR07_gt032"
                     /db_xref="GeneID:27983585"
     CDS             110931..112229
                     /gene="ycf1"
                     /product="hypothetical chloroplast RF1"
     gene            110931..112229
                     /gene="ycf1"
                     /locus_tag="BAR07_gp020"
                     /db_xref="GeneID:27983596"
     CDS             complement(112163..114436)
                     /gene="ndhF"
                     /product="NADH-plastoquinone oxidoreductase chain 5"
     gene            complement(112163..114436)
                     /gene="ndhF"
                     /locus_tag="BAR07_gp019"
                     /db_xref="GeneID:27983500"
     misc_feature    112210..130337
                     /standard_name="SSC"
     CDS             115206..115358
                     /gene="rpl32"
                     /product="50S ribosomal protein L32"
     gene            115206..115358
                     /gene="rpl32"
                     /locus_tag="BAR07_gp018"
                     /db_xref="GeneID:27983478"
     tRNA            116428..116507
                     /gene="trnL-UAG"
                     /product="tRNA-Leu"
     gene            116428..116507
                     /gene="trnL-UAG"
                     /locus_tag="BAR07_gt033"
                     /db_xref="GeneID:27983551"
     CDS             116625..117581
                     /gene="ccsA"
                     /product="cytochrome c biogenesis protein"
     gene            116625..117581
                     /gene="ccsA"
                     /locus_tag="BAR07_gp017"
                     /db_xref="GeneID:27983578"
     CDS             complement(117775..119307)
                     /gene="ndhD"
                     /product="NADH-plastoquinone oxidoreductase chain 4"
     gene            complement(117775..119307)
                     /gene="ndhD"
                     /locus_tag="BAR07_gp016"
                     /db_xref="GeneID:27983510"
     CDS             complement(119459..119704)
                     /gene="psaC"
                     /product="photosystem I iron-sulfur center"
     gene            complement(119459..119704)
                     /gene="psaC"
                     /locus_tag="BAR07_gp015"
                     /db_xref="GeneID:27983490"
     CDS             complement(119957..120262)
                     /gene="ndhE"
                     /product="NADH-plastoquinone oxidoreductase chain 4L"
     gene            complement(119957..120262)
                     /gene="ndhE"
                     /locus_tag="BAR07_gp014"
                     /db_xref="GeneID:27983544"
     CDS             complement(120495..121031)
                     /gene="ndhG"
                     /product="NADH-plastoquinone oxidoreductase chain 6"
     gene            complement(120495..121031)
                     /gene="ndhG"
                     /locus_tag="BAR07_gp013"
                     /db_xref="GeneID:27983536"
     CDS             complement(121382..121885)
                     /gene="ndhI"
                     /product="NADH-plastoquinone oxidoreductase subunit I"
     gene            complement(121382..121885)
                     /gene="ndhI"
                     /locus_tag="BAR07_gp012"
                     /db_xref="GeneID:27983523"
     CDS             join(complement(123621..124172),
                     complement(121962..122501))
                     /gene="ndhA"
                     /product="NADH-plastoquinone oxidoreductase chain 1"
     gene            complement(121962..124172)
                     /gene="ndhA"
                     /locus_tag="BAR07_gp011"
                     /db_xref="GeneID:27983524"
     CDS             complement(124174..125355)
                     /gene="ndhH"
                     /product="NADH-plastoquinone oxidoreductase 49 kDa
                     subunit"
     gene            complement(124174..125355)
                     /gene="ndhH"
                     /locus_tag="BAR07_gp010"
                     /db_xref="GeneID:27983483"
     CDS             complement(125463..125735)
                     /gene="rps15"
                     /product="30S ribosomal protein S15"
     gene            complement(125463..125735)
                     /gene="rps15"
                     /locus_tag="BAR07_gp009"
                     /db_xref="GeneID:27983502"
     CDS             complement(126103..131616)
                     /gene="ycf1"
                     /product="hypothetical chloroplast RF1"
                     /standard_name="ycf1 CDS"
     gene            complement(126103..131616)
                     /gene="ycf1"
                     /locus_tag="BAR07_gp008"
                     /db_xref="GeneID:27983541"
     repeat_region   130338..156399
                     /note="repeat_hit position 112209 - 86148, match 100.%,
                     length 26062"
                     /rpt_type="inverted"
     tRNA            131952..132023
                     /gene="trnN-GUU"
                     /product="tRNA-Asn"
     gene            131952..132023
                     /gene="trnN-GUU"
                     /locus_tag="BAR07_gt034"
                     /db_xref="GeneID:27983471"
     tRNA            complement(132574..132647)
                     /gene="trnR-ACG"
                     /product="tRNA-Arg"
     gene            complement(132574..132647)
                     /gene="trnR-ACG"
                     /locus_tag="BAR07_gt035"
                     /db_xref="GeneID:27983597"
     rRNA            complement(132901..133021)
                     /gene="rrn5"
                     /product="5S ribosomal RNA"
     gene            complement(132901..133021)
                     /gene="rrn5"
                     /locus_tag="BAR07_gr004"
                     /db_xref="GeneID:27983586"
     rRNA            complement(133238..133340)
                     /gene="rrn4.5"
                     /product="4.5S ribosomal RNA"
     gene            complement(133238..133340)
                     /gene="rrn4.5"
                     /locus_tag="BAR07_gr003"
                     /db_xref="GeneID:27983558"
     rRNA            complement(133439..136248)
                     /gene="rrn23"
                     /product="23S ribosomal RNA"
     gene            complement(133439..136248)
                     /gene="rrn23"
                     /locus_tag="BAR07_gr002"
                     /db_xref="GeneID:27983568"
     tRNA            join(complement(137247..137284),
                     complement(136405..136439))
                     /gene="trnA-UGC"
                     /product="tRNA-Ala"
                     /standard_name="trnA-UGC tRNA"
     gene            complement(136405..137284)
                     /gene="trnA-UGC"
                     /locus_tag="BAR07_gt036"
                     /db_xref="GeneID:27983475"
     CDS             136989..137117
                     /gene="orf42"
                     /product="putative pvs-trna-like protein"
     gene            136989..137117
                     /gene="orf42"
     tRNA            join(complement(138337..138378),
                     complement(137349..137383))
                     /gene="trnI-GAU"
                     /product="tRNA-Ile"
     gene            complement(137349..138378)
                     /gene="trnI-GAU"
                     /locus_tag="BAR07_gt037"
                     /db_xref="GeneID:27983554"
     rRNA            complement(138673..140163)
                     /gene="rrn16"
                     /product="16S ribosomal RNA"
     gene            complement(138673..140163)
                     /gene="rrn16"
                     /locus_tag="BAR07_gr001"
                     /db_xref="GeneID:27983507"
     tRNA            complement(140398..140469)
                     /gene="trnV-GAC"
                     /product="tRNA-Val"
     gene            complement(140398..140469)
                     /gene="trnV-GAC"
                     /locus_tag="BAR07_gt038"
                     /db_xref="GeneID:27983492"
     CDS             141073..141264
                     /gene="ycf15"
                     /product="Ycf15"
     gene            141073..141264
                     /gene="ycf15"
                     /locus_tag="BAR07_gp006"
                     /db_xref="GeneID:27983598"
     CDS             143121..143588
                     /gene="rps7"
                     /product="30S ribosomal protein S7"
     gene            143121..143588
                     /gene="rps7"
                     /locus_tag="BAR07_gp005"
                     /db_xref="GeneID:27983548"
     CDS             join(143919..144695,145378..146133)
                     /gene="ndhB"
                     /product="NADH-plastoquinone oxidoreductase chain 2"
     gene            143919..146133
                     /gene="ndhB"
                     /locus_tag="BAR07_gp004"
                     /db_xref="GeneID:27983528"
     tRNA            146720..146800
                     /gene="trnL-CAA"
                     /product="tRNA-Leu"
     gene            146720..146800
                     /gene="trnL-CAA"
                     /locus_tag="BAR07_gt039"
                     /db_xref="GeneID:27983481"
     CDS             complement(147358..154209)
                     /gene="ycf2"
                     /product="Ycf2"
     gene            complement(147358..154209)
                     /gene="ycf2"
                     /locus_tag="BAR07_gp003"
                     /db_xref="GeneID:27983577"
     tRNA            154298..154371
                     /gene="trnI-CAU"
                     /product="tRNA-Ile"
     gene            154298..154371
                     /gene="trnI-CAU"
                     /locus_tag="BAR07_gt040"
                     /db_xref="GeneID:27983470"
     CDS             154537..154818
                     /gene="rpl23"
                     /product="50S ribosomal protein L23"
     gene            154537..154818
                     /gene="rpl23"
                     /locus_tag="BAR07_gp002"
                     /db_xref="GeneID:27983587"
     CDS             join(154837..155229,155891..156325)
                     /gene="rpl2"
                     /product="50S ribosomal protein L2"
     gene            154837..156325
                     /gene="rpl2"
                     /locus_tag="BAR07_gp001"
                     /db_xref="GeneID:27983539"
ORIGIN      
        1 ttggttatgg gcgaacgacg ggaattgaac ccgcgcatgg tggattcaca atccactgcc
       61 ttgatccact tggctacatc cgccccccac tagctacaaa attacaaaat aaaaagattg
      121 aaatttctac cattaatcat ctttttttat cttaccttaa ttatgaagat acaaatgaag
      181 agacaagagg cataaatttc caaacctttt tatattatat agaaaataga aaaatgactc
      241 aaaataataa accgcaaagt cataataact aaaggctaat ttaattatta gcacgtagta
      301 ataatatgat actaaataaa aaggcataaa aaaactttgt gttttgttga agtcaaaaaa
      361 ggacaaaaat aacaaattga aaaaaaaaac ctaataaata acggagcaat accgatttat
      421 tggaagagga tcgacattgc tccgttattt tcaaaaactc gtatacacga agatcgaaat
      481 cttatccatt tgtagaagga acttcaatag cagctaggtc tagagggaaa ttatgagcat
      541 tacgttcatg cataacttcc ataccaaggt tagcgcggtt aataatatca gcccaggtat
      601 taattacacg accttgacta tcaactacag attggttgaa attgaaaccg tttaggttga
      661 aagccatagt gctaatacct aaagcagtga accagatacc tactacaggc caagcagcta
      721 agaagaagtg taaagaacga gagttgttga aactcgcata ttgaaagatc aatcggccaa
      781 aataaccatg agcagctaca atattataag tttcttcctc ttgaccgaat ctgtaacctt
      841 cattagcaga ttcattttct gtggtttccc tgatcaaact agaagttacc aaggaaccat
      901 gcatagcact gaatagggag ccgccgaata caccagctac gcctaacatg tgaaatgggt
      961 gcataaggat gttgtgctca gcctggaata caatcatgaa gttgaaagta ccagagattc
     1021 ctagaggcat accatcagaa aaacttcctt gaccaattgg gtaaatcaag aaaacagcag
     1081 tagcagctgc aacaggagct gaatacgcaa cagcaatcca agggcgcata cccagacgga
     1141 aactaagttc ccactcgcga cccatgtaac aagctacacc aagtaagaag tgtagaacaa
     1201 ttagctcata aggaccgcca ttgtataacc attcatcaac agatgccgct tcccatatcg
     1261 ggtaaaagtg caaacctata gctgcagaag taggaataat ggcaccagaa ataatattgt
     1321 ttccataaag tagagatcca gaaacaggtt cacgaatacc atcaatatcc actggaggag
     1381 cagcaatgaa ggcgataata aatacagaag ttgcggtcaa taaggtaggg atcatcaaaa
     1441 caccaaacca tccaatgtaa agacggtttt cggtgctggt tatccagtta cagaagcgac
     1501 cccataggcg ttcgctttcg cgtctctcta aaattgcagt catggtaaaa tcttggttta
     1561 tttaatcatc agggactccc aagcacacaa actttctaga actagataat tgggagcttg
     1621 ttattcaaca gtataacatg acttatagcc ccgtgtcaac caatagcaac atcgatatct
     1681 ctgatcttat ctatctatct atctagaaat tcagaagaat tttttttttg aataaattaa
     1741 ataaattcga aaaaagaaat gcctattttt tttttatatt ttatagatat attattttga
     1801 tatgataatc aaaatgggtt gcccgggact cgaacccgga actagtcgga tggagtagaa
     1861 aaattccttg tgaaattgat ataggtaaaa aaatctctcc ccaagccgtg cctgcatttt
     1921 tcattgcaca cagctttccc tatgtataac atcgaagact ccctaaaaaa cgctaaaaaa
     1981 gtgaaatacc cagttgatca acctttatta gtcttattgc atgaacattt aatagaaatt
     2041 aatgaatttt tttgttatct attcatcagt taggaacaat ttctaattta tcatgattaa
     2101 ccaaatcgtt aatacaaata atatccaaat accaaacccg ccccctatat aacctccgcg
     2161 aagtaaacaa agctcttgga aagattaaag aaagaacgtg ctcttcctcc gtaaagaatt
     2221 cttccaagaa ttccgagcct aatcttttca aaaaaacgcg cacagtactt ttgtgtttac
     2281 gaaccaaact tttaacacaa gaaacccgaa gtatatattt tattctatac aaactctttt
     2341 tttttgaaga tccgctgtga taatgagaaa gatttctgca tatacgcata aaccggtcaa
     2401 taatataaga atctgaggaa tcggcccagg tcggcttact aatgggatgc cctaatgagt
     2461 tacaaaaacg cgccgtactc aatgatccaa tcagagaaat aattggaacg gttgtctcga
     2521 actgcttcat agcattatcg attagaaatg cattttctag catttgactc cgcaccacca
     2581 aagtatttag tcgccccctg gaaagatagc ccagaaagtc aatataatct ttgtataagt
     2641 ggtttatatg aatccttccg ggttgagacc acacgtgaaa atgccattgc cataaattga
     2701 caaggtaata tttccattta ttcatcagaa gaggcatatc ttttgaagcc agaacggatt
     2761 ttccttgata tctaacataa tgcatgatag gatgcttgaa caaccataag ttgtcctgaa
     2821 aatcattaac aaagacttgg acaagatctt ctacttttcc ataaaaagaa attcgctcaa
     2881 aaaggagtcc tgaagatgtt gatcgtaaat gagaagattg gttacggaga aaaaagaaga
     2941 ttgattcata ttcatataca tgagaattat ataggaacaa gaaaaatctt ggattacttg
     3001 ttgaaaaaat ggaatttgat ttctttggag taataagact attccaatta aaatactcat
     3061 gaagaaagaa tcgcaataaa tgtaaagaag aggcatcttt tacccaatag cgaaaggttc
     3121 gaaccaagat ttccgggcga atggggtagg gtattagtac atctaagaca tagtgtaaat
     3181 gtgagaaatt gttctcgaaa aaaggaaata ttgaatgaat tgattggaaa ttatgagatt
     3241 tcgccatttc tttttctttc ccttctaaga aagctactaa tcgtagggaa aatggaattt
     3301 ccacaatgac tgaaaatccc tccgatatca tttgcgaata aaatttattg ttgtgtccaa
     3361 taaattgatt tggattagaa tccttagcat aaatactcaa atgaatccgt tgatacatcc
     3421 gactaattaa acgtttcaca ctgagtgaac tagatttatt gtcataaccc ccattttcca
     3481 acggaatcgt cgatctattt aaaccgtgat catgagcaag tgcataaata tactctcgaa
     3541 aaagaagtgg gtataggaag ttgtgttgct gagatctatc tagttctaaa tggatttgat
     3601 attctttcat ttgaaattag attgcaacaa aaggaaggta aggtatttat tggattatca
     3661 aatgatacat tgggttatca aatgatacat agtgcgatac agtcaaaaca aagtattgta
     3721 gtaaaaaaaa aaaaaatgga taccttggaa acgggtaaac tcattaccgg attctcgatt
     3781 ttctcatttt tgaattggtt tatgtttgtt atagtataaa taggtggtta gaaatccttt
     3841 ttttttgcaa tccaaccgct cttttgattt tggaaaacaa aatatcttta tcaatatact
     3901 gcttcttcta cacattaatc tccaacccat aatagggaca aactcatagt taggactcat
     3961 taaaaaaatc gctaatcgac tcacggaaaa ccccttcccc gcattaggaa ctaatatctt
     4021 tttaacgttt aattagatcg gggaattatt caaattcaat tcagaagaga agctcgttcc
     4081 tttttatttc ccgagaattg gaaccataag gctctatcca tttattcact cgacccaact
     4141 ttgaattcca ttttttgttc tgcgccaaca attcaaaccc tattttgaag ccattgaatc
     4201 agaataaagt attctcaaaa ttttccattg atacgacatg ctggtttttc cattcattcc
     4261 tttcaggatc agtcgtggtc ttacaaactc tcccgatgac gaatcctttg tttcatataa
     4321 atgtgtaaaa gatgctagcc gcacttaaaa gccgagtact ctaccgttga gttagcaacc
     4381 cgaataattc gaatgggtgg atacaatcgg aataaaaaag aaataaaaga aaagaaatga
     4441 aattgcacaa cggaatcaaa atattaaatt agcaagaaat cgactaacaa aatttagaat
     4501 cgattgggaa cataaaaaaa aagacttctt gtataacagc gaatccagcg aacccattac
     4561 tttaagtttg aatgaagtaa agaaaaaaac caaacctctg ttacggagat aaataggtac
     4621 ggagataaat ggatctgttt atccttatcc acgatcaaat tatagttgtt cgatacgctg
     4681 ttgtcaatat gacggtgaat gttgaatatt aatgttaaga aaagaatcta aaaaaataaa
     4741 atggcgaaaa caaaaagaat gaatttatta atttaattaa aataaaaaaa aaattataac
     4801 atgaaataaa taaataatat agaaaagaaa taatttagaa atgcttttga aaaaaaatcg
     4861 aaaagaaaaa gaaagaactt gcgttagatt tgcactacat atttactata cataaataca
     4921 aatggataca tagctatagc tgaaagaata aaaaaaaaag aaatcttggg ttgacattga
     4981 ttcaatcaat caatataagt aaaataaaca agtggaatcc cttgttttgt gatttgttaa
     5041 tagatttaca acgacaaact ataaaacgcc cggtttcgat tgcgagtaat gtaaatttgg
     5101 atttctcgac ccaattagtt cgttgtattc atttgatctt ttttatatgc atcttatatc
     5161 aataaaattc tagcaataaa attgattttt gttcttctgc ttattttttt tgtccttaga
     5221 cttccagaac atgatacttt atgggagcaa tattaaataa gaataaaaaa taggtatgaa
     5281 tagaacaaaa aaggggggag tagtaaagaa aaagttatac aaaacaatat aggagtcatc
     5341 cacaccctct ttttttattc tatatcctcg atgcaatttc gtttaattaa gatgaagttc
     5401 cttaaaaatc ccagccttct ttgaaatatc atgaaccgtt cctgtaggtt gagcgccctt
     5461 gtcaaggaaa tctaaaatag caggaatatt taaatgggtt tgattattta tcggatcata
     5521 aaaacccact ttccgaagat ctcttccctc tcttcgggat cgagcatcga ttgcaacgat
     5581 tcgataaaca gctcattggg atagatgtag atgaacaata ccccccctag aaacgtataa
     5641 gaagttttct cctcgtacgg ctcgagaaaa aatgattcga aattgtgtga tttaagtcct
     5701 tctttttcga aaaaaaaaaa gcattcatac tctcataact caagttggat aacttttaaa
     5761 tagcccaaaa gaaaatcttt agggatttct ttttttgagt ggtctctaac cccttgtttg
     5821 tctcgtttcg aatcgatttt ttgattctta attcccattc tgatctaatt gttgagacaa
     5881 ttgaaaacgg tatttccttg ttccaggatc ctttttatct ttgccttgaa tcattgggtt
     5941 tagacattac ttcggtgatc tttcgttttc aaaaatggcg gcaacacacc cctttttgcg
     6001 atttttttct atcaaagaat catacgaaca attgattcct gcatgataca cttttcatcg
     6061 aaagagtttt accaattcca acaaattgtc gttttggatt tcaaaattgc tcgaatcgga
     6121 ttctttcaat ttatatatcg aaaatatact tacgaagttt gttacaactt attgattggt
     6181 attaacccta gatccttgcc cctgcgaaat gcataaatac tttctactca agctccatca
     6241 tgtcctattt acactacacc ccaacaaaaa acgagaattc tagtagaaca gaacaaagca
     6301 tgtcgagcca agagcccatt catttctaga taatctacaa tctaaaatgg cggatgaaaa
     6361 aaaaaatcca cagcggatcg tgtccttcaa gtcgcacgtt gctttctacc acatcgtttc
     6421 aaacgaagtt ttaccataac atttttctag ttttgaaccg gtatgtaatt gattcgatta
     6481 tggaatcatg aatagtcatt gcttcggtca atacccagtc ctttttcctt cgatatgaaa
     6541 ggaatagtta gttaatttat gaggaagaag cctcagtaag aatttcattt caacctctat
     6601 tttaatttta ttgcatgaat ggaatatttc tttttatttc taaataaaac aaaaaagaac
     6661 acgaataaaa ataaaaagaa aataaagtaa aaagtaaata agaggatgaa gatatatgaa
     6721 tggaccccgt ctcaattatt aattatgatt aaatacattt caaattatta attagagcca
     6781 aacatcaaat acctccagct caaagaaaat tcatccatat gaaactcgat tgattatgag
     6841 atcttacatc gctcactaac tcgtatggac cccactccaa attcattctg ggggatgatt
     6901 aatcataaat aaaaacagga tcctatttga tacgggatgc tagactcttt tgtatagata
     6961 aaaagccaaa agggtccaga ttacgtcatt ctttactata attgttcttt taccctaaac
     7021 cggtcttaga aacttaattc cattgattga attcaaacag taccacgaat accctcttgt
     7081 ttcgatttca agaaatgaaa taaaaaattg gggctgtctt attaaaaaca atataagaaa
     7141 gatagaggtt ttcgcatttc gatttagaat gtatccttgc aaattcacgg aggtagggta
     7201 tgtaaggatt ttttaagcca ctcacttaca tatcaaagtg aaagggaggg ggagggccca
     7261 tccgactttt tttgaattca aactcttgtg atctatgttg ccatcttact tggatcacaa
     7321 atggattccg ttttattttc gtattatttg aactcgattc aatttatgaa aaaacatctt
     7381 attcagagaa gagttttgaa acttcgaaac aagaagtcaa ttttatcaaa aattagactc
     7441 ttaaaaaaat tatactctga aagagaggtt gctcaaaaaa gtaattttga gtctgatatt
     7501 cggatatata taagaggtcg ctctgggacg gaaggattcg aacctccgaa tagcgggacc
     7561 aaaacccgtt gccttaccac ttggccacgc cccatttgaa tttcttttct attcgatact
     7621 aataaacact aatattggtt gttcgtcaat tccaggccaa atctctatgg aataaattag
     7681 attctttttt ttaagatttt gacacaagta gatgcagaat taaactccat ttattgatca
     7741 ttacatagaa ttcaattaag atattgtatg aaagtataat ttcttctatt ctcttgtgag
     7801 aattgaaggg tttttgtttt gattggttcg gttcaaagaa gtattttttt tgtctacctt
     7861 actttctttt cgtcattttt agcttatatc aataacatat ttttaactca atcaaaatac
     7921 aattatctcc aagaacaaaa tgtttgttat gcttaatacc tttagtttga tctatatctt
     7981 tcttaattct gccctttatt cgagtagttt tttattcggc aaattacccg aggcgtacgc
     8041 ttttttgaat ccaattgtag atgttatgcc agtaatacct cttctctttt ttctcttagc
     8101 ctttgtttgg caagctgctg taagttttcg ataagatcgt taatagtgtc cgagaaaaat
     8161 tcatgattta ttcaagctcg agaaaaaaaa aaattctaac aattgataag accagatgag
     8221 tcttccaatt tgaatgaacc ctcaagtaaa acagtaaaat tcttgggcag acacgataaa
     8281 ttttgatttc cccatttcat gattctgacc cttttttttt tttcactgaa agaccctatt
     8341 tgagtccgcc acaatatcga agtcgagttg tgttaatttc gaaaaataaa aactcttttg
     8401 tatttctatc aatttgaaaa accgtttcat ttcttggtgt caaaacagga tatgtagtat
     8461 aaaaatagag aatctattct ctttttcccc cccaaaaaaa ttttggagat tgtgtaatgc
     8521 ttactctcaa actctttgtt tacaccgtag ttatattctt tgtttctctc ttcatcttcg
     8581 ggttcctatc taatgatcca gggcgtaatc ctggacgtga agactaaaaa ataagaaatt
     8641 tttctttact ttattcttag aaatgttttt aggatttgat tttatctatt ctacatcttt
     8701 aactagtcaa ataaaaaaaa gcaaaagggt tcgctaaatt cgaatttgaa agatacccag
     8761 tcagcgacgg aaacggaaag agagggattc gaaccctcgg tacgaatagc tcgtacaacg
     8821 gattagcaat ccgacgcttt aatccactca gccatctctc ctaattgaaa aaaaaaaaaa
     8881 aaataataat tactatgtta cattacacaa aagataatgc ttgaaaaaat gaaaaaaaaa
     8941 aaggcccttc tttactttaa ctttattata tagcttatta tatagcttat atattttttt
     9001 attgtatttt gtattgtatt atacagatgg atacaacttt tatcagcaat tccatttttt
     9061 atttctataa aattaaaaat taaaataaag aatggcctcg aaagagatat ctcgaatcaa
     9121 aatagaaaaa aataaagaat atctctttac aaaattacaa aaggccgttt tttttttatt
     9181 ttcacggcct ggtctggtca gtacccagcc gggccttttt ttgttccaat gaaccatacc
     9241 gccaaatcat agaaaattga tttagatgga atcaaagtgt catttcttat tctttattat
     9301 tcttttgttt attcttcttt ttttttattt aatttacttt tactggatac tcgaaaaaag
     9361 ggaaaaacgg aacgatgtat tttttttttg cacaatgcat tttatgttat ggctaaattt
     9421 gttttgtcga gccgtatctg tcaaaactcc ttcaagaaca aaatttgtta ttttatttag
     9481 ttattcgatt tcgtttttta tttttaaaca aaataagtcc tcttttccta atttcattag
     9541 gactcctaac aaacacgtca atactctaag ctctaatttg catttcatga ttttttttat
     9601 ttctgtccta tatcgattac gtccgattcc cttgttcgac aaaagtccca tttcgataca
     9661 ataatcgtat tgtagcgggt atagtttagt ggtaaaagtg cgactcgttc tattaatcct
     9721 cttaatagtt aaggggttct tcagtttcat tcatattctg atcaaaaact ttatttctta
     9781 aaaggatttc atttgaatcc tttacctcta aatgaaagat tcgaggaaga atatccattc
     9841 tcgtgatttg tatccaaggg tcaattagaa atttcaaatt tggattatga aattacgaaa
     9901 cataactttt gtgaatttgg aatcggatca atctttccaa ttgaataagt ataagtaagg
     9961 gatccatgga taaagataga aaggtctatt tccaatcgta actaaatctt caatttttgt
    10021 tttgcatagg gtagattgaa gcaaaatagc tattaaacga taactttggt ttactagaga
    10081 catcgccata ttcatatcct atttttttag ctcgggagaa agaaaatact tttcctaagg
    10141 attctctcaa atagaaatcg agaacgaagt aactagaaaa gttgggatta ttataacggc
    10201 actcttctag agggatcatc tagaaagcga attgttttga atgcattcag acaaaaaaag
    10261 ctgacataga tgttatgggt cgaatttttt gatttcgtcc ccgtcttata tcttgggaat
    10321 ttttccatct tccataaagg agccgaatga aaccaaagtt tcatgttcgg ttttgaatta
    10381 gaggcgttca aaatggtgaa tcgacgtcga ctataacccc tagccttcca agctaacgat
    10441 gcgggttcga ttcccgctac ccgctccata tgataatgat atctatcatt atatcaattc
    10501 agcgatgcat taattcaatt tgaattaatg catcactgaa ttgaatacgt aattccggaa
    10561 attttctcac cgattcttta tggtattttt tccgaacaag agataggaaa aaaaatgcga
    10621 aaaaaaacaa attacgaatg aaaagcgtcc attgtctaat ggataggaca gaggtcttct
    10681 aaacctttgg tataggttca aatcctattg gacgcaattt agcaatttat ttgcatttcc
    10741 atagtagaat atagatattc tatactttgc atatgatata atatgatatg atattatcag
    10801 attaataaat tattagattc aaaaaaagta aaattacgta tatttatatc ttatttagcc
    10861 ttaatatctt atttgactta tatcttattt atttttttta ttaattaaat aataatcaat
    10921 attaaatata aataataatc aatattaaat aaagtactat aaagattaag aatgatagat
    10981 tttttattta gaattgttcc tgaagtagaa agcgttccat ttgttcctga atagcttctt
    11041 tcaaaagggc ttccgcttcc tcggtgaatg tcttagtaga agatatgatt tcttggaact
    11101 gaggtttatt catttttaaa taagtacgta actcaaagag aaattgtttt acctgtccga
    11161 tttctaatga atcaagataa ccattcgttc cagtataaat agtcattatc tgttcttcga
    11221 ccgtgagagg ggctgattgg gattgtttga gcaactcacg taatcgttga ccccttgcca
    11281 attgattctg agtagcttta tcgagatcag aagcaaattg tgcaaaggct tctaattctg
    11341 cgaattgggc caattccaat tttaatttgc cggctacttg tttcatagct ttaatttgag
    11401 ctgcggatcc tactctggag acagaaatac ccacgttaat agcaggtctg attccagcat
    11461 tgaatagatc cgcggataag aatatttgtc catctgtaat ggaaattaca ttagtaggaa
    11521 tatacgccga aacatctcct gattgggttt caactattgg taaagcggtc atacttcctt
    11581 cacctaactg ataacttaat ttagcggctc tttccaaaag tcgtgaatgc aaataaaaaa
    11641 catctcctgg ataagcttcg cgaccgggtg gtcttcgtaa tagaagagac atttgtcgat
    11701 aagcctgcgc ctgtttggag agatcatcat aaatgattaa agtgtgtcgt tcacggtaca
    11761 taaaatattc agccagagaa gctcctgtat aaggagcgag atattgtaat gtagcggggg
    11821 aatccgccgt ttcggctacc acaatagtgt attccatcgc ccccctttcc tggaaagtag
    11881 tcactacctg agccacagaa gatgcttttt gaccaatagc tacataaaca catattacat
    11941 ttttcccttg ttgattgaga atcgtatccg tggctactgc tgttttacca gtctgtctgt
    12001 cgccaataat taattctcgc tgaccgcgtc ctataggtat cattgaatca atagcaataa
    12061 gtcctgtttg aagaggctca tatacggaac gtctcgaaat aatacctgga gcgggagatt
    12121 caattaatcg agattcagaa gctgaaattt cacctcgacc atcaataggt ttagccaggg
    12181 catttataac acgacccaaa taagcctcgc ttactggtat ctgagcaatt tttcctgttg
    12241 cttttacaga acttccctct tgtatcctta aaccgtcacc cattaataca acaccaacat
    12301 tatttgattc caaattcaga gcaatgccta ttgtaccctc ttcaaattct actaattcac
    12361 ccgccattac ttcatcaaga ccataaatac gagcgatgcc gtcgcctact tgaagtacgg
    12421 taccaatatt tacaatcttg actgctctat tatattgctc aatacgttca cggataatat
    12481 tactaatttc gtcggctcta attgttacca tgagtataat ttttttttta gttaaagaaa
    12541 aaaaaaacga tgcctacagg aaaaggacta atcagttatt tctgccatcg cctcaaacgt
    12601 gtcaatattc tcactaatgg tacgtaaatg taactccttg ttcaaagaac tattcagagt
    12661 gcctcgagct ccttttaaaa cttgttggaa aacctgttgt cggacttgct gaaccgccct
    12721 ttggtggtca aaacgaacgg tttcattttt gtaattttct aattcttcca aagtcttata
    12781 agttgactta atcaaattca atttttctcg ttctatctcc gagtatccgt tcactcgaaa
    12841 ttgatctact tccctttcga ctttccgtaa gcgagcccgg gctttttcca gccgttgaat
    12901 ggcccccccc tgcagttcct ctgaattttg aatagtattc aggatcttcc gttttcgatt
    12961 atctaataaa tcacttaatg aaagtagatt atctttccat tcatcttaaa acttacatga
    13021 tcccttcccg aaccaaacat gaatttttcg attcatttgg ctctcacact caattacttc
    13081 aactttttaa gtatgggggc aattcccata tctttttttt ttaatgtaat gagcctatcc
    13141 tctacctctc ttctctattc atattccaag atgtcgcgac taatcactaa tccaagacca
    13201 gaatattttg aggactcttc tgacggaaca aaacaaaaat attgaattgt cagcaaagtt
    13261 gtttcttttt ttcgtcaaat ccaaagaatt cttcttactt tatattatac acaggtcacc
    13321 gattcagcat aaaaagcggt ggattgaaat atttcaaata ttttgcattc caataaaaga
    13381 aaaggctcaa ataattttat cgacatgagt gttttatatc gaaaaaaaaa acaaattcca
    13441 attttgcaaa catttctatt ctatattaat atagtagtag aaagagtacc atgctgcgtc
    13501 tggacttcaa acagtttggt ttagctttaa ccatgttaat gaccccacac tattggtttg
    13561 gttgatagag aatcaaagta gatttaccaa tgaatcacga aatgctatgg ttcttaaata
    13621 tgatttgaaa ttgattcaga agtaattcgc ggaatcgtgc acctttttcg atctagttat
    13681 aatgaaaaaa agtacagctg gttggatcca gcctattctt gaaataaaca actcgcacgc
    13741 actccctttc caaaaaagat caatacacca aggactacac ttagatttat tggatttgtt
    13801 gctaaaatat cggtattaaa cccgaaactc ccggcaaatg accagcgaac caaggaaacg
    13861 aaagaatcgg ttatattttt catattatct cctcttttag atagactaaa aaaaatacgt
    13921 aatttgcata tttataggat taaacaaagg gattcgcaaa taaaagcgct aatgctacaa
    13981 ccagtccata aattgttaaa gcttccataa aagccagact aagcaataaa gtacctcgta
    14041 tttttccctc cgcctcgggt tgtctcgcga taccttctac agcttgaccc gcagcagtac
    14101 cttgacctac tccaggtcca atagaagcaa gcccgacggc caacccagcg gcaataacag
    14161 aagcggcaga aatcagtgga ttcatgagaa gttcctcgca ctaaaataaa gaaatagtta
    14221 atgatacaat cgtccgagga attatgactt aattattcca tcgctaagat tcatccagtc
    14281 gaaataacta agaactcgga attgaagtaa taataatatt agtattaaac cataaaagct
    14341 acttcgatat ctctttttta gttctgatcc acaggatttt tgtgaatcca tacaactttt
    14401 gttcttccat ttcttctttc caaacccttt tttaattctg cgttcgttag ttttctttat
    14461 ttcatcgctt tattcattca cattcaattc acaggcaaag atgaaaccga agaatttcta
    14521 ttggaatctc tatctaagtt cacaatagta gggcggatta gatatatctt tagttgatat
    14581 ataactatca atatctaata tcatatatac atgtctttct tccataacgt aaaccaacta
    14641 ttcatatctt agattcaaac tattcgtatc ttaaagtcaa tcgtattata gaatcattct
    14701 tggaaccata cacaagagtt ggcttagagt cattagatcc catataccca attctgttcc
    14761 cctctcccaa tcaacccatt ttttatgaat ctcgtttggc gaatcattgc atagaaataa
    14821 acataagtat tttattccgg taaggtcatt cactttaatt atttaattaa ttattaatat
    14881 tttcttttgg tcaatcgttg aattgaataa aatcaactaa aatgggaatc attctagaaa
    14941 gcatctttct ttttcttttt ttttttaatc acacaccgtg taaattgtga tactatgata
    15001 ctataagaat ttttattcaa ataatgactc cttatatttg aattgaatga acaaaacaat
    15061 agaatgataa tattcattgg caggagtatg atataataaa gccaaacatg cattttagga
    15121 aaaagatctt tttgatctct ttcctttttt acaattcccc aatatcagaa ttttttttct
    15181 atgactcttg gtcgtatatc ccgtacttgt ctatttctag ttgtatattg atgtttccta
    15241 agtggattat ctttagttac gcatacactg cgttattcta agctaaaaaa aaaaaaaaaa
    15301 gagactattt cgaaaactag tcaatgatgg ccctccatag attcgcctat ataagccgcc
    15361 gctaaagttg caaaaataag agcttgaata ccgcttgtaa ataatccaag gaacatcaca
    15421 ggtataggaa ccactaaagg tactaaagaa acaagaacaa caactactaa ttcatcagct
    15481 aatatattcc cgaaaagtcg aaagctaagt gataaaggtt ttgtgaaatc ttctaaaatg
    15541 ttaatgggta aaagaattgg agtcggttga atgtatttac tgaaataacc taatcccttt
    15601 ttagaaagac ctgcatagaa atatgctact gacgtgagca aggctaaagc aacggtagta
    15661 ttgatatcat tcgtaggtgc agctaactcc ccatggggta actgtattat tttccaaggt
    15721 aaaagagcac cggaccaatt cgaaacaaaa ataaatagaa acatagttcc aataaaggga
    15781 acccatggac catattcttc tccaatctga gttttgctca cgtctcgaat aaattcaagg
    15841 acatattcga agaaattttg accggcagtc ggaatagttt gtggattccg aacagctata
    15901 agggctgaac ctaataagat agcaattaca acccaagaag taataagtac ttgggcatgg
    15961 acttgtaaac ctcctatttg ccaatagaaa tgttggccta cttccacacc ggatatatcg
    16021 tataaccctt ttagtgtgtt actggaacat gatataacat tcatattgcc ctctaacaga
    16081 aatagaactt taaaaagaat tattttgatt caaccctctc ccttttgact tgtatacttt
    16141 aattagaatt atccgttttg aatacccgct aatcacataa tatccacggt ttttttattt
    16201 cttttctttt atgcgattca agaagagtaa ccgattccaa aaatccatgt agttaccaaa
    16261 aaaagttatt tatcttatta ttaatcaagg atttcgtata tagctagaac gaccctcaca
    16321 aattgcaaat acaaatttat taagaattaa tcggattgaa gctatagcgt tatcgtttgc
    16381 tggaatcgaa atatctgcga gatcggggtc acaatttgta tcaattaaac aaattgttgg
    16441 aattcccaaa gcgatacatt ctcgaagagc cgtatattct tcttgctgat caacgacgat
    16501 tacaatatcc ggtacccccg tcatatattg aatcccgccc ggatacgttt gcaagcgtga
    16561 taattgtctc ttcaggatag ctgcatctct ttttggaaga cggttgagtc tccccgtctt
    16621 ttgttccgct ctcaaatccc tgaacttatg aagtctcgtt tctgtagggg accaattcgt
    16681 taacatacca ccgagccttt ttttattaat ataattatta atataatata atgacaccgg
    16741 gttcttattg cagctcgtgc tactaaatcc gctgctttat aacaagcttc tgataaaaaa
    16801 cgagcagttc ttgtcagatt tgtaatatga atacctttat gttttgctga gatatacggt
    16861 gacattctag gattccattt cctagtacca tgaccaaaag gaattcctgc ttccatcatc
    16921 tcctcaaaat tgatattcca ctatcttctt gccatttctc cccatacttc ctcttttttt
    16981 tatcaaaaaa agatttgata aaaaaagaga cgaggtgccc tgaaataaat aattgttcca
    17041 atggaacctt ctcttctacc agagattggc cattgataca caatccaggc cattcattac
    17101 tttctattcg ttattatctt tcttttctta ctattaagaa atcaaaggat caaaaatagt
    17161 taagagaatc cgctccttag gactcattaa atcctctaaa cgattgttct gatgtatcat
    17221 gtaaagtctt tgaaatgcaa aagtctaata attctctgtg gtgtaagaaa atatctatca
    17281 tccccccccc cgaataaatt ctttttttgt ttccaaaaga atattgttat gctgccgtga
    17341 acagtgcact aatgctttga atccggtacc aacgggtatc atccccccca gaacaacgtt
    17401 ctctttcagg cctttcaacc agtcgatacg accccggaga gctgcttttg ctaaaacccg
    17461 agcggtttct tgaaaacttg cttcagatat aaaactttga gtattcagag atgctctcgt
    17521 tattcccaat aatatagctc gataacagat cgcttcttcc aaagcacgcc ccgttcgctc
    17581 cgctcgtaac aatccaataa gttcgccggg taaaaaaata ttagacattc catcttctga
    17641 aaccaacact tttgatgtta tttgacgtac aataatttcg atatgtctat tatggatttg
    17701 gaccccctgg gatcgataaa ccttttggat cttattaacc aaagagatac gactttgcac
    17761 tatagttagc tcagcaccaa ttaagaatcc ccaaggaatc ccaagaattc ttgttatacg
    17821 cgcgttccaa ccctcaactc ttttttctag gttcatcgat attgaatcaa tcgaacgcac
    17881 ttctaacact tgttctactt ttggaagacc ctgcgttata tcaccagatc ttgatttttc
    17941 atatataaat gtaattaatg tatctccttc ataaaggatt tctccataat gcccatgaac
    18001 agttgctcct ggagtagcca aataaggctt agcggatctt attactacag agccagcttg
    18061 aacaattaaa acttgacctg attcgaggtg tggtccattt gtggctatac atatattttc
    18121 acaaataaac tgcccaagac tcattattgt ggacatttcc tcacaataat tatgatggat
    18181 aaaataccaa ttcaaattaa atggattcaa aacaatctta ctgtctggat caggattata
    18241 aattctctcg ttttcatcca ttaaataaaa tttacgtact tgaaaagtct gttttaaatt
    18301 atccagtttc aaatagttag ttaccgaaat cagattataa gttattaaat agtaaaatga
    18361 atcaaaattc gcaatttgaa ggactgttcc taagggtccc aacgaattcc taattggatc
    18421 tttttgaatg tgaattgatt gctttatcac attatgatat ttgatatcgt tgaatggacc
    18481 cattcgaaaa caattagatg atgacaaaat tatcaaagat tggcattcct tatttctatt
    18541 caacaaggta tgaatagttc cttgattttg gctaagtgat tgttgaaccc ttgccttgaa
    18601 ataaatggag taaaacggat ttatattggt gcgatctgga ccattatcgg agatcaatcc
    18661 tggacttgac ggagcattcc tttttctgat atacgaaata tgggattgca ctaagtcgat
    18721 tcttaggaaa tctcgaatca taccatttgt acttacttca acaaaggaag cacggacctc
    18781 ttcgacggaa gaactttttt tgtcttggtc ccaattcaag actaaacaag ttcgaactaa
    18841 ttgaatactt gtgtcagaaa taccccgaaa gggtttgccc tttccataaa ggatataatt
    18901 gacaactcga aggtgcatat tatccttttc ccgcagcaga tcctggggga agagtgttgc
    18961 taaattgata ccgttcgcta tttcatatgt gactacgggt cgaaccaaaa caaaatgctt
    19021 tttcttggta ggtgtgatcc gttggacata gatccatttt ttcaattttt ttgattcgcg
    19081 ggtggattcc ttaagttctt tttttcccgt ttccggcggt atcaagatgc cactgtgtcg
    19141 ggatatctta tccgtttccc caggaaaatg gatatcccca gaaaaaattt ggagttcaat
    19201 cttttttttt tttttctcca ctcggaccaa tccgcccact ttgcttcttc tatttaaagc
    19261 tattcgggta tctactccaa tgatactatt attccgtacc attacgtaag aagattcggg
    19321 taaaatatgc acttcctcgg gaatgaaaaa aaagcgatca attttcattt gaaatttttg
    19381 cttaattttt ttgactcctc gatactcaat caagtcctct tttttgacga ttgaatgcgc
    19441 ccctatagtc ccatatttag taattcctga attctttctt ctgtatcgag gatcatcaaa
    19501 ataagcaaga atactatttt tacggaaaat accctttatg ggtatttcaa tcgagatacc
    19561 tgaatggggc attagttctt tctcttgttc ttgaatggat tggaacggaa tgagaaattt
    19621 atttcttcgc ctttttgcca ataaatcaga attcttgtgg agaattgcag gatgtatgag
    19681 attacaatga gcaataccta tgattcgatt aaatcccgaa taatccaaaa taccatcttc
    19741 ttttttatca gaaaaatccg acctaactaa ttggtgtctc acttgatcat tattcactga
    19801 gaggctagaa atatatcttc gttcgacaga atgaggatgg atgttcagtt gatcttgatc
    19861 cttgtggagt gaaaaagaaa ctacaccgga tctgcacgaa cctcctgata atatccataa
    19921 atgacttgtt tttggtaaga gccggacatt actatattga aattcgggtg catggtacac
    19981 gtcggtactc cagtgcattt ctccctctga gtcagaataa atatgttttc gaaccctctc
    20041 cttaaaattc aaagtgtatg ttcccgcccg aatctcagca atcacttgtt ctgattctac
    20101 atattgatca ttttgaacta aaagaaagct ttttggtgga atagtcacct tatgcataat
    20161 atcttcactc tcaataatta catacaaatc tatatcacat agaaaggcag gatgcccgtg
    20221 ccgtgtacgt gtgggatgga ctaaatcctc attgaatttt atttttccat tagagggggc
    20281 tcgcacatgt tctgcgatgc cccctgtaaa tactccgccg gtatgaaaag ttcttaatgt
    20341 tagttgggtc cccggttccc cgatggattg acccgaaata atacctacag cttctcccaa
    20401 ttcaaccagg tcaccgtgag tgggactccg accataacat aatcgacaga tccaagaggt
    20461 actcctacaa gtaaaggggg ttcgaataga tattgcttgt gttcgaaagg ttatgaatcg
    20521 attgacgagt ccaatcccaa tatcttgatt tcgaatggca atgcatcggg ggcctatata
    20581 tatatcgtct gctaatacac gaccaattaa tgtttggcta aaaactcttt ccgacatcat
    20641 ccggttttga ggacttacag aaattcctcg gatggtgcca caatctgttc tacgtacaac
    20701 aatgtgttga actacttcaa caagtcggcg cgtaagatat ccagcatctg atgttcgtac
    20761 agcggtatcc acaactcctt tgcgggctcc atagcaagag attatatatt ctgttaaaga
    20821 cagtccttcg cgtaaattgc tttgaatggg taaatcaatc atttgccctt ggggatcaga
    20881 cattaatcct ctcataccca ctaattggtg gacttgagat gcatttcctc tagctcccga
    20941 aaaagacatt atatggactg gattaaaggg atctgtcatc ctaaaattag gattcatttc
    21001 ttgtcgcaaa tattcacttg tagcatacca tatctcgatg gattggcgca gtttttctac
    21061 cgcgtgtaca ttcccataat gatggtgttt ttccaaaatc aaactttgtt gttcagcatc
    21121 ttggactagc catcctttag aaggtatcgt taaaagatca tcaattccta atgaaatgga
    21181 tgtagcagtg gcttgctgga aacccagagt ctttacttga tccaggatgt gtgatgtata
    21241 tgccattccg aagtgatcta ttaacctgct aataagtcgt ttaatggcag ttccatctat
    21301 cattttattg tgaaagacca gacccgcccg ttccgccata ggtacctcca tattccgttg
    21361 agtaggattc gacaatggat ttgagtcaat gattggaaaa cttccttttc tcgatcttga
    21421 ttcgcgtaga aaggtcaaga actacggtcc tagttgaatc ggaaaggccc gaattcacat
    21481 cggtgttatc ggtgttatag aattacttag cttaggcacc atatgattag gtaccatatg
    21541 agcaggcccg gcaaaaacct tgtatcgctt cttcgatttc tcgataaaga gaaatatgac
    21601 caacggtggt tcgaatgtat atacaaagaa tttctttttt tacacttctt actattagat
    21661 aatgtccata aatctcatga taggtaccca aagattcata gtgaacttcg atgggagctt
    21721 cccttgaagc aataacgcgt tgatctagtc gccaccggag ccacagagga ctatctaaat
    21781 tgattctttt ctgccgaaaa gctccaattg catcatagga attacaaaaa aaggggtctt
    21841 tcgtataatt atagctatag ctattatcgc cacttctttg attttgatag tttctttgat
    21901 tacatggatt atacctattt gcacaaatac ctcgaagatt cctgctcgtt aatacataga
    21961 gtccaataag catatcttga gtcggtacag aaatgggatc cccaatagca ggagacaaga
    22021 gattcatatg agaaaacata agtaaacgag cctccgcttg agcctctaaa gataaaggta
    22081 catgaacagc catttgatcc ccatcaaagt ctgcattgaa tcccttacag actaatggat
    22141 gtaaacaaat agcacgtcct tccactaaaa cgggctggaa tgcctgtatg cctaatctat
    22201 gcaaagtagg cgctcgattc agcaatacag gatgtccccg cataacttcc tgaagtattt
    22261 cccatataat cggccctttg tcccgaattt tactcttagc aactcctatg tttgaagcaa
    22321 gatgttgtct aattagacta caaattacaa atgcctggaa aagctctatt gcgatttcgc
    22381 ggggcaaccc acatcgatgt aatgaaagtg aggggcctac gacaatcaca gaacgccccg
    22441 aataatcgac ccgtttgcca agcagagtct cacgaaatct tccctctttg ccttcaatta
    22501 catctgaaaa tgacttatac accttattat gaccatccct cattggttgt ccacggattc
    22561 cattatcaag aagtgtatct acggcttctt gtaccaactt ttcctgacac attactaatt
    22621 cccctggcgt agatctactt gttgttaata gatcggtaag agtattgttc cgatagataa
    22681 ctcttctata gagttcatta atatctgaac tcattagttt acctccctct atctgaatga
    22741 tcggtctcaa ctcgggagga agaactggta atagacataa aaccatccac tctgggtcta
    22801 tatttgttcg aataaaatgc ttagctaatt ctatgcgtct aaccaaaaaa tcccttcttc
    22861 ttccaatttt tcgatcttcc cattcattac ctgtgggtcc ttcttcccct aattctttcc
    22921 attcgaccca cgaagaatct ataataattc gcaaatctag atcggctaat tgttcccgga
    22981 tagcaactgc tccagtagaa atttctcggt tgcgaaatat atcgaaaccg taggtagtaa
    23041 aaaaaagtgg gatgctgtat ttccaggatt ggatttcata ttcgaataaa cctcgtaatc
    23101 gtaaaaaagt gggtttttta gctataggcc tagcaaaaga aaaattggga taggatccta
    23161 taggatctcc cccccttcaa aatcggacat gagcgtttcc cctcatccgg ctcaagtagt
    23221 tacaccaaat taaggctaaa gaaaggggtt cccactttca aattctagaa aacaccccaa
    23281 acaactgctc cttactcaag ttcctagtga agactaagca acatttcctc gattcatttt
    23341 aaatgcaatg ttcgattttt gagtagtcta cttcccccga atcatggatc tcctattcaa
    23401 attaaaagaa agaagtacct tgaaattcat aagggatttc cttgtctatg tatcgttcca
    23461 tgcgatcttt taggtcctgc ttcacctcga cggttatgcc acgatgtcct taaagcctat
    23521 atgcgatgta tagactcccg taaccatgac ctatttgctt atttgaagat aattttattt
    23581 ctttctaaag aaagggaatt attaattccg caaaagaaag aagtcttttt ttttttttca
    23641 cgaggtacaa ctatcaattt tatttctttt ttactgaatc gaccatagac ccattcccct
    23701 tttgatttgg gagtattgaa tacacccctt attctgagct tcatgttact cctacatgtc
    23761 agattctggg catcccaatt cgattggctg ggatgacagt ttcatatttc taatctgtaa
    23821 aatcaaaatt tcgatcaaat cacacatcgc aatatactag accttctaat tctttaagag
    23881 gtttatctaa aagattcgcg atataactag gaagacgttt caaataccac acgtgggtta
    23941 ctgggcatcc cagttttatg tatcccattt gatatcttcg tatccgagaa tcaacaaatt
    24001 caactccgca ttgttcacaa aattgcgggt cttgcttttc atctccgatt actcgataat
    24061 ttccacaagc acaaattcca cttttaatag gtccaaaaat tctttcacaa aataatccat
    24121 ctttttccgg tttattcgtt ttgtaatgaa aagtataggg ttttgtcact tctccaacta
    24181 tgtctccatt aggtaggatt ttattggtcc aagcgcttat ttgttgagga gagactgatc
    24241 caattcggag ttgttgatgt ttataccgat caatcataga agcaaatttg tgattcattc
    24301 cgattaagct tccttcttat taatctggaa gtttttctca gatacaagga aatgattcag
    24361 ttccaaagcc aaagatcgta gttctcgaac gagcaatcga aaagattctg gagcatcttc
    24421 gggtttaggt attgttcctc caatgatcgt agtaccaagt acttcttggc gagctctaat
    24481 atgatcggat ttataagtaa gcatctcttg taaaatatga gcaacaccaa agccctcaag
    24541 agcccaaacc tccatttctc cgacccgttg ccccccttgc ttggaccttc ctctaagggg
    24601 ttgttgggtt acaagtgcat aatgcccact ggaacgtccg tgtattttat catcaacttg
    24661 atgaattaat ttcaagatat aaggctttcc tattataaca ggttgttcaa aaggatctcc
    24721 cgttcgtcca tcaaatattc tgctttttcc cggatactcg ggttcaaaga cccatggatt
    24781 cgctgtttgt ttactggctt catataattc agaaaacacg agttttctcg aagcctcttg
    24841 ttcatatctc tcatcaaaag gtgctattct ataatgtcta tttagcagac cccccgctaa
    24901 cccgagcgag cattcaaata tctgtcctac attcattcgt gaaggtactc ctaatgggtt
    24961 gaagaccata tcaacaggcc ttccatcttg caagtaaggc atatcctgtc taggcaaaat
    25021 ttttgaaatg atccctttat ttccatgtct tccagctact ttatcaccta ctttaatttc
    25081 acgtttctgt gaaatatata cacgaatcgt ttctggatta taactggaac cccccttttt
    25141 tcggatccat ctcacatcaa taactcgacc ccgaccgcct ataggtagtt ttagacaagt
    25201 ttcctttgaa gtggatacct gaatgccaag tatggcccgt aataatctat cttccggagc
    25261 atacgatgat tctttcgccg tctgaggcgt taatttacct actaaaatat cgcccgtctc
    25321 cacccaagat cccagcataa caattccatt tttgtctaaa ttgcggagta aacggacttc
    25381 tagatgtggt atttcattag tgatcctttc gggaccttgg cttgttacat gagtctgaat
    25441 ttcatatttc cgtatgtgaa aagaagtata aatatctcta tatatcagac gttcgctaat
    25501 aagtaccgca tcctcaaaat tgtaaccttc ccatggcata taagctacta atacgttttt
    25561 ccccaaagcg agttcgccac caaccgtagc ggcaccatcc gctaaaactt gtcccttttt
    25621 aatgcatcta tcccgcccaa cctggggttt ttgatgcata caggtatttt tgttggaacg
    25681 ttgatacata actaatggaa tacctatcgt atctccattg cccgataaaa cgatcttgtc
    25741 aatatccgta taaaggacct ttccctcgtg ttcggctata gcggtaaccc ctgaatctag
    25801 ggccacttgg cgttccaacc cagttccaac aatgcacttc tcggaccgag agagcggaac
    25861 tgcttggcgt tgcatattag aactcattaa agcccgattc gcatcattat gctcgataaa
    25921 aggaatgagg gaagctccaa tagaaaaata ttggaaggga gaaatacttc gaagatgaac
    25981 ccgttcccac gaaatagtca ggaattcttg acgatatcga gtcggaacaa cctgttcttc
    26041 ctgaataccc tgactcagcg ccaaagaatt tcctgccgct accatgtagt attcatctat
    26101 acttggtgat aaataaagca ttcgtatctt tttcgatttc tcaaagattt cataaaatgg
    26161 gctttctaga gacccccaat aaccaattct cgcatgaatt gctaaggatc caataagtcc
    26221 aacattgatt ccttcagacg tgtcaattgg gcaaatgcgc ccatagtgac taggatgtat
    26281 atctcgtatc cgaaaactag cagttcgtcc tgtcaatcct ccagggccca aataactcaa
    26341 ttttctccca tgaactattt gtgtcaatgg attagttcga tccaaaactt gagataatgg
    26401 gtgtaatccg aaaaaagaat cataagtggt tgttaatgga gttgaagtta ccaaattttg
    26461 aggagtcggc attaatttat gcctaattgc tccgcctata gttcctctaa ccgcattttc
    26521 taaccgaacc agggccaatc cgaattgatc ttgtaagaga tccgctacag accgaatacg
    26581 tttatttttc aaatgattca tatcgtcaag tgtacccatt ccaaatttaa gtccaatcaa
    26641 atgatccgca gctgccaata catctcgtgg taacagaaat atattgtttt ttggtatatt
    26701 aagattcagc ctctggttca tatttcgtcg accaatcctt cctaattcgc atctttggtg
    26761 aaaaaatttc ttttgtaatt ccttacataa ggattcagaa aataccggat ctccgcctac
    26821 acaagcaaat tgttgataaa actccaaaat ggcattttct tttgacccaa tttttttttt
    26881 ctctttatca gtcaggaaag acaagaaaat ttcagggtag caaatattct ctagaatttc
    26941 tcttagattc gaacccatag ctgatgatag aactagaata gatattttct gtttcctact
    27001 cacacgagcc catatccttg cttttctatc aatctctaat tctaatcttc ctccccaatc
    27061 tgatattatg gtgcccgcat agaccaaaat tccgttatgg tccaattctg accggtaata
    27121 gatacctggg ctttgcaata tttgattgat cacaattctg tatattccat ttactataaa
    27181 agttcccaag gaattcatta gaggaatgtt tccaataaaa attgtttgtt cttgcatatc
    27241 ccctctgctt ttccaaatta atcctgcgga tacatataat tcagaagaat atgtgagtga
    27301 ttcatataca gcatctcttt cttttatcaa aggttctacc aattgatatg tttccacaaa
    27361 taattgaaat tcaatttctt gatctgtatc ttcaattttt ggaaacttat aaagttcttc
    27421 tgttaagccc tgatcaatga acctacaaaa tccttcaaat tgtatctgat tcaacccggg
    27481 tattgtagac attcccgcat ttccgtcacc gagcattttg aatttcccat ttatcaaaaa
    27541 atcccattct tttctcattc tgcattgaat catatgaatc gatctagcaa tgatggaatt
    27601 ttgattctgt ttactgaatc acatgaaatt ttacccaact ccatatatat ggaatgtatg
    27661 aaatacgtat gaacggagga aaaaagatga ttttagactt aattttagac ttagttaaat
    27721 tggaatttct aagagacaga tccaaacgga aaggaattga taaattccac ttagaattat
    27781 ggagtttttt tattttgtct agaatagaaa attcacttta taccattatt atgatattac
    27841 atattccaat ccgattggat atcagaaaaa taaatggatt cgggatttga tccattcacg
    27901 gggataaaga cataataatc agaaacaata taacaataga aagttaattt ttttagtact
    27961 taactctttc gtgaattcca ttgttccaaa aaagatttgc agagaactcc tttttctttt
    28021 tttgtagaat ttttattttt agaatacgat tgaagtgcat aagaaggctt gtatttatta
    28081 aacccgcgct gctatagcta tctatccata cattgttctc ctttattgca tacttctact
    28141 cgggacagca catgtcgtac tctatcaaaa tttctatatc aaaatttcta ttttctcttc
    28201 aatctaatca atctaaattg cagtacgaca agtgtccgcc aattccctat aaacaggcat
    28261 catacacaaa taatataccc cataagctaa ctgtggaaca caacttatgt ttggggttta
    28321 catatactaa taattgacat tataattgaa atcagtcttg attttttttt tgcaataaaa
    28381 aaatcaagac tgattagtta tatatcaatt atcaattttt attttcttat atcatttatc
    28441 attagggaaa gacaatttga gatgtaaatc caagagtggg tcatgaattt acagtcatat
    28501 agttaatggt tccaatttgt tctgaatttt tgcttttgta actgaaaaaa attcccattt
    28561 ggttttttaa tagaaaagag agttatttag atattgggtg ttttgagata ctataaaatt
    28621 aattgaaggg aaggagccgg ccccccccaa aaaaacaaat aacaaataaa ggggaatatt
    28681 ttcatctatt ttgtatcgtt ttggcggcat ggccgagcgg taaggtgggg gactgcaaat
    28741 cctttttccc cagttcaaat ctgggtgtcg cctgattaac aaaagacaag actcgaaatc
    28801 ccttattctt tattctcctt tgctgttata actcgccgaa tttttcccag caaaacacgc
    28861 gtagtcttga gactttcttg attggaaaca gctggtggtt cccttcttta aattaaagtg
    28921 ccgtaactcg ttgtatttag gattcaagta aagattatag tagtggaagg gctatcatat
    28981 caaataaaga gttaccaatt tttttccatt actaatgtcg tgtctactgg ccgggtcttg
    29041 aattagattg gagggataat tggctttttt cttttttctt ttacttaatg ataatgaagg
    29101 acaagaaaaa taaagaatag gtatcagtat tcctacatat atatattagt agcattccct
    29161 ttgatacttc aaaagaaaag cgtaactgca gtttcatttt tcatatttat tggagtcttt
    29221 catcaagggt gttgggtcag aatccccttt tgactctgca ccagtgattc cactattatt
    29281 aataaacact aatggaataa ttccttcata ttcagagaga taggggacat aattcacatg
    29341 gatatagtaa gtctcgcttg ggctgcgtta atggtagtct ttacattttc cctttcactc
    29401 gtaatatggg gaaggagtgg actctagaga tactacgaat tgagttgggg aatcaaattg
    29461 tatcactttt ttatagattt tttatagatc gttttgcaaa gcataaataa tctttattaa
    29521 ttatttaata tattgaattc attaatttaa tatattaaat taatgaataa tgaattaata
    29581 aaaatatctt cattccgaaa ttgtattggc ttttatttct gctgtgcttt attgacgcgt
    29641 ttgctatcat ggctgaagga ttcaaaatcg ataggataac ccttttcgaa ttttgaaatc
    29701 cgaagaagtt accatagaac gccttggatt atctgtaaac cgcgcaatcc attacttctt
    29761 tgaaatgcta aaaaaaagat tactttctaa ttttctataa attagaaaat aataagagtt
    29821 gcctcgcgat tatttcagat tgattggaat caacaaaaat caaatagata aagaaaacaa
    29881 atagatgaag caaagaaata gaattgagat actatgtaca ttccatatat ttaattgata
    29941 ttaacattta tgaagatcca tatacatatt gttattgtag attgatctcg attcagtttg
    30001 tatctttcta gattacaata ataaaaatgg atagtatggt cgaacgattc atttttgaat
    30061 cgttcgaccg tactattact atcggatctt agaggctact gcggattcta gtccgttcat
    30121 tgcatttggg aaattgaatt tttttttgag ttcttaaatc attgataaga actaagaaat
    30181 caagtgtaat tcaaattaat cactttaatt actttgactg accgttttta catatattat
    30241 aagcaaaaaa gcagtaggaa ctagaatgaa cagtgcagta gcaataaatg cgagaatatt
    30301 tacttccata atctcatcgt gtcgtttttt tttttacttc gcaataacta gggatttaat
    30361 cccgtagaga ttataaatct ttcgtttgtc aattcaatgg gatcgattcg atttcaatga
    30421 tattgaatcg gatcaatatc atgaataaca atatctgagc tatcaagtcg attgatcgtc
    30481 gagaattgaa tagtataaca taggcggatc ttttatccac ataccaatac aaacttagat
    30541 tcctgattca ctcaaaagaa ttcctttcct ttctatttta agactttatt ttgatttatc
    30601 attcttttcc attctgtctt ttcgataacc taccgccttt cttgtacaat catctacccg
    30661 ctttccactt ccattgtttc caaacggttt acaaataaac ccaaacaaac agaaaataga
    30721 aaaaaggaag gagttaagtt ctaaactccc ttttttaatg atctaatttt cttggaaaac
    30781 aaagaaaaag aaggatacct cggggaatta aactatacca tttgtaccca gtttaacaga
    30841 aaatggagag agatatttat gtattttttt tattggattt ggatccgtcg ggactgacgg
    30901 ggctcgaacc cgcagcttcc gccttgacag ggcggtgctc tgaccaattg aactacaatc
    30961 ccggagaaat aaaacgtaca gcatccgtat tcttatgatt tgattcaaac catttcgatt
    31021 tcgattaata gtgccctgtt gtaacagaga cgtgagtgat atccacatga atatacactt
    31081 tagtgaaaga agagtgaaag aagagtgaaa gaagaaagca gcacggatta ttgattatta
    31141 gtaatccttt cgttattgcc aaatcgattg agaatccatt tttcgttgaa aaaagcgtct
    31201 ttttgtcttt gctttcttct tttcattaga ctttatactt aataatcctg atagaaatct
    31261 agatcactag caagatcaga atcagaattt atgagacaaa ataaatggaa caaataaaaa
    31321 aatagtggtg gggatatatc agaaaatttg acttttttga ttctttcata tcttccattt
    31381 ctggaaaact aaaggggtta tatcatttca tggtgaatca gcgaattatt aattattggg
    31441 ccgagctgga tttgaaccag cgtagacata ttgccaacga atttacagtc cgtccccatt
    31501 aaccgctcgg gcatcgaccc agaaagagtc tattcgagtc ttattgataa tccatgatca
    31561 acttcctttc gtagtaacct acccccaggg gaagtcgaat ccccgctgcc tccttgaaag
    31621 agagatgtcc tgaaccacta gacgatgggg gcataattgc ccgaccgcca tcatactatg
    31681 ctcatagtat gagcagtttt ttgaaattgt caatataatg gaatggtatg actagatccg
    31741 aaggatcttt acgtcttttc tgatcccata ccatagcatt ttttgattcg ttttcgtcat
    31801 ttatattcat gaatcactca ttcgaatctt tattctgaaa attctagaaa atgaatataa
    31861 aaaaaagaag gttaaacttc atttcttcca ctttcattca ttgattaact tcttgttaag
    31921 atcagagagg cttatctcca tatcacacta agccaggaaa ttaacagatg agaaatcgaa
    31981 atctgaaaat ctgggggatc aacaggttat cgaaatttgt tttttctcta aaaattgggt
    32041 tcagagcaca acaaaaatct cttcagcaca tgcttcaata aaatatcttg gatctacgtc
    32101 gaattggtag gtacatgtat acatcaaatg gattttgttt cgttctgatg ggggtcaggt
    32161 caattcaaat caatttcatt cgggttggtc ttgaaacaat taattttgtt gatatttatc
    32221 aaacccaata tcaataaaca aaaattacct tatacctata ctccttaagt aaatccaaat
    32281 actccttaaa taaatccaaa ttatcgttcc cgagggggac actaactagt atgagtctac
    32341 tgtgtatact tataatataa cttataatat gtatatatac atagatagat ccatcttatg
    32401 cgcctactga ctcattcagt aattgaataa aacggccctt ttaactcagt ggtagagtaa
    32461 cgccatggta aggcgtaagt catcggttca aatccgataa ggggcttttt ggccgttttg
    32521 ataaaaaacc tcaagcggta atattaatat ttaaacgaag aataaagata ttactttttt
    32581 ttttgtaata aaaaaagagt aaccaactgt ataataatgt aattctaaac tatataattt
    32641 aatgataaaa agttactctt ataatgagtt ctagtatact aattagacta gtcattctag
    32701 ttcgaaaaga aagtttcaca tttgtttatt ataatgagta atgataatgc taagtcgttt
    32761 cttcaatcgc ccactatttt tcttttccat tattccagtc aaatccattg taaagattat
    32821 aaatcaacaa aagaaaaagt aagtggacct aacccattga atcatggcta tatccactat
    32881 gctgatattc aaatttaaaa ttcgatcgat atgaaattgg aaccgtggat ctttttttta
    32941 tttcatattt cttttgactc tgcaagaatc tgtcgatatt tccgattcaa tcttcttgtt
    33001 cctagacgtt ccataggaat aacttgatat tccgttcctc tacagaaaaa ggtttattcc
    33061 aagttacaac acaagagaga tttccaatct atttggattc ccgaacacac gaagatccat
    33121 tgggatttct atctaatatt ctgatttcta tctatataaa tcttatatag atagaaatca
    33181 gatcatggct tcatgtatca aatattttaa tatcaatgca tacgatcttt ttgttccgac
    33241 aatgtgagga aagtggatgt gagaaagaaa ctttcattta cagtctctta ttatttcatt
    33301 taatattgta ttgaatttaa aaatgggaaa ttctcttttt gtctctgaca tatatctgac
    33361 atagaaaagt aaatagaaag atattccaag tgtacttctt gcttcgacct gcgaaaaagc
    33421 tactctggag ttttctatta atctgaaaga aaaggaaata taataaaaaa aaaaaaaaaa
    33481 atgaaaaagg aaagcaataa aaaataaaat atatactact gttgtagttt aatacacata
    33541 gaaagcagaa gagtacataa aaatattgat ttttctcaat ctcacggaca agagccaaga
    33601 ataagattag ttggtagaac gagattgagt agaagtcagt ctgcggatca accagtaacg
    33661 agaaaaggga ttacttcttc cttgaattga agagttcttt caaaaaatga atctatctga
    33721 ttgataagtt ataagacaat tcatggttca ggttgagacg attattaaga ataggaagga
    33781 atacacgaat tgagttcatg gatttagcta agtcagggtc agactatgga ccactaaagg
    33841 gttttatctt cgaaaccaat tcgcaggggc agtgtacgag aaatcaaatt ctatcgaaat
    33901 gatcgaatcc tcgaacgccc caaaagtgcc ataacataag gtgttcggaa atggttgaag
    33961 tagttgaata ggaggaccgt tatgactata gcccttggta aatttaccaa agatgaaaat
    34021 gatttatttg atattatgga tgactggtta cggagagacc gtttcgtttt tgtaggttgg
    34081 tccggtctat tgctctttcc ttgtgcctat ttcgctttag ggggttggtt cacaggcaca
    34141 acctttgtaa cgtcatggta tactcatgga ttggccagtt cctatttgga aggatgcaac
    34201 ttcttaaccg ccgcagtctc cactcctgct aatagtttag cacattcttt gttgttacta
    34261 tggggtcctg aagcacaagg agattttact cgttggtgtc aattaggcgg tctttggact
    34321 tttgttgctc tccacggcgc tttcggacta ataggtttca tgttacgtca atttgaactt
    34381 gctcgatctg ttcaattgcg accttataat gcaatagcat tctccggtcc gattgctgtt
    34441 tttgtttctg tattcctgat ttatccactg ggtcagtctg gttggttctt tgcgcctagt
    34501 tttggtgtag ctgctatatt tcgattcatt ctttttttcc aagggtttca taattggaca
    34561 ttgaacccat ttcatatgat gggagttgcc ggtgtattgg gcgctgctct gctatgcgct
    34621 attcatggtg ctaccgtaga aaatacttta tttgaagatg gtgatggtgc aaatacattc
    34681 cgtgctttta acccaactca agccgaagaa acttattcaa tggtcaccgc taaccgcttt
    34741 tggtcccaaa tctttggggt tgctttttcc aataaacgtt ggttacattt ctttatgtta
    34801 tttgtaccag taactggttt atggatgagt gctcttggag tagtcggtct ggctctgaac
    34861 ttacgtgctt atgacttcgt ttcccaggaa atccgtgcag cggaagatcc tgaatttgag
    34921 actttctaca ccaaaaatat tcttttaaac gagggtattc gtgcctggat ggcggctcaa
    34981 gatcagcctc atgaaaacct tatattccct gaggaggttc taccccgtgg aaacgctctt
    35041 taatggaact ttagctgtag ctggtcgtga ccaagaaacc accggtttcg cttggtgggc
    35101 cgggaatgcc cgacttatca atttatccgg gaaactgctg ggagctcatg tagcccatgc
    35161 cggattaatc gtattctggg cgggagcaat gaacctattt gaagtggccc atttcgtacc
    35221 agaaaagcca atgtatgaac aaggattaat tttacttccc cacctagcta ctctaggctg
    35281 gggggtaggt cctgggggag aagttataga cacctttcca tactttgtat ctggggtact
    35341 tcacttaatt tcctccgcgg tattgggctt tggcggtatt tatcatgcac ttctgggacc
    35401 tgagactctt gaagaatctt ttccattttt cggttatgta tggaaagata gaaataaaat
    35461 gaccacaatt ttgggtattc acttaatttt gttaggtata ggcgcttttc ttctagtatt
    35521 caaagctctt tattttgggg gcgtatatga tacctgggct ccgggggggg gagatgtaag
    35581 aaaaattacc aacttgaccc ttagcccaag tattatattt ggttatttac taaaatcctt
    35641 ctttggagga gaagggtgga ttgttagtgt ggacgatatg gaagatataa ttggagggca
    35701 tgtatggtta ggttccattt gtatatttgg cggaatctgg catatcttaa ccaaaccttt
    35761 tgcatgggct cgccgtgcac ttgtatggtc tggggaggct tacttgtctt atagtttagg
    35821 tgctttatct gtttttggtt tcattgcttg ctgctttgtc tggttcaata ataccgctta
    35881 tcctagtgag ttttatgggc ccactggacc agaagcttct caagctcaag catttacttt
    35941 tctagttaga gaccaacgtc ttggggctaa cgtcggatcc gctcaaggac ctactggttt
    36001 aggtaaatat ctaatgcgct ctccaactgg agaagtcatt tttggaggag aaactatgcg
    36061 cttttgggat ctgcgtgctc cctggttaga acctctaagg ggtcccaacg gtttagactt
    36121 gagtaggttg aaaaaagaca tacagccttg gcaagaacga cgttcggcgg aatatatgac
    36181 tcatgcccct ttaggttctt taaattctgt gggtggtgta gctactgaga tcaatgcagt
    36241 taattacgtc tctccgcgaa gttggttagc tacgtctcat tttgttctag gcttcttcct
    36301 attcgtaggt catttatggc acgcgggaag ggctcgtgca gctgcagccg gatttgaaaa
    36361 aggaattgat cgcgattttg aacctgttct ttccatgact cctcttaact gagatagggg
    36421 atccaatgct tatgcttaaa ataggaatcg atttgatttc accatacata ttgagggaag
    36481 tgggtcatac ttaaaaagga ctccttttta ctttcttttc aactcattta tatcgaatcg
    36541 attttctatt ttttctggct cggctagcct acctagccga gtcattctcc tttatgagac
    36601 gaaaaagtca ggcaaaacca aaataaataa agaaaaaatg gattccccga gcaaaaggag
    36661 agagagggat tcgaaccctc gatagttctt tgttccgaac tataccggtt ttcaagaccg
    36721 gagctatcaa ccactcggcc atctctccga aagacaattt ctattttact tttaccgaat
    36781 agaacatggc catatgagtg gataccatca ctatgtatag aaagatatga ggtgtgaatc
    36841 tctaggtcaa tctatctatc cgtattatct agaaaatgga tggatgcatg atccagcact
    36901 cccatttttg aagtcaaaaa aaggtactct cgactccatg tccgaataaa aaagtgctaa
    36961 aaagttgtat atacgttata tagaattaat ggattcatgt tagtaaaatc cctctatgat
    37021 gcattttatt caaatttttt ggctgataga gggatcaaat ggtatagttc ttttttgggg
    37081 tagcttggag gattagaaac atgactattg ctttccaatt ggctgttttt gcattaattg
    37141 ttacttcatt catcttactg atcagtgtac ccgttgtatt tgcttctcct gatggttggt
    37201 cgagtaacaa aaatgttgta ttttctggta catcattatg gattggatta gtctttctgg
    37261 tgggtatcct taattctctc atctcttgaa tctattcgtt ctagatccaa caataaaccg
    37321 gcccttccct ataatttttt ctttttcttt atttgcattt tggagactta tagtcaattt
    37381 gaatctgtct cacaacccga aaaagaaaaa attatagaga ggggtccaac ttctggaact
    37441 tgaatgaaaa aaaaaaaata ataataatat ttatattaat ctaaataata gaattctaat
    37501 agaatagaat tcgaatataa attcgaattt taaagaaatt tgatatatat taaatagaaa
    37561 tcaaataaga aataagaaat ctattctata atttttaata gatttaatag aaataaaata
    37621 gaatagaaat aagatattca aaaaaattca ataattaaaa ttataaaatt aattaattaa
    37681 ttgaaattct tatttcaata tttaataata ttgaatttga atttgctatt cgcttttatt
    37741 aaataaaatg ggttttgaat tgttttaatt ggttgggttg gatggtggaa tttgatggaa
    37801 tccccccgaa gagagtatct ggcctaactc tggataaaca ttatccgggc attttaccaa
    37861 aaaaaatgcg gatatagtcg aatggtaaaa tttctctttg ccaaggagaa gacgcgggtt
    37921 cgattcccgc tatccgccca ggataaagta atttatttaa taagataaaa gaatcattat
    37981 agttgaccgt gatagtatag tggttctatc tttccaaccc aacagaaaaa gaaaagtgtt
    38041 aattaattaa gtgattaagt gttaattaat tactagttaa caaaataaaa cctaattttt
    38101 tttgtcaaaa aaaaattgaa aatgttgcgg agacgggatt tgaacccatg acctcaaggt
    38161 tatgagcctt gcgagctacc aaactgctct accccgcgat gaagaaaaga actgggaact
    38221 aatgaacaac caaggattga atgtgcccct cttccatatc tgtacaaata gaatagccta
    38281 tttatacaga atggtaaagg ggctcctcta tgatctatga tcatagagaa aaatagaaaa
    38341 atgaagggat attttaatcc ttaccaactc gatcttgttg cccccggcaa caaacatgcg
    38401 tgaaccattt cacgaagtat gtgtccggat agtccaaagt ctcgatagtt agctctcggt
    38461 tttccggtcg aaaaacaacg tcgatgaaga cgcgtaggtg cactattacg cggtggggat
    38521 tgtaactttc catgaatttt ccatttttca ctcaacgacg gagctttgtt tatttctttt
    38581 tttgaggatc gccgaatcaa atgatatttt tgttctaatt gttgcctttt cttctcccta
    38641 tgaatcaaac ttttctttgc cataatggtt cagtttctat tattatcaat gatacaagtc
    38701 ggatcctaga tgtagaaata gagctgtaga aatataagaa ggcatatccc tttctccatc
    38761 gaaagaaatt atattatcgc aaagaattaa ccaaatttac ccgatgtaga ggcaatcaag
    38821 aaagcggcat aagtgaatat ataacctaca gaaaagtgag ctaatccaac caatcttgct
    38881 tgcacaatag aaagggccac tggtttatct ctccatcgaa tcaaatttgc caaaggtgtg
    38941 cgttcgtgag cccatgctaa agtttcaatc aattcctgcc aatacccgcg ccaggaaatt
    39001 aagaacataa atccagtagc ccaaacaaga tgtccaaata agaacatcca cgcccagact
    39061 gataaactat tcataccaaa cgggttatac ccattgataa gttgtgaaga gtttaaccat
    39121 agataatctc ttaaccatcc catcaaataa gtggacgatt cattaaactg tgaaacgtta
    39181 ccctgccata atgtgatgtg cttccaatgc caataaaaag taacccatcc aatggtattt
    39241 aacatccaga aaactgccaa ataaaatgca tcccaagccg aaatatcaca agtaccgcct
    39301 cgtcccggac cgtcgcaagg aaaactataa ccgaaatcct ttttatctgg cattaacttg
    39361 gaaccgcgtg catctaaagc accctttact aagatcaatg tagttgtatg taaacctaga
    39421 gcaatagcat gatgaaccaa gaagtctccg ggacctattg ttaagaatag tgaattacta
    39481 ttctcattaa tagcagttaa ccagccaggc aaccatatgc ttcgacccgc attgaatgct
    39541 gggccattcg ttgaagataa aagtacgtcg aatccatatg aagttttacc atgagcagat
    39601 tgtatccatt gggcaaatat tggttcgatc aagatttgtt tctccggagt accaaaagca
    39661 agcatgacat cattatgaac ataaagtccc aaagtatgga accccagaaa caggctggcc
    39721 caacttaaat gggatatgat agcttcttta tggtctaaca ttcttgccaa tacattatcc
    39781 tcattctgtt ccggattgta atctctaata aaaaaaatag ctccatgagc aaaagctcct
    39841 gtcatgatga atcctgcgat gtattggtga tgagtatata acgcagcttg agtagtaaag
    39901 tcttgtgcta tgaatgcata agcaggtaaa gagtacatgt gttgagctac caaggaagta
    39961 ataaccccta aagaggctag agcaaggcct aattgaaaat gcagcgaatt attgattgtg
    40021 tcataaagac ccttatggcc gcgccccaat cgccctcccg gaggaatatg ggcttctaaa
    40081 agatctttta tactgtgccc aatcccgaaa tttgttctat acatatgacc agcaacgaga
    40141 aaaataaatg caatagctag atgatggtgt gcaatatcgg tcagccataa actttgcgtt
    40201 tgtggatgga atcctccgag aagggttaga atggcagttc ctgatccttg ggaggtacca
    40261 aataaatgac tacttgaatc ggggttttga gcataaagat tccactgacc tgtaaaaagc
    40321 gggcctaacc cttggggatg tggtaataca tctaagaaat tattccatcg aacatattct
    40381 cccctggacg caggaatagc gacatggact aaatgccctg tccaagccaa ggaacttact
    40441 ccgaacagtc ctgacaaatg atgattgaga cgagattcag catttttgaa ccacgaaacg
    40501 ctgggtttcc attttggttg taggtgtaac caacccgcta ttaaggatat ggcagaaaga
    40561 aataatagaa aaagagctcc agtataaagg tcttcattag tacgtaaacc gattgtatac
    40621 caccactgat aaacaccaga ataagcgata ttcactgggc caagagcacc ccctcgagaa
    40681 aaagcttcca cggccggttg accaaaatga ggatcccaaa ttgcatgagc aataggtctt
    40741 acatgtaaag ggtcctgtac ccatgcctca aaatttcctt gccaagctac atgaaacaga
    40801 tttccggaag tccacagaaa aatgattgct aattgaccga agtgagaagc aaaaatattc
    40861 tgataaagac gttcctcagt aatatcatca tgactctcga agtcatgtgc agtagcaata
    40921 ccaaaccaaa tacgacgagt agtggggtcc tgagctaagc cttggctaaa ccttggaaat
    40981 cttaatgcca taatgccttt caaatcctcc tagccattat cctactgcaa taattcttgc
    41041 taagaagaac gcccatgttg tggcaattcc acccagaagg taatgggtta ctcctacagc
    41101 acgtccctgt acaatgctca aggctctagg ctgagtagca ggagcaactt ttaatttatt
    41161 atgagcccaa acgatggatt caataagttc ttgccaataa ccacgcccac tgaagagaaa
    41221 cattaaacta aatgcccata caaaatgagc acctaggaaa aaaaggccgt atgcagataa
    41281 tgaagaacca taagactgaa ttacctgaga cgcctgtgcc cataaaaaat cgcggagcca
    41341 cccattaata gtaatggaac tctgcgcaaa gtttcctcct gtaatatgag ttaccacccc
    41401 ttgatcgctt atactacccc aaacatctga ctgcattttc caactgaaat ggaatattac
    41461 tacggagatt gcattgtaca tccagaatag tcctaagaag acatggtccc aagcggatac
    41521 ttgacatgtc ccccctcttc cgggcccatc acaagggaaa cgaaacccaa gatttgcttt
    41581 atccggtatc aaacgcgagc tacgagcaaa tagaactcct tttaggagta tcaataccgt
    41641 cacatgaatc gtaaatgcat gaatgtgatg taccaaaaaa tccgcggttc ctaatggaat
    41701 aggtaacaaa gccactttgc cacccactgc cactaaatca ccaccacccc aagtcaaact
    41761 ggtgctcgct gttgcaccag gggccgttcc accaggtgct aaagcgtggg tgttttgtat
    41821 ccattgagca aagacaggtt gtaattgtat agcggtatct gaaaacatat cttggggacg
    41881 tcctaaagcg ctcatggtat cattatgaat atacaaacca aaactgtgaa agcctagaaa
    41941 tatacatacc cagttgagat gtgatatgat tgcgtcgcga tgcctaagga cacgatctaa
    42001 tagatcgttg tatcgagtag ttggatcata atctcttacc ataaaaatgg ctgcatgcgc
    42061 agcagcacca acgatgagaa atccaccaat ccacatgtga tgtgtgaaca atgacaattg
    42121 tgtcccatag tcagtagcta gatatggata agggggcatt gaatacatat gatgagctac
    42181 aacaatggtt aaagatccta acatagctag gttaagagat aattgagcat gccatgacgt
    42241 tgttaggatc tcatatagcc ctttatgacc ctggcctgta aatggacctt tatgagcttc
    42301 taaaatctct tttagaccat gaccaatgcc ccagttggtc ctatacatgt gacccgctat
    42361 caggaaaaga attgcaatag ctagatgatg gtgtgcaata tcggtcagcc atagaccccc
    42421 agttactgga tctaatcctc cacgaaaagt aagaaattcc gcatattttg accaattcaa
    42481 ggtaaaaaat ggggttgctc cttcggcaaa actgggataa agttgagcca aaagatcccg
    42541 attcaagata aattcatgag gaagtgggat ctctttagga tctactccgg cgtttagaaa
    42601 ttggttaatc ggtaaagata catgtacttg atgccccgcc caagaaaggg acccaagtcc
    42661 tagtagccct gctaaatggt gattcaacat agattctaca tcctgaaacc aagccaattt
    42721 tggagcagct ttgtgataat ggaaccaacc agcaaaaagc attaaggctg caaagatcaa
    42781 tgcgccaatt gcggtacaat agagttgtaa ttcactcgtt attccagacg ctcgccaaat
    42841 ctgaaaaaaa ccagaggtta tttgtattcc tcggaaaccc ccgcccacgt caccgttcaa
    42901 tatttcttgg cccacgattg gccaaaccac ctgggcacta ggtccaatgt gagtaggatc
    42961 gcttagccag gcttcataat tggaaaaacg agcaccgtgg aaatacatgc cactcagcca
    43021 aagaaaaatg atggagagtt gcccgaaatg ggcactaaat acctttcgag agatctcttc
    43081 caaatcactg gtatggctat caaagtcgtg agcatcagca tgtaagttcc agatccaagt
    43141 ggtagtatca ggtcccttag ctattgttct tgaaaaatga cccggtctgg cccattcctc
    43201 gaaagaagtt tttatgggat ccctatctac caaaattttt acttctggtt ccggcgaacg
    43261 aataatcatt gagtcctcct ctttccggac aacacataca aagaaacccg ccaacagtta
    43321 gtcaagtcat tagtgaacct atgagagatg cttataatga gtctctttct cttctactct
    43381 ttttctcgtc tacttctatc tcccatctat ttattttctt tagttattca ctagagcaat
    43441 tatgatctgg aagtcgatcc agggcaagtg ttcggatcta ttatgacata tccatgaggt
    43501 gctcaacgga ccttattaat cttttttagt tttagaaaac cctttcccgg tgtcaaaaac
    43561 caattttttt acatagtgta ttcatatctc aattagaaat ccctaaacgg agctactttc
    43621 tgtcttacat agaacatatt actttattca aaattccaaa taacgtgagc agtcattagt
    43681 cattccatta gtcattacta agataagaga cattccagga tctatatcta taatatttgg
    43741 tcattcgagg gtcgctttta ttagttttaa tagaatagga gaaaaaaaaa aaaaaaatga
    43801 attctctacc gtatctatgt atcctttctc cctacgaaat accagacgaa atagaacggc
    43861 cttagaaaag atataatgaa attctttgat tgggtcttcc cagaaaaagg gtcttattat
    43921 taaaaactga tgaggccaac aaacaattaa ttataactat aacaaaaaaa tagatatata
    43981 aattctaacg aaataaataa acagagagtt cttattcgaa acgccccgtg atcttcaacc
    44041 aattctgcgc ttcaatataa ttaccaggag tgagcgcgat agcttgtttc caatactcgg
    44101 cggcttgatt gaaccaagcc tccgcaattt cagaatctcc ctgtcgaatg gcctgttctc
    44161 cccggttgga ataggcgggt caattccttt ccttagaacc gtacttgaga gtttccacct
    44221 catacggctc ggcaatcgat tttttggtgt ccccgttttt ttaatcgact atatcgaatt
    44281 gaatgagatt tcttatccta accaaaagag gttaatttca tgagcatgag tttcaaactt
    44341 gacttttgat taaattaata atcagctttc attttatctt ttctcccacc gtcagaagaa
    44401 taacataaaa gaaaagcatt tctactatcg ttagaatttt ctgaaaggta cctatctcgg
    44461 tttcgtctaa aaatttatat agaatctttg aaaaagtctt ttcttcctaa gaaagaaaag
    44521 acttactgtc tttgggatct gatgctacac cgctgctcaa taccttaggg gatccacttt
    44581 attacagaag ttgattccta attttgattt catatcatgg acataaataa gcagttctta
    44641 ttgtatcggc atcggccaaa aacctcgcga attggtcttt acggtgcttc ctctatcaat
    44701 tagatccttt atccatagaa taaagtatct aggcatatct atttcttcat atttcgactc
    44761 tatgaagttt ctttctttgc tacagctgat aaaaatcgtt ttttgcacga tgcatatgta
    44821 gaaagcctat tttttttttc tagtatttat tagtgtattt gctctttctt ccttctatag
    44881 tagagatagt cgcacgtaat gacagatcac agccatatta ttaaaagctt ggggtaagaa
    44941 cgggtttcgt tctagtgccc gaaaataata ttctaaagct tttgtatgct ctccgttact
    45001 tgtgtggata aggcctatgt tatagagtat atagcttcga tcatagggat caatttctag
    45061 tcgcatagct tcataataat tctgtaaagc ttccgcataa tttccttccg attgagctga
    45121 catccgttac ggtcgtcatt cgattcaagg aattctccgt tccagaaacg tacatgagat
    45181 tttcatctca tacggctcct cccctatgtg cataatgaaa ataatacatg gaatcaaaaa
    45241 agattgaaat attctcatta tgaattcagt ggggctaacg tttttacaag aaatctctag
    45301 ccaacctttc tgcaaaagat attttcttaa catcacgcgt gttgatactg gtactagata
    45361 aaaatgtaaa ctccaacaat ttctttgttc tcaacgccct ttaatttcca ggaattaatc
    45421 acttcaacag tcttctatgg ttctaagggt atccaaagta ccaacgagat ggatgtttgt
    45481 tatcccaacc attcttttta gtcccgatcc caataaggaa aagcggtaat tttaaacaaa
    45541 gttttcgtgt tgttgattcc taggcgtagc gcctcttccc ctatgcggcc tattggtact
    45601 agtctagtat ggtaggattg gcctgtaata tagaacccat aggttaacct ttcgctcaat
    45661 actcgaatcg acaattgaag catctgaggc tgcattaatc ggggatacac gacagaagga
    45721 attgttttat ctagaaactt caccttcaac aagcgtagat ttttttcaat aatctttttc
    45781 gttcttttct atccagaatc ttccgtcttt ctcctaagac cgaagcggta aataaaaaaa
    45841 taatcaaatc acaccatctc tataataggt aaatgcctct ttttctcctg aagttgtcgg
    45901 aattattcgt aataagatat tggccacaat tgaaaaggtc ttatcaataa aattttcatt
    45961 tatccgtgat ctaggcatag gtagaaatcc attctctaat tcttttcatt aactctcgtg
    46021 agaaaacgat cccacaagta aaggaatttt acagtacgaa ataacataaa agcagactca
    46081 tatccaattt tttctttttg aaaggggtcg ataaaaaata agaaatatta gaatccgatt
    46141 cgatttcatc caaatggagt agtataaatg gagtagtata agaatgaaag gaactattcc
    46201 gatttgatca aagtagaaga atcaaagaat ttatcttgcg gattaggaga attcgagaag
    46261 tttttctgaa attaagatca aaagaagaaa aaaaatagaa taattcttca ataatgcttc
    46321 tataatgaaa atagaataac cctccatttt gtgttttgtg catagcgggt agacgcttat
    46381 acactataca atcaaatcaa aaaggatgat ttatgaattt ggaatagatt tacgggttaa
    46441 ggggttgttg ttaagcgacc taaaattgga aagaaatttt caaattctta tggaatttga
    46501 attcgaataa aaagataatt atgatctaaa ggtatccatt caccatagtc taacaaaata
    46561 gaccgatcag ttgattcgtt ccaattcatt gattgaatcc ggtaaaaata tcagaaaaag
    46621 gtaggagcgc cgtctccgtc ttggcaaaca agatatatct ttattgttat tgtttttaac
    46681 cgtttttcaa aaaaaaaaat catattatct ttttctccca gctccctggc tcgaagaaaa
    46741 aattctttct ttgatgaaaa gttttccatt tttatagcta gaatggattc gagtgtctgt
    46801 acccatctaa caatcgaata tgaacaactc gcaattcgct cggattctcg gtcataatca
    46861 ttatgtagga gagatggccg agtggttcaa ggcgtagcat tggaactgct atgtaggctt
    46921 ttgtttaccg agggttcgaa tccctctctt tccgtatctt cacccgattc accaatgctt
    46981 cagacctttc tttgagatag attctcaatt cctaatttct gtgatacgga aggaaagaaa
    47041 gaacgggcag ggaataaaga tctgcctact gatctatgat acatgaatgg gagaaaaata
    47101 caaatctccg gatccaattc cttaccttgt gtccctttac ttaacttaag tgaaagggaa
    47161 aaaccttggt ttgttatttt agttaggttt aagtctgacg agaataatat tctacgacaa
    47221 gtaattcatt tattttcaaa ccgacccatt tactatctat tatttgattg actaatcctt
    47281 tatattggaa tgcgtgaaga gtcaaatgcc ttggcaattc ttcatggtgg gatgaatcaa
    47341 gataattttg aatcagagct ctcgattttt ggtcatccct tgctgtaata atatctcggg
    47401 gtttgcaacg ataacttggt atatctacta tacgaccatt aactaaaata tgtctatgat
    47461 taactaattg gcgggcttga ggaatagttg aagccatacc caatcgaaaa aggatgttat
    47521 ctaaacgcat ttcaagtaat tgtagtaaaa ccagacccgt tgatcctttg gcttttccgg
    47581 cgatacgaac atatttaagt aattgccgtt ctgtaagacc ataatgaaaa cgcaattttt
    47641 gtttttcttc taaacgaata cgatattgag attttttccc ggagcgcgat tggtttctaa
    47701 gatcgcttcc ggctccaggt cttttactcg ttagtcccgg taaagccccc aggcggcgta
    47761 tttttttgaa acgaggccct cggtaacgtg acataaaaac tccttatttt attcaaattt
    47821 cataaaccta aattaaaact aaaactgagc taaatgataa atgaagcgaa atccactgaa
    47881 gtattgtact acaaagaata atgagatgta tcaatatcca cacacttttt tgtattgtat
    47941 atatataaat agaaaataga aatcaaaaga tggttctttt tcttgattta ttctgccaag
    48001 gtctaactcc tccaattatg attcataatt agaagctcct acaacataat aaatcgatgc
    48061 cccttggaaa agagggacga agccctttca atgttctttt ctttcaaaaa gacattatca
    48121 atcatttttt caaatcaaac aaatagagaa aagccggcta tcggaatcga accgatgacc
    48181 atcgcattac aaatgcgatg ctctaacctc tgagctaagc gggcttaaat aacggcaatg
    48241 agatggtgca tgcatagaaa ttcggtaaat tactagaatc ttatctatta actattcatt
    48301 cttagctatt cataaagaaa agaatagaga atcaaattca aaataaatat tgaatcttat
    48361 agaacataac gattaaaata acgattaata gaatatagcg atctatagaa ttttgatttc
    48421 tatatttatc aataataaat atcttactct taattaggta ataagagttt tttgttttga
    48481 attgaaaatc gaataacatt agaaattgtt tttttctaac ctaaatttat taatatattc
    48541 gattctatta ttatatagaa tagaatatac agaatattat tattctactg attctatata
    48601 tctatttttt ctatatctct attttttttt tctagatatc tatttatcta ttttgaatta
    48661 tcaatcgaat ctagtattag cttcttatga tacattatct aaattatcca ttcttttatt
    48721 ctaattctaa aaaatgatgc tttggttttc gactaaataa ttcgatttga attcgaaatt
    48781 aataaaatga ttagttataa ctattatatt agaaacgatt aattaatatt taattaattt
    48841 aaattttagt tattttttgt tatgttatat aggatccgcc ttagccttaa gtaaaggata
    48901 agaaaaaaat gaaattaaag aaaaagatga aatccagata aatgcaatgc agataaatgc
    48961 aatccatata actgtaatcc agattagaat gagggagtct aatgatacat ttctccgttt
    49021 tttgttttca acgaaagaaa agacaaaaaa aaaagaatcg accgttcgag tattccaccg
    49081 gattgcatga gaaaaatgag agtaagagag gcatatgtta atgttatgta atatatatcc
    49141 atatatattg aattgcggat acagaaagga tagaatcatt tctgacaaga aatcgaaaca
    49201 cttttcaata taggaatccg tatctaatga attctatgtt tcagcgtaaa tgaaagaaaa
    49261 aggagaacgg catcgaggtc ctaatctcaa aatgcagggg gggatatggc gaaattggta
    49321 gacgctacgg acttaattgg attgagcctt ggtatggaaa cctactaagt gataactttc
    49381 aaattcagag aaacccggga atcaaaaatg ggcaatcctg agccaaatcc tgttttacga
    49441 gaataaaaca aagcaaacaa gggttcagaa agcgagaaaa gggataggtg cagagactca
    49501 acggaagctg ttctaacaaa tggagttgac tgcctttttt tgggaaagaa agacaaatta
    49561 atcgaatatc gaaactgcat aaaggatgaa ggataagtct ataatacact atggatacaa
    49621 aatgaaaaat tatctcaaaa atgacaacct gaagctttat ttatattatt tatattaatg
    49681 aaaaagaaaa caaaagaatt gggattccaa gttgaagaat cgaatattca ttgatcaaat
    49741 cattcactcc atagtctggt agatcatttc ttttgaagaa ccgattgctc agacgagaat
    49801 aaagatagag tcccattcta catgtcaata taaataccgg caacaatgca atttatagta
    49861 agaggaaaat ccgtcgactt tagaaatcgt gagggttcaa gtccctctat ccccccaaaa
    49921 agaccgattt gactatttct cctaccctct ctttttttta gtggttcaaa atccgttctc
    49981 tttctcattc attctacctt tttacaaacg tatcagagca taattttttt ttatcacaat
    50041 cccaagtggt gtggtatata tgatatacgt acaaatgaac atctttgaac aaagaatccc
    50101 gattcacaat tcatatcatt gctcatactg aaacttataa attattctat tcaagaaatc
    50161 gaattccacg ctcaagactt ttaatacttt tttatctttt ttaattgaca tagaccccag
    50221 tcatctagta aaatgaggat gatgcgccgg taatggtcgg gatagctcag ctggtagagc
    50281 agaggactga aaatcctcgt gtcaccagtt caaatctggt tcctggcata tatattgaat
    50341 ttgtagaaat atctattcta caaattcagt gatatgaatt gatatacata atacatattg
    50401 attaatcgta tagatcatga tacatacata cttattcatc tagctaggta tctggaaatg
    50461 gacccccccc cccccttttt ttatagatga gtaaagagta tataaatgag tgaaagagta
    50521 tataaaaaat ggatatctaa taaaagaatg aattagattc tttttcctct tctttttgat
    50581 ttgttcatac tatgtctccg cccgttcaaa aagaatgtta atacaccata catattcgaa
    50641 agggttaaat ttgttggttg aaagacccaa gcaaaagtct agtctaggaa gttgaatgaa
    50701 gggtgggaat agcctaaatt catctccgat acagtacaaa ttcgaattcg atcccttttc
    50761 attttgtatt tttattttct tttttctgtt tcttccttcc ctcctatgtg accctctaga
    50821 gcccatctaa gcgatgtgcg cgatacaaag ttcatgatgc agaactcttt tttttttagt
    50881 tcatcctatt ggcttggctc atccaaaaca agcatcttac aattttgaaa atctcaaaat
    50941 tgtaattgta ttgtcttttt ttttttctat ttaatttatt tagcgcgttc ataataataa
    51001 tacgaatgcg acttcaattc ctctctttga tctagaaaag aacgtacaaa tatttcttga
    51061 atatcgggag ttgtaaaaat gaagattagt ttcttataat tcaatgagca tcttgtattt
    51121 cataaaaatt gggggcaata taatccttac gtaagggcca tcctatccaa ctttcaggca
    51181 ttaagatacg tttaagccgt ggatgattat cataaaagat tcccaacata tcataagatt
    51241 cccgttcttg aaaattcgaa cttttccaaa cccagaaaac ggacggaatt ttaggattat
    51301 tccttggagc aaatactttt atgcatactt cttccggttg atctacccca tactctattc
    51361 ttgtaagatg atacacactg gctaacagtc cgcccggtgc tacatcatag gcacattggg
    51421 aacgtagata attgtaacca tatacatata aaatgacagc aacggaatgc caatcctccg
    51481 gctttatttg taaagtttct attccttggt aatcgaagcc caaagatcta tgaattagcc
    51541 cgtgtttgac tagccaagca gacaaacgac cctgcatatt tttttctctc ccacattttg
    51601 atttctataa atatttcaca tttacgatga aattttttca tttatgaaga ttaatttgct
    51661 ctttcttttt ctgtacaaaa aaatccttcc taattaacga cttcggggga aaatactgaa
    51721 cttttgtatt tgaaaaatgt ttcagtttca ggagggattt cggacattga tggtggttga
    51781 tagggtaatc cttgatcata atttccagta tcagtactgc ctacaacacg aaacttgtga
    51841 ttggtagtaa aagtaaacga ccgattctcc tgttgcaagc gaattcgctc ttcatagatt
    51901 tctcgagata ttttcttacg aagttttgtt atggcatcta taactgcctc tggtttaggc
    51961 ggacagcccg gcaaataaac atccacagga attagcttat cgactccccg aacagtacta
    52021 taagaatcgg tactgaacat cccccccgta atcgtacatg ctcccatagc aataacatat
    52081 tttggttcag gcatttgttc atataatctc actaaagaag gagccatttt cattgttact
    52141 gtgccagctg ttaaaattag gtctgcctgt ctaggactcg atcttggtac cagtccataa
    52201 cggtcaaaat cgaaccgtga gcctattaat gaagcaaatt caatgaagca acaactggta
    52261 ccataaagaa gcggccataa actggagagt cttgaccaat ttgaaagatc atttgatgta
    52321 gttgaaataa ctgaatcggg ggttgttcga tcaagtaagg aaaactcaat ggaattcata
    52381 attgtctcaa tgttattttt tttttttact tttttggtta ttgtctcaat attccgaaac
    52441 taagaccact ccaatgctcc ttttcgccac gcataaactg aaccaacaat taggataagc
    52501 ataaaaatga aagcttctat aaatacggat acccccaata catcaaaact cattgcccat
    52561 ggataaagaa aaaccgtttc aacatcaaaa acaacaaaaa ctagagcaaa catataataa
    52621 cggattcgaa attgtaacca agcatcgccc attggttcta tacccgattc ataactagaa
    52681 agcttctccg gtcctttgct aatcggggct aaaactgcgg aaattagaaa tgccaaaata
    52741 ggaataacgt ttgatattat tagaaatgcc cagaaaatat catatttgta aagcagaaac
    52801 atagacgaac tcctttgaat gtggaaaata taccgaattc gtcgattcga attggaattc
    52861 attgtcaagt catcggtaac aggttagtca aaaccaaaat gcattttggt cgaaccacac
    52921 agtttcactt gtttgctggg atgtctcgtt tctcgattgt actcctattt tcattacact
    52981 cccttcgatt ttatttcagt atagtataaa tctcttatac aaacaaaaca aataaaactc
    53041 tcttgctttc acctcgcttc gggcttttag aaaaaaaaaa ttccaaatag aattctcatt
    53101 ttgatttcga attttgaaat ttttaatatt cgaattcgaa attcaatcga ttttcgattc
    53161 tattttctat atatattttg ttttctgttt atgaaaagat ctttgttttt caaacgcgga
    53221 cgtgtcgaca aatacagtaa tccgctccta tatccatgtg acttactatt cgatttgagt
    53281 ggggttaggt tggagttttc atttttaacc ggattcatgt catgattttg cctcctttac
    53341 tgtccacaat caaagagtta gtgagacttc ttttccttgg tatacccact catttttggt
    53401 gaatttttgg aggcaaaatc atatggaatt cacatacgaa aaaaatgaat tactaaaaaa
    53461 aatgggtttc tttattcttt atccgagatt caaaaaaaaa aataacgatt gaaatgggct
    53521 tttgttttcc gttttatgtt ctgctctgaa cgagcccccc ataagcaagc ttatgggaat
    53581 gattttattt tgatgaacca agcaaccacg agcgaccggt tacaaacaac aaaaaataca
    53641 gtaattgagt aaatgaaaac tctagaactt tttgtatttc aatttggatt attatattat
    53701 tatagggcta tacggactcg aaccgtagac cttctcggta aaagagatcg aacttattct
    53761 tatcaaaatg attcgaactc tttcaaagac ccaacatgca tttttttttt gcattgggct
    53821 ctttcattaa ctgctagaaa tatcagttag tctaccatat tttttttctt gacagaaaaa
    53881 taaggaaatg gctccacgtg ctcggattca ttatttggat tgtgatatag gagcactacc
    53941 aaagtgtttc agagaaaggt tatcttgacg taggtttgct tctggcctag attaacctaa
    54001 gttaaatgga gtctctatca tcctgattaa agaatcaaat atgaaacttc atacgcctta
    54061 aggttcatag gacaaaaaga gaatttttga ggtccttata ctcattatgc ctagcattga
    54121 atagactagg tattcacctt atcaatatct caaatcaatg atggattcca tttggttcct
    54181 aaatgggaac ctgaatcgaa ccgaaccatt tgtcaggcta ttgttctctt gttttgttcc
    54241 ctaaaaatcc tggagtcaga cattgatttc tcaaaaagat cgattctttg attgcatgat
    54301 ggactcttct gaaaaacatt ggcgcacgtg taaacgaggt gctctaccta actgagctat
    54361 agcccttgtg cttgtgatac atattttatc atattatgga gataatttct tgtcaagatg
    54421 catattccat gatccaacat cgtatctctt tgatcttttt gattggtatt gcttcgaagt
    54481 cttattgcat ttataatcca tcaatgggag gggtcctttt tttctcctta taatgataaa
    54541 tgacctactt aactcagtgg ttagagtatt gctttcatac ggcgggagtc attggttcaa
    54601 atccaatagt aggtagaact tattagatac catggtcaat ggtatctaat aagtttttct
    54661 acttactgat tttgtatctt ttctatccta ttcgatttga ttttcgaatt gaaactcaaa
    54721 atttttcctt acatcagaat ccgattccac ttgattgtat ttgattggat tcaatcgaaa
    54781 gaatccatat gtgtataaac aaaaattctt tggattagga ttattcgatt cgggcgcacc
    54841 gactagttac gaaatcacat tgagaacctc tactcgtgtc ctagctcgtc tgagagctag
    54901 atttgcctca attgtttgtc tcttactttc agctttcctc aagccggctt ccgctatttc
    54961 aagagtttgc tgagcttctt ggggatcaat gtcactactc ttctccgcat catttactaa
    55021 aacggttatc tcattattac ctattctagc aaaaccgccc atcagagcca tcgttaacca
    55081 ttggtcatta aagcgtattc tcaaaatacc tatatctaca gctgtggcaa taggcgcgtg
    55141 atttggtaat acgccaattt gtccactatt agtagataaa atgatttctt tcacttctga
    55201 atcccaaaca attcgattag gggtcagtac acaaagattt aaggtcattt cttcaaattg
    55261 ttctccattt ctaagtttgt agccttcgca gtaacttcat cgatgttacc tactaaataa
    55321 aaggcctgtt caggaagacc atctaattct ccggacagaa tcaatttaaa gcctctaatt
    55381 gtttctgcta gaccaacata tttccccgga gaaccggtaa atacttctgc tacgaaaaaa
    55441 ggttgtgata agaaacgctc aattttgcgg gctcttgcta cggttaaacg gtcctcttcg
    55501 gataattcat ccaacccaag gatagctata atgtcctgaa gttctttgta acgttgtaaa
    55561 gtttgcttaa ctctttgcgc agtttcataa tgttccgcac caacgatccg aggttggagc
    55621 atagttgacg tcgaatctaa aggatctact gcgggataga tacctttggc ggctaatcct
    55681 cttgatagta cggtagtcgc atctaaatgt gcaaatgtcg tggcaggagc ggggtctgtc
    55741 aaatcgtccg caggtacata aacggcttga atggaagtta tggacccctc cttggtagac
    55801 gtaattcttt cttgtaaaga acccatttcg gtactaaggg taggttgata acccacagcg
    55861 gagggcattc tacccaataa agcggatacc tcggatcccg cttggacgaa acggaaaata
    55921 ttgtcgataa atagaagtac gtcttgttca ttaacatctc ggaaatattc cgccatagtt
    55981 agggcagtca aaccaactct catacgagct cccggcggtt cattcatctg accgtagact
    56041 agagccacct ttgattccgc aaggttttgt tcattaatta ctccagattc tttcatttcc
    56101 atgtaaagat catttccttc acgagtacgt tcaccgactc cgccaaatac ggatacaccc
    56161 ccatgagctt tggcaatgtt gttgatcaat tccataatga gtacagtttt acccactcca
    56221 gctcccccga atagtccgat ttttcctccc cgacgataag gagctaaaag atctactacc
    56281 ttaattcctg tttcaaaaat agataatttt gtatctaact gtataaaggc gggcgcggat
    56341 ttatgaatag gagatgttgt gcgagtatct acaggaccta aattatcaac aggctcgcca
    56401 agcacgttga aaattcgtcc tagagtcgct ccgccaactg gaacacttag aggagctccc
    56461 gtgtcaatca cttcaattcc tctcattaga ccatctgtag cactcatggc tacagctcta
    56521 actcgattat tccctaataa ttgctgtacc tcgcaagtca cattaattgg ttgaccaaca
    56581 gtatctcgac ccttaactat cagagcgttg taaatattag gcatctcccc tgggggaaag
    56641 gctacatcca gtaccgggcc aataatttga gcaatacgtc ccaggttttt tttttcaagt
    56701 gcggaacccc caggaccaga agtagtagga tttattctca taataataat aaagtgaaat
    56761 atatcaaaat ttttttacaa aatttatcaa atccaaaaag aaaatcttcg atagcaagtc
    56821 gatcggttaa ttcaataaga aatgggggtt agcactcgat tttgttggta gcgtccaacc
    56881 gaatgcaatt cgattgttta tttatggaat ttcaatgaag aaattttaac gttcaaacaa
    56941 cccattttca aaatctcaag tggatgaata aaattcttga gaaattattt gatttctcta
    57001 tcattaccag ccatattatc tacggaattt gaacctgaac tttttttttt gattcattat
    57061 ttcttgtccc ttatttctta ttcttatttt agcatatcca tttatgtcta gtctattctt
    57121 tttttatacc cccccttttt attttatgga tgaattccgc atattttctt ttcacatcta
    57181 ggatttacat atacaacgta tattcctgtc aacagtcaat ctcttattat ttagatattt
    57241 tgattgaaaa aaaaagtaag ggattcaaaa ctttaaaaac aaggattggg ttgcgccaga
    57301 catatgaaag agtatacaat aatgatgtat ttggtgaatc aaataccacg gtctactaaa
    57361 aaaaaaggag acgttctgat tagttgataa tattaaatga aatttttgtg aaagattcct
    57421 gtgaaagggt ttcattaact cctaatttat gtcgagtaga ccttgttgct gcgagaattc
    57481 ttaattcatg agttgtaggg agggacttat gtcaccacaa acagagacta aagcaagtgt
    57541 tggattcaaa gccggtgtta aagattataa attgacttat tatactcctg actatgtaac
    57601 caaagatact gatatcttgg cagcattccg agtaactcct caacccgggg ttccgcccga
    57661 ggaagccggg gccgcggtag ctgcggaatc ttctactggt acatggacaa ctgtgtggac
    57721 cgatgggctt accagccttg atcgttataa aggacgatgc tacaacattg agcccgttgc
    57781 tggagaagaa aatcaatata tatgttatgt agcttaccct ttagaccttt ttgaagaggg
    57841 ttctgttact aacatgttta cttccattgt gggtaatgta tttgggttta aagccctgcg
    57901 cgctctacgt ctagaggatc tacgaatccc tcccgcgtat tcgaaaactt tccaaggccc
    57961 ccctcatggc atccaagttg agagagataa attgaacaag tatgggcgcc ccctattggg
    58021 atgtactatt aaacctaaat tgggattatc cgctaagaac tacggtagag cagtttatga
    58081 atgtctacgt ggtggacttg actttaccaa agatgatgag aacgtaaact cccaaccatt
    58141 tatgcgttgg agagaccgtt tcttgttttg tgcagaagct atttataaat cgcaggcaga
    58201 aactggtgaa atcaaaggtc attacttgaa tgctactgca ggtacatggg aagagatgat
    58261 aaaaagggcg gtatttgcca gagagttggg agttcctatc gtaatgcatg actacttaac
    58321 agggggattc accgcaaata ctagcttggc tcattattgc cgagataatg gtctacttct
    58381 tcacatccat cgtgcaatgc atgcagttat tgatagacag aagaatcatg gtatacactt
    58441 tcgtgtacta gctaaagctt tgcgtatgtc aggtggagat catattcacg caggtacagt
    58501 agtaggtaaa cttgaaggag aaagagacat aactttgggc tttgttgatt tactacgtga
    58561 tgattttatt gaaaaagacc gaagccgcgg catttatttc actcaagatt gggtctcttt
    58621 accaggtgtt ctgcccgtgg cttcaggggg tattcacgtt tggcatatgc ctgctttgac
    58681 cgagatcttt ggggacgatt ccgtactgca attcggtgga ggaactttag gacacccttg
    58741 gggaaatgcg ccgggcgccg tagctaatcg agtagctcta gaagcatgtg tacaagctcg
    58801 taatgaagga cgcgatcttg ctcgcgaggg taatgaaatt atccgtgagg ctagcaaatg
    58861 gagtgctgaa ttggctgctg cttgtgaagt atggaaggag atcaaatttg aatttgaagc
    58921 aatggatact ttgtaatcca gtgattaacg tttggtttat tagttgaatt gcaattaaac
    58981 tcggcccaat cttttactaa aaggattgag ccgaacccaa cgaatttatt gtatagattt
    59041 ttgatactac atatttatct agatatataa gatctgaaat acaaactaga tatataagat
    59101 ctgaaataca aaatagaaga ctaaacacaa ctctttctat tgttgtgttg ggtccacaat
    59161 taatcctatg ggcccttagg attggtgtat tcttttcgat cccgtagttt cgtcatggat
    59221 cgagccaagt atcacaactt cttctaccca tcctgtatat cgtccttttc gttccgtgtt
    59281 ggaatataaa cttattatat tagtagatag tagacgggat tttacgaaac aagctcttca
    59341 tattcatagg agagaacaaa tatttatttt ttcaatgcca attttacaca atatggggac
    59401 aaccactatt tataattgaa aaagatcgta tagagtgaag cgatactccg gggtctcaca
    59461 aaagagaatg atttctttga attgactatt catctattgt attttcatct aaataggggc
    59521 aagaaagtgc tatggaaaaa cggtggttca attcgatggg ggagttcgaa tacaggtgtg
    59581 ggctaagtaa atcaatcgat agtctgggtc ctattaaaaa taaaaatacc agtgtaagcg
    59641 agggcccggt tagaaatgat aaagataaaa acattcatag ttggggtgat agttctagtt
    59701 acagcaatgt tcatcattta gttagcgtta gggacattcg gaatttcatc tctgatgaca
    59761 ccttttttgt tagggatagt aatagggaca gttattccat atattttgat attgaaaatc
    59821 aaattttaga gattaacaat gatcattctt ttctgagtga actagaaagt tctttttatg
    59881 gttttcgtaa ttattattat aggaataatg gatctaaaag tgacgatccc gactatgatc
    59941 cttccatcta taatactaaa tggagttgga ataatcacat taataatttc gttgactctt
    60001 atcttcagtc tcaaatctgt attgatagtc acattttaag tagtagtaac aattacagtg
    60061 acagttacat ttctaattac atttgtggtg aaagtagaaa tagtagtgaa agcaaaagtt
    60121 ccaatataaa aactagtacg aatggtagcg atttaactat aagaaaaagt tcgaataatc
    60181 ttgatgtaac tcaaaaatac aggcatttgt gggttcaatg tgaaaattgt tatggattaa
    60241 attataagaa atttttgaag tcaaaaatga atatttgtga acaatgcgga tattatttga
    60301 aaataagtag ttcagataga atcgagcttt cggttgatcc aggtacttgg gatccgatgg
    60361 atgacggcat ggtttctctg gatcccattg aatttcattc agaagaggaa ccttacaaag
    60421 atcgtattga ttcttatcaa aaaaaaacag gattaacaga ggctgttcaa acaggtacag
    60481 gtcaactaaa cgggattccc gtcgcaattg gggttatgga ttttcagttt atggggggta
    60541 gtatgggatc cgtagtaggc gagaaaatca cccgtttgat cgagtatgct accaataaac
    60601 ttttacctct tattctagtg tgtgcttccg gaggggcacg catgcaagaa ggaagtttga
    60661 gcttgatgca aatggctaaa atatcttctg ctttatatga ttatcaatca aataaaaagt
    60721 tattttatgt atcaattctt acatctccta ctactggtgg agtaacagct agttttggta
    60781 tgttggggga tatcattatt gccgaaccta atgcctatat tgcatttgcg ggtaaaagag
    60841 taattgaaca aacattgaat aagacagtac ctgaaggttc acaagcggct gaatatttat
    60901 tccataaggg cttattcgat ccaatcgtac cacgtaaccc tttaaaaggt gttctgagtg
    60961 agctatttca gctccacgcc ttttttcctt tcaataaaaa ttcaatcaag tagagtcttg
    61021 agttccactt tttttttttg tggcgaacaa ctagttagtt agtttatcag aatcaaaata
    61081 aaaaaccgaa aaaatgaatt tttatttggt gacataagat ttaattgtag aaagaatcat
    61141 gcggataatc gttgtttttt taccgatatt gctgattagt aatatcggta aaaaaacaac
    61201 aacataaaca gcgaattctt ccttcgaatt aggaggcaag gcaaataaaa cgaatttcgt
    61261 gttctgtttg cctcttctat atgtatatat ttcaaatata gaaaatatag aatcttgcat
    61321 ctttctatat ctcccaagaa gtcccctttt tataagaatt cctgctcttg ggtcggattc
    61381 taacgaatct ttcggggatt taaaaatttt taagagactc tttttttatt aaaaaagaaa
    61441 ttagaagaag aagataagaa caatataaga ataaaaataa aagaagtaag aataataaag
    61501 aaagtggatt atcatacata catctatttc atgtagaaag atgaataagt ccgtttattt
    61561 aattcgacat tgcttgcact tattatatat actcacttag atatacttag tatactaata
    61621 tacgaattat aatatgaatt ataattatta taagatatcc ttataacaat aacaggtaca
    61681 aatattaaat tgaggtaccc cattctatga caattctcaa caacttaccc tccctttttg
    61741 tgcctttagt gggcctagta tttccggcaa ttgcaatggc ctctttatct cttcatgttc
    61801 aaaaaaaaaa gattttttaa atctgatgtg gtcaaatctc atctagtttt tttttcaaga
    61861 cttagcgaac aaggatatcc atttagtaga atattgtata agaataacag gcggctttct
    61921 ccgaacataa atgaaaaaga tcttatacat gcgtaaacat gatatatgga cagacgaatt
    61981 ctagcaataa aaaaaaaaat aggctgggat ccgaactcat gtctgaaatt aaagtaaatc
    62041 tatccatatg tatgtagcta ttgataggga atcatatgaa ggggatgctt ttattttatt
    62101 atatctaact aattcgatta attactacta aaagttcaca tcagaatagt actagttgat
    62161 gagagttact tcggaaaaaa agtaaagtga aatttttttt tgttattcca taaaatgcaa
    62221 ctggatctac tatgtatgag ttggcgatca gaatatatat ggatagaatt tatagcggga
    62281 tctcgcaaaa caagtaattt ctgctgggcg tttatccttt ttttaggttc attaggattc
    62341 ttattggttg gaatttctag ttatcttgat aagaatttga tatccttctt tccgtctcaa
    62401 caaatccttt ttttcccaca agggatcgta atgtctttct atgggatcgc gggtctcttt
    62461 attagttcct atttgtggtg cacaattaca tggaatgtag gtagcggtta tgatcgattt
    62521 gatagaaaag aaggaatagt gtgcattttt cgttggggat ttcctggaaa aaatcgccgc
    62581 atctttttac gatttcttat gaaagatatt cagtccatca gaatagaagt aaaagagggt
    62641 atttatgctc gtcgtgtcct ttatatggaa atcagaggcc tgggagacgt tcccttgact
    62701 cgtactgatg agaatttgac tccacgggaa attgagcaaa aggctgcgga attggcctat
    62761 ttcttgcgtg taccaattga agtattttga aaaaagaaac tccaaaataa atgctttctc
    62821 agcaagagga aaacccctaa gaatcttttt tttctataag cataacttac ttaattaaag
    62881 tttcttcaga acgcctcgtg gggccaaagc aaggcaaacg tgtacgtggc ggccataata
    62941 taaaacgaaa ccttttttgt ttttgtctgt caattttttt ttcgaaatat tttatatttt
    63001 cttttttaat aaacaggaag ttctttcatt tcgaaatccg aaaaagattc attattgaat
    63061 ctttatttga atctttcggg cattcatcaa aggggagtaa ttacttcgaa tatttgatca
    63121 attaagatat ctggaaacaa tctatttttt tattatttct ttatttgaat tcgaattcga
    63181 agtggattct tcttctattt ctgtattttt tctacactag attcaaggac taacctctga
    63241 atcacaacta aaaaaatggg ggctcgatta ataaattaat aattaatagg cgcgatacaa
    63301 cttatgcttg ataaaaatat tagatcgcat agagtcaacg aatgaggtga caattcacag
    63361 atgaaaaaat gacaaaaaag agcgcatcta ttccccttcg atatctttca tttatagtat
    63421 ttgtagtctt tttgccccgg tggatcgctc tctcgtttaa taaaagtcta gaatcttggg
    63481 ttactaattg gtggaatact aggaaatccg aaactttttt gaacgatatt caagaaaaga
    63541 gtattctaga aaaattcata gaattagagg agctatttct cttggatgaa atggtaaagg
    63601 aattcccgga aagacatcta caaaagtttc gtatggggct ccacaaagaa acaatccaat
    63661 tgatcaagat acacgatgag gatcatatcc atacaatttt gcacttctcg acaaatctaa
    63721 tctgtttcgt tattctaagt gcttattcta ttctgggtaa tgaagaactc gtttttctta
    63781 attcttgggt tcaagaattc ctatataatt taagcgacac aataaaagcc ttttccattc
    63841 ttttagtaac tgatttatgt atcggattcc attcgcccca cggttgggaa ctaatgattg
    63901 gctatgtcta taacgatttt ggattttttc ataatgatca aattatatct ggtcttgttt
    63961 ccacttttcc agtcattcta gatacaattt tcaaatattg gattttcctt tatttaaatc
    64021 gtgtatctcc gtcacttgta gtgatttatc attcaatgaa tgactgaaaa acgagtcaat
    64081 tagaatgttt cttactttgt acctaagcaa agcattccag gtcgtactta ccttactctt
    64141 tctacccatt cagaggattc ctcctatatt ccagtaaaat tatttcagta aatagcaaaa
    64201 tcgtggatag ggaactatac tagcgaccta cccaatttta ttgtagaaat tttcgggatc
    64261 aacgattgga ccatgcaaat tagaaatact ttttcttcga taaaggaaga gattactcga
    64321 ttcatttccg tatcactcat gatatatata ataactcggg cctccatttc aaatgcatat
    64381 cccatttttg cgcagcaggg ttttgaaaat ccacgagaag ccactggtcg tattgtatgc
    64441 gccaattgcc atttagctaa taaacctgtg gatattgagg ttccgcaagc ggtacttcct
    64501 gatactgtgt ttgaagcagt tgttagaatt ccttatgata tgcaactgaa acaagttctt
    64561 gctaatggta aaaagggggg gttgaatgta ggggccgttc ttattttacc ggaagggttt
    64621 gaattagccc cccccagtcg tatttctccc gagatgaaag aaaagatagg caatctatct
    64681 tttcagaatt acggccccac taaaaaaaat attcttgtga tagggcctgt tcctggtaag
    64741 aaatatagtg aaatcacttt tcctattctt tccccggatc ccgcgactaa taaagatgtt
    64801 cacttcttaa aatacccaat atacgtaggt ggtaacaggg gaaggggcca gatttatccc
    64861 gacgggacaa aaagtaacaa tacggtttat aatgctacag cagcgggtat agtaagcaaa
    64921 atcatacgaa aagaaaaagg ggggtacgaa ataaccataa cggatgcatt ggacggacgc
    64981 caagtggttg atattatccc tccaggacca gaacttcgtg tttcagaggg cgaatctatc
    65041 aaacttgatc aaccattaac aagtaatcct aatgtgggtg gatttggtca gggagatgca
    65101 gaaatagtac ttcaagatcc actacgtgtc caaggccttt tgttcttttt ggcatctgtt
    65161 gttttggcac aaatcttttt agttcttaaa aagaaacagt ttgagaaggt tcaattgtcc
    65221 gaaatgaatt tctagatccg caaatttatc aacatcaggt ttgtaaaaag aacaaaactt
    65281 ttgttcgcaa ttccaattat gttatgtatg agcaaaaaaa ttatgaaaag tcttttgctt
    65341 gtttatattc tttttcgacc aaatgtcggg aatttcttgt actgcactcc taaatcatag
    65401 tatatattgt caagaaggtt attttacttt acccctcctt tgttttgtca atccaagtgg
    65461 gaggggttat cacgactgtc tgattaaaat attttagaat gcgtcagtag ttttctattc
    65521 taatcgaatc aaattcgatt cgaactagat actaagcata agataagtaa gcggagaata
    65581 taaagaaagc aaggataaat aagggaaaca agggaatcaa aaaggtatta ttcgtcgtcc
    65641 tagtcttcga catcagaaag ggaattttcc acatcccttt ctggtgtcga aatcataatg
    65701 gttcttgatt ccattcgtca aagattccta ttcttagttt cgatttttcc aggtttatca
    65761 gaactttttt ttttgtttat ttcttatgta tacatataat taagtaatga aaaaaaaaaa
    65821 aaagaaatga agttttttga agcatcggaa aaagtgatcc attttctcat ttatacgaac
    65881 aaaacaaaat attatgatta ttaagaactc aacggggcac tacccctcga atcagacaaa
    65941 gaaagaagtt ataggccccg ttgagttctt acgctttgat gtctataacg cagttcatcc
    66001 gcttaccgct tactacaggg acgaacccaa tccggaatat gaaccataaa agaaaatgcc
    66061 tattaaaccg atcacaggaa taccagttac agtacctatt atccaaagag gaatccttcc
    66121 agtagtatcg gccatttatc ccacttccct ccacatttta ttaagtggtc gtgctagaga
    66181 cataaacagt catagataat tataagatta agatgcgatc cttccgactg ggataagata
    66241 attcctacta tttttttatt attctactat tctcttttct tctcttaatt gaagaaataa
    66301 ttggaaaata aaacagcaag tacaaaaatg agtaataacc cccagtagag gctggtacga
    66361 ttcaattcaa cattttgttc gttcgggttt gattgtgtca tagctctcta attcggatta
    66421 ggtttatcgt tggatgaact gcattgctga tattgaccct aaaaaaaaaa cggtaggtac
    66481 agctagtccg tgaacagcca accatcgcac tgtaaaaatt ggataggttc gatctatggt
    66541 cattgggtcc tcctaaaaag atctactaaa ttcatcgagt tgttccaaag aatcaaaacg
    66601 gccggttatt aatggaattc cttgtcggct ctctgtaaaa tactcgtttg gacgagggct
    66661 tccaaacaca tcgtaagcta aacccgtgct cacaaataac caacccgcaa tgaataggga
    66721 aggtatagta atgctatgaa tgacccagta tcgaatactg gtaataatat cagcaaaaga
    66781 acgttctcct gtgcttccag acatgctgag ctccacatat tcttgtacag tcaaaggggg
    66841 atcgattccg taaaagataa gatcagtaaa tggaaattca ctgaattgca atctttgtga
    66901 gatcgtcaat atagtaccga gggtactttt agaatctacc gaatcagtat agctatcctt
    66961 cttctgacac agcaacgcaa tttcaatcaa tatcaaaatg cagtgctaga aaatttcgtt
    67021 cttcttttct tcttgccggt cgatgtataa ctaggtacca ttcataggtg tcgaagaggt
    67081 tttttatttt aatccccctc tttttttttt ttaagaaatt ggttagtcgt ccagaaacaa
    67141 gtaacaagga ttcgatacaa taaaaaagaa aaaataaaat gaaaatagaa aatcgaacgg
    67201 attccccaat tttgttccat attgatttca aaaaggtttc gtttttgaaa tgaagttaca
    67261 tgacactgtt tttattagta ttttgaatat taggttactc aagagttgcc caacgaatct
    67321 gttgattctg aatcgtggga ggtgtcgatg tcaaagatga tgaatttatt tctttttcta
    67381 cccctaatca ctttattttt tttagtacct tctagaataa ttgatgaatc aaaaactttc
    67441 aattgaactg agtctttcaa ttggtataat atttttgcgt atcctcgtct ctttcaaaag
    67501 tggaaactta ggaaagtgct ttctaaacat atgtataaaa agaacagatt tcctttagct
    67561 cctccatgcc tactataact agttatttcg gttttttact agcggcttta actctaacct
    67621 cggctctatt tattggtctg agtaagatag gacttatttg aaattaattg aatgaataat
    67681 tcataaaaag aaatccttct gtggtattcc atatatttgg tagttcctta ccgtgttaat
    67741 taccaattat tgggaattga gattcctaag caatacgaat taatagtaat atttcgggat
    67801 agatattacc tccccttttc ccttttcaaa taaataaaat tgaaatgatt gaagtttttc
    67861 tatttggaat tgtcttaggt ctaattccta ttactttggc tggattattc gtaaccgcat
    67921 atttacaata caggcgtggt gatcagttgg acctttgatt aatattaatt cacatctctt
    67981 tttttaactg acctcctcct ttctttaatt tcattttttt ttgggggggg gtcaaaggtc
    68041 aaattcagat tgctgtattt cagttcagtg gaattttcga tctaacaaga caagagcaga
    68101 atcacgctct gtaggatttg aacctacgac attgggtttt ggagacccac gttctaccga
    68161 actgaactaa gagcgctttc ttaccacaac ggaaaagact gtaaagaagg ggattctttt
    68221 ttttatatag tatagaaccc cccaaaaaat ttcaacccca ataaatactt cttgcatatg
    68281 tatactatca taaaattgaa aattatgtat tatgtatgtc caaattgaat cgctctaaaa
    68341 tgtatctctg gttactgctt cgaggagcaa aaataggtag ggatgacagg atttgaaccc
    68401 gtgacatttt gtacccaaaa caaacgcgct accaagctgc gctacatccc tttcaactgg
    68461 tctacagtat cattgtagaa aatccccgtc ttgttttcca catccttatt ttatttccat
    68521 ttccttcctt tctatgcaaa atgtatcttg ccatttcttc ctcttggtct catatcatat
    68581 aacatataat aataaattaa tatttttctc gggaattctc aggcgcaaag ggacccgttt
    68641 ttttgcttta agaaaaagaa aatcttctct accgaatcat tgcacatgtc aagttgaatt
    68701 ggggattcca cacacaaata caagtggtct ttaactagat atacatctct taccatagtg
    68761 tattacaata tggaatataa aaaaaaagaa ggaggattct caatgcgaga ttttaaaaca
    68821 tatctttccg tggcaccggt actaagtact ctctggttcg ggtctttagc gggtttattg
    68881 atagaaatca atcgtttctt cccagatgcg ttgacatttc cttttttttc attctagtta
    68941 ttgatatgga aaggggtgaa gaagattaga gatagagtca aatatttgtg actaatctct
    69001 ctttcccgtc tttttttttt ttcgaattag atagattgaa tacgggggta aagagaaaga
    69061 aaaaagcgga ttcaacctca gttaaattcg ggttaaggct ccaattaaat taagaatcaa
    69121 attaataatc gagttaaaag aaaacaaaag ggaaatgtga ctagaataag agtatcatgc
    69181 aatacaagat acttaaatga aatactgtac tgcgattaga aattgctttc gaaattgttg
    69241 tattacttat tatttactat attaattgca acaaaatctt tatttcataa tttgattttg
    69301 agttgttagc cacttctatt ttttgtccct tttcctttct tcttatttgc gtcggatcgg
    69361 aaaatagaaa cgttgggtga atcaaaaacc caaaggaggt tcatggccaa gggtaaagac
    69421 gttcgagtaa gggttatttt ggaatgtacc ggttgtgttc gaaacggtgt taataaggaa
    69481 tcaacgggta tttccagata tattactcaa aagaatcgac acaatacacc tagtcgattg
    69541 gaattgagaa aattctgtcc gtattgtttc aaacatacaa ttcatgggga gataaagaaa
    69601 tagatataga tcgaaccgag tgcttgggtg tcaccctttc aaggaacatg aaaataattt
    69661 agatatatat ctctattatt tcatatattg aaataaaaac aactaaataa atatagacaa
    69721 acccaatcct atgaatttct tctataactt ttttttttga tttgatcgaa atagtatttt
    69781 agggataagg aataaacaaa ttatggataa atccaagcga ctctttctta aatccaagcg
    69841 atcttttcgt aggcgtttgc ccccgatcca atcgggggat cgaattgatt atagaaacat
    69901 gagtttaatt agtcgattta ttagtgaaca aggaaaaata ttatctagac gggtgaatag
    69961 attaacctta aaagaacaac gactaattac tattgctata aaacaagctc gtattttatc
    70021 ttcgttacct tttcttaata atgagaaaca atttgaaaga agggagtcaa ccaccagaac
    70081 tcctggtttt aggaacagaa aaaaataggc ttacttttca attgaatcaa aattctaatc
    70141 cgaactcaaa aacagctgga cgtttggttc aaaaaatacg agaatcattc gtgttgtaag
    70201 aaaaaaagaa tcgggtaaga ggaataaatt tttttatcgg gcgtgttcgc tcattttgac
    70261 gactttatca tattatcaga ttttatcata ctaatttcta ctctaccttc ccggagttca
    70321 ttctccagag aattccattt caaaaagttt ggcggattcc ttccaatccc cttattttat
    70381 gatctcgttc gaaatcatat aaagacaatt cctatttgat atagccattt gtgcaaggat
    70441 tttacgatta agaagcaact gccccttata cagattgtgt attaatctac tataaatata
    70501 ggatgccccc gccccgcgaa ttactgcatt tattcgagtg atccacaaac gacgaaaatc
    70561 cctttttttc ctatctctat cacgatgcgc cgaaaccaaa gctcttattt tctgttgaat
    70621 aattgttcga gtaagtcttg aatgagcccc gcgaaaactt gatgcaaata aacgcatttt
    70681 tgttctacgt ctccgagcta tatatcctcg tctaattctg gtcattgagt aaatgaaact
    70741 ttaatgaata actaattgat ttcctttctt tcagttattc ttttccccct tcctagtcta
    70801 ttaataacaa aacggattct tccaatttat aaaataaaaa ttccaatggc ttttgctact
    70861 ataaccttcc ctaccacgct tttttccttt tttctaggca ttggaaaaat aaaaatagaa
    70921 atagctaaag aaattgtggg ttccatcgtc tctatggtta cttcttaaac ggtgaggtct
    70981 tctctataca ccggagccct ttccttcatt ttattggtaa cttgtacagt taccactctt
    71041 tggctctacc catgaatttt ccagtaacgg gtctttcata atgagatata ccttatacag
    71101 taacggtatt taattatgaa gattggttgg gtagctgacc ttgtgagtcc gttcttctaa
    71161 acaaaatatt tctacttttt taaataggat ttcccgcgct taatgggtaa ctatttgtta
    71221 ccaatgggga attctttctc atcttaaatt gaaaattcag gtgatttaat ttgcaccaat
    71281 tgaaaccata aatttcatac acaatagaaa gatatgatag atccgtcttt tttagatagt
    71341 gaatggagtt cttccattct atccgattca ccggtactga tcattgatac tggaaaaatt
    71401 gttttttctt ttcttttgtt ttgtctcagc ccattattta aacgagtcgc acatacaccc
    71461 tcgtacatgt tcctcgacgc tgagggcatc ccccaagggc gggggatttc gtgacgtttc
    71521 tgattggctg tcttgggttt ctaataagtt gtttaatagt tggcatgctg aattatacat
    71581 tatgggctgg tttagattga tcctaaccgg atgattatga atttattcga tttcaatata
    71641 ttaatagaat attaaaccct taattattaa ttaagtaatt aagaagtaag aagataaaat
    71701 cttaaatcgt atatttgcac aaaatcactt ctatttttta tccaaccgct acaaaatcaa
    71761 caattccatg agcttgggct tctgttgctg acataaaagt atccctttcc atgtcttcgg
    71821 atacagccca taagggcttg cctgttcttt gtacataaac ccttgtaagg atttcgcgca
    71881 gtttcagtag ttcttccgct tccaggataa gttcggacgt ttgtgcctca taaaaaccgg
    71941 cagcaggttg atggatcatt accctgatca tataatataa cacaatcaaa ggttcctgta
    72001 tctcgcacga ggaggcaagg cgaagagata aagaataaaa taagaaaagg atagaattga
    72061 acaaccgtac gggcattttt ttcacattgc atacggctcc acaattgaat ttttttacct
    72121 ttcatcgaag aaagagaaaa tgtgggatct attataccca gatcggtaaa tgatccaatt
    72181 accacccttc tttttttttt cggaggagtt caaaaatact atgatggccc cgttgcttta
    72241 atatatttat ttcgtctgtg attcagcaat cccaaagttt cttttttttt tttttttttc
    72301 gtactctttc ataacataaa tgttgttaat aacctgccgg tgtgaaaaaa gtttgtgacg
    72361 ctgaaatcga cctacgatag gtaagataaa atcggaaata cccttccttt atctcatact
    72421 actctttcga tacataatct aatattttga aaaacaataa aaaatttgca tatcgaattc
    72481 gaagtgccat gctaatatta cttaatatta ataattcata tggcgaaggc atagtcttct
    72541 tttttctctt aaataaataa ataaataaaa aacccattgg cgccaagcgt gagggaatgc
    72601 tagacgtttg gtaattgctc ctccgaccag gataaaagac cccattgagg cggctaatcc
    72661 catgcatatt gtctgtatat ctggtcgcac aaattgcata gtatcataaa tggctattcc
    72721 aggtattacc catccgccgg gagagtttat aagcaaatac agatccttgg tatcactctc
    72781 cgaactgaga tatacaaaaa gaccaataag ttgattcgaa acattgctat caatcgcttg
    72841 gcctaaaaaa attaatcttt ctcgataaag tcggttgatt cggataaaat tgtatccctt
    72901 aggagccgta cgggcacctt ttgatgcata cggttcaaca aaactaaaac ttgcgaaaaa
    72961 aaagaaatgt gtagcttcca gccctctttc tttttttata gcggactcct tctaataaag
    73021 gaaggggctt ctctttcatt tttgaagaac gatgcgtttg gccggttttc ctaaaatatt
    73081 agaatataaa aaaaagtttt atcgcactaa cttttcattg atgtattttt tcatcgagat
    73141 ccaatccaaa aatcacgatg ccattttctt gttcctgaat gggcttcttc cattttttta
    73201 ggtttatgct ctactccgag taaggatccg cccgattttg atttgcacat ataggacaaa
    73261 tgaccccaat accacgtctt tgtttttttt tttcattttt ttctcaattt tgcaattcat
    73321 ttcttttatg tcttccgcca aatattctac gtatccatta tatttattat tcgattgatt
    73381 aactgttttg gatcagtgct atttaataat ttcgttctaa atagaattgt ttatgatatc
    73441 tataagtcct aataatagat atattaccaa ttgggttttt ctaaacggag cctggatact
    73501 taattttatt ggtccagcca agtcgaccat aaattatttg aattgctaat attaatctgg
    73561 atacctcttc acaaaacgga tctaattgca tttcattgca cttcacgtta caaatttttg
    73621 atgattcaat cgcttttttg ggggcgaaag agaggatatc tcgatcgggg gagagaatgg
    73681 ggaaatccca tatgacccaa tatatctgac agggcgcact atatgtcaat ccaagttgga
    73741 tttcgctctc cgggagttcg aaaagggact tttggaacac caataggcat aaactgaaag
    73801 aaaaaagaat taagtactct atttcacttt gatgtggaaa cgtaataatg gttttattat
    73861 tttaataata ttagctttat cgtcatattt tctacataga tagaataagt tcataaaata
    73921 aaggaaaaca aagaaaattt ttacgaatag gtactttgaa tgatgactaa atatggatgc
    73981 atgcgctctt cgaaaaggga ataaaccccc attgcgtatt ggtacttatc gagtatagaa
    74041 tagatctgct tctctttttt cctatgaacc aaattgttcc atttttacta aaagaataga
    74101 acaaatagta accctttttc cgagataatc cactgaaaaa aaagggggtc catagcatag
    74161 ttttttcaat gcaataaagt tacatagtgt ctattttttg ttgataaagg ggtattacca
    74221 tgggtttgcc ttggtatcgt gttcatactg tcgtattgaa tgatcccggt cgtttgcttt
    74281 ctgttcatat aatgcataca gctctggttg ccggttgggc cggttcaatg gctctatatg
    74341 aattagcagt ttttgatccc tccgacccag ttctcgatcc aatgtggaga caaggtatgt
    74401 tcgttatacc cttcatgact cgtttaggaa taaccaattc atggggcggt tggagtatta
    74461 caggagggac gataacgaat ccgggggttt ggagttacga aggtgtagcc ggggcgcata
    74521 ttgtgttctc tggcttgtgc ttcttggcag ctatctggca ttgggtgtat tgggatctag
    74581 aaatatttgg tgatgaacgc acaggaaaac cttctttgga tttgcctaag atctttggaa
    74641 ttcatttatt tctctcagga gtggcttgct ttggctttgg cgcatttcat gtaacaggat
    74701 tgtatggtcc tggaatatgg gtgtccgacc catatggact aaccggaaag gtacaatctg
    74761 taaatcccgc gtggggtgtg gaaggttttg atccctttgt tccaggagga atagcctctc
    74821 atcatattgc agcggggaca ttgggcatat tagcaggctt attccatctt agtgtccgcc
    74881 cgccccaacg tctatataaa ggattacgta tgggcaatat tgaaaccgtt ctttccagca
    74941 gtatcgctgc tgtctttttt gcagcttttg ttgttgctgg aactatgtgg tatggttcag
    75001 caactactcc tatcgaatta tttggtccca cccgttatca atgggatcag ggatactttc
    75061 agcaagaaat atatcgaaga gttagcgctg gactagccga aaatcaaagt ttatcagagg
    75121 cttggtctaa aattcctgaa aaattaactt tttatgatta catcggaaat aatccagcga
    75181 aaggggggtt attcagagcg ggttcaatgg ataacggaga tggaatagct gtcgggtggt
    75241 taggacatcc tatctttaga gataaagaag ggcgtgaact ttttgtacgt cgcatgccta
    75301 ctttttttga aacatttcca gttgttttgg tagacggaga tggaattgtt agagccgatg
    75361 ttccctttag aagggcagaa tcgaagtata gtgtcgaaca agtaggcgta accgttgagt
    75421 tctatggtgg cgaactgaac ggagtgagtt atagtgatcc tgcgactgtg aaaaaatatg
    75481 ctagacgtgc ccaattgggt gaaatttttg aattagatcg tgctactttg aaatccgatg
    75541 gtgtttttcg tagcagtcca agaggttggt ttacttttgg acatgcttcc tttgctctgc
    75601 tcttcttctt cgggcacatt tggcatggtg ctagaacctt attcagagat gtttttgctg
    75661 gtattgaccc agatttggat gctcaagtgg aatttggagc attccaaaaa cttggagatc
    75721 caactacaag aagacaagta gtctgatgca gcattgctct gttatttttc gcttctcact
    75781 tctattttct ctttgtgatt ttacatagga tactgaaaaa gtctggattt aaatctccgc
    75841 cctttcgcct tttctttgat ttttttttct ttaatcgggg agatgatccc caataaacag
    75901 gtatggaagc tataattgta aaccgcgatc aaatttatgg aagcattggt ttatacattc
    75961 ctcttagtct cgactctagg gatcattttt ttcgctatct tttttcgcga accacctaaa
    76021 gttccaacta aaaaatgaaa tgatttttca ttatctgaat tgaagtaacg agcctcccaa
    76081 cattgggagg ctcgttactt caactagtcc ccgtgctctt cgaacgggtc tcttagttgt
    76141 tgagagggtt gcccaaaagc agtatataag gcgtacccag taaaacttac aagtaatcca
    76201 gatatagaga tggcgactag ggttgctgtt tccattatta tataatttca agaccacaat
    76261 ggatctatga taagattgtt tatttacaac ggaatggtat acaaagtcaa cagatctcaa
    76321 tgaatacaaa ataggattta tggctgcaca aactgttgag ggtagttcta gatctggtcc
    76381 aagacggacg tctgtagggg ctttattgaa accattgaat tcggaatatg gtaaagtagc
    76441 tcctggatgg ggaactactc ctttgatggg tgtcgcaatg gctctatttg cggtattcct
    76501 atctattatt ttggagattt ataattcttc cgttttactg gacggaattt cactgaatta
    76561 gatttataag aaccctagct tttaaataaa aatacaaaaa aacgatgcat ttaggcctcg
    76621 gctttttatt ttagcttatt cttttttggt agttcgaccg cgaaattttt gtgtttctgt
    76681 atttccggaa tatgagtgtg tgacttgtta taattgatcc tattgagagt acagagagtg
    76741 ggtctgtcgt tttgatagag atggttttac cccgtcggat attcattcta gtatctggag
    76801 cacggaatat atgaaatata tcacgaagta tttgaactat gattcatact taatattcag
    76861 acctcgtggc cggattcctc aaatttttcc aaagaaaaaa gttttcaatt gaatcaattg
    76921 aaagagtttt cttctttcaa atccccgttt ctgctttgat tttgctcaaa gaacaaactt
    76981 ttctttctag ttttagtcat tatatcgatt ctactcgttg aataaatgat gatccaatgg
    77041 ttcttactca gggaatcctt gacttagctt gaaggtttta ttgaatcatc gtggttctag
    77101 tatgaattta aggtttcaat tgattcctag ggtcttaaca agaaaattcc tatcaataat
    77161 aaagaaaaca aaagtaaagc tacattacat acaaattaaa ataacagatg aaagaaaaaa
    77221 atagggaaat agaagattca agaggcctgg aacgatcaac agaaagacaa gtgagcctac
    77281 ttgatttttt gacattctaa ttataacaaa aaaaaaaaga gctttcttac ttttactctt
    77341 tcgtattttt agcgaaaatt gaatcaaaag attaagaagt ttccaatttt ctattccata
    77401 cctcttttaa cctgtttttg ggtttttttg tttgagctgt acgagatgaa attctcatat
    77461 acggttctca gagggggagt ccccttggtt tacctatctc aataaagtct acgattggtt
    77521 cgaagagcgt ctcgagattc aggcgattgc agatgatata actagtaaat acgttcctcc
    77581 tcatgtcaac atattttatt gtctaggagg aattacgctt acttgttttt tagtacaagt
    77641 cgctacaggg tttgctatga ctttttacta ccgtccgacc gttacggagg cttttgcttc
    77701 tgttcaatac ataatgacgg aagctaactt tggttggtta atccgatcag ttcatcgatg
    77761 gtcggcaagt atgatggtcc taatgataat cctgcacgta tttcgtgtgt atctcactgg
    77821 tggttttaaa aaacctcgcg aattgacttg ggttacaggt gtggttctgg ctgtattgac
    77881 cgcatccttt ggtgtaacag gttattcttt accctgggac caaattgggt attgggcagt
    77941 aaaaatagta acaggcgtac cggaagcgat tccggtaata ggatcgcctt tggtagagtt
    78001 attacgtgga agtgctagtg tgggacagtc cactttgacg cgtttttata gtttacacac
    78061 gtttgtatta cctcttctta ctgccgtatt tatgttaatg catttcctaa tgatacgtaa
    78121 gcagggtatt tctggtcctt tataaagaat atagagagat ttgtaatcaa tcattttttt
    78181 tattacttgg gggaggaaca ataatatttc attgctacaa atatggatta ttgacaaaga
    78241 ataagacatg tattttgaaa tttcccctca actccacaat attgtattat ttatttgaca
    78301 tgaatgaata gttgaaggga attctccgaa gagaaaatgg attatgggag tgtgtgactt
    78361 gaactatcga ttgggccgtg cagaagtata cctttatctg ctacattgaa attcacaaaa
    78421 aaatgtgtct ttattccaac cgccgcccta tagagaggat aggctgggtt cgcttgaaga
    78481 gaatcttttc tatgatcaga ccgaagcatg ccgtgcatga ataggctccg taaaatccag
    78541 tagaagtaaa atccagtaga agtagaataa gtgatgtggc ataatcccga ttttttttag
    78601 ttattttact tacttaatag tatggaaatg cattcatttc ttctgcatcg atccgtttta
    78661 tgatcctatc ggagtgaaac aaaggatcta aagaagagca gcggctagac tatattagta
    78721 acaagcaaat cctttgtacg cgaaaaaaaa aaaatatcac tcgatccatt tttttgtggg
    78781 gataagggtg aatcacaagg gctgagacaa cccagaaagc tcttgattat gatcaatatt
    78841 gtaagcctac ttgggtatgg agcatttacc tgtaagaact taattctttg caatggatag
    78901 ttgcaacttc gtaaaatgga atccagaaat agaattattc atatatgtgt ggatatggct
    78961 aaatatagct tttctaaaat ctatatatat attttttttt atatgtatcc atttagttcg
    79021 gtggattctt gctcgagccg gatgatgaaa aattatcatg tccggttctt tggggggatg
    79081 gatctataag aattcaccta tcccaataac aaaaaaacct gacttgaatg atcctgtatt
    79141 aagagctaag ttggctaaag gtatgggtca taattattac ggagaacccg catggcccaa
    79201 cgatctttta tatatttttc cagtagtaat tctcggtact attgcatgta atgtaggctt
    79261 agcggttcta gaaccatcaa tggttggtga acccgcggat ccgtttgcaa cccctttgga
    79321 aatattaccc gaatggtatt tctttcccgt attccaaata cttcgtacag tacccaacaa
    79381 acttttgggt gttcttttaa tggtttcagt acccgcggga ttattaacag tacctttttt
    79441 agaaaatgtt aataaattcc aaaatccatt tcgccgccca gtagcgacaa ccgtcttttt
    79501 gattggtacc gcagcggcgt tgttcttggg tattggagca acattaccta ttgataaatc
    79561 cctaacttta ggtctttttt aacttgattc cattgtaaaa tatcataatg tgcgtatcta
    79621 gggagtagtc gcttcagagt caaagtgaat tctccctaga tacctctatt caattcaatt
    79681 ccggtccgaa tggatagatt gtgctaaatg tgcaaaccct ttattttttt ttttttttat
    79741 ttttaagaaa aaaatgaact aaatttaatt caattgattt aaaatttatt ttattttgct
    79801 tttaggtaaa tcaattgtta agtgcttttc tatttctttt ctaaaatgcc caatatctgt
    79861 tttacatctt ctatgcgaaa atgctcaatt ttcataaggt cttcttgact gttattcaaa
    79921 aggtcaaata atgtatgtat attggacttt ttgagacaat tatagatcct gggagacaat
    79981 tctgattggt caataaaaat ggatttccat gctatttctt ttttcttttt ctttagttta
    80041 gcaaccctat cgtgaaaagt aaaatagggt aaagaaccct tgtattgatt gttctctaaa
    80101 tgtaagtttt cttctgccga ctggagaaag ggaataaata aatcaatcaa attccgggag
    80161 gcttcatgaa gtgcttcttt aggagttaaa cctccatttg tccatatttc tagaaaaagg
    80221 atctcttgtt tttcatttcc atttccataa gaatgaatac tatgattcgc gtttcgaaca
    80281 ggcatgaata tagcatctat aggataactt ccgtcttgaa agttatttgg tgtttttata
    80341 ttatatcctc gattcctttc aatttgtaat ccaatacaaa aatcagttgg ttccgttagg
    80401 ttagctatat gctgcgtatt atcaacgatt tccacagaag gtggtaagag tatgtcttga
    80461 gcagttacat atccaggacc tttgacacaa ataagcgcgt cacgagttcc atatagatta
    80521 cttctcaata caatttcttt caaattcatt aaaatttcat gtactgattc ttgaatacct
    80581 actatggtgg aatattcatg cgggattttc tcagattttg cgcgtgtaat acatgttcct
    80641 tcgatttctc caagcaaagc tcttcgcatc gcaatgccta ttgtgtcggc ttgacctttc
    80701 ataagtggag acagaataaa gcgtccataa taaagacgct tactgtctgc tcttgattca
    80761 acacatttcc actgtagtgt ccgagtagat acttttaatt tctctcgaac catagtaata
    80821 ttatttgtca gatttttgag tcatttattt ctcttgaaat ctcttcaatg tttatttcta
    80881 cactcgcctt tttttagggg gtctgcagcc attatgtggc ataggggtta catcccttac
    80941 gaaacttaaa agtataccac ttcgacgaat agcgcgtaat gctgcatctc ttccgagacc
    81001 cggacctttt atcatgactt ctgctcgttg cataccttga tctgttactg ctcgaatagc
    81061 atttcctgct gcggtttgag cagcaaaagg tgtccctctt cttgtacccc tgaatccaca
    81121 agtaccggcg gaggaccaag aaataacccg accccgtaca tctgtaactg tcacaatggt
    81181 gttgttgaaa cttgcttgaa catgaataac gccctttggt attcgccgtg cacttttacg
    81241 tgaacccaca cgtccagtcc tacgtgaacc gcttcttggt atagattttg ccatatttta
    81301 tcatttccga aatagaagtc agagatatat ggatatatcc atttcatgtc aaaacggatc
    81361 ttttattttg atttgttcat cggttccttt agagagtccc ttttcgaaag attatccttg
    81421 tctttgttta tgtctcgggt tggaacaaat tactataatg cgtccccttc tacggatcag
    81481 tcggcatttt tcacaaattt tacgaacgga ggctcttatt ttcataattg ttattcctta
    81541 actgaatttc gaatctactt tactgattgg aagaaaataa gtttcttgca atttttgaac
    81601 cgtgaattgg atcctcatga aaggaatctt gaaaaaccac cgaaccattc gaatctttgt
    81661 tgtgggtcta gaaattctgc gccacccccc ctcccccccg tttgaatcat aacgacttac
    81721 ttcaattttg attctatctc ctggtagtat atgtataaaa gagtgtcgga tccttcctga
    81781 aacagaactt agaatctgac ttcattattt aaacgaaccc cgaacatacc attgtgaagt
    81841 gattcagtaa ttaaaccttc atgaatccat ttttcttctt ttattccaga caaaccctcc
    81901 ttgaagtatc aactaatgta ggaaggcgtg atattagaca acttggcttt tttattcgtt
    81961 tttttcacaa acaggaagtt acagatacaa ttcggatagc agaaaattta ccatatatag
    82021 cacaaaattt ctccgccgat tccttctagc cgagctgctc ggtctgtcat tataccccga
    82081 gaagtagaga gaattacaat ccccatcccg tctaaaattc taggaattcg ttgatagtta
    82141 gaatagattc ggagaccagg tcgacttatt cgttttaaat tgaaaagagt tctatatggt
    82201 cctttcctat tccttctatg tcgtagggtt aaaacaaaaa aatagttgtt attttctaca
    82261 agtttcctta cgttttcgag aaaaccctct tgtaaaagta ttttaacaat gttttgggtc
    82321 atgttagtag atgctattcg aaccgttccc tttcgatcca tgtcagcatt tcgtatagaa
    82381 gttattatgt cagcaatagt gtccttaccc atgataaact aaaattattg ttgcttccga
    82441 atttggatat aatcagcatg ttcttttttt ataaaaatta ttaaagaaaa ttcttaaaag
    82501 tatatgcgtg agacataatc tactaattta tctattttat ttaaatacta tcactatctc
    82561 gcggtctcat attataatac ctcaggtgct aatgaaacta ttttagtaaa atttaactgt
    82621 ctcaattccc gggcgatcgc gccaaaaacc cgggttcctt ttggatttcc ttcttgatca
    82681 atgacaactg cagcattgtc atcatatcgt attattatac cgttatctcg tttgagttct
    82741 ttacaagtac gtacaattac agctctgatc acttctgatc tttctagagg cgtatttggt
    82801 actgcttctt ttatcacagc aacaataaca tcaccaatat gagcatatcg gcgattacta
    82861 gctcctatta ttcgaataca catcaattct cgtgccccgc tattgtctgc tacattcaaa
    82921 tgggtttgag gttgaatcat atcatttttt tttatctgtt tttttaatgt aaaataaagc
    82981 aaaggacgaa gtaaaaaaaa aaaaaaaaga aagaaacccc tgcaattgtt ttttttatac
    83041 acaagacttc tttcctttgg ttctacattt ctatccagaa ataatgaatt gagttcttat
    83101 aggcattttg gacgccgcta ttgaaatagc ctttcgagct atattttcgg ctactccacc
    83161 catttcataa agtattctac ccggtttaac aacagctacc caatattctg gggatccttt
    83221 ccctgaaccc atacgggttt ccgtgggtct tactgtaact ggtttgtctg gaaatatacg
    83281 tacccatatt tttccgccac gacgtacatt tcgtgtcatt gctcggcgcc ctgcttcgat
    83341 ttgtctagat gtaatccaag cgggttcaag tgcttgaaga gcatatctac cgaaacaaat
    83401 atgattacct cgataagata ttcctttcat tcttcctcta tgttgtttac ggaatcttgt
    83461 tctttttggg ttatagttga tggttctttt tcaattccat ctctactaca gaactggaca
    83521 tgagagtttc ttctcatcca gctcctcgcg aatgaaacga ctaaaacaga ttttatcaag
    83581 atatacatgt gtttcatgaa taatatgctg aatcatagga ttctttgaaa ttgcatctaa
    83641 ttaatcaatt cgttaatcta ttcgaaattt gtctagcgtg tttagatatt atttaattaa
    83701 acatgtattc tatttctaga taatgtcaat gtcttttttt ataacgttat cgttataaaa
    83761 aaatctttct tttgtttttc cttttatcat atgggatcga caaaaatgta tcaatctaat
    83821 aaaaaaactt tcgcgggcga atatttactc tttccatata catttcagtt atagggttag
    83881 ttcatgacct ctcaaaataa aagaataaaa gaggaggtcc ctggtttgtt ccgccatccc
    83941 acccaatcaa tcattaagat tcattttcaa cagaaccttc tgcattcacg ggttatatcg
    84001 ttcccattgc ttctcgatta atggttaggt ctgaattttc cggcggagtc cttttttctt
    84061 aagtcaattt tctcagtctt tattggctcg aggctcgtga tttttttgtt ctataagcgg
    84121 attcatctaa ttatgcatga atcattattg aatttatgct ttattacact gcgttttatg
    84181 agatgactca tcgaccttac acattggaat catatatcat tgatatttcc gttctatctt
    84241 tctctcatcc ttccacttat ccgcatactt tttttctatt ttgctttccg acttagaact
    84301 tcacaactaa taatccgatc ggttttttta tctttatgca aaaaaaaatt tcagttgcta
    84361 caacgatatg tccaatatat tatatcttta tcttgactgg ttctttggat ccagataatg
    84421 cgaagcaatg agttggttat tagtgctata gttattagtt catactctgg gccctggtcc
    84481 gtttttttga atcctagccc taaaaaaacc aacgagtcac acactaagca tagcaattat
    84541 ataaaatgat caatcgaatt tttattgaac cctctagaat tgcagaattg ctcttttttt
    84601 tttttttgtt ttgcttgaac ataaaaagaa taaaagaaaa gaataaaagg gtttttcttt
    84661 ttttgtccat tactgggtat aatgtaaaaa cacgtaaagt cttattattc ttcgtctaca
    84721 aatatccaaa ttttgattcc taataccccg tatatagttc gaactgtata ggaacaataa
    84781 tcaattttag ctccaatggt ttgtagagga accctacctt ctctgatcca ttcgacgcgt
    84841 gcaatttctt ttccgtcgat acgtcccgca atttgtactt gaattccttt tgtattcgcc
    84901 agttcggtta attcaatagc ttttttcatt gctttgcgaa aagaaactct attctttaat
    84961 tggccagcta taaattctgc aagaatatta gggtgtccat aaggatttgc aattcgtgta
    85021 atagcaatgt ttagttttcg gttcgcacaa tgaagttctt tttgtacatt catctgcaat
    85081 tcttcgactc tccgcggtct attttctatt aagaattttg ggaatcctat ataaattatg
    85141 acttgaatta gatcgattct tttttgaatc tctatccgtg caattccctc aacgccaaca
    85201 ccggaggata ttctcatatt tttttgtaca taattcttaa tacagtttcg tattttttga
    85261 tcttcttgta gactttccga ataatttttt ggctgtgcaa accaaagaga atgatgactt
    85321 tgtgttgtac caagtcggaa cccaagcgga tttatttttt gtcccataat cccccactac
    85381 tatatgtatc atgacatgtc agatttttgt tctttttttt agttatcaat ccagattttt
    85441 ttgagtacac catatattct tcaaattctt tattctttaa taaggatata tctttcaaaa
    85501 caacagttct atggcaagtc ggtcttttta tcagataact gcgccctcga gctcgaggtt
    85561 ttaatctttt cacagcagta cccttgttta cttcggcttt actaatgact aaatttgctt
    85621 cgttcaaact catattgtga ctagcatttg ctgctgcaga ataaaccaat tttaaaatgg
    85681 gataacacgc tcgataaggc atccgttcta gtatcataag gctttcctcg taagaacgcc
    85741 tacgaatctg atcaattccc cttcgggctt tgtgagcaga catacatata tgttgaccta
    85801 aagcgtatac ttctgtagat aggttcttct ttctcttctt tatcataagg ttcacctctt
    85861 accaatgaat ctatattcac tttattaacg acgggatcta ttatcatttt ttgcatgtcc
    85921 acggaaattt atagtcggcg caaattcccc caatttatgt cctaccatac gatctgttat
    85981 ataaataggc aaatgttcct ttccattatg tatagcgata gtatggccaa ccattgtggg
    86041 tataatggta gatgcccggg accaggttat tattatttct ttttcagctt ttgtattaag
    86101 tttatcgatt tttcttaata aatgattcgc tacaaaaggg ttttttttta gtgaacgtgt
    86161 cacagtgaat taactcctat tttttttttg taaattgtaa aaataatttg gattttctct
    86221 cctatttact acggcggcga agaatcaaat tatcactata tttattcctt tttctacttc
    86281 ttcttccaag tgcaggataa ccccaagggg ttgcgggtct ttttctacca attggagccc
    86341 ttccttcacc acccccatgg gggtggtcta cagggttcat aactactcct cttactacag
    86401 gacgcttacc tagccaacat ttcgatccgg ctctacccaa acttttctgg ttcaccccaa
    86461 cattccctac ttgtccgact gttgctgagc agtttttgga tatcaaacgg acctccccag
    86521 agggtaattt taatgcggcc gatttaccct cttttgcaat cagtttcgct acagcacccg
    86581 cagctctagc taattgtcca ccctttccaa gtgtgatttc tatgttatgt atggctgtgc
    86641 ctaagggcat atcggttgaa gtagattcgt ctttttgatc aatcaaaacc ccttcccaaa
    86701 ctgtacaagc ttcttccaaa gcatacggct ttctggatgt agatgatgat atctatacag
    86761 atggatctta tatatatcat ataatgaagt accacatgag tggatatata gaatccaaat
    86821 ctgccgaatc actcatgttc tgatcttcta catcctaggt cttcctgttc cgtcatctgg
    86881 cttatgttct tcatgtagca ttcagaccga atgactctat gaaattacgt cgatacttcc
    86941 acatattatg ggtaacgtag gagacgtctc tatttttccc ccgggaaatc tttagaatta
    87001 ccactgctta gctttcaatt cgcctctgac catcaaatca aatgtgaata acccgtcttc
    87061 ctctctttga aacaaggggc gcttctggtt ctgtcggcgc ttgaaacaat tttgtcttct
    87121 ccatattact atatctctag agtcaataat tttatatgag gaactactga actcaatcac
    87181 ttgctgccgt tactcttcag ttttctgttg aggtctatcc tgtagaggta ctcgaattgg
    87241 atcagtgatc gatttctagg tttcgtcgta aacctaattg gttacttcca attacgtaaa
    87301 tcaatagttc aaaccgcact caaaggtagg gcatttccca tttttatagg aacttctgta
    87361 ccagaaacaa tggtatctcc aattatagcc cctctgggat gtaaaatata tctcttctca
    87421 ccatccccat agtgtatgag acaaatgtat gcatttcgat tagggtcgta ttctatggtt
    87481 acgattctac catatatgtc tttttcattc cgtctaaaat cgattttacg gtatagacgc
    87541 ttatgacctc cccctctatg ccctgcggta atgattcctc tggcattacg acctttacca
    87601 caacgatgct gtccatagat caaattattt cgtggattgg atttcacttg actgtctacg
    87661 gctccattgc gtgtgctcgg ggtagaagtt ttgtataaat gtatcgccat gctcttaagt
    87721 attttgattt aagttctttt ctttctaaga ggtggaatag aataacccgg ttgaagcgta
    87781 atgatcatac gtctgtaatg cattgtatgt cccataatgg gtcccattct tctacccttt
    87841 cgggggagtt gatgactatt catagctatt accttgacac caaagaagag ttcgacccaa
    87901 tgctttattt ctgtcctagt tgatcctgat tcgacattag aagtatattg atttttcccc
    87961 aataaccgaa tacttttgtc tgtaaatact gcatatttga ttccatccat aaatctattt
    88021 tcttccctat gagttcgagt ctcaataaga atgctagttc ttactgttca tatgttatga
    88081 tatgaatata ccacaccaat tcgttatgta tagatgatga gattccattg atacagagcc
    88141 aattccaata gacttattgg agggtcccat tggcgtgcat ccagtaggaa ttgaacctac
    88201 gaattcgcca attatgagtt gggcgcttta accattcagc catggatgct tagtggggat
    88261 cctcgtacat ggtgaataac caaattccaa ttgaaataaa atctttagga taaatcaatg
    88321 caatttagga ggaatcaatg aaaggacatc aattcaaatc ctggattttc gaattgagag
    88381 agatattgag agaggtcaag aattctcact atttcttaga ttcatggacc caattcaatt
    88441 cagtgggatc tttcattcac atttttttcc accaagaacg ttttataaaa ctcttggacc
    88501 cacgaatttt gagtatccta ctttcacgca attcacaggg ttcaacaagc aatcgatatt
    88561 tcacgatcaa gggtgtagta ctatttgtag tagcgatcct tatatatcgt attaacaatc
    88621 gaaatatggt cgcaagaaaa aatctctatt tgacggggct tcttcctata cctatgaatt
    88681 ccattggacc cagaaatgat acattggaag aatcttttgg gtcttccaat atcaataggt
    88741 tgattgtttc gctcctggat cttccaaaag gaaaaaagat ctcagagagc tttttcctgg
    88801 atccgaaaga gagtacttgg gttctcccaa taactaaaaa gtgtatcatg cctgaatcta
    88861 actggggttc gcggtggtgg aggaactggc tcggaaaaaa gagggattct ggctgtaaga
    88921 tatctaatga aaccgtcgct ggaattgaga tctcattcaa agagaaagat atcaaatatc
    88981 tggagtttcc ttttgtatat tatatggatg atccgatccg caaggaccat ggttgggaat
    89041 tgtttgatcg tctttctccg agtaagaggc gaaacataat caacttgaat tcgggacagc
    89101 tattcgaaat cttagtgaaa gactcgattt gttatctcat gtttgctttt cgtgaaaaaa
    89161 taccaattga agtggagggt ttcttcaaac aacaaggagc tgggtcagct attcaatcaa
    89221 atgatattga gcgttttgcc catctcttct cgagaaacaa gtgggctatt tctttgcaaa
    89281 attgtgctca atttcatatg tggcaattcc gccaagatct cttcgttagt tgggggaaga
    89341 atccgcacga atcggatttt ttgaggaaga tatcgagaga gaattggatt tgcttagaca
    89401 atgtgcggtt ggtaaacaag gatcgatttt ttagcaaggt acggaatgta tcgtcaaata
    89461 ttcaatatga ttccacaaga tctagtttcg ttcaagtaac ggattctagc caattgaaag
    89521 gatcttctga tcaatccaga gatcatttcg attcatttag taatgaggat tcggaatatc
    89581 acacattgat caatcaaaga gagattcaac aactaaaaga aagatcgatt ctttgggatc
    89641 cttcctttct tcaaacggaa cgaacagaga tagaatcaga ccgattccct aaatgccttt
    89701 ctggatattc ctcaatgtcc cggctattca cggaacgtga aagggagatg aataagcatc
    89761 tgcttccgga agaaatcgaa gaatttcttg ggaatcctac aagatccatt cgttcttttt
    89821 tctctgacag atggtcagaa cttcatctgg gttcgaatcc tactgagagg tccactagag
    89881 atcagaaatt gttgaagaaa gaacaagatg tttcttttgt cccttccagg cgatcggaaa
    89941 ataaagaaat agttaatata ttcaagataa ttacgtattt acaaaatacc gtctcaattc
    90001 atcctatttc atcagatccg ggatgtgata tggttccgaa ggatgaactg gatatggaaa
    90061 gttccaataa gatttcattc ttaaacaaaa atcatttatt tcatctattc catgaccgga
    90121 acagggggga atacacgtta caccacgatt ttgaatcaga agagagattt caagaaatgg
    90181 cagatctatt cactctatca ataaccgagc cggatctggt gtatcataag ggattttcct
    90241 tttctattga ttcctacgga ttggatcaaa aactattctt gaatgaggta ttcaactcca
    90301 gggatgaatc gaaaaagaaa tctttattgg ttctacctcc tattttttat aaagagaatg
    90361 aatcttttta tcgaaggatc agaaaaaaat gggtccggat ctcctgcggg aatgatttgg
    90421 aagatccaaa accaaaaata gtggtatttg ctagcaacaa cataatggag gcagtcaatc
    90481 aatatagatt gatccgaaat cggattcaaa tccaatatag cacctatggg tacataagaa
    90541 atgtattgaa tcgattcttt ttaatgaata gatccgatcg caacttcgaa tatggaattc
    90601 aaagggatca aataggaaat gatactctga atcatagaac tataatgaaa tatacgatca
    90661 accaacattt atcgaatttg aaaaagagtc agaagaaatg gttcgatcct cttattttga
    90721 tttctcgaac cgagagattc atgaatcggg atcctaatgc atatagatac aaatggtcca
    90781 atgggagcaa gaatttccag gagcatttgg aacattccgt ttctgagcag aagagccatt
    90841 ttcaagtagt gttcgatcga ttacgtatta atcaatattc gattgattgg tctgaggtta
    90901 tcgacaaaaa agatttgtct aagtcacttc gtttcttttt gtccaagttc cttctctttt
    90961 tgtccaagtt gcttttcttt ttgtctaact cacttccttt tttctttgtg agtttcggga
    91021 atatccccat tcataggtct gagatccaca tctatgaatt gaaaggtccg aatgatcaac
    91081 tctgcaatca gttgttagaa tcaataggtc ttcaaatcgt tcatttgaaa aaattgaaac
    91141 ccttcttatt ggatgatcat aatacttccc aaaaatcgaa attcttgatc aatggaggga
    91201 taatatcacc atttttgttc aataagatac caaagtggat gattgactca ttccatacta
    91261 gaaataatcg caggaaatct tttgataaca cggatttcta tttctcaatg atatccgacg
    91321 atcaagacaa ttggctgaat cctgtgaaac catttcatag aagttcattg atatcttctt
    91381 tttataaagc aaatcgactt cgattcttga ataatccaca acgcttccgc ttctattgta
    91441 acaaaagatt ccccttttat gtggaaaagg cccgtatcaa aaattatgat tttacgtatg
    91501 gacaattcct ccatatcttg ttcattcgca acaaaagatt ttctttgtgc ggcggtaaaa
    91561 aaaaacatgc tttttgggag agagatacta tttcaccaat cgagtcacag gtatctaaca
    91621 tattaatacc taacgatttt ccacaaagtg gtgacgaaag gtataacttg tacaaatctt
    91681 tccattttcc aattcgatcc gatctattag ttcgtagagc tatttactcg atcgcagcca
    91741 tttctggaac acctctaaca gagggacaaa tagtcaattt tgaaagaact tattgtcaac
    91801 ctctttcaga tatgaatcta tctgattcag aagagaagaa cttgcctcag tatctcaatt
    91861 tcaattcaaa catgggtttg attcacactc catgttctga gaaatattta ccatccgaaa
    91921 agaggaaaaa acggagtctt tgtctaaaga aatgcgttga gaaagggcat atgtatagaa
    91981 cctttcaacg agacagtgct ttttcaactc tctcaaaatg gaatctattc caaacatata
    92041 tgccatggtt ccttacttcg acagggtaca aatatctaaa tttgatcttt ttagatactt
    92101 tttcagacct attgccggta ctaagtagca gtcaaaaatt tgtatccatt tttcatgata
    92161 ttatgcatgg atcagatata tcatggcgaa ttcttcagaa aaaattgtgt cttccacaat
    92221 ggaatctgat aagtgagatt tcgagtaagt gtttacataa tcttcttctg tccgaagaaa
    92281 tgattcatcg aaataatgag tcaccattga tatcgacaca tctgagatcg ccaaatgttc
    92341 gggagttcct ctattcaatc cttttccttc ttcttgttgc tggatatctc gttcgtacac
    92401 atcttctctt tgtttcccga gcctatggtg agttacagac agagttcgaa aaggtcaaat
    92461 ctttgatgat tccatcatac atgattgagt tgcgaaaact tctggatagg tatcccacat
    92521 ctgaacggaa ttctttctgg ttaaagaatc tttttctagt tgctctggaa caattaggag
    92581 attctctaga agaaatacgg ggttctgttt ttggcggcaa catgctatgg ggtggtggtc
    92641 ccgctgatgg ggttaaatca atacgttcta agacgaaaga tttgaatatc aatctcatca
    92701 atatcatcga tctcataagt ctcataccaa atcccatcaa tcgaatcact ttttcgagaa
    92761 atacgagaca tctaagtcat acaagtaaag agatccattc attgataaga aaaagaaaaa
    92821 aggtgaacgg tgattggatt gatgataaaa tagaatcctg ggtcgcgaac ggtgattcga
    92881 ttgatgataa agaaagagaa ttcttggttc agttctccac cttaacgaca gaaaaaagga
    92941 ttgatcaaat tctattgagt ctgactcata gtgatcattt atcaaagaat gactctggtt
    93001 atcaaatgat tgaacagccg ggaacaattt acttacgata cttagttgac attcataaaa
    93061 agcatttaat gaattatgag ttcaattcac cctgtttagc agaaagacgg atattccttg
    93121 ctcattatca gacaatcact tattcacaaa cttcgtgtgg ggctaatagt tttcatttcc
    93181 catctcatgg aaaacccttt tcgctccgcc tagccctatc cccctctagg ggtattttag
    93241 tgataggttc tataggaacc gggcgctccc atttggtcaa atacctagcg acaaactcct
    93301 atgttccttt cattacagta tttctgaaca agttcctgga taccaagcct aaaggttttc
    93361 ttattgatga tatcgatatt gatgatagtg acgatattga tgctagtgac gatatcgatc
    93421 gtgaccttga tacggagctg gagcttctaa ctatgatgaa tgcgctaact atcgatatga
    93481 tgtcggaaat aggccgattt tatatcaccc ttcaattcga attagcaaaa gcaatgtctc
    93541 cttgcataat atggattcca aacattcatg atctggatgt gaatgagtcg aatgacttat
    93601 ccctcggtct attagtgaac tatctctcca gggattgtga aagatgttcc actagaaata
    93661 ttcttgttat tgcttcgact catattcccc aaaaagtgga tcccgctcta atagccccga
    93721 ataaattaaa tacatgcatt aagatacgaa ggcttcttat tccacaacaa cgaaagcact
    93781 ttttcactct ttcatatact aggggatttc acttggaaaa gaaaatgttc catactaatg
    93841 gattcgggtc cataaccatg ggttccaatg cacgagatct tgtagcactt accaatgagg
    93901 ccctatcgat tagtattaca cagaagaaat caattataga cactaataca attcgatccg
    93961 ctcttcatag acaaacttgg gatttgcgat cccaggtaag atcggttcag gatcatggga
    94021 tccttttcta tcagatagga agggctgttg cacaaaatgt acttctaagt aattgcccca
    94081 tagatcctct atctatctat atgaagaaga aatcatgtaa cgaaggggat tcttatttgt
    94141 acaaatggta cttcgaactt ggaacgagca tgaagaaatt aacgatactt ctttatcttt
    94201 tgagttgttc tgccggatcg gtcgctcaag acctttggtc tatacccgga cccgatgaaa
    94261 aaaacgggat cacttcttct ggactcgttg agaatgattc tgatctagtt catggcctat
    94321 tagaagtaga aggcgctctg gtgggatcct cacggacaga aaaagattgc agtcggtttg
    94381 ataatgatcg agtgacattg cttcttcggc ccgaaccaag gaatccctta gatatgatgc
    94441 aaaatggatc ttgttctatc gttgatcaga gatttctcta tgaaaaatac gaatcggagt
    94501 ttgaagaagg ggaaggagaa ggagtcctcg acccgcaaca gatagaggag gatttattca
    94561 atcacatagt ctgggctcct agaatatggc gcccctgggg ctttctattt gattgtatcg
    94621 aaaggcccaa ttcattggga tttccctatc gggcggggtc atttcggggc aagcggatca
    94681 tttatgatga aaaggatgag cttcaagaga atgattcgga gttcttgcag agtagaacca
    94741 tgcagtacca gacacgagat agatcttcca aagaacaagg cttttttcga ataagccaat
    94801 tcatttggga ccctgcggat ccactctttt tcctattcaa agatcagccc cttgtctctg
    94861 tgttttcaca tcgagaattc tttgcagatg aagagatgtc aaaggggctt cttacttccg
    94921 aaacagatcc tcctacatct atatctaaac gctggtttat caagaatacg caagaaaagc
    94981 acttcgaatt gttgattcat cgccagagat ggcttagaac caatagttca ttatctaatg
    95041 gatttttccg ttctaatact ccatccgaga gttatcagta tttatcaaat ctgttcctat
    95101 ctaacggaac gctattggat caaatgacaa agacattgtt gagaaaaaga tggcttttcc
    95161 cggatgaaat gaaaattgga ttcatgtaac aggagaaagg tttcccatta cttagccgga
    95221 aagatatgcg gccatgaaat agggattaag tggaacataa ttgactgggt ggtagagtcg
    95281 tggaaacacc agtttcttcc atattttgga ccttagctcc atggaacaat atgctactgc
    95341 tgaaacatag aagaattgaa atcttagatc aaaacactat gtatggatgg tatgaactgc
    95401 ttaaacaaga attcttgaac agcgaaccac cagagctatt actaaaaacg gactatgtaa
    95461 tgtactttat ctgctgggtt acaggcgggc attttaccag aggtttatat tgtatcaatc
    95521 tacccttgtg tgattcctgt tgaagcatat actcgggggg tgggtgcagg gcggacgatt
    95581 tcaaagcgga ctccccattc attagataga gaagatcccc aagatttcgc gatccgctgc
    95641 cgaacttatt ccaattccaa gatctcggat cgaatcggta tatcaatacc gattcgatcc
    95701 gagatctctt attgaattgc tcattcaatg agcattctca atattatgcc ttgaagagga
    95761 ctcgaacctc cacgctcttt agcacgagat tttgagtctc gcgtgtctac catttcacca
    95821 ccaaggcatc ttgaaagtga atcgtattcc atgaagatga tatctatcta gtgtgatgta
    95881 tggaatatat gacaaaggtg gagtgttgga gtatttctat tgatcggtca tgtcatatag
    95941 gccccaatcg gacatccaat tgcttcgatt tgaattatcc ggaggatgcc ttatatatta
    96001 tctatattaa tattatatca aaaagatgga caatcaaacc gatttctcga ttcaatagaa
    96061 gcccaaagag gtgaataagg tcccaaataa cgagagatat ggaaaaagca ggtccgatta
    96121 cgcctattcc taatcctaaa tggaatgtaa cgacgtaggg atccatatgg aaacatagta
    96181 tctatttaga tacgctcgaa tgaccccttc tcataatgag aatcctattc cggtctggtc
    96241 cggtatggaa tgaacttata atcatggaat cgactcgatc atcagattat agattataag
    96301 ttcataaccc tagcccattc ccattttggg cggaacagat ctactaattc tttgattcca
    96361 gttagtaaga gggatcttga actaagaaat cgattctaga agctaactag aagctaaaaa
    96421 agggtatcct gagcaattgc aataatcggg ttcattgata ttcctggtat agtagatgct
    96481 atcacacata caatcatact caattcgatg gaattgtttg atcttaaagg ggatcttcta
    96541 taatttcgca cgtgaggggt tatttcttgg tttcgtccag tcattaataa cttgattatt
    96601 tttagataat agtagataga aacaacgctc gtaaggagtc ctattgaaac caagaaatat
    96661 aggcctgcct gccatccaca ccagaataaa tagagttttc cgaaaaaacc tgctagtgga
    96721 ggaagacctc ctagggataa gagacataga gctaaagaga gagccaaaaa aggatctttt
    96781 gtgtataatc ccgcataatc tcgaatgtta tcagttccgg tacgtagacc aaatgataca
    96841 atgcaagcaa aagttcctag attcatggag atatagaaca gcatataagt tatcatgctc
    96901 gcatatccac catttgagtc tccaacaatt attccaataa ttacatatcc gatttgacct
    96961 atggacgaat atgcaagcat acgtttcatg cttgtttgag taatagcaat gagattcccc
    97021 aatatcatgc taagaatagc taggatttcc agaagaagat gccattcgtt tgatgagaaa
    97081 taaaaaggaa tatcgaaaat tcgagtggct gaagctgaag cagctacttt cgaagtaaca
    97141 gaaagaaaag caacgactgg agtgggagag tcagagtcga aaagaggatt cctcacttct
    97201 ttctctcatt caaaaccgtg catgagactt tcatctcgca cggctcctaa gtgataaaag
    97261 taaagaagaa ctcatcttct ttcttttttg attaccctcc tcgcgtatgt ataagatcga
    97321 atccattcga tttcgaaaaa ggattactaa tccttaactt ttcgaggaat ccttcatcag
    97381 tggttgtgaa tgactgattt ttctcaatct tttcgacctc ggttccgtag gagcaagtca
    97441 gaaagattga gaaatagaac catctgattt gattcgttct caatagccat gagatgatca
    97501 tcttagggtg atccttttgt cgacggatgc tcctattaca ctcgtagtct ctgaaggatg
    97561 agaaccaact ctgtagcatc tacatcgaga attcaagtat tgtatacgtc attagtccga
    97621 tcctttgtag gaactacccg taataacgaa cttgcaaaat ggatctgttt atcataaaga
    97681 gatttgttgt tcctgaccct gcttcacctt aattgttatt tgaacaagta taaagttatg
    97741 tcttggtccg agtggggata gcatttctct tctgcatgtc catgaagttt tgaaaaatcc
    97801 aaacatctca gagatatata gagaggtagg aatttttcga acgaaccgca ctccttcgta
    97861 tacgtcagga gtccattgat gagaaggggc tggggaaagc ttgaacccaa ttcctacagt
    97921 gatgaatata agcgcaattg aaattcctgg ggagttatac atttgtgtat tgataagacc
    97981 attcactatt tcttgaagct cgatctctcc cccggatgaa ccatatagcc aagagaaacc
    98041 atgaaccaga atagaagagc ttgccccacc catgagtaaa tatttcatag tagcctcatt
    98101 agaccgtacg tctttcttgg tatatccaga taataggtag gagcataaac tgaaacattc
    98161 tggagctaca aagatagtta ttaaatcgtt agcaccgcat aaaaacattc ctcctagagt
    98221 agctgttaat atgaataaca gaaactccgt tatagccatt tctgtacatt caatgtactc
    98281 cacggataga ggaatacata gagttgaaca tagtaaaata agaaattgaa agatttcgtt
    98341 gaaattgttc gtttggaaat ttcccgaaaa gctaatcata ggttcttctc tccatcggaa
    98401 caatagggcc gttatgctca ttactaaact tgttgaagag atgaaataga accaaggtat
    98461 atctttttga tcagaggttg aatcgatcat cagaagaata attaggccaa aaattaggat
    98521 acattctggg aaaataaaac ttccatcgaa tagaagaaaa tgaaaggctt tcataaaaat
    98581 tctcgtagaa tcgagaatga agttttcatt ctgtacatgc cagatcatga attagtaact
    98641 gcatccaatc tccaaaaaaa tcccaattgt ttcgaacttt ctatttttgg aatggaatat
    98701 ttacggaatc tccatgaata ggatcaaacc ttattccatg gtatttacat gagattcctc
    98761 tttcttattc ttaagcaagt ccccgagagg gcttagttga tccatgattt ctgtttcatc
    98821 tttcgtttcc ttttcgtttg tttcgagaaa tatatcgatc aattccgatt ctttcttttt
    98881 cttttttcta ttgattcttt tccgatcgag atgtatggat ccatggatct atgtgtctat
    98941 atagaccctg ttcatggatt aacgaaaatg tgcaaaagct ctatttgcct ctgccattct
    99001 atgagtctct tcctttttgc gtatggcatc gccactccct ttggcagcat ccactaattc
    99061 ggaacttaat ttgaaagtca tatttcgacc cggacgtttt cgggatgccc ctaataacca
    99121 acgaacggca agtgcttttc cttgtgcgga tcctatttca atgggaactt gatgagtcga
    99181 tccgcctaca cgtcttgctt ttactgctat atcgggagtt actccacgta ttgcttgacg
    99241 taaaacggat agtggatttt tttctgtctt ttgttgaatc tttttcaagg ctcgatagat
    99301 aatttgataa gccaatgatt tttttccgtg tttcagaata cggttaacca acatgttaac
    99361 taatcgatta cgataaattg gatcggattt tgcagttttt tcttctgtag tacctcgacg
    99421 tgacatgagc gcgaaagggg ttcaagaatc agttttcttt ttataagggc taaaatcatt
    99481 tattttggct ttttgacccc atattgtagg gtggatctcg aaagatatga aagatctccc
    99541 tccaagccgt acatacgact ttcatcgaat acggctttcc acagaattcc atactcgatc
    99601 tcatagatac atatggaatt ctgtttactc actttaaatt gagtatccgt ttcccccccc
    99661 tttcctgcta ggattggaaa tcctgtattt tacatatcca tacgattgag tccttgggtt
    99721 tccgaaatag tgtaaatagt gtaaaaagaa gtgcttcgaa tcattgctat ttgacccgga
    99781 cctgttctaa aaaagtcgag acatttcgaa ttgtttgttg acacggacaa agtcagggaa
    99841 aacttctgaa attatttcaa tattggacct tggacatata atagttccga atcgaatctc
    99901 tttagaaaga agatcttttg tctcacggta gcctgctcca gtccccttac gaaactttcg
    99961 ttattgggtt agccatacac ttcacatgtt tctagcgatt cacatggcat catcaaatga
   100021 tacaagtctt ggataagaat ctacaacgca ctagaacgcc cttgttgacg atcctttact
   100081 ccgacagcat ctagggttcc tcgaacaatg tgatatctca caccgggtaa atctttaacc
   100141 ctcccccctc ttactaagac tacagaatgt tcttgtgaat tatggccaat accaggtata
   100201 taagcagtga tttcaaaccc agaggttaat cgtactctgg caactttacg taaggcagag
   100261 tttggttttt tgggggtgat agtggaaaag ttgacagata agtcaccctt actgccactc
   100321 tacagaaccg tacatgagat tttcgcctca tacggctcct cgttcaattc tttcgaagtc
   100381 atcgggtcct tttcctcgtt cgataatctc ctcccttctt ccactccgtc ccgaagagta
   100441 actaggacca attcagtcac gttttcatgt tccaattgaa cactttcctt ttttgattat
   100501 tctcaaagga gaagattatt ctctttttaa caaacatctg cggatccaat cacacgatct
   100561 tataataaga acaagagatc tttctcgatc aatccctttg cccctcattc ttcgagaatc
   100621 agaaagatcc ttttcaagtt tgaatttgtt cattttgaat ctgggttctt ctactttatt
   100681 tttatttact tatttcttta ttattttttt tccctctctt ttcttttttt atttcttttt
   100741 ttttttattt tattcccttc catcattcct taagtcccat aggtttgatc ctatcgaatc
   100801 tgatccattt tctcattgag cgaagggtac gaaataaatc ggatttcttt ttcgatcaaa
   100861 agtactatgt gaaatcttcg gttttttcct ctttctctat ccctatccca taggtacagc
   100921 atttgaatcc atagagaacc gtttcttctg tatctatatg aatcgatatt attccattcc
   100981 aattccttcc cgatacctcc caaggaaaat cccgaattgg atcccaaatt gacgggttag
   101041 tgtgagctta tccatgcggt tatgcactct tcgaatggga atccattttc tgaaagatcc
   101101 tggctttcgt gctttggtgg gtctccgaga tcctttcgac gacctatgtt gtgttgaagg
   101161 gatatctata tgatccgatc gattgcgtaa agcccgcggt agcaacggaa ccggggaaag
   101221 tatacataag tatacagaaa agacagttct tttctattct attagtatta gattagtatt
   101281 agttagttat cccggctcag tgagtccttt cttccgtgat taactgttgg caccagtcct
   101341 acattttgtc tctgtggacc gaggagaaag ggggctcggc gggaagagga ttgtaccatg
   101401 agagaagcaa ggaggtcaac ctctttcaaa tatacaacat gcattctggc aatgcaatgt
   101461 agttggactt tcatcttcat gcgaatgaat catcttttcc acggaggcaa atctttgcct
   101521 gctaggcaag aggatagcaa gttcaaaatt ctgtttcggt agacatgtat ttctattact
   101581 atgaaattca taaatgaagt agttaatcgt tttgtcaatt tttcggggtc ttaaaggggc
   101641 gtggaaagac ataagaactc ttgaatggaa atcgaaaaga gatggaactc cggttccttc
   101701 ggaaatggta agatctttgg cgcaagaaga aggggttgat ccgtatcatc ttgacttggt
   101761 tctgatttcg ctattttttt aagaataccg cttctcctac ccgtatcgaa tagaacttct
   101821 tcatgtaaaa cctgcttgat ttagatcggg agaatcgtac ggttttatga aagcatgtgc
   101881 tatggttcga atccgtagtc aatcctattt ctaggagcag ttgacaattg aatccaattt
   101941 ttcccattcc attcatttcg tatccgtaat agtgcgaaag gaaggcccgg ttccaagttg
   102001 ttcaagaata gtggcgttga gtttctcgac cctttgcctt aggattagtc agttctattt
   102061 cttggtgggg gcagggaagg gatataactc agcggtagag tgtcaccttg acgtggtgga
   102121 agtcatcagt tcgagcctga ttatccctaa acccaatatg agttgtgggt ttttctattt
   102181 tgacttgccc ccccgccgtg atcgaataag aatggataag aggctcgtgg gattgacgtg
   102241 agggggtagg gatggctata tttctgggag cgaactccag gcgaatatga agcgcatgga
   102301 tacaagttat gccttggaat gaaagacaat tccgaatcag ctttgtctac gaacaaggaa
   102361 gctataagta atgcaactat gaatctcatg gagagttcga tcctggctca ggatgaacgc
   102421 tggcggcatg cttaacacat gcaagtcgga cgggaagtgg tgtttccagt ggcggacggg
   102481 tgagtaacgc gtaagaacct gcccttggga ggggaacaac agctggaaac ggctgctaat
   102541 accccgtagg ctgaggagca aaaggaggaa tccgcccgag gaggggctcg cgtctgatta
   102601 gctagttggt gaggcaatag cttaccaagg cgatgatcag tagctggtcc gagaggatga
   102661 tcagccacac tgggactgag acacggccca gactcctacg ggaggcagca gtggggaatt
   102721 ttccgcaatg ggcgaaagcc tgacggagca atgccgcgtg gaggtagaag gcccacgggt
   102781 cgtgaacttc ttttcccgga gaagaagcaa tgacggtatc tggggaataa gcatcggcta
   102841 actctgtgcc agcagccgcg gtaatacaga ggatgcaagc gttatccgga atgattgggc
   102901 gtaaagcgtc tgtaggtggc tttttaagtc cgccgtcaaa tcccagggct caaccctgga
   102961 caggcggtgg aaactaccaa gctggagtac ggtaggggca gagggaattt ccggtggagc
   103021 ggtgaaatgc gtagagatcg gaaagaacac caacggcgaa agcactctgc tgggccgaca
   103081 ctgacactga gagacgaaag ctaggggagc gaatgggatt agatacccca gtagtcctag
   103141 ccgtaaacga tggatactag gcgctgcgcg tatcgacccg tgcagtgctg tagctaacgc
   103201 gttaagtatc ccgcctgggg agtacgttcg caagaatgaa actcaaagga attgacgggg
   103261 gcccgcacaa gcggtggagc atgtggttta attcgatgca aagcgaagaa ccttaccagg
   103321 gcttgacatg ccgcgaatcc tcttgaaaga gaggggtgcc ttcgggaacg cggacacagg
   103381 tggtgcatgg ctgtcgtcag ctcgtgccgt aaggtgttgg gttaagtccc gcaacgagcg
   103441 caaccctcgt gcttagttgc caccgttgag tttggaaccc tgagcagact gccggtgata
   103501 agccggagga aggtgaggat gacgtcaagt catcatgccc cttatgccct gggcgacaca
   103561 cgtgctacaa tggccgggac aaagggtcgc gatcccgcga gggtgagcta actccaaaaa
   103621 cccgtcctca gttcggattg caggctgcaa ctcgcctgca tgaagccgga atcgctagta
   103681 atcgccggtc agccatacgg cggtgaattc gttcccgggc cttgtacaca ccgcccgtca
   103741 cactatggga gctggccatg cccgaagtcg ttaccttaac cgcaaggagg ggggtgccga
   103801 aggcagggct agtgactgga gtgaagtcgt aacaaggtag ccgtactgga aggtgcggct
   103861 ggatcacctc cttttcaggg agagctaatg cttgttgggt attttggttt gacaccgctt
   103921 cacacccaaa aagaagcgag ctacgcctga gttaaacttg gagatggaag tcttctttcg
   103981 tttctcgacg gtgaagtaag accaagccca tgagcttatt atcctaggtc ggaacaagtt
   104041 gataggatcc cccttttacg cccccatgtc cctcccgtgt ggcgacatgg gggcgtaaaa
   104101 aggaaagaga gggatggggt ttctctcgct tttggcatag tgggccccca gcgggaggcc
   104161 cacacgccgg gctattagct cagtggtaga gcgcgcccct gataattgcg tcgttgtgcc
   104221 tgggctgtga gggctctcag ccacatggat agttcaatgt gctcatcagc gcctgaccct
   104281 gagatgtgga tcatccaagg cacattagca tggcgtactt ctcctgttcg aaccgggggt
   104341 ttgaaaccaa actcctcctc aggaggatag atggggcgat tcaggtgaga tccaatgtag
   104401 atccaacttt ctattcactc gtgggatccg ggcggtccgg gggggactac cacggctcct
   104461 ctcttctcga taatccatac atcccttatc agtgtatgga cagctatctc tcgagcacag
   104521 gtttaggttc ggcctcaatg ggaaaaaaaa atggagcacc taacaacgta tcttcacaga
   104581 ccaagaacta cgagatcgcc cctttcattt cattctgggg tgacggaggg atcgtaccat
   104641 tcgagccttt ttttcatgct tttcccggag gtctggagaa agctgcaatc aataggattt
   104701 tcctaatcct cccttcccga aaggaagaac gtcaaattct ttttcctttt cctttccgca
   104761 gggaccaggg gattggatct agccgtaaga agaatgcttg gctgataaat aactcacttc
   104821 ttggtcttcg accccctcag tcactacgaa tgcccccgat cggtgcaatg ggatgtgtct
   104881 atttatctat ctcttgactc gaaatgggag caggtttgaa aaaggatctt agagtgtcta
   104941 gggttggccg ggagggtctc ttaacgcctt cttttttctt ctcatcggag ttatttcaca
   105001 aatacttgcc atggtaagga agaagggggg aacaagcaca cttggagagc gcagtacaac
   105061 ggagagttgt atgctgcgtt cgggaaggat gaatcgctcc cgaaacggaa tctattgatt
   105121 ctctcccaat tggttggacc gtaggtgcga tgatttactt cacgggcgag gtctctggtt
   105181 caaatccagg atggcccagc tgcgccaagg aaaagaatag aagaagcatc tgactccttc
   105241 atgcatgctc cacttggctc ggggggatat agctcagttg gtagagctcc gctcttgcaa
   105301 ttgggtcgtt gcgattacgg gttggatgtc taattgtcca ggcggtaatg atagtatctt
   105361 gtacctgaac cggtggctca ctttttctaa gtaatgggga agaggaccga aacatgccac
   105421 tgaaagactc tactgagaca aagatgggct gtcaagaatg tagaagaggt aggatgggcg
   105481 gttggtcaga tctagtatgg attgtacatg gacggtagtt ggagtcggcg gctctcttag
   105541 ggttccctca tctgggatcc ctggggaagg gggtcaagtt ggcccttgcg aacagcttga
   105601 tgcactatct cccttcaacc ctttgagcga aatgcgacaa aaggaaggaa aatccatgga
   105661 ccgaccccat cgtctccacc ccgtaggaac tacgagatca ccccaaggat gccttcggta
   105721 tccaggggtc gcggaccgac catagaaccc tgctcaataa gtggaatgca ttagctgtcc
   105781 actctcaggt tgggcagtaa gggtcggaga agggcaatta ctcattctta aaaccagcat
   105841 tcttaagacc aaagattcgg ggcggaaaag gggggaaagc cctccgttcc tggttctcct
   105901 gtagctggat cctccggaac cacaagaatc tttagttaga atgggattcc aactcagcac
   105961 cttttctttt gagattttga gaagagttgc tctttggaga gcacagtacg atgaaagttg
   106021 taagctgtgt tcggggggga gttattgtct atcgttggcc tctatggtag aatcagtggg
   106081 ggcctgagag gcggtggttt accctgtggc ggatgtcagc ggttcgagtc cgcttatctc
   106141 caactcgtga acttagccga tacaaagaat atgatagcac ccaatttttc cgattcggca
   106201 gttcgatcta tggtttatca ttcatggacg ttgataagat ccttccattt agcagcacct
   106261 taggatggca tagccttaaa gtaaagttaa gggcgaggtt caaacaagga aaggcttacg
   106321 gtggatacct aggcacccag agacgaggaa gggcgtagta agcgacgaaa tgcttcgggg
   106381 agttgaaaat aagcgtagat ccggagattc ccgaataggt caacctttcg aactgctgct
   106441 gaatccatgg gcaggcaaga gacaacctgg cgaactgaaa catcttagta gccagaggaa
   106501 aagaaagcaa aagcgattcc cgtagtagcg gcgagcgaaa tgggagcagc ctaaaccgtg
   106561 aaaacggggt tgtgggagag caatacaagc gtcgtgctgc taggcgaagc ggtggagtgc
   106621 tgcaccctag atggcgagag tccagtagcc gaaagcatca ctagcttacg ctctgacccg
   106681 agtagcatgg ggcacgtgga atcccgtgtg aatcagcaag gaccaccttg caaggctaaa
   106741 tactcctggg tgaccgatag cgaagtagta ccgtgaggga agggtgaaaa gaacccccat
   106801 cggggagtga aatagaacat gaaaccgtaa gctcccaagc agtgggagga gaccagggct
   106861 ctgaccgcgt gcctgttgaa gaatgagccg gcgactcata ggcagtggct tggttaaggg
   106921 aacccaccgg agccgtagcg aaagcgagtc ttcatagggc acttgtcact gcttatggac
   106981 ccgaacctgg gtgatctatc catgaccagg atgaagcttg ggtgaaacta agtggaggtc
   107041 cgaaccgact gatgttgaag aatcagcgga tgagttgtgg ttaggggtga aatgccactc
   107101 gaacccagag ctagctggtt ctccccgaaa tgcgttgagg cgcagcagtt gactggacat
   107161 ctaggggtaa agcactgttt cggtgcgggc cgcgagagcg gtaccaaatc gaggcaaact
   107221 ctgaatacta gatatgacct caaaataaca ggggtcaagg tcggccagtg agacgatggg
   107281 ggataagctt catcgtcgag agggaaacag cccggatcac cagctaaggc ccctaaatga
   107341 ccgctcagtg ataaaggagg taggggtgca gagacagcca ggaggtttgc ctagaagcag
   107401 ccacccttga aagagtgcgt aatagctcac tgatcgagcg ctcttgcgcc gaagatgaac
   107461 ggggctaagc gatctgccga agctgtggga tgtaaaaatg catcggtagg ggagcgttcc
   107521 gccttagagg gaagcacccg cgcgagcggc ggtggacgaa gcggaagcga gaatgtcggc
   107581 ttgagtaacg caaacattgg tgagaatcca atgccccgaa aacccaaggg ttcctccgca
   107641 aggttcgtcc acggagggtg agtcagggcc taagatcagg ccgaaaggcg tagtcgatgg
   107701 acaacaggtg aatattcctg tactacccct tgttggtccc gagggacgga ggaggctagg
   107761 ttagccgaaa gatggttatc ggttcaagga cgcaaggtgc ccctgctttt tcagggtaag
   107821 aaggggtaga gaaaatgccc cgagccaatg ttcgagtacc aggcgctacg gcgctgaagt
   107881 aacccatgct atactcccag gaaaagctcg aacgaccttc aacaaaaggg tacctgtacc
   107941 cgaaaccgac acaggtgggt aggtagagaa tacctagggg cgcgagacaa ctctctctaa
   108001 ggaactcggc aaaatagccc cgtaacttcg ggagaagggg tgcctcctca caaagggggt
   108061 cgcagtgacc aggcccgggc gactgtttac caaaaacaca ggtctccgca aagtcgtaag
   108121 accatgtatg ggggctgacg cctgcccagt gccggaaggt caaggaagtt ggtgacctga
   108181 tgacagggga gccggcgacc gaagccccgg tgaacggcgg ccgtaactat aacggtccta
   108241 aggtagcgaa attccttgtc gggtaagttc cgacccgcac gaaaggcgta acgatctggg
   108301 cactgtctcg gagagaggct cggtgaaata gacatgtctg tgaagatgcg gactacctgc
   108361 acctggacag aaagacccta tgaagcttca ctgttccctg ggattggctt tgggcttttc
   108421 ctgcgcagct taggtggaag gcgaagaagg cctccttccg ggggggcccg agccatcagt
   108481 gagataccac tctggaagag ctagaattct aaccttgtgt caggacctac gggccaaggg
   108541 acagtctcag gtagacagtt tctatggggc gtaggcctcc caaaaggtaa cggaggcgtg
   108601 caaaggtttc ctcgggccgg acggagattg gccctcgagt gcaaaggcag aagggagctt
   108661 gactgcaaga cccacccgtc gagcagggac gaaagtcggc cttagtgatc cgacggtgcc
   108721 gagtggaagg gccgtcgctc aacggataaa agttactcta gggataacag gctgatcttc
   108781 cccaagagct cacatcgacg ggaaggtttg gcacctcgat gtcggctctt cgccacctgg
   108841 ggctgtagta tgttccaagg gttgggctgt tcgcccatta aagcggtacg tgagctgggt
   108901 tcagaacgtc gtgagacagt tcggtccata tccggtgtgg gcgttagagc attgagagga
   108961 cctttcccta gtacgagagg accgggaagg acgcacctct ggtgtaccag ttatcgtgcc
   109021 cacggtaaac gctgggtagc caagtgcgga gcggataact gctgaaagca tctaagtagt
   109081 aagcccaccc caagatgagt gctctcctat tccgacttcc ccagagcctc tggtagcaca
   109141 gccgagacag cgacgggttc tctgcccctg cggggatgga gcgacagaag ttttgagaat
   109201 tcaagagaag gtcacggcga gacgagccgt ttatcattac gataggtgtc aagtggaagt
   109261 gcagtgatgt atgcagctga ggcatcctaa cagaccggta gacttgaacc ttgttcctac
   109321 atgacccgat caattcgatc aggcactcgc catctatttt cattgttcaa ctctttgaca
   109381 acatgaaaaa accaaaagct ctgccctccc tctctatcgg atggaagggc agaggccttt
   109441 ggcgtcccct ccagtcaaga attggggcct cacaatcact agccaatatg cttttctcgc
   109501 atgcctttct tcgttcatgg ttcgatattc tggtgtccta ggcgtagagg aaccacacca
   109561 atccatcccg aacttggtgg ttaaactcta ctgcggtgac gatactgtag gggaggtcct
   109621 gcggaaaaat agctcgacgc caggatgata aaaagcttaa cacctctcgt tcttattccc
   109681 tttgcaatat gaaaaaaaaa aaaatgaaaa atgcaaaagt cgtcttattc aaaaccccaa
   109741 ttatgaaatc ccttctcccc cacttcacac ctagtaacgc accgtgttct tatagagaga
   109801 aaggtgcttt cacatcttct taacccgaaa tggctgagga gaggaaaggt tccttttttt
   109861 tagggtactt ccgggaacag atccagtgga gacggggcgg ggcctgtagc tcagaggatt
   109921 agagcacgtg gctacgaacc acggtgtcgg gggttcgaat ccctcctcgc ccacaaccgg
   109981 cccaaaaggg aaggaccctt ccctctgggg gtaggaaaat catgatcggg atagcggacc
   110041 caaagctatg gaacttgggt gtgggtcttt tgtcgaaatg gagtagcctt actttttctt
   110101 tttttttatt taccattcat ggttttttaa ataaagtatg cccggcccga agcagaatag
   110161 cagagcaagt attagtagca tagcaaaaat gtgttcctcg tcattaatat gtttgctcgc
   110221 ggtaattgtg gcctctcggg agaatcgatt actgcatctt tgatgcactt gctagtacta
   110281 gtacatctga gaattcttaa ttggctaatt ggaaatagcc cccggactat ggaacaaagg
   110341 attatcccgg acctacaccg aggtattgac ggttattctc aaatatcgca gaacagaatg
   110401 tgatacgatg agatagaatg caatagaaac aaagacacag ggaacgggtt acctactttt
   110461 aacggtcaaa gcgaaccctt tcattctgac attctgaatt ctttaattcg gaatgaatca
   110521 aatctcccca agtaggattc gaacctacga ccagtcagtt aacagccgac cgctctacca
   110581 ctgagctact gaggaacagc gggagattct atctcataga gttcaattcc cgttctcaac
   110641 ccatgaccaa tatgaactcg aagtttcctt cgtaactccc cgaacttctt cgtagtggct
   110701 ccgtcccatg ccccgtttca tagggaacca caaagtggct ctatttcatt atattccatc
   110761 catatcccaa ttccattcat ttaatatccc tttggtgtca ttgacataag aattgatata
   110821 agagatgtcg tttctagtct atctgtttct atttctatat atggaaagtt caaaaatcat
   110881 catataataa tccagaaatt gaaatagaaa agaaaaaagg gaggtttgtg atgatttttc
   110941 aatcttttat actaggtaat ctagtatcct tatgcatgaa gataatcaat tcggtcgttg
   111001 tggtcggact ctattatgga tttctgacca cattctccat agggccctct tatctcttac
   111061 ttctccgagc tcgggttatg gaagaaggaa ccgagaagaa ggtatcggca acaactggtt
   111121 ttattgcggg acagctcatg atgttcatat cgatctatta tgcgcctctg catctagcat
   111181 tgggtagacc tcatacaata actgtcctag ctctaccgta tcttttgttt catttcttct
   111241 ggaacaatca caaacactct tttgattatg gatctactac cagaaattca atgcgtaatc
   111301 ttagcattca atgtgtattc ctgaataatc tcatttttca attattcaac catttcattt
   111361 taccaagttc aatgttagcc agattagtca acatttatat gtttcgatgc aacaacaaga
   111421 tgttatttgt aacaagtagt tttgttggtt ggttaattgg tcacatttta ttcatgaaat
   111481 gggttggatt ggtattagtt tggatacagc aaaagaattc tattaggtct aatgtactta
   111541 ttcgatctaa taagtacctt gtgtcagaat tgagaaattc tatggctcga atctatagta
   111601 ttctcttatt tattacctgt atctactatt taggcagaat accgtcaccc atttttacta
   111661 agaaactgaa agtgaaagaa acctcagaaa cggaagaaag ggaggaagaa acagatgtag
   111721 aaatagaaac aactttcgaa aggaggggga ctaaacagga acaagaggta tccaccgaag
   111781 aagatccttc tccttccctt tttttggaag aaaaggagga tccggatggg aatcaagaaa
   111841 attcgaagtt agaaatattt aaagaaaaag aagagaaata tttattatgg tttgagaaac
   111901 ctctcgcgac tcttcttttc gactataaac aatggaatcg cccatttcga tataaaaaaa
   111961 agaaaagaca taatcgattt attaatgttg taagaaatga aatgtcacac tttttttttt
   112021 atacatgtca aagtgatgga aaagaaagga tctcttttac gtatccagca agtttgtcaa
   112081 cttttttgga aatgatacaa caaaagatgt cttttttaac aaaagaaaaa ctatcctctg
   112141 atgaattgta taataattgg agttacacca atgacaacaa aaagaactta aacaaggagt
   112201 taatgattaa aaaaaatatt aatacataaa ataaatatac taagagataa aaagagatgc
   112261 gacttccccc tacatatttt aaaccttccc ctacaaaaaa actggtaata ccaaccccat
   112321 tcgtaattcc atcaataact cgtctatcga acaaatgggt tagttcagct aatcctctta
   112381 tccattgagt taaggatagt gcataaaaag catctatata agcacgatta tatgaccaat
   112441 catatagcaa attgataatt ttatctccca aaaccctttg actattattg actcttttag
   112501 taaataaatt gagtccattc cagttttgga aagatgaata aaagggttta tataaaaaag
   112561 ccgctataaa tattccaaaa aacgttatac taactgaaaa agttgcattt ggcaaaaatt
   112621 cataccaatc aaaaaaatga tttgaatttt gatgtaaaag atttatagac ggagttaaca
   112681 attttgctaa gatatcaaaa ttgtttcctt cttgattaaa gggaattcct atggctccaa
   112741 caaacaaagg aaataagact aatataagca tagagaatag catagtattg tccgattcat
   112801 ggggataaaa aaaagtcttt gtaggacaaa aaggaaaaat agtaagaaaa ggcatttttg
   112861 ttacatgagt atccattcgg tacgttttct tcgaaaaaaa agaagtgctt tccctttcat
   112921 tattattttt attattattt atttttaata aagcaactaa aggaaaactt tttttaatcg
   112981 attttggctc ttctttaccc catagagata ttgaatagaa ggaatttcct tttttgccac
   113041 tgtaattttg aaaacgaacg tttaaatgtc cttcaaaagt aagtaaataa atccgaaaca
   113101 tataaaatgc agttaatccg gctgtgaaag aagcaattat tgcgaaaatt ggtgaatata
   113161 accaactatc attaagaatt tcatcttttg accaaaaaca agcaagaggt ggaataccac
   113221 aaagagaaag tgtacctaat aaaaaagcag tttttgtaat tggcacgtgc tttcttaacc
   113281 cgcccataag agccatattc tggcttttat ctggagcgta tccaacaaga gcttccattg
   113341 aatgaataat tgatccggat cctaaaaaca acaaggcttt cgaataagca tgagtaatca
   113401 aatgaaataa agcggctcga taagacccca tacctagagc taacatcata taacccaatt
   113461 gagacattgt agaataggct aaacttttct taatatcttt ttgagcaaga gctaaagtgg
   113521 ctcctaataa tactgttatt atacctataa aagatattag attcattatg tacggtatcg
   113581 ctatgaaaag tggaagaaga cgagctacaa gaaaaattcc cgctgctacc atagtagcgg
   113641 cgtggataag agccgaaata ggagtaggac cctccatggc atcaggtaac catacatgaa
   113701 ggggaaattg tgcggattta gcaactgcgc cgccaaataa tagaaaggca cacaaagtaa
   113761 caaataaaaa gttaacctcc ttattataaa tcaagttatt gaatatttcg aacaaatccc
   113821 gaaattcgaa actacccgtt gtccaataaa ggcctaagat tcctaataat aaaccaaaat
   113881 cccctacacg attagttaca aaggcttttt gacaagcact tgccgcacta ggtcgtgtga
   113941 accaaaaccc tattaataga taagaacaca tcccaaccaa ttcccaaaaa atataaattt
   114001 gtatcaaatt cgaacttgta actaatccca acattgaagt attgaaaaaa ctcatataag
   114061 caaaaaatct caaatatcct tgatcatgag acatataatt gtcgctataa aaaagaacca
   114121 gaattccaac tgtggtgatt aatattgaca taatagaagt aagcggatca ataaagtgtc
   114181 cgaactcgaa agaaaaacca ttattgatgg tcaaagacca tatgtattga tagatagaac
   114241 tcctatttat ttgctgaata gatagattga ccgaaaaaat cataactata cttaacaaaa
   114301 aaatactagg aaaagcccaa atacggcgaa gattttttgt tgccgttgga aaaagtagaa
   114361 gtcccactcc tattaacata ggaactggaa gcggaacgaa aggtatgatc caagaatatt
   114421 gatatgtatg ttccataaaa ataataattt ttttattctt aattaatatt aattgtttct
   114481 gattcaccgg ttcttatctc ttttaaaaga gattactaaa gtattaaaaa agcaactgaa
   114541 actaaaatgg aattttctat tcgtagttag tttgaacctt tctcaactac ttcacaaatt
   114601 ttcaaagtga aaaataacgg attattttat actaagttta tactaagtaa gatttttagg
   114661 aaaacgtagc agcaaattcc aatttccatt attattccct attccaaaaa tttatggaca
   114721 tatatcaaga ctaaaaaatt ggacaaaaaa aaaagaagta ctttattttg atatcaatca
   114781 tcggatgtcc cataactttg cctaataaaa aaagaactag gtatttttgt ttgtttattc
   114841 agaataatta acgagtttaa ttcgggattg attgattatg ttctattcta ataaatggca
   114901 tttaataacc atttaataac caattaataa ccaattacta gaaaagaaaa aaaattgaag
   114961 ttttttatta ggtaggtaag ggttcttaag cttgttcgat atgtattttt tatgtacaaa
   115021 tggaacatcc caaaaagaga cagagataga aaggtatcac aaataactcc gaaatacaaa
   115081 ttattttgcc tcagatattg tatggaatag gaattgaaaa aaaaaaaaag atttgtttta
   115141 aacattttag acaatagatg tctttcacat ccaatttttg caatgaataa ctttttattt
   115201 tttgaatggc agttccaaaa aaacggagtt ctatattaaa aaaacgtatt cgtaaaaata
   115261 tttggaaaaa ggggggatat tgggcagcgc tgaaagcttt ttcgttagcg aaatcccttt
   115321 cgaccgggaa ttccaaaagt tttttgtacg acaaataatt aataaaacgt tggaataatt
   115381 ggaatccgca tccacctgac tccaaaaacg agccgattta gtttcgaatt tagattcaat
   115441 tttttaatat agaatagaaa aatagaagta aaaaaaatag aaatagaaaa agtaagtaat
   115501 aaataatgat ttccattccc tactgttttg aaccaatgga tttggctact gaattggtac
   115561 tttttttttc aaataaaaaa ataaaaaatt gagagttttg cctttatttg tatttgaata
   115621 tgcttttcat tcccgggatg gggattctta atttccccat cacccaccca cttataaata
   115681 agacaataat aaaggttttg ttttgtcttt tctttttttt ttttcttttc tatttctcct
   115741 tttctatttc aatctatgct attctatagc ataaattgaa atctttagac aaaagcaatg
   115801 agttgttgaa actaattttg agttatactt ttttttaact ttctgaatca tcactccaag
   115861 tgagaatgag aaaagcgtct ttcgccattt cggcgtattt ctaatttcta tacgaatagt
   115921 atgcaattta taagtaataa aaaaatccta tgtttgaaag ggaggatcaa tctaaaaata
   115981 tcgattttta gaattcggat ttagaaataa atttttgaag taggacaata gaaatctaaa
   116041 ttcttttata taatatgtat agctcaatac ctaattggtt tgataaaccc taagacaaat
   116101 tcatactgaa aaaaacctaa cgattatcac aagacaaaag ttatgcaaat taaataaaat
   116161 tttttgaatt attggatatt atgcttaaat tgtgatcgtg atccataaaa aagaaaaaga
   116221 atatgttatt gttaagttaa ataaaactga aaccttaaat aactaaataa aacgataaaa
   116281 aagagactgt ttcaatctct attgaaacat gtttttattc atcaattgaa taattgaatg
   116341 cttcctaaaa ataaaaagta tttcattgaa actttgtctt tcaatctcga cgattaaata
   116401 aaaataagtt attattattt ctagcaagcc gctatggtga aatcggtaga cacgctgctc
   116461 ttaggaagca gtgctagagc atctcggttc gaatccgagt ggcggcataa catcttctaa
   116521 aagatatata aaagccaaaa gccctataat gaattgaatt tccgatttcc attccgtata
   116581 ctcaagagac tttcactttt tacttttaat ttcatttttt atttatgata ttttcaactt
   116641 tagaacatat attaactcat atatcatttt cggtcatttc aattggaatt acaattcatt
   116701 taataacctt attagtggat gaaatcgtag gactatatga ttcatcagaa aaggggatga
   116761 tagctaccct tttctgtcta acaggattat tagtaattcg ttggatttat tcggggcatt
   116821 tcccattaag tgatttatat gaatcattaa tctttctgtc atggagtttc tccattattc
   116881 ataggatttt aaaacataaa aatcatttaa gcgcaataac cgcgccaagt gccattttta
   116941 cccaaggctt tgcaacttcg tgtttgttaa ccaaaatgca tcaatccgga atattagtgc
   117001 ccgctctaca agttcagtgg ttaatgatgc acgtaagtat gatggtattc ggctatgcag
   117061 ctcttttatg cggatcatta ttatccacag ctcttctagt cattacattt cgaaaagtga
   117121 taaggatttt tggtaaaagc aataaattat taaatggaac tgtaactgag tcattttcct
   117181 tcggtgaaat acaatacatg aatgcaaaaa ccaatgtttt actaaatact tatttttttt
   117241 ctgctagaaa ttattacagg tatcaattaa ttcaacaatt ggatcattgg agttatcata
   117301 ttattagtct aggatttatc tttttaaccg taggtattct ttcaggcgca gtatgggcta
   117361 atgaggcatg gggatcatat tggaattggg atccaaagga aacttgggca tttattactt
   117421 ggactatatt cgggatttat ttccatactc gaacaaataa aaaatcggaa ggttttaatt
   117481 ccgcaattgt ggcttctatg ggctttgtta taatttggat atgttatttc ggggtcaatc
   117541 tattaggaat agggttacat agttatggtt catttaatta acaattcaca tctaattgaa
   117601 ttgcaaattg aagaaaagaa agggcctgat gaacacaaac ataggacagc gcatatatat
   117661 aaacgaaact gagtggaaac cgccgagaac cttttgaatc actccactac ttgattcaaa
   117721 aggttctcac aagcgccaaa cgggtttggt tacaattcca ttttttttat ttttttattc
   117781 atgaaaattc tctataaaaa aattagatag aatagcttcg accttgtcca ctgatagtga
   117841 cagaacgaaa tccggataaa taccaatacc aagtacgggt agaagaatag agatcaaaac
   117901 aaataattcc cgtggtccag aatcaaaaaa ataagagttt acgccattaa atagcttgta
   117961 cccataaaac atttgccgta acatagataa tgaataaata ggagttaata tcattccaat
   118021 tgccattaca aaagtaatca gtatttttgc tattaaaaaa tatttttggc tagtaattat
   118081 tccaaaaaat actatcaatt ccgcaacaaa accactcatg cccggtaatg caagggaagc
   118141 cattgataag atactaaata gcgtgaatat ctttggaatt ggtatagcca gtccgcccat
   118201 ttcgtcgaga taaccatgac gtattctatc ataactcgtt cctgctaaga aaaaaagtgc
   118261 agcgctaata aacccatgag aaattatttg taaaatggct ccgctgagtc ctgtatcagt
   118321 tatcgagcca attcctataa ttatgaaacc catatgagat acagaggaat aggcgattct
   118381 tttttttaaa ttgcgttggc caggagatgt taaagctgca taaattattt gcattgtacc
   118441 tactatgatt aaccagggag aaaatagaga atgagcgtgt ggtaatagtt ccatattgat
   118501 ccgaaccaag ccatatgctc ccatttttaa taagattccg gccagaagca tacaagtact
   118561 gtaatgggcc tccccatggg tgtctggtaa ccatgtatgt aagggtataa tcggtgattt
   118621 gacagcaaaa gcaataagaa atccaatata gaatagtatt tccagtgcca cgggatacga
   118681 tcgattcgct aatatttcca aatttaatgt cggttcattg gaaccatata aaccgatacc
   118741 caaaactcct attaatagaa aaacggaacc tcctgcagtg tacaaaataa actttgtagc
   118801 tgaataaaga cgtttctttc caccccatgc tgatagaagt agataaacag gaattaattc
   118861 taattcccac atgatgaaaa aaagtaaaag gtcacgagaa gcaaatgatc ctatttgacc
   118921 gctatacatt gctaacatca ggaaatagaa taatcgggaa ttccgagtaa caggccaagc
   118981 cgctaacgta gctaaagtgg tgataaatcc cgtcaataaa atgggtccta gggaaagtcc
   119041 atctattccc aatctccagt aaaaaccaaa aaaattgatc catttataat cctctgcgag
   119101 ttgtattaat ggatcgtcca attcgaaatg ataacagaag gcataggtcg ttagaaggag
   119161 ttctagcacg catatatata tagtataccc cctagtcacc ttatttcctc tatgagggag
   119221 aaagaaaatg aaaaaacccg tggctatcgg aaaaactaca attattgtta accaaggaaa
   119281 aaagttcgtg gtaaaggcaa gatacactcg aaccagacaa aaccgtgctc gaaaaataga
   119341 atatatattc ttccattttt ttttttattt ttcgagtacg ggtttttgtc ggtaatcagt
   119401 aagtaaaaaa aatgtattca aaatagattc aagtggggtt ttggggaacg tatcaatatc
   119461 aataagctag acccatgctt cgagttgttt catgccataa ataaactcga acactcaaga
   119521 aatccgttgg acaggcggat tcacatctct tacaaccaac acaatcctct gttcttggag
   119581 cagaagcaat ttgtttagct ttacatccgt cccaaggtat catttctaat acatccgtgg
   119641 gacatgctcg gacacattga gtacacccta tacatgtatc ataaatcttt actgaatgtg
   119701 acattgaatc tatcaatttc tgaattcata aattttgatc tagtaatttt ggaaatgaat
   119761 catatattga aacaccagat caatcaacaa tttaccagaa ttttggaatc aatccatttc
   119821 tggatcaact gataagaggg aacaaagata ctttgatttt ttacgttttc gccaatatga
   119881 tcgaggttag gacgtattat agatgctaat tcgaatttat gaatattctg attttgaaat
   119941 actatgaaat actattttat ttattcaaca aagtcgattg attgatacga atcgattttc
   120001 tgttacgata aattgacgaa acaatagctg atccgatagc tgcttcagcg gctgcaatag
   120061 ctataacaaa aattgagaaa atatctcctt ttaattgtct actatcaaaa aaatcggaaa
   120121 atgttacaaa atttatatta accgcattta gtataagttc aagacacatt agggcccgga
   120181 caatatttcg gctcgtgatc aatccataga taccaataga aaataaataa gcactcaaaa
   120241 taagtacatg ctcgagcatc attgaccaac tccgtaccaa tttcgattca tttcaatatg
   120301 aacaataagt caagtgattt gattgcttat aatctaacaa gtatagaaca aaagaatata
   120361 ttgctaatag atcgaatcga taaacttcta tttgatttat acatgaaacg gtattcaaat
   120421 agaattgaag gcaaatagat gtgataacac agaaaagttg aatttggatt gctgttgcta
   120481 gttataaaga ttttttactg acgagctacg gcaattgcac ctatcaaagc aactaaaaga
   120541 attatcgaaa tgagttcaaa tggaagaaaa aagtcggttg ataaatgaat tccaatttgt
   120601 tgactattac ttatcaaatc ttgctctata atctggttgg atcgtgtagt ccaaataatc
   120661 ccgtaccacg acgtatctag aatagtagtg agtaaggaca aaaaaatact tgtacaaacc
   120721 agagaagtaa ctccatcccc aatagtccaa agattcaaat gaaaattgtt ggaatagtct
   120781 gaaccattca tgaacattac agcaaatatg attaaaacat ttacagctcc tacataaata
   120841 aggagctgtg cagcagctac aaaaggagaa tttgatagaa tatagaataa ggatatacaa
   120901 ataagaacga atcccaatga aaaggcagaa taaatcgggt tggtaagtaa taccactccc
   120961 agacctccta atataagacc cgatcctaga aaaactaaaa gaaaatcatg tattggtcca
   121021 gccaaatcca ttatattaaa ataagagata aataaatcga aatgtttttt catgacctta
   121081 ttgaaccgac caggcaattt ttttttatga ggcattcccg attgaattga attcaaatct
   121141 aataggtgtg aattgatgtg ggtacaatca atttcgttct tttctttatt ggaaatggca
   121201 gttggaaatt gaaagtctat atttcgaaaa aaaattgtgg atatattaac agactttcaa
   121261 tacaaattaa tttgtacttc tcataatcca atctatagtt gggatttgta ccaaacaaag
   121321 agaaagacct tattccttta taccaacacg gaaccctagt aatttccaat aataaaggga
   121381 tttacccgtt ttttctttga gacgaattca aaactgttcg aattgtaaaa tcgtcaatta
   121441 ctgacattgg taaacgacct aaagcaattt gattgtaatt caattcgtga cggtcgtaag
   121501 tagcaagttc atattcttca gtcattgata aacaatttgt tggacaatac tcaacgcagt
   121561 taccacaaaa aatacaaatt ccgaaatcaa tactgtaatt aagcaatcgt ttctttcgaa
   121621 tatcagtttc caatttccaa tcaacaacag gtagatctat aggacataca cgaacacata
   121681 cttcacaagc aatacattta tcaaattcaa aatggattcg accgcggaaa cgctccgatg
   121741 ttattaattt ttcataagga tattgaatag ttacagggaa acgatttgct tgggataagg
   121801 taatcatgaa actttgacca atgtaccttg cagctcgtac tgtttgttga ccataattcc
   121861 tgaacccagt taccataggg aacatatggg gaatatttag gaataaattt tttctttctc
   121921 ttgtttgagg taagccgtga atttagtatc cctttttttg tttacagtga aaggagttgg
   121981 gaagaggttg ttaataatag attaccgaga gaaataggta aaagaaattt ccagccaaga
   122041 tttaataatt ggtccattct tagtctaggt aaagtccatc ttgttgtgat agaaatgaac
   122101 aagaacaaat aagttttagc taatgtaata aagataccaa ttgtcgttcc aaagattcca
   122161 tccgctttat ttatttcaaa taactcagga acaaatatgt acggaattga aagattccaa
   122221 ccgcccaagt aaagaactgt tacaaataat gaggaaacta ataaatttag ataggaagca
   122281 acgtaaaata aaccaaattt gatccccgaa tattcggttt gatagcctgc tactaattct
   122341 tcttctgctt ctggtaaatc aaaaggtaat ctttcgcatt ctgctaggga agaaattaga
   122401 aaaacgataa accctatagg ttgacgccac aaattccacc cccaaaaacc atattttgat
   122461 tgcgccccga ctatatcaac tgtacttgaa ctattagata atcatagtcg gtgataacat
   122521 tactgttccc atcgctatta caaaaccgta catgagattt tcacctcata cggctcctca
   122581 gggccacaaa taaatgtaag gaccgggcaa gtattcgtta tcttgatatg gttatagcat
   122641 agatagactc gtggaaggtc cccaattata ccaatggaat tctgtctgct ataagaataa
   122701 atcaaaaagc atttctgaat tgatctcatc cttcaacttt tttggggtga gtaataactt
   122761 aataaatcct tcaataaaat actctttgta gaaatatcta ttgatatttc gaaccatcat
   122821 tttttttttt cgattacgaa aaaaaaaaga attagacatt acattagttc atgaatcatg
   122881 acacaatttt tctttctatg aagataggaa agaaatacta tgaagatagg aaagaaataa
   122941 gaaaaaaagt gcttttcttt ttattgtaat tttctttttt ttctattttt tttgttcctc
   123001 ttcttctttc taagaaaaag ggggcctcaa aaaagtaagg gattttttcg ttcctgatag
   123061 taatttcttt aattggggga taggagcata ctctgaatcg gaattgtggg gagtactgcc
   123121 tgatcatttc taccaactta aagccccaat tagtattctt tttatgttat gcagacgtat
   123181 ctttttcgtt aatttacata atctccatta ctaattcttt gtgtgtattt tagtgttcct
   123241 tattatccac ccattttttt ttttcaatcc cccgttcgtt aatatatgta ttgtaataca
   123301 ttcaaacata tagtgaaaac tccatacggt tgacttttga gcccgcttca agctaggatg
   123361 accaatcaac taatcttggg gtaaagggca tcttccactt ttgtttactt tcacttaact
   123421 cttgtacata ggaaatgaga ctcaatctgc ttttactgcg aatttagaag ttgttttctt
   123481 tcactcatat ataactatct aattttttta ttaacctaaa gaataaataa atgaataaaa
   123541 aaaaaatgcg gatatccatt caatttcttt tttttttcta tttttctaga aggaaagctt
   123601 atattttagc gaatcgcacg tagagatatt gataaaacac ataaagttaa tggtatttca
   123661 taactaatcg attgagctgc agctcgcaga ccacctaaaa acgaatattt attatttgat
   123721 ccatatcctg acataagaag tccaatagga gcaatacttg aaacggcaat ccataaaaaa
   123781 ataccaatat tgagatcagc taaaacaagg tgataactaa aaggaattac tgaataactt
   123841 agtagaattg atatgactgc tatagatggt ccaatactaa agaaacgagt atttcctcta
   123901 gctggaagaa gattctcttt gaaaagtagt tttgttccat ctgctaaagc ttgaagaatt
   123961 ccgaaagggc tggcgtattc agggccaata cgttgttgta ttcctgcaga tatttctctt
   124021 tctaaccaca caattactag tacacctatt gtgattccta atacaagagt caaaataggg
   124081 gcaaacaccc gtatggtccc atagagctct tttaaggatt ccaatcggga aaaagaatta
   124141 atatcttgta cttctgttgt atcaactatc atttcaacga tcaacttctc ccataatgat
   124201 atctatacta cctagtatcg tcataatatc cgccaatttc attcttttaa ctaactgagg
   124261 aagaatttgc aaattgataa aacccggtgg gcgaattttc caccgccaag gaaaactact
   124321 ttgatctcct atcagaaaaa ttcccaattc tccttttggg gcttcgactc tcacataaag
   124381 ttcttgtttt ggtaattcaa aagtaggaga aggtttttta ctaatgaatc gatcttcaaa
   124441 atcattccat tctggatcgc tttctctagt aaagcatcgg atttctaaat tctcataggg
   124501 cccccccgga attccttcca aagcctgttg aataattttt acggattctg tcatttcacc
   124561 gattcggact aaataacgag ctaatgaatc tccttctttt tgccactgga cttcccaatc
   124621 aaattcgtcg taacactcat aatgatccac tttacgaaga tcccattcta ttccagacgc
   124681 tcgtagcatt ggtcctgata aaccccaatt tattgcttct tctccaccaa aaatgcctac
   124741 tccttcaact cgttctaaaa agacagggtt tcgtgtaata agtttttgat attcaacaac
   124801 ccccgttaaa aaataatcac agaaatccaa acatttctct atccagccat ggggtaaatc
   124861 ggccgctatc cctccgatac gaaaaaaatt atgcatcatt ctcataccgg tggcagcttc
   124921 gaatagatca tatactaatt ctctttctct gaaaatatag aagaaggggg tctgtgcacc
   124981 aatatctgcc ataaaagggc cgagccataa cagatgagag gctatacgac tcaactccaa
   125041 cataattact ctgatatagc tggccctttt aggtacttga atatttccca actgttctgg
   125101 tccatttaca gttattgctt ctgtgaacat agtagctaaa taatcccaac gtgttacata
   125161 aggcagatat tgtataattg ttcggttttc cgcaattttt tccatccctc tgtgtaaata
   125221 acccaatatt ggttcacagt caataacatc ttcgccatcg agagtaacga tgagacgaag
   125281 aacaccatgc attgatgggt ggtgaggtcc catatttact ctcataaggt cttttcctgt
   125341 agctagtata ctcataggtt tttcctcgat tcattcttac atgaattgtt gaaaacaaaa
   125401 agaagttatc aagattcaaa atctaataaa tcaaataatt caaaattctt ttttttttca
   125461 aattaacgat tttttgactc ccggatattc aactgactaa ttaattcttt ataacgtact
   125521 ctatttttct ttgacaaata agaaagtagc cgttgccgtt tttccagaac tttccgtaaa
   125581 cccctctgag ataaatagtc ttttctgtgc aattccaaat gggaagtaag tctttgtatc
   125641 ttattagtga aacttaatac ttgaaattca acagacccgc tgttttcttt ttttttttct
   125701 tgaaaagtaa ctgagatgaa tgaatttttt accataaaac gaaatcctct tttccctttc
   125761 ttttaatatg aaatttactg atcagtaata ataatgttag tcatttgaat tgaatataca
   125821 caatcatctt aaagccgtta tgaacttccg ataaaatcaa tcaacaatca atcccatttt
   125881 caatttgatt agggataaaa aagtatggta tatttcttca aaagagaaaa agcgagacct
   125941 aaaaaaaaat tatgttaatt catttataga tctaaccaat ccgtatgtcc ttaaagtggt
   126001 atcctgtatc ataatggaat gtaagacaag gcatgtgtcc atctctttgt tttcatatac
   126061 cgggtatggt acgtatggta cgcgatggat aagaaaaacg tactagtaac aaatttgcaa
   126121 tcgtggatac atatgtatcc ttatcatact gaaacgactg ccattattgg tattaaacca
   126181 atagcgattc atacaaacta aatcttctaa tcgataattg ggccaaagaa agaactttaa
   126241 tttaattagt ttctttttct ctctagcaag atctttgctt ttatcaaaaa cgtgaccccc
   126301 cttttttacg ttattacaaa atacggaatt tctctgaata ccatttggat tcttccaatt
   126361 gaaacaaatc agagttctca attctctacg acggttaggg aataaaatat tttcaggaac
   126421 aagcaaatca taattctttt tgtctctatt tccagtcatt ctttgatgtc ttgcaatgga
   126481 ttcagaattt ttttttttat gaacatagct tttttctcgg tatcttttag taattttgcg
   126541 cttattctta tgaaccaatg aaatacctac gatttgatat ataaaaaact gtccgtcgtt
   126601 ttttacagac agacgaagcg gttcgataat aaatattccc cctttcacca attctgtaag
   126661 agtgaaatcc ttatgaatca tcaaaatatc cagacccatt tctccccctt gaatagagga
   126721 tatagcaatt tctcttggat ttatcagtcg aagcaggaga caatagatct tgatattatt
   126781 tattattctt tgatttaaaa aagaatccca tctcaactga aaatgcaaat acttttttag
   126841 gaagaaataa agttctgctt ctgtgttgtt cttgtattgt tttttcgttc tacgtttttt
   126901 gatgtctgat cccgaagaat ttgcttcaac atctttttct tggtttgaga gaactgaccc
   126961 aagacttact tggttttgtg catctgatcg aggattccct tggtctgggg gttctttttc
   127021 ttctttactt ctattgtaaa attcaagaga gtttttttga ttcgatgata taaaaagatc
   127081 ttcctttttc tttcgagtta tttttttatt cccattttca gttccattaa aactgaaaag
   127141 aagtaatttg attggtatga tccacggttt ttttttatat gcattaaaaa atagcactaa
   127201 ttctcggaag aaccaaagct ccagatttga tataggacaa cttagtattg cttcattcat
   127261 tcccatccaa tcaaaaaaga actttttttg attggatggt ttaatttctt catcttcatg
   127321 aattgtaaga taaaaaagaa ctttcttatt aatttcatca attatttgat acttatcagc
   127381 cccaatctta gtatttttat tcctgttggt accaatatca acccagactt caatatcaac
   127441 cttatttcta agacaaaaat cgagaattct ccaatcaaaa tattttctat ccgaaaaatt
   127501 atccgtatcc ataatatcat cttcttctag ataattatta atagggatac ctcccaacat
   127561 atcaaataat ttgccttccc ttatgttgga attagaaaag gtttcttctt tattatttac
   127621 ttggaataat gatttatgaa tatacgagtc tttcttatct tcataattaa tagatttata
   127681 tgataaaaga tcgtatctat agtgtttttt aaaattatct ttttgattct gtaatggatt
   127741 cgcttcaaaa aaattttgtt tgtcggaatg agttaatcta tttttttcat atgaatcctt
   127801 tttgtttaaa tctttctttt gagccatact gtgttgattg gctctatttc gccatttttg
   127861 tggtactaat ataggccatc ttatccgaga taaatcggat tgatattgat aatgcccctt
   127921 taaccagttt ttccatggat tcatttcaaa attccaaaaa gattcatgtc ttaattcgta
   127981 atgaaatatt ccttgttttt taaaataatc ttttatttcc ttcttaagaa aaagggatgt
   128041 tccgtcatat tgaaagacaa atcttaaatt ataaaagtga ataagttggg tttgtgataa
   128101 tttgtaaaat acatacgctt gtgattgtga gaaaaaagag aaatcataag aaatctttga
   128161 attcttatta ctaaccttag aaagtgattt ttttatagtc gaaataaagt gaattccgtt
   128221 tttacttgtt ttattaattc tttcctgatt tgtttcatta ttgtggatat ttttctcaat
   128281 aatttggatt ttttttggtg attcaaaaaa aaaaattgca ttgattcttg gaatattgac
   128341 aatagctaga aaaaatttta tgtatatcct ttcaatgaaa aattttataa aaaaatatga
   128401 tttactgatt aatcgagtat ttcttttttt taatatttgc caaatctttt tggacgctcc
   128461 taatatttta ggacgataac ttgttttgtt cgaactaata tttatttcgt aagttagcag
   128521 tctttttttc ttttcttttg taattttttc tattttcttt tttattatgt ttgttcgatt
   128581 agtcagatct tttatttttt tttcgggcag tgctaaattt gtccaattca tagatcgaat
   128641 ttgaatggac gatttgtgaa taatctgatt actcattatc aaatcttttt tatcttcttt
   128701 atcttcaccg aattcatcta tttctcgcaa tctaaataat ggaatttggt ttgtttttga
   128761 aagttctttt actcttcctt ttacttttag taaaagaatt cttttgatga cccatctttt
   128821 tgtttctttt gcgatttgtt gaaaaatttt tgttctttct tttaaaactc ttaaagactt
   128881 tgttttcaat tgtctaattt ttttttttag ttctttgaaa atgggtttaa aaaacgaagg
   128941 tctttttcgg ggaggaccaa aaggcaattc cgcttccatt ccccaaactg ttaaaaaaca
   129001 aaaatcgttg tttttttgtc cccctttttt tttcattgca tctttatgag ggaattgtag
   129061 cttagatttg tgccagggtt tcaggcaaaa aggaaatagg atctttatct gaataccctc
   129121 tgttaaccag tttttcggaa attctcgttc ggataattga acaccatcat gggtgcattt
   129181 tacatacatt tccctattcc aatcctttaa atcctcggac cattcgggaa tttgaaataa
   129241 tagcatgcga gcaatatttt tagctattat cagtgaaggt aatataatat attttctaag
   129301 aattgattga gttaataata caaaacttct aagtacttga gcaaaaaaaa atgtattcca
   129361 gatttctcct atgggtatct ctgttttttc ttttcttttg tatttttctc ttttgtcctc
   129421 ctcttggtta tcaatttttt tttgcttttc aattttagaa tcagaaagtt tttggtcttt
   129481 ttgtttccac atccaatttt taaaaattac tttcatcagt tcggaaatat caaaagaaaa
   129541 acgtttgtct agcctgtcca aaaaaagcgg ggaatgcaca tttgcttgaa gcagttccca
   129601 agtaatagtt ttacgtcttt gtccgcgcat ggagcctttg attagacctc gacgaaaatc
   129661 cgattgttgt aaataatggg tcaaattcac tttctttgct tgcttaggac tcttagtata
   129721 tttggtatta atatacgtag aggtatttgg ctttggctgg ttatcagtaa aaataactac
   129781 atgtttgaac tttcttgaac gaaatgcccc tgctacagtt tcgcccctgt ttttcttttt
   129841 ttgtcctaaa ccggtaattg agttgtatga ccagcgagga acttttttac taatttcttt
   129901 tcttccaata gagttttttc taattctttg gttgttggga tccgttataa ctacatcgaa
   129961 taaaattttt aaaattagta ttcgatcttc tgaatcaatt ttttcttgtg tgtgttctgg
   130021 aaataaagaa cgtatttttt ttgttgaaaa taattttata cgaaacctat ctagtgtctg
   130081 ctcaaattcg ggataattct taataagaag aagaccatgg attttattta tccaaaacgt
   130141 cctgatgttc ttttggctag aagtttcatt tagcgtcagg ggtgaaaaaa aaaaatggat
   130201 tcttccacga taaggtccat gcaaaaaagg atcatatttt ttaggtaagt attcttgttt
   130261 agtcttatca ttacacaatt gagtcctttt ttcaagtaca ttcagagtac tagatccttt
   130321 atctaaaact tcgattctaa tcattaactc cttgtttaag ttctttttgt tgtcattggt
   130381 gtaactccaa ttattataca attcatcaga ggatagtttt tcttttgtta aaaaagacat
   130441 cttttgttgt atcatttcca aaaaagttga caaacttgct ggatacgtaa aagagatcct
   130501 ttcttttcca tcactttgac atgtataaaa aaaaaagtgt gacatttcat ttcttacaac
   130561 attaataaat cgattatgtc ttttcttttt tttatatcga aatgggcgat tccattgttt
   130621 atagtcgaaa agaagagtcg cgagaggttt ctcaaaccat aataaatatt tctcttcttt
   130681 ttctttaaat atttctaact tcgaattttc ttgattccca tccggatcct ccttttcttc
   130741 caaaaaaagg gaaggagaag gatcttcttc ggtggatacc tcttgttcct gtttagtccc
   130801 cctcctttcg aaagttgttt ctatttctac atctgtttct tcctcccttt cttccgtttc
   130861 tgaggtttct ttcactttca gtttcttagt aaaaatgggt gacggtattc tgcctaaata
   130921 gtagatacag gtaataaata agagaatact atagattcga gccatagaat ttctcaattc
   130981 tgacacaagg tacttattag atcgaataag tacattagac ctaatagaat tcttttgctg
   131041 tatccaaact aataccaatc caacccattt catgaataaa atgtgaccaa ttaaccaacc
   131101 aacaaaacta cttgttacaa ataacatctt gttgttgcat cgaaacatat aaatgttgac
   131161 taatctggct aacattgaac ttggtaaaat gaaatggttg aataattgaa aaatgagatt
   131221 attcaggaat acacattgaa tgctaagatt acgcattgaa tttctggtag tagatccata
   131281 atcaaaagag tgtttgtgat tgttccagaa gaaatgaaac aaaagatacg gtagagctag
   131341 gacagttatt gtatgaggtc tacccaatgc tagatgcaga ggcgcataat agatcgatat
   131401 gaacatcatg agctgtcccg caataaaacc agttgttgcc gataccttct tctcggttcc
   131461 ttcttccata acccgagctc ggagaagtaa gagataagag ggccctatgg agaatgtggt
   131521 cagaaatcca taatagagtc cgaccacaac gaccgaattg attatcttca tgcataagga
   131581 tactagatta cctagtataa aagattgaaa aatcatcaca aacctccctt ttttcttttc
   131641 tatttcaatt tctggattat tatatgatga tttttgaact ttccatatat agaaatagaa
   131701 acagatagac tagaaacgac atctcttata tcaattctta tgtcaatgac accaaaggga
   131761 tattaaatga atggaattgg gatatggatg gaatataatg aaatagagcc actttgtggt
   131821 tccctatgaa acggggcatg ggacggagcc actacgaaga agttcgggga gttacgaagg
   131881 aaacttcgag ttcatattgg tcatgggttg agaacgggaa ttgaactcta tgagatagaa
   131941 tctcccgctg ttcctcagta gctcagtggt agagcggtcg gctgttaact gactggtcgt
   132001 aggttcgaat cctacttggg gagatttgat tcattccgaa ttaaagaatt cagaatgtca
   132061 gaatgaaagg gttcgctttg accgttaaaa gtaggtaacc cgttccctgt gtctttgttt
   132121 ctattgcatt ctatctcatc gtatcacatt ctgttctgcg atatttgaga ataaccgtca
   132181 atacctcggt gtaggtccgg gataatcctt tgttccatag tccgggggct atttccaatt
   132241 agccaattaa gaattctcag atgtactagt actagcaagt gcatcaaaga tgcagtaatc
   132301 gattctcccg agaggccaca attaccgcga gcaaacatat taatgacgag gaacacattt
   132361 ttgctatgct actaatactt gctctgctat tctgcttcgg gccgggcata ctttatttaa
   132421 aaaaccatga atggtaaata aaaaaaaaga aaaagtaagg ctactccatt tcgacaaaag
   132481 acccacaccc aagttccata gctttgggtc cgctatcccg atcatgattt tcctaccccc
   132541 agagggaagg gtccttccct tttgggccgg ttgtgggcga ggagggattc gaacccccga
   132601 caccgtggtt cgtagccacg tgctctaatc ctctgagcta caggccccgc cccgtctcca
   132661 ctggatctgt tcccggaagt accctaaaaa aaaggaacct ttcctctcct cagccatttc
   132721 gggttaagaa gatgtgaaag cacctttctc tctataagaa cacggtgcgt tactaggtgt
   132781 gaagtggggg agaagggatt tcataattgg ggttttgaat aagacgactt ttgcattttt
   132841 catttttttt tttttcatat tgcaaaggga ataagaacga gaggtgttaa gctttttatc
   132901 atcctggcgt cgagctattt ttccgcagga cctcccctac agtatcgtca ccgcagtaga
   132961 gtttaaccac caagttcggg atggattggt gtggttcctc tacgcctagg acaccagaat
   133021 atcgaaccat gaacgaagaa aggcatgcga gaaaagcata ttggctagtg attgtgaggc
   133081 cccaattctt gactggaggg gacgccaaag gcctctgccc ttccatccga tagagaggga
   133141 gggcagagct tttggttttt tcatgttgtc aaagagttga acaatgaaaa tagatggcga
   133201 gtgcctgatc gaattgatcg ggtcatgtag gaacaaggtt caagtctacc ggtctgttag
   133261 gatgcctcag ctgcatacat cactgcactt ccacttgaca cctatcgtaa tgataaacgg
   133321 ctcgtctcgc cgtgaccttc tcttgaattc tcaaaacttc tgtcgctcca tccccgcagg
   133381 ggcagagaac ccgtcgctgt ctcggctgtg ctaccagagg ctctggggaa gtcggaatag
   133441 gagagcactc atcttggggt gggcttacta cttagatgct ttcagcagtt atccgctccg
   133501 cacttggcta cccagcgttt accgtgggca cgataactgg tacaccagag gtgcgtcctt
   133561 cccggtcctc tcgtactagg gaaaggtcct ctcaatgctc taacgcccac accggatatg
   133621 gaccgaactg tctcacgacg ttctgaaccc agctcacgta ccgctttaat gggcgaacag
   133681 cccaaccctt ggaacatact acagccccag gtggcgaaga gccgacatcg aggtgccaaa
   133741 ccttcccgtc gatgtgagct cttggggaag atcagcctgt tatccctaga gtaactttta
   133801 tccgttgagc gacggccctt ccactcggca ccgtcggatc actaaggccg actttcgtcc
   133861 ctgctcgacg ggtgggtctt gcagtcaagc tcccttctgc ctttgcactc gagggccaat
   133921 ctccgtccgg cccgaggaaa cctttgcacg cctccgttac cttttgggag gcctacgccc
   133981 catagaaact gtctacctga gactgtccct tggcccgtag gtcctgacac aaggttagaa
   134041 ttctagctct tccagagtgg tatctcactg atggctcggg cccccccgga aggaggcctt
   134101 cttcgccttc cacctaagct gcgcaggaaa agcccaaagc caatcccagg gaacagtgaa
   134161 gcttcatagg gtctttctgt ccaggtgcag gtagtccgca tcttcacaga catgtctatt
   134221 tcaccgagcc tctctccgag acagtgccca gatcgttacg cctttcgtgc gggtcggaac
   134281 ttacccgaca aggaatttcg ctaccttagg accgttatag ttacggccgc cgttcaccgg
   134341 ggcttcggtc gccggctccc ctgtcatcag gtcaccaact tccttgacct tccggcactg
   134401 ggcaggcgtc agcccccata catggtctta cgactttgcg gagacctgtg tttttggtaa
   134461 acagtcgccc gggcctggtc actgcgaccc cctttgtgag gaggcacccc ttctcccgaa
   134521 gttacggggc tattttgccg agttccttag agagagttgt ctcgcgcccc taggtattct
   134581 ctacctaccc acctgtgtcg gtttcgggta caggtaccct tttgttgaag gtcgttcgag
   134641 cttttcctgg gagtatagca tgggttactt cagcgccgta gcgcctggta ctcgaacatt
   134701 ggctcggggc attttctcta ccccttctta ccctgaaaaa gcaggggcac cttgcgtcct
   134761 tgaaccgata accatctttc ggctaaccta gcctcctccg tccctcggga ccaacaaggg
   134821 gtagtacagg aatattcacc tgttgtccat cgactacgcc tttcggcctg atcttaggcc
   134881 ctgactcacc ctccgtggac gaaccttgcg gaggaaccct tgggttttcg gggcattgga
   134941 ttctcaccaa tgtttgcgtt actcaagccg acattctcgc ttccgcttcg tccaccgccg
   135001 ctcgcgcggg tgcttccctc taaggcggaa cgctccccta ccgatgcatt tttacatccc
   135061 acagcttcgg cagatcgctt agccccgttc atcttcggcg caagagcgct cgatcagtga
   135121 gctattacgc actctttcaa gggtggctgc ttctaggcaa acctcctggc tgtctctgca
   135181 cccctacctc ctttatcact gagcggtcat ttaggggcct tagctggtga tccgggctgt
   135241 ttccctctcg acgatgaagc ttatccccca tcgtctcact ggccgacctt gacccctgtt
   135301 attttgaggt catatctagt attcagagtt tgcctcgatt tggtaccgct ctcgcggccc
   135361 gcaccgaaac agtgctttac ccctagatgt ccagtcaact gctgcgcctc aacgcatttc
   135421 ggggagaacc agctagctct gggttcgagt ggcatttcac ccctaaccac aactcatccg
   135481 ctgattcttc aacatcagtc ggttcggacc tccacttagt ttcacccaag cttcatcctg
   135541 gtcatggata gatcacccag gttcgggtcc ataagcagtg acaagtgccc tatgaagact
   135601 cgctttcgct acggctccgg tgggttccct taaccaagcc actgcctatg agtcgccggc
   135661 tcattcttca acaggcacgc ggtcagagcc ctggtctcct cccactgctt gggagcttac
   135721 ggtttcatgt tctatttcac tccccgatgg gggttctttt cacccttccc tcacggtact
   135781 acttcgctat cggtcaccca ggagtattta gccttgcaag gtggtccttg ctgattcaca
   135841 cgggattcca cgtgccccat gctactcggg tcagagcgta agctagtgat gctttcggct
   135901 actggactct cgccatctag ggtgcagcac tccaccgctt cgcctagcag cacgacgctt
   135961 gtattgctct cccacaaccc cgttttcacg gtttaggctg ctcccatttc gctcgccgct
   136021 actacgggaa tcgcttttgc tttcttttcc tctggctact aagatgtttc agttcgccag
   136081 gttgtctctt gcctgcccat ggattcagca gcagttcgaa aggttgacct attcgggaat
   136141 ctccggatct acgcttattt tcaactcccc gaagcatttc gtcgcttact acgcccttcc
   136201 tcgtctctgg gtgcctaggt atccaccgta agcctttcct tgtttgaacc tcgcccttaa
   136261 ctttacttta aggctatgcc atcctaaggt gctgctaaat ggaaggatct tatcaacgtc
   136321 catgaatgat aaaccataga tcgaactgcc gaatcggaaa aattgggtgc tatcatattc
   136381 tttgtatcgg ctaagttcac gagttggaga taagcggact cgaaccgctg acatccgcca
   136441 cagggtaaac caccgcctct caggccccca ctgattctac catagaggcc aacgatagac
   136501 aataactccc ccccgaacac agcttacaac tttcatcgta ctgtgctctc caaagagcaa
   136561 ctcttctcaa aatctcaaaa gaaaaggtgc tgagttggaa tcccattcta actaaagatt
   136621 cttgtggttc cggaggatcc agctacagga gaaccaggaa cggagggctt tccccccttt
   136681 tccgccccga atctttggtc ttaagaatgc tggttttaag aatgagtaat tgcccttctc
   136741 cgacccttac tgcccaacct gagagtggac agctaatgca ttccacttat tgagcagggt
   136801 tctatggtcg gtccgcgacc cctggatacc gaaggcatcc ttggggtgat ctcgtagttc
   136861 ctacggggtg gagacgatgg ggtcggtcca tggattttcc ttccttttgt cgcatttcgc
   136921 tcaaagggtt gaagggagat agtgcatcaa gctgttcgca agggccaact tgaccccctt
   136981 ccccagggat cccagatgag ggaaccctaa gagagccgcc gactccaact accgtccatg
   137041 tacaatccat actagatctg accaaccgcc catcctacct cttctacatt cttgacagcc
   137101 catctttgtc tcagtagagt ctttcagtgg catgtttcgg tcctcttccc cattacttag
   137161 aaaaagtgag ccaccggttc aggtacaaga tactatcatt accgcctgga caattagaca
   137221 tccaacccgt aatcgcaacg acccaattgc aagagcggag ctctaccaac tgagctatat
   137281 ccccccgagc caagtggagc atgcatgaag gagtcagatg cttcttctat tcttttcctt
   137341 ggcgcagctg ggccatcctg gatttgaacc agagacctcg cccgtgaagt aaatcatcgc
   137401 acctacggtc caaccaattg ggagagaatc aatagattcc gtttcgggag cgattcatcc
   137461 ttcccgaacg cagcatacaa ctctccgttg tactgcgctc tccaagtgtg cttgttcccc
   137521 ccttcttcct taccatggca agtatttgtg aaataactcc gatgagaaga aaaaagaagg
   137581 cgttaagaga ccctcccggc caaccctaga cactctaaga tcctttttca aacctgctcc
   137641 catttcgagt caagagatag ataaatagac acatcccatt gcaccgatcg ggggcattcg
   137701 tagtgactga gggggtcgaa gaccaagaag tgagttattt atcagccaag cattcttctt
   137761 acggctagat ccaatcccct ggtccctgcg gaaaggaaaa ggaaaaagaa tttgacgttc
   137821 ttcctttcgg gaagggagga ttaggaaaat cctattgatt gcagctttct ccagacctcc
   137881 gggaaaagca tgaaaaaaag gctcgaatgg tacgatccct ccgtcacccc agaatgaaat
   137941 gaaaggggcg atctcgtagt tcttggtctg tgaagatacg ttgttaggtg ctccattttt
   138001 ttttcccatt gaggccgaac ctaaacctgt gctcgagaga tagctgtcca tacactgata
   138061 agggatgtat ggattatcga gaagagagga gccgtggtag tcccccccgg accgcccgga
   138121 tcccacgagt gaatagaaag ttggatctac attggatctc acctgaatcg ccccatctat
   138181 cctcctgagg aggagtttgg tttcaaaccc ccggttcgaa caggagaagt acgccatgct
   138241 aatgtgcctt ggatgatcca catctcaggg tcaggcgctg atgagcacat tgaactatcc
   138301 atgtggctga gagccctcac agcccaggca caacgacgca attatcaggg gcgcgctcta
   138361 ccactgagct aatagcccgg cgtgtgggcc tcccgctggg ggcccactat gccaaaagcg
   138421 agagaaaccc catccctctc tttccttttt acgcccccat gtcgccacac gggagggaca
   138481 tgggggcgta aaagggggat cctatcaact tgttccgacc taggataata agctcatggg
   138541 cttggtctta cttcaccgtc gagaaacgaa agaagacttc catctccaag tttaactcag
   138601 gcgtagctcg cttctttttg ggtgtgaagc ggtgtcaaac caaaataccc aacaagcatt
   138661 agctctccct gaaaaggagg tgatccagcc gcaccttcca gtacggctac cttgttacga
   138721 cttcactcca gtcactagcc ctgccttcgg cacccccctc cttgcggtta aggtaacgac
   138781 ttcgggcatg gccagctccc atagtgtgac gggcggtgtg tacaaggccc gggaacgaat
   138841 tcaccgccgt atggctgacc ggcgattact agcgattccg gcttcatgca ggcgagttgc
   138901 agcctgcaat ccgaactgag gacgggtttt tggagttagc tcaccctcgc gggatcgcga
   138961 ccctttgtcc cggccattgt agcacgtgtg tcgcccaggg cataaggggc atgatgactt
   139021 gacgtcatcc tcaccttcct ccggcttatc accggcagtc tgctcagggt tccaaactca
   139081 acggtggcaa ctaagcacga gggttgcgct cgttgcggga cttaacccaa caccttacgg
   139141 cacgagctga cgacagccat gcaccacctg tgtccgcgtt cccgaaggca cccctctctt
   139201 tcaagaggat tcgcggcatg tcaagccctg gtaaggttct tcgctttgca tcgaattaaa
   139261 ccacatgctc caccgcttgt gcgggccccc gtcaattcct ttgagtttca ttcttgcgaa
   139321 cgtactcccc aggcgggata cttaacgcgt tagctacagc actgcacggg tcgatacgcg
   139381 cagcgcctag tatccatcgt ttacggctag gactactggg gtatctaatc ccattcgctc
   139441 ccctagcttt cgtctctcag tgtcagtgtc ggcccagcag agtgctttcg ccgttggtgt
   139501 tctttccgat ctctacgcat ttcaccgctc caccggaaat tccctctgcc cctaccgtac
   139561 tccagcttgg tagtttccac cgcctgtcca gggttgagcc ctgggatttg acggcggact
   139621 taaaaagcca cctacagacg ctttacgccc aatcattccg gataacgctt gcatcctctg
   139681 tattaccgcg gctgctggca cagagttagc cgatgcttat tccccagata ccgtcattgc
   139741 ttcttctccg ggaaaagaag ttcacgaccc gtgggccttc tacctccacg cggcattgct
   139801 ccgtcaggct ttcgcccatt gcggaaaatt ccccactgct gcctcccgta ggagtctggg
   139861 ccgtgtctca gtcccagtgt ggctgatcat cctctcggac cagctactga tcatcgcctt
   139921 ggtaagctat tgcctcacca actagctaat cagacgcgag cccctcctcg ggcggattcc
   139981 tccttttgct cctcagccta cggggtatta gcagccgttt ccagctgttg ttcccctccc
   140041 aagggcaggt tcttacgcgt tactcacccg tccgccactg gaaacaccac ttcccgtccg
   140101 acttgcatgt gttaagcatg ccgccagcgt tcatcctgag ccaggatcga actctccatg
   140161 agattcatag ttgcattact tatagcttcc ttgttcgtag acaaagctga ttcggaattg
   140221 tctttcattc caaggcataa cttgtatcca tgcgcttcat attcgcctgg agttcgctcc
   140281 cagaaatata gccatcccta ccccctcacg tcaatcccac gagcctctta tccattctta
   140341 ttcgatcacg gcgggggggc aagtcaaaat agaaaaaccc acaactcata ttgggtttag
   140401 ggataatcag gctcgaactg atgacttcca ccacgtcaag gtgacactct accgctgagt
   140461 tatatccctt ccctgccccc accaagaaat agaactgact aatcctaagg caaagggtcg
   140521 agaaactcaa cgccactatt cttgaacaac ttggaaccgg gccttccttt cgcactatta
   140581 cggatacgaa atgaatggaa tgggaaaaat tggattcaat tgtcaactgc tcctagaaat
   140641 aggattgact acggattcga accatagcac atgctttcat aaaaccgtac gattctcccg
   140701 atctaaatca agcaggtttt acatgaagaa gttctattcg atacgggtag gagaagcggt
   140761 attcttaaaa aaatagcgaa atcagaacca agtcaagatg atacggatca accccttctt
   140821 cttgcgccaa agatcttacc atttccgaag gaaccggagt tccatctctt ttcgatttcc
   140881 attcaagagt tcttatgtct ttccacgccc ctttaagacc ccgaaaaatt gacaaaacga
   140941 ttaactactt catttatgaa tttcatagta atagaaatac atgtctaccg aaacagaatt
   141001 ttgaacttgc tatcctcttg cctagcaggc aaagatttgc ctccgtggaa aagatgattc
   141061 attcgcatga agatgaaagt ccaactacat tgcattgcca gaatgcatgt tgtatatttg
   141121 aaagaggttg acctccttgc ttctctcatg gtacaatcct cttcccgccg agcccccttt
   141181 ctcctcggtc cacagagaca aaatgtagga ctggtgccaa cagttaatca cggaagaaag
   141241 gactcactga gccgggataa ctaactaata ctaatctaat actaatagaa tagaaaagaa
   141301 ctgtcttttc tgtatactta tgtatacttt ccccggttcc gttgctaccg cgggctttac
   141361 gcaatcgatc ggatcatata gatatccctt caacacaaca taggtcgtcg aaaggatctc
   141421 ggagacccac caaagcacga aagccaggat ctttcagaaa atggattccc attcgaagag
   141481 tgcataaccg catggataag ctcacactaa cccgtcaatt tgggatccaa ttcgggattt
   141541 tccttgggag gtatcgggaa ggaattggaa tggaataata tcgattcata tagatacaga
   141601 agaaacggtt ctctatggat tcaaatgctg tacctatggg atagggatag agaaagagga
   141661 aaaaaccgaa gatttcacat agtacttttg atcgaaaaag aaatccgatt tatttcgtac
   141721 ccttcgctca atgagaaaat ggatcagatt cgataggatc aaacctatgg gacttaagga
   141781 atgatggaag ggaataaaat aaaaaaaaaa agaaataaaa aaagaaaaga gagggaaaaa
   141841 aaataataaa gaaataagta aataaaaata aagtagaaga acccagattc aaaatgaaca
   141901 aattcaaact tgaaaaggat ctttctgatt ctcgaagaat gaggggcaaa gggattgatc
   141961 gagaaagatc tcttgttctt attataagat cgtgtgattg gatccgcaga tgtttgttaa
   142021 aaagagaata atcttctcct ttgagaataa tcaaaaaagg aaagtgttca attggaacat
   142081 gaaaacgtga ctgaattggt cctagttact cttcgggacg gagtggaaga agggaggaga
   142141 ttatcgaacg aggaaaagga cccgatgact tcgaaagaat tgaacgagga gccgtatgag
   142201 gcgaaaatct catgtacggt tctgtagagt ggcagtaagg gtgacttatc tgtcaacttt
   142261 tccactatca cccccaaaaa accaaactct gccttacgta aagttgccag agtacgatta
   142321 acctctgggt ttgaaatcac tgcttatata cctggtattg gccataattc acaagaacat
   142381 tctgtagtct tagtaagagg ggggagggtt aaagatttac ccggtgtgag atatcacatt
   142441 gttcgaggaa ccctagatgc tgtcggagta aaggatcgtc aacaagggcg ttctagtgcg
   142501 ttgtagattc ttatccaaga cttgtatcat ttgatgatgc catgtgaatc gctagaaaca
   142561 tgtgaagtgt atggctaacc caataacgaa agtttcgtaa ggggactgga gcaggctacc
   142621 gtgagacaaa agatcttctt tctaaagaga ttcgattcgg aactattata tgtccaaggt
   142681 ccaatattga aataatttca gaagttttcc ctgactttgt ccgtgtcaac aaacaattcg
   142741 aaatgtctcg acttttttag aacaggtccg ggtcaaatag caatgattcg aagcacttct
   142801 ttttacacta tttacactat ttcggaaacc caaggactca atcgtatgga tatgtaaaat
   142861 acaggatttc caatcctagc aggaaagggg ggggaaacgg atactcaatt taaagtgagt
   142921 aaacagaatt ccatatgtat ctatgagatc gagtatggaa ttctgtggaa agccgtattc
   142981 gatgaaagtc gtatgtacgg cttggaggga gatctttcat atctttcgag atccacccta
   143041 caatatgggg tcaaaaagcc aaaataaatg attttagccc ttataaaaag aaaactgatt
   143101 cttgaacccc tttcgcgctc atgtcacgtc gaggtactac agaagaaaaa actgcaaaat
   143161 ccgatccaat ttatcgtaat cgattagtta acatgttggt taaccgtatt ctgaaacacg
   143221 gaaaaaaatc attggcttat caaattatct atcgagcctt gaaaaagatt caacaaaaga
   143281 cagaaaaaaa tccactatcc gttttacgtc aagcaatacg tggagtaact cccgatatag
   143341 cagtaaaagc aagacgtgta ggcggatcga ctcatcaagt tcccattgaa ataggatccg
   143401 cacaaggaaa agcacttgcc gttcgttggt tattaggggc atcccgaaaa cgtccgggtc
   143461 gaaatatgac tttcaaatta agttccgaat tagtggatgc tgccaaaggg agtggcgatg
   143521 ccatacgcaa aaaggaagag actcatagaa tggcagaggc aaatagagct tttgcacatt
   143581 ttcgttaatc catgaacagg gtctatatag acacatagat ccatggatcc atacatctcg
   143641 atcggaaaag aatcaataga aaaaagaaaa agaaagaatc ggaattgatc gatatatttc
   143701 tcgaaacaaa cgaaaaggaa acgaaagatg aaacagaaat catggatcaa ctaagccctc
   143761 tcggggactt gcttaagaat aagaaagagg aatctcatgt aaataccatg gaataaggtt
   143821 tgatcctatt catggagatt ccgtaaatat tccattccaa aaatagaaag ttcgaaacaa
   143881 ttgggatttt tttggagatt ggatgcagtt actaattcat gatctggcat gtacagaatg
   143941 aaaacttcat tctcgattct acgagaattt ttatgaaagc ctttcatttt cttctattcg
   144001 atggaagttt tattttccca gaatgtatcc taatttttgg cctaattatt cttctgatga
   144061 tcgattcaac ctctgatcaa aaagatatac cttggttcta tttcatctct tcaacaagtt
   144121 tagtaatgag cataacggcc ctattgttcc gatggagaga agaacctatg attagctttt
   144181 cgggaaattt ccaaacgaac aatttcaacg aaatctttca atttcttatt ttactatgtt
   144241 caactctatg tattcctcta tccgtggagt acattgaatg tacagaaatg gctataacgg
   144301 agtttctgtt attcatatta acagctactc taggaggaat gtttttatgc ggtgctaacg
   144361 atttaataac tatctttgta gctccagaat gtttcagttt atgctcctac ctattatctg
   144421 gatataccaa gaaagacgta cggtctaatg aggctactat gaaatattta ctcatgggtg
   144481 gggcaagctc ttctattctg gttcatggtt tctcttggct atatggttca tccgggggag
   144541 agatcgagct tcaagaaata gtgaatggtc ttatcaatac acaaatgtat aactccccag
   144601 gaatttcaat tgcgcttata ttcatcactg taggaattgg gttcaagctt tccccagccc
   144661 cttctcatca atggactcct gacgtatacg aaggagtgcg gttcgttcga aaaattccta
   144721 cctctctata tatctctgag atgtttggat ttttcaaaac ttcatggaca tgcagaagag
   144781 aaatgctatc cccactcgga ccaagacata actttatact tgttcaaata acaattaagg
   144841 tgaagcaggg tcaggaacaa caaatctctt tatgataaac agatccattt tgcaagttcg
   144901 ttattacggg tagttcctac aaaggatcgg actaatgacg tatacaatac ttgaattctc
   144961 gatgtagatg ctacagagtt ggttctcatc cttcagagac tacgagtgta ataggagcat
   145021 ccgtcgacaa aaggatcacc ctaagatgat catctcatgg ctattgagaa cgaatcaaat
   145081 cagatggttc tatttctcaa tctttctgac ttgctcctac ggaaccgagg tcgaaaagat
   145141 tgagaaaaat cagtcattca caaccactga tgaaggattc ctcgaaaagt taaggattag
   145201 taatcctttt tcgaaatcga atggattcga tcttatacat acgcgaggag ggtaatcaaa
   145261 aaagaaagaa gatgagttct tctttacttt tatcacttag gagccgtgcg agatgaaagt
   145321 ctcatgcacg gttttgaatg agagaaagaa gtgaggaatc ctcttttcga ctctgactct
   145381 cccactccag tcgttgcttt tctttctgtt acttcgaaag tagctgcttc agcttcagcc
   145441 actcgaattt tcgatattcc tttttatttc tcatcaaacg aatggcatct tcttctggaa
   145501 atcctagcta ttcttagcat gatattgggg aatctcattg ctattactca aacaagcatg
   145561 aaacgtatgc ttgcatattc gtccataggt caaatcggat atgtaattat tggaataatt
   145621 gttggagact caaatggtgg atatgcgagc atgataactt atatgctgtt ctatatctcc
   145681 atgaatctag gaacttttgc ttgcattgta tcatttggtc tacgtaccgg aactgataac
   145741 attcgagatt atgcgggatt atacacaaaa gatccttttt tggctctctc tttagctcta
   145801 tgtctcttat ccctaggagg tcttcctcca ctagcaggtt ttttcggaaa actctattta
   145861 ttctggtgtg gatggcaggc aggcctatat ttcttggttt caataggact ccttacgagc
   145921 gttgtttcta tctactatta tctaaaaata atcaagttat taatgactgg acgaaaccaa
   145981 gaaataaccc ctcacgtgcg aaattataga agatcccctt taagatcaaa caattccatc
   146041 gaattgagta tgattgtatg tgtgatagca tctactatac caggaatatc aatgaacccg
   146101 attattgcaa ttgctcagga tacccttttt tagcttctag ttagcttcta gaatcgattt
   146161 cttagttcaa gatccctctt actaactgga atcaaagaat tagtagatct gttccgccca
   146221 aaatgggaat gggctagggt tatgaactta taatctataa tctgatgatc gagtcgattc
   146281 catgattata agttcattcc ataccggacc agaccggaat aggattctca ttatgagaag
   146341 gggtcattcg agcgtatcta aatagatact atgtttccat atggatccct acgtcgttac
   146401 attccattta ggattaggaa taggcgtaat cggacctgct ttttccatat ctctcgttat
   146461 ttgggacctt attcacctct ttgggcttct attgaatcga gaaatcggtt tgattgtcca
   146521 tctttttgat ataatattaa tatagataat atataaggca tcctccggat aattcaaatc
   146581 gaagcaattg gatgtccgat tggggcctat atgacatgac cgatcaatag aaatactcca
   146641 acactccacc tttgtcatat attccataca tcacactaga tagatatcat cttcatggaa
   146701 tacgattcac tttcaagatg ccttggtggt gaaatggtag acacgcgaga ctcaaaatct
   146761 cgtgctaaag agcgtggagg ttcgagtcct cttcaaggca taatattgag aatgctcatt
   146821 gaatgagcaa ttcaataaga gatctcggat cgaatcggta ttgatatacc gattcgatcc
   146881 gagatcttgg aattggaata agttcggcag cggatcgcga aatcttgggg atcttctcta
   146941 tctaatgaat ggggagtccg ctttgaaatc gtccgccctg cacccacccc ccgagtatat
   147001 gcttcaacag gaatcacaca agggtagatt gatacaatat aaacctctgg taaaatgccc
   147061 gcctgtaacc cagcagataa agtacattac atagtccgtt tttagtaata gctctggtgg
   147121 ttcgctgttc aagaattctt gtttaagcag ttcataccat ccatacatag tgttttgatc
   147181 taagatttca attcttctat gtttcagcag tagcatattg ttccatggag ctaaggtcca
   147241 aaatatggaa gaaactggtg tttccacgac tctaccaccc agtcaattat gttccactta
   147301 atccctattt catggccgca tatctttccg gctaagtaat gggaaacctt tctcctgtta
   147361 catgaatcca attttcattt catccgggaa aagccatctt tttctcaaca atgtctttgt
   147421 catttgatcc aatagcgttc cgttagatag gaacagattt gataaatact gataactctc
   147481 ggatggagta ttagaacgga aaaatccatt agataatgaa ctattggttc taagccatct
   147541 ctggcgatga atcaacaatt cgaagtgctt ttcttgcgta ttcttgataa accagcgttt
   147601 agatatagat gtaggaggat ctgtttcgga agtaagaagc ccctttgaca tctcttcatc
   147661 tgcaaagaat tctcgatgtg aaaacacaga gacaaggggc tgatctttga ataggaaaaa
   147721 gagtggatcc gcagggtccc aaatgaattg gcttattcga aaaaagcctt gttctttgga
   147781 agatctatct cgtgtctggt actgcatggt tctactctgc aagaactccg aatcattctc
   147841 ttgaagctca tccttttcat cataaatgat ccgcttgccc cgaaatgacc ccgcccgata
   147901 gggaaatccc aatgaattgg gcctttcgat acaatcaaat agaaagcccc aggggcgcca
   147961 tattctagga gcccagacta tgtgattgaa taaatcctcc tctatctgtt gcgggtcgag
   148021 gactccttct ccttcccctt cttcaaactc cgattcgtat ttttcataga gaaatctctg
   148081 atcaacgata gaacaagatc cattttgcat catatctaag ggattccttg gttcgggccg
   148141 aagaagcaat gtcactcgat cattatcaaa ccgactgcaa tctttttctg tccgtgagga
   148201 tcccaccaga gcgccttcta cttctaatag gccatgaact agatcagaat cattctcaac
   148261 gagtccagaa gaagtgatcc cgtttttttc atcgggtccg ggtatagacc aaaggtcttg
   148321 agcgaccgat ccggcagaac aactcaaaag ataaagaagt atcgttaatt tcttcatgct
   148381 cgttccaagt tcgaagtacc atttgtacaa ataagaatcc ccttcgttac atgatttctt
   148441 cttcatatag atagatagag gatctatggg gcaattactt agaagtacat tttgtgcaac
   148501 agcccttcct atctgataga aaaggatccc atgatcctga accgatctta cctgggatcg
   148561 caaatcccaa gtttgtctat gaagagcgga tcgaattgta ttagtgtcta taattgattt
   148621 cttctgtgta atactaatcg atagggcctc attggtaagt gctacaagat ctcgtgcatt
   148681 ggaacccatg gttatggacc cgaatccatt agtatggaac attttctttt ccaagtgaaa
   148741 tcccctagta tatgaaagag tgaaaaagtg ctttcgttgt tgtggaataa gaagccttcg
   148801 tatcttaatg catgtattta atttattcgg ggctattaga gcgggatcca ctttttgggg
   148861 aatatgagtc gaagcaataa caagaatatt tctagtggaa catctttcac aatccctgga
   148921 gagatagttc actaatagac cgagggataa gtcattcgac tcattcacat ccagatcatg
   148981 aatgtttgga atccatatta tgcaaggaga cattgctttt gctaattcga attgaagggt
   149041 gatataaaat cggcctattt ccgacatcat atcgatagtt agcgcattca tcatagttag
   149101 aagctccagc tccgtatcaa ggtcacgatc gatatcgtca ctagcatcaa tatcgtcact
   149161 atcatcaata tcgatatcat caataagaaa acctttaggc ttggtatcca ggaacttgtt
   149221 cagaaatact gtaatgaaag gaacatagga gtttgtcgct aggtatttga ccaaatggga
   149281 gcgcccggtt cctatagaac ctatcactaa aataccccta gagggggata gggctaggcg
   149341 gagcgaaaag ggttttccat gagatgggaa atgaaaacta ttagccccac acgaagtttg
   149401 tgaataagtg attgtctgat aatgagcaag gaatatccgt ctttctgcta aacagggtga
   149461 attgaactca taattcatta aatgcttttt atgaatgtca actaagtatc gtaagtaaat
   149521 tgttcccggc tgttcaatca tttgataacc agagtcattc tttgataaat gatcactatg
   149581 agtcagactc aatagaattt gatcaatcct tttttctgtc gttaaggtgg agaactgaac
   149641 caagaattct ctttctttat catcaatcga atcaccgttc gcgacccagg attctatttt
   149701 atcatcaatc caatcaccgt tcaccttttt tctttttctt atcaatgaat ggatctcttt
   149761 acttgtatga cttagatgtc tcgtatttct cgaaaaagtg attcgattga tgggatttgg
   149821 tatgagactt atgagatcga tgatattgat gagattgata ttcaaatctt tcgtcttaga
   149881 acgtattgat ttaaccccat cagcgggacc accaccccat agcatgttgc cgccaaaaac
   149941 agaaccccgt atttcttcta gagaatctcc taattgttcc agagcaacta gaaaaagatt
   150001 ctttaaccag aaagaattcc gttcagatgt gggataccta tccagaagtt ttcgcaactc
   150061 aatcatgtat gatggaatca tcaaagattt gaccttttcg aactctgtct gtaactcacc
   150121 ataggctcgg gaaacaaaga gaagatgtgt acgaacgaga tatccagcaa caagaagaag
   150181 gaaaaggatt gaatagagga actcccgaac atttggcgat ctcagatgtg tcgatatcaa
   150241 tggtgactca ttatttcgat gaatcatttc ttcggacaga agaagattat gtaaacactt
   150301 actcgaaatc tcacttatca gattccattg tggaagacac aattttttct gaagaattcg
   150361 ccatgatata tctgatccat gcataatatc atgaaaaatg gatacaaatt tttgactgct
   150421 acttagtacc ggcaataggt ctgaaaaagt atctaaaaag atcaaattta gatatttgta
   150481 ccctgtcgaa gtaaggaacc atggcatata tgtttggaat agattccatt ttgagagagt
   150541 tgaaaaagca ctgtctcgtt gaaaggttct atacatatgc cctttctcaa cgcatttctt
   150601 tagacaaaga ctccgttttt tcctcttttc ggatggtaaa tatttctcag aacatggagt
   150661 gtgaatcaaa cccatgtttg aattgaaatt gagatactga ggcaagttct tctcttctga
   150721 atcagataga ttcatatctg aaagaggttg acaataagtt ctttcaaaat tgactatttg
   150781 tccctctgtt agaggtgttc cagaaatggc tgcgatcgag taaatagctc tacgaactaa
   150841 tagatcggat cgaattggaa aatggaaaga tttgtacaag ttataccttt cgtcaccact
   150901 ttgtggaaaa tcgttaggta ttaatatgtt agatacctgt gactcgattg gtgaaatagt
   150961 atctctctcc caaaaagcat gttttttttt accgccgcac aaagaaaatc ttttgttgcg
   151021 aatgaacaag atatggagga attgtccata cgtaaaatca taatttttga tacgggcctt
   151081 ttccacataa aaggggaatc ttttgttaca atagaagcgg aagcgttgtg gattattcaa
   151141 gaatcgaagt cgatttgctt tataaaaaga agatatcaat gaacttctat gaaatggttt
   151201 cacaggattc agccaattgt cttgatcgtc ggatatcatt gagaaataga aatccgtgtt
   151261 atcaaaagat ttcctgcgat tatttctagt atggaatgag tcaatcatcc actttggtat
   151321 cttattgaac aaaaatggtg atattatccc tccattgatc aagaatttcg atttttggga
   151381 agtattatga tcatccaata agaagggttt caattttttc aaatgaacga tttgaagacc
   151441 tattgattct aacaactgat tgcagagttg atcattcgga cctttcaatt catagatgtg
   151501 gatctcagac ctatgaatgg ggatattccc gaaactcaca aagaaaaaag gaagtgagtt
   151561 agacaaaaag aaaagcaact tggacaaaaa gagaaggaac ttggacaaaa agaaacgaag
   151621 tgacttagac aaatcttttt tgtcgataac ctcagaccaa tcaatcgaat attgattaat
   151681 acgtaatcga tcgaacacta cttgaaaatg gctcttctgc tcagaaacgg aatgttccaa
   151741 atgctcctgg aaattcttgc tcccattgga ccatttgtat ctatatgcat taggatcccg
   151801 attcatgaat ctctcggttc gagaaatcaa aataagagga tcgaaccatt tcttctgact
   151861 ctttttcaaa ttcgataaat gttggttgat cgtatatttc attatagttc tatgattcag
   151921 agtatcattt cctatttgat ccctttgaat tccatattcg aagttgcgat cggatctatt
   151981 cattaaaaag aatcgattca atacatttct tatgtaccca taggtgctat attggatttg
   152041 aatccgattt cggatcaatc tatattgatt gactgcctcc attatgttgt tgctagcaaa
   152101 taccactatt tttggttttg gatcttccaa atcattcccg caggagatcc ggacccattt
   152161 ttttctgatc cttcgataaa aagattcatt ctctttataa aaaataggag gtagaaccaa
   152221 taaagatttc tttttcgatt catccctgga gttgaatacc tcattcaaga atagtttttg
   152281 atccaatccg taggaatcaa tagaaaagga aaatccctta tgatacacca gatccggctc
   152341 ggttattgat agagtgaata gatctgccat ttcttgaaat ctctcttctg attcaaaatc
   152401 gtggtgtaac gtgtattccc ccctgttccg gtcatggaat agatgaaata aatgattttt
   152461 gtttaagaat gaaatcttat tggaactttc catatccagt tcatccttcg gaaccatatc
   152521 acatcccgga tctgatgaaa taggatgaat tgagacggta ttttgtaaat acgtaattat
   152581 cttgaatata ttaactattt ctttattttc cgatcgcctg gaagggacaa aagaaacatc
   152641 ttgttctttc ttcaacaatt tctgatctct agtggacctc tcagtaggat tcgaacccag
   152701 atgaagttct gaccatctgt cagagaaaaa agaacgaatg gatcttgtag gattcccaag
   152761 aaattcttcg atttcttccg gaagcagatg cttattcatc tccctttcac gttccgtgaa
   152821 tagccgggac attgaggaat atccagaaag gcatttaggg aatcggtctg attctatctc
   152881 tgttcgttcc gtttgaagaa aggaaggatc ccaaagaatc gatctttctt ttagttgttg
   152941 aatctctctt tgattgatca atgtgtgata ttccgaatcc tcattactaa atgaatcgaa
   153001 atgatctctg gattgatcag aagatccttt caattggcta gaatccgtta cttgaacgaa
   153061 actagatctt gtggaatcat attgaatatt tgacgataca ttccgtacct tgctaaaaaa
   153121 tcgatccttg tttaccaacc gcacattgtc taagcaaatc caattctctc tcgatatctt
   153181 cctcaaaaaa tccgattcgt gcggattctt cccccaacta acgaagagat cttggcggaa
   153241 ttgccacata tgaaattgag cacaattttg caaagaaata gcccacttgt ttctcgagaa
   153301 gagatgggca aaacgctcaa tatcatttga ttgaatagct gacccagctc cttgttgttt
   153361 gaagaaaccc tccacttcaa ttggtatttt ttcacgaaaa gcaaacatga gataacaaat
   153421 cgagtctttc actaagattt cgaatagctg tcccgaattc aagttgatta tgtttcgcct
   153481 cttactcgga gaaagacgat caaacaattc ccaaccatgg tccttgcgga tcggatcatc
   153541 catataatat acaaaaggaa actccagata tttgatatct ttctctttga atgagatctc
   153601 aattccagcg acggtttcat tagatatctt acagccagaa tccctctttt ttccgagcca
   153661 gttcctccac caccgcgaac cccagttaga ttcaggcatg atacactttt tagttattgg
   153721 gagaacccaa gtactctctt tcggatccag gaaaaagctc tctgagatct tttttccttt
   153781 tggaagatcc aggagcgaaa caatcaacct attgatattg gaagacccaa aagattcttc
   153841 caatgtatca tttctgggtc caatggaatt cataggtata ggaagaagcc ccgtcaaata
   153901 gagatttttt cttgcgacca tatttcgatt gttaatacga tatataagga tcgctactac
   153961 aaatagtact acacccttga tcgtgaaata tcgattgctt gttgaaccct gtgaattgcg
   154021 tgaaagtagg atactcaaaa ttcgtgggtc caagagtttt ataaaacgtt cttggtggaa
   154081 aaaaatgtga atgaaagatc ccactgaatt gaattgggtc catgaatcta agaaatagtg
   154141 agaattcttg acctctctca atatctctct caattcgaaa atccaggatt tgaattgatg
   154201 tcctttcatt gattcctcct aaattgcatt gatttatcct aaagatttta tttcaattgg
   154261 aatttggtta ttcaccatgt acgaggatcc ccactaagca tccatggctg aatggttaaa
   154321 gcgcccaact cataattggc gaattcgtag gttcaattcc tactggatgc acgccaatgg
   154381 gaccctccaa taagtctatt ggaattggct ctgtatcaat ggaatctcat catctataca
   154441 taacgaattg gtgtggtata ttcatatcat aacatatgaa cagtaagaac tagcattctt
   154501 attgagactc gaactcatag ggaagaaaat agatttatgg atggaatcaa atatgcagta
   154561 tttacagaca aaagtattcg gttattgggg aaaaatcaat atacttctaa tgtcgaatca
   154621 ggatcaacta ggacagaaat aaagcattgg gtcgaactct tctttggtgt caaggtaata
   154681 gctatgaata gtcatcaact cccccgaaag ggtagaagaa tgggacccat tatgggacat
   154741 acaatgcatt acagacgtat gatcattacg cttcaaccgg gttattctat tccacctctt
   154801 agaaagaaaa gaacttaaat caaaatactt aagagcatgg cgatacattt atacaaaact
   154861 tctaccccga gcacacgcaa tggagccgta gacagtcaag tgaaatccaa tccacgaaat
   154921 aatttgatct atggacagca tcgttgtggt aaaggtcgta atgccagagg aatcattacc
   154981 gcagggcata gagggggagg tcataagcgt ctataccgta aaatcgattt tagacggaat
   155041 gaaaaagaca tatatggtag aatcgtaacc atagaatacg accctaatcg aaatgcatac
   155101 atttgtctca tacactatgg ggatggtgag aagagatata ttttacatcc cagaggggct
   155161 ataattggag ataccattgt ttctggtaca gaagttccta taaaaatggg aaatgcccta
   155221 cctttgagtg cggtttgaac tattgattta cgtaattgga agtaaccaat taggtttacg
   155281 acgaaaccta gaaatcgatc actgatccaa ttcgagtacc tctacaggat agacctcaac
   155341 agaaaactga agagtaacgg cagcaagtga ttgagttcag tagttcctca tataaaatta
   155401 ttgactctag agatatagta atatggagaa gacaaaattg tttcaagcgc cgacagaacc
   155461 agaagcgccc cttgtttcaa agagaggaag acgggttatt cacatttgat ttgatggtca
   155521 gaggcgaatt gaaagctaag cagtggtaat tctaaagatt tcccggggga aaaatagaga
   155581 cgtctcctac gttacccata atatgtggaa gtatcgacgt aatttcatag agtcattcgg
   155641 tctgaatgct acatgaagaa cataagccag atgacggaac aggaagacct aggatgtaga
   155701 agatcagaac atgagtgatt cggcagattt ggattctata tatccactca tgtggtactt
   155761 cattatatga tatatataag atccatctgt atagatatca tcatctacat ccagaaagcc
   155821 gtatgctttg gaagaagctt gtacagtttg ggaaggggtt ttgattgatc aaaaagacga
   155881 atctacttca accgatatgc ccttaggcac agccatacat aacatagaaa tcacacttgg
   155941 aaagggtgga caattagcta gagctgcggg tgctgtagcg aaactgattg caaaagaggg
   156001 taaatcggcc gcattaaaat taccctctgg ggaggtccgt ttgatatcca aaaactgctc
   156061 agcaacagtc ggacaagtag ggaatgttgg ggtgaaccag aaaagtttgg gtagagccgg
   156121 atcgaaatgt tggctaggta agcgtcctgt agtaagagga gtagttatga accctgtaga
   156181 ccacccccat gggggtggtg aaggaagggc tccaattggt agaaaaagac ccgcaacccc
   156241 ttggggttat cctgcacttg gaagaagaag tagaaaaagg aataaatata gtgataattt
   156301 gattcttcgc cgccgtagta aataggagag aaaatccaaa ttatttttac aatttacaaa
   156361 aaaaaaatag gagttaattc actgtgacac gttcactaa
//
