# Supplementary material for: Plastome comparative genomics in maples resolves the infrageneric backbone relationships
Source: PeerJ. 2020 Jul 13;8:e9483. doi: 10.7717/peerj.9483 (PMC7365138; doi:10.7717/peerj.9483)
Supplement: Data S1 [file peerj-08-9483-s007.zip › Acer_negundo.gb]

LOCUS       Acer_negundo          155938 bp    DNA     circular     21-DEC-2019
DEFINITION  Acer_negun chloroplast.
ACCESSION   Acer_negun
KEYWORDS    .
SOURCE      chloroplast Acer_negun
  ORGANISM  Acer_negun
            Acer_negun; REFERENCE 1 (bases 1 to 155938) AUTHORS Tillich,M.,
            Lehwark,P., Pellizzer,T., Ulbricht-Jones, E.S., Fischer, A., Bock,
            R. and Greiner,S.
COMMENT     GeSeq Version 1.73 Job GeSeqJob-20190601-103301                    
            Subjob        Acer_negundo_M383_CP                                 
            Creator       anonymous                                            
            Program       blat                                                 
                          blatxcutoff=25                     blatncutoff=85    
                              annotate_ir=true               shortmatches=false
                              mpimpchlororefset=true                           
                              ncbirefs=NC_030343.1                             
                Program       HMMER                                            
                              ref=hmm_db_cp-ref5.2_cds                         
                Program       ARAGORN v1.2.38                                  
                              gcode=gcbact                   maxintronlen=3000 
                              intronoverlap=false            fixintron=false   
                              lowscoring=false               circular=true     
                Program       ARWEN v1.2.3 disabled                            
                Program       tRNAscan-SE v1.3.1 disabled                      
                Program       tRNAscan-SE v2.0.3 disabled                      
                Program       RNA Editing disabled                             
                Submitted     24 Jun 2019 02:33:23 GMT                         
                Started       24 Jun 2019 02:40:34 GMT                         
                Finished      24 Jun 2019 02:41:39 GMT.
FEATURES             Location/Qualifiers
     misc_feature    1..85678
                     /standard_name="LSC"
     tRNA            complement(12..86)
                     /gene="trnH-GUG"
                     /product="tRNA-His"
     gene            complement(12..86)
                     /gene="trnH-GUG"
                     /locus_tag="BAR07_gt001"
                     /db_xref="GeneID:27983468"
     CDS             complement(489..1550)
                     /gene="psbA"
                     /product="photosystem II Q protein (D1)"
                     /translation="MTAILERRESERLWGRFCNWITSTENRLYIGWFGVLMIPTLLTA
                     TSVFIIAFIAAPPVDIDGIREPVSGSLLYGNNIISGAIIPTSAAIGLHFYPIWEAASV
                     DEWLYNGGPYELIVLHFLLGVACYMGREWELSFRLGMRPWIAVAYSAPVAAATAVFLI
                     YPIGQGSFSDGMPLGISGTFNFMIVFQAEHNILMHPFHMLGVAGVFGGSLFSAMHGSL
                     VTSSLIRETTENESANEGYRFGQEEETYNIVAAHGYFGRLIFQYASFNNSRSLHFFLA
                     AWPVVGIWFTALGISTMAFNLNGFNFNQSVVDSQGRVINTWADIINRANLGMEVMHER
                     NAHNFPLDLAAIEAPSTNG"
     gene            complement(489..1550)
                     /gene="psbA"
                     /locus_tag="BAR07_gp089"
                     /db_xref="GeneID:27983579"
     tRNA            join(complement(4338..4374),complement(1831..1865))
                     /gene="trnK-UUU"
                     /product="tRNA-Lys"
     gene            complement(1831..4374)
                     /gene="trnK-UUU"
                     /locus_tag="BAR07_gt002"
                     /db_xref="GeneID:27983503"
     CDS             complement(2082..3626)
                     /gene="matK"
                     /product="maturase K"
     gene            complement(2082..3626)
                     /gene="matK"
                     /locus_tag="BAR07_gp088"
                     /db_xref="GeneID:27983477"
     CDS             join(complement(6404..6442),complement(5389..5598))
                     /gene="rps16"
                     /product="30S ribosomal protein S16"
     gene            complement(5389..6442)
                     /gene="rps16"
                     /locus_tag="BAR07_gp087"
                     /db_xref="GeneID:27983486"
     tRNA            complement(7563..7634)
                     /gene="trnQ-UUG"
                     /product="tRNA-Gln"
     gene            complement(7563..7634)
                     /gene="trnQ-UUG"
                     /locus_tag="BAR07_gt003"
                     /db_xref="GeneID:27983505"
     CDS             7989..8174
                     /gene="psbK"
                     /product="photosystem II protein K"
     gene            7989..8174
                     /gene="psbK"
                     /locus_tag="BAR07_gp086"
                     /db_xref="GeneID:27983591"
     CDS             8555..8665
                     /gene="psbI"
                     /product="photosystem II protein I"
     gene            8555..8665
                     /gene="psbI"
                     /locus_tag="BAR07_gp085"
                     /db_xref="GeneID:27983550"
     tRNA            complement(8821..8908)
                     /gene="trnS-GCU"
                     /product="tRNA-Ser"
     gene            complement(8821..8908)
                     /gene="trnS-GCU"
                     /locus_tag="BAR07_gt004"
                     /db_xref="GeneID:27983564"
     tRNA            join(9596..9619,10339..10386)
                     /gene="trnG-UCC"
                     /product="tRNA-Gly"
     gene            9596..10386
                     /gene="trnG-UCC"
     tRNA            10569..10640
                     /gene="trnR-UCU"
                     /product="tRNA-Arg"
     gene            10569..10640
                     /gene="trnR-UCU"
                     /locus_tag="BAR07_gt006"
                     /db_xref="GeneID:27983513"
     CDS             complement(10912..12435)
                     /gene="atpA"
                     /product="ATP synthase CF1 alpha chain"
     gene            complement(10912..12435)
                     /gene="atpA"
                     /locus_tag="BAR07_gp084"
                     /db_xref="GeneID:27983592"
     CDS             join(complement(13656..13814),complement(12495..12902))
                     /gene="atpF"
                     /product="ATP synthase CF0 B chain"
     gene            complement(12495..13814)
                     /gene="atpF"
                     /locus_tag="BAR07_gp083"
                     /db_xref="GeneID:27983488"
     CDS             complement(13872..14117)
                     /gene="atpH"
                     /product="ATP synthase CF0 C chain"
     gene            complement(13872..14117)
                     /gene="atpH"
                     /locus_tag="BAR07_gp082"
                     /db_xref="GeneID:27983499"
     CDS             complement(15235..15978)
                     /gene="atpI"
                     /product="ATP synthase CF0 A chain"
     gene            complement(15235..15978)
                     /gene="atpI"
                     /locus_tag="BAR07_gp081"
                     /db_xref="GeneID:27983543"
     CDS             complement(16595..16831)
                     /gene="rps2"
                     /product="ribosomal protein S2"
     gene            complement(16595..16831)
                     /gene="rps2"
                     /locus_tag="BAR07_gp080"
                     /db_xref="GeneID:27983514"
     CDS             complement(17191..21282)
                     /gene="rpoC2"
                     /product="DNA-directed RNA polymerase beta'' chain"
                     /translation="MEVPMAERAGLVFHNKMIDGTAIKRLISRLIDHFGMAYTSHILD
                     QVKTLGFQQATATSISLGIDDLLTIPSKGWLVQDAEQQSLILEKHHHYGNVHAVEKLR
                     QSIEIWYATSEYLRQEMNPNFRMTDPFNPVHIMSFSGARGNASQVHQLVGMRGLMSDP
                     QGQMIDLPIQSNLREGLSLTEYIISCYGARKGVVDTAVRTSDAGYLTRRLVEVVQHIV
                     VRRTDCGTIRGISVSPQNRMMSERVFSQTLIGRVLADDIYIGPRCIAIRNQDIGIGLV
                     NRFITFRTQAISIRTPFTCRSTSWICRLCYGRSPTHGDLVELGEAVGIISGQSIGEPG
                     TQLTLRTFHTGGVFTGGIAEHVRAPSNGKIKFNEDLVHPTRTRHGHPAFLCDIDLYVI
                     IESEDIMHKVTIPPKSFLLVQNDQYVESEQVIAEIRAGTYTLNFKERVRKHIYSDSEG
                     EMHWSTDVYHAPEFQYSNVRLLPKTSHLWILSGGSCRSGVVSFSLHKDQDQLNIHSHS
                     VKRRYISSLSVNNDQVRHQLVRSDFSDKKEDGILDYSGFNRIIGIGRCNLIHPAILHK
                     NSDLLAKRRRNQFLIPFQSIQEQEKELMPHSGISIEIPIKGIFRKNSILAYFDDPRYR
                     RKNSGITKYGTIGAHSIVKKEDLIEYRAVKKIKPKFQMKIDRFFFIPEEVHILPESSY
                     VMVRNNSIIGVDTRIALNRRSQVGGLVRVEKKKKKIELKIFSGDIHFPGETDKISRHS
                     GILIPPETGKKELKESTRESKKLKKWIYVQRITPTKKKHFVLVRPVVTYEIANGINLA
                     TLFPQDLLREKDNMHLRVVNYILYGKGKPFRGISDTSIQLVRTCLVLNWDQDKKSSSV
                     EEVCASFVEVSTNGMIRDFLRIDLVQSHISYIRKRNAPSSPGLISDNGPDRTNINPFY
                     SIYFKARVQQSLSQNQGTIHTLLNRNKECQSLIILSSSNCFRMGPFNDIKYHNVIKQS
                     IHIQKDPLIPIRNSLGPLGTVLQIANFYSFYYLITYNLISVNNYLKLDNLKQTFQVRK
                     LRKFYLMDENERIYNPDPDSKIVLNPFNLNWYFIHHNYCEEISTIMSLGQFICENIWI
                     ATNGPHLKSGQVLIVQAGSVVIRSAKPYLATPGATVHGHYGEILYKGDTLITFIYEKS
                     RSGDITQGLPKVEQVLEVRSIDSISMNLEKRVEGWNARITRILGIPWGFLIGAELTIV
                     QSRISLVNKIQKVYRSQGVQIHNRHIEIIVRQITSKVLVSEDGMSNIFLPGELIGLLQ
                     AERTGRALEEAICYRAILLGITRASLNTQSFISEASFQETARVLAKAALRGRIDWLKG
                     LKENVVLGGMIPVGTGFKAFVHCSRQHNNILLETKKGIYSGGG"
     gene            complement(17191..21282)
                     /gene="rpoC2"
                     /locus_tag="BAR07_gp079"
                     /db_xref="GeneID:27983519"
     CDS             join(complement(23772..24206),complement(21449..23074))
                     /gene="rpoC1"
                     /product="DNA-directed RNA polymerase beta' chain"
     gene            complement(21449..24206)
                     /gene="rpoC1"
                     /locus_tag="BAR07_gp078"
                     /db_xref="GeneID:27983472"
     CDS             complement(24233..27445)
                     /gene="rpoB"
                     /product="DNA-directed RNA polymerase beta chain"
     gene            complement(24233..27445)
                     /gene="rpoB"
                     /locus_tag="BAR07_gp077"
                     /db_xref="GeneID:27983476"
     tRNA            28607..28687
                     /gene="trnC-GCA"
                     /product="tRNA-Cys"
     gene            28607..28687
                     /gene="trnC-GCA"
                     /locus_tag="BAR07_gt007"
                     /db_xref="GeneID:27983473"
     CDS             29235..29324
                     /gene="petN"
                     /product="cytochrome b6-f complex subunit VIII"
     gene            29235..29324
                     /gene="petN"
                     /locus_tag="BAR07_gp076"
                     /db_xref="GeneID:27983575"
     CDS             complement(30093..30197)
                     /gene="psbM"
                     /product="photosystem II protein M"
     gene            complement(30093..30197)
                     /gene="psbM"
                     /locus_tag="BAR07_gp075"
                     /db_xref="GeneID:27983571"
     tRNA            complement(30798..30871)
                     /gene="trnD-GUC"
                     /product="tRNA-Asp"
     gene            complement(30798..30871)
                     /gene="trnD-GUC"
                     /locus_tag="BAR07_gt008"
                     /db_xref="GeneID:27983566"
     tRNA            complement(31332..31415)
                     /gene="trnY-GUA"
                     /product="tRNA-Tyr"
     gene            complement(31332..31415)
                     /gene="trnY-GUA"
                     /locus_tag="BAR07_gt009"
                     /db_xref="GeneID:27983580"
     tRNA            complement(31475..31547)
                     /gene="trnE-UUC"
                     /product="tRNA-Glu"
     gene            complement(31475..31547)
                     /gene="trnE-UUC"
                     /locus_tag="BAR07_gt010"
                     /db_xref="GeneID:27983574"
     tRNA            32366..32437
                     /gene="trnT-GGU"
                     /product="tRNA-Thr"
     gene            32366..32437
                     /gene="trnT-GGU"
                     /locus_tag="BAR07_gt011"
                     /db_xref="GeneID:27983588"
     tRNA            32372..32430
                     /gene="trnM-CAU"
                     /product="tRNA-Met"
     gene            32372..32430
                     /gene="trnM-CAU"
                     /locus_tag="BAR07_gt012"
                     /db_xref="GeneID:27983593"
     CDS             33892..34953
                     /gene="psbD"
                     /product="photosystem II D2 protein"
     gene            33892..34953
                     /gene="psbD"
                     /locus_tag="BAR07_gp074"
                     /db_xref="GeneID:27983600"
     CDS             34901..36322
                     /gene="psbC"
                     /product="photosystem II 44 kDa apoprotein"
     gene            34901..36322
                     /gene="psbC"
                     /locus_tag="BAR07_gp073"
                     /db_xref="GeneID:27983504"
     tRNA            complement(36533..36625)
                     /gene="trnS-UGA"
                     /product="tRNA-Ser"
     gene            complement(36533..36625)
                     /gene="trnS-UGA"
                     /locus_tag="BAR07_gt013"
                     /db_xref="GeneID:27983498"
     CDS             36978..37166
                     /gene="psbZ"
                     /product="photosystem II protein Z"
     gene            36978..37166
                     /gene="psbZ"
                     /locus_tag="BAR07_gp072"
                     /db_xref="GeneID:27983570"
     tRNA            37732..37802
                     /gene="trnG-GCC"
                     /product="tRNA-Gly"
     gene            37732..37802
                     /gene="trnG-GCC"
     tRNA            complement(37966..38039)
                     /gene="trnfM-CAU"
                     /product="tRNA-Met"
     gene            complement(37966..38039)
                     /gene="trnfM-CAU"
                     /locus_tag="BAR07_gt015"
                     /db_xref="GeneID:27983602"
     CDS             complement(38202..38504)
                     /gene="rps14"
                     /product="30S ribosomal protein S14"
     gene            complement(38202..38504)
                     /gene="rps14"
                     /locus_tag="BAR07_gp071"
                     /db_xref="GeneID:27983581"
     CDS             complement(38650..40854)
                     /gene="psaB"
                     /product="photosystem I P700 chlorophyll A apoprotein A2"
     gene            complement(38650..40854)
                     /gene="psaB"
                     /locus_tag="BAR07_gp070"
                     /db_xref="GeneID:27983537"
     CDS             complement(40880..43132)
                     /gene="psaA"
                     /product="photosystem I P700 chlorophyll A apoprotein A1"
     gene            complement(40880..43132)
                     /gene="psaA"
                     /locus_tag="BAR07_gp069"
                     /db_xref="GeneID:27983482"
     CDS             join(complement(45716..45844),complement(44762..44989),
                     complement(43876..44028))
                     /gene="ycf3"
                     /product="photosystem I assembly protein Ycf3"
     gene            complement(43876..45844)
                     /gene="ycf3"
                     /locus_tag="BAR07_gp068"
                     /db_xref="GeneID:27983479"
     tRNA            46721..46807
                     /gene="trnS-GGA"
                     /product="tRNA-Ser"
     gene            46721..46807
                     /gene="trnS-GGA"
                     /locus_tag="BAR07_gt016"
                     /db_xref="GeneID:27983485"
     CDS             complement(47052..47657)
                     /gene="rps4"
                     /product="30S ribosomal protein S4"
     gene            complement(47052..47657)
                     /gene="rps4"
                     /locus_tag="BAR07_gp067"
                     /db_xref="GeneID:27983573"
     tRNA            complement(47999..48071)
                     /gene="trnT-UGU"
                     /product="tRNA-Thr"
     gene            complement(47999..48071)
                     /gene="trnT-UGU"
                     /locus_tag="BAR07_gt017"
                     /db_xref="GeneID:27983520"
     tRNA            join(49173..49209,49730..49778)
                     /gene="trnL-UAA"
                     /product="tRNA-Leu"
     gene            49173..49778
                     /gene="trnL-UAA"
                     /locus_tag="BAR07_gt018"
                     /db_xref="GeneID:27983589"
     tRNA            50125..50197
                     /gene="trnF-GAA"
                     /product="tRNA-Phe"
     gene            50125..50197
                     /gene="trnF-GAA"
                     /locus_tag="BAR07_gt019"
                     /db_xref="GeneID:27983521"
     CDS             complement(50964..51440)
                     /gene="ndhJ"
                     /product="NADH-plastoquinone oxidoreductase subunit J"
     gene            complement(50964..51440)
                     /gene="ndhJ"
                     /locus_tag="BAR07_gp066"
                     /db_xref="GeneID:27983590"
     CDS             complement(51553..52242)
                     /gene="ndhK"
                     /product="NADH-plastoquinone oxidoreductase subunit K"
     gene            complement(51553..52242)
                     /gene="ndhK"
                     /locus_tag="BAR07_gp065"
                     /db_xref="GeneID:27983526"
     CDS             complement(52306..52668)
                     /gene="ndhC"
                     /product="NADH-plastoquinone oxidoreductase chain 3"
     gene            complement(52306..52668)
                     /gene="ndhC"
                     /locus_tag="BAR07_gp064"
                     /db_xref="GeneID:27983516"
     tRNA            join(complement(54183..54221),complement(53566..53602))
                     /gene="trnV-UAC"
                     /product="tRNA-Val"
     gene            complement(53566..54221)
                     /gene="trnV-UAC"
                     /locus_tag="BAR07_gt020"
                     /db_xref="GeneID:27983533"
     tRNA            54400..54471
                     /gene="trnM-CAU"
                     /product="tRNA-Met"
     gene            54400..54471
                     /gene="trnM-CAU"
                     /locus_tag="BAR07_gt021"
                     /db_xref="GeneID:27983517"
     tRNA            54405..54463
                     /gene="trnT-GGU"
                     /product="tRNA-Thr"
     gene            54405..54463
                     /gene="trnT-GGU"
                     /locus_tag="BAR07_gt022"
                     /db_xref="GeneID:27983594"
     CDS             complement(54703..55104)
                     /gene="atpE"
                     /product="ATP synthase CF1 epsilon chain"
     gene            complement(54703..55104)
                     /gene="atpE"
                     /locus_tag="BAR07_gp063"
                     /db_xref="GeneID:27983601"
     CDS             complement(55101..56597)
                     /gene="atpB"
                     /product="ATP synthase CF1 beta chain"
     gene            complement(55101..56597)
                     /gene="atpB"
                     /locus_tag="BAR07_gp062"
                     /db_xref="GeneID:27983531"
     CDS             57373..58800
                     /gene="rbcL"
                     /product="ribulose-1,5-bisphosphate carboxylase/oxygenase
                     large subunit"
     gene            57373..58800
                     /gene="rbcL"
                     /locus_tag="BAR07_gp061"
                     /db_xref="GeneID:27983489"
     CDS             59390..60871
                     /gene="accD"
                     /product="acetyl-CoA carboxylase carboxyl transferase
                     beta"
     gene            59390..60871
                     /gene="accD"
                     /locus_tag="BAR07_gp060"
                     /db_xref="GeneID:27983497"
     CDS             61561..61674
                     /gene="psaI"
                     /product="photosystem I reaction center subunit VIII"
     gene            61561..61674
                     /gene="psaI"
                     /locus_tag="BAR07_gp059"
                     /db_xref="GeneID:27983494"
     CDS             62093..62647
                     /gene="ycf4"
                     /product="photosystem I assembly protein ycf4"
     gene            62093..62647
                     /gene="ycf4"
                     /locus_tag="BAR07_gp058"
                     /db_xref="GeneID:27983561"
     CDS             63238..63936
                     /gene="cemA"
                     /product="chloroplast envelope protein"
     gene            63238..63936
                     /gene="cemA"
                     /locus_tag="BAR07_gp057"
                     /db_xref="GeneID:27983522"
     CDS             64142..65104
                     /gene="petA"
                     /product="cytochrome f"
     gene            64142..65104
                     /gene="petA"
                     /locus_tag="BAR07_gp056"
                     /db_xref="GeneID:27983515"
     CDS             complement(65843..65965)
                     /gene="psbJ"
                     /product="photosystem II protein J"
     gene            complement(65843..65965)
                     /gene="psbJ"
                     /locus_tag="BAR07_gp055"
                     /db_xref="GeneID:27983509"
     CDS             complement(66145..66261)
                     /gene="psbL"
                     /product="photosystem II protein L"
     gene            complement(66145..66261)
                     /gene="psbL"
                     /locus_tag="BAR07_gp054"
                     /db_xref="GeneID:27983556"
     CDS             complement(66284..66403)
                     /gene="psbF"
                     /product="cytochrome b559 beta chain"
     gene            complement(66284..66403)
                     /gene="psbF"
                     /locus_tag="BAR07_gp053"
                     /db_xref="GeneID:27983560"
     CDS             complement(66413..66664)
                     /gene="psbE"
                     /product="cytochrome b559 alpha chain"
     gene            complement(66413..66664)
                     /gene="psbE"
                     /locus_tag="BAR07_gp052"
                     /db_xref="GeneID:27983559"
     CDS             67263..67358
                     /gene="petL"
                     /product="cytochrome b6-f complex subunit VI"
     gene            67263..67358
                     /gene="petL"
                     /locus_tag="BAR07_gp051"
                     /db_xref="GeneID:27983542"
     CDS             67552..67665
                     /gene="petG"
                     /product="cytochrome b6-f complex subunit V"
     gene            67552..67665
                     /gene="petG"
                     /locus_tag="BAR07_gp050"
                     /db_xref="GeneID:27983569"
     tRNA            complement(67801..67874)
                     /gene="trnW-CCA"
                     /product="tRNA-Trp"
     gene            complement(67801..67874)
                     /gene="trnW-CCA"
                     /locus_tag="BAR07_gt023"
                     /db_xref="GeneID:27983562"
     tRNA            complement(68076..68149)
                     /gene="trnP-UGG"
                     /product="tRNA-Pro"
     gene            complement(68076..68149)
                     /gene="trnP-UGG"
                     /locus_tag="BAR07_gt024"
                     /db_xref="GeneID:27983582"
     tRNA            complement(68078..68148)
                     /gene="trnP-GGG"
                     /product="tRNA-Pro"
     gene            complement(68078..68148)
                     /gene="trnP-GGG"
                     /locus_tag="BAR07_gt025"
                     /db_xref="GeneID:27983583"
     CDS             68500..68634
                     /gene="psaJ"
                     /product="photosystem I reaction center subunit IX"
     gene            68500..68634
                     /gene="psaJ"
                     /locus_tag="BAR07_gp049"
                     /db_xref="GeneID:27983599"
     CDS             69090..69290
                     /gene="rpl33"
                     /product="50S ribosomal protein L33"
     gene            69090..69290
                     /gene="rpl33"
                     /locus_tag="BAR07_gp048"
                     /db_xref="GeneID:27983552"
     CDS             69488..69793
                     /gene="rps18"
                     /product="30S ribosomal protein S18"
     gene            69488..69793
                     /gene="rps18"
                     /locus_tag="BAR07_gp047"
                     /db_xref="GeneID:27983546"
     CDS             complement(70073..70426)
                     /gene="rpl20"
                     /product="50S ribosomal protein L20"
     gene            complement(70073..70426)
                     /gene="rpl20"
                     /locus_tag="BAR07_gp046"
                     /db_xref="GeneID:27983535"
     CDS             join(complement(71149..71262),141803..142034,
                     142581..142606)
                     /gene="rps12"
                     /product="30S ribosomal protein S12"
                     /trans_splicing
     CDS             join(complement(71149..71262),complement(99583..99814),
                     complement(99011..99036))
                     /gene="rps12"
                     /locus_tag="BAR07_gp044"
                     /trans_splicing
                     /transl_table=11
                     /product="30S ribosomal protein S12"
                     /protein_id="YP_009257692.1"
                     /db_xref="GeneID:27983466"
     gene            join(complement(71149..71262),141803..142606)
                     /gene="rps12"
                     /locus_tag="BAR07_gp045"
                     /trans_splicing
                     /db_xref="GeneID:27983534"
     gene            join(complement(71149..71262),complement(99011..99814))
                     /gene="rps12"
                     /locus_tag="BAR07_gp044"
                     /trans_splicing
                     /db_xref="GeneID:27983466"
     CDS             join(complement(73408..73476),complement(72278..72568),
                     complement(71445..71672))
                     /gene="clpP"
                     /product="clpP-like protease"
     gene            complement(71445..73476)
                     /gene="clpP"
                     /locus_tag="BAR07_gp043"
                     /db_xref="GeneID:27983467"
     CDS             73905..75431
                     /gene="psbB"
                     /product="photosystem II p680 chlorophyll A apoprotein"
     gene            73905..75431
                     /gene="psbB"
                     /locus_tag="BAR07_gp042"
                     /db_xref="GeneID:27983484"
     CDS             75623..75724
                     /gene="psbT"
                     /product="photosystem II protein T"
     gene            75623..75724
                     /gene="psbT"
                     /locus_tag="BAR07_gp041"
                     /db_xref="GeneID:27983487"
     CDS             complement(75790..75921)
                     /gene="psbN"
                     /product="photosystem II protein N"
     gene            complement(75790..75921)
                     /gene="psbN"
                     /locus_tag="BAR07_gp040"
                     /db_xref="GeneID:27983565"
     CDS             76026..76247
                     /gene="psbH"
                     /product="photosystem II 10 kDa phosphoprotein"
     gene            76026..76247
                     /gene="psbH"
                     /locus_tag="BAR07_gp039"
                     /db_xref="GeneID:27983553"
     CDS             join(76377..76382,77163..77819)
                     /gene="petB"
                     /locus_tag="CDC74_pgp040"
                     /codon_start=1
                     /transl_table=11
                     /product="cytochrome b6"
                     /protein_id="YP_009379366.1"
                     /db_xref="GeneID:32957814"
     gene            76377..77819
                     /gene="petB"
                     /locus_tag="BAR07_gp038"
                     /db_xref="GeneID:27983545"
     CDS             join(78019..78027,78713..79237)
                     /gene="petD"
                     /locus_tag="CDC74_pgp039"
                     /codon_start=1
                     /transl_table=11
                     /product="cytochrome b6/f complex subunit IV"
                     /protein_id="YP_009379367.1"
                     /db_xref="GeneID:32957815"
     gene            78019..79237
                     /gene="petD"
                     /locus_tag="CDC74_pgp039"
                     /db_xref="GeneID:32957815"
     CDS             complement(79390..80373)
                     /gene="rpoA"
                     /product="DNA-directed RNA polymerase alpha chain"
     gene            complement(79390..80373)
                     /gene="rpoA"
                     /locus_tag="BAR07_gp036"
                     /db_xref="GeneID:27983501"
     CDS             complement(80438..80854)
                     /gene="rps11"
                     /product="30S ribosomal protein S11"
     gene            complement(80438..80854)
                     /gene="rps11"
                     /locus_tag="BAR07_gp035"
                     /db_xref="GeneID:27983508"
     CDS             complement(80972..81085)
                     /gene="rpl36"
                     /product="50S ribosomal protein L36"
     gene            complement(80972..81085)
                     /gene="rpl36"
                     /locus_tag="BAR07_gp034"
                     /db_xref="GeneID:27983529"
     gene            complement(81201..81437)
                     /gene="infA"
                     /locus_tag="BAQ94_gp032"
                     /pseudo
                     /db_xref="GeneID:27982816"
     CDS             complement(81561..81965)
                     /gene="rps8"
                     /product="30S ribosomal protein S8"
     gene            complement(81561..81965)
                     /gene="rps8"
                     /locus_tag="BAR07_gp033"
                     /db_xref="GeneID:27983563"
     CDS             complement(82126..82494)
                     /gene="rpl14"
                     /product="50S ribosomal protein L14"
     gene            complement(82126..82494)
                     /gene="rpl14"
                     /locus_tag="BAR07_gp032"
                     /db_xref="GeneID:27983530"
     CDS             join(complement(84078..84086),complement(82623..83024))
                     /gene="rpl16"
                     /locus_tag="CDC74_pgp032"
                     /codon_start=1
                     /transl_table=11
                     /product="50S ribosomal protein L16"
                     /protein_id="YP_009379373.1"
                     /db_xref="GeneID:32957822"
     gene            complement(82623..84086)
                     /gene="rpl16"
                     /locus_tag="CDC74_pgp032"
                     /db_xref="GeneID:32957822"
     CDS             complement(84240..84902)
                     /gene="rps3"
                     /product="30S ribosomal protein S3"
     gene            complement(84240..84902)
                     /gene="rps3"
                     /locus_tag="BAR07_gp030"
                     /db_xref="GeneID:27983495"
     CDS             complement(84887..85375)
                     /gene="rpl22"
                     /product="50S ribosomal protein L22"
     gene            complement(84887..85375)
                     /gene="rpl22"
                     /locus_tag="BAR07_gp029"
                     /db_xref="GeneID:27983518"
     CDS             complement(85414..85692)
                     /gene="rps19"
                     /product="30S ribosomal protein S19"
     gene            complement(85414..85692)
                     /gene="rps19"
                     /locus_tag="BAR07_gp028"
                     /db_xref="GeneID:27983525"
     repeat_region   85679..111762
                     /note="repeat_hit position 155938 - 129855, match 100.%,
                     length 26084"
                     /rpt_type="inverted"
     CDS             join(complement(86849..87241),complement(85753..86187))
                     /gene="rpl2"
                     /product="50S ribosomal protein L2"
     gene            complement(85753..87241)
                     /gene="rpl2"
                     /locus_tag="BAR07_gp027"
                     /db_xref="GeneID:27983540"
     CDS             complement(87260..87541)
                     /gene="rpl23"
                     /product="50S ribosomal protein L23"
     gene            complement(87260..87541)
                     /gene="rpl23"
                     /locus_tag="BAR07_gp026"
                     /db_xref="GeneID:27983493"
     tRNA            complement(87707..87780)
                     /gene="trnI-CAU"
                     /product="tRNA-Ile"
     gene            complement(87707..87780)
                     /gene="trnI-CAU"
                     /locus_tag="BAR07_gt026"
                     /db_xref="GeneID:27983538"
     CDS             87869..94720
                     /gene="ycf2"
                     /product="Ycf2"
     gene            87869..94720
                     /gene="ycf2"
                     /locus_tag="BAR07_gp025"
                     /db_xref="GeneID:27983584"
     tRNA            complement(95278..95358)
                     /gene="trnL-CAA"
                     /product="tRNA-Leu"
     gene            complement(95278..95358)
                     /gene="trnL-CAA"
                     /locus_tag="BAR07_gt027"
                     /db_xref="GeneID:27983469"
     CDS             join(complement(97383..98159),complement(95945..96700))
                     /gene="ndhB"
                     /product="NADH-plastoquinone oxidoreductase chain 2"
     gene            complement(95945..98159)
                     /gene="ndhB"
                     /locus_tag="BAR07_gp024"
                     /db_xref="GeneID:27983576"
     CDS             complement(98490..98957)
                     /gene="rps7"
                     /product="30S ribosomal protein S7"
     gene            complement(98490..98957)
                     /gene="rps7"
                     /locus_tag="BAR07_gp023"
                     /db_xref="GeneID:27983480"
     CDS             complement(100828..101019)
                     /gene="ycf15"
                     /product="Ycf15"
     gene            complement(100828..101019)
                     /gene="ycf15"
                     /locus_tag="BAR07_gp022"
                     /db_xref="GeneID:27983527"
     tRNA            101624..101695
                     /gene="trnV-GAC"
                     /product="tRNA-Val"
     gene            101624..101695
                     /gene="trnV-GAC"
                     /locus_tag="BAR07_gt028"
                     /db_xref="GeneID:27983547"
     rRNA            101930..103420
                     /gene="rrn16"
                     /product="16S ribosomal RNA"
     gene            101930..103420
                     /gene="rrn16"
                     /locus_tag="BAR07_gr008"
                     /db_xref="GeneID:27983595"
     tRNA            join(103715..103756,104702..104736)
                     /gene="trnI-GAU"
                     /product="tRNA-Ile"
     gene            103715..104736
                     /gene="trnI-GAU"
                     /locus_tag="BAR07_gt029"
                     /db_xref="GeneID:27983491"
     tRNA            join(104801..104838,105646..105680)
                     /gene="trnA-UGC"
                     /product="tRNA-Ala"
                     /standard_name="trnA-UGC tRNA"
     gene            104801..105680
                     /gene="trnA-UGC"
                     /locus_tag="BAR07_gt030"
                     /db_xref="GeneID:27983506"
     CDS             complement(104968..105096)
                     /gene="orf42"
                     /product="putative pvs-trna-like protein"
     gene            complement(104968..105096)
                     /gene="orf42"
                     /locus_tag="BAR07_gp021"
                     /db_xref="GeneID:27983511"
     rRNA            105845..108654
                     /gene="rrn23"
                     /product="23S ribosomal RNA"
     gene            105845..108654
                     /gene="rrn23"
                     /locus_tag="BAR07_gr007"
                     /db_xref="GeneID:27983555"
     rRNA            108753..108855
                     /gene="rrn4.5"
                     /product="4.5S ribosomal RNA"
     gene            108753..108855
                     /gene="rrn4.5"
                     /locus_tag="BAR07_gr006"
                     /db_xref="GeneID:27983474"
     rRNA            109072..109192
                     /gene="rrn5"
                     /product="5S ribosomal RNA"
     gene            109072..109192
                     /gene="rrn5"
                     /locus_tag="BAR07_gr005"
                     /db_xref="GeneID:27983567"
     tRNA            109444..109517
                     /gene="trnR-ACG"
                     /product="tRNA-Arg"
     gene            109444..109517
                     /gene="trnR-ACG"
                     /locus_tag="BAR07_gt031"
                     /db_xref="GeneID:27983557"
     tRNA            complement(110080..110151)
                     /gene="trnN-GUU"
                     /product="tRNA-Asn"
     gene            complement(110080..110151)
                     /gene="trnN-GUU"
                     /locus_tag="BAR07_gt032"
                     /db_xref="GeneID:27983585"
     CDS             110487..111785
                     /gene="ycf1"
                     /product="hypothetical chloroplast RF1"
     gene            110487..111785
                     /gene="ycf1"
                     /locus_tag="BAR07_gp020"
                     /db_xref="GeneID:27983596"
     CDS             complement(111719..113980)
                     /gene="ndhF"
                     /product="NADH-plastoquinone oxidoreductase chain 5"
     gene            complement(111719..113980)
                     /gene="ndhF"
                     /locus_tag="BAR07_gp019"
                     /db_xref="GeneID:27983500"
     misc_feature    111763..129854
                     /standard_name="SSC"
     CDS             114738..114890
                     /gene="rpl32"
                     /product="50S ribosomal protein L32"
     gene            114738..114890
                     /gene="rpl32"
                     /locus_tag="BAR07_gp018"
                     /db_xref="GeneID:27983478"
     tRNA            115949..116028
                     /gene="trnL-UAG"
                     /product="tRNA-Leu"
     gene            115949..116028
                     /gene="trnL-UAG"
                     /locus_tag="BAR07_gt033"
                     /db_xref="GeneID:27983551"
     CDS             116139..117095
                     /gene="ccsA"
                     /product="cytochrome c biogenesis protein"
     gene            116139..117095
                     /gene="ccsA"
                     /locus_tag="BAR07_gp017"
                     /db_xref="GeneID:27983578"
     CDS             complement(117293..118825)
                     /gene="ndhD"
                     /product="NADH-plastoquinone oxidoreductase chain 4"
     gene            complement(117293..118825)
                     /gene="ndhD"
                     /locus_tag="BAR07_gp016"
                     /db_xref="GeneID:27983510"
     CDS             complement(118974..119219)
                     /gene="psaC"
                     /product="photosystem I iron-sulfur center"
     gene            complement(118974..119219)
                     /gene="psaC"
                     /locus_tag="BAR07_gp015"
                     /db_xref="GeneID:27983490"
     CDS             complement(119463..119768)
                     /gene="ndhE"
                     /product="NADH-plastoquinone oxidoreductase chain 4L"
     gene            complement(119463..119768)
                     /gene="ndhE"
                     /locus_tag="BAR07_gp014"
                     /db_xref="GeneID:27983544"
     CDS             complement(120001..120537)
                     /gene="ndhG"
                     /product="NADH-plastoquinone oxidoreductase chain 6"
     gene            complement(120001..120537)
                     /gene="ndhG"
                     /locus_tag="BAR07_gp013"
                     /db_xref="GeneID:27983536"
     CDS             complement(120901..121404)
                     /gene="ndhI"
                     /product="NADH-plastoquinone oxidoreductase subunit I"
     gene            complement(120901..121404)
                     /gene="ndhI"
                     /locus_tag="BAR07_gp012"
                     /db_xref="GeneID:27983523"
     CDS             join(complement(123134..123685),
                     complement(121480..122019))
                     /gene="ndhA"
                     /product="NADH-plastoquinone oxidoreductase chain 1"
     gene            complement(121480..123685)
                     /gene="ndhA"
                     /locus_tag="BAR07_gp011"
                     /db_xref="GeneID:27983524"
     CDS             complement(123687..124868)
                     /gene="ndhH"
                     /product="NADH-plastoquinone oxidoreductase 49 kDa
                     subunit"
     gene            complement(123687..124868)
                     /gene="ndhH"
                     /locus_tag="BAR07_gp010"
                     /db_xref="GeneID:27983483"
     CDS             complement(124973..125245)
                     /gene="rps15"
                     /product="30S ribosomal protein S15"
     gene            complement(124973..125245)
                     /gene="rps15"
                     /locus_tag="BAR07_gp009"
                     /db_xref="GeneID:27983502"
     CDS             complement(125614..131130)
                     /gene="ycf1"
                     /product="hypothetical chloroplast RF1"
                     /standard_name="ycf1 CDS"
     gene            complement(125614..131130)
                     /gene="ycf1"
                     /locus_tag="BAR07_gp008"
                     /db_xref="GeneID:27983541"
     repeat_region   129855..155938
                     /note="repeat_hit position 111762 - 85679, match 100.%,
                     length 26084"
                     /rpt_type="inverted"
     tRNA            131466..131537
                     /gene="trnN-GUU"
                     /product="tRNA-Asn"
     gene            131466..131537
                     /gene="trnN-GUU"
                     /locus_tag="BAR07_gt034"
                     /db_xref="GeneID:27983471"
     tRNA            complement(132100..132173)
                     /gene="trnR-ACG"
                     /product="tRNA-Arg"
     gene            complement(132100..132173)
                     /gene="trnR-ACG"
                     /locus_tag="BAR07_gt035"
                     /db_xref="GeneID:27983597"
     rRNA            complement(132425..132545)
                     /gene="rrn5"
                     /product="5S ribosomal RNA"
     gene            complement(132425..132545)
                     /gene="rrn5"
                     /locus_tag="BAR07_gr004"
                     /db_xref="GeneID:27983586"
     rRNA            complement(132762..132864)
                     /gene="rrn4.5"
                     /product="4.5S ribosomal RNA"
     gene            complement(132762..132864)
                     /gene="rrn4.5"
                     /locus_tag="BAR07_gr003"
                     /db_xref="GeneID:27983558"
     rRNA            complement(132963..135772)
                     /gene="rrn23"
                     /product="23S ribosomal RNA"
     gene            complement(132963..135772)
                     /gene="rrn23"
                     /locus_tag="BAR07_gr002"
                     /db_xref="GeneID:27983568"
     tRNA            join(complement(136779..136816),
                     complement(135937..135971))
                     /gene="trnA-UGC"
                     /product="tRNA-Ala"
                     /standard_name="trnA-UGC tRNA"
     gene            complement(135937..136816)
                     /gene="trnA-UGC"
                     /locus_tag="BAR07_gt036"
                     /db_xref="GeneID:27983475"
     CDS             136521..136649
                     /gene="orf42"
                     /product="putative pvs-trna-like protein"
     gene            136521..136649
                     /gene="orf42"
     tRNA            join(complement(137861..137902),
                     complement(136881..136915))
                     /gene="trnI-GAU"
                     /product="tRNA-Ile"
     gene            complement(136881..137902)
                     /gene="trnI-GAU"
                     /locus_tag="BAR07_gt037"
                     /db_xref="GeneID:27983554"
     rRNA            complement(138197..139687)
                     /gene="rrn16"
                     /product="16S ribosomal RNA"
     gene            complement(138197..139687)
                     /gene="rrn16"
                     /locus_tag="BAR07_gr001"
                     /db_xref="GeneID:27983507"
     tRNA            complement(139922..139993)
                     /gene="trnV-GAC"
                     /product="tRNA-Val"
     gene            complement(139922..139993)
                     /gene="trnV-GAC"
                     /locus_tag="BAR07_gt038"
                     /db_xref="GeneID:27983492"
     CDS             140598..140789
                     /gene="ycf15"
                     /product="Ycf15"
     gene            140598..140789
                     /gene="ycf15"
                     /locus_tag="BAR07_gp006"
                     /db_xref="GeneID:27983598"
     CDS             142660..143127
                     /gene="rps7"
                     /product="30S ribosomal protein S7"
     gene            142660..143127
                     /gene="rps7"
                     /locus_tag="BAR07_gp005"
                     /db_xref="GeneID:27983548"
     CDS             join(143458..144234,144917..145672)
                     /gene="ndhB"
                     /product="NADH-plastoquinone oxidoreductase chain 2"
     gene            143458..145672
                     /gene="ndhB"
                     /locus_tag="BAR07_gp004"
                     /db_xref="GeneID:27983528"
     tRNA            146259..146339
                     /gene="trnL-CAA"
                     /product="tRNA-Leu"
     gene            146259..146339
                     /gene="trnL-CAA"
                     /locus_tag="BAR07_gt039"
                     /db_xref="GeneID:27983481"
     CDS             complement(146897..153748)
                     /gene="ycf2"
                     /product="Ycf2"
     gene            complement(146897..153748)
                     /gene="ycf2"
                     /locus_tag="BAR07_gp003"
                     /db_xref="GeneID:27983577"
     tRNA            153837..153910
                     /gene="trnI-CAU"
                     /product="tRNA-Ile"
     gene            153837..153910
                     /gene="trnI-CAU"
                     /locus_tag="BAR07_gt040"
                     /db_xref="GeneID:27983470"
     CDS             154076..154357
                     /gene="rpl23"
                     /product="50S ribosomal protein L23"
     gene            154076..154357
                     /gene="rpl23"
                     /locus_tag="BAR07_gp002"
                     /db_xref="GeneID:27983587"
     CDS             join(154376..154768,155430..155864)
                     /gene="rpl2"
                     /product="50S ribosomal protein L2"
     gene            154376..155864
                     /gene="rpl2"
                     /locus_tag="BAR07_gp001"
                     /db_xref="GeneID:27983539"
ORIGIN      
        1 gattggttat gggcgaacga cgggaattga acccgcgcat ggtggattca caatccactg
       61 ccttgatcca cttggctaca tccgcccccc actagctaca aaattacaaa ataaaaagat
      121 tgcaatttct accattaatc atcttttttt atcttacctt aattatgaag atacaaatga
      181 agagacaaga ggcataaatt tccaaacttt tttatattat atagaaaatt gaatcaaaat
      241 aataaactgt aaagtcataa taactaaagg ctaatttaat tattagcacg tagtaataat
      301 atgatactaa ataaaaaggc ataaaaaact ttgtgttttg ttgaagtaaa aaaaggacaa
      361 aaataacaaa ttgaaaaaaa aaacctaata aataataaat aacggagcaa taccgatacc
      421 gatttatttg aagaggatcg gcattgctcc gttattttca aaaactcgta tacacgaaga
      481 tcgaaatctt atccatttgt agaaggagct tcaatagcag ctaggtctag agggaaatta
      541 tgagcattac gttcatgcat aacttccata ccaaggttag cgcggttaat aatatcagcc
      601 caggtattaa ttacacgacc ttgactatca actacagatt ggttgaaatt gaaaccgttt
      661 aggttgaaag ccatagtgct aatacctaaa gcagtgaacc agatacctac tacaggccaa
      721 gcagctaaga agaagtgtaa agaacgagag ttgttgaaac tcgcatattg aaagatcaat
      781 cggccaaaat aaccatgagc agctacaata ttataagttt cttcctcttg accgaatctg
      841 taaccttcat tagcagattc attttctgtg gtttccctga tcaaactaga agttaccaag
      901 gaaccatgca tagcactgaa tagggagccg ccgaatacac cagctacgcc taacatgtga
      961 aatgggtgca taaggatgtt gtgctcagcc tggaatacaa tcatgaagtt gaaagtacca
     1021 gagattccta gaggcatacc atcagaaaaa cttccttgac cgattgggta aatcaagaaa
     1081 acagcagtag cagctgcaac aggagctgaa tacgcaacag caatccaagg gcgcataccc
     1141 agacggaaac taagttccca ctcgcgaccc atgtaacaag ctacaccaag taagaagtgt
     1201 agaacaatta gctcataagg accgccattg tataaccatt catcaacaga tgccgcttcc
     1261 catatcgggt aaaagtgcaa acctatagct gcagaagtag gaataatggc accagaaata
     1321 atattgtttc cataaagtag agatccagaa acaggttcac gaataccatc aatatccact
     1381 ggaggagcag caatgaaggc gataataaat acagaagttg cggtcaataa ggtagggatc
     1441 atcaaaacac caaaccatcc aatataaaga cggttttcgg tgctggttat ccagttacag
     1501 aagcgacccc ataggcgttc gctttcgcgt ctctctaaaa ttgcagtcat ggtaaaatct
     1561 tggtttattt aatcatcagg gactcccaag cacacaaact ttctagaact agataattgg
     1621 gagcttgtta ttcaacagta taacatgact tatagccccg tgtcaaccaa tagcaacatc
     1681 gatatctctg atcctatcta tctatctatc tagaaattca gaagaatttt ttttttgaat
     1741 aaatgaataa attaaataaa ttcgaaaaaa gaaatgccta ttttttttat ttttttatat
     1801 agatatatta tttggatatg ataatcaaaa tgggttgccc gggactcgaa cccggaacta
     1861 gtcggatgga gtagaaaaat tccttgtgaa attgatatag gtaaaaaaat ctctccccaa
     1921 gccgtgcctg catttttcat tgcacacagc tttccctatg tataacatcg aagactccct
     1981 aaaaaacgct aaaaaagtga aatacccagt tgatcaacct ttattagtct tattgcatga
     2041 acatttaata gaaattaatg aatttttttg ttatctattc atcagttagg aacaatttct
     2101 aatttatcat gattaacaaa atcgttaata caaataatat ccaaatacca aacccgcccc
     2161 ctatataacc tccgcgaagt aaacaaagct cttggaaaga ttaaagaaag aacgtgctct
     2221 tcctccgtaa agaattcttc aaagaattcc gagcctaatc ttttgaaaaa aacgcgcaca
     2281 gtacttttgt gtttacgaac caaactttta acacaagaaa cccgaagtat atattttatt
     2341 ctatacaaac tctttttttt tgaagatccg ctgtgataat gagaaagatt tctgcatata
     2401 cgcataaacc ggtcgataat ataagaatct gaggaatcgg cccaggtcgg cttactaatg
     2461 ggatgcccta atgagttaca aaaacgtgcc gtagtcaatg atccaatcag aggaataatt
     2521 ggaacggttg tctcgaactg cttcatagca ttatcgatta gaaatgcatt ttctagcatt
     2581 tgactccgca ccaccaaagt atttagtcgc cccctggaaa gatagcccag aaagtcgata
     2641 taatctttgt ataagtggtt tatatgaatc cttccgggtt gagaccacac gcgaaaatgc
     2701 cattgccata aattgacaag gtaatatttc catttattca tcagaagagg catatctttt
     2761 gaagccagaa cggattttcc ttgatatcta acataatgca tgataggatg cttgaacaac
     2821 cataagttgt cctgaaaatc attaacaaag acttggacaa gatcttctac ttttccataa
     2881 aaagaaattc gctcaaaaag gagtcctgaa aatgttgatc gtaaatgaga agattggtta
     2941 cggagaaaaa agaagattga ttcatattca tatacatgag aattatatag gaacaagaaa
     3001 aatcttggat tacttgttga aaaaatggaa tttgatttct ttggagtaat aagactattc
     3061 caattaaaat actcatgaag aaagaatcgc aataaatgta aagaagaggc atcttttacc
     3121 caatagcgaa aggttcgaac caagatttcc gggcgaatgg ggtagggtat tagtacatct
     3181 aagacatagt gtaaatgtga gaaattgttc tcgaaaaaag gaaatattga atgaattgat
     3241 tggaaattat gagatttcgc catttctttt tctttccctt ctaagaaagc tacaaatcgt
     3301 agggaaaatg gaatttccac aatgactgaa aatccctccg atatcatttg cgaataaaat
     3361 tgattgttgt gtccaataaa ttgatttgga ttagaatcct tagcataaat actcaaatga
     3421 atccgttgat acgtccgact aattaaacgt ttcacactga gtgaactaga tttattgtca
     3481 aaacccccat tttccaacag aatcatcgat ctatttaaac cgtgatcatg agcaagtgca
     3541 taaacatact ctcgaaaaag aagtgggtat aggaagttgt gttgctgaga tctatctagt
     3601 tctaaatgga tttgatattc tttcatttga aattcgattg caacaaaagg taaggtattt
     3661 attggattat caaatgatac atagtgcgat acagtcaaaa caaagtattg tagtaaaaaa
     3721 aaatggatac cttggaaacg ggtaaactca ttaccggatt ctcgattttc tcatttttga
     3781 attggtttat gtttgttata gtataaatcg gtcgttagaa accctttatt tttgcaatcc
     3841 aaccgctctt ttgattttgg aaaacaaaat atctttatca atatactgct tcttctacac
     3901 attcatctcc aacccataat agggacaaac tcacagttag gactcattaa aaaaatcgct
     3961 aatcgactca cggaaaaccc cttccccgca ttaggaacta atatcttttt aacgtttaat
     4021 tagatcgggg aattattcaa attcaattca gaagagaagc tcgttccttt ttatttcccg
     4081 agaattggaa ccataaggct ctatccattt attcacctga cccaactttg aattcaattt
     4141 tttgttctgc gccaacaatt caaaccctat tttgaagcca ttgaatcaga ataaaatatt
     4201 ctcaaaattt tccattgata cgacatgctg gtttttccat tcattccttt caggatcagt
     4261 cgtggtctta caaactctcc cgatggtatg gacgaatcct ttgtttcata gaaatgtgta
     4321 aaagatgcta gccgcactta aaagccgagt actctaccgt tgagttagca acccgaataa
     4381 ttcgaatggg tggatacaat cggaataaaa aagaaataaa agaaaagaaa tgaaattgca
     4441 caacggaatc aaaatattaa attagcaaga aatagactaa caaaatttag aatcgattgg
     4501 gaacataaaa aaaagacttc ttgtataaca gtgaatccag cgaacccatt actttaattt
     4561 tgaatgaagt aaagaaaaaa aaaccaaacc tctgttacgg agataaatag gtacggagag
     4621 aaatgggtcc gtttatcctt atccacgatc gaattatagt tgttggatac gctgttgtca
     4681 atatgacggt gaatgttgaa tattcatgtt aagaaaagaa tctaaaaaaa gaaaatggcg
     4741 aaaacaaaaa gaatgaattt attaatttaa ttaaaataaa aaaaaaaatt agaaattata
     4801 aaatgaaata aataaataat atagaaaaga aataatttag aaatgctttt gaaaaaaaaa
     4861 atcgaaaaga aaaagaaaga acttgcgtta gatttgcact acatatttac tatacataaa
     4921 tacaaatgga tacatagcta tagctgaaag aataaaaaaa aaagaaatct cgggttgaca
     4981 tggattcaat caatcaatat aagtaaaata aacaagttga atcccttgtt ttgtgatttg
     5041 ttaatagatt tacaacgaca aactataaaa cgcccggttt cgattgcgag taatgtaaat
     5101 tttcgatttc tcgacccaat tagttcgttg tattcatttg atctttttta tatgcatctt
     5161 atatcaataa aattctagca ataaaattga tttttgttct tctgcttatt ttttttgtcc
     5221 ttatacttcc agaacatgat actttatggg agcaatatta aataggaata aaaaataggt
     5281 atgaatagaa caaaaaaggg gggagtagta aagaaaaagt tatacaaaac tatataggag
     5341 tcatccacac cctctttttt ttattctata tcctcgatgc aatttcgttt aattaagatg
     5401 aagttcctta aaaatcccag ccttctttga aatatcatga accgttcctg taggttgagc
     5461 gcccttgtca aggaaatcta aaatagcagg aatattgaaa tgggtttgat tatttatcgg
     5521 atcataaaaa cccactttcc gaagatctct tccctctctt cgggatcgag catcgattgc
     5581 aacgattcga taaacagctc attgggatag atgtagatga acaatacccc ccctagaaac
     5641 gtataagaag ttttctcctc gtacggctcg agaaaaaatg attagaaatt gtgtgattta
     5701 agtccttctt tttcgaaaaa aaaaagcatt tgtactctca taactcaagt tggataactt
     5761 ttaaatagcc caaaagaaaa tctttaggga tttctttttt tgagtggtct ctaaccccct
     5821 tttttgtttg tctcgtttcg aatcgatttt ttgattctta attcccattc tgatctaatt
     5881 gttgagacaa ttgaaaacgg tatttccttg ttccaggatc ctttttatct ttgccttgaa
     5941 tcattgggtt tagacattac ttcggtgatc tttcgttttc aaaaatggcg gcaacacacc
     6001 cccttttgcg ttctatcaaa gaatcatacg aacaattgat tcctgcatga tacacttttc
     6061 atcgaaagag ttttaccaat tccaacaaat tgtcgttttg gatttcaaaa ttgctcgaat
     6121 cggattcttt caatttatat atcgaaaata tacttacgaa gtttgttaca acttattgat
     6181 tggtattaac cctagatcct tgcccctgcg aaatgaacaa ataccttcta ctcaagctcc
     6241 atcatgtcct atttacacta caccccaaca aaaaacgaga attttagtag aacagaacaa
     6301 agtatgtcga gccaagagcc cattcatttc tagataatct acaatctaaa atggcggatg
     6361 aaaaaaaaaa atccacagcg gatcgtgtcc ttcaagtcgc acgttgcttt ctaccacatc
     6421 gtttcaaacg aagttttacc ataacatttt tctagttttg aaccggtatg taattgattc
     6481 aattatggaa tcatgaatag tcattgcttc ggtcaatacc cagtcctttt tccttcgata
     6541 tgaaaggaat agttagttaa tttatgagga agaagcctca gtaagaattt aatttcaccc
     6601 tctattttca ttttattgca tgaatgcaat atttcttttt atttctaaat aaaattctaa
     6661 ataaaacaaa aaagaacacg aataaaaata aaaagaaaat aaagtaaaaa gtaaataaga
     6721 ggatgaagat atatgaatgg accccgtctc aattattaat tattactaaa tacatttcca
     6781 attattaatt agagccaaac atcaaatacc tccagctcaa agaaaattca tccatatgaa
     6841 actcgattga ttatgagatc ttacatcgct cactaactcg tatggacccc actcccaatt
     6901 cattctgggg gatgattaat cataaataaa aataggatcc tatttgatac gggatgctag
     6961 actcttttgt atagataaaa agccaaaagg gtccagatta cgtcattctt tactagaatt
     7021 gttcttttac cctaaaccgg tcttagaaac ttaattccat tgattgaatt caatcagtac
     7081 cacgaatacc ctcttgttta gatttcaaga aatgaaataa aaaatttggg ctgtcttatt
     7141 acttattaaa aaaaaaatat aagaaagata gaggttttcg catttcgatt tagaatgtat
     7201 ccttgcaaat tcacggaggt agggtatgga aggatttttt aagccactca cttacatatc
     7261 aaagtgaaag ggagggggag ggggagggcc catccgactt tttttgaatt caaattcttg
     7321 tgatctatgt tgccatctta cttggatcac aaatggattc cgttttattt tcgtattatt
     7381 tgaactcgat tcaatttatg aaaaaacatc ttattcagag aagagttttg aaaattcgaa
     7441 acaagaagtc cattttatca aaaattagac tcttaaaaaa attatactct gaaagagagg
     7501 ttgctcaaaa aagtaatttg gagtctgata ttcggatatt cggatatata taagaggtcg
     7561 ctctgggacg gaaggattcg aacctccgaa tagcgggacc aaaacccgtt gccttaccgc
     7621 ttggccacgc cccatttgaa tttcttttct attcgatact aataaacact aatattggtt
     7681 ggtcgtcaat tcccggccaa atctctattg aataaattcg attctttttt ttaagatttt
     7741 gacacaagta gatggagaat taaactccat ttattgatca ttacatagaa ttcaattaag
     7801 atattgtatg aaagtatgat ttcttctatt ctcttgtgag aattgaagga tttttgtttt
     7861 gattggttcg gttcaaagaa gtattttttt tgtctacctt actttctttt cgtcattttt
     7921 agcttatatc aataacatat ttttaactca atcaaaatac aattatctcc aagaacaaaa
     7981 tgtttgttat gcttaatacc tttagtttga tctatatctt tcttaattct gccctttatt
     8041 cgagtagttt tttattcggc aaattacccg aggcgtacgc ttttttgaat ccaattgtag
     8101 atgttatgcc agtaatacct cttctctttt ttctcttagc ctttgtttgg caagctgctg
     8161 taagttttcg ataagatctt taatagtgtc cgagaaaaat tcatgattta ttcaagctcg
     8221 agaaaaaaaa aaaaaattct aacaattgat aagaccagat gagtcttcca atttgaatga
     8281 accctcaagt aaaacagtaa aattcttggg cagacacgat aaatttagat ttccccattt
     8341 cacgattctg accctttttt tcactgaaag accctattag agtccgccac aatatcgaag
     8401 tcgaattgtg ttaatttcga aaaataaaaa ctcttttgta tttctatcaa tttgaaaaaa
     8461 cgtttcattt cttggtgtca aaataggata tgtagtataa aaatagagaa tctattctct
     8521 ttttcccccc caaaaaaatt ttggagattg tgtaatgctt actctcaaac tctttgttta
     8581 caccgtagtt atattctttg tttctctctt catcttcggg ttcctatcta atgatccagg
     8641 gcgtaatcct ggacgtgaag actaaaaaat aagaaatttt tctttacttt attcttatta
     8701 ttcttagaaa tgtttttagg atttgatttt atctattcta catctttaac tagtcaaata
     8761 aaaaaaagca aaagggttcg ctaaattcga atttgaaaga tacccagtca gcgacggaaa
     8821 cggaaagaga gggattcgaa ccctcggtac gaatagctcg tacaacggat tagcaatccg
     8881 acgctttaat ccactcagcc atctctccta attgaaaaaa aaaaataata attactatgt
     8941 tacattacac aaaagataat gcttgaaaaa aaggccattc tttattttaa ttttatagaa
     9001 ataaaaaatt aaaataaaga atggcctcga aagagatatc tcgaatcaaa atagaaaaaa
     9061 ataaagaata tctctttaca aaattacaaa aggccgtttt ttttattttc acggcctggt
     9121 ctggtcagta ccaagccggg cccttttttt gttccaatga accatacata gaaaaaatga
     9181 tttagatgga atcaaagtgt aatttcttat tctttattat tcttttgttt cttcttcttt
     9241 ctttatttaa tttactttta ctggatactc gaaaaaaggg aaaaacagaa cgatgtattt
     9301 ttttttgcac aatgcatttt atgttatggc ttaaattgtt ttgtcgagcc gtatctgtca
     9361 aaactccttc aagaaccaaa tttgttattt tatttagtta ttcaatttcg tttttttttt
     9421 atttttaaac aaaataagtc ctcttttcct aatttcatta ggactcctaa caaacacgtc
     9481 aatactctaa gctctaattt gcatttcatg atttttttta tttctgtcct atatggatta
     9541 cgtccgattc ccttgttcga caaaagtccc atttctatac aataatcgta ttgtagcggg
     9601 tatagtttag tggtaaaagt gcgattcgtt ctattaatcc tcttaatagt taaggggttc
     9661 ttcagtttca ttcatattct gatcaaaaac tttatttctt aaaaggattt catttgaatc
     9721 ctttacctcc aaatgaaaga ttcgaggaag aatatccatt ctcgtgattt gtatccaagg
     9781 gtcaattaga aatttcaaat ttggattatg aaattacgaa acagaatttt tgtgaatttg
     9841 gaattggatc aatctttcca attgaataag tataagtaag ggatccatgg ataaagatag
     9901 aaaagtctat ttccaatcgt aactaaatct tcaatttttg ttttgcatag ggtagattga
     9961 agcaaaatag ctattaaacg ataactttgg tttactagag acatcgccat attcatatcc
    10021 tattttttta gctcgggaga aataaaatac ttttcctaag gattctctca aatagaaatc
    10081 gagaacgaag taactagaaa aattgggatt gttataacgg cactcttcta gagggatcat
    10141 ctagaaagcg aattgttttg aatgcattca gacaaaaaaa gctgacatag atgttatggg
    10201 tcgaattttt tgatttcgtc cccgtcttat atcttgggaa tttttccatc ttccataaag
    10261 gagccgaatg aaaccaaagt ttcatgttcg gttttgaatt agaggcgttc aaaacggtga
    10321 atcgacgtcg actataaccc ctagccttcc aagctaacga tgcgggttcg attcccgcta
    10381 cccgctccat atgataatga tatcaatcat tatatcaatt cagcgatgca ttaattcaat
    10441 ttgaattaat gcatcactga attgaatacg taattccgga aattctctca ctgattcttt
    10501 atggtatttt ttccgaacaa gagataggaa aaaaaaaaaa tgcgaaaaaa acaaagtagg
    10561 aatgaaaagc gtccattgtc taatggatag gacagaggtc ttctaaacct ttggtatagg
    10621 ttcaaatcct attggacgca atttagcaat ttatttgcat ttccatagta taatatatat
    10681 attctatact ttgcatatga tataatatga tatgattaga ttaataaatt attcgattca
    10741 aaaatttcaa ataaaaagta aaattacgta tatttatatc ttatttagcc ttatatctta
    10801 tttgacttat atcttattta tttattttat cttatttatt tattttatta attaaataat
    10861 aatcaatatt aaataaagta ctataaagat taagaacgat agatttttta tttataattg
    10921 ttcctgaagt agaaagcgtt ccatttgttc ctgaatagct tctttcaaaa gggcttccgc
    10981 ttcctcggtg aatgttttag tagaagatat gatttcttgg aactgaggtt tattcgtttt
    11041 taaataagta cgtaactcac cgagaaattt tcttacctgt ccgatttcta atgaatcaag
    11101 ataaccattc gttccagtat aaatagtcat tatctgttct tcgaccgtga gaggggctga
    11161 ttgggattgt ttgagcaact cacgtaatcg ttgacccctt gccaattgat tctgagtagc
    11221 tttatcgaga tcagaagcaa attgcgcaaa ggcttctaat tctgcgaatt gggccaattc
    11281 caattttaat ttgccggcta cttgtttcat agctttaatt tgagctgcgg atcctactct
    11341 ggagacagaa atacccacgt taatagcagg tctgattcca gcattgaata gatccgcgga
    11401 taagaatatt tgtccatctg taatggaaat tacattagta ggaatatacg ccgaaacatc
    11461 tcctgattgg gtttcaacta ttggtaaagc ggtcatactt ccttcaccta actgaaaact
    11521 taatttagcg gctctttcca aaagtcgtga atgcaaataa aaaacatctc ctggataagc
    11581 ttcgcgaccg ggtggtcttc gtaatagaag agacatttgt cgataagcct gcgcctgttt
    11641 ggagagatca tcataaatga ttaaagtgtg tcgttcacgg tacataaaat attcagccag
    11701 agaagctcct gtataaggag cgagatattg taatgtagcg ggggaatccg ccgtttcggc
    11761 taccacaata gtgtattcca tcgcccccct ttcctggaaa gtagtcacta cctgagccac
    11821 agaagatgct ttttgaccaa tagctacata aacacatatt acatttttcc cttgttgatt
    11881 gagaatcgta tccgtggcta ctgctgtttt accagtctgt ctgtcgccaa taattaattc
    11941 tcgctgaccg cgtcctatag gtatcattga atcaatagca ataagtcctg tttgaagagg
    12001 ctcatatacg gaacgtctcg aaataatacc tggagcggga gattcaatta atcgagattc
    12061 agaagctgaa atttcacctc gaccgtcaat aggtttagcc agggcattta taacacgacc
    12121 caaataagcc tcgcttactg gtatctgagc aatttttcct gtcgctttta cagaacttcc
    12181 ctcttgtatc cttaaaccgt cacccattaa tacaacacca acattatttg attccaaatt
    12241 cagagcaatg cctattgtac cctcttcaaa ttctactaat tcacccgcca ttacttcatc
    12301 aagaccataa atacgagcga tgccgtcgcc tacttgaagt acggtcccga tatttacaat
    12361 cttgactgct ctattatatt gctcaatacg ttcacggata atattactaa tttcgtcggc
    12421 tctaattgtt accatgagta taattttttt tttgtttttg ttaaagaaaa aaaacaatgc
    12481 ctacaggaaa aggactaatc agttatttct gccatcgcct caaacgtgtc aatattctca
    12541 ctaatggtac gtaaatgtaa ctccttgttc aaagaactat tcagagtgcc tcgagctcct
    12601 tttaaaactt gttggaaaac ctgttgtcgg acttgctgaa ccgccctttg gtggtcaaaa
    12661 cgaatggttt catttttgta attttctaat tcttccaaag tcttataagt tgacttaatc
    12721 aaattcaatt tttctcgttc tatctccgag tatccattca ctcgaaattg atctgcttcc
    12781 ctttcgactt tccgtaagcg agcccgggct ttttccagcc gttgaatggc ccccccctgc
    12841 agttcctctg aatttcgaat agtattcagg atcttccgtt ttcgattatc taataaatca
    12901 cttaatgaaa gtagattatc tttccattca tctcaaaact tacacgatcc cttcccgaac
    12961 caaacatgaa tttttcgatt catttggctc tcacactcaa ttacttcaac tttttaagta
    13021 tgggggcaat tcccatatct ttttttttaa tgtaatgagc ctatcctcta cctctcttct
    13081 ctattcatat tccaagatgt cgcgactaat cactaatcca agaccagaat attttgagga
    13141 ctcttctgac ggaacaaaac aaaaatattg aattgtcagc aaagttgttt ctttttttcg
    13201 tcaaatccaa agaattcttc ttactttata ttatacacag gtcaccgatt cagcataaaa
    13261 agcggttgat tgaaatattt caaatatttt gcattccaat aaaagaaaag gctcaaataa
    13321 ttttatcgac atgagtgttt tatatcgaaa aaaaacaaat tccaattatt cattttgcaa
    13381 acatttctat tctatattaa tatagtagta gaaagagtac catgctgcgt ctggacttca
    13441 aacagtttgg tttagcttta accatgttaa tgaccccaca ctattggttt ggttgataga
    13501 gaatcaaagt agatttacca atgaatcacg aaatgctatg gttcttaaat atgatttgaa
    13561 attgattcag aagtaattcg cggaatcgtg cacctttttc gatctagtta taatgaaaaa
    13621 aagtacagct ggttggatcc agcctattct tgaaataaac aactcgcacg cactcccttt
    13681 ccaaaaaaga tcaatacacc aaggactaca cttagattta ttggatttgt tgctaaaata
    13741 tcggtattaa acccgaaact cccggcaaat gaccagcgaa ccaaggaaac gaaagaatcg
    13801 gttatatttt tcatattatc tcctctttta gatagactaa aaaaaaatac gtaatttgca
    13861 tatttatagg attaaacaaa gggattcgca aataaaagcg ctaatgctac aaccagtcca
    13921 taaattgtta aagcttccat aaaagccaga ctaagcaata aagtacctcg tatttttccc
    13981 tccgcctcgg gttgtctcgc gataccttct acagcttgac ccgcagcagt accttgacct
    14041 actccaggtc caatagaagc aagcccgacg gccaacccag cggcaataac agaagcggca
    14101 gaaatcagtg gattcatgat aagttcctcg cactaaaata aagaaatagt taatgataca
    14161 atcgtccaat gaattatgac ttaattattc catcgctaag attcatccag tcgaaataac
    14221 taagaactcg gaattgaagt aataataata ttagtattaa accataaaag ctacttcgat
    14281 atctcttttt tagttccgat ccacaggatt tttgtgaatc catacgactt ttgttcttcc
    14341 atttcttctt tccaaaccct tttttaattc ttcgtccgtt agttttcttt atttcatcgc
    14401 tttattcatt cacattcaat tcacaggcaa agacgaaacc gaagaatttc tattggaatc
    14461 tctatctaag ttcacaatag tagggcggat tagatatatc tttagttaat atataactat
    14521 caatatctaa tatcatatat acatgtcttt cttccataac gtaaaccaac tattcatatc
    14581 ttcatatctt agattcaaac tattcatatc ttaaagtcaa tcgtattcta gaatcattct
    14641 tggaaccata cacaagagtt ggcttagagt cattagatcc catataccca attctgttcc
    14701 cctctcccaa tcaacccatt ttttatgaat ctcgtttggc gaatcattgc atagaaataa
    14761 acataagtat tttattccgg taaggtcatt cactttaatt atttaataat attttctttt
    14821 ggtcaatcgt tgaattgaat aaaatcaact gaaatgagaa tcattctaga aagcatcttt
    14881 ctttttcttt ttttttttta atcacacacc gtgtaaattg tgatactatg atactataag
    14941 aatttttata ttaagaattt ttattcaaat aatgactcct tatatttgaa ttgaatgaac
    15001 aaaacaatag aatgataata ttcattggca ggagtatgat ataataaagc caaacatgaa
    15061 ttttaggaaa aagatctttt tgatctcttt ccttttttac aactccccaa tatctgaatt
    15121 tttttttcta tgactcttgg tcgtatatcc cgtatttgtc tatttctatt tgtatattga
    15181 tgtttcctaa gtggattatc tttagttacg catacactgc gttattctaa ctagtcaatg
    15241 atggccctcc atagattcgc ctatataagc cgccgctaaa gttgcaaaaa taagagcttg
    15301 aataccgctt gtaaataatc caaggaacat cacaggtata ggaaccacta aaggtactaa
    15361 agaaacaaga acaacaacta ctaattcatc agctaatata ttcccgaaaa gtcgaaagct
    15421 aagtgataaa ggttttgtga aatcttctaa aatgttaatg ggtaaaagaa ttggagtcgg
    15481 ttgaatgtat ttactgaaat aacctaatcc ctttttagaa agacctgcat agaaatatgc
    15541 tactgacgtg agcaaggcta aagcaacggt agtattgata tcattcgtag gtgcagctaa
    15601 ctccccatgg ggtaactgta ttattttcca aggtaaaaga gcaccggacc aattcgaaac
    15661 aaaaataaat agaaacatag ttccaataaa gggaacccat ggaccatatt cttctccaat
    15721 ctgagttttg ctcacgtctc gaataaattc aaggacatat tcgaagaaat tttgaccggc
    15781 agtcggaata gtttgtggat tccgaacagc tataagggct gaacctaata agatagcaat
    15841 tacaacccaa gaagtaataa gtacttgggc atggacttgt aaacctccta tttgccaata
    15901 gaaatgttgg cctacttcca caccggatat atcgtataac ccttttagtg tgttactgga
    15961 acatgatata acagtcatat tgccctctaa cagaaataga actttaaaaa gaattatttt
    16021 gattcaaccc tctccctttc gacttgtata cttaaattag aattatccgt tttgaatacc
    16081 cgctaatcac ataatatcca cagttttttt tatttctttt cttttatgcg attcaagaag
    16141 agtaaccgat tccaaaaatc catgtagtta ccaaaaaatt tgatttatct tattattaat
    16201 caaggatttc gtatatagct agaacgaccc tcccaaattg caaatacaaa ttgattaaga
    16261 attaatcgga ttgaagctat agcgttatcg tttgctggaa tcaaaatatc tgcgagatcg
    16321 gggtcacaat ttgtatcgat taaacaaatt gttggaattc ccaaagcgat acattctcga
    16381 agagccgtat attcttcttg ctgatcaacg acgattacaa tatcaggtac ccccgtcata
    16441 tattgaatac cgcccggata cgtttgcaag cgtgataatt gtctcttcag gacagccgca
    16501 tctctttttg gaagacggtt gagtctcccc gtcttttgtt ccgctctcaa atccctgaac
    16561 ttatgaagtc tcgtttctgt agtggaccaa ttcgttaaca taccaccgag ccttttttat
    16621 taatataata taatgacata taatgacacc gggttcttat tgcagctcgt gctactaaat
    16681 tcgcggcttt ataacaagct tctgataaaa aacgagcagt tcttgtcaga tttgtaatat
    16741 gaataccttt atgttttgct gagatatagg gtgacattct aggattccat ttcctagtac
    16801 catgaccaaa aggaattcct gcttccatca tctcttccaa attgatattc cactatcttc
    16861 ttgccatttc tccccatact tcctcttttt tttatcaaaa aaagatttga taaaaaaaag
    16921 agacgaagtg ccctgaaata aataattgtt ccaatggaac cttctcttct accagagatt
    16981 ggccattgat acacaatcca ggccattcat tactttctat tcgttattat ctttcttttc
    17041 ttactattaa gaaatcaaag gatcaaaaat agttaagaga atccgctcct taggactcat
    17101 taaatcctct aaatgattgt tctgatgtat catggaaagt ctttgaaatg caaaagtcta
    17161 ataattcttt gtggtgtaag aaaatatcta tcatcccccc cccgaataaa ttcctttttt
    17221 tgtttccaaa agaatattgt tatgctgccg tgaacagtgc acgaatgctt tgaatccggt
    17281 accaacgggt atcatccccc ccagaacaac gttctctttc aggcctttca accagtcgat
    17341 acgaccccgg agagctgctt ttgctaaaac ccgagcggtt tcttgaaaac ttgcttcaga
    17401 tataaaactt tgagtattca gagatgctct cgttattccc aataatatag ctcgataaca
    17461 gatcgcttct tccaaagcac gccccgttcg ctccgcttgt aacaatccaa taagttcgcc
    17521 gggtaaaaaa atattagaca ttccatcttc tgaaaccaac acttttgatg ttatttgacg
    17581 tacaataatt tcgatatgtc tattatggat ttggaccccc tgggatcgat aaaccttttg
    17641 gatcttatta accaaagaga tacgactttg cactatagtt agctcagcac caattaagaa
    17701 tccccaagga atcccaagaa ttcttgttat acgcgcgttc caaccctcaa ctcttttttc
    17761 taggttcatc gatattgaat caatcgaacg cacttctaac acttgttcta cttttggaag
    17821 accctgcgtt atatcaccag atcttgattt ttcatatata aatgtaatta atgtatctcc
    17881 tttataaagg atttctccat aatgcccatg aacagttgct cctggagtag ccaaataagg
    17941 cttagctgat cttattacta cagagccagc ttgaacaatt aaaacttgac ctgatttgag
    18001 gtgtggtcca tttgtggcta tccatatatt ttcacaaata aactgcccaa gactcattat
    18061 tgtggatatt tcctcacaat aattatgatg gataaaatac caattcaaat taaatggatt
    18121 caaaacaatc ttactgtctg gatcaggatt ataaattctc tcgttttcat ccattaaata
    18181 aaatttacgt aatttacgta cttgaaaagt ctgttttaaa ttatcaagtt tcaaatagtt
    18241 atttaccgaa atcagattat aagttattaa atagtaaaat gaataaaaat tcgcaatttg
    18301 aaggactgtt cctaagggtc ccaacgaatt cctaattgga attagaggat ctttttgaat
    18361 gtgaattgat tgctttatca cattatgata tttgatatcg ttgaatggac ccattcgaaa
    18421 acaattagat gatgacaaaa ttatcaaaga ttggcattcc ttatttcgat tcaacaacgt
    18481 atgaatagtt ccttgatttt ggctaagtga ttgttgaacc cttgccttga aataaatgga
    18541 gtaaaacgga tttatattgg tgcgatctgg accattatca gagatcaatc ctggacttga
    18601 cggagcattc ctttttctga tatacgaaat atgggattgc actaagtcga ttcttaggaa
    18661 atctcgaatc ataccatttg tacttacttc aacaaaggaa gcacagacct cttcgacgga
    18721 agaacttttt ttgtcttggt cccaattcaa gactaaacaa gttcgaacta attgaatact
    18781 tgtgtcagaa ataccccgaa agggtttgcc ctttccataa aggatataat tgacaactcg
    18841 aaggtgcata ttatcctttt cccgcagcag atcctggggg aagagtgttg ctaaattgat
    18901 accgttcgct atttcatatg tgactacggg tcgaaccaaa acaaaatgct ttttcttggt
    18961 aggtgtgatc cgttggacat agatccattt tttcaatttt tttgattccc gggtggattc
    19021 cttaagttct ttttttcccg tttccggcgg tatcaagatg ccactgtgtc gggatatctt
    19081 atctgtttcc ccaggaaaat gaatatcccc agaaaaaatt tttagttcaa tctttttttt
    19141 ttttttctcc actcggacca atccgcccac ttggcttctt ctatttaaag cgattcgggt
    19201 atctactcca atgatactat tattccgtac cattacgtaa gaagattcgg gtaaaatatg
    19261 cacttcctcg ggaatgaaaa aaaagcgatc aattttcatt tgaaattttg gcttaatttt
    19321 tttgactgct cgatactcaa tcaagtcctc ttttttgacg attgaatgcg cccctatagt
    19381 cccatattta gtaattcctg aattctttct tctgtatcga ggatcatcaa aataagcaag
    19441 aatactattt ttacggaaaa taccctttat gggtatttca atcgagatac ctgaatgggg
    19501 cattagttct ttctcttgtt cttgaatgga ttggaacgga atgagaaatt gatttcttcg
    19561 cctttttgcc aataaatcag aattcttgtg gagaattgca ggatgtatga gattacaacg
    19621 accaatacct atgattcgat taaatcccga ataatccaaa ataccatctt cttttttatc
    19681 agaaaaatct gacctaacta attggtgtct cacttgatca ttattcactg agaggctaga
    19741 aatatatctt cgtttgacag aatgagaatg gatgttcagt tgatcttgat ccttgtggag
    19801 tgaaaaagaa actacaccgg atctgcacga acctcctgat aatatccata aatgacttgt
    19861 ttttggtaag agccggacat tactatattg aaattcgggt gcatggtaca cgtcggtact
    19921 ccagtgcatt tctccctctg agtcagaata aatatgtttt cgaaccctct ccttaaaatt
    19981 caaagtgtat gttcccgccc gaatctcagc aatcacttgt tctgattcta catattgatc
    20041 attttgaact aaaagaaagc tttttggtgg aatagtcacc ttatgcataa tatcttcact
    20101 ctcaataatt acatacaaat ctatatcaca tagaaaagca ggatgcccgt gccgtgtacg
    20161 tgtgggatgg actaaatcct cattgaattt tatttttcca ttagaggggg ctcgcacatg
    20221 ttctgcgatg ccccctgtaa atactccgcc ggtatgaaaa gttcttaatg ttagttgagt
    20281 ccccggttcc ccgatggatt gacccgaaat aatacctaca gcttctccca attcaaccag
    20341 gtcaccatga gtgggactcc gaccataaca taatcgacag atccaagagg tactcctaca
    20401 agtaaagggg gttcgaatag atattgcttg tgttcgaaag gttatgaatc gattgacgag
    20461 tccaatccca atatcttgat ttcgaatggc aatgcatcgg gggcctatat atatatcgtc
    20521 tgctaataca cgaccaatta atgtttggct aaaaactctt tccgacatca tccggttttg
    20581 aggacttaca gaaattcctc ggatggtgcc acaatctgtt ctacgtacaa caatgtgttg
    20641 aactacttca acaagtcggc gcgtaagata tccagcatct gatgttcgta cagcggtatc
    20701 cacaactcct ttgcgggctc catagcaaga gattatatat tctgttaaag acagtccttc
    20761 gcgtaaattg ctttgaatgg gtaaatcaat catttgccct tggggatcag acattaatcc
    20821 tctcataccc actaattggt ggacttgaga tgcatttcct ctagctcccg aaaaagacat
    20881 tatatgaact ggattaaagg gatctgtcat cctaaaatta ggattcattt cttgtcgcaa
    20941 atattcactt gtagcatacc atatctcaat ggattggcgc agtttttcta ccgcgtgtac
    21001 attcccataa tgatggtgtt tttccaaaat caaactttgt tgttcagcat cttggactag
    21061 ccatccttta gaaggtatcg ttaaaagatc atcaattcct aatgaaatgg atgtagcagt
    21121 ggcttgctgg aaacccagag tcttcacttg atccaggatg tgtgatgtat atgccattcc
    21181 gaagtgatct attaacctgc taataagtcg tttaatggca gttccatcta tcattttatt
    21241 gtgaaagacc agacccgccc gttccgccat aggtacctcc atattccgtt gagtaggatt
    21301 cgacaatgga tttgagtcaa tgattggaaa acttcctttt ctcgatcttg attcgcgttg
    21361 aaaggtcaag aactacggtc ctagttgaat cggaaaggcc cgaattcaca tcggtgttat
    21421 agaattactt agcttagaca ccatatgatt aggtaccata tgagcaggcc cggcaaaaac
    21481 cttgtatcgc ttcttcgatt tctcgataaa gagaaatatg accaacggtg gttcgaatgt
    21541 atatacaaag aatttctttt tttacacttc ttactattag ataatgtcca taaatctcat
    21601 gataggtacc caaagattca tagtgaactt cgatgggagc ttcccttgaa gcaataacgc
    21661 gttgatctag tcgccaccgg agccacagag gactatctaa atggattctt ttctgccgaa
    21721 aagctccaat tgcatcatag gaattacaaa aaaaggggtc tttcgtataa ttatagctat
    21781 agctattatc gccacttctt tgattttgat agtttcttcg attacatgga ttatacctat
    21841 ttgcacaaat acctcgaaga ttcctgctcg ttaatacata gagtccaata agcatatctt
    21901 gagtcggtac agaaatggga tccccaatag caggagacaa gagattcata tgagaaaaca
    21961 taagtaaacg agcctccgct tgagcctcta aagataaagg tacatgaaca gccatttgat
    22021 ccccatcaaa gtctgcattg aatcccttac agactaatgg atgtaaacaa atagcacgtc
    22081 cttccactaa aacgggctgg aatgcctgta tgcctaatct atgcaaagta ggcgctcgat
    22141 tcagcaatac aggatgtccc cgcataactt cctgaagtat ttcccatata atcggccctt
    22201 tgtcccgaat tttactctta gcaactccta tgtttgaagc aagatgttgt ctaattagac
    22261 tacaaattac aaatgcctgg aaaagctcta ttgcgatttc gcggggcaat ccacatcgat
    22321 gtaatgaaag tgaggggcct acgacaatca cagaacgccc cgaataatcg acccgtttgc
    22381 caagcagagt ctcacgaaat cttccctctt tgccttcaat tacatctgaa aacgacttat
    22441 acaccttatt atgaccatcc ctcattggtt gtccacggat tccattatca agaagtgtat
    22501 ctacggcttc ttgtaccaat ttctcctgac acattactaa ttcccctggc gtagatctac
    22561 ttgttgttaa tagatcggta agagtattgt tccgatagat aactcttcta tagagttcat
    22621 taatatctga actcattagt ttacctccct ctatctgaat gatcggtctc aactcgggag
    22681 gaagaactgg taatagacat aaaaccatcc actctgggtc tatatttgtt cgaataaaat
    22741 gcttagctaa ttctatgcgt ctaaccaaaa aatcccttct tcttccaatt tttcgatctt
    22801 cccattcatt acctgtgggt ccttcttccc ctaattcttt ccattcgacc cacgaataat
    22861 ctataataat tcgcaaatct agatcggcta attgttcccg gatagcaact gctccagtag
    22921 aaatttctcg gttgcgaaat atatcgaaac cttgggtagt aaaaaaaagt gggatgctgt
    22981 atttccagga ttggatttca tattcgaata aacctcgtaa tcgtaaaaaa gtgggttttt
    23041 tagctatagg cctagcaaaa gaaaaattgg gataggatcc tataggatct cccccccttc
    23101 aaaatcggac atgagcgttt cccctcatcc ggctcaagta gttacactaa attaaggcta
    23161 aagaaagggg ttcccacttt caaattctag aaaacacccc aaacaactac tccttactca
    23221 agttcctagt gaagactaag caacatttcc tcgattcatt ttaaatgaaa tgttcaattt
    23281 ttgagtagtc tacttccccc gaatcatgaa tctcctattc aaattaaaag aaagaagtac
    23341 cttgaaattc ataagggatt tccttgtcta tgtatcgttc catgcgatct tttaggtcct
    23401 gcttcacctc gacggttcga cggttatgcc acgatgtcct taaagcctat atgcgatgta
    23461 tagactcccg taaccatgac ctatttgctt atttgaagat aatttcattt ctttctaaag
    23521 aaagggaatt attaattccg caaaagaaag aagtcttttt ttttttcacg aggtacaact
    23581 atcaattttt atttcttttt tactgaatcg accatagacc cattcccctt ttgatttggg
    23641 agtattgaat acacccctta ttctgagctt catgttactc ctacatgtca gattctgggc
    23701 atcccaattc gattgactgg gatgacagtt tcatatttct aatctgtaaa atcaaaattt
    23761 cgatcaaatc acacatcgca atatactaga ccttctaatt ctttaagagg tttatctaaa
    23821 agattcgcga tataactagg aagacgtttc aaataccaca cgtgggttac tgggcatccc
    23881 agttttatgt atcccatttg atatcttcgt atccgagaat caacaaattc aactccgcat
    23941 tgttcacaaa attgcgggtc ttgcttttca tctccgatta ctcgataatt tccacaagca
    24001 caaattccac ttttaatagg tccaaaaatt ctttcacaaa ataatccatc tttttccggt
    24061 ttattcgttt tgtaatgaaa agtatagggt tttgtcactt ctccaactat gtctccatta
    24121 ggtaggattt tattggtcca agcgcttatt tgttgaggag agactgatcc aattcggagt
    24181 tgttgatgtt tataccgatc aatcatagaa gcaaatttgt gattcattcc gattaagctt
    24241 ccttcttatt aatctggaag tttttctcag atacaaggaa atgattcagt tccaaagcca
    24301 aagatcgtag ttctcgaacg agcaatcgaa aagattctgg agcatcttcg ggtttaggta
    24361 ttgttcctcc aatgatcgta gtaccaagta cttcttggcg agctctaata tgatcggatt
    24421 tataagtaag catctcttgt aaaatatgag caacaccaaa gccctcaaga gcccaaacct
    24481 ccatttctcc gacccgttgc cccccttgct tggaccttcc tctaaggggt tgttgggtta
    24541 caagtgcata atgcccactg gaacgcccgt gtattttatc atcaacttga tgaattaatt
    24601 tcaagatata aggctttcct attataacag gttgttcaaa aggacctccc gttcgtccat
    24661 caaatattct gctttttccc ggatactcgg gttcaaagac ccatggattc gctgtttgtt
    24721 tactggcttc atataattca gaaaacacga gttttctcga agcctcttgt tcatatctct
    24781 catcaaaagg tgctattcta taatgtctat ttagcagacc ccccgctaac ccgagcgagc
    24841 attcaaatat ctgtcctaca ttcattcgtg aaggtactcc taatgggttg aagaccatat
    24901 caacaggcct tccatcttgc aagtaaggca tatcctgtct aggcaaaatt ttggaaatga
    24961 tccctttatt tccatgtctt ccagctactt tatcacctac tttaatttca cgtttctgtg
    25021 aaatatatac acgaatcgtt tctggattat aactggaacc cccctttttt cggatccatc
    25081 tcacatcaat aactcgaccc cgaccgccta taggtagttt tagacaagtt tcctttgaag
    25141 tggatacctg aatgccaagt atggcccgta ataatctatc ttccggagca tacgatgatt
    25201 ctttcgccgt ctgaggcgtt aatttaccta ctaaaatatc gcccgtctcc acccaagatc
    25261 ccagcataac aattccattt ttgtctaaat tgcggagtaa acggacttct agatgtggta
    25321 tttcattagt gatcctttcg ggaccttggc ttgttacatg agtctgaatt tcatatttcc
    25381 gtatgtgaaa agaagtataa atatctctat atatcagacg ttcgctaata agtaccgcat
    25441 cctcaaaatt gtaaccttcc catggcatat aagctactaa tacgtttttc ccaaaagcga
    25501 gttcgccacc aaccgtagcg gcaccatccg ctaaaacttg tcccttttta atgcatctat
    25561 cccgcccaac ctggggtttt tgatgcatac aagtattttt gttggaacgt tgatacataa
    25621 ctaatggaat acctatcgta tctccattgc ccgataaaac gatcttgtca atatccgtat
    25681 aaaggacctt tccctcgtgt tcggctatag cggtaacccc tgaatctagg gccacttggc
    25741 gttccaaccc agttccaaca atgcacttct cggaccgaga gagcggaact gcttggcgtt
    25801 gcatattaga actcattaaa gcccgattcg catcattatg ctcgataaaa ggaatgaggg
    25861 aagctccaat agaaaaatat tggaagggat aaatacttcg aagatgaacc cgttcccacg
    25921 aaatagtcag gaattcttga cgatatcgag tcggaacaac ctgttcttcc tgaataccct
    25981 gactcagcgc caaagaattt cctgccgcta ccatatagta ttcatctata cttggtgata
    26041 aataaagcat tcgtatcttt ttcgatttct caaagatttc ataaaatggg ctttctagag
    26101 acccccaata accaattctc gcatgaattg ctaaggatcc aataagtcca acattgattc
    26161 cttcagacgt gtcaattggg caaatgcgcc catagtgact aggatgtata tctcgtatcc
    26221 gaaaactagc agttcgtcct gtcaatcctc ctgggcccaa ataactcaat tttctcccat
    26281 gaactatttg tgtcaatgga ttagttcgat ccaaaacttg agataatggg tgtaatccga
    26341 aaaaagaatc ataagtggtt gttaatggag ttgaagttac caaattttga ggagtcggca
    26401 tcaatttatg cctaattgct ccgcctatag ttcctctaac cgcattttct aaccgaacca
    26461 gggccaatcc aaattgatct tgtaagagat ccgctacaga ccgaatacgt ttatttttca
    26521 aatgattcat atcgtcaagt gtacccattc caaatttaag tccaatcaaa tgatccgcag
    26581 ctgccaatac atctcgtggt aacaaaaata tattgttttt gggtatatta agattcagcc
    26641 tctggttcat atttcgtcga ccaatccttc ctaattcgca tctttggtga aaaaatttct
    26701 tttgtaattc cttacataag gattcagaaa ataccggatc tccgcctaca caagcaaatt
    26761 gttgataaaa ctccaaaatg gcattttctt ttgacccaat tttttttttc tctttatcag
    26821 tcaggaaaga caagaaaatt tcagggtagc aaatattctc tagaatttct cttagattcg
    26881 aacccatagc tgatgataga actagaatag atattttctg tttcctactc acacgagccc
    26941 atatccttgc ttttctatca atctctaatt ctaatcttcc tccccaatct gatattatgg
    27001 tgcccgcata gaccaaaatt ccgttatggt ccaattctga ccggtaatag atacctgggc
    27061 tttgcaatat ttgattgatc acaattctgt atattccatt tactataaaa gttcccaagg
    27121 aattcattag aggaatgttt ccaataaaaa ttgtttgttc ttgcatatcc cctctgcttt
    27181 tccaaattaa ccctgcggat acatataatt cagaagaata tgtgagtgat tcatatacag
    27241 catctctttc ttttatcaaa ggttctacca attgatatgt ttccacaaat aattgaaatt
    27301 caatttcttg atctgtatct tcaatttttg gaaacttata aagttcttct gttaagccct
    27361 gatcaatgaa cctacaaaat ccttcaaatt gtatctgatt caacccgggt attgtagaca
    27421 ttcccgcatt tccgtcaccg agcattttga atttcccatt tatcaaaaaa tcccattctt
    27481 ttctcattct gcattgaatc atatgaatcg atctagcaat gatggaattt cgattctgtt
    27541 tactgaatca catgaaattt tacccaactc catatatatg gaatgtatga aatacgtatg
    27601 aacggaggaa aaaagatgat tttagactta gttaaattgg aatttctaag agacagatcc
    27661 aaacggaaag gaattgataa attccactta gaattatgga gtttttttat tttgtctaga
    27721 atagaaaatt cactttatac cattattatg atattacata ttccaatccg attggatatc
    27781 agaaaaataa atggattcgg gatttgatcc attcacggag ataaagacat aataatcaga
    27841 aacaatataa caatagaaag tgaatttttt gagtacttaa ctctttcgtg aattccattg
    27901 ttccaaaaat gatttgcaga gaactccttt ttcttttttt cgtagaattt ttatttttag
    27961 aatacgattg aagtgcataa gaaggcttgt atttattaaa cccgcgctgc tatagctatc
    28021 tatccataca tcgctctcct ttattgcata cttctactcg ggacagcaca tgtcgtactc
    28081 tatcaaaatt tctattttct cttcaatcta atcgatctaa attgcagtac gacaagtgtc
    28141 cgccaattcc ctataaacag gcatcataca caaataatat accccataag ctaactgtgg
    28201 aacacaactt atgtttgggg tttacatata ctaataattg acattataat tgaaattgag
    28261 ttgagaaggt tttttttttt tcaataaaaa aatcaagact gattagttat atatcaattt
    28321 tgattttctt atatcattta tcattaggga aagacaattt gagatgtaaa tccaagagtg
    28381 ggtcatgaat ttacagtcat atagttaatg gttccaattt gttctgaatt ttggcttttg
    28441 taactgaaaa aaaattccca tttggttttt taatagaaaa gagaggtatt taggtattgg
    28501 gtgttttgag atactataaa attaattgaa gggaaggagc cggccccccc aaaaaaaaca
    28561 aataacaaat taaaggggaa tattttcatc tatttggtat cgttttggcg gcatggccga
    28621 gcggtaaggt gggggactgc aaatcctttt tccccagttc aaatctgggt gtcgcctgat
    28681 taacaaaaga caagactcga aatcccttat tctttattct cctttgctgt tataactcgc
    28741 cgaatttttc ccagcaaaac acgcgtagtc ttgagacttt cttgattgga aacagctggg
    28801 ggttcccgtc tttaaattaa agtgccgtaa ctcgttgtat ttaggattca aggaaagatt
    28861 atagtggtgg aagggctatc atatcaaata aagagttacc gatttttttc cattactaat
    28921 gtcgtgtcta ctggccgggt cttgaattag attggatgga taattggctt ttttctttta
    28981 cttaatgata atgaaggaca agaaaaataa agaataggta tcagtattcc tacatatata
    29041 tattagtagc attccctttg atacttcaaa agaaaagcgt aactgcagtt taatttttca
    29101 tatttattgg agtctttcat caagggtgtt gggtcagaat ccccttttga ctctgcacca
    29161 gtgattccac tattattaat aaacactaat ggaataattc cttcatattc agagagatag
    29221 gggacataat tcacatggat atagtaagtc tcgcttgggc tgcgttaatg gtagtcttta
    29281 cattttccct ttcactcgta atatggggaa ggagtggact ctagagatac tacgaattga
    29341 gttggggaat caaattgtat cactttttta tagatttttt atagattgtt ttgcaaagca
    29401 taaataatct ttattaatta tttaatatat tgaattcatt aattgaattc aatttcgaat
    29461 taaaaaattg aattaataaa aatatcttca ttccgaaatt gtattggctt ttatttctgc
    29521 tgtgctttat tgacgcgttt gctatcatgg ctgaaggatt caaaatcgat aggataaccc
    29581 ttttcgaatt tcgaaatccg aagaagttac catagaactc cttggattat ctgtaaaccg
    29641 cgcaatccat tacttctttg aaatgctaaa aaaaagatta ctttctaatt ttctataaat
    29701 tagaaaataa taagagttgc ctcgcgatta tttcacattg attggaatca acaaaaatca
    29761 aatagataaa ggaaacaaat agatgaagca aagaaataga attgagatac tatgtacatt
    29821 ccatatattt acttgatatt aacatttatg aagatccata tacatattgt agattgatct
    29881 cgattcagtt tgtatctttc tagattacga taataagaat ggatagtatg gtcgaacgat
    29941 tcatttttga atcgttcgac catactatta ctatcggatc ttagaggcta ctgcggattc
    30001 tagtccgttc attgcatttg ggaaattgaa tttttttttt tgagttctta agataagaac
    30061 taagaaatca agtgtaattc aaattaatca ctttaattac tttgactgac cgtttttaca
    30121 tatattataa gcaaaaaagc agtaggaact agaatgaaca gtgcagtagc aataaatgcg
    30181 agaatattta cttccataat ctcatcgttt cgtttttttt tttttttact tcgcaataac
    30241 ttgggattta atcccataga gatgataaat ctttcgtttg tcaattcaat gggatcgatt
    30301 agatttcaat gatattgaat cggatcaata tcatgaataa caatatctga gctatcaagt
    30361 cgattcatcg tcgagaattg aatagtataa cataggcgga tcttttatcc acataccaat
    30421 acaaacttcg attcctgatt cactcaaaag aattcctttc ctttctattt taaaacttta
    30481 ttttgattta tcattctttt ccattctgtc ttttcgataa cctaccgcct ttcttgtaca
    30541 atcatctacc cgctttccac ttccattgtt tccaaacggt ttacaaataa acccaaacaa
    30601 acagaaaata gaaaacaaac agaaaataga aaaaaggaag gagttaagtt ctaaacccct
    30661 ttttttaatg atctaaattt cttggaaaac aaagaaaaag aaggatacct cggggaatga
    30721 aactatacca tttgtaccca gtttaacaga aaatggagag atatatttat gtattttttt
    30781 attggatttg gatccgtcgg gactgacggg gctcgaaccc gcagcttccg ccttgacagg
    30841 gcggtgctct gaccaattga actacaatcc cggagaaata aaacgtacag catccgtatt
    30901 cttatgattt gattcaaacc atttcgattt cgattaatag tgccctggtg taacagagac
    30961 gtgagtgata tccacatgaa tataaacttt agtgaaagaa gaaagcagca cggattattg
    31021 attattagta atcctttcgt tattgccaaa tcgattgaga atccattttt cattgaaaaa
    31081 agcgtctttt tgtctttgct ttcttctttt cattagactt tatacttaaa taatcctgat
    31141 agaaatctag atcactagca agatcagaat cagaatttat gagaccaaat aaatggaaca
    31201 aataaaaaaa tagtggtggg gatatatcag aaaatttgac ttttttgatt ctttcatatc
    31261 ttccatttct ggaaaactaa aggggttata tcatttcatg gtgaatcagc gaattattaa
    31321 ttattaatta ttgggccgag ctggatttga accagcgtag acatattgcc aacgaattta
    31381 cagtccgtcc ccattaaccg ctcgggcatc gacccagaaa gagtctattc gagtcttatt
    31441 gataatccat gatcaacttc ctttcgtagt aacctacccc caggggaagt cgaatccccg
    31501 ctgcctcctt gaaagagaga tgtcctgaac cactagacga tgggggcata attgcccgac
    31561 cgccatcata ctatgctcat agtatgagca gttttttgaa attgtcaata taatggaatg
    31621 gtatgactag atccgaagga tctttacgtc tttataatgg aatggtatga ctagatccga
    31681 aggatcttta cgtcttttct gatcccatac catagcattt tttgattcgt tttcgtcatt
    31741 tatattcatg aatcactcat tcgaatcttt attctgaaga ttctagaaaa ttaatagaaa
    31801 aaaaaaagaa ggttaaactt catttcttcc actttcattc attgattaac ttcttgttaa
    31861 gatcagagag gcatatctcc atatcacact aagccaggaa attaacagat gagaaatcga
    31921 aatctgaaaa tatgggggat caacaagtta tcgaaatttg ttttttctct aaaaattggg
    31981 ttcagagcac aaccaaaatc tcttcagcac atgcttcaat aaaatatctt ggatctacgt
    32041 cgaattggta ggtacatgta tccatcaaat gaattttgtt tcgttctgat gggggtcagg
    32101 tcaattcaaa tcaatttcat tcgggttggt cttgaaacaa ttcattttgt tgatatttat
    32161 caaatccaat atcaataaac caaaattacc ttatacctat actccttaaa taaatcttaa
    32221 ataaatccaa attatcgttc ccgaagggga cactaactag tatgagtcta ctgtgtatac
    32281 ttataatata acttataatg tatatatata catagataga tctatcttat gcgcctactg
    32341 actcattcag taattgaata aaattgccct tttaactcag tggtagagta acgccatggt
    32401 aaggcgtaag tcatcggttc aaatccgata aggggctttt tggccgtttt gataaaaaac
    32461 ctcaagcggt aatattaata tttaaacgaa gaataaagat attacttttt ttttgtaata
    32521 aaaaaagagt aaccaactgt ataataatgt aattctaaac tatataattt aatgataaaa
    32581 agttaccagt tctagtatac taattagact agtcattcta gttcgaaaag aaagtttccc
    32641 atttgtttat tataatgagt aatgataatg ctaagtcatt tcttcaatcg cccaatattt
    32701 ttcttttcca ttattccagt caaatccatt gtaaagatta gaaatcaaca aaagaaaaag
    32761 gaagtggacc taacccattg aatcatggct atatccacta tgctgatatt caaattgaaa
    32821 attcgataga tatgaaattg gaaccgtaga tctttttttt atttcatatt tcttttgact
    32881 ctgcaagaat ctgtcgatat ttccgattca atcttcttgt tcctagacgt tccataggaa
    32941 taacttgata ttccgttcct ctacagaaaa aggtttattc caagttccaa cacaagagag
    33001 atttccaatc tattttgatt cccgaacaca cgaagatcca ttgggatttc tatctatata
    33061 agatttatat agatagaaat cagatcatgg cttcatgtat caaatatttg aatatcaatg
    33121 catgcgatct ttttgttccg acaatgtgag gaaggtggat gtgagaaaga aactttcatt
    33181 tacagtctct tattatttca tttaatattg tattgaattt caaaatggga aattctcttt
    33241 ttgtctctga catatatctg acatagaaaa gtaaatagaa agatattcca agtgtatttc
    33301 ttgcttcgac ctgcgaaaaa gctactctgg agttttctat taatctgaaa gaaaaggaaa
    33361 tataataaag aagacaataa aaaaaagaaa atgaaaaagg aaagcaataa aaaataaaat
    33421 atatactact gtagtagttt aatacacata gaaagcagaa gagtacataa aaatattgat
    33481 ttttctcaat ctcacggaca agagccaaga ataagattag ttggtagaac gagattgagt
    33541 agaagtcagt ctggggatca accagtaacg agagaaggga tcacttcttc cttgaattga
    33601 agagttcttt caaaagatta atctatctga ttgataagtt ataagacaat tcatggttca
    33661 ggttgagacg attattaaga ataggaagga atacacgaat tgagttcatg gatttagcta
    33721 agtcagggtc agactatgga ccactaaagg gttttatctt cgaaaccaat tcgcaggggc
    33781 agtgtacgag aaatcaaatt ctatcgaaat gatcgaatcc tcgaacgccc cgaaagtgcc
    33841 ataacataag gtgttcggaa atggttgaag tagttgaata ggaggaccgt tatgactata
    33901 gcccttggta aatttaccaa agatgaaaat gatttatttg atattatgga tgactggtta
    33961 cggagagacc gtttcgtttt tgtaggttgg tccggtctat tgctctttcc ttgtgcctat
    34021 ttcgctttag ggggttggtt cacaggcaca acctttgtaa cttcatggta tacccatgga
    34081 ttggccagtt cctatttgga aggatgcaac ttcttaaccg ccgcagtctc cactcctgct
    34141 aatagtttag cacattcttt gttgttacta tggggtcctg aagcacaagg agattttact
    34201 cgttggtgtc aattaggcgg tctttggact tttgttgctc tccacggcgc tttcggacta
    34261 ataggtttca tgttacgtca atttgaactt gctcgatctg ttcaattgcg accttataat
    34321 gcaatagcat tctccggtcc gattgctgtt tttgtttctg tattcctgat ttatccactg
    34381 ggtcagtctg gttggttctt tgcgcctagt tttggtgtag ctgccatatt tcgattcatt
    34441 ctttttttcc aagggtttca taattggaca ttgaatccat ttcatatgat gggagttgcc
    34501 ggtgtattgg gcgctgctct gctatgcgct attcatggtg ctaccgtaga aaatacttta
    34561 tttgaagatg gtgatggtgc aaatacattc cgtgctttta acccaactca agccgaagaa
    34621 acttattcaa tggtcactgc taaccgcttt tggtcccaaa tctttggggt tgctttttcc
    34681 aataaacgtt ggttacattt ctttatgtta tttgtaccag taactggttt atggatgagt
    34741 gctcttggag tagtcggtct ggctctgaac ttgcgtgctt atgacttcgt ttcccaggaa
    34801 atccgtgcag cggaagatcc tgaatttgag actttctaca ccaaaaatat tcttttaaac
    34861 gagggtattc gtgcctggat ggcggctcaa gatcagcctc atgaaaacct tatattccct
    34921 gaggaggttc taccccgtgg aaacgctctt taatggaact ttagctgtag ctggtcgtga
    34981 ccaagaaacc accggtttcg cttggtgggc cgggaatgcc cgacttatca atttatccgg
    35041 gaaactgctg ggagctcatg tagcccatgc cggattaatc gtattctggg cgggagcaat
    35101 gaacctattt gaagtggccc atttcgtacc agaaaagcca atgtatgaac aaggattaat
    35161 tttacttccc cacctagcta ctctaggctg gggggtaggt cctgggggag aagttataga
    35221 cacctttcca tactttgtat ctggggtact tcacttaatt tcctccgcgg tattgggctt
    35281 tggcggtatt tatcatgcac ttctgggacc tgagactctt gaagaatctt ttccattttt
    35341 cggttatgta tggaaagata gaaataaaat gaccacaatt ttgggtattc acttaatttt
    35401 gttaggtata ggcgcttttc ttctagtatt caaagctctt tattttgggg gcgtatatga
    35461 tacctgggct ccgggggggg gagatgtaag aaaaattacc aacttgaccc ttagcccaag
    35521 tattatattt ggttatttac taaaatcctt ctttggagga gaagggtgga ttgttagtgt
    35581 ggacgatatg gaagatataa ttggagggca tgtatggtta ggttccattt gtatatttgg
    35641 cggaatctgg catatcttaa ccaaaccttt tgcatgggct cgccgtgcac ttgtatggtc
    35701 tggggaggct tacttgtctt atagtttagg tgctttatct gtttttggtt tcattgcttg
    35761 ctgctttgtc tggttcaata ataccgctta tcctagtgag ttttatgggc ccactggacc
    35821 agaagcttct caagctcaag catttacttt tctagttaga gaccaacgtc ttggggctaa
    35881 cgtcggatcc gctcaaggac ctactggttt aggtaaatat ctaatgcgct ctccaactgg
    35941 agaagtcatt tttggaggag aaactatgcg cttttgggat ctgcgtgctc cctggttaga
    36001 acctctaagg ggtcccaacg gtttagactt gagtaggttg aaaaaagaca tacagccttg
    36061 gcaagaacgt cgttcggcgg aatatatgac tcacgcccct ttaggttctt taaattctgt
    36121 gggtggtgta gctactgaga tcaatgcagt taattacgtc tctccgcgaa gttggttagc
    36181 tacgtctcat tttgttctag gattcttcct attcgtaggt catttatggc acgcgggaag
    36241 ggctcgtgca gctgcagccg gatttgaaaa aggaattgat cgcgattttg aacctgttct
    36301 ttccatgact cctcttaact gagacagggg atccaatgct tatgcttaaa ataggagtgg
    36361 gtcatactta aaaaggactc ctttttactt tcttttcaac tcatttatat cgaatcgatt
    36421 ttctattttt tctggctcgg ctagcctacc tagccgagtc attctccttt atgagacgaa
    36481 aaagtcaggc aaaacaaaaa gaaataaaga aaaaatggat tccccgagca aaaggagaga
    36541 gagggattcg aaccctcgat agttctttgt tccgaactat accggttttc aagaccggag
    36601 ctatcaacca ctcggccatc tctccgaaag acaatttcta ttttactttt accgaataga
    36661 acatggccat atgagtggat accatcacta tgtatagaaa gatatgaggt gtgaatctct
    36721 aggtcaatct atctatccgt attatctaga aaatagatgg atgcatgatc cagcactccc
    36781 atttttgaag tcaaaaaaag gtactctcga ctccatgtcc gaataaaaaa gtgctaaaaa
    36841 gttgtatata cgttatatag aattaatgga ttcatgttag taaaatccct ctatgatgca
    36901 ttttattcaa attttttggc tgatagaggg atcaaatggt atagttattt ttgggggtag
    36961 cttggaggat tagaaacatg actattgctt tccaattggc tgtttttgca ttaattgtta
    37021 cttcatccat cttactgatt agtgtacccg ttgtatttgc ttctcctgat ggttggtcga
    37081 gtaacaaaaa tgttgtattt tctggtacat cattatggat tggattagtc tttctggtgg
    37141 gtatccttaa ttctctcatc tcttgaatct attcgttcca gatccaacaa taaaccggcc
    37201 cttccctata attttttctt tttcgggttg tgagacagat tcaaattgac tataagtctc
    37261 caaaatgcaa ataaagaaaa agaaaaaatt atagagaggg gtccaacttc tggaacttga
    37321 atgaaaaaaa aaataataat aataatattt atattaatcg aaataataga attctaatag
    37381 aatagaattc gaatagaaat tcgaatttta aagaaatttg atatatatta aatagaaatc
    37441 aaataagaaa tcgattctat aatttttaat agatttaata gaaatagaat agaatagaaa
    37501 taagatattc aaaaaaattc aataattaga attaattaat taattgaaat tcttatttca
    37561 atatttaata atattgaatt tgaatttgct attcgctttt attaaataaa atgggttttg
    37621 aattgtttta attggttggg ttagatggtg gaatttgatg gaatcccccc gaagagagta
    37681 tctggcctaa ctctggataa acattatccg ggcattttac caaaaaaaaa tgcggatata
    37741 gtcgaatggt aaaatttctc tttgccaagg agaagacgcg ggttcgattc ccgctatccg
    37801 cccaggataa agtaattttt ttaataagat aaaagaatca ttatagttga ccgtgatagt
    37861 atagtggttc tatctttcca acccaacaga aaaagaaaag tgttaattaa ttactagtta
    37921 acaaaatcaa acctaatttt ttttgtcaaa aaaaaattga aaatgttgcg gagacgggat
    37981 ttgaacccat gacctcaagg ttatgagcct tgcgagctac caaactgctc taccccgcga
    38041 tgaagaaaag aactgggaac taatgaacaa ccaaggattg aatgtgcccc tcttccatat
    38101 ctatacaaat agaatagcct atttatacag aatggtaaag gggctcctct atgatctatg
    38161 atcatagaga aaaatagaaa aatgaaggga tattttaatc cttaccaact tgatcttgtt
    38221 gcccccggca acaaacatgc gtgaaccatt tcacgaagta tgtgtccgga tagtccaaag
    38281 tctcgatagt tagctctcgg ttttccggtc gaaaaacaac gtcgatgaag acgcgtaggt
    38341 gcactattac gcggtgggga ttgtaacttt ccatgaattt tccatttttc actcaacgac
    38401 ggagctttgt ttatttcttt ttttgaggat cgccgaatca aatgatattt ttgttctaat
    38461 tgttgccttt tcttctccct atgaatcaaa cttttctttg ccataacggt tcagtttcta
    38521 ttattatcaa tgatacaagt cggatcctag atgtagaaat agagctgtag aaatataaga
    38581 aggcatatcc ctttctccat cgaaagaaat tatattatcg cgcagataca agacaaaaag
    38641 aagaaagaat taaccaaatt tacccgatgt agaggcaatc aagaaagcgg cataagtgaa
    38701 tatataacct acagaaaagt gagctaatcc aaccaatctt gcttgcacaa tagaaagggc
    38761 cactggttta tctctccatc gaatcaaatt tgccaaaggt gtgcgttcgt gagcccatgc
    38821 taaagtttca atcaattcct gccaataccc gcgccaggaa attaagaaca taaatccagt
    38881 agcccaaaca agatgtccaa ataagaacat ccacgcccag actgataaac tattcatacc
    38941 aaacgggtta tacccattga taagttgtga agagtttaac catagataat ctcttaacca
    39001 tcccatcaaa taagtggacg attcattaaa ctgtgaaacg ttaccctgcc ataatgtgat
    39061 gtgcttccaa tgccaataaa aagtaaccca tccaatggta tttaacatcc agaaaactgc
    39121 caaataaaat gcatcccaag ccgaaatatc acaagtaccg cctcgtcccg gaccgtcgca
    39181 aggaaaacta taaccgaaat cctttttatc tggcattaac ttggaaccgc gtgcatctaa
    39241 agcacccttt actaagatca atgtagttgt atgtaaacct agagcaatag catgatgaac
    39301 caagaagtct ccaggaccta ttgttaagaa tagtgaatta ctattctcat taatagcagt
    39361 taaccagcca ggcaaccata tgcttcgacc cgcattgaat gctgggccat tcgttgaaga
    39421 taaaagtacg tcgaatccat atgaagtttt accatgagca gattgtatcc attgggcaaa
    39481 tatcggttcg atcaagattt gtttctccgg agtaccaaaa gcaagcatga catcattatg
    39541 aacataaagt cccaaagtat ggaaccccag aaacaggctg gcccaactta aatgggatat
    39601 gatagcttct ttatggtcta acattcttgc caatacatta tcctcattct gttccggatt
    39661 gtaatctcta ataaaaaaaa tagccccatg agcaaaagct cctgtcatga tgaatcctgc
    39721 gatgtattgg tgatgagtat ataacgcagc ttgagtagta aagtcttgtg ctatgaatgc
    39781 ataagcgggt aaagagtaca tgtgttgagc taccaaggaa gtaataaccc ctaaagaggc
    39841 tagagcaagg cctaattgaa aatgaagcga attattgatt gtgtcataaa gacccttatg
    39901 gccgcgcccc aatcgccctc ccggaggaat atgggcttct aaaagatctt ttatactgtg
    39961 cccaatcccg aaatttgttc tatacatatg accagcaacg agaaaaataa atgcaatagc
    40021 tagatgatgg tgtgcaatat cggtcagcca taaactttgc gtttgtggat ggaatcctcc
    40081 gagaagggtt agaatggcag ttcctgatcc ttgggaggta ccaaataaat gactacttga
    40141 atcggggttt tgagcataaa gattccactg acctgtaaaa agcgggccta acccttgggg
    40201 atgtggtaat acatctaaga aattattcca tcgaacatat tctcccctgg acgcaggaat
    40261 agcgacatgg actaaatgcc ctgtccaagc caaggaactt actccgaaca gtcctgacaa
    40321 atgatgattg agacgagatt cagcattttt gaaccacgaa acgctgggtt tccatttcgg
    40381 ttgtaggtgt aaccaacccg ctattaagga tatggcagaa agaaataata gaaaaagagc
    40441 tccagtataa aggtcttcat tagtacgtaa accaattgta taccaccact gataaacacc
    40501 agaataagca atattcactg ggccaagagc accccctcga gaaaaagctt ccacggccgg
    40561 ttgaccaaaa tgaggatccc aaattgcatg agcaataggt cttacatgta aagggtcctg
    40621 tacccatgcc tcaaaatttc cttgccaagc tacatgaaac agatttccgg aagtccacag
    40681 aaaaatgatt gctaattgac cgaagtgaga agcaaaaata ttctgataaa gacgttcctc
    40741 agtaatatca tcatgactct cgaagtcatg tgcagtagca ataccaaacc aaatacgacg
    40801 agtagtgggg tcctgagcta agccttggct aaaccttgga aatcttaatg ccataatgcc
    40861 tttcaaatcc tcctagccat tatcctactg caataattct tgctaagaag aacgcccatg
    40921 ttgtggcaat tccacccaga aggtaatggg ttactcctac agcacgtccc tgtacaatgc
    40981 tcaaggctct aggctgagta gcaggagcaa cttttaattt attatgagcc caaacgatgg
    41041 attcaataag ttcttgccaa taaccacgcc cactgaagag aaacattaaa ctaaatgccc
    41101 atacaaaatg agcacctagg aaaaaaaggc catatgcaga taatgaagaa ccataagact
    41161 gaattacctg agacgcctgt gcccataaaa aatcgcggag ccacccatta atagtaatgg
    41221 aactctgcgc aaagtttcct cctgtaatat gagttaccac cccttgatcg cttatactac
    41281 cccaaacatc tgactgcatt ttccaactga aatggaatat tactacggag attgcattgt
    41341 acatccagaa tagtcctaag aagacatggt cccaagcgga tacttgacat gtcccccctc
    41401 ttccgggccc atcacaaggg aaacgaaacc caagatttgc tttatccggt atcaaacgcg
    41461 agctacgagc aaatagaact ccttttagga gtatcaatac cgtcacatga atcgtaaatg
    41521 catgaatgtg atgtaccaaa aaatctgcgg ttcctaatgg aattggtaac aaagcaactt
    41581 tgccacctac tgccactaaa tcaccaccac cccaagtcaa actggtgctc gctgttgcac
    41641 caggggccgt tccaccaggt gctaaagcgt gggtgttttg tatccattga gcaaagacag
    41701 gttgtaattg tatagcggta tctgaaaaca tatcttgggg acgtcctaaa gcgctcatgg
    41761 tatcattatg aatatacaaa ccaaaactgt gaaagcctag aaatatacat acccagttga
    41821 gatgtgatat gattgcgtcg cgatgcctaa ggacacgatc taatagatcg ttgtatcgag
    41881 tagttggatc ataatctctt accataaaaa tggctgcatg cgcagcagca ccaacgatga
    41941 gaaatccacc aatccacatg tgatgtgtga acaatgacaa ttgtgtccca tagtcagtag
    42001 ctagatatgg atacgggggc attgaataca tatgatgagc tacaacaatg gttaaagatc
    42061 ctaacatagc taggttaaga gataattgag catgccatga cgttgttagg atctcatata
    42121 gccctttatg accctggcct gtaaatggac ctttatgagc ttctaaaatc tcttttagac
    42181 catgaccaat gccccagttg gtcctataca tgtgacccgc tatcaggaaa agaattgcaa
    42241 tagctagatg atggtgtgca atatcggtca gccatagacc cccagttact ggatctaatc
    42301 ctccacgaaa agtaagaaat tccgcatatt ttgaccaatt caaggtaaaa aaaggggttg
    42361 ctccttcggc aaaactggga taaagttgag ccaaaagatc ccgattcaag ataaattcat
    42421 gaggaagtgg gatctcttta ggatctactc cggcgtttag aaattggtta atcggtaaag
    42481 atacatgtac ttgatgcccc gcccaagaaa gggacccaag ccctagtagc cctgctaaat
    42541 ggtgattcaa catagattct acatcctgaa accaagccaa ttttggagca gctttgtgat
    42601 aatggaacca accagcaaaa agcattaagg ctgcaaagat caatgcgcca attgcggtac
    42661 aatagagttg taattcacta gttattccag acgctcgcca aatctgaaaa aaaccagagg
    42721 ttatttgtat tcctcggaaa cccccgccca cgtcaccgtt caatatttct tggcccacga
    42781 ttggccaaac cacctgggca ctaggtccaa tgtgagtagg atcgcttagc caggcttcat
    42841 aattggaaaa acgagcaccg tggaaataca tgccactcag ccaaagaaaa atgatggaga
    42901 gttgcccgaa atgggcacta aatacctttc gagagatctc ttccaaatca ctggtatggc
    42961 tatcgaagtc gtgagcatca gcatgtaagt tccagatcca agtggtagta tcaggtccct
    43021 tagctattgt tcttgaaaaa tgacccggtc tggcccattc ctcgaaagaa gtttttatgg
    43081 gatccctatc taccaaaatt ttgacttctg gttccggtga acgaataatc attgagtcct
    43141 cctctttccg gacaacacat acaaagaaac ccgccaacag ttagtcaagt cattagtgaa
    43201 cctatgagag atgcttataa ttagtctctt tctcttctac tctttttctc gtctacttct
    43261 atctcccatc tatttatttt ctttagttat tcactagagc aattatgatc tggaagtcga
    43321 tccagggcaa gtgttcggat ctattatgac atatccatga ggtgctcaac ggaccttatt
    43381 aatctttttt agttttagaa aaccctttcc cggtgtcaaa aacccatttt tttacacagt
    43441 gtattcatat ctcaattaga aatccctaaa cggagctact ttctgtctta catagaacat
    43501 attactttat tccaaattcc aaataacgtg agcagtcatt agtcattaca aagataagag
    43561 acattccagg atctatatct ataatatttg gtcattcgag ggtcactttt attagtttta
    43621 atagactttt attagtttta atagaatagg agaaaaaaaa atgaattctc taccgtatct
    43681 atgtatcctt tctccctacg aaataccaga cgaaatagaa cggccttaga aaagatataa
    43741 tgaaattctt tgattgggtc ttcccagaaa aagggtctta ttattaaaaa ctgatgaggc
    43801 caacaaacaa ttaattataa ctataacaaa aaaatagata tataaattct aacgaaataa
    43861 ataaacagag agttcttatt cgaaacgccc cgtgatcttc aaccaattct gcgcttcaat
    43921 ataattacca ggagtgagcg cgatagcttg tttccaatac tcggcggctt gattgaacca
    43981 agcctccgca atttcagaat ctccctgtcg aatggcctgt tctccccggt tggaataggc
    44041 gggtcaattc ctttccttag aaccgtactt gagagtttcc cacctcatac ggctcggcaa
    44101 tcaatttttt ggtgtccccg ttttttttaa tcgactatat cgaattgaat gagatttctt
    44161 atcctaacca aaagaggtta atttcatgag cattagtttc aaacttgact tttgattaaa
    44221 ttaataatca gctttcattt tatcttttct cccaccgtca gaagaataac ataaaagaaa
    44281 agcatttcta ctatcgttag aattttctga aaggtaccta tctcggtttc gtctaaaaat
    44341 ttatatagaa tctttgaaaa agtcttttct tcctaagaaa gaaaagactt actgtctttg
    44401 ggatctgatg ctacaccgct gctcaatacc ttaggggatc cactttatta cagaagttga
    44461 ttcctaattt tgatttcata tcatggacat aaataagcag ttcttattgt atcggcatcg
    44521 gccaaaaacc tcgcgaattg gtctttacgg tgcttcctct atcaattaga tcctttatcc
    44581 atagaataaa gtatctaggc atatttattt cttcatattt cgactctatg aagtttcttt
    44641 ctttgctaca gctgataaaa atcgtttttt gcacgatgca tatgtagaaa gcctattttt
    44701 tttttctagt atttattagt gtatttgctc tttcttcctt ctatagtaga gatagtcgca
    44761 cgtaatgaca gatcacagcc atattattaa aagcttgggg taagaacggg tttcgttcta
    44821 gtgcccgaaa ataatattct aaagcttttg tatgctctcc gttacttgtg tggataaggc
    44881 ctatgttata gagtatatag cttcgatcat agggatcaat ttctagtcgc atagcttcat
    44941 aataattctg taaagcttcc gcataatttc cttccgattg agctgacatt cgttacggtc
    45001 gtcattcgat tcaaagaatt ctccgttcca gaaacgtaca tgagattttc atctcatacg
    45061 gctcctcccc tatgtgcata atgaaaataa tacatggaat caaaaaagat tgaaatattc
    45121 tcattatgaa ttcagtgggg ctaacgtttt tacaagaaat ctctagccaa cctttctgca
    45181 aaagatattt tcttaacatc acgcgtgttg atactggtac tagataaaaa tggaaactcc
    45241 aacaatttct ttgttctcaa cgccctttaa tttccaggaa ttaatcactt caacagtctt
    45301 ctatggttct aagggtatcc aaagtaccaa cgagatggat atttgttatc ccaaccattc
    45361 tttttagtcc cgatcccgat aaggaaaagc ggtaatttta aacaaagttt tcgtgttgtt
    45421 gattcctagg cgtagcgcct cttccccttt gcggcctatt ggtactagtc tagtatggta
    45481 gggttggcct gtaatataga acccataggt gtaacctttc gctcaatact cgaatcgaca
    45541 gttgaagcat ctgaggctgc attaatcggg gatacacgac agaaggaatt gttttatcta
    45601 gaaacttcac cttcaacaag cgtagatttt ttcaataatc tttttcgttc ttttctatcc
    45661 cgaatcttcc gtctttctcc taagaccgaa gcggtaaata aaaaaataat caaatcacac
    45721 catctctata ataggtaaat gcctcttttt ctcctgaagt tgtcggaatt attcgtaata
    45781 agatattggc cacaattgaa aaggtcttat caataaaatt ttcatttatc cgcgatctag
    45841 gcataggtag aaatccattc tataattctt ttcattaact ctcgtgagaa aacgatccca
    45901 caagtaaagg aattttacag tacgaaataa cataaaagca gactcatatc caattttttc
    45961 tttttgaaag gggtcgataa aaaataagaa atattagaat ccgattcgat ttcatccaaa
    46021 tgtagtagta taaatgtagt agtataagaa tgaaaggaac tattccgatt tgatcaaagt
    46081 agaagaatca aagaatttat cttgcggatt aggagaattc gagaagtttt tctgaaatta
    46141 agatccaaag aagaaaaaaa tcgaataatt cttcaataat ccttctataa tgaaaataga
    46201 ataaccctcc attttgtgtt ttgtgcatag cgggtagacg cttatacact atacaatcaa
    46261 atcgaaaagg atgatttatg aatttggaat agatttacgg gttaaggggt tgttgttaag
    46321 cgacctaaaa ttggaaagaa attttcaaat tcttatggaa attgaattcg aataaaaaga
    46381 taattatgat ctaaaggtat ccattcacca tagtctaaca aaatagaccg atcagttgat
    46441 tcgttccaat tcattgattg aaatatcaga aaaaggtagg agcgccgtct ccgtcttggc
    46501 aaacaagata tatctttatt gttattgttt ttaaccgttt ttcaaaaaaa aattatatta
    46561 tctttttctc ccagctccct ggctcgaaga aaaaattctt tctttgatga aaagttttcc
    46621 gtttttatag ctagaatgga ttcgagtgtc tgtacccatc taacaatcga atatgaacaa
    46681 ctcgcaattc gctcggattc tcggtcataa tcattatgta ggagagatgg ccgagtggtt
    46741 caaggcgtag cattggaact gctatgtagg cttttgttta ccgagggttc gaatccctct
    46801 ctttccgtat cttcacccaa ttcaccaatg cttcagacct ttctttgaga tagattctca
    46861 attcctcatt tctgtgatac ggaaggaaag aaagaacggg cagggaataa agatctgcct
    46921 actgatctat gatacatgaa tgggagaaaa atacaaatct ccggatccaa ttccttacct
    46981 tgtgtccctt tccttaactt aagtgaaagg gaaaaattgt acgaaccctt ggtttgttat
    47041 tttagttagg tttaagtctg acgagaataa tattctacga caagtaattc atttattttc
    47101 aaaccgaccc atttactatc tattatttga ttgactaatc ctttatattg gaatgcgtga
    47161 agagtcaaat gctttggcaa ttcttcatgg tgggatgaat caagataatt ttgaatcaga
    47221 gctctcgatt tttggtcatc ccttgctgta ataatatctc ggggtttgca acgataactt
    47281 ggtatatcta ctatacgacc attaactaaa atatgtctat gattaactaa ttggcgggct
    47341 tgaggaatag ttgaagccat acccaatcga aaaaggatgt tatctaaacg catttcaagt
    47401 aattgtagta aaaccagacc cgttgatcct ttggcttttc cggcgatacg aacatattta
    47461 agtaattgcc gttctgtaag accataatga aaacgcaatt tttgtttttc ttctaaacga
    47521 atacgatatt gagatttttt cccggagcgc gattggtttc taagatcgct tccggctcca
    47581 ggtcttttac tcgttagtcc cggtaaagcc cccaggcggc gtattttttt gaaacgaggc
    47641 cctcggtaac gtgacataaa aactccttat tttattgaaa tttcataaac ctaaattaaa
    47701 actaaaactg agctaaatga taaatgaagc gaaatccact gaagtattgt actacaaaga
    47761 ataatgagat gtatcaatat ccacacactt ttttgtattg tatatatata aatagaaatc
    47821 aaaagacggt tctttttctt gatttattct gccgaggtct aactcctcca attatgattc
    47881 ataattagaa gctcctacaa cataataaat cgatgcctct tggaaaagag ggacaaagcc
    47941 ctttcaatgt tcttttcttt caaaaagacc atttttttaa atcaaacaaa tagagaaaag
    48001 ccggctatcg gaatcgaacc gatgaccatc gcattacaaa tgcgatgctc taacctctga
    48061 gctaagcggg cttaaataac ggcaatgaga tggtgcatgc atagaaattc ggtaaattac
    48121 tagaatctta tctattaact attcattctt agctattcat aaagaaaaga atagagaatc
    48181 aaattcaaaa taaatattga atattataga acataacgat taaaataacg attaatagaa
    48241 tatagcgatc tatagaattt cgatttctat atttatcaat aataaatatc ttactcttca
    48301 ataataaata tcttactctt aattaggtaa taagagtttt ttgttttgaa ttgaaaatca
    48361 aatgacattc gaaattgttt ttttctaacc taattttatt aatatattcg attctattat
    48421 tatatagaat agaatataca gaatattatt attctactga ttctatatat ctattttttc
    48481 tatatctcta tttttttttt ctagatatct atttatctat tttgaattat caatggaatc
    48541 tagtattagc ttcttatgat acattatcta aattatccat tcttttattc taattctaaa
    48601 aaatgatgct ttggctttcg actaaataat tcgatttgaa ttcgaaatta ataaaatgat
    48661 tagttataac tattatatta gaaacgatta attaatattt aattcatttt tattttagtt
    48721 attttttgtt atgttatata ggatccgcct tagccttaag taaaggataa gaaaaaaatg
    48781 aaattcaaaa aaaaaatgaa attaaagaaa aagatgaaat ccagataaat gcaatccata
    48841 taactgtaat ccagattaga atgagggagt ctaatgatac atttctccgt tttttgtttt
    48901 caacgaaaga aaagacgaaa aaaaaaagaa tcgaccgttc gagtattcca ccggattgca
    48961 tgagaaaaat gagagtaaga gaggcatatg ttaatgttat gtaatatata tccatatata
    49021 ttgaattgcg gatacagaaa ggatagaatc ctttctgaca agaaatcgaa acacttttca
    49081 atataggaat ccgtatctaa tgaattctat gtttcagcgt aaatgaaaga aaaaggagaa
    49141 cggcatcgag gtcctaatct caaaatgcaa ggggggatat ggcgaaattg gtagacgcta
    49201 cggacttaat tggattgagc cttggtatgg aaacctacta agtgataact ttcaaattca
    49261 gagaaacccg ggaatcaaaa atgggcaatc ctgagccaaa tcctgtttta cgagaataaa
    49321 acaaagcaaa caagggttca gaaagcgaga aaagggatag gtgcagagac tcaacggaag
    49381 ctgttctaac aaatggagtt gactgccttt ttttgggaaa gaaaggaaaa ttaatcgaat
    49441 atcgaaactg cataaaggat gaaggataag tctataatac actatggata caaaatgaaa
    49501 aattatctca aaaatgacaa cctgaagctg tatttatatt aatgaaaaag aaaacaaaag
    49561 aattgggatt ccaagttgaa gaatcgaata ttcattgatc aaatcattca ctccatagtc
    49621 tggtagatcg tttcttttga agaactgatt actcagacga gaataaagat agagtcccat
    49681 tctacatgtc aatataaata ccggcaacaa tgaaatttat agtaagagga aaatccgtcg
    49741 actttagaaa tcgtgagggt tcaagtccct ctatcccccc aaaaggaccg atttgactat
    49801 ttctcctacc ctctcttttt tttagtggtt caaaattcgt tctctttctc attcattcta
    49861 cctttttaca aacgtatcag agcagaattt tttttctttt atcacaatca caagtggtgt
    49921 ggtatatatg atatacgtac aaatgaacat ctttgaacaa agaatcccga ttcacaattc
    49981 atatcgttgc tcatactgaa acttataaat tattctattc aagaaatcga attccacgct
    50041 caagactttt aatacttttt ttatcttttt taattgacat agaccccagt catctagtaa
    50101 aatgaggatg atgcgccggt aatggtcggg atagctcagc tggtagagca gaggactgaa
    50161 aatcctcgtg tcaccagttc aaatctggtt cctggcatat atattgaatt tgtagaaata
    50221 tctattctac aaattcagtg atatgaatcg atatacataa tacatattga ttaatcgtat
    50281 agatcatgat acatacatac ttattcatct agctaggtat ctggaaatgg accccccctt
    50341 ttttttatag atgagtaaag agtatataaa tgagtgaaag agtatataaa aaatgtatat
    50401 ctaataaaag aattaattag attctttttc ctcttctttt tgatttgttc atactatgtc
    50461 tctgcccgtt caaaaagaat gttaatacac catacatatt cgaaagggtt aaattgggtt
    50521 ggttgaaaga cccaagcaaa agtctagtct aggaagttga atgaagggtg ggaatagcct
    50581 aaattcatct ccgatacagt acaaattcga attcgatccc ttttcatttt gtatttttat
    50641 tttctttttt ctgtttcttc cttccctcct atgtgaccct ctagagccca tctaagcgat
    50701 gtgcgcgata caaagttcat gatgcagaac tctttttttt tagttcatcc tcttggcttg
    50761 gctcatccaa aacaagcatc ttacaatttt gaaaatctca aaattgtaat tggattgtct
    50821 tttttttttc tatttaattt atttagcgcg ttcataataa taatacgaat gcgacttcaa
    50881 ttcctctctt tgatctagaa aagaacgtac aaatatttct tgaatatcgg gagttgtaaa
    50941 aatgaagatt agtttcttat aattcaatga gcatcttgta tttcataaaa attgggggca
    51001 atataatcct tacgtaaggg ccatcctatc caactttcag gcattaagat acgtttaagc
    51061 cgtggatgat tatcataaaa gattcccaac atatcataag attcccgttc ttgaaaattc
    51121 gaacttttcc aaacccagaa aacggacgga attttaggat tattccttgg agcaaatact
    51181 tttatgcata cttcttccgg ttgatctacc ccatactcta ttcttgtaag atgatacaca
    51241 ctggctaaca gtccgcccgg tgctacatca taggcacatt gggagcgtag ataattgtaa
    51301 ccatatacat ataaaatgac agcaacggaa tgccaatcct ccggctttat ttgtaaagtt
    51361 tctattcctt ggtaatcgaa gcccaaagat ctatgaatta gcccgtgttt gactagccaa
    51421 gcagacaaac gaccctgcat ctttttttct ctcccacatt ttgatttcta taaatattta
    51481 acatttacga tgaaattttt tcatttatga agattaattc gctctttctt tttctgtaca
    51541 aaaaaatcct tcctaattaa cgaattcggg ggaagatact gaacttttgt atttgaaaaa
    51601 tgtttcagtt tcaggaggga tttcggacat cgatggtggt tgatagagta atccttgatc
    51661 ataatttcca gtatcagtac tgcctacaac acgaaacttg tgattggtag taaaagtaaa
    51721 cgaccgattc tcctgttgca agcgaattcg ctcttcatag atttctcgag atattttctt
    51781 acgaagtttt gttatggcat ctataactgc ctctggttta ggcggacagc ccggcaaata
    51841 aacatccaca ggaattagct tatcgactcc ccgaacagta ctataagaat cggtactgaa
    51901 catccccccc gtaatcgtac atgctcccat agcaataaca tattttggtt caggcatttg
    51961 ttcatataat ctcactaaag aaggagccat tttcattgtt actgtgccag ctgttaaaat
    52021 taggtctgcc tgtctaggac tcgatcttgg taccagtcca taacggtcaa aatcgaaccg
    52081 tgagcctatt aatgaagcaa attcaatgaa gcaacaactg gtaccataaa gaagcggcca
    52141 taaactggag agtcttgacc aatttgaaag atcatttgat gtagttgaaa taactgaatt
    52201 gggggttgtt cgatcaagta aagaaaactc aatggaattc ataattgtct caatgttatt
    52261 tttttttttt tttacttttt tggttattgt ctcaatattc cgaaactaag accactccaa
    52321 tgctcctttt cgccacgcat aaactgaacc aacaattagg ataagcataa aaatgaaagc
    52381 ttctataaat acggataccc ccaatacatc aaaactcatt gcccatggat aaagaaaaac
    52441 cgtttcaaca tcaaaaacaa caaaaactag agcaaacata taataacgga ttcgaaattg
    52501 taaccaagca tcgcccattg gttctatacc cgattcataa ctagaaagct tctctggtcc
    52561 tttgctaatc ggggctaaaa ctgcggaaat tagaaatgcc aaaataggaa taacgtttga
    52621 tattattaga aatgcccaga aaatatcata tttgtaaagc agaaacatag acgaactcct
    52681 ttgaatgtgg aaaatatacc gaattcgtcg attcgaattg gaattcattg tcaagtcatc
    52741 ggtaacaggt tagtcaaaac aaaaattcat tttggtcgaa ccacacagtt tcacttgttt
    52801 gctgtgatgt ctcgtttctc gattgtactc ctattttcat tacacttcct tcgattttat
    52861 ttcagtatag tataaatctc ttatacaaac aaaacaaata aaactctctt gctttcacct
    52921 cgcttcgggc ttttagaaaa aaaaaattcc aaatagaatt ctcattttga tttcgaattt
    52981 taaaattttt aatattcgaa ttcgaaattc aattgatttt cgattctatt ttctatatat
    53041 attttgtttt ctgtttatga aaagatcttc gtttttcaaa cgcggacgtg tcgacaaata
    53101 cagtaatccg ttcctatatc catgtgactt actattcgat ttgagtgggg ttaggttgga
    53161 gttttcattt ttaaccggat tcatgtcatg attttgcctc ctttactgtc cacaatcaaa
    53221 gagttagtga gacttctttt ccttggtata cccactcatt tttggtgaat tttttgaggc
    53281 aaaatcatat ggaattcaca tacgaaaaaa atgaattact aaaaaaaatg ggtttcttta
    53341 tccgagattc aaaaaaaaaa aaaataacga ttgaaatggg cttttgtttt ccgttttatg
    53401 ttctgctctg aacgagcccc cccataagca agcttatggg aatgatttta tttcgatgaa
    53461 ccaagcaacc acgagcgacc ggttacaaac aacaaaaaat acagtaattg agtaaatgaa
    53521 aactatagaa ctttttgtat ttcaattttg attattatat tattataggg ctatacggac
    53581 tcgaaccgta gaccttctcg gtaaaagaga tcgaactgat tcttatcaaa atgattcgaa
    53641 ctctttcaaa gacccaacat gcattttttt tttgcattgg gctctttcat taactgctag
    53701 aaatatcagt tagtctacca tatttttttt aaggaaatgg ctccacgtgc tcggattcat
    53761 tatttggatt gtgatatagg agcactacca aagtgtttca aagaaaggtt atcttgacgt
    53821 aggtttgctt ctggcctaga ttaacctaag ttaaatggag tctctatcat cctcatcctg
    53881 attaaagaat caaatatgaa acttcatacg ccttaaggtt cataggacaa aaagagaatt
    53941 tttgaggtcc ttatactcat tatgcctagc attgaataga ctaggtattc accttatcaa
    54001 tatctcaaat caatgatgga ttccatttgg ttcctaaatg ggaacctgaa tcgaaccgaa
    54061 ccatttgtca ggctattgtt ctcttgtttt gttccctaaa aatcctggag tcagacattg
    54121 atttctcaaa aagatcaatt ctttgattgc atgatggact cttctgaaaa acattggcgc
    54181 acgtgtaaac gaggtgctct acctaactga gctatagccc ttgtgcttgt gatacatatt
    54241 ttatcatatt atggagataa tttcttgtca agatgaatat tccatgatcc aacatcgtat
    54301 ctctttgatc tttttgattg gtattgcttc gaagtcttat tgcatttata atccatcaat
    54361 gggaggggtc cttttttttc tccttataat gataaatgac ctacttaact cagtggttag
    54421 agtattgctt tcatacggcg ggagtcattg gttcaaatcc aatagtaggt agaacttatt
    54481 agataccatg gtcaatggta tctaataagt ttttctactt actgattttg tatcttttct
    54541 atcctattcg atttgatttt cgaattgaaa ctaaaacttt ttccttacat cagaatccga
    54601 ttccacttga ttgtatttga ttggattcaa tcggaagaat ccatatgtgt ataaacaaaa
    54661 attcttttga ttaggattat tcgattcggg cgcaccgact agttacgaaa tcacattgag
    54721 aacctctact cgtgtcctag ctcgtctgag agctagattt gcctcaattg tttgtctctt
    54781 actttcagct ttcctcaagc cggcttccgc tatttcaaga gtttgctgag cttcttgggg
    54841 atcgatgtca ctactcttct ccgcatcatt tactaaaacg gtgatctcat tattacctat
    54901 tctagcaaaa ccgcccatca gagccatcgt taaccattgg tcattaaagc gtattctcaa
    54961 aatacctata tctacagctg tggcaatagg cgcgtgattt ggtaatacgc caatttgtcc
    55021 actattagta gataaaatga tttctttcac ttctgaatcc caaacaattc gattaggggt
    55081 cagtacacaa agatttaagg tcatttcttc aaattgttct ccatttctaa gtttgtagcc
    55141 ttcgcagtaa cttcatcgat gttacctact aaataaaagg cctgttcagg aagaccatct
    55201 aattctccgg acagaatcaa tttaaagcct ctaattgttt ctgctagacc aacatatttc
    55261 cccggagaac cggtaaatac ttctgctacg aaaaaaggtt gtgataagaa acgctcaatt
    55321 ttgcgggctc ttgctacggt taaacggtcc tcttcggata attcatccaa cccaaggata
    55381 gctataatgt cctgaagttc tttgtaacgt tgtaaagttt gcttaactct ttgcgcagtt
    55441 tcataatgtt cctcaccaac gatccgaggt tggagcatag ttgacgtcga atctaaagga
    55501 tctactgcgg ggtagatacc tttggcggct aatcctcttg atagtacggt agtcgcatct
    55561 aaatgtgcaa atgtcgtggc aggagcgggg tcggtcaaat cgtccgcagg tacataaacg
    55621 gcttgaatgg aagttatgga cccctccttg gtagacgtaa ttctttcttg taaagaaccc
    55681 atttcggtac taagggtagg ttgataaccc acagcggaag gcattctacc caataaagcg
    55741 gatacctcgg atcccgcttg gacgaaacgg aaaatattgt cgataaatag aagtacgtct
    55801 tgttcattaa catctcggaa atattccgcc atagttaggg cagtcaaacc aactctcata
    55861 cgagctcccg gcggttcatt catctgaccg tagactagag ccacctttga ttccgcaagg
    55921 ttttgttcat taattactcc agattctttc atttccatgt aaagatcatt tccttcacga
    55981 gtacgttcac cgactccgcc aaatacggat acacccccat gagctttggc aatgttgttg
    56041 atcaattcca taatgagtac tgttttaccc actccagctc ccccgaatag tccgattttt
    56101 cctccccgac gataaggggc taaaagatct actaccttaa ttcctgtttc aaaaatagat
    56161 aattttgtat ctaactgtat aaaggcaggc gcagatttat gaataggaga tgttgtgcga
    56221 gtatctacag gacctaaatt atcaacaggc tcgccaagca cgttgaaaat gcgtcctaga
    56281 gtcgctccgc caactggaac acttagagga gctcccgtgt caatcacttc aattcctctc
    56341 attagaccct ctgtagcact catggctaca gctctaactc gattattccc taataattgc
    56401 tgtacctcgc aagtcacatt aattggttga ccgacagtat ctcgaccctt aactatcaga
    56461 gcgttgtaaa tattaggcat ctcccctggg ggaaaggcta catccagtac cggaccaata
    56521 atttgagcaa tacgtcccag gttttttttt tcaagtgcgg aacccccagg accagaagta
    56581 gtaggattta ttctcataat aataataaag tgaaatatat caaaattttt ttacgaaact
    56641 tatcaaatcc aaaaagaaaa tcttcgatag caagttgatc ggttaattca ataagaaatg
    56701 ggggttagca ctcgattttg ttggtagcgt ccaaccgaat gcaattcaat tgtttattta
    56761 tggaatttca atgaagaaat tttaaagttc aaacaaccca ttttcaaaat ctcaagtgga
    56821 tgaataaaat tcttgagaaa gtatttgatt tctctatcat taccagccat attatctacg
    56881 gaattcgaac ctgaactttt ttttttttga ttcattattt cttgtccctt atttcttatt
    56941 cttattttag catatcaatt tatgtctagt ctattctttt tttatacccc cccccctttt
    57001 tattttatgg atgaattccg catactttct tttcacatct aggatttaca tatacaacgt
    57061 atattcctgt caacagtcaa tttcttatta tttagatatt ttgattgaaa aaaaaaagta
    57121 agggattcaa aactttaaaa acaaggattg ggttgcgcca gacatatgaa agagtataca
    57181 ataatgatgt atttggtgaa tcaaatacca cggtctacta aaaaaaataa ggagacgttc
    57241 tgattagttg ataatattaa atgcaatttt tgggaaagat tcctgtgaaa gggtttcatt
    57301 aactcctaat ttatgtcgag tagaccttgt tgctgcgaga attcttaatt catgagttgt
    57361 agggagggac ttatgtcacc acaaacagag actaaagcaa gtgttggatt caaagccggt
    57421 gttaaagatt ataaattgac ttattatact cccgactatg taaccaaaga tactgatatc
    57481 ttggcagcat tccgagtaac tcctcaaccc ggggttccgc ccgaggaagc cggggccgcg
    57541 gtagctgcgg aatcttctac tggtacatgg acaactgtgt ggaccgatgg gcttaccagc
    57601 cttgatcgtt ataaaggacg atgctacaac attgagcccg ttgctggaga agaaaatcaa
    57661 tatatatgtt atgtagctta ccctttagac ctttttgaag agggttctgt tactaacatg
    57721 tttacttcca ttgtgggtaa tgtatttggg tttaaagccc tgcgcgctct acgtctagag
    57781 gatctacgaa tccctcccgc gtattcgaaa actttccaag gcccccctca tggcatccaa
    57841 gttgagagag ataaattgaa caagtatggg cgccccctat tgggatgtac tattaaacct
    57901 aaattgggat tatccgctaa gaactacggt agagcagttt atgaatgtct acgtggtgga
    57961 cttgacttta caaaagatga tgagaacgta aactcccaac catttatgcg ttggagagac
    58021 cgtttcttgt tttgtgcaga agccatttat aaatcgcagg cagaaactgg tgaaatcaaa
    58081 ggtcattact tgaatgctac tgcaggtaca tgggaagaga tgataaaaag ggcggtattt
    58141 gccagagagt tgggagttcc tatcgtaatg catgactact taacaggggg attcaccgca
    58201 aatactagct tggctcatta ttgccgagat aatggtctac ttcttcacat ccatcgtgca
    58261 atgcatgcag ttattgatag acagaagaat catggtatac actttcgtgt actagctaaa
    58321 gctttgcgta tgtctggtgg agatcatatt cacgcaggta cagtagtagg taaacttgaa
    58381 ggagaaagag acataacttt gggctttgtt gatttactac gtgatgattt tattgaaaaa
    58441 gaccgaagcc gcggtattta tttcactcaa gattgggtct ctttaccagg tgttctgccc
    58501 gtggcttcag ggggtattca cgtttggcat atgcctgctt tgaccgagat ctttggggac
    58561 gattccgtac tacaattcgg tggaggaact ttaggacacc cttggggaaa cgcgccaggc
    58621 gccgtagcta atcgagtagc cctagaagca tgtgtacaag ctcgtaatga aggacgcgat
    58681 cttgctcgcg agggtaatga aattatccgt gaggctagca aatggagtgc tgaattggct
    58741 gctgcttgtg aagtatggaa ggagatcaaa tttgaatttg aagcaatgga tactttgtaa
    58801 tccagtgatt aacgtttggt ttattagttg aattgcaatt aaactcggcc caatctttta
    58861 ctaaaaggat tgagccgaac ccaacgaatt tattgtatcg atttttgata ctacatattt
    58921 atctagatat ataagatctg aaatacaaaa tagaagacta aaatacaaaa tagaagacta
    58981 aacacaactc tttctattgt tgtgttgggt ccacaattaa tcctatgggc ccttaggatt
    59041 ggtgtattct tttcgatccc gtagtttcgt catggatcga gccaagtatc acaacttctt
    59101 ctacccatcc tgtatatcgt ccttttcgtt ccatgttgga atataaactt attatattag
    59161 tagatagtag acgggatttt acgaaaaaag ctcttcatat tcataggaga gaacaaatat
    59221 ttattttttc aatgcaaatt ttacacaata tggggacaac cactatttat aattgaaaaa
    59281 agatcgtata gagtgaagcg atactccggg gtctcacaaa agagaatgat ttctttcaat
    59341 tgactattca tctattgtat tttcatctaa ataggggcaa gaaagttcta tggaaaaatg
    59401 gtggttaaat tcgatggggg agttcgaata caggtgtggg ctgagtaaat caatcgataa
    59461 tctgggtcct attaaaaata aaaataccag tgtaagcgag ggcccggtta gaaatgataa
    59521 agataaaaac attcatagtt ggggtgatag ttctagttac agcaatgttc atcatttagt
    59581 tagcgttagg gacattcgga atttcatctc tgatgacacc ttttttgtta gggatagtaa
    59641 tagggacagt tattccatat attttgatat tgaaaatcaa attttagaga ttaacaatga
    59701 tcattctttt ctgagtgaac tagaaagttc tttttatggt tttcgtaatt attattatag
    59761 gaataatgga tctaaaagtg acgatcccga ctatgatcct tccatctata atactaaatc
    59821 gagttggaat aatcacatta ataatttcgt tgactcttat cttcaatctc aaatctgtat
    59881 tgatagtcac attttaagta gtagtaacaa ttacagtgac agttacattt ctaattacat
    59941 ttgtggtgaa agtagaaata gtagtgaaag ccaaagttcc aatataaaaa ctagtacgaa
    60001 tggtagtgat ttaactataa gaaaaagttc gaataatctc gatgtaactc aaaaatacag
    60061 gcatttgtgg gttcaatgtg aaaattgtta tggattaaat tataagaaat ttttgaagtc
    60121 aaaaatgaat atttgtgaac aatgcggata ttatttgaaa ataagtagtt cagatagaat
    60181 cgaactttcg gttgatccag gtacttggga tccgatggat gacggcatgg tttctctgga
    60241 tcccattgaa tttcattcag aagaggaacc ttataaagat cgtattgatt cttatcaaaa
    60301 aaaaacagga ttaacagagg ctgttcaaac aggtacaggt caactaaacg ggattcccgt
    60361 cgcaattggg gttatggatt ttcagtttat ggggggtagt atgggatccg tagtaggcga
    60421 gaaaatcacc cgtttgatcg agtatgctac caataaactt ttacctctta ttctagtgtg
    60481 tgcttccgga ggggcacgca tgcaagaagg aagtttgagc ttgatgcaaa tggctaaaat
    60541 atcttctgct ttatatgatt atcaatcaaa taaaaagtta ttctatgtat caattcttac
    60601 atctcctact actggtggag taacagctag ttttggtatg ttgggggata tcattattgc
    60661 cgaacctaat gcctatattg catttgcggg taaaagagta attgaacaaa cattgaataa
    60721 gacagtacct gaaggttcac aagcggctga atatttattc cataagggct tattcgatcc
    60781 aatcgtacca cgtaaccctt taaaaggtgt tctgagtgag ctatttcagc tccacgcctt
    60841 ttttcctttc aataaaaatt caatcaagta gagtcttgag ttcaactttt tttgtggcga
    60901 acaactagtt agttagttta tcagaatcaa aataaaaaac cgaaaaaatc attttttatt
    60961 ttgtgacata agatttaatt gtagaaagaa tcatgcggat aattgttgtt tttttaccga
    61021 tattgctgat tagtaatatc ggtaaaaaaa caacaacata aacagcgaat tcttccttcg
    61081 aattaggagg caaggcaaat aaaacgaatt tcgtgttgtg ttcgcctctt ctatatgtat
    61141 ataattcaaa tatagaaaat atagaatctt gcatctttct atatctccca agaagtcccc
    61201 tttttataag aattcctgct cttgggtcgg attctaacga atctttcggg gatttttaaa
    61261 tttttaagag actctttttt tattaaaaaa gaaattagaa gaagaagata agaacaatat
    61321 aagaataaaa ataaaagaag taagaataat aaagaaagta gattatcata catacatcta
    61381 tttcatgtag aaagatgaat aagtccgttt atttagttcg acattgcttg cacttattat
    61441 atatactcac ttcgatatac ttagtatact aatatacgaa ttctaatatg aattataatt
    61501 attataagat atccttataa caataacaga tacaaatatt aaatcgaggt accccgttct
    61561 atgacaattc tcaacaactt accctccttt tttgtgcctt tagtgggcct agtatttccg
    61621 gcaattgcaa tggcctcttt atctcttcat gttcaaaaaa aaaagatttt ttaaatctga
    61681 tgtggtcaaa tctcatctag tttttttttc aagacttagc gaacaaggat atccatttag
    61741 tagaatattg tataagaata acaggtggct ttctccgaac ataaatgaaa aagatcttat
    61801 acatgcgtaa acatgatata tggacagacg aattctagca attaaaaaaa aaataggctg
    61861 ggatccgaac tcatgtctga aattaaagta aatctatcca tatgtatgta gctattgata
    61921 gggaatcata tgaaggggat gcttttattt tattatatct aaccaattcg attaattact
    61981 actaaaagtt cacatcagaa tagtactagt tgatgagagt tacttcggaa aaaaaagtaa
    62041 agtgaatttt tttttttgtt attccataaa atgcaactgg atctactata gtatgagttg
    62101 gcgatcagaa tatatatgga tagaatttat agcaggatct cgcaaaacaa gtaatttctg
    62161 ctgggcgttt atcctttttt taggttcatt aggattctta ttggttggaa tttctagtta
    62221 tcttgataag aatttgatat ccttctttcc gtctcaacaa atcctttttt tcccacaagg
    62281 gatcgtaatg tctttctatg ggatcgcggg tctctttatt agttcctatt tgtggtgcac
    62341 aattacatgg aatgtaggca gcggttatga tcgatttgat agaaaagaag gaatagtgtg
    62401 catttttcgt tggggatttc ctggaaaaaa tcgccgcatc tttttacgat tccttatgaa
    62461 agatattcag tccatcagaa tagaagtaaa agagggtatt tatgctcgtc gtgtccttta
    62521 tatggaaatc ataggcctgg gagacgttcc cttgactcgt actgatgaga atttgactcc
    62581 acgggaaatt gagcaaaagg ctgcggaatt ggcctatttc ttgcgtgtac caattgaagt
    62641 attttgaaaa aagaaactgc aaaataaagg ctttctcagc aagaggaaaa cccctaagaa
    62701 tcctcttttt tctataagca taacttactt aattaaagtt tcttcagaac gcctcgtggg
    62761 gccaaagcaa ggcaaacgtg tacgtggcgg ccataataga aaacgaaacc ttttttgttt
    62821 ttgtctgtca attttttttt tcgaaatatt tgatattttc ttttttaata aacaggaagt
    62881 tctttcattt cgaaatccga aaaatattca ttattggaat ctttatttga atctttcggg
    62941 cattcatcaa aggggagtaa ttacttcgaa tatttgatca attaagatat ctggaaacaa
    63001 tctatttttt tattatttct tcatttgaat tcgaattcga agtggattct tcttctattt
    63061 ctgtattttt tctacactag attcaaggac taacctctga atcataacta aaaaatgggg
    63121 gctcgattaa taaattaata attaataggc gcgatacctt ataatagaac ttatgcttga
    63181 tagaaatatt agatcgcata gagtcaacga atgaggtgac aattcacaga tgaaaaaatg
    63241 acaaaaaaga gcgcatctac tccccttcga tatctttcat ttatagtatt tgtagtcttt
    63301 ttgccccggt ggatcactct ctcatttaat aaaagtctag aatcttgggt tactaattgg
    63361 tggaatacta ggcaatccga aacttttttg aacgatattc aagcaaagag tattctagaa
    63421 aaattcatag aattagagga gctatttctc ttggatgaaa tggtaaagga attcccggaa
    63481 agacatctac aaaagtttcg tatggggctc cacaaagaaa caatccaatt gatcaagata
    63541 cacgatgagg atcatatcca tacaattttg cacttctcga caaatctaat ctgcttcgtt
    63601 attctaagtg cttattctat tctgggtaat gaagaacttg tttttcttaa ttcttgggtt
    63661 caagaattcc tatataattt aagcgacaca ataaaagcct tttccattct tttagtaact
    63721 gatttatgta tcggattcca ttcgccccac ggttgggaac taatgattgg ctatgtctat
    63781 aacgattttg gattttttca taatgatcaa attatatctg gtcttgtttc cacttttcca
    63841 gtcattctag atacaatttt caaatattgg attttccttt atttaaatcg tgtatctccg
    63901 tcacttgtag tgatttatca ttcaatgaat gactgaaaaa cgagtcaatt agaatgtttc
    63961 ttactttgta cctaagcaaa gcattccagg tcgtacttac cttactcttt ctacccattc
    64021 agaggattcc tcctatattc cagtaaaatt atttcagtaa atagcaaaat cgtggatagg
    64081 gaactatact agcgacctac ccaattttat tgtagaaatt ttcgggatca acgattggac
    64141 tatgcaaatt agaaatactt tttcttcgat aaaggaagag attactcgat tcatttccgt
    64201 atcactcatg atatatataa taactcgggc ctccatttca aatgcatatc ccatttttgc
    64261 gcagcagggt tttgaaaatc cacgagaagc cactggtcgt attgtatgcg ccaattgcca
    64321 tttagctaat aaacctgtgg atattgaggt tccgcaagcg gtacttcctg atactgtgtt
    64381 tgaagcagtt gttagaattc cttatgatat gcaactgaaa caagttcttg ctaatggtaa
    64441 aaaggggggg ttgaatgtag gggccgttct tattttaccg gaagggtttg aattagcccc
    64501 ccccagtcgt atttctcccg agatgaaaga aaagataggc aatctatctt ttcagaatta
    64561 cggccccact aaaaaaaata ttcttgtgat agggcctgtt cctggtaaga aatatagtga
    64621 aatcactttt cctattcttt ccccggatcc cgcgactaat aaagatgttc acttcttaaa
    64681 atacccaata tacgtaggcg gtaacagggg aaggggccag atttatcccg acgggacaaa
    64741 aagtaacaat acggtttata atgctacagc agcgggtata gtaagcaaaa tcatacgaaa
    64801 agaaaaaggg gggtacgaaa taaccataac ggatgcattg gatggacgcc aagtggttga
    64861 tattatccct ccaggaccag aacttcgtgt ttcagagggc gaatctatca aactggatca
    64921 accattaaca agtaatccta atgtgggtgg atttggtcag ggagatgcag aaatagtact
    64981 tcaagatcca ctacgtgtcc aaggcctttt gttctttttg gcatctgttg ttttggcaca
    65041 aatcttttta gttcttaaaa agaaacagtt tgagaaggtt caattgtccg aaatgaattt
    65101 ctagatccgc aaatttatca acatcaggtt tgtaaaaaga acaaaatttt tgttcgcaat
    65161 tccaattatg aaaagtcttt tgcttgttta tattcttttt cgaccaaatg tcgggaattt
    65221 cttgtactgc actcctaaat catagtatat attgtgaaga aggctatttt actttacccc
    65281 tcctttgttt tgtcaatcca agtgggaggg gttatcacga ttgtctgatt aaaatatttt
    65341 agaatgcctc agtagttttc tattctaatc gaatcaaatt cgattagaac tagatactaa
    65401 gcataagata agtaagcgga gaatataaag aaagcaagga taaataaggg aaacaaggga
    65461 atcaaaaagg tattattcgt cgtcctagtc ttcgacatca gaaagggaat tttccacatc
    65521 cccttctggt gtcgaaatca taatggttct tgattccatt cgtcaaagat tcctattctt
    65581 agtttcgatt tttccaggtt tatcagaact tttttttgtt tatttcttat gtatagatat
    65641 aattaagtaa tgaaaaaaaa gaaatgaagt tttttgaagc atcggaaaaa gtgatctatt
    65701 ttctcattta tacgaacaaa acaaaatatt atgattatta agaactcaac ggggcactac
    65761 ccctcgaatc agacaaagaa agaagttata ggccccgttg agttcttacg ctttgatgtc
    65821 tataacgcag ttcatccgct tactacaggg acgaacccaa tccggaatat gaaccataaa
    65881 agaaaatgcc tattaaaccg atcacaggaa taccagttac agtacctatt atccaaagag
    65941 gaatccttcc agtagtatcg gccatttatc ccacttccct ccacatttta tcaagtggtc
    66001 atgctagaga cataaacagt catagataat tataagatta agatgcgatc cttccgactg
    66061 ggataagata attcctacta tattttttat tattctacta ttctcttttc ttcttttatt
    66121 attctactat tctcttttct tctcttaatt gaagaaataa ttggaaaata aaacagcaag
    66181 tacaaaaatg agtaataacc cccagtagag gctggtacga ttcaattcaa cattttgttc
    66241 gttcgggttt gattgtgtca tagctctcta attcggatta ggtttatcgt tggatgaact
    66301 gcattgctga tattgaccct aaaaaaaaaa cggtaggtac agctagtccg tgaacagcca
    66361 accatcgcac tgtaaaaatt ggataggttc gatctatggt cattgggtcc tcctaaaaag
    66421 atctactaaa ttcatcgagt tgttccaaag aatcaaaacg gccggttatt aatggaattc
    66481 cttgtcggct ctctgtaaaa tactcgtttg gacgagggct tccaaacaca tcgtaagcta
    66541 aacccgtgct cacaaataac caacccgcaa tgaataggga aggtatagta atgctatgaa
    66601 tgacccagta tcgaatactg gtaataatat cagcaaaaga acgttctcct gtgcttccag
    66661 acatgctgag ctccacatat tcttgtacag tcaaaggggg atcgattccg taaaagataa
    66721 gatcagtaaa tggaaattca ctgaattgca atctttgtga gatcgtcaat atagtaccga
    66781 gggtactttt agaatctacc gaatcagtat agctatcctt cttctgacac agcaacgcaa
    66841 tttcaatcaa tatcgaaatg cagtgctaga aaatttcgtt cttcttttct tcttgctggt
    66901 cgatgtaaaa ctaggtacca ttcataggtg tcgaagaggt tttttatttt aatccccctc
    66961 tttttttttt aagaaattgg ttagtcgtcc agaaacaagt aacaaggatt cgatacaata
    67021 aaaaagaaaa aataaaatga aaatagaaaa tcgaacggat tccccaattt tgttccatat
    67081 tgatttcaaa aaggtttcgt ttttgaaatg aagttaattg atgaatcaaa aactttcaat
    67141 tgaactgagt ctttcaattg gtataatatt tttgcgtatc ctcgtatctt tcaaaagtgg
    67201 aaacttagga aagtgctttc taaacatatg tagaaaaaga acagatttcc tttagctcct
    67261 ccatgcctac tataactagt tatttcggtt ttttactagc ggctttaact ctaacctcgg
    67321 ctctatttat tggtctgagt aagataggac ttatttgaaa ttatttgaaa ttaattgaat
    67381 gaataattca taaaaagaaa ttcttctgtg gtattccata tattttgtag ttccttaccg
    67441 tgttaattac caattattgg gaattgagat tcctaagcaa tacgaattaa tagtaatatt
    67501 tcgggataga tattacctcc ccttttccct tttcaaataa attgaattga aatgattgaa
    67561 gtttttctat ttggaattgt cttaggtcta attcctatta ctttggctgg attattcgta
    67621 accgcatatt tacaatacag gcgtggtgat cagttggacc tttgattaat attaattcac
    67681 atctcttttt ttaactgacc tcctcctttt aatttttttt gggggggggt caaaggtcaa
    67741 attcagattg ctgtatttca gttcagtgga attttcgatc taacaagaca agagcagaat
    67801 cacgctctgt aggatttgaa cctacgacat tgggttttgg agacccacgt tctaccgaac
    67861 tgaactaaga gcgctttctt accacaacgg aaaagactgt aaagaagggg attctttttt
    67921 ttatatagta tagaactccc aaaaaaattt caaccccaat aaatacttct tgcatatgta
    67981 tactatcata aaattgaaaa ttatgtatta tgtatgtcaa aattgaatcg ctctaaaatg
    68041 tatctctggt tactgcttcg aggagcaata ataggtaggg atgacaggat ttgaacccgt
    68101 gacattttgt acccaaaaca aacgcgctac caagctgcgc tacatccctt tcaactggtc
    68161 tacagtatca ttgtagaaaa tccccgtctt gttttccaca tccttatttt atttccattt
    68221 ccttcctttc tatgcaaaat gtatcttgcc atttcttcct cttggtctca tatcatataa
    68281 catataataa taaattaata tttttctcgg gaattctcag gcgcaaaggg accccttttt
    68341 ttgctttaag aaaaagaaaa tcttctctac cgaatcgttg cacatgtcaa gttgaattgg
    68401 ggattccaca cacaaataca agtggtcttt aactacatat acatctctta ccataatgta
    68461 ttacaatatg gaatataaaa aaaagaagga ggattctcaa tgcgagattt taaaacatat
    68521 ctttccgtgg caccggtact aagtactctc tggttcgggt ctttagcagg tttattgata
    68581 gaaatcaatc gtttcttccc agatgcgttg acatttcctt ttttttcatt ctagttattg
    68641 atatggaaag gggtgaagaa gattagagat agagtcaaat atttgtgact aatctctctt
    68701 tcccgtcttt tttttcgaat tagatagatt gaatacgggg gtaaagagaa agaaaaagtg
    68761 gattcaacct cagttaaatt cgggttaagg ctccaattaa attaagaatc aaattaataa
    68821 tagagttaaa agaaaacaaa agggaaatgt gactagaata agagtatcat gcaatacaag
    68881 atacttaaat gtgtactgcg attagaaatc gctttcgaaa ttgttgtatt acttattata
    68941 tactatatta attgcaacaa aatctttatt tcataatttg attttgagtt gttagccact
    69001 tctatttttt cgtccctttt cctttcttct tatttgcgtc gggtcggaaa atagaaacgt
    69061 tgggtgaatc aaaaacccaa aggaggttca tggccaaggg gaaagacgtt cgagtaaggg
    69121 ttattttgga atgtaccggt tgtgttcgaa acggtgttaa taaggaatca acgggtattt
    69181 ccagatatat tactcaaaag aatcgacaca atacacctag tcgattggaa ttgagaaaat
    69241 tctgtccgta ttgtttcaaa catacaattc atggggagat aaagaaatag atatagatcg
    69301 aaccgagtgc ttgggtgtca ccctttcaag gaacatgaaa aaaatttaga tatagatttc
    69361 tattatttca tatattgaaa taaaaacaac taaataaata gagacaaacc caatcctatg
    69421 aatttcttct ataatttttt ttttatttga tcgaaatagt attttaggga taaggaataa
    69481 acaaattatg gataaatcca agcgactctt tcttaaatcc aagcgatctt ttcgtaggcg
    69541 tttgcccccg atccaatcgg gggatcgaat tgattataga aacatgagtt taattagtcg
    69601 atttattagt gaacaaggaa aaatattatc tagacgggtg aatcgattaa ccttaaaaga
    69661 acaacgatta attactattg ctataaaaca agctcgtatt ttatcttcgt taccttttct
    69721 taataatgag aaacaatttg aaagaaggga gtcaaccacc agaactcctg gttttaggaa
    69781 cagaaaaaaa taggcttact tttcaattga atcaaaattc taatccgaac tcaaaaacag
    69841 atgactcaaa aacagatgga cgttttgttc aaaaaatccg agaatcattc gtgtcgtaag
    69901 aaaaaaaaga atcgggtaag aggaataaat ttttttatcg ggcgtgttcg ctcattttga
    69961 cgactttatc atattatcag attttatcat actaatttct actctacctt cccggagttc
    70021 attctccaga gaattccatt tcaaaaagtt tggcggattc cttccaatcc ccttatttta
    70081 tgatctcgtt ggaaatcata taaagacaat tcctatttga tatagctatt tgtgcaagga
    70141 ttttacgatt aagaagcaac tgccccttat acagattgtg tattaatcta ctataaatat
    70201 aggatgcccc cgccccgcga attactgcat ttattcgagt gatccacaaa cgacgaaaat
    70261 gccttttttt cctatctcta tcacgatgcg ccgaaaccaa agctcttatt ttctgttgaa
    70321 taattgttcg agtaagtctt gaatgagccc cgcgaaaact tgatgcaaat aaacgcattt
    70381 ttgttctacg tctccgagct atatatcctc gtctaattct ggtcattgag taaatgaaac
    70441 tttaatgaat aactaatgga tttcctttct ttcagttatt cttttccccc ttcctagtct
    70501 attaataaca aaacggattc ttccaattta taaaataaaa attccaatgg cttttgctac
    70561 tataaccttc cctaccacgc ttttttcctt ttttctaggc cttgtaaaaa taaaaataga
    70621 aatagctaaa gaaattgtgg gttccatcgt ctctatggtt acttcttaaa cggtgaggtc
    70681 ttctctatac accggagccc tttccttcat tttattggta acttgtacag ttaccactct
    70741 ttggctctac ccatgaattt tccagtaatg ggtctttcat aatgagatat accttataca
    70801 gtaacggtat ttaattatga agattggttg ggtagctgac cttgtgagtc cgttcttcta
    70861 aacataatat ttctactttt ttaaatagga tttcccccgc ttaatgggta actatttgtt
    70921 accaatgggg aattctttct catcttaaat tgaaaattca ggtgatttaa tttgcaccaa
    70981 ttgaaaccat aaatttcata cacaatagaa agatatgata gatccatctt ttttagatag
    71041 tgaatggagt tcttccattc tatccgattc accggtactg atcattgata ctggaaaaat
    71101 tgttttttct tttgttttgt ctcagcccat gatttaaacg agtcgcacat acaccctcgt
    71161 acatgttcct cgacgctgag ggcatccccc aagagcgggg gatttcgtga cgtttctgat
    71221 tggctgtctt gggtttctaa taagttgttt aatagttggc atgctgaatt atacattatg
    71281 ggctggttta gattgatcct aaccggatga ttatgaattt attcgatttc aatatattaa
    71341 tagaatatta aacccttaat taagtaatta agaagaatta agtaattaag aagtaagaag
    71401 ataaaatctt aaatcgtata tttgcacgaa atcactgcta ttttttatcc aaccgctaca
    71461 aaatcaacaa ttccatgagc ttgggcttct gttgctgaca taaaagtatc cctttccatg
    71521 tcttcggata cagcccataa gggcttgcct gttctttgta cataaaccct tgtaaggatt
    71581 tcgcgcagtt tcagtagttc ttccgcttcc aggataagtt cggacgtttg tgcctcataa
    71641 aaaccggcag cgggttgatg gatcattacc ctgatcatat aatataacac aatcaaaggt
    71701 tcctgtatct cgcacgagga ggcaaggcga agagataaag taaaataaga aaaagataga
    71761 attgaacaac cgtacgggca tttttttcac attgcatacg gctccacaat ggaatttttt
    71821 tacctttcat cgaagaaaga gaaaatgtgg gatctattat acccagatcg gtaaatgatc
    71881 caattaccac ccttcttttt ttttcggagg agttcaaaaa tactatgatg gccccgttgc
    71941 tttaatatat ttatttcgtc tgtgattcag caatcccaaa gtttcttttt ttttttttat
    72001 tttcgtactc tttcataaca taaatgttgt taataacctg ccggtgtgaa aaaagtttgt
    72061 gacgctgaaa tcgacctacg ataggtaaga taaaatcgga aatacccttc ctttatctca
    72121 tactactctt tcgatacata atcgaatatt ttgaaaaaca ataaaaaatt tgcatatcga
    72181 attcgaagtg ccatgctaat attacttaat attaataatt catatggcga aggcatagtc
    72241 ttcttttttc tcttaaataa aaaacccatt ggcgcaaagc gtgagggaat gctagacgtt
    72301 tggtaattgc tcctccgacc aggataaaag accccattga ggcggctaat cccatgcata
    72361 ttgtctgtat atctggtcgc acaaattgca tagtatcata aatggctatt ccaggtatta
    72421 cccatccgcc gggagagttt ataagcaaat acagatcctt ggtatcactc tccgaactga
    72481 gatatacaaa aagaccaata agttgattcg aaacattgct atcaatcgct tggcctaaaa
    72541 aaattaatct ttctcgataa agtcggttga ttcggataaa attgtatccc ttaggagccg
    72601 tacgggcacc ttttgatgca tacggttcaa caaaactaaa acttgcgaaa aaaaaaatca
    72661 atgtgtagct tccagccctc tttctttttt tatagcggac tccttctaat gaaggaaggg
    72721 gcttctcttt catttttgaa gaacgatgcg tttggccggt tttcctataa tattagaata
    72781 taaaaaacag ttttattgca ctaacttttc attgatgtat tttttcatcg agatccaatc
    72841 caaaaatcac gatgccattt tcttgttcct gaatgggctt cttccatttt tttaggttta
    72901 tgctctactc cgagtaagga tccgcccgat tttgatttgc acatatagga caaatgaccc
    72961 caataccacg tctttgtttt tttttttatt ttttctcaat tttgcaattc atttctttta
    73021 tgtcttccgc caaatattcg acgtatccat tatatttatt attcgattga ttaactgttt
    73081 gggatcagtg ctatttaata atttctttct aaatagaatt ttttatgata tctataagtc
    73141 ctaataatag atatattacc aattgggttt ttctaaacgg agcctggata cttaatttta
    73201 ttggtccagc caagtcgacc ataaattatt tgaattgcta atattagtct ggatacctct
    73261 tcacaaaacg gatctaattg catttcattg cacttcacgt tacaaatttt tgatgattca
    73321 atcgcggggg cgaaagagag gatatctcga tcgggggaga gaatggggaa atcccatatg
    73381 acccaatata tctgacaggg cgcactatat gtcaatccaa gttggatttc gctctccggg
    73441 agttcgaaaa ggcacttttg gaacaccaat aggcataaac tgaaagaaaa aagaattaag
    73501 tactctattt cactttgatg tggaaacgta ataatggttt tattatttta ataatattag
    73561 ctttatcgtc atattttcta catagataga ataagttcat aaaataaagg aaaacaaaga
    73621 aaatttttac gaataggtac tttgaatgat gactaaatat ggatgcatgt gctcttcgaa
    73681 aggggaataa acccccattg cgtattggta cttatcgagt atagaataga tctgcttctc
    73741 ttttttccta tgaaccaaat tgttccattt ttactaaaag aatagaacaa atagtaaccc
    73801 tttttccgag ataatccact gaaaaaaggt gggtccatag catagttttt tcaatgcaat
    73861 aaagttacat agtgtctatt ttttgttgat aaaggggtat taccatgggt ttgccttggt
    73921 atcgtgttca tactgtcgta ttgaatgatc ccggtcgttt gctttctgtt catataatgc
    73981 atacagctct ggttgctggt tgggccggtt caatggctct atatgaatta gcagtttttg
    74041 atccctccga ccctgttctc gatccaatgt ggagacaagg tatgttcgtt atacccttca
    74101 tgactcgttt aggaataacc aattcatggg gcggttggag tattacagga gggacaataa
    74161 cgaatccggg ggtttggagt tacgaaggtg tagccggggc gcatattgtg ttctctggct
    74221 tgtgcttctt ggcagctatc tggcattggg tgtattggga tctagaaata tttggtgatg
    74281 aacgcacagg aaaaccttct ttggatttgc ctaagatctt tggaattcat ttatttctct
    74341 caggagtggc ttgctttggc tttggcgcat ttcatgtaac aggattgtat ggtcctggaa
    74401 tatgggtgtc cgacccatat ggactaactg gaaaggtaca atctgtaaat cccgcgtggg
    74461 gtgtggaagg ttttgatccc tttgttccag gaggaatcgc ctctcatcat attgcagcag
    74521 ggacattggg catattagca ggcttattcc atcttagtgt ccgcccgccc caacgtctat
    74581 ataaaggatt acgtatgggc aatattgaaa ccgttctttc cagcagtatc gctgctgtct
    74641 tttttgcagc ttttgttgtt gctggaacta tgtggtatgg ttcagcaact actcctattg
    74701 aattatttgg tcccacccgt tatcaatggg atcagggata ctttcagcaa gaaatatatc
    74761 gaagagttag cgctggacta gccgaaaatc aaagtttatc agaggcttgg tctaaaattc
    74821 ctgaaaaatt aactttttat gattacatcg gaaataatcc agcgaaaggg ggattattca
    74881 gagcgggttc aatggataac ggagatggaa tagctgttgg gtggttagga catcctatct
    74941 ttagagataa agaagggcgt gaactttttg tacgtcgcat gcctactttt tttgaaacat
    75001 ttccagttgt tttggtagac ggagatggaa ttgttagagc cgatgttccc tttagaaggg
    75061 cagaatcgaa gtatagtgtc gaacaagtag gcgtaaccgt tgagttctat ggtggcgaac
    75121 tgaacggagt gagttatagt gatcctgcga ctgtgaaaaa atatgctaga cgtgcccaat
    75181 tgggtgaaat ttttgaatta gatcgtgcta ctttgaaatc cgatggtgtt tttcgtagca
    75241 gtccaagagg ttggtttact tttggacatg cttcctttgc tctgctcttc ttcttcgggc
    75301 acatttggca tggtgctaga accttattca gagatgtttt tgctggtatt gacccagatt
    75361 tggatgctca agtggaattt ggagcattcc aaaaacttgg agatccaact acaagaagac
    75421 aagtagtatg atgcagcatt gctctgttat ttttcgcttc tcacttctat tttctctttg
    75481 tgattttaca taggatactg aaaaagtctg gatttaaatc tccgcccttt cgccttttct
    75541 ttgatttttt ttttctttaa tcggggagat gatccccaat aaacaggtat ggaagctata
    75601 attgtaaacc gcgatcaaat ttatggaagc attggtttat acattcctct tagtctcgac
    75661 tctagggatc atttttttcg ctatcttttt tcgcgaacca cctaaagttc caactaaaaa
    75721 atgaaatgat ttttcattat ctgaattgaa gtaatgagcc tcccaatatt gggaggctca
    75781 ttacttcaac tagtccccgt gctcttcgaa cgggtctctt agttgttgag agggttgccc
    75841 aaaagcagta tataaggcgt accccgtaaa acttacaagt aatccagata tagagatggc
    75901 gactagggtt gctgtttcca ttattatata atttcaagac cacaatggat ctatgataag
    75961 attgtttatt tacaacggaa tggtatacaa agtcaacaga tctcaatgaa tacaaaatag
    76021 gatttatggc tgcacaaact gttgagggta gttctagatc tggtccaaga cggacgtctg
    76081 taggggcttt attgaaacca ttgaattcgg aatatggtaa agtagctcct ggatggggaa
    76141 ctactccttt gatgggtgtc gcaatggctc tatttgcggt attcctatct ataattttgg
    76201 agatttataa ttcttccgtt ttactggacg gaatttcact gaattagatt tataagaacc
    76261 ctagctttta aataaaaata caaaaaacga tgcatttagg cctcggcttt ttattttagc
    76321 ttattctttt ttggtagttc gaccgcgaaa tttttgtgtt tctgtatttc cggaatatga
    76381 gtgtgtgact tgttataatt gatcctattg agagtacaga gagtgggtct gtcgtcttga
    76441 tagagatggt tttaccccgt cggatattca ttctagtatc tggagcacgg aatatatgaa
    76501 atatatcacg aagtatttga actatgattc atacttaata ttcagacctc gtggccggat
    76561 tcctcaaatt tttccaaaga aaaaagtttt caattgaaag agttttcttc tttcaaattc
    76621 ccatttctgc tttgattttg ctcaaagaac aaacttttct ttctagtttt agtcattata
    76681 tcgattctac tcgttgaata aacgatgatc caatggttct tactcaggga atccttgact
    76741 tagcttgaag gttttattga atcatcgtgg ttctagtatg aatttaaggt ttcaattgat
    76801 tcctagggtc ttaacaagaa aattcctatc aataataaag aaaacaaaag taaagctaca
    76861 ttccatacaa attaaaataa caaatgaaag aaaaaaatag ggaaatagaa gattcaagag
    76921 gcctggaacg atcaacagaa agacaagtga gcctacttga ttttttgaca ttctaattat
    76981 aacaaaaaaa aagggctttc ttacttttac tctttcgtat ttttagcgaa aattgaatca
    77041 aaagattaag aagtttccaa ttttctattc catacctctt ttaacctgtt ttttggtttt
    77101 tttgtttgag ctgtacgaga tgaaattctc atatacggtt ctcagagggg gagtcccctt
    77161 ggtttaccta tctcaataaa gtctacgatt ggttcgaaga gcgtctcgag attcaggcga
    77221 ttgcagatga tataactagt aaatacgttc ctcctcatgt caacatattt tattgtctag
    77281 gaggaattac gcttacttgt tttttagtac aagtcgctac agggtttgct atgacttttt
    77341 actaccgtcc gaccgttacg gaggcttttg cttctgttca atacataatg acggaagcta
    77401 actttggttg gttaatccga tcagttcatc gatggtcagc aagtatgatg gtcctaatga
    77461 taatcctgca cgtatttcgt gtgtatctca ctggtggttt taaaaaacct cgcgaattga
    77521 cttgggttac aggtgtggtt ctggctgtat tgaccgcatc ctttggtgta acaggttatt
    77581 ctttaccctg ggaccaaatt gggtattggg cagtaaaaat agtaacaggc gtaccggaag
    77641 cgattccggt aataggatcg cctttggtag agttattacg tggaagtgct agtgtgggac
    77701 agtccacttt gacgcgtttt tatagtttac acacgtttgt attacctctt cttaccgccg
    77761 tatttatgtt aatgcatttc ctaatgatac gtaagcaagg tatttctggt cctttataaa
    77821 gaatatagag agatttgtaa tcaatcattt ttttttatta cttgggggag gaacaataat
    77881 atttcattgc tacaaatatg gattattgac aaagaataag acatgtattt tgaaatttcc
    77941 cctcaactcc acaatattgt attatttatt tgacatgaat gaaaagttga agggaattct
    78001 ccgaagagaa aatggattat gggagtgtgt gacttgaact attgattggg ccgtgcagaa
    78061 gtatgccttt atctgctaca ttgaaattca caaaaaaatg tgtctttatt ccaaccgccg
    78121 ccctatagag aggataggct gggttcgctt gaagagaatc ttttctatga tcagaccgaa
    78181 gcatgccgtg catgaatagg ctccgtaaaa tccagtagaa taagtgatgt ggcataatcc
    78241 cgattttttt ttagttattt tacttactta atagtatgga aatgcattca tttcttctgc
    78301 atcgatccgt tttatgatcc tatcggagtg aaacaaagga tctaaagaag agcagcggct
    78361 agactatatt agtaacaagc aaatcctttg tacgcgaaaa aaaaaatagc actcgatcca
    78421 tttttttgtg gggataaggg tgaatcgcaa gggctgagac aacccagaaa gctcttgatt
    78481 atgatcaata ttgtaagcct acttgggtat ggagcattta cctgtaagaa cttaattctt
    78541 tgcaatggat agttgcaact tcgtaaaatg gaatccagaa atagaattat tcatatatgt
    78601 gtggatatgg ctaaatatag cttttctaaa atctatatat atatcgattt tttttatatg
    78661 tatccgttta gttcggtgga ttcttgctcg agccggatga tgaaaaatta tcatgtccgg
    78721 ttctttgggg ggacggatct ataagaattc acctatccca ataacaaaaa aacctgactt
    78781 gaatgatcct gtattaaggg ctaagttggc taaaggtatg ggtcataatt attacggaga
    78841 acccgcatgg cccaacgatc ttttatatat ttttccagta gtaattctcg gtactattgc
    78901 atgtaatgta ggcttagcgg ttctagaacc atcaatgatt ggtgaacccg cggatccgtt
    78961 tgcaacccct ttggaaatat tacccgaatg gtatttcttt cccgtatttc aaatacttcg
    79021 tacagtaccc aacaaacttt tgggtgttct tttaatggtt tcagtacccg cgggattatt
    79081 aacagtacct tttttagaaa atgttaataa attccaaaat ccatttcgcc gcccagtagc
    79141 gacaaccgtc tttttgattg gtaccgcagc ggccttgttc ttgggtattg gagcaacatt
    79201 acctattgat aaatccctaa ctttaggtct tttttaactt gattcctttg taaaatatca
    79261 taatgtgcgt atctagggag tagtcgcttc agagtcaaag tgaattctcc ctagatacct
    79321 ctattcaatt caattgattt aaaattgatt ttattttgct tttaggtaaa tcaattgtta
    79381 agtgtttttc tatttctttt ctaaaatgcc caatatccgt tttacatctt ctatgcgaaa
    79441 atgctcaatt ttcataaggt cttcttgact gttattcaaa aggtcgaata atgtatgtat
    79501 attggacttt ttgagacaat tatagatcct gggagacaat tctgattggt caataaaaat
    79561 ggatttccat gctatttctt ttttcttttt ctttagttta gcaaccctat cgtgaaaagt
    79621 caaatagggt aaagaaacct tgtattgatt gttctcgaaa tgtaagtttt cttctgccga
    79681 ctggagaaag ggaataaata aatcaatcaa attccgggag gcttcatgaa gtgcttcttt
    79741 aggagttaaa cctccatttg tccatatttc tagaaaaagg atctcttgtt tttcatttcc
    79801 atttccataa gaatgaatac tatgattcgc gtttcgaaca ggcatgaata tagcatctat
    79861 aggataactt ccgtcttgaa agttatttgg tatttttata ttatatcctc gattcctttc
    79921 aatttgtaat ccaatacaaa aatcagttgg ttccgttagg ttagctatat gctgcgtatt
    79981 atcaacgatt tccacagaag gtggtaagag gatgtcttga gcagttacat atccaggacc
    80041 tttgacacaa ataagcgcgt cacgagttcc atatagatta cttctcaata caatttcttt
    80101 caaattcatt aaaatttcat gtactgattc ttgaatacct actatggtag aatattcatg
    80161 cgggattttc tcagattttg cgcgtgtaat acatgttcct tcgatttctc caagcaaagc
    80221 tcttcgcatc gcaatgccta ttgtgtcggc ttgacctttc ataagtggag acagaataaa
    80281 gcgtccataa taaagacgct tactgtctgc tcttgattca acacatttcc actgtagtgt
    80341 ccgagtagat acttttaatt tctctcgaac catagtaata ttatttgtca gatttttgag
    80401 tcatttattt ctcttgaaat ctcttcaatg tttatttcta cactcgcctt tttttagggg
    80461 gtctgcagcc attatgtggc ataggggtta catcccttac gaaacttaaa agtataccac
    80521 ttcgacgaat agcgcgtaat gctgcatctc ttccgagacc cggacctttt atcatgactt
    80581 ctgctcgttg cataccttga tctgttactg ctcgaatagc atttcctgct gcggtttgag
    80641 cagcaaaagg tgtccctctt cttgtacccc tgaatccaca agtaccggcg gaggaccaag
    80701 aaataacccg accccgtaca tctgtaactg tcacaatggt gttgttgaaa cttgcttgaa
    80761 catgaataac gccctttggt attcgccgtg cacttttacg tgaaccccca cgtccagtcc
    80821 tacgtgaacc gcttcttggt atagattttg ccatatttta tcatttccga aatataagtc
    80881 agagatatat ggatatatcc atttcatgtc aaaacggatc ttttattttg atttgttcat
    80941 cggttccttt agagagtccc ttttcgaaag attatccttg tctttgttta tgtctcgggt
    81001 tggaacaaat tactataatg cgtccccttc tacggatcag ccggcatttt tcacaaattt
    81061 tacgaacgga ggctcttatt ttcataattg ttattcctta actgaatttc gaatctactt
    81121 tactgattgg aagaaaataa gtttcttgaa atttttgaac cgtgaattgg atcctcatga
    81181 aaggaatctt gaaaaaccac cgaaccattc gaatggttgt tgtggggtct agaaattctg
    81241 cgcccccccc ccgtttgaat cataacgact tacttaaatt ttgattctat ctcctggtag
    81301 tatatgtata aaagagtgtc ggatccttcc tgaaacagaa cttagaatct gacttcatta
    81361 tttaaacgaa ccccgaacat accattgtga agtgattcag taattaaacc ttcatgaatc
    81421 catttttctt cttttattcc agacaaaccc tccttgaagt atcaactaat gtaggaaggc
    81481 gtgatattag acaacttggc ttttttattc gtttttttca caaacaggaa gttacagata
    81541 caattcggat agcagaaaat ttaccatata tagcacaaaa tttctccgcc gattccttct
    81601 agccgagctg ctcggtctgt cattataccc cgagaagtag agagaattac aatccccatc
    81661 ccgtctaaaa ttctaggaat tcgttgatag ttagaataga ttcggagacc aggtcgactt
    81721 attcgtttta aatttaaaag agttctatat ggtcctttcc tattccttct atgtcgtagg
    81781 gttaaaacca aaaaatattt gttattttct acaagtttcc ttacgttttc gagaaaaccc
    81841 tcttgtaaaa gtattttaac aatgttttgg gtcatgttag tagatgctat tcgaaccgtt
    81901 ccctttcgat ccatgtcagc atttcgtata gaagttatta tgtcagcaat agtgtcctta
    81961 cccatgataa actaaaatta ttgttgcttc cgaatttgga tataatcagc atgttctttt
    82021 tttataaaaa ttattaaaga aaattcttaa aagtatatgc gtgagacata atctactaag
    82081 tttatctatt ttatttaaat actatcacta tctcacggtc tcatattata atacctcagg
    82141 tgctaatgaa actattttag taaaatttaa ctgtctcaat tcccgggcga tcgcgccaaa
    82201 aactcgggtt ccttttggat ttccttcttg atcaatgaca actgcagcat tgtcatcata
    82261 tcgtattatt ataccgttat cgcgtttgag ttctttacaa gtacgtacaa ttacagctct
    82321 gatcacttct gatctttcta gaggcgtatt tggtactgct tcttttatca cagcaacaat
    82381 aacatcacca atatgagcat atcggcgatt actagctcct attattcgaa tacacatcaa
    82441 ttctcgtgcc ccgctattgt ctgctacatt caaatgggtt tgaggttgaa tcatatcatt
    82501 tttttttatc tgttttttta atgtaaaata aagcaaagga ctaagtaaaa aaaaaaaaaa
    82561 agaaagaaaa ccctgcaatt gtttttttat acacaagact tctttccttt ggttctacat
    82621 ttctatccag aaataatgaa ttgagttctt ataggcattt tggacgccgc tattgaaata
    82681 gcctttcgag ctatattttc ggctactcca cccatttcat aaagtattct acccggttta
    82741 acaacagcta cccaatattc tggggatcct ttccctgaac ccatacgggt ttccgtgggt
    82801 cttactgtaa ctggtttgtc tggaaatata cgtacccata tttttccgcc acggcgtaca
    82861 tttcgtgtca ttgctcggcg ccctgcttcg atttgtctag atgtaatcca agcgggttca
    82921 agtgcttgaa gagcatatct accgaaacaa atatgattac ctcgataaga tattcccttc
    82981 attcttcctc tatgttgttt acggaatctt gttctttttg ggttatagtt gatggttctt
    83041 tttcaattcc atctctacta cagaactgga catgagagtt tcttctcatc cagctcctcg
    83101 cgaatgaaac gactaaaaca gattttatca agatatacat gtgtttaatg aataatatgc
    83161 tgaatcatag gattctttga aattgcatct aattaatcaa ttcgttaatc tattcgaaat
    83221 ttgtctagcg tgtttagata ttatttaatt aaacatgtat tctatttcta gataatgtcc
    83281 atgtcttttt ttataacgtt atcgttataa aaaaatcttt cttttgtttt tccttttatc
    83341 atatgggatc gacaaaaatg gatcaatcta ataaaaaaaa actttcgcag gcgaatattt
    83401 actctttcca tatctatttc agttataggg ttagttcatg acctctcaaa ataaaagaat
    83461 aaaagaggag gtccctggtt tgttccgcca tcccacccaa tgaatcatta agattcattt
    83521 tcaatagaat cttctgcatt cacgggttat atcgttccca ttgcttctcg attaatggtt
    83581 aggtctgaat tttccggcgg agtccttttt tcttaagtca attttctcag tctttattgg
    83641 ctcgaggctc ttgatttttt tgttctataa gcggattcat ctaattatgc atgaatcatt
    83701 attgaattta tgctttatta cactgcgttt tatgagatga ctcatcgacc ttccatattg
    83761 gaatcatata tcattgatat ttgcgttctc tctttctctc atccttccac ttatccgcat
    83821 actttttttc tattttgctt tccgacttag aacttcacaa ctcataatcc gattggtttt
    83881 tttatcttta tgcaaaaaag ggatttcagt tgctacaacg atatgtccaa tatattatat
    83941 ctttatcttg actggttctt tggatccaga taatgcgaag caatgagttg gttattagtg
    84001 ctatagttat tagttcatac tctgggccct ggtccgtttt tttgaatcct agccctaaaa
    84061 aaaccaacga gtcacacact aagcatagca attatataaa atgatcaatc gaatttttat
    84121 tgaaccctct agaattgcag aattgctctt tttttgtttt gcttgaacat aaaaagaata
    84181 aaagggtttt tctttttttg tccattactg ggtataatgt aaaaacacgt aaagtcttat
    84241 tattcttcgt ctacaaatat ccaaattttg attcctaata ccccgtatat agttcgaact
    84301 gtataggaac aataatcaat tttagctcca atggtttgta gaggaaccct accttctctg
    84361 atccattcga cgcgtgcaat ttcttttccg tcgatacgtc ccgcaatttg tacttgaatt
    84421 ccttttgtat tcgccagctc ggttaattca atagcttttt tcattgcttt gcgaaaagaa
    84481 actctattct ttaattggcc agctataaat tctgcaagaa tattagggtg tccataagga
    84541 tttgcaattc gtgtaatagc aatgtttagt tttcggttcg cacaatgaag ttctttttgt
    84601 acattcatct gcaattcttc gactctccgt ggtctatttt ctattaagaa ttttgggaat
    84661 cctatataaa ttatgacttg aattagatcg attctttttt gaatctctat ccgtgcaatt
    84721 ccctcaacgc caacaccgga ggatattctc atattttttt gtacataatt cttaatacag
    84781 tttcgtattt tttgatcttc ttgtagacct tccgaataat tttttggctg tgcaaaccaa
    84841 agagaatgat gactttgtgt tgtaccaagt cggaacccaa gtggatttat tttttgtccc
    84901 ataatccccc actactatat gtatcatgac atgtcagatt tttgttcttt tttttagtta
    84961 tcaatccaga tttttttgag tacaccatat attcttcaaa ttctttatat aaggatatat
    85021 ctttcaaaac aatagttata tgacaagtcg gtctttttat cagataactg cgccctcgag
    85081 ctcgaggttt taatcttttc acagcagtac cctcgtttac ttcggcctta ctaatgacta
    85141 aatttgcttc gttcaaactc atactgtgac tagcatttgc tgctgcagaa taaaccaatt
    85201 taaaaatggg ataacacgct cgataaggca tcagttctag tatcataagg ctttcctcgt
    85261 aagaacgcct acgaatctga tcgattcccc ttcgggcttt gtgagcagac atacatatat
    85321 gttgacctaa agcgtatact tctgtagata ggttcttctt tctcttcttt atcataaggt
    85381 tcacctcttc ccaatgaatc tatattcact ttattaacga cgggatctat tatcattttt
    85441 tgcatgtcca cggaaattta gagtcggcgc aaactccccc aatttatgtc ctaccatacg
    85501 atctgttata taaataggca aatgttcctt tccattatgt atagcgatag tatggccaac
    85561 cattgtgggt ataatggtag atgcccggga ccaggttatt attatttctt tttccgcctt
    85621 tgtattaagt ttatcgattt ttcttaataa atgattcgct acaaaaggtt ttttttttag
    85681 tgaacgtgtc acagttaatt aactcctatt tttttctttt gtaaattgta aaaataattt
    85741 ggattttctc tcctatttac tacggcggcg aagaatcaaa ttatcactat atttattcct
    85801 ttttctactt cttcttccaa gtgcaggata accccaaggg gttgcgggtc tttttctacc
    85861 aattggagcc cttccttcac cacccccatg ggggtggtct acagggttca taactactcc
    85921 tcttactaca ggacgcttac ctagccaaca tttcgatccg gctctaccca aacttttctg
    85981 gttcacccca acattcccta cttgtccgac tgttgctgag cagtttttgg atatcaaacg
    86041 gacctcccca gagggtaatt ttaatgcggc cgatttaccc tcttttgcaa tcagtttcgc
    86101 tacagcaccc gcagctctag ctaattgtcc accctttcca agtgtgattt ctatgttatg
    86161 tatggctgtg cctaagggca tatcggttga agtagattcg tctttttgat caatcaaaac
    86221 cccttcccaa actgtacaag cttcttccaa agcatacggc tttctggatg tagatgatga
    86281 tatctataca gatggatctt atatatatca tataatgaag taccacatga gtggatatat
    86341 agaatccaaa tctgccgaat cactcatgtt ctgatcttct acatcctagg tcttcctgtt
    86401 ccgtcatctg gcttatgttc ttcatgtagc attcagaccg aatgactcta tgaaattacg
    86461 tcgatacttc cacatattat gggtaacgta ggagacgtct ctatttttcc cccgggaaat
    86521 ctttcgaatt accactgctt agctttcaat tcgcctctga ccatcaaatc aaatgtgaat
    86581 aacccgtctt cctctctttg aaacaagggg cgcttctggt tctgtcggcg cttgaaacaa
    86641 ttttgtcttc tccatattac tatatctcta gagtcaataa ttttatatga ggaactactg
    86701 aactcaatca cttgctgccg ttactcttca gttttctgtt gaggtctatc ctgtagaggt
    86761 actcgaattg gatcagtgat cgatttctag gtttcgtcgt aaacctaatt ggttacttcc
    86821 aattacgtaa atcaatagtt caaaccgcac tcaaaggtag ggcatttccc atttttatag
    86881 gaacttctgt accagaaaca atggtatctc caattatagc ccctctggga tgtaaaatat
    86941 atctcttctc accatcccca tagtgtatga gacaaatgta tgcatttcga ttagggtcgt
    87001 attctatggt tacgattcta ccatatatgt ctttttcatt ccgtctaaaa tcgattttac
    87061 ggtatagacg cttatgacct ccccctctat gccctgcggt aatgattcct ctggcattac
    87121 gacctttacc acaacgatgc tgtccataga tcaaattatt tcgtggattg gatttcactt
    87181 gactgtctac ggctccattg cgtgtgctcg gggtagaagt tttgtataaa tgtatcgcca
    87241 tgctcttaag tattttgatt taagttcttt tctttctaag aggtggaata gaataacccg
    87301 gttgaagcgt aatgatcata cgtctgtaat gcattgtatg tcccataatg ggtcccattc
    87361 ttctaccctt tcgggggagt tgatgactat tcatagctat taccttgaca ccaaagaaga
    87421 gttcgaccca atgctttatt tctgtcctag ttgatcctga ttcgacatta gaagtatatt
    87481 gatttttccc caataaccga atacttttgt ctgtaaatac tgcatatttg attccatcca
    87541 taaatctatt ttcttcccta tgagttcgag tctcaataag aatgctagtt cttactgttc
    87601 atatgttatg atatgaatat accacaccaa ttcgttatgt atagatgatg agattccatt
    87661 gatacagagc caattccaat agacttattg gagggtccca ttggcgtgca tccagtagga
    87721 attgaaccta cgaattcgcc aattatgagt tgggcgcttt aaccattcag ccatggatgc
    87781 ttagtgggga tcctcgtaca tggtgaataa ccaaattcca attgaaatga aatctttagg
    87841 ataaatcaat gcaatttagg aggaatcaat gaaaggacat caattcaaat cctggatttt
    87901 cgaattgaga gagatattga gagaggtcaa gaattctcac tatttcttag attcatggac
    87961 ccaattcaat tcagtgggat ctttcattca catttttttc caccaagaac gttttataaa
    88021 actcttggac ccacgaattt tgagtatcct actttcacgc aattcacagg gttcaacaag
    88081 caatcgatat ttcacgatca agggtgtagt actatttgta gtagcgatcc ttatatatcg
    88141 tattaacaat cgaaatatgg tcgcaagaaa aaatctctat ttgacggggc ttcttcctat
    88201 acctatgaat tccattggac ccagaaatga tacattggaa gaatcttttg ggtcttccaa
    88261 tatcaatagg ttgattgttt cgctcctgga tcttccaaaa ggaaaaaaga tctcagagag
    88321 ctttttcctg gatccgaaag agagtacttg ggttctccca ataactaaaa agtgtatcat
    88381 gcctgaatct aactggggtt cgcggtggtg gaggaactgg ctcggaaaaa agagggattc
    88441 tggttgtaag atatctaatg aaaccgtcgc tggaattgag atctcattca aagagaaaga
    88501 tatcaaatat ctggagtttc cttttgtata ttatatggat gatccgatcc gcaaggacca
    88561 tggttgggaa ttgtttgatc gtctttctcc gagtaagagg cgaaacataa tcaacttgaa
    88621 ttcgggacag ctattcgaaa tcttagtgaa agactcgatt tgttatctca tgtttgcttt
    88681 tcgtgaaaaa ataccaattg aagtggaggg tttcttcaaa caacaaggag ctgggtcagc
    88741 tattcaatca aatgatattg agcgttttgc ccatctcttc tcgagaaaca agtgggctat
    88801 ttctttgcaa aattgtgctc aatttcatat gtggcaattc cgccaagatc tcttcgttag
    88861 ttgggggaag aatccgcacg aatcggattt tttgaggaag atatcgagag agaattggat
    88921 ttgcttagac aatgtgtggt tggtaaacaa ggatcgattt tttagcaagg tacggaatgt
    88981 atcgtcaaat attcaatatg attccacaag atctagtttc gttcaagtaa cggattctag
    89041 ccaattgaaa ggatcttctg atcaatccag agatcatttc gattcattta gtaatgagga
    89101 ttcggaatat cacacattga tcaatcaaag agagattcaa caactaaaag aaagatcgat
    89161 tctttgggat ccttcctttc ttcaaacgga acgaacagag atagaatcag accgattccc
    89221 taaatgcctt tctggatatt cctcaatgtc tcggctattc acggaacgtg aaaggcagat
    89281 gaataagcat ctgcttccgg aagaaatcga agaatttctt gggaatccta caagatccat
    89341 tcgttctttt ttctctgaca gatggtcaga acttcatctg ggttcgaatc ctactgagag
    89401 gtccactaga gatcagaaat tgttgaagaa agaacaagat gtttcttttg tcccttccag
    89461 gcgatcggaa aataaagaaa tagttaatat attcaagata attacgtatt tacaaaatac
    89521 cgtctcaatt catcctattt catcagatcc gggatgtgat atggttccga aggatgaact
    89581 ggatatggaa agttccaata agatttcatt cttaaacaaa aatcatttat ttcatctatt
    89641 ccatgaccgg aacagggggg aatacacgtt acaccacgat tttgaatcag aagagagatt
    89701 tcaagaaatg gcagatctat tcactctatc aataaccgag ccggatctgg tgtatcataa
    89761 gggattttcc ttttctattg attcctacgg attggatcaa aaactattct tgaatgaggt
    89821 attcaactcc agggatgaat cgaaaaagaa atctttattg gttctacctc ctatttttta
    89881 tgaagagaat gaatcttttt atcgaaggat cagaaaaaaa tgggtccgga tctcctgcgg
    89941 gaatgatttg gaagatccaa aaccaaaaat agtggtattt gctagcaaca acataatgga
    90001 ggcagtcaat caatatagat tgatccgaaa tcggattcaa atccaatata gcacctatgg
    90061 gtacataaga aatgtattga atcgattctt tttaatgaat agatccgatc gcaacttcga
    90121 atatggaatt caaagggatc aaataggaaa tgatactctg aatcatagaa ctataatgaa
    90181 atatacgatc aaccaacatt tatcgaattt gaaaaagagt cagaagaaat ggttcgatcc
    90241 tcttattttg atttctcgaa ccgagagatt catgaatcgg gatcctaatg catatagata
    90301 caaatggtcc aatgggagca agaatttcca ggagcatttg gaacattccg tttctgagca
    90361 gaagagccat tttcaagtag tgttcgatcg attacgtatt aatcaatatt cgattgattg
    90421 gtctgaggtt atcgacaaaa aagatttgtc taagtcactt cgtttctttt tgtccaagtt
    90481 ccttctcttt ttgtccaagt tgcttttctt tttgtctaac tcacttcctt ttttctttgt
    90541 gagtttcggg aatatcccca ttcataggtc tgagatccac atctatgaat tgaaaggtcc
    90601 gaatgatcaa ctctgcaatc agttgttaga atcaataggt cttcaaatcg ttcatttgaa
    90661 aaaattgaaa cccttcttat tggatgatca taatacttcc caaaaatcga aattcttgat
    90721 caatggaggg ataatatcac catttttgtt caataagata ccaaagtgga tgattgactc
    90781 attccatact agaaataatc gcaggaaatc ttttgataac acggatttct atttctcaat
    90841 gatatccgac gatcaagaca attggctgaa tcctgtgaaa ccatttcata gaagttcatt
    90901 gatatcttct ttttataaag caaatcgact tcgattcttg aataatccac aacgcttccg
    90961 cttctattgt aacaaaagat tcccctttta tgtggaaaag gcccgtatca aaaattatga
    91021 ttttacgtat ggacaattcc tccatatctt gttcattcgc aacaaaatat tttctttgtg
    91081 cggcggtaaa aaaaaacatg cttttttgga gagagatact atttcaccaa tcgagtcaca
    91141 ggtatctaac atattcatac ctaacgattt tccacaaagt ggtgacgaaa ggtataactt
    91201 gtacaaatct ttccattttc caattcgatc cgatctatta gttcgtagag ctatttactc
    91261 gatcgcagcc atttctggaa cacctctaac agagggacaa atagtcaatt ttgaaagaac
    91321 ttattgtcaa cctctttcag atatgaatct atctgattca gaagagaaga acttgcctca
    91381 gtatctcaat ttcaattcaa acatgggttt gattcacact ccatgttctg agaaatattt
    91441 accatccgaa aagaggaaaa aacggagtct ttgtctaaag aaatgcgttg agaaagggca
    91501 gatgtataga acctttcaac gagacagtgc tttttcaact ctctcaaaat ggaatctatt
    91561 ccaaacatat atgccatggt tccttacttc gacagggtac aaatatctaa atttgatatt
    91621 tttagatact ttttcagacc tattgccggt actaagtagc agtcaaaaat ttgtatccat
    91681 ttttcatgat attatgcatg gatcagatat atcatggcga attcttcaga aaaaattgtg
    91741 tcttccacaa tggaatctga taagtgagat ttcgagtaag tgtttccata atcttcttct
    91801 gtccgaagaa atgattcatc gaaataatga gtcaccattg atatcgacac atctgagatc
    91861 gccaaatgtt cgggagttcc tctattcaat ccttttcctt cttcttgttg ctggatatct
    91921 cgttcgtaca catcttctct ttgtttcccg agcctatggt gagttacaga cagagttcga
    91981 aaaggtcaaa tctttgatga ttccatcata catgattgag ttgcgaaaac ttctggatag
    92041 gtatcccaca tctgaacgga attctttctg gttaaagaat ctttttctag ttgctctgga
    92101 acaattagga gattctctag aagaaatacg gggttctgct tttggcggca acatgctatg
    92161 gggtggtggt cccgctgatg gggttaaatc aatacgttct aagacgaaag atttgaatat
    92221 caatctcatc gatatcatcg atctcataag tctcatacca aatcccatca atcgaatcac
    92281 tttttcgaga aatacgagac atctaagtca tacaagtaaa gagatccatt cattgataag
    92341 aaaaagaaaa aaggtgaacg gtgattggat tgatgataaa atagaatcct gggtcgcgaa
    92401 cggtgattcg attgatgata aagaaagaga attcttggtt cagttctcca ccttaacgac
    92461 agaaaaaagg attgatcaaa ttctattgag tctgactcat agtgatcatt tatcaaagaa
    92521 tgactctggt tatcaaatga ttgaacagcc gggaacaatt tacttacgat acttagttga
    92581 cattcataaa aagcatttaa tgaattatga gttcaattca ccctgtttag cagaaagacg
    92641 gatattcctt gctcattatc agacaatcac ttattcacaa acttcgtgtg gggctaatag
    92701 ttttcatttc ccatctcatg gaaaaccctt ttcgctccgc ctagccctat ccccctctag
    92761 gggtatttta gtgataggtt ctataggaac cgggcgctcc catttggtca aatacctagc
    92821 gacaaactcc tatgttcctt tcattacagt atttctgaac aagttcctgg ataccaagcc
    92881 taaaggtttt cttattgatg atatcgatat tgatgatagt gacgatattg atgctagtga
    92941 cgatatcgat cgtgaccttg atacggagct ggagcttcta actatgatga atgcgctaac
    93001 tatcgatatg atgtcggaaa taggccgatt ttatatcacc cttcaattcg aattagcaaa
    93061 agcaatgtct ccttgcataa tatggattcc aaacattcat gatctggatg tgaatgagtc
    93121 gaatgactta tccctcggtc tattagtgaa ctatctctcc agggattgtg aaagatgttc
    93181 cactagaaat attcttgtta ttgcttcgac tcatattccc caaaaagtgg atcccgctct
    93241 aatagccccg aataaattaa atacatgcat taagatacga aggcttctta ttccacaaca
    93301 acgaaagcac tttttcactc tttcatatac taggggattt cacttggaaa agaaaatgtt
    93361 ccatactaat ggattcgggt ccataaccat gggttccaat gcacgagatc ttgtagcact
    93421 taccaatgag gccctatcga ttagtattac acagaagaaa tcaattatag acactaatac
    93481 aattcgatcc gctcttcata gacaaacttg ggatttgcga tcccaggtaa gatcggttca
    93541 ggatcatggg atccttttct atcagatagg aagggctgtt gcacaaaatg tacttctaag
    93601 taattgcccc atagatcctc tatctatcta tatgaagaag aaatcatgta acgaagggga
    93661 ttcttatttg tacaaatggt acttcgaact tggaacgagc atgaagaaat taacgatact
    93721 tctttatctt ttgagttgtt ctgccggatc ggtcgctcaa gacctttggt ctatacccgg
    93781 acccgatgaa aaaaacggga tcacttcttc tggactcgtt gagaatgatt ctgatctagt
    93841 tcatggccta ttagaagtag aaggcgctct ggtgggatcc tcacggacag aaaaagattc
    93901 cagtcggttt gataatgatc gagtgacatt gcttcttcgg cccgaaccaa ggaatccctt
    93961 agatatgatg caaaatggat cttgttctat cgttgatcag agatttctct atgaaaaata
    94021 cgaatcggag tttgaagaag gggaaggaga aggagtcctc gacccgcaac agatagagga
    94081 ggatttattc aatcacatag tctgggctcc tagaatatgg cgcccctggg gctttctatt
    94141 tgattgtatc gaaaggccca attcattggg atttccctat cgggcggggt catttcgggg
    94201 caagcggatc atttatgatg aaaaggatga gcttcaagag aatgattcgg agttcttgca
    94261 gagtagaacc atgcagtacc agacacgaga tagatcttcc aaagaacaag gcttttttcg
    94321 aataagccaa ttcatttggg accctgcgga tccactcttt ttcctattca aagatcagcc
    94381 ccttgtctct gtgttttcac atcgagaatt ctttgcagat gaagagatgt caaaggggct
    94441 tcttacttcc gaaacagatc ctcctacatc tatatcgaaa cgctggttta tcaagaatac
    94501 gcaagaaaag cacttcgaat tgttgattca tcgccagaga tggcttagaa ccaatagttc
    94561 attatctaat ggatttttcc gttctaatac tccatccgag agttatcagt atttatcaaa
    94621 tctgttccta tctaacggaa cgctattgga tcaaatgaca aagacattgt tgagaaaaag
    94681 atggcttttc ccggatgaaa tgaaaattgg attcatgtaa caggagaaag gtttcccatt
    94741 acttagccgg aaagatatgc ggccatgaaa tagggattaa gtggaacata attgactggg
    94801 tggtagagtc gtggaaacac cagtttcttc catattttgg accttagctc catggaacaa
    94861 tatgctactg ctgaaacata gaagaattga aatcttagat caaaacacta tgtatggatg
    94921 gtatgaactg cttaaacaag aattcttgaa cagcgaacca ccagagctat tactaaaaac
    94981 ggactatgta atgtacttta tctgctgggt tacaggcggg cattttacca gaggtttata
    95041 ttgtatcaat ctacccttgt gtgattcctg ttgaagcata tactcggggg gtgggtgcag
    95101 ggcggacgat ttcaaagcgg actccccatt cattagatag agaagatccc caagatttcg
    95161 cgatccgctg ccgaacttat tccaattcca agatctcgga tcgaatcggt atatcaatac
    95221 cgattcgatc cgagatctct tattgaattg ctcattcaat gagcattctc aatattatgc
    95281 cttgaagagg actcgaacct ccacgctctt tagcacgaga ttttgagtct cgcgtgtcta
    95341 ccatttcacc accaaggcat cttgaaagtg aatcgtattc catgaagatg atatctatct
    95401 agtgtgatgt atggaatata tgacaaaggt ggagtgttgg agtatttcta ttgatcggtc
    95461 atgtcatata ggccccaatc ggacatccaa ttgcttcgat ttgaattatc gggaggatgc
    95521 cttatatatt atctatatta atattatatc aaaaagatgg acaatcaaac cgatttctcg
    95581 attcaataga agcccaaaga ggtgaataag gtcccaaata acgagagata tggaaaaagc
    95641 aggtccgatt acgcctattc ctaatcctaa atggaatgta acgacgtagg gatccatatg
    95701 gaaacatagt atctatttag atacgctcga atgacccctt ctcataatga gaatcctatt
    95761 ccggtctggt ccggtatgga atgaacttat aatcatggaa tcgactcgat catcagatta
    95821 tagattataa gttcataacc ctagcccatt cccattttgg gcggaacaga tctactaatt
    95881 ctttgattcc agttagtaag agggatcttg aactaagaaa tcgattctag aagctaacta
    95941 gaagctaaaa aagggtatcc tgagcaattg caataatcgg gttcattgat attcctggta
    96001 tagtagatgc tatcacacat acaatcatac tcaattcgat ggaattgttt gatcttaaag
    96061 gggatcttct ataatttcgc acgtgagggg ttatttcttg gtttcgtcca gtcattaata
    96121 acttgattat ttttagataa tagtagatag aaacaacgct cgtaaggagt cctattgaaa
    96181 ccaagaaata taggcctgcc tgccatccac accagaataa atagagtttt ccgaaaaaac
    96241 ctgctagtgg aggaagacct cctagggata agagacatag agctaaagag agagccaaaa
    96301 aaggatcttt tgtgtataat cccgcataat ctcgaatgtt atcagttccg gtacgtagac
    96361 caaatgatac aatgcaagca aaagttccta gattcatgga gatatagaac agcatataag
    96421 ttatcatgct cgcatatcca ccatttgagt ctccaacaat tattccaata attacatatc
    96481 cgatttgacc tatggacgaa tatgcaagca tacgtttcat gcttgtttga gtaatagcaa
    96541 tgagattccc caatatcatg ctaagaatag ctaggatttc cagaagaaga tgccattcgt
    96601 ttgatgagaa ataaaaagga atatcgaaaa ttcgagtggc tgaagctgaa gcagctactt
    96661 tcgaagtaac agaaagaaaa gcaacgactg gagtgggaga gtcagagtcg aaaagaggat
    96721 tcctcacttc tttctctcat tcaaaaccgt gcatgagact ttcatctcgc acggctccta
    96781 agtgataaaa gtaaagaaga actcatcttc tttctttttt gattaccttc ctcgcgtatg
    96841 tataagatcg aatccattcg atttcgaaaa aggattacta atccttaact tttcgaggaa
    96901 tccttcatca gtggttgtga atgactgatt tttctcaatc ttttcgacct tggttccgta
    96961 ggagcaagtc agaaagattg agaaatagaa ccatctgatt tgattcgttc tcaatagcca
    97021 tgagatgatc atcttagggt gatccttttg tcgacggatg ctcctattac actcgtagtc
    97081 tctgaaggat gagaaccaac tctgtagcat ctacatcgag aattcaagta ttgtatacgt
    97141 cattagtccg atcctttgta ggaactaccc gtaataacga acttgcaaaa tggatctgtt
    97201 tatcataaag agatttgttg ttcctgaccc tgcttcacct taattgttat ttgaacaagt
    97261 ataaagttat gtcttggtcc gagtggggat agcatttctc ttctgcatgt ccatgaagtt
    97321 ttgaaaaatc caaacatctc agagatatat agagaggtag gaatttttcg aacgaaccgc
    97381 actccttcgt atacgtcagg agtccattga tgagaagggg ctggggaaag cttgaaccca
    97441 attcctacag tgatgaatat aagcgcaatt gaaattcctg gggagttata catttgtgta
    97501 ttgataagac cattcactat ttcttgaagc tcgatctctc ccccggatga accatatagc
    97561 caagagaaac catgaaccag aatagaagag cttgccccac ccatgagtaa atatttcata
    97621 gtagcctcat tagaccgtac gtctttcttg gtatatccag ataataggta ggagcataaa
    97681 ctgaaacatt ctggagctac aaagatagtt attaaatcgt tagcaccgca taaaaacatt
    97741 cctcctagag tagctgttaa tatgaataac agaaactccg ttatagccat ttctgtacat
    97801 tcaatgtact ccacggatag aggaatacat agagttgaac atagtaaaat aagaaattga
    97861 aagatttcgt tgaaattgtt cgtttggaaa tttcccgaaa agctaatcat aggttcttct
    97921 ctccatcgga acaatagggc cgttatgctc attactaaac ttgttgaaga gatgaaatag
    97981 aaccaaggta tatctttttg atcagaggtt gaatcgatca tcagaagaat aattaggcca
    98041 aaaattagga tacattctgg gaaaataaaa cttccatcga agagaagaaa atgaaaggct
    98101 ttcataaaaa ttctcgtaga atcgagaatg aagttttcat tctgtacatg ccagatcatg
    98161 aattagtaac tgcatccaat ctccaaaaaa atcccaattg tttcgaactt tctatttttg
    98221 gaatggaata tttacggaat ctccatgaat aggatcaaac cttattccat ggtatttaca
    98281 tgagattcct ctttcttatt cttaagcaag tccccgagag ggcttagttg atccatgatt
    98341 tctgtttcat ctttcgtttc cttttcgttt gtttcgagaa atatatcgat caattccgat
    98401 tctttctttt tcttttttct attgattctt ttccgatcga gatgtatgga tccatggatc
    98461 tatgtgtcta tatagaccct gttcatggat taacgaaaat gtgcaaaagc tctatttgcc
    98521 tctgccattc tatgagtctc ttcctttttg cgtatggcat cgccactccc tttggcagca
    98581 tccactaatt cggaacttaa tttgaaagtc atatttcgac ccggacgttt tcgggatgcc
    98641 cctaataacc aacgaacggc aagtgctttt ccttgtgcgg atcctatttc aatgggaact
    98701 tgatgagtcg atccgcctac acgtcttgct tttactgcta tatcgggagt tactccacgt
    98761 attgcttgac gtaaaacgga tagtggattt ttttctgtct tttgttgaat ctttttcaag
    98821 gctcgataga taatttgata agccaatgat ttttttccgt gtttcagaat acggttaacc
    98881 aacatgttaa ctaatcgatt acgataaatt ggatcggatt ttgcagtttt ttcttctgta
    98941 gtacctcgac gtgacatgag cgcgaaaggg gttcaagaat ccgttttctt tttataaggg
    99001 ctaaaatcat ttattttggc tttttgaccc catattgtag ggtggatctc gaaagatatg
    99061 aaagatctcc ctccaagccg tacatacgac tttcatcgaa tacggctttc cacagaattc
    99121 catactcgat ctcatagata catatggaat tctgtttact cactttaaat tgagtatccg
    99181 tttccccccc ctttcctgct aggattggaa atcctgtatt ttacatatcc atacgattga
    99241 gtccttgggt ttccgaaata gtgtaaatag tgtaaaaaga agtgcttcga atcattgcta
    99301 tttgacccgg acctgttcta aaaaagtcga gacatttcga attgtttgtt gacacggaca
    99361 aagtcaggga aaacttctga aattatttca atattggacc ttggacatat aatagttccg
    99421 aatcgaatct ctttagaaag aagatctttt gtctcacggt agcctgctcc agtcccctta
    99481 cgaaactttc gttattgggt tagccataca cttcacatgt ttctagcgat tcacatggca
    99541 tcatcaaatg atacaagtct tggataagaa tctacaacgc actagaacgc ccttgttgac
    99601 gatcctttac tccgacagca tctagggttc ctcgaacaat gtgatatctc acaccgggta
    99661 aatctttaac cctcccccct cttactaaga ctacagaatg ttcttgtgaa ttatggccaa
    99721 taccaggtat ataagcagtg atttcaaacc cagaggttaa tcgtactctg gcaactttac
    99781 gtaaggcaga gtttggtttt ttgggggtga tagtggaaaa gttgacagat aagtcaccct
    99841 tactgccact ctacagaacc gtacatgaga ttttcgcctc atacggctcc tcgttcaatt
    99901 ctttcgaagt catcgggtcc ttttcctcgt tcgataatct actcccttct tccactccgt
    99961 cccgaagagt aactaggacc aattcagtca cgttttcatg ttccaattga acactttcct
   100021 tttttgatta ttctcaaagg agaagattat tctcttttta acaaacatct gcggatccaa
   100081 tcacacgatc ttataataag aacaagagat ctttctcgat caatcccttt gcccctcatt
   100141 cttcgagaat cagaaagatc cttttcaagt ttgaatttgt tcattttgaa tctgggttct
   100201 tctactttat ttttatttac ttatttcttt attatttttt ttccctctct tttctttttt
   100261 tatttctttt ttttatttta ttcccttcca tcattcctta agtcccatag gtttgatcct
   100321 atcgaatctg atccattttc tcattgagcg aagggtacga aataaatcgg atttcttttt
   100381 cgatcaaaag tactatgtga aatcttcggt tttttcctct ttctctatcc ctatcccata
   100441 ggtacagcat ttgaatccat agagaaccgt ttcttctgta tctatatgaa tcgatattat
   100501 tccattccaa ttccttcccg atacctccca aggaaaatcc cgaatttgat cccaaattga
   100561 cgggttagtg tgagcttatc catgcggtta tgcactcttc gaatgggaat ccattttctg
   100621 aaagatcctg gctttcgtgc tttggtgggt ctccgagatc ctttcgacga cctatgttgt
   100681 gttgaaggga tatctatatg atccgatcga ttgcgtaaag cccgcggtag caacggaacc
   100741 ggggaaagta tacataagta tacagaaaag acagttcttt tctattctat tagtattttg
   100801 attctattag tattagatta gtattagtta gttatcccgg ctcagtgagt cctttcttcc
   100861 gtgattaact gttggcacca gtcctccatt ttgtctctgt ggaccgagga gaaagggggc
   100921 tcggcgggaa gaggattgta ccatgagaga agcaaggagg tcaacctctt tcaaatatac
   100981 aacatgcatt ctggcaatgc aatgtagttg gactttcatc ttcatgcgaa tgaatcatct
   101041 tttccacgga ggcaaatctt tgcctgctag gcaagaggat agcaagttca aaattctgtt
   101101 tcggtagaca tgtatttcta ttactatgaa attcataaat gaatgtagtt aatcgttttg
   101161 tcaatttttc ggggtcttaa aggggcgtgg aaagacataa gaactcttga atggaaatcg
   101221 aaaagagatg gaactccggt tccttcggaa atggtaagat ctttggcgca agaagaaggg
   101281 gttgatccgt atcatcttga cttggttctg atttcgctat ttttttaaga ataccgcttc
   101341 tcctacccgt atcgaataga acttcttcat gtaaaacctg cttgatttag atcgggagaa
   101401 tcgtacggtt ttatgaaagc atgtgctatg gttcgaatcc gtagtcaatc ctatttctag
   101461 gagcagttga caattgaatc caatttttcc cattccattc atttcgtatc cgtaatagtg
   101521 cgaaaggaag gcccggttcc aagttgttca agaatagtgg cgttgagttt ctcgaccctt
   101581 tgccttagga ttagtcagtt ctatttcttg gtgggggcag ggaagggata taactcagcg
   101641 gtagagtgtc accttgacgt ggtggaagtc atcagttcga gcctgattat ccctaaaccc
   101701 aatatgggtt gtgagttttt ctattttgac ttgccccccc gccgtgatcg aataagaatg
   101761 gataagaggc tcgtgggatt gacgtgaggg ggtagggatg gctatatttc tgggagcgaa
   101821 ctccaggcga atatgaagcg catggataca agttatgcct tggaatgaaa gacaattccg
   101881 aatcagcttt gtctacgaac aaggaagcta taagtaatgc aactatgaat ctcatggaga
   101941 gttcgatcct ggctcaggat gaacgctggc ggcatgctta acacatgcaa gtcggacggg
   102001 aagtggtgtt tccagtggcg gacgggtgag taacgcgtaa gaacctgccc ttgggagggg
   102061 aacaacagct ggaaacggct gctaataccc cgtaggctga ggagcaaaag gaggaatccg
   102121 cccgaggagg ggctcgcgtc tgattagcta gttggtgagg caatagctta ccaaggcgat
   102181 gatcagtagc tggtccgaga ggatgatcag ccacactggg actgagacac ggcccagact
   102241 cctacgggag gcagcagtgg ggaattttcc gcaatgggcg aaagcctgac ggagcaatgc
   102301 cgcgtggagg tagaaggccc acgggtcgtg aacttctttt cccggagaag aagcaatgac
   102361 ggtatctggg gaataagcat cggctaactc tgtgccagca gccgcggtaa tacagaggat
   102421 gcaagcgtta tccggaatga ttgggcgtaa agcgtctgta ggtggctttt taagtccgcc
   102481 gtcaaatccc agggctcaac cctggacagg cggtggaaac taccaagctg gagtacggta
   102541 ggggcagagg gaatttccgg tggagcggtg aaatgcgtag agatcggaaa gaacaccaac
   102601 ggcgaaagca ctctgctggg ccgacactga cactgagaga cgaaagctag gggagcgaat
   102661 gggattagat accccagtag tcctagccgt aaacgatgga tactaggcgc tgcgcgtatc
   102721 gacccgtgca gtgctgtagc taacgcgtta agtatcccgc ctggggagta cgttcgcaag
   102781 aatgaaactc aaaggaattg acgggggccc gcacaagcgg tggagcatgt ggtttaattc
   102841 gatgcaaagc gaagaacctt accagggctt gacatgccgc gaatcctctt gaaagagagg
   102901 ggtgccttcg ggaacgcgga cacaggtggt gcatggctgt cgtcagctcg tgccgtaagg
   102961 tgttgggtta agtcccgcaa cgagcgcaac cctcgtgctt agttgccacc gttgagtttg
   103021 gaaccctgag cagactgccg gtgataagcc ggaggaaggt gaggatgacg tcaagtcatc
   103081 atgcccctta tgccctgggc gacacacgtg ctacaatggc cgggacaaag ggtcgcgatc
   103141 ccgcgagggt gagctaactc caaaaacccg tcctcagttc ggattgcagg ctgcaactcg
   103201 cctgcatgaa gccggaatcg ctagtaatcg ccggtcagcc atacggcggt gaattcgttc
   103261 ccgggccttg tacacaccgc ccgtcacact atgggagctg gccatgcccg aagtcgttac
   103321 cttaaccgca aggagggggg tgccgaaggc agggctagtg actggagtga agtcgtaaca
   103381 aggtagccgt actggaaggt gcggctggat cacctccttt tcagggagag ctaatgcttg
   103441 ttgggtattt tggtttgaca ccgcttcaca cccaaaaaga agcgagctac gcctgagtta
   103501 aacttggaga tggaagtctt ctttcgtttc tcgacggtga agtaagacca agcccatgag
   103561 cttattatcc taggtcggaa caagttgata ggatccccct tttacgcccc catgtccctc
   103621 ccgtgtggcg acatgggggc gtaaaaagga aagagaggga tggggtttct ctcgcttttg
   103681 gcatagtggg cccccagcgg gaggcccaca cgccgggcta ttagctcagt ggtagagcgc
   103741 gcccctgata attgcgtcgt tgtgcctggg ctgtgagggc tctcagccac atggatagtt
   103801 caatgtgctc atcagcgcct gaccctgaga tgtggatcat ccaaggcaca ttagcatggc
   103861 gtacttctcc tcgggggttt gaaaccaaac tcctcctcag gaggatagat ggggcgattc
   103921 aggtgagatc caatgtagat ccaactttct attcactcgt gggatccggg cggtccgggg
   103981 gggactacca cggctcctct cttctcgata atccatacat cccttatcag tgtatggaca
   104041 gctatctctc gagcacaggt ttaggttcgg cctcaatggg aaaaaaaaat ggagcaccta
   104101 acaacgtatc ttcacagacc aagaactacg agatcgcccc tttcatttca ttctggggtg
   104161 acggagggat cgtaccattc gagccttttt ttcatgcttt tcccggaggt ctggagaaag
   104221 ctgcaatcaa taggattttc ctaatcctcc cttcccgaaa ggaagaacgt caaattcttt
   104281 ttccttttcc tttccgcagg gaccagggga ttggatctag ccgtaagaag aatgcttggc
   104341 tgataaataa ctcacttctt ggtcttcgac cccctcagtc actacgaatg cccccgatcg
   104401 gtgcaatggg atgtgtctat ttatctatct cttgactcga aatgggagca ggtttgaaaa
   104461 aggatcttag agtgtctagg gttggccggg agggtctctt aacgccttct tttttcttct
   104521 catcggagtt atttcacaaa tacttgccat ggtaaggaag aaggggggaa caagcacact
   104581 tggagagcgc agtacaacgg agagttgtat gctgcgttcg ggaaggatga atcgctcccg
   104641 aaacggaatc tattgattct ctcccaattg gttggaccgt aggtgcgatg atttacttca
   104701 cgggcgaggt ctctggttca aatccaggat ggcccagctg cgccaaggaa aagaatagaa
   104761 gaagcatctg actccttcat gcatgctcca cttggctcgg ggggatatag ctcagttggt
   104821 agagctccgc tcttgcaatt gggtcgttgc gattacgggt tggatgtcta attgtccagg
   104881 cggtaatgat agtatcttgt acctgaaccg gtggctcact ttttctaagt aatggggaag
   104941 aggaccgaaa catgccactg aaagactcta ctgagacaaa gatgggctgt caagaatgta
   105001 gaagaggtag gatgggcggt tggtcagatc tagtatggat tgtacatgga cggtagttgg
   105061 agtcggcggc tctcttaggg ttccctcatc tgggatccct ggggaagggg atcaagttgg
   105121 cccttgcgaa cagcttgatg cactatctcc cttcaaccct ttgagcgaaa tgcgacaaaa
   105181 ggaaggaaaa tccatggacc gaccccatcg tctccacccc gtaggaacta cgagatcacc
   105241 ccaaggatgc cttcggtatc caggggtcgc ggaccgacca tagaaccctg ctcaataagt
   105301 ggaatgcatt agctgtccac tctcaggttg ggcagtaagg gtcggagaag ggcaattact
   105361 cattcttaaa accagcattc ttaagaccaa agagtcgggg cggaaaaggg gggaaagccc
   105421 tccgttcctg gttctcctgt agctggatcc tccggaacca caagaatcct tagttagaat
   105481 gggattccaa ctcagcaccc tttcttttga gattttgaga agagttgctc tttggagagc
   105541 acagtacgat gaaagttgta agctgtgttc gggggggagt tattgtctat cgttggcctc
   105601 tatggtagaa tcagtggggg cctgagaggc ggtggtttac cctgtggcgg atgtcagcgg
   105661 ttcgagtccg cttatctcca actcgtgaac ttagccgata caaagaatat gatagcaccc
   105721 aatttttccg attcggcagt tcgatctatg gtttatcatt catggacgtt gataagatcc
   105781 ttccatttag cagcacctta ggatggcata gccttaaagt aaagaagtaa agttaagggc
   105841 gaggttcaaa caaggaaagg cttacggtgg atacctaggc acccagagac gaggaagggc
   105901 gtagtaagcg acgaaatgct tcggggagtt gaaaataagc gtagatccgg agattcccga
   105961 ataggtcaac ctttcgaact gctgctgaat ccatgggcag gcaagagaca acctggcgaa
   106021 ctgaaacatc ttagtagcca gaggaaaaga aagcaaaagc gattcccgta gtagcggcga
   106081 gcgaaatggg agcagcctaa accgtgaaaa cggggttgtg ggagagcaat acaagcgtcg
   106141 tgctgctagg cgaagcggtg gagtgctgca ccctagatgg cgagagtcca gtagccgaaa
   106201 gcatcactag cttacgctct gacccgagta gcatggggca cgtggaatcc cgtgtgaatc
   106261 agcaaggacc accttgcaag gctaaatact cctgggtgac cgatagcgaa gtagtaccgt
   106321 gagggaaggg tgaaaagaac ccccatcggg gagtgaaata gaacatgaaa ccgtaagctc
   106381 ccaagcagtg ggaggagacc agggctctga ccgcgtgcct gttgaagaat gagccggcga
   106441 ctcataggca gtggcttggt taagggaacc caccggagcc gtagcgaaag cgagtcttca
   106501 tagggcactt gtcactgctt atggacccga acctgggtga tctatccatg accaggatga
   106561 agcttgggtg aaactaagtg gaggtccgaa ccgactgatg ttgaagaatc agcggatgag
   106621 ttgtggttag gggtgaaatg ccactcgaac ccagagctag ctggttctcc ccgaaatgcg
   106681 ttgaggcgca gcagttgact ggacatctag gggtaaagca ctgtttcggt gcgggccgcg
   106741 agagcggtac caaatcgagg caaactctga atactagata tgacctcaaa ataacagggg
   106801 tcaaggtcgg ccagtgagac gatgggggat aagcttcatc gtcgagaggg aaacagcccg
   106861 gatcaccagc taaggcccct aaatgaccgc tcagtgataa aggaggtagg ggtgcagaga
   106921 cagccaggag gtttgcctag aagcagccac ccttgaaaga gtgcgtaata gctcactgat
   106981 cgagcgctct tgcgccgaag atgaacgggg ctaagcgatc tgccgaagct gtgggatgta
   107041 aaaatgcatc ggtaggggag cgttccgcct tagagggaag cacccgcgcg agcggcggtg
   107101 gacgaagcgg aagcgagaat gtcggcttga gtaacgcaaa cattggtgag aatccaatgc
   107161 cccgaaaacc caagggttcc tccgcaaggt tcgtccacgg agggtgagtc agggcctaag
   107221 atcaggccga aaggcgtagt cgatggacaa caggtgaata ttcctgtact accccttgtt
   107281 ggtcccgagg gacggaggag gctaggttag ccgaaagatg gttatcggtt caaggacgca
   107341 aggtgcccct gctttttcag ggtaagaagg ggtagagaaa atgccccgag ccaatgttcg
   107401 agtaccaggc gctacggcgc tgaagtaacc catgctatac tcccaggaaa agctcgaacg
   107461 accttcaaca aaagggtacc tgtacccgaa accgacacag gtgggtaggt agagaatacc
   107521 taggggcgcg agacaactct ctctaaggaa ctcggcaaaa tagccccgta acttcgggag
   107581 aaggggtgcc tcctcacaaa gggggtcgca gtgaccaggc ccgggcgact gtttaccaaa
   107641 aacacaggtc tccgcaaagt cgtaagacca tgtatggggg ctgacgcctg cccagtgccg
   107701 gaaggtcaag gaagttggtg acctgatgac aggggagccg gcgaccgaag ccccggtgaa
   107761 cggcggccgt aactataacg gtcctaaggt agcgaaattc cttgtcgggt aagttccgac
   107821 ccgcacgaaa ggcgtaacga tctgggcact gtctcggaga gaggctcggt gaaatagaca
   107881 tgtctgtgaa gatgcggact acctgcacct ggacagaaag accctatgaa gcttcactgt
   107941 tccctgggat tggctttggg cttttcctgc gcagcttagg tggaaggcga agaaggcctc
   108001 cttccggggg ggcccgagcc atcagtgaga taccactctg gaagagctag aattctaacc
   108061 ttgtgtcagg acctacgggc caagggacag tctcaggtag acagtttcta tggggcgtag
   108121 gcctcccaaa aggtaacgga ggcgtgcaaa ggtttcctcg ggccggacgg agattggccc
   108181 tcgagtgcaa aggcagaagg gagcttgact gcaagaccca cccgtcgagc agggacgaaa
   108241 gtcggcctta gtgatccgac ggtgccgagt ggaagggccg tcgctcaacg gataaaagtt
   108301 actctaggga taacaggctg atcttcccca agagctcaca tcgacgggaa ggtttggcac
   108361 ctcgatgtcg gctcttcgcc acctggggct gtagtatgtt ccaagggttg ggctgttcgc
   108421 ccattaaagc ggtacgtgag ctgggttcag aacgtcgtga gacagttcgg tccatatccg
   108481 gtgtgggcgt tagagcattg agaggacctt tccctagtac gagaggaccg ggaaggacgc
   108541 acctctggtg taccagttat cgtgcccacg gtaaacgctg ggtagccaag tgcggagcgg
   108601 ataactgctg aaagcatcta agtagtaagc ccaccccaag atgagtgctc tcctattccg
   108661 acttccccag agcctctggt agcacagccg agacagcgac gggttctctg cccctgcggg
   108721 gatggagcga cagaagtttt gagaattcaa gagaaggtca cggcgagacg agccgtttat
   108781 cattacgata ggtgtcaagt ggaagtgcag tgatgtatgc agctgaggca tcctaacaga
   108841 ccggtagact tgaaccttgt tcctacatga cccgatcaat tcgatcaggc actcgccatc
   108901 tattttcatt gttcaactct ttgacaacat gaaaaaacca aaagccctgc cctccctctc
   108961 tatcggatgg aagggcagag gcctttggcg tcccctccag tcaagaattg gggcctcaca
   109021 atcactagcc aatatgcttt tctcgcatgc ctttcttcgt tcatggttcg atattctggt
   109081 gtcctaggcg tagaggaacc acaccaatcc atcccgaact tggtggttaa actctactgc
   109141 ggtgacgata ctgtagggga ggtcctgcgg aaaaatagct cgacgccagg gtgataaaaa
   109201 gcttaacacc tctcgttctt attccctttg caatatgaaa aaaaaaaatg aaaaatgcaa
   109261 aagtcgtctt attcaaaacc ccaattatga aatcccttct cccccacttc acacctagta
   109321 acgcaccgtg ttcttataga gagaaaggtg ctttcacatc ttcttaaccc gaaatggctg
   109381 aggagaggaa aggttccttt tttttagggt acttccggga acagatccag tggagacggg
   109441 gcggggcctg tagctcagag gattagagca cgtggctacg aaccacggtg tcgggggttc
   109501 gaatccctcc tcgcccacaa ccggcccaaa agggaaggac ccttccctct gggggtagga
   109561 aaatcatgat cgggatagcg gacccaaagc tatggaactt gggtgtgggt cttttgtcga
   109621 aatggagtag ccttactttt tctttttttt tatttaccat tcatggtttt ttaaataaag
   109681 tatgcccggc ccgaagcaga atagcagagc aagtattagt agcatagcaa aaatgtgttc
   109741 ctcgtcatta atatgtttgc tcgcggtaat tgtggcctct cgggagaatc gattactgca
   109801 tctttgatgc acttgctagt actagtacat ctgagaattc ttaattgaat tcttaattgg
   109861 ctaattggaa atagcccccg gactatggaa caaaggatta tcccggacct acaccgaggt
   109921 attgacggtt attctcaaat atcgcagaac agaatgtgat acgatgagat agaatgcaat
   109981 agaaacaaag acacagggaa cgggttacct acttttaacg gtcaaagcga accctttcat
   110041 tctgacattc tgaattcttt aattcggaat gaatcaaatc tccccaagta ggattcgaac
   110101 ctacgaccag tcagttaaca gccgaccgct ctaccactga gctactgagg aacagcggga
   110161 gattctatct catagagttc aattcccgtt ctcaacccat gaccaatatg aactcgaagt
   110221 ttccttcgta actccccgaa cttcttcgta gtggctccgt cccatgcccc gtttcatagg
   110281 gaaccacaaa gtggctctat ttcattatat tccatccata tcccaattcc attcatttaa
   110341 tatccctttg gtgtcattga cataagaatt gatataagag atgtcgtttc tagtctatct
   110401 gtttctattt ctatatatgg aaagttcaaa aatcatcata taataatcca gaaattgaaa
   110461 tagaaaagaa aaaagggagg tttgtgatga tttttcaatc ttttatacta ggtaatctag
   110521 tatccttatg catgaagata atcaattcgg tcgttgtggt cggactctat tatggatttc
   110581 tgaccacatt ctccataggg ccctcttatc tcttacttct ccgagctcgg gttatggaag
   110641 aaggaaccga gaagaaggta tcggcaacaa ctggttttat tgcgggacag ctcatgatgt
   110701 tcatatcgat ctattatgcg cctctgcatc tagcattggg tagacctcat acaataactg
   110761 tcctagctct accgtatctt ttgtttcatt tcttctggaa caatcacaaa cactcttttg
   110821 attatggatc tactaccaga aattcaatgc gtaatcttag cattcaatgt gtattcctga
   110881 ataatctcat ttttcaatta ttcaaccatt tcattttacc aagttcaatg ttagccagat
   110941 tagtcaacat ttatatgttt cgatgcaaca acaagatgtt atttgtaaca agtagttttg
   111001 ttggttggtt aattggtcac attttattca tgaaatgggt tggattggta ttagtttgga
   111061 tacagcaaaa gaattctatt aggtctaatg tacttattcg atctaataag taccttgtgt
   111121 cagaattgag aaattctatg gctcgaatct atagtattct cttatttatt acctgtatct
   111181 actatttagg cagaataccg tcacccattt ttactaagaa actgaaagtg aaagaaacct
   111241 cagaaacgga agaaagggag gaagaaacag atgtagaaat agaaacaact ttcgaaagga
   111301 gggggactaa acaggaacaa gaggtatcca ccgaagaaga tccttctcct tccctttttt
   111361 tggaagaaaa ggaggatccg gatgggaatc aagaaaattc gaagttagaa atatttaaag
   111421 aaaaagaaga gaaatattta ttatggtttg agaaacctct cgcgactctt cttttcgact
   111481 ataaacaatg gaatcgccca tttcgatata aaaaaaagaa aagaaataat cgatttatta
   111541 atgttgtaag aaatgaaatg tcacactttt ttttttatac atgtcaaagt gatggaaaag
   111601 aaaggatctc ttttacgtat ccagcaagtt tgtcaacttt tttggaaatg atacaacaaa
   111661 agatgtcttt tttaacaaaa gaaaaactat cctctgatga attgtataat aattggagtt
   111721 acaccaatga aaaaaaaaat aacttaaaca aggagtttag gataaaaaaa aatattaata
   111781 cataaaataa atatactaag agataaaaag agatgcgact tccccctaca tattttaaac
   111841 cttcccctac aaaaaaactg gtaataccaa ccccattcgt aattccatca atcactcgtc
   111901 tatcgaacaa atgggttagt tcagctaatc ctcttatcca ttgagttaag gatagtgcat
   111961 aaaaagcatc tatataagca cgattatatg accaatcata tagcaaattg ataattttat
   112021 ctcccaaaac tctttgactc ttattgactc ttttagtaaa taaattaagt ccattccagt
   112081 tttggaaaga tgaataaaag ggtttatata aaaaagccgc tataaatatt ccaaaaaacg
   112141 ttatactaac tgaaaaagtg gcatttggca aaaattcata ccaatcaaaa aaatgatttg
   112201 aattttgatg taaaagattt atagacggag ttaacaattt tgataagata tccaaattgt
   112261 ttccttcttg attaaaggga attcctatgg ctccaacaaa caaaggaaat aagactaata
   112321 taagcataga gaatagcata gtattgcccg attcatgggg ataaaaaaaa gtctttgtag
   112381 gaccaaaagg aaaaatagta agaaagggca tttttgttac atgagtatcc attcggtatg
   112441 ttttcttcga aaaaaaagaa gttctttccc tttcattatt atttcttttt aataaagcaa
   112501 ctaaaggaaa acttttttta atcgattttg gctcttcttt accccataga gatattgaat
   112561 agaaggaatt tccttttttg ccactgtaat tttgaaaacg cacgtttaaa tgtccttcaa
   112621 aagtaagtaa ataaatccga aacatataaa atgcagttaa tccggctgtg aaagaagcaa
   112681 ttattgcgaa aatcggtgaa tataaccaac tatcattaag aatttcatct ttggaccaaa
   112741 aacaagcaag aggtggaata ccacaaagag aaagtgtacc taataaaaaa gcagtttttg
   112801 taattggcac gtgctttctt aacccgccca taagagccat attctggctt ttatatggag
   112861 cgtatccaac aagagcttcc attgaatgaa taatggatcc ggatcctaaa aacaacaagg
   112921 ctttcgaata agcatgagta atcaaatgaa ataaagcggc tcgataagac cccataccta
   112981 gagctaacat catataaccc aattgagaca ttgtagaata ggctaaactt ttcttaatat
   113041 ctttttgagc aagagctaaa gtggctccta ataatactgt tattatacct ataaaagata
   113101 ttagattcat tatgtacggt atcgctatga aaagtggaag aagacgagct acaagaaaaa
   113161 ttcccgctgc taccatagta gcggcgtgga taagagccga aataggagta ggcccttcca
   113221 tggcatcagg taaccataca tgaaggggaa attgtgcgga tttagcaact gcgccgccaa
   113281 ataatagaaa ggcacacaaa gtaacaaata aaaagttaac ctccttatta taaatcaagt
   113341 tattgaatat ttcgaacaaa tcccgaaatt cgaaactacc cgttgtccaa taaagaccta
   113401 agattcctaa taataaacca aaatccccta cacgattagt tacaaaggct ttttgacaag
   113461 cacttgccgc actaggtcgt gtgaaccaaa accctattaa tagataagaa cacatcccaa
   113521 ccaattccca aaaaatataa atttgtatca aattcgaact tgtaactaat cccaacattg
   113581 aagtattgaa aaaactcata taagcaaaaa atctcaaata tccttgatca tgagacatat
   113641 aattgtcgct ataaaaaaga accagaattc caaccgtggt gattaatatt gacataatag
   113701 aagtaagcgg atcaataaag tgtccgaact cgaaagaaaa atcattattg atggtccaag
   113761 accatatgta ttgatagata gaactcatat ttatttgctg aatagataga tcgaccgaaa
   113821 aaatcataac tagacttaac aaaaaaatac taggaaaagc ccaaatacgg cgaagatttt
   113881 ttgttgccgt tggaaaaagt agaagtccca ctcctattaa cataggaact ggaagcggaa
   113941 cgaaaggtat gatccaagaa tattgatatg tatgttccat aaaaataata atttttttat
   114001 tcttaattaa ttgtttctga ttcaccggtt cttatctctt ttaaaagaga ttactaaagt
   114061 attaaaaaag caactgaaac taaaatggaa ttttctattc gtagttagtt tgaacctttc
   114121 tcaactactt caaaaatttt caaagtgaaa aataacgaat tattttatac taagtttata
   114181 cattttatac taagtttata ctaagtaaga tttttaggaa aacgtagcag caaattccaa
   114241 tttccattat tatttcctat tacaaaaatt tatggacata tatcaagact aaaaaattgg
   114301 acaaaaaaaa aagaagtact tgattttgat atcaatcata ggatgtccca taactttgcc
   114361 taataaaaga agaactaggt atttttgttt gtttattcag aataattaac gagtttaatt
   114421 cgggactgat tgattatgtt ctattctaat aaatggcatt taataaccaa ttactagaaa
   114481 agaaaaaaga aaaagattca agttttttat tgggtaggta agggttctta agcttgttcg
   114541 atatgtattt tttatgtaca aatgtaacat cccaaaaaga gacagagata gaaaggtatc
   114601 acaaataact ccgaaataca aattattttg cctcagatat tgtatggaat aggaattgaa
   114661 aaaaaaaaat gatttgtttt aaacaataga tgtctttcac atccaatttt tgcaatgaat
   114721 aactttttat tttttgaatg gcagttccaa aaaaacgtag ttctatatta aaaaaacgta
   114781 ttcgtaaaaa tatttggaaa aagggggggt attgggcagc gctgaaagct ttttcgttag
   114841 cgaaatccct ttcgaccggg aattcaaaaa gttttttgta cgacaaataa ttaataaaac
   114901 gttggaataa ttggaatccg catccacccg actccaaaaa cgagccaatt tattttcgaa
   114961 tttcgattca attttttaat atagaataga aaaatagaaa tagaaaaagt aagtaataaa
   115021 taattatttc cattccctac tgttttgaac caatggattt ggctactgaa ttggtacttt
   115081 ttttttattg aaaaaaaaaa aagaataaaa aatggagagt tttgccttta tttgtatttg
   115141 aatatgcttt tcattcccgg gatggggatt ctgaatttcc ccatcaccca cccacttata
   115201 aataagacaa taataaaggt tttgttttgt cttttctttt tttttttctt ttatatttct
   115261 ccttttctat ttcaatttat gctatagaat agcataaatt gaaatcttta gacaaaagca
   115321 atgagttgtt gaaactaatt attaattata cttttttttt taactttctg aatcatcact
   115381 ccaagtgaga atgagaaaag cgtctttcgc catttcggcg tatttctaat ttctatacga
   115441 atagtatgca atttataagt aataaaaaaa tcctatgttt gaaagggagg atcaatctaa
   115501 aaatatctat ttttagaatt cggatttaga aagaaattgt tgaagtagga caatagaaat
   115561 cgaaattctt ttatataata tgtctagctc aatacctaat tggtttgata aaccctaaga
   115621 caaattcata ctgaaaaaaa cctaacgatt atcacaagac aaaagttatg caaattaaat
   115681 aaaatttttt gaattattgg atattatgct taaattgtga tcgtgatcca taaaaaaaaa
   115741 agaatatgtt attgttaagt taaataaaac tgaaacctta aataactaaa taaaacgata
   115801 aaaaagagac tgtttcaatc tctattgaaa caagttttta ttcatcaatt gaatgcttcc
   115861 taaaaacaaa aagtatttca ttgaaacttt ctctttcact ttcaatctcg acgattaaat
   115921 aaaaataagt tattattatt tctagcaagc cgctatggtg aaatcggtag acacgctgct
   115981 cttaggaagc agtgctagag catctcggtt cgaatccgag tggcggcata acatcttcta
   116041 aaagatatat aaaagcccta taatgaattg aatttccgat ttccattccg tatactcgag
   116101 agacttgcac tttttacttt taatttcatt ttttatttat gatattttca actttagaac
   116161 gtatattaac tcatatatca ttttcggtca tttcaattgg aattacaatt catttaataa
   116221 ccttattagt cgatgaaatc gtaggactat atgattcatc agaaaagggg atgatagcta
   116281 cccttttctg tctaacagga ttattagtaa ttcgttggat ttattcgggg catttcccat
   116341 taagtgattt atatgaatca ttaatctttc tgtcatggag tttctccatt attcatagga
   116401 ttttaaaaca taaaaatcat ttaagcgcaa taaccgcgcc aagtgctatt tttacccaag
   116461 gctttgcaac ttcgtgtttg ttaaccaaaa tgcatcaatc cggaatatta gtgcccgctc
   116521 tacaagttca gtggttaatg atgcacgtaa gtatgatggt attcggctat gcagctcttt
   116581 tatgcggatc attattatcc acagctcttc tagtcattac atttcgaaaa gtgataagga
   116641 tttttggtaa aagcaataaa ttattaaatg gaactgtaac tgagtcattt tccttcggtg
   116701 aaatacaata catgaatgca aaaacaaatg ttttactaaa tacttatttt ttttctgcta
   116761 gaaattatta caggtatcaa ttgattcaac aattggatcg ttggagttat catattatta
   116821 gtctaggatt tatcttttta accataggta ttctttcagg cgcagtatgg gctaatgagg
   116881 catggggatc atattggaat tgggatccaa aggaaacttg ggcatttatt acttggacta
   116941 tattcgggat ttatttccat actcgaacaa ataaaaaatt ggaaggtttt aattccgcaa
   117001 ttgtggcctc tatgggcttt gttataattt ggatatgtta tttcggggtc aatctattag
   117061 gaatagggtt ccatagttat ggttcattta attaacaatt cacatctaat tgaattgcaa
   117121 attgaagaaa agaaagggcc tgatgaagac aaacatagga cagcgcatat atataaacga
   117181 aactgagtgg aaaccgccga gaaccttttg aatcactcca ctacttgatt caaaaggttc
   117241 tcataaacgc caaaggggtt tggttacaat tcaaatttat tttttctttt ttttattcat
   117301 gaaaattctc tataaaaaaa ttagatagaa tagcttcgac cttgtccact gatagtgaca
   117361 gaacgaaatc cggataaata ccaataccaa gtacgggtag aagaatagag atcaaaacaa
   117421 ataattcccg tggtccagaa tcaaaaaaat aagagtttac gccattaaat agcttgtacc
   117481 cataaaacat ttgccgtaac atagataatg aataaatagg agttaatatc attccaattg
   117541 ccattacaaa agtaatcagt atttttgcta ttaaaaaata tttttggcta gtaattattc
   117601 caaaaaagac tatcaattcc gcaacaaaac cactcatgcc cggtaatgca agggaagcca
   117661 ttgataagat actaaatagc gtgaatatct ttggaattgg tatagccagt ccgcccattt
   117721 cgtcgagata accatgacgt attctatcat aactcgttcc tgctaagaaa aaaagtgcag
   117781 cgctaataaa cccatgagaa attatttgta aaatggctcc gctgagtcct gtatcagtta
   117841 tcgagccaat tcctataatt atgaaaccca tatgagatac agaggaatag gcgattcttt
   117901 tttttaaatt gcgttggcca ggagatgtta aagctgcata aattatttgc attgtaccta
   117961 ctatgattaa ccagggagaa aatagagaat gagcgtgcgg taatagttcc atattgatcc
   118021 gaaccaagcc atatgctccc atttttaata agattccggc cagaagcata caagtactgt
   118081 aatgggcctc cccatgggtg tctggtaacc atgtatgtaa gggtataatc ggtgatttga
   118141 cagcaaaagc aataagaaat ccaatataga atagtatttc cagtgccacg ggatacgatc
   118201 gattagctaa tatttccaaa tttaatgttg gttcattgga accatataaa ccgataccca
   118261 aaactcctat taatagaaaa acggaacctc ctgcagtgta caaaataaac tttgtagctg
   118321 aataaagacg tttctttcca ccccatgctg atagaagtag ataaacagga attaattcta
   118381 attcccacat gatgaaaaaa agtaaaaggt cacgagaagc aaatgatcct atttgaccgc
   118441 tatacattgc taacatcagg aaatagaata atcgggaatt ccgagtaact ggccaagccg
   118501 ctaacgtagc taaagtggtg ataaatcccg tcaataaaat gggtcctagg gaaagtccat
   118561 ctattcccaa tctccagtaa aaaccaaaaa aattgatcca tttataatcc tctgcgagtt
   118621 gtattaatgg atcgtccaat tcgaaatgat aacagaaggc ataggtcgtt agaaggagtt
   118681 ctagcacgca tatatatatg gtataccccc tagtcacctt atttcctcta tgagggagaa
   118741 agaaaatgaa aaaacccgtg gctatcggaa aaactacaat tattgttaac caaggaaaaa
   118801 agttcgtggt aaaggcaaga tacactcgaa ccagacaaaa ccgtgctcga aaaatagaat
   118861 atatattctt aatttttttt tatttttcga gtacgggttt ttgtcggtaa tcagtaagta
   118921 aaaaaaatgt attcaaaatg gattcaagtg gggttttggg gaacgtatca atatcaataa
   118981 gctagaccca tgcttcgagt tgtttcatgc cataaataaa ctcgaacact caagaaatcc
   119041 gttggacagg cggattcaca tctcttacaa ccaacacaat cctccgttct tggagcagaa
   119101 gcaatttgtt tagctttaca tccgtcccaa ggtatcattt ctaatacatc cgtgggacat
   119161 gctcggacac attgagtaca ccctatacat gtatcataaa tctttactga atgtgacatt
   119221 gaatctatca atttctgaat tcataaattt tcgatctagt aattttggaa atgaatcata
   119281 tattgaaaca ccagatcaat caacgattta ccagaatttt ggaatcaatc catttctgga
   119341 tcaactgata agagggaaca aggatacttt gattttttac gtttttgcca atatgatcga
   119401 ggttaggacg tattatagat gctaattcga attgatgaat attctgattt tgaaatacta
   119461 ttttatttat tcaacaaagt cgattgattg atacgaatcg attttctgtt acgataaatt
   119521 gacgaaacaa tagctgatcc gatagctgct tcagcggctg caatagctat aacaaaaatt
   119581 gagaaaatat ctccttttaa ttgcctacta tcaaaaaaat cggaaaatgt tacaaaattt
   119641 atattaaccg catttagtat aagttcaaga cacatcaggg cccggacaat atttcggctc
   119701 gtgatcaatc catagatacc aatagaaaat aaataagcac tcaaaataag tacatgctcg
   119761 agcatcattg accaactccg taccaatttc gattcatttc aatatgaaca ataagtcaag
   119821 tgatttgatt gcttataatc taacaagtat agaacaaaag aatatattgc taatagatcg
   119881 aatcaaaaaa cttctatttg atttatacat gaaacagtat tcaaatagaa ttgaaggcaa
   119941 atagatgtga taacacagaa aagttgaatt ttgattgctg ttgctagtta taaagatttt
   120001 ttactgacga gctacggcaa ttgcacctat caaagcaact aaaagaatta tcgaaatgag
   120061 ttcaaatgga agaaaaaagt cggttgataa atgaattcca atttgttgac tattacttat
   120121 caaatcttgc tctataatct ggttggatcg tgtagtccaa ataatcccgt accacgacgt
   120181 atctagaata gtagtgagta aggacaaaaa aatacttgta caaaccagag aagtaactcc
   120241 atccccaata gtccaaagat tcaaatgaaa atcgttggaa tagtctgaac cattcatgaa
   120301 cattacagca aatatgatta aaacatttac agctcctaca taaataagga gctgtgcagc
   120361 agctacaaaa ggcgaatttg atagaatata gaataaggat atacaaataa gaacgaatcc
   120421 caatgaaaag gcagaataaa tcgggttggt aagtaatacc actcccagac ctcctaatat
   120481 aagacccgat cctagaaaaa ctaaaagaaa atcatgtatt ggtccagcca aatccattat
   120541 attaaaataa gagataaata aatcgaaatg ttttttcatg accttattga accgaccagg
   120601 caattttttt tatgaggcat tcccgattga attcaattca aatcgaatag gtgtgaattg
   120661 atgtgggtac agttattgga tcaattttgt tcttttcttt attggaaatg gcagttggaa
   120721 attgaaagtc tatatttcga aaaaattgtg gatatattaa cagactttca atacaaatta
   120781 atttgtactt ctcataatcc aatcaatagt tgggatttgt accaaacaaa gagaaaaacc
   120841 ttattccttt ataccaatat accaacacgg aaccctagta atttccaata ataaagagat
   120901 ttacccgttt tttctttgag acgaattcaa aactgttcga attgtaaaat cgtcaattac
   120961 tgacattggt aaacgaccta aagcaatttg attgtaattc aattcgtgac ggtcgtaagt
   121021 agcaagttca tattcttcag tcattgataa acaatttgtt ggacaatact caacgcagtt
   121081 accacaaaaa atacaaattc cgaaatcaat actgtaatta agcaatcgtt tctttcgaat
   121141 atcagtttcc aatttccaat caacaacagg cagatctata ggacatacac gaacacatac
   121201 ttcacaagca atacatttat caaattcaaa atggattcga ccgcggaaac gctccgatgt
   121261 tattaatttt tcataaggat attgaatagt tacagggaaa cgatttgctt gggataaggt
   121321 aatcatgaaa ctttgaccaa tgtaccttgc ggctcgtact gtttgttgac cataattcat
   121381 gaacccagtt accataggga acatatcggg aatatctatg aataaatttt ttctttctct
   121441 tgtttgaggt aagccgtgaa tatagtatcc tttttttgtt tacagtgaaa ggagttggga
   121501 agaggttgtt aataatagat taccgagaga aataggtaaa agaaatttcc agccaagatt
   121561 taataattgg tccattctta gtctaggtaa agtccatctt gttgtgatag aaatgaacaa
   121621 gaacaaataa gttttagcta atgtaataaa gataccaatt gtcgttccaa agattccatc
   121681 cgctttattt atttcaaata actcaggaac aaatatgtac ggaattgaaa gattccaacc
   121741 gcccaagtaa agaactgtta caaataatga ggaaactaat aaatttagat aggaagcaac
   121801 gtaaaataaa ccaaatttga tccccgaata ttcggtttga tagcctgcta ctaattcttc
   121861 ttctgcttct ggtaaatcaa aaggtaatct ttcgcattct gctagggaag aaattagaaa
   121921 aacgataaac cctataggtt gacgccacaa attccacccc caaaaaccat attttgattg
   121981 cgccccgact atatcaactg tacttgaact attagataat catagtcggt gataacatta
   122041 ctgttcccat cgctattaca aaaccgtaca tgagattttc acctcatacg gctcctcagg
   122101 gccacaaata aatgtaagga ccgggcaagt attcgttatc ttgatatggt tatagcatag
   122161 atagactcat ggaaggcccc caattatacc aatggaattc tgtctgctat aagaataaat
   122221 caaaaagcat ttctgaattg atctcatcct tcaacttttt tggggtgagt aataacttaa
   122281 taaatccttc aataaaatac tctttgtaga aatatctatt gatatttcga gccatcattt
   122341 tattttcgat tacgaaaaaa aaattagaca ttccattagt tcatgaatca tgacacgatt
   122401 tttctttcta tgaagatagg aaagaaataa gctatgaaga taggaaagaa ataagaaaaa
   122461 aagcttttct ttttattgta attttttttt gttttttcta tttttttttg ttcctcttct
   122521 tctttctgag aaaaaggggg cctcaaaaaa gtaaaggatt atttcgttcc tgatagtaat
   122581 ttctttaatt gggggatagg agcatactct gaatcggaat tgtggggagt actgcctgat
   122641 catttctacc aacttaaagc cccaattagt attcttttta tgttatgcag acgtatcttt
   122701 ttcgttaatt tacataatct ccattactaa ttctttgtgt gtattttagt gttccttatt
   122761 atccacccat ttttttttca atcccccgtt cgttaatata tgtattgtaa tacattcaaa
   122821 catatggtga aaactccata cggttgactt ttgagcccgc ttcaagctag gatgaccaat
   122881 caactaatct tggggtaaag ggtttcttcc acttttgttt actttcactt aactcttgta
   122941 cataggaaat gagactcaat ctgcttttac tgcgaatttc gaagttgttt tctttcactc
   123001 atatataact atctaatttt tttattaacc taaagaataa ataaatgaat aaaaaaaaat
   123061 gcggatatcc attaaatttc tttttttttt ttctagaagg aaaagaaaag cttatatttt
   123121 agcgaatcgc acgtagagat attgataaaa cacataaagt taatggtatt tcataactaa
   123181 ttgattgagc agcagctcgc agaccaccta aaaacgaata tttattattt gatccatatc
   123241 ctgacataag aagtccaata ggagcaatac ttgaaacggc aatccataaa aaaataccaa
   123301 tattcagatc agctaaaaca aggtgataac taaaaggaat tactgaataa cttagtagaa
   123361 ttgatatgac tgctatagat ggtccaatac tgaagaaacg agtatttcct ctagctggaa
   123421 gaagattctc tttgaaaagt agttttattc catctgctaa agcttgaaga attccgaaag
   123481 ggctggcgta ttcagggcca atacgttgtt gtattcctgc agatatttct ctttctaacc
   123541 acacaattac tagtacacct attgtgattc ctaatacaag agtcaaaata ggggcaaaca
   123601 cccgtatggt cccatagagc tcttttaagg attccaatcg ggaaaaagaa ttaatatctt
   123661 gtacttctgt tgtatcaact atcatttcaa cgatcaactt ctcccataat gatatctata
   123721 ctacctagta tcgtcataat atccgccaat ttcattcttt taactaactg aggaagaatt
   123781 tgcaaattga taaaacccgg tgggcgaatt ttccatcgcc aaggaaaact actttgatct
   123841 cctatcagaa aaattcccaa ttctcctttt ggggcttcga ctctcacata aagttcttgt
   123901 ttcggtaatt caaaagtagg agaaggtttt ttactaatga atctatcttc aaaatcattc
   123961 cattctggat cgctttctct agcaaagcat cggatttcta aattctcata gggccccccc
   124021 ggaattcctt ccaaagcctg ttgaataatt tttacggatt ctgtcatttc accgattcgg
   124081 actaaataac gagctaatga atctccttct ttttgccact ggacttccca atcaaattcg
   124141 tcgtaacact cataatgatc cactttacga agatcccatt ctattccaga cgctcgtagc
   124201 attggtcctg ataaacccca atttattgct tcttctccac caaaaatgcc tactccttca
   124261 actcgttcta aaaagacagg gtttcgtgta ataagttttt gatattcaac aacccccgtt
   124321 aaaaaataat cacagaaatc caaacatttc tctatccagc catggggtaa atcggccgct
   124381 atccctccga tacgaaaata attatgcatc attctcatac cggtggcagc ttcgaataga
   124441 tcatatacta attctctttc tctgaaaata tagaagaagg gagtctgtgc accaatatct
   124501 gccataaaag ggccgagcca taacagatga gaggctatac gactcaactc caacataatt
   124561 actctgatat agctggccct tttaggtact tgaatatttc ccaacagttc tggtccattt
   124621 acagttattg cttctgtgaa catagtagct aaataatccc aacgtgttac ataaggcaga
   124681 tattgtacaa ttgttcggtt ttccgcaatt ttttccatcc ctctgtgtaa ataacccaat
   124741 atcggttcac agtcaataac atcttcgcca tcaagagtaa cgatgagacg aagaacacca
   124801 tgcattgatg ggtggtgagg tcccatattt actctcataa ggtcttttcc tgtagctagt
   124861 atactcatag gtttttcctc gattcattct tacatgaatt gttgaaaaca aaaagaagtt
   124921 atcaagattc aaaatctaat aaatcaaata attccaaatt ctttttttca aattaacgat
   124981 tttttgactc ccggatattc aactgactaa ttaattcttt ataacgtact ctatttttct
   125041 ttgacaaata aaaaagtagc cgttggcgtt tttccagaac tttccgtaaa cccctctgag
   125101 ataaatagtc ttttctgtgc aattccaaat gggaagtaag tctttgtatc ttattagtga
   125161 aacttaatac ttgaaattca acagacccgc agttttcttt ttttttttct tgaaaagtaa
   125221 ctgagatgaa tgaatttttt accataaaac gaaatcctct tttccctttc ttttaatatg
   125281 aaatttactg atcagtaata ataatgttag tcatttgaat tgaatataca caatcatctt
   125341 aaagccgtta tgaacttccg ataaaatcaa tcaacaatca atcccatttt caatttgatt
   125401 agggataaaa aaggatggta tatttcttca aaagagaaaa agcgagacct aaaaaaaaaa
   125461 ttctgttaat tcatttatag atctaaccaa tccgtatgtc cttaaagtgg tatcctgtat
   125521 cataatggaa tgtaagacaa ggcatgtgtc catctctttg ttttcataga ccaggtatgg
   125581 tacgtatggt acgcgatcga taagaaaaac gtactagtaa caaatttgca atcgtggata
   125641 catatgtatc cttatcatac tgaaacgact gccattattg gtattaaacc aatagcgatt
   125701 catacaaact aaatcttcta atcgataatt gggccaaaga aagaacttta atttaattag
   125761 tttctttttc tctctagcaa gatctttgct tttatccaaa acgtgacccc ccttttttac
   125821 gttattacaa aatacggaat ttctctgaat accattttga ttcttccaat tgaaacaaat
   125881 cagagttctc aattctctac gacggttagg gaataaaata ttttcaggaa caagcaaatc
   125941 ataattattt ttgcctctat ttccagtcat tctttgatgt cttgcaatgg attcataatt
   126001 ttttttttta tgaacatagc ttttttctcg gtatctttta gtaatttggc gcttattctt
   126061 atgaaccaat gaaataccta cgacttgata tataaaaaac tgtccatcgt tttttacaga
   126121 cagacgaagc ggttcgataa taaatattcc ccctttcacc aattctgtaa gagtgaaatc
   126181 cttatgaatc atcaaaatat ccagacccat ttctccccct tgaatagagg atatagcaat
   126241 ttctcttgga tttatcagtc gaagcaggag acaatagatc ttgatattat ttattattct
   126301 ttgatttaaa aaagaatccc atctcaactg aaaatgcaaa tactttttta ggaagaaata
   126361 aagttctgct tctgtgttgt tcttgtattg ttttttcgtt ctacgttttt tgatgtctga
   126421 tcccgaagaa tttgcttcaa catctttttc ttggtttgag agaactgacc caagacttac
   126481 ttggttttgt gcatctgatc gaggattccc ttggtctggg ggttcttttt cttctttact
   126541 tctattgtat aattcaagag agtttttttg attcgatgat ataaaaagat cttccttttt
   126601 ctttcgagtt atttttttat tcccattttc atttccattt ccattaaaac tcaaaagaag
   126661 taatttgatt ggtatgatcc acgttttttt tttatatgca ttaaaaaata gcactaattc
   126721 tcggaagaac caaagctcca gatttgatat aggacagctt agtattgctt cattcattcc
   126781 catccaatca aaaaagaact ttttttgatt ggatggttta atttcttcat cttcatgaat
   126841 tgtaagataa aaaagaactt tcttattaat ttcatcaatt atttgatact tatcagcccc
   126901 aatcttagta tttggattcc tgttggtacc aatatcaacc cagacttcaa tatcaacctt
   126961 atttctaaga caaaaatcga gaattctcca atcaaaatat tttctatccg aaaatttatc
   127021 catatccata atatcatctt cttctagata attattaata gggatacctc ccaacatatc
   127081 aaataatttg ccttccctta tgttggaatt agaaaagatt tcttctttat tatttacttg
   127141 gaataatgat ttatgaatat acgagtcctt cttatcttca taattaatag atttatatga
   127201 taaaagatca tatctatagt gttttttaaa attatttttt ttattctgta atggattcgc
   127261 ttcaaaaaaa ttttgtttgt cggaatgagt taatctattt ttttcatatg aatccttttt
   127321 gtttaaatct ttcgtttgag ccatactgtg ttgattggct ctatttcgcc atttttgtgg
   127381 tactaatata ggccatctta tccgagataa atcggattga tattgataat gcccctttaa
   127441 ccagtttttc cattgattca tttcaaaatt ccaaaaagat tcatgtctta attcgtaatg
   127501 aaatattcct tgttttttta aaaaatcttt tatttccttc ttaagaaaaa gggatgttcc
   127561 gtcatattga aagacaaatc ttaaattata aaagtgaata agttgggttt gtgataattt
   127621 gtaaaataca tatgcttggg attgtgacaa aaaagagaaa tcataagaaa tctttgaatt
   127681 cttattacta accttagaaa gtgctttttt tagagtcgaa ataaagtgaa ttccattttt
   127741 acttgtttta ttaattcttt cctgatttgt ttcattattg tggatatttt tctcaataat
   127801 ttggattttt tttggtgatt caaaaaaaaa atttgcattg attcttggaa tattgacaat
   127861 agctagaaaa atttttatgt atatcctttc aatgaaaaat tttataaaaa aatatgattt
   127921 accaattaat ccagtatttc ttttttttaa tatttgccaa atctttttgg acgctcctaa
   127981 tattttagga cgataacttg ttttgttcga actaatattt atttcgtgag ttagcagtct
   128041 ttttttcttt tcttttgtaa ttttttctat tttctttttt attatgtttg ttcgattagt
   128101 cagatctttt attttttttt cgggcagtgc taaatttgtc caatccatag atcgaatttg
   128161 aatggacgat tcgtgaatca tctgattact cattatcaaa tcttttttat cttcacccaa
   128221 ttcatctatt tctcgcaatc taaataatgg aattgggttt gtttttgaaa gttcttttac
   128281 tcttcctttt acttttagta atagaattct tttgatgacc catctttttg tttcttttgc
   128341 gatttgttga aaaatttttg ttctttcttt taaaactctt aaagactttg ttttcaattg
   128401 tctaattttt ttttttagtt ctttgaaaat gggtttaaaa aatgaaggtc tttttcgggg
   128461 aggaccaaaa ggcaattccg cttccattcc ccaaactgtt aaaaaacaaa aatcgttgtt
   128521 tttttgtccc cccttttttt tcattgcatc tttatgaggg aattgtagct tagatttgtg
   128581 ccagggtttc aggcaaaaag gaaataggat ctttatctga ataccctctg ttaaccagtt
   128641 tttcggaaat tctcgttcgg ataattgaac accgttatgg gtgcatttta catacatttc
   128701 cctgttccaa tcctttaaat cctcggacca ttcgggaatt tgaaataata gcatgcgagc
   128761 aatattttta gctattatca gtgaaggtaa tataatatat tttctaagaa tcgattgagt
   128821 taataataca aaacttctga gtacttgagc aaaaaaaaat gtattccaga tttctgctat
   128881 tggtatctct gttttttctt ttcttttgta tttttctctt ttgtcctcct cttggttatc
   128941 aatttttttt tgcttttcaa ttttagaatc agaaagtttt ttgtcttttt gtttccacat
   129001 ccaattttta aaaattactt tcatcagttc ggaaatatca aaagaaaaaa aaaaaggttt
   129061 gtctagcctg tccaaaaaaa ccggggaatg cacatttgct tgaaacagtt cccaagtaat
   129121 agttttacgt ctttgtgcgc gcatggagcc tttgattaga cctcgacgaa aatccgattg
   129181 ttgtgaataa tgggtcaaat tcactttctt tgcttgctta ggactcttag tgtatttggt
   129241 attaatatac gtagaggtat ttggctttgg ctggttatca gtaaaaataa ctacatgttt
   129301 gcactttctt gaacgaattg cccctgctac agtttcgccc ctgtttttct ttttttgtcc
   129361 taaaccagta attgagttgt atgaccagcg aggaactttt ttactaattt cttttattac
   129421 aatagagttt tttctaattc tttggtcgtt gggatccgtt ataactacat cgaataaaat
   129481 ttttaaaatt agtattcgat cttctgaatc aattttttct tgtgtgtgtt ctggaaataa
   129541 agaacgtact ttttttgttg aaaataattt tttacgaaac ctatctagtg tctgctcaaa
   129601 ttcgggataa ttcttaataa gaagaagacc atgaatttta tttatccaaa acgtcctgat
   129661 gttcttttgg ctagaagttt catttagcgt taggggtgaa aaaaaaaaat ggattcttcc
   129721 acgataaggt ccatgcaaaa aaggattata ttttttaggt aagtattctt gtttagtctt
   129781 atcattacac aattgagtcc ttttttcaag tacattcaga gtactagatc ctttatctaa
   129841 aacttcgatt ctattcctaa actccttgtt taagttattt tttttttcat tggtgtaact
   129901 ccaattatta tacaattcat cagaggatag tttttctttt gttaaaaaag acatcttttg
   129961 ttgtatcatt tccaaaaaag ttgacaaact tgctggatac gtaaaagaga tcctttcttt
   130021 tccatcactt tgacatgtat aaaaaaaaaa gtgtgacatt tcatttctta caacattaat
   130081 aaatcgatta tttcttttct tttttttata tcgaaatggg cgattccatt gtttatagtc
   130141 gaaaagaaga gtcgcgagag gtttctcaaa ccataataaa tatttctctt ctttttcttt
   130201 aaatatttct aacttcgaat tttcttgatt cccatccgga tcctcctttt cttccaaaaa
   130261 aagggaagga gaaggatctt cttcggtgga tacctcttgt tcctgtttag tccccctcct
   130321 ttcgaaagtt gtttctattt ctacatctgt ttcttcctcc ctttcttccg tttctgaggt
   130381 ttctttcact ttcagtttct tagtaaaaat gggtgacggt attctgccta aatagtagat
   130441 acaggtaata aataagagaa tactatagat tcgagccata gaatttctca attctgacac
   130501 aaggtactta ttagatcgaa taagtacatt agacctaata gaattctttt gctgtatcca
   130561 aactaatacc aatccaaccc atttcatgaa taaaatgtga ccaattaacc aaccaacaaa
   130621 actacttgtt acaaataaca tcttgttgtt gcatcgaaac atataaatgt tgactaatct
   130681 ggctaacatt gaacttggta aaatgaaatg gttgaataat tgaaaaatga gattattcag
   130741 gaatacacat tgaatgctaa gattacgcat tgaatttctg gtagtagatc cataatcaaa
   130801 agagtgtttg tgattgttcc agaagaaatg aaacaaaaga tacggtagag ctaggacagt
   130861 tattgtatga ggtctaccca atgctagatg cagaggcgca taatagatcg atatgaacat
   130921 catgagctgt cccgcaataa aaccagttgt tgccgatacc ttcttctcgg ttccttcttc
   130981 cataacccga gctcggagaa gtaagagata agagggccct atggagaatg tggtcagaaa
   131041 tccataatag agtccgacca caacgaccga attgattatc ttcatgcata aggatactag
   131101 attacctagt ataaaagatt gaaaaatcat cacaaacctc ccttttttct tttctatttc
   131161 aatttctgga ttattatatg atgatttttg aactttccat atatagaaat agaaacagat
   131221 agactagaaa cgacatctct tatatcaatt cttatgtcaa tgacaccaaa gggatattaa
   131281 atgaatggaa ttgggatatg gatggaatat aatgaaatag agccactttg tggttcccta
   131341 tgaaacgggg catgggacgg agccactacg aagaagttcg gggagttacg aaggaaactt
   131401 cgagttcata ttggtcatgg gttgagaacg ggaattgaac tctatgagat agaatctccc
   131461 gctgttcctc agtagctcag tggtagagcg gtcggctgtt aactgactgg tcgtaggttc
   131521 gaatcctact tggggagatt tgattcattc cgaattaaag aattcagaat gtcagaatga
   131581 aagggttcgc tttgaccgtt aaaagtaggt aacccgttcc ctgtgtcttt gtttctattg
   131641 cattctatct catcgtatca cattctgttc tgcgatattt gagaataacc gtcaatacct
   131701 cggtgtaggt ccgggataat cctttgttcc atagtccggg ggctatttcc aattagccaa
   131761 ttaagaattc aattaagaat tctcagatgt actagtacta gcaagtgcat caaagatgca
   131821 gtaatcgatt ctcccgagag gccacaatta ccgcgagcaa acatattaat gacgaggaac
   131881 acatttttgc tatgctacta atacttgctc tgctattctg cttcgggccg ggcatacttt
   131941 atttaaaaaa ccatgaatgg taaataaaaa aaaagaaaaa gtaaggctac tccatttcga
   132001 caaaagaccc acacccaagt tccatagctt tgggtccgct atcccgatca tgattttcct
   132061 acccccagag ggaagggtcc ttcccttttg ggccggttgt gggcgaggag ggattcgaac
   132121 ccccgacacc gtggttcgta gccacgtgct ctaatcctct gagctacagg ccccgccccg
   132181 tctccactgg atctgttccc ggaagtaccc taaaaaaaag gaacctttcc tctcctcagc
   132241 catttcgggt taagaagatg tgaaagcacc tttctctcta taagaacacg gtgcgttact
   132301 aggtgtgaag tgggggagaa gggatttcat aattggggtt ttgaataaga cgacttttgc
   132361 atttttcatt tttttttttc atattgcaaa gggaataaga acgagaggtg ttaagctttt
   132421 tatcaccctg gcgtcgagct atttttccgc aggacctccc ctacagtatc gtcaccgcag
   132481 tagagtttaa ccaccaagtt cgggatggat tggtgtggtt cctctacgcc taggacacca
   132541 gaatatcgaa ccatgaacga agaaaggcat gcgagaaaag catattggct agtgattgtg
   132601 aggccccaat tcttgactgg aggggacgcc aaaggcctct gcccttccat ccgatagaga
   132661 gggagggcag ggcttttggt tttttcatgt tgtcaaagag ttgaacaatg aaaatagatg
   132721 gcgagtgcct gatcgaattg atcgggtcat gtaggaacaa ggttcaagtc taccggtctg
   132781 ttaggatgcc tcagctgcat acatcactgc acttccactt gacacctatc gtaatgataa
   132841 acggctcgtc tcgccgtgac cttctcttga attctcaaaa cttctgtcgc tccatccccg
   132901 caggggcaga gaacccgtcg ctgtctcggc tgtgctacca gaggctctgg ggaagtcgga
   132961 ataggagagc actcatcttg gggtgggctt actacttaga tgctttcagc agttatccgc
   133021 tccgcacttg gctacccagc gtttaccgtg ggcacgataa ctggtacacc agaggtgcgt
   133081 ccttcccggt cctctcgtac tagggaaagg tcctctcaat gctctaacgc ccacaccgga
   133141 tatggaccga actgtctcac gacgttctga acccagctca cgtaccgctt taatgggcga
   133201 acagcccaac ccttggaaca tactacagcc ccaggtggcg aagagccgac atcgaggtgc
   133261 caaaccttcc cgtcgatgtg agctcttggg gaagatcagc ctgttatccc tagagtaact
   133321 tttatccgtt gagcgacggc ccttccactc ggcaccgtcg gatcactaag gccgactttc
   133381 gtccctgctc gacgggtggg tcttgcagtc aagctccctt ctgcctttgc actcgagggc
   133441 caatctccgt ccggcccgag gaaacctttg cacgcctccg ttaccttttg ggaggcctac
   133501 gccccataga aactgtctac ctgagactgt cccttggccc gtaggtcctg acacaaggtt
   133561 agaattctag ctcttccaga gtggtatctc actgatggct cgggcccccc cggaaggagg
   133621 ccttcttcgc cttccaccta agctgcgcag gaaaagccca aagccaatcc cagggaacag
   133681 tgaagcttca tagggtcttt ctgtccaggt gcaggtagtc cgcatcttca cagacatgtc
   133741 tatttcaccg agcctctctc cgagacagtg cccagatcgt tacgcctttc gtgcgggtcg
   133801 gaacttaccc gacaaggaat ttcgctacct taggaccgtt atagttacgg ccgccgttca
   133861 ccggggcttc ggtcgccggc tcccctgtca tcaggtcacc aacttccttg accttccggc
   133921 actgggcagg cgtcagcccc catacatggt cttacgactt tgcggagacc tgtgtttttg
   133981 gtaaacagtc gcccgggcct ggtcactgcg accccctttg tgaggaggca ccccttctcc
   134041 cgaagttacg gggctatttt gccgagttcc ttagagagag ttgtctcgcg cccctaggta
   134101 ttctctacct acccacctgt gtcggtttcg ggtacaggta cccttttgtt gaaggtcgtt
   134161 cgagcttttc ctgggagtat agcatgggtt acttcagcgc cgtagcgcct ggtactcgaa
   134221 cattggctcg gggcattttc tctacccctt cttaccctga aaaagcaggg gcaccttgcg
   134281 tccttgaacc gataaccatc tttcggctaa cctagcctcc tccgtccctc gggaccaaca
   134341 aggggtagta caggaatatt cacctgttgt ccatcgacta cgcctttcgg cctgatctta
   134401 ggccctgact caccctccgt ggacgaacct tgcggaggaa cccttgggtt ttcggggcat
   134461 tggattctca ccaatgtttg cgttactcaa gccgacattc tcgcttccgc ttcgtccacc
   134521 gccgctcgcg cgggtgcttc cctctaaggc ggaacgctcc cctaccgatg catttttaca
   134581 tcccacagct tcggcagatc gcttagcccc gttcatcttc ggcgcaagag cgctcgatca
   134641 gtgagctatt acgcactctt tcaagggtgg ctgcttctag gcaaacctcc tggctgtctc
   134701 tgcaccccta cctcctttat cactgagcgg tcatttaggg gccttagctg gtgatccggg
   134761 ctgtttccct ctcgacgatg aagcttatcc cccatcgtct cactggccga ccttgacccc
   134821 tgttattttg aggtcatatc tagtattcag agtttgcctc gatttggtac cgctctcgcg
   134881 gcccgcaccg aaacagtgct ttacccctag atgtccagtc aactgctgcg cctcaacgca
   134941 tttcggggag aaccagctag ctctgggttc gagtggcatt tcacccctaa ccacaactca
   135001 tccgctgatt cttcaacatc agtcggttcg gacctccact tagtttcacc caagcttcat
   135061 cctggtcatg gatagatcac ccaggttcgg gtccataagc agtgacaagt gccctatgaa
   135121 gactcgcttt cgctacggct ccggtgggtt cccttaacca agccactgcc tatgagtcgc
   135181 cggctcattc ttcaacaggc acgcggtcag agccctggtc tcctcccact gcttgggagc
   135241 ttacggtttc atgttctatt tcactccccg atgggggttc ttttcaccct tccctcacgg
   135301 tactacttcg ctatcggtca cccaggagta tttagccttg caaggtggtc cttgctgatt
   135361 cacacgggat tccacgtgcc ccatgctact cgggtcagag cgtaagctag tgatgctttc
   135421 ggctactgga ctctcgccat ctagggtgca gcactccacc gcttcgccta gcagcacgac
   135481 gcttgtattg ctctcccaca accccgtttt cacggtttag gctgctccca tttcgctcgc
   135541 cgctactacg ggaatcgctt ttgctttctt ttcctctggc tactaagatg tttcagttcg
   135601 ccaggttgtc tcttgcctgc ccatggattc agcagcagtt cgaaaggttg acctattcgg
   135661 gaatctccgg atctacgctt attttcaact ccccgaagca tttcgtcgct tactacgccc
   135721 ttcctcgtct ctgggtgcct aggtatccac cgtaagcctt tccttgtttg aacctcgccc
   135781 ttaactttac ttctttactt taaggctatg ccatcctaag gtgctgctaa atggaaggat
   135841 cttatcaacg tccatgaatg ataaaccata gatcgaactg ccgaatcgga aaaattgggt
   135901 gctatcatat tctttgtatc ggctaagttc acgagttgga gataagcgga ctcgaaccgc
   135961 tgacatccgc cacagggtaa accaccgcct ctcaggcccc cactgattct accatagagg
   136021 ccaacgatag acaataactc ccccccgaac acagcttaca actttcatcg tactgtgctc
   136081 tccaaagagc aactcttctc aaaatctcaa aagaaagggt gctgagttgg aatcccattc
   136141 taactaagga ttcttgtggt tccggaggat ccagctacag gagaaccagg aacggagggc
   136201 tttcccccct tttccgcccc gactctttgg tcttaagaat gctggtttta agaatgagta
   136261 attgcccttc tccgaccctt actgcccaac ctgagagtgg acagctaatg cattccactt
   136321 attgagcagg gttctatggt cggtccgcga cccctggata ccgaaggcat ccttggggtg
   136381 atctcgtagt tcctacgggg tggagacgat ggggtcggtc catggatttt ccttcctttt
   136441 gtcgcatttc gctcaaaggg ttgaagggag atagtgcatc aagctgttcg caagggccaa
   136501 cttgatcccc ttccccaggg atcccagatg agggaaccct aagagagccg ccgactccaa
   136561 ctaccgtcca tgtacaatcc atactagatc tgaccaaccg cccatcctac ctcttctaca
   136621 ttcttgacag cccatctttg tctcagtaga gtctttcagt ggcatgtttc ggtcctcttc
   136681 cccattactt agaaaaagtg agccaccggt tcaggtacaa gatactatca ttaccgcctg
   136741 gacaattaga catccaaccc gtaatcgcaa cgacccaatt gcaagagcgg agctctacca
   136801 actgagctat atccccccga gccaagtgga gcatgcatga aggagtcaga tgcttcttct
   136861 attcttttcc ttggcgcagc tgggccatcc tggatttgaa ccagagacct cgcccgtgaa
   136921 gtaaatcatc gcacctacgg tccaaccaat tgggagagaa tcaatagatt ccgtttcggg
   136981 agcgattcat ccttcccgaa cgcagcatac aactctccgt tgtactgcgc tctccaagtg
   137041 tgcttgttcc ccccttcttc cttaccatgg caagtatttg tgaaataact ccgatgagaa
   137101 gaaaaaagaa ggcgttaaga gaccctcccg gccaacccta gacactctaa gatccttttt
   137161 caaacctgct cccatttcga gtcaagagat agataaatag acacatccca ttgcaccgat
   137221 cgggggcatt cgtagtgact gagggggtcg aagaccaaga agtgagttat ttatcagcca
   137281 agcattcttc ttacggctag atccaatccc ctggtccctg cggaaaggaa aaggaaaaag
   137341 aatttgacgt tcttcctttc gggaagggag gattaggaaa atcctattga ttgcagcttt
   137401 ctccagacct ccgggaaaag catgaaaaaa aggctcgaat ggtacgatcc ctccgtcacc
   137461 ccagaatgaa atgaaagggg cgatctcgta gttcttggtc tgtgaagata cgttgttagg
   137521 tgctccattt ttttttccca ttgaggccga acctaaacct gtgctcgaga gatagctgtc
   137581 catacactga taagggatgt atggattatc gagaagagag gagccgtggt agtccccccc
   137641 ggaccgcccg gatcccacga gtgaatagaa agttggatct acattggatc tcacctgaat
   137701 cgccccatct atcctcctga ggaggagttt ggtttcaaac ccccgaggag aagtacgcca
   137761 tgctaatgtg ccttggatga tccacatctc agggtcaggc gctgatgagc acattgaact
   137821 atccatgtgg ctgagagccc tcacagccca ggcacaacga cgcaattatc aggggcgcgc
   137881 tctaccactg agctaatagc ccggcgtgtg ggcctcccgc tgggggccca ctatgccaaa
   137941 agcgagagaa accccatccc tctctttcct ttttacgccc ccatgtcgcc acacgggagg
   138001 gacatggggg cgtaaaaggg ggatcctatc aacttgttcc gacctaggat aataagctca
   138061 tgggcttggt cttacttcac cgtcgagaaa cgaaagaaga cttccatctc caagtttaac
   138121 tcaggcgtag ctcgcttctt tttgggtgtg aagcggtgtc aaaccaaaat acccaacaag
   138181 cattagctct ccctgaaaag gaggtgatcc agccgcacct tccagtacgg ctaccttgtt
   138241 acgacttcac tccagtcact agccctgcct tcggcacccc cctccttgcg gttaaggtaa
   138301 cgacttcggg catggccagc tcccatagtg tgacgggcgg tgtgtacaag gcccgggaac
   138361 gaattcaccg ccgtatggct gaccggcgat tactagcgat tccggcttca tgcaggcgag
   138421 ttgcagcctg caatccgaac tgaggacggg tttttggagt tagctcaccc tcgcgggatc
   138481 gcgacccttt gtcccggcca ttgtagcacg tgtgtcgccc agggcataag gggcatgatg
   138541 acttgacgtc atcctcacct tcctccggct tatcaccggc agtctgctca gggttccaaa
   138601 ctcaacggtg gcaactaagc acgagggttg cgctcgttgc gggacttaac ccaacacctt
   138661 acggcacgag ctgacgacag ccatgcacca cctgtgtccg cgttcccgaa ggcacccctc
   138721 tctttcaaga ggattcgcgg catgtcaagc cctggtaagg ttcttcgctt tgcatcgaat
   138781 taaaccacat gctccaccgc ttgtgcgggc ccccgtcaat tcctttgagt ttcattcttg
   138841 cgaacgtact ccccaggcgg gatacttaac gcgttagcta cagcactgca cgggtcgata
   138901 cgcgcagcgc ctagtatcca tcgtttacgg ctaggactac tggggtatct aatcccattc
   138961 gctcccctag ctttcgtctc tcagtgtcag tgtcggccca gcagagtgct ttcgccgttg
   139021 gtgttctttc cgatctctac gcatttcacc gctccaccgg aaattccctc tgcccctacc
   139081 gtactccagc ttggtagttt ccaccgcctg tccagggttg agccctggga tttgacggcg
   139141 gacttaaaaa gccacctaca gacgctttac gcccaatcat tccggataac gcttgcatcc
   139201 tctgtattac cgcggctgct ggcacagagt tagccgatgc ttattcccca gataccgtca
   139261 ttgcttcttc tccgggaaaa gaagttcacg acccgtgggc cttctacctc cacgcggcat
   139321 tgctccgtca ggctttcgcc cattgcggaa aattccccac tgctgcctcc cgtaggagtc
   139381 tgggccgtgt ctcagtccca gtgtggctga tcatcctctc ggaccagcta ctgatcatcg
   139441 ccttggtaag ctattgcctc accaactagc taatcagacg cgagcccctc ctcgggcgga
   139501 ttcctccttt tgctcctcag cctacggggt attagcagcc gtttccagct gttgttcccc
   139561 tcccaagggc aggttcttac gcgttactca cccgtccgcc actggaaaca ccacttcccg
   139621 tccgacttgc atgtgttaag catgccgcca gcgttcatcc tgagccagga tcgaactctc
   139681 catgagattc atagttgcat tacttatagc ttccttgttc gtagacaaag ctgattcgga
   139741 attgtctttc attccaaggc ataacttgta tccatgcgct tcatattcgc ctggagttcg
   139801 ctcccagaaa tatagccatc cctaccccct cacgtcaatc ccacgagcct cttatccatt
   139861 cttattcgat cacggcgggg gggcaagtca aaatagaaaa actcacaacc catattgggt
   139921 ttagggataa tcaggctcga actgatgact tccaccacgt caaggtgaca ctctaccgct
   139981 gagttatatc ccttccctgc ccccaccaag aaatagaact gactaatcct aaggcaaagg
   140041 gtcgagaaac tcaacgccac tattcttgaa caacttggaa ccgggccttc ctttcgcact
   140101 attacggata cgaaatgaat ggaatgggaa aaattggatt caattgtcaa ctgctcctag
   140161 aaataggatt gactacggat tcgaaccata gcacatgctt tcataaaacc gtacgattct
   140221 cccgatctaa atcaagcagg ttttacatga agaagttcta ttcgatacgg gtaggagaag
   140281 cggtattctt aaaaaaatag cgaaatcaga accaagtcaa gatgatacgg atcaacccct
   140341 tcttcttgcg ccaaagatct taccatttcc gaaggaaccg gagttccatc tcttttcgat
   140401 ttccattcaa gagttcttat gtctttccac gcccctttaa gaccccgaaa aattgacaaa
   140461 acgattaact acattcattt atgaatttca tagtaataga aatacatgtc taccgaaaca
   140521 gaattttgaa cttgctatcc tcttgcctag caggcaaaga tttgcctccg tggaaaagat
   140581 gattcattcg catgaagatg aaagtccaac tacattgcat tgccagaatg catgttgtat
   140641 atttgaaaga ggttgacctc cttgcttctc tcatggtaca atcctcttcc cgccgagccc
   140701 cctttctcct cggtccacag agacaaaatg gaggactggt gccaacagtt aatcacggaa
   140761 gaaaggactc actgagccgg gataactaac taatactaat ctaatactaa tagaatcaaa
   140821 atactaatag aatagaaaag aactgtcttt tctgtatact tatgtatact ttccccggtt
   140881 ccgttgctac cgcgggcttt acgcaatcga tcggatcata tagatatccc ttcaacacaa
   140941 cataggtcgt cgaaaggatc tcggagaccc accaaagcac gaaagccagg atctttcaga
   141001 aaatggattc ccattcgaag agtgcataac cgcatggata agctcacact aacccgtcaa
   141061 tttgggatca aattcgggat tttccttggg aggtatcggg aaggaattgg aatggaataa
   141121 tatcgattca tatagataca gaagaaacgg ttctctatgg attcaaatgc tgtacctatg
   141181 ggatagggat agagaaagag gaaaaaaccg aagatttcac atagtacttt tgatcgaaaa
   141241 agaaatccga tttatttcgt acccttcgct caatgagaaa atggatcaga ttcgatagga
   141301 tcaaacctat gggacttaag gaatgatgga agggaataaa ataaaaaaaa gaaataaaaa
   141361 aagaaaagag agggaaaaaa aataataaag aaataagtaa ataaaaataa agtagaagaa
   141421 cccagattca aaatgaacaa attcaaactt gaaaaggatc tttctgattc tcgaagaatg
   141481 aggggcaaag ggattgatcg agaaagatct cttgttctta ttataagatc gtgtgattgg
   141541 atccgcagat gtttgttaaa aagagaataa tcttctcctt tgagaataat caaaaaagga
   141601 aagtgttcaa ttggaacatg aaaacgtgac tgaattggtc ctagttactc ttcgggacgg
   141661 agtggaagaa gggagtagat tatcgaacga ggaaaaggac ccgatgactt cgaaagaatt
   141721 gaacgaggag ccgtatgagg cgaaaatctc atgtacggtt ctgtagagtg gcagtaaggg
   141781 tgacttatct gtcaactttt ccactatcac ccccaaaaaa ccaaactctg ccttacgtaa
   141841 agttgccaga gtacgattaa cctctgggtt tgaaatcact gcttatatac ctggtattgg
   141901 ccataattca caagaacatt ctgtagtctt agtaagaggg gggagggtta aagatttacc
   141961 cggtgtgaga tatcacattg ttcgaggaac cctagatgct gtcggagtaa aggatcgtca
   142021 acaagggcgt tctagtgcgt tgtagattct tatccaagac ttgtatcatt tgatgatgcc
   142081 atgtgaatcg ctagaaacat gtgaagtgta tggctaaccc aataacgaaa gtttcgtaag
   142141 gggactggag caggctaccg tgagacaaaa gatcttcttt ctaaagagat tcgattcgga
   142201 actattatat gtccaaggtc caatattgaa ataatttcag aagttttccc tgactttgtc
   142261 cgtgtcaaca aacaattcga aatgtctcga cttttttaga acaggtccgg gtcaaatagc
   142321 aatgattcga agcacttctt tttacactat ttacactatt tcggaaaccc aaggactcaa
   142381 tcgtatggat atgtaaaata caggatttcc aatcctagca ggaaaggggg gggaaacgga
   142441 tactcaattt aaagtgagta aacagaattc catatgtatc tatgagatcg agtatggaat
   142501 tctgtggaaa gccgtattcg atgaaagtcg tatgtacggc ttggagggag atctttcata
   142561 tctttcgaga tccaccctac aatatggggt caaaaagcca aaataaatga ttttagccct
   142621 tataaaaaga aaacggattc ttgaacccct ttcgcgctca tgtcacgtcg aggtactaca
   142681 gaagaaaaaa ctgcaaaatc cgatccaatt tatcgtaatc gattagttaa catgttggtt
   142741 aaccgtattc tgaaacacgg aaaaaaatca ttggcttatc aaattatcta tcgagccttg
   142801 aaaaagattc aacaaaagac agaaaaaaat ccactatccg ttttacgtca agcaatacgt
   142861 ggagtaactc ccgatatagc agtaaaagca agacgtgtag gcggatcgac tcatcaagtt
   142921 cccattgaaa taggatccgc acaaggaaaa gcacttgccg ttcgttggtt attaggggca
   142981 tcccgaaaac gtccgggtcg aaatatgact ttcaaattaa gttccgaatt agtggatgct
   143041 gccaaaggga gtggcgatgc catacgcaaa aaggaagaga ctcatagaat ggcagaggca
   143101 aatagagctt ttgcacattt tcgttaatcc atgaacaggg tctatataga cacatagatc
   143161 catggatcca tacatctcga tcggaaaaga atcaatagaa aaaagaaaaa gaaagaatcg
   143221 gaattgatcg atatatttct cgaaacaaac gaaaaggaaa cgaaagatga aacagaaatc
   143281 atggatcaac taagccctct cggggacttg cttaagaata agaaagagga atctcatgta
   143341 aataccatgg aataaggttt gatcctattc atggagattc cgtaaatatt ccattccaaa
   143401 aatagaaagt tcgaaacaat tgggattttt ttggagattg gatgcagtta ctaattcatg
   143461 atctggcatg tacagaatga aaacttcatt ctcgattcta cgagaatttt tatgaaagcc
   143521 tttcattttc ttctcttcga tggaagtttt attttcccag aatgtatcct aatttttggc
   143581 ctaattattc ttctgatgat cgattcaacc tctgatcaaa aagatatacc ttggttctat
   143641 ttcatctctt caacaagttt agtaatgagc ataacggccc tattgttccg atggagagaa
   143701 gaacctatga ttagcttttc gggaaatttc caaacgaaca atttcaacga aatctttcaa
   143761 tttcttattt tactatgttc aactctatgt attcctctat ccgtggagta cattgaatgt
   143821 acagaaatgg ctataacgga gtttctgtta ttcatattaa cagctactct aggaggaatg
   143881 tttttatgcg gtgctaacga tttaataact atctttgtag ctccagaatg tttcagttta
   143941 tgctcctacc tattatctgg atataccaag aaagacgtac ggtctaatga ggctactatg
   144001 aaatatttac tcatgggtgg ggcaagctct tctattctgg ttcatggttt ctcttggcta
   144061 tatggttcat ccgggggaga gatcgagctt caagaaatag tgaatggtct tatcaataca
   144121 caaatgtata actccccagg aatttcaatt gcgcttatat tcatcactgt aggaattggg
   144181 ttcaagcttt ccccagcccc ttctcatcaa tggactcctg acgtatacga aggagtgcgg
   144241 ttcgttcgaa aaattcctac ctctctatat atctctgaga tgtttggatt tttcaaaact
   144301 tcatggacat gcagaagaga aatgctatcc ccactcggac caagacataa ctttatactt
   144361 gttcaaataa caattaaggt gaagcagggt caggaacaac aaatctcttt atgataaaca
   144421 gatccatttt gcaagttcgt tattacgggt agttcctaca aaggatcgga ctaatgacgt
   144481 atacaatact tgaattctcg atgtagatgc tacagagttg gttctcatcc ttcagagact
   144541 acgagtgtaa taggagcatc cgtcgacaaa aggatcaccc taagatgatc atctcatggc
   144601 tattgagaac gaatcaaatc agatggttct atttctcaat ctttctgact tgctcctacg
   144661 gaaccaaggt cgaaaagatt gagaaaaatc agtcattcac aaccactgat gaaggattcc
   144721 tcgaaaagtt aaggattagt aatccttttt cgaaatcgaa tggattcgat cttatacata
   144781 cgcgaggaag gtaatcaaaa aagaaagaag atgagttctt ctttactttt atcacttagg
   144841 agccgtgcga gatgaaagtc tcatgcacgg ttttgaatga gagaaagaag tgaggaatcc
   144901 tcttttcgac tctgactctc ccactccagt cgttgctttt ctttctgtta cttcgaaagt
   144961 agctgcttca gcttcagcca ctcgaatttt cgatattcct ttttatttct catcaaacga
   145021 atggcatctt cttctggaaa tcctagctat tcttagcatg atattgggga atctcattgc
   145081 tattactcaa acaagcatga aacgtatgct tgcatattcg tccataggtc aaatcggata
   145141 tgtaattatt ggaataattg ttggagactc aaatggtgga tatgcgagca tgataactta
   145201 tatgctgttc tatatctcca tgaatctagg aacttttgct tgcattgtat catttggtct
   145261 acgtaccgga actgataaca ttcgagatta tgcgggatta tacacaaaag atcctttttt
   145321 ggctctctct ttagctctat gtctcttatc cctaggaggt cttcctccac tagcaggttt
   145381 tttcggaaaa ctctatttat tctggtgtgg atggcaggca ggcctatatt tcttggtttc
   145441 aataggactc cttacgagcg ttgtttctat ctactattat ctaaaaataa tcaagttatt
   145501 aatgactgga cgaaaccaag aaataacccc tcacgtgcga aattatagaa gatccccttt
   145561 aagatcaaac aattccatcg aattgagtat gattgtatgt gtgatagcat ctactatacc
   145621 aggaatatca atgaacccga ttattgcaat tgctcaggat accctttttt agcttctagt
   145681 tagcttctag aatcgatttc ttagttcaag atccctctta ctaactggaa tcaaagaatt
   145741 agtagatctg ttccgcccaa aatgggaatg ggctagggtt atgaacttat aatctataat
   145801 ctgatgatcg agtcgattcc atgattataa gttcattcca taccggacca gaccggaata
   145861 ggattctcat tatgagaagg ggtcattcga gcgtatctaa atagatacta tgtttccata
   145921 tggatcccta cgtcgttaca ttccatttag gattaggaat aggcgtaatc ggacctgctt
   145981 tttccatatc tctcgttatt tgggacctta ttcacctctt tgggcttcta ttgaatcgag
   146041 aaatcggttt gattgtccat ctttttgata taatattaat atagataata tataaggcat
   146101 cctcccgata attcaaatcg aagcaattgg atgtccgatt ggggcctata tgacatgacc
   146161 gatcaataga aatactccaa cactccacct ttgtcatata ttccatacat cacactagat
   146221 agatatcatc ttcatggaat acgattcact ttcaagatgc cttggtggtg aaatggtaga
   146281 cacgcgagac tcaaaatctc gtgctaaaga gcgtggaggt tcgagtcctc ttcaaggcat
   146341 aatattgaga atgctcattg aatgagcaat tcaataagag atctcggatc gaatcggtat
   146401 tgatataccg attcgatccg agatcttgga attggaataa gttcggcagc ggatcgcgaa
   146461 atcttgggga tcttctctat ctaatgaatg gggagtccgc tttgaaatcg tccgccctgc
   146521 acccaccccc cgagtatatg cttcaacagg aatcacacaa gggtagattg atacaatata
   146581 aacctctggt aaaatgcccg cctgtaaccc agcagataaa gtacattaca tagtccgttt
   146641 ttagtaatag ctctggtggt tcgctgttca agaattcttg tttaagcagt tcataccatc
   146701 catacatagt gttttgatct aagatttcaa ttcttctatg tttcagcagt agcatattgt
   146761 tccatggagc taaggtccaa aatatggaag aaactggtgt ttccacgact ctaccaccca
   146821 gtcaattatg ttccacttaa tccctatttc atggccgcat atctttccgg ctaagtaatg
   146881 ggaaaccttt ctcctgttac atgaatccaa ttttcatttc atccgggaaa agccatcttt
   146941 ttctcaacaa tgtctttgtc atttgatcca atagcgttcc gttagatagg aacagatttg
   147001 ataaatactg ataactctcg gatggagtat tagaacggaa aaatccatta gataatgaac
   147061 tattggttct aagccatctc tggcgatgaa tcaacaattc gaagtgcttt tcttgcgtat
   147121 tcttgataaa ccagcgtttc gatatagatg taggaggatc tgtttcggaa gtaagaagcc
   147181 cctttgacat ctcttcatct gcaaagaatt ctcgatgtga aaacacagag acaaggggct
   147241 gatctttgaa taggaaaaag agtggatccg cagggtccca aatgaattgg cttattcgaa
   147301 aaaagccttg ttctttggaa gatctatctc gtgtctggta ctgcatggtt ctactctgca
   147361 agaactccga atcattctct tgaagctcat ccttttcatc ataaatgatc cgcttgcccc
   147421 gaaatgaccc cgcccgatag ggaaatccca atgaattggg cctttcgata caatcaaata
   147481 gaaagcccca ggggcgccat attctaggag cccagactat gtgattgaat aaatcctcct
   147541 ctatctgttg cgggtcgagg actccttctc cttccccttc ttcaaactcc gattcgtatt
   147601 tttcatagag aaatctctga tcaacgatag aacaagatcc attttgcatc atatctaagg
   147661 gattccttgg ttcgggccga agaagcaatg tcactcgatc attatcaaac cgactggaat
   147721 ctttttctgt ccgtgaggat cccaccagag cgccttctac ttctaatagg ccatgaacta
   147781 gatcagaatc attctcaacg agtccagaag aagtgatccc gtttttttca tcgggtccgg
   147841 gtatagacca aaggtcttga gcgaccgatc cggcagaaca actcaaaaga taaagaagta
   147901 tcgttaattt cttcatgctc gttccaagtt cgaagtacca tttgtacaaa taagaatccc
   147961 cttcgttaca tgatttcttc ttcatataga tagatagagg atctatgggg caattactta
   148021 gaagtacatt ttgtgcaaca gcccttccta tctgatagaa aaggatccca tgatcctgaa
   148081 ccgatcttac ctgggatcgc aaatcccaag tttgtctatg aagagcggat cgaattgtat
   148141 tagtgtctat aattgatttc ttctgtgtaa tactaatcga tagggcctca ttggtaagtg
   148201 ctacaagatc tcgtgcattg gaacccatgg ttatggaccc gaatccatta gtatggaaca
   148261 ttttcttttc caagtgaaat cccctagtat atgaaagagt gaaaaagtgc tttcgttgtt
   148321 gtggaataag aagccttcgt atcttaatgc atgtatttaa tttattcggg gctattagag
   148381 cgggatccac tttttgggga atatgagtcg aagcaataac aagaatattt ctagtggaac
   148441 atctttcaca atccctggag agatagttca ctaatagacc gagggataag tcattcgact
   148501 cattcacatc cagatcatga atgtttggaa tccatattat gcaaggagac attgcttttg
   148561 ctaattcgaa ttgaagggtg atataaaatc ggcctatttc cgacatcata tcgatagtta
   148621 gcgcattcat catagttaga agctccagct ccgtatcaag gtcacgatcg atatcgtcac
   148681 tagcatcaat atcgtcacta tcatcaatat cgatatcatc aataagaaaa cctttaggct
   148741 tggtatccag gaacttgttc agaaatactg taatgaaagg aacataggag tttgtcgcta
   148801 ggtatttgac caaatgggag cgcccggttc ctatagaacc tatcactaaa atacccctag
   148861 agggggatag ggctaggcgg agcgaaaagg gttttccatg agatgggaaa tgaaaactat
   148921 tagccccaca cgaagtttgt gaataagtga ttgtctgata atgagcaagg aatatccgtc
   148981 tttctgctaa acagggtgaa ttgaactcat aattcattaa atgcttttta tgaatgtcaa
   149041 ctaagtatcg taagtaaatt gttcccggct gttcaatcat ttgataacca gagtcattct
   149101 ttgataaatg atcactatga gtcagactca atagaatttg atcaatcctt ttttctgtcg
   149161 ttaaggtgga gaactgaacc aagaattctc tttctttatc atcaatcgaa tcaccgttcg
   149221 cgacccagga ttctatttta tcatcaatcc aatcaccgtt cacctttttt ctttttctta
   149281 tcaatgaatg gatctcttta cttgtatgac ttagatgtct cgtatttctc gaaaaagtga
   149341 ttcgattgat gggatttggt atgagactta tgagatcgat gatatcgatg agattgatat
   149401 tcaaatcttt cgtcttagaa cgtattgatt taaccccatc agcgggacca ccaccccata
   149461 gcatgttgcc gccaaaagca gaaccccgta tttcttctag agaatctcct aattgttcca
   149521 gagcaactag aaaaagattc tttaaccaga aagaattccg ttcagatgtg ggatacctat
   149581 ccagaagttt tcgcaactca atcatgtatg atggaatcat caaagatttg accttttcga
   149641 actctgtctg taactcacca taggctcggg aaacaaagag aagatgtgta cgaacgagat
   149701 atccagcaac aagaagaagg aaaaggattg aatagaggaa ctcccgaaca tttggcgatc
   149761 tcagatgtgt cgatatcaat ggtgactcat tatttcgatg aatcatttct tcggacagaa
   149821 gaagattatg gaaacactta ctcgaaatct cacttatcag attccattgt ggaagacaca
   149881 attttttctg aagaattcgc catgatatat ctgatccatg cataatatca tgaaaaatgg
   149941 atacaaattt ttgactgcta cttagtaccg gcaataggtc tgaaaaagta tctaaaaata
   150001 tcaaatttag atatttgtac cctgtcgaag taaggaacca tggcatatat gtttggaata
   150061 gattccattt tgagagagtt gaaaaagcac tgtctcgttg aaaggttcta tacatctgcc
   150121 ctttctcaac gcatttcttt agacaaagac tccgtttttt cctcttttcg gatggtaaat
   150181 atttctcaga acatggagtg tgaatcaaac ccatgtttga attgaaattg agatactgag
   150241 gcaagttctt ctcttctgaa tcagatagat tcatatctga aagaggttga caataagttc
   150301 tttcaaaatt gactatttgt ccctctgtta gaggtgttcc agaaatggct gcgatcgagt
   150361 aaatagctct acgaactaat agatcggatc gaattggaaa atggaaagat ttgtacaagt
   150421 tatacctttc gtcaccactt tgtggaaaat cgttaggtat gaatatgtta gatacctgtg
   150481 actcgattgg tgaaatagta tctctctcca aaaaagcatg ttttttttta ccgccgcaca
   150541 aagaaaatat tttgttgcga atgaacaaga tatggaggaa ttgtccatac gtaaaatcat
   150601 aatttttgat acgggccttt tccacataaa aggggaatct tttgttacaa tagaagcgga
   150661 agcgttgtgg attattcaag aatcgaagtc gatttgcttt ataaaaagaa gatatcaatg
   150721 aacttctatg aaatggtttc acaggattca gccaattgtc ttgatcgtcg gatatcattg
   150781 agaaatagaa atccgtgtta tcaaaagatt tcctgcgatt atttctagta tggaatgagt
   150841 caatcatcca ctttggtatc ttattgaaca aaaatggtga tattatccct ccattgatca
   150901 agaatttcga tttttgggaa gtattatgat catccaataa gaagggtttc aattttttca
   150961 aatgaacgat ttgaagacct attgattcta acaactgatt gcagagttga tcattcggac
   151021 ctttcaattc atagatgtgg atctcagacc tatgaatggg gatattcccg aaactcacaa
   151081 agaaaaaagg aagtgagtta gacaaaaaga aaagcaactt ggacaaaaag agaaggaact
   151141 tggacaaaaa gaaacgaagt gacttagaca aatctttttt gtcgataacc tcagaccaat
   151201 caatcgaata ttgattaata cgtaatcgat cgaacactac ttgaaaatgg ctcttctgct
   151261 cagaaacgga atgttccaaa tgctcctgga aattcttgct cccattggac catttgtatc
   151321 tatatgcatt aggatcccga ttcatgaatc tctcggttcg agaaatcaaa ataagaggat
   151381 cgaaccattt cttctgactc tttttcaaat tcgataaatg ttggttgatc gtatatttca
   151441 ttatagttct atgattcaga gtatcatttc ctatttgatc cctttgaatt ccatattcga
   151501 agttgcgatc ggatctattc attaaaaaga atcgattcaa tacatttctt atgtacccat
   151561 aggtgctata ttggatttga atccgatttc ggatcaatct atattgattg actgcctcca
   151621 ttatgttgtt gctagcaaat accactattt ttggttttgg atcttccaaa tcattcccgc
   151681 aggagatccg gacccatttt tttctgatcc ttcgataaaa agattcattc tcttcataaa
   151741 aaataggagg tagaaccaat aaagatttct ttttcgattc atccctggag ttgaatacct
   151801 cattcaagaa tagtttttga tccaatccgt aggaatcaat agaaaaggaa aatcccttat
   151861 gatacaccag atccggctcg gttattgata gagtgaatag atctgccatt tcttgaaatc
   151921 tctcttctga ttcaaaatcg tggtgtaacg tgtattcccc cctgttccgg tcatggaata
   151981 gatgaaataa atgatttttg tttaagaatg aaatcttatt ggaactttcc atatccagtt
   152041 catccttcgg aaccatatca catcccggat ctgatgaaat aggatgaatt gagacggtat
   152101 tttgtaaata cgtaattatc ttgaatatat taactatttc tttattttcc gatcgcctgg
   152161 aagggacaaa agaaacatct tgttctttct tcaacaattt ctgatctcta gtggacctct
   152221 cagtaggatt cgaacccaga tgaagttctg accatctgtc agagaaaaaa gaacgaatgg
   152281 atcttgtagg attcccaaga aattcttcga tttcttccgg aagcagatgc ttattcatct
   152341 gcctttcacg ttccgtgaat agccgagaca ttgaggaata tccagaaagg catttaggga
   152401 atcggtctga ttctatctct gttcgttccg tttgaagaaa ggaaggatcc caaagaatcg
   152461 atctttcttt tagttgttga atctctcttt gattgatcaa tgtgtgatat tccgaatcct
   152521 cattactaaa tgaatcgaaa tgatctctgg attgatcaga agatcctttc aattggctag
   152581 aatccgttac ttgaacgaaa ctagatcttg tggaatcata ttgaatattt gacgatacat
   152641 tccgtacctt gctaaaaaat cgatccttgt ttaccaacca cacattgtct aagcaaatcc
   152701 aattctctct cgatatcttc ctcaaaaaat ccgattcgtg cggattcttc ccccaactaa
   152761 cgaagagatc ttggcggaat tgccacatat gaaattgagc acaattttgc aaagaaatag
   152821 cccacttgtt tctcgagaag agatgggcaa aacgctcaat atcatttgat tgaatagctg
   152881 acccagctcc ttgttgtttg aagaaaccct ccacttcaat tggtattttt tcacgaaaag
   152941 caaacatgag ataacaaatc gagtctttca ctaagatttc gaatagctgt cccgaattca
   153001 agttgattat gtttcgcctc ttactcggag aaagacgatc aaacaattcc caaccatggt
   153061 ccttgcggat cggatcatcc atataatata caaaaggaaa ctccagatat ttgatatctt
   153121 tctctttgaa tgagatctca attccagcga cggtttcatt agatatctta caaccagaat
   153181 ccctcttttt tccgagccag ttcctccacc accgcgaacc ccagttagat tcaggcatga
   153241 tacacttttt agttattggg agaacccaag tactctcttt cggatccagg aaaaagctct
   153301 ctgagatctt ttttcctttt ggaagatcca ggagcgaaac aatcaaccta ttgatattgg
   153361 aagacccaaa agattcttcc aatgtatcat ttctgggtcc aatggaattc ataggtatag
   153421 gaagaagccc cgtcaaatag agattttttc ttgcgaccat atttcgattg ttaatacgat
   153481 atataaggat cgctactaca aatagtacta cacccttgat cgtgaaatat cgattgcttg
   153541 ttgaaccctg tgaattgcgt gaaagtagga tactcaaaat tcgtgggtcc aagagtttta
   153601 taaaacgttc ttggtggaaa aaaatgtgaa tgaaagatcc cactgaattg aattgggtcc
   153661 atgaatctaa gaaatagtga gaattcttga cctctctcaa tatctctctc aattcgaaaa
   153721 tccaggattt gaattgatgt cctttcattg attcctccta aattgcattg atttatccta
   153781 aagatttcat ttcaattgga atttggttat tcaccatgta cgaggatccc cactaagcat
   153841 ccatggctga atggttaaag cgcccaactc ataattggcg aattcgtagg ttcaattcct
   153901 actggatgca cgccaatggg accctccaat aagtctattg gaattggctc tgtatcaatg
   153961 gaatctcatc atctatacat aacgaattgg tgtggtatat tcatatcata acatatgaac
   154021 agtaagaact agcattctta ttgagactcg aactcatagg gaagaaaata gatttatgga
   154081 tggaatcaaa tatgcagtat ttacagacaa aagtattcgg ttattgggga aaaatcaata
   154141 tacttctaat gtcgaatcag gatcaactag gacagaaata aagcattggg tcgaactctt
   154201 ctttggtgtc aaggtaatag ctatgaatag tcatcaactc ccccgaaagg gtagaagaat
   154261 gggacccatt atgggacata caatgcatta cagacgtatg atcattacgc ttcaaccggg
   154321 ttattctatt ccacctctta gaaagaaaag aacttaaatc aaaatactta agagcatggc
   154381 gatacattta tacaaaactt ctaccccgag cacacgcaat ggagccgtag acagtcaagt
   154441 gaaatccaat ccacgaaata atttgatcta tggacagcat cgttgtggta aaggtcgtaa
   154501 tgccagagga atcattaccg cagggcatag agggggaggt cataagcgtc tataccgtaa
   154561 aatcgatttt agacggaatg aaaaagacat atatggtaga atcgtaacca tagaatacga
   154621 ccctaatcga aatgcataca tttgtctcat acactatggg gatggtgaga agagatatat
   154681 tttacatccc agaggggcta taattggaga taccattgtt tctggtacag aagttcctat
   154741 aaaaatggga aatgccctac ctttgagtgc ggtttgaact attgatttac gtaattggaa
   154801 gtaaccaatt aggtttacga cgaaacctag aaatcgatca ctgatccaat tcgagtacct
   154861 ctacaggata gacctcaaca gaaaactgaa gagtaacggc agcaagtgat tgagttcagt
   154921 agttcctcat ataaaattat tgactctaga gatatagtaa tatggagaag acaaaattgt
   154981 ttcaagcgcc gacagaacca gaagcgcccc ttgtttcaaa gagaggaaga cgggttattc
   155041 acatttgatt tgatggtcag aggcgaattg aaagctaagc agtggtaatt cgaaagattt
   155101 cccgggggaa aaatagagac gtctcctacg ttacccataa tatgtggaag tatcgacgta
   155161 atttcataga gtcattcggt ctgaatgcta catgaagaac ataagccaga tgacggaaca
   155221 ggaagaccta ggatgtagaa gatcagaaca tgagtgattc ggcagatttg gattctatat
   155281 atccactcat gtggtacttc attatatgat atatataaga tccatctgta tagatatcat
   155341 catctacatc cagaaagccg tatgctttgg aagaagcttg tacagtttgg gaaggggttt
   155401 tgattgatca aaaagacgaa tctacttcaa ccgatatgcc cttaggcaca gccatacata
   155461 acatagaaat cacacttgga aagggtggac aattagctag agctgcgggt gctgtagcga
   155521 aactgattgc aaaagagggt aaatcggccg cattaaaatt accctctggg gaggtccgtt
   155581 tgatatccaa aaactgctca gcaacagtcg gacaagtagg gaatgttggg gtgaaccaga
   155641 aaagtttggg tagagccgga tcgaaatgtt ggctaggtaa gcgtcctgta gtaagaggag
   155701 tagttatgaa ccctgtagac cacccccatg ggggtggtga aggaagggct ccaattggta
   155761 gaaaaagacc cgcaacccct tggggttatc ctgcacttgg aagaagaagt agaaaaagga
   155821 ataaatatag tgataatttg attcttcgcc gccgtagtaa ataggagaga aaatccaaat
   155881 tatttttaca atttacaaaa gaaaaaaata ggagttaatt aactgtgaca cgttcact
//
