# Supplementary material for: Plastome comparative genomics in maples resolves the infrageneric backbone relationships
Source: PeerJ. 2020 Jul 13;8:e9483. doi: 10.7717/peerj.9483 (PMC7365138; doi:10.7717/peerj.9483)
Supplement: Data S1 [file peerj-08-9483-s007.zip › Acer_nipponicum.gb]

LOCUS       Acer_nipponicum       156225 bp    DNA     circular     21-DEC-2019
DEFINITION  Acer_nipon chloroplast.
ACCESSION   Acer_nipon
KEYWORDS    .
SOURCE      chloroplast Acer_nipon
  ORGANISM  Acer_nipon
            Acer_nipon; REFERENCE 1 (bases 1 to 156225) AUTHORS Tillich,M.,
            Lehwark,P., Pellizzer,T., Ulbricht-Jones, E.S., Fischer, A., Bock,
            R. and Greiner,S.
COMMENT     GeSeq Version 1.73 Job GeSeqJob-20190601-103301                    
            Subjob        Acer_niponicum_M263_CP                               
            Creator       anonymous                                            
            Program       blat                                                 
                          blatxcutoff=25                     blatncutoff=85    
                              annotate_ir=true               shortmatches=false
                              mpimpchlororefset=true                           
                              ncbirefs=NC_030343.1                             
                Program       HMMER                                            
                              ref=hmm_db_cp-ref5.2_cds                         
                Program       ARAGORN v1.2.38                                  
                              gcode=gcbact                   maxintronlen=3000 
                              intronoverlap=false            fixintron=false   
                              lowscoring=false               circular=true     
                Program       ARWEN v1.2.3 disabled                            
                Program       tRNAscan-SE v1.3.1 disabled                      
                Program       tRNAscan-SE v2.0.3 disabled                      
                Program       RNA Editing disabled                             
                Submitted     24 Jun 2019 02:33:23 GMT                         
                Started       24 Jun 2019 02:44:15 GMT                         
                Finished      24 Jun 2019 02:45:16 GMT.
FEATURES             Location/Qualifiers
     misc_feature    1..85823
                     /standard_name="LSC"
     tRNA            complement(9..83)
                     /gene="trnH-GUG"
                     /product="tRNA-His"
     gene            complement(9..83)
                     /gene="trnH-GUG"
                     /locus_tag="BAR07_gt001"
                     /db_xref="GeneID:27983468"
     CDS             complement(519..1580)
                     /gene="psbA"
                     /product="photosystem II Q protein (D1)"
                     /translation="MTAILERRESERLWGRFCNWITSTENRLYIGWFGVLMIPTLLTA
                     TSVFIIAFIAAPPVDIDGIREPVSGSLLYGNNIISGAIIPTSAAIGLHFYPIWEAASV
                     DEWLYNGGPYELIVLHFLLGVACYMGREWELSFRLGMRPWIAVAYSAPVAAATAVFLI
                     YPIGQGSFSDGMPLGISGTFNFMIVFQAEHNILMHPFHMLGVAGVFGGSLFSAMHGSL
                     VTSSLIRETTENESANEGYRFGQEEETYNIVAAHGYFGRLIFQYASFNNSRSLHFFLA
                     AWPVVGIWFTALGISTMAFNLNGFNFNQSVVDSQGRVINTWADIINRANLGMEVMHER
                     NAHNFPLDLAAIEAPSTNG"
     gene            complement(519..1580)
                     /gene="psbA"
                     /locus_tag="BAR07_gp089"
                     /db_xref="GeneID:27983579"
     tRNA            join(complement(4389..4425),complement(1862..1896))
                     /gene="trnK-UUU"
                     /product="tRNA-Lys"
     gene            complement(1862..4425)
                     /gene="trnK-UUU"
                     /locus_tag="BAR07_gt002"
                     /db_xref="GeneID:27983503"
     CDS             complement(2113..3657)
                     /gene="matK"
                     /product="maturase K"
     gene            complement(2113..3657)
                     /gene="matK"
                     /locus_tag="BAR07_gp088"
                     /db_xref="GeneID:27983477"
     CDS             join(complement(6338..6376),complement(5317..5526))
                     /gene="rps16"
                     /product="30S ribosomal protein S16"
     gene            complement(5317..6376)
                     /gene="rps16"
                     /locus_tag="BAR07_gp087"
                     /db_xref="GeneID:27983486"
     tRNA            complement(7290..7361)
                     /gene="trnQ-UUG"
                     /product="tRNA-Gln"
     gene            complement(7290..7361)
                     /gene="trnQ-UUG"
                     /locus_tag="BAR07_gt003"
                     /db_xref="GeneID:27983505"
     CDS             7754..7939
                     /gene="psbK"
                     /product="photosystem II protein K"
     gene            7754..7939
                     /gene="psbK"
                     /locus_tag="BAR07_gp086"
                     /db_xref="GeneID:27983591"
     CDS             8316..8426
                     /gene="psbI"
                     /product="photosystem II protein I"
     gene            8316..8426
                     /gene="psbI"
                     /locus_tag="BAR07_gp085"
                     /db_xref="GeneID:27983550"
     tRNA            complement(8573..8660)
                     /gene="trnS-GCU"
                     /product="tRNA-Ser"
     gene            complement(8573..8660)
                     /gene="trnS-GCU"
                     /locus_tag="BAR07_gt004"
                     /db_xref="GeneID:27983564"
     tRNA            join(9461..9484,10204..10251)
                     /gene="trnG-UCC"
                     /product="tRNA-Gly"
     gene            9461..10251
                     /gene="trnG-UCC"
     tRNA            10432..10503
                     /gene="trnR-UCU"
                     /product="tRNA-Arg"
     gene            10432..10503
                     /gene="trnR-UCU"
                     /locus_tag="BAR07_gt006"
                     /db_xref="GeneID:27983513"
     CDS             complement(10826..12349)
                     /gene="atpA"
                     /product="ATP synthase CF1 alpha chain"
     gene            complement(10826..12349)
                     /gene="atpA"
                     /locus_tag="BAR07_gp084"
                     /db_xref="GeneID:27983592"
     CDS             join(complement(13565..13723),complement(12404..12811))
                     /gene="atpF"
                     /product="ATP synthase CF0 B chain"
     gene            complement(12404..13723)
                     /gene="atpF"
                     /locus_tag="BAR07_gp083"
                     /db_xref="GeneID:27983488"
     CDS             complement(13781..14026)
                     /gene="atpH"
                     /product="ATP synthase CF0 C chain"
     gene            complement(13781..14026)
                     /gene="atpH"
                     /locus_tag="BAR07_gp082"
                     /db_xref="GeneID:27983499"
     CDS             complement(15181..15924)
                     /gene="atpI"
                     /product="ATP synthase CF0 A chain"
     gene            complement(15181..15924)
                     /gene="atpI"
                     /locus_tag="BAR07_gp081"
                     /db_xref="GeneID:27983543"
     CDS             complement(16542..16769)
                     /gene="rps2"
                     /product="ribosomal protein S2"
     gene            complement(16542..16769)
                     /gene="rps2"
                     /locus_tag="BAR07_gp080"
                     /db_xref="GeneID:27983514"
     CDS             complement(17028..21218)
                     /gene="rpoC2"
                     /product="DNA-directed RNA polymerase beta'' chain"
     gene            complement(17028..21218)
                     /gene="rpoC2"
                     /locus_tag="BAR07_gp079"
                     /db_xref="GeneID:27983519"
     CDS             join(complement(23699..24133),complement(21385..23010))
                     /gene="rpoC1"
                     /product="DNA-directed RNA polymerase beta' chain"
     gene            complement(21385..24133)
                     /gene="rpoC1"
                     /locus_tag="BAR07_gp078"
                     /db_xref="GeneID:27983472"
     CDS             complement(24160..27372)
                     /gene="rpoB"
                     /product="DNA-directed RNA polymerase beta chain"
     gene            complement(24160..27372)
                     /gene="rpoB"
                     /locus_tag="BAR07_gp077"
                     /db_xref="GeneID:27983476"
     tRNA            28541..28621
                     /gene="trnC-GCA"
                     /product="tRNA-Cys"
     gene            28541..28621
                     /gene="trnC-GCA"
                     /locus_tag="BAR07_gt007"
                     /db_xref="GeneID:27983473"
     CDS             29181..29270
                     /gene="petN"
                     /product="cytochrome b6-f complex subunit VIII"
     gene            29181..29270
                     /gene="petN"
                     /locus_tag="BAR07_gp076"
                     /db_xref="GeneID:27983575"
     CDS             complement(30034..30138)
                     /gene="psbM"
                     /product="photosystem II protein M"
     gene            complement(30034..30138)
                     /gene="psbM"
                     /locus_tag="BAR07_gp075"
                     /db_xref="GeneID:27983571"
     tRNA            complement(30744..30817)
                     /gene="trnD-GUC"
                     /product="tRNA-Asp"
     gene            complement(30744..30817)
                     /gene="trnD-GUC"
                     /locus_tag="BAR07_gt008"
                     /db_xref="GeneID:27983566"
     tRNA            complement(31271..31354)
                     /gene="trnY-GUA"
                     /product="tRNA-Tyr"
     gene            complement(31271..31354)
                     /gene="trnY-GUA"
                     /locus_tag="BAR07_gt009"
                     /db_xref="GeneID:27983580"
     tRNA            complement(31414..31486)
                     /gene="trnE-UUC"
                     /product="tRNA-Glu"
     gene            complement(31414..31486)
                     /gene="trnE-UUC"
                     /locus_tag="BAR07_gt010"
                     /db_xref="GeneID:27983574"
     tRNA            32254..32325
                     /gene="trnT-GGU"
                     /product="tRNA-Thr"
     gene            32254..32325
                     /gene="trnT-GGU"
                     /locus_tag="BAR07_gt011"
                     /db_xref="GeneID:27983588"
     tRNA            32260..32318
                     /gene="trnM-CAU"
                     /product="tRNA-Met"
     gene            32260..32318
                     /gene="trnM-CAU"
                     /locus_tag="BAR07_gt012"
                     /db_xref="GeneID:27983593"
     CDS             33811..34872
                     /gene="psbD"
                     /product="photosystem II D2 protein"
     gene            33811..34872
                     /gene="psbD"
                     /locus_tag="BAR07_gp074"
                     /db_xref="GeneID:27983600"
     CDS             34820..36241
                     /gene="psbC"
                     /product="photosystem II 44 kDa apoprotein"
     gene            34820..36241
                     /gene="psbC"
                     /locus_tag="BAR07_gp073"
                     /db_xref="GeneID:27983504"
     tRNA            complement(36485..36577)
                     /gene="trnS-UGA"
                     /product="tRNA-Ser"
     gene            complement(36485..36577)
                     /gene="trnS-UGA"
                     /locus_tag="BAR07_gt013"
                     /db_xref="GeneID:27983498"
     CDS             36923..37111
                     /gene="psbZ"
                     /product="photosystem II protein Z"
     gene            36923..37111
                     /gene="psbZ"
                     /locus_tag="BAR07_gp072"
                     /db_xref="GeneID:27983570"
     tRNA            37676..37746
                     /gene="trnG-GCC"
                     /product="tRNA-Gly"
     gene            37676..37746
                     /gene="trnG-GCC"
     tRNA            complement(37919..37992)
                     /gene="trnfM-CAU"
                     /product="tRNA-Met"
     gene            complement(37919..37992)
                     /gene="trnfM-CAU"
                     /locus_tag="BAR07_gt015"
                     /db_xref="GeneID:27983602"
     CDS             complement(38162..38464)
                     /gene="rps14"
                     /product="30S ribosomal protein S14"
     gene            complement(38162..38464)
                     /gene="rps14"
                     /locus_tag="BAR07_gp071"
                     /db_xref="GeneID:27983581"
     CDS             complement(38610..40814)
                     /gene="psaB"
                     /product="photosystem I P700 chlorophyll A apoprotein A2"
     gene            complement(38610..40814)
                     /gene="psaB"
                     /locus_tag="BAR07_gp070"
                     /db_xref="GeneID:27983537"
     CDS             complement(40840..43092)
                     /gene="psaA"
                     /product="photosystem I P700 chlorophyll A apoprotein A1"
     gene            complement(40840..43092)
                     /gene="psaA"
                     /locus_tag="BAR07_gp069"
                     /db_xref="GeneID:27983482"
     CDS             join(complement(45696..45824),complement(44742..44969),
                     complement(43849..44001))
                     /gene="ycf3"
                     /product="photosystem I assembly protein Ycf3"
     gene            complement(43849..45824)
                     /gene="ycf3"
                     /locus_tag="BAR07_gp068"
                     /db_xref="GeneID:27983479"
     tRNA            46712..46798
                     /gene="trnS-GGA"
                     /product="tRNA-Ser"
     gene            46712..46798
                     /gene="trnS-GGA"
                     /locus_tag="BAR07_gt016"
                     /db_xref="GeneID:27983485"
     CDS             complement(47043..47648)
                     /gene="rps4"
                     /product="30S ribosomal protein S4"
     gene            complement(47043..47648)
                     /gene="rps4"
                     /locus_tag="BAR07_gp067"
                     /db_xref="GeneID:27983573"
     tRNA            complement(48010..48082)
                     /gene="trnT-UGU"
                     /product="tRNA-Thr"
     gene            complement(48010..48082)
                     /gene="trnT-UGU"
                     /locus_tag="BAR07_gt017"
                     /db_xref="GeneID:27983520"
     tRNA            join(49160..49196,49717..49765)
                     /gene="trnL-UAA"
                     /product="tRNA-Leu"
     gene            49160..49765
                     /gene="trnL-UAA"
                     /locus_tag="BAR07_gt018"
                     /db_xref="GeneID:27983589"
     tRNA            50116..50188
                     /gene="trnF-GAA"
                     /product="tRNA-Phe"
     gene            50116..50188
                     /gene="trnF-GAA"
                     /locus_tag="BAR07_gt019"
                     /db_xref="GeneID:27983521"
     CDS             complement(50961..51437)
                     /gene="ndhJ"
                     /product="NADH-plastoquinone oxidoreductase subunit J"
     gene            complement(50961..51437)
                     /gene="ndhJ"
                     /locus_tag="BAR07_gp066"
                     /db_xref="GeneID:27983590"
     CDS             complement(51550..52239)
                     /gene="ndhK"
                     /product="NADH-plastoquinone oxidoreductase subunit K"
     gene            complement(51550..52239)
                     /gene="ndhK"
                     /locus_tag="BAR07_gp065"
                     /db_xref="GeneID:27983526"
     CDS             complement(52302..52664)
                     /gene="ndhC"
                     /product="NADH-plastoquinone oxidoreductase chain 3"
     gene            complement(52302..52664)
                     /gene="ndhC"
                     /locus_tag="BAR07_gp064"
                     /db_xref="GeneID:27983516"
     tRNA            join(complement(54203..54241),complement(53577..53613))
                     /gene="trnV-UAC"
                     /product="tRNA-Val"
     gene            complement(53577..54241)
                     /gene="trnV-UAC"
                     /locus_tag="BAR07_gt020"
                     /db_xref="GeneID:27983533"
     tRNA            54414..54485
                     /gene="trnM-CAU"
                     /product="tRNA-Met"
     gene            54414..54485
                     /gene="trnM-CAU"
                     /locus_tag="BAR07_gt021"
                     /db_xref="GeneID:27983517"
     tRNA            54419..54477
                     /gene="trnT-GGU"
                     /product="tRNA-Thr"
     gene            54419..54477
                     /gene="trnT-GGU"
                     /locus_tag="BAR07_gt022"
                     /db_xref="GeneID:27983594"
     CDS             complement(54718..55119)
                     /gene="atpE"
                     /product="ATP synthase CF1 epsilon chain"
     gene            complement(54718..55119)
                     /gene="atpE"
                     /locus_tag="BAR07_gp063"
                     /db_xref="GeneID:27983601"
     CDS             complement(55116..56612)
                     /gene="atpB"
                     /product="ATP synthase CF1 beta chain"
     gene            complement(55116..56612)
                     /gene="atpB"
                     /locus_tag="BAR07_gp062"
                     /db_xref="GeneID:27983531"
     CDS             57293..58720
                     /gene="rbcL"
                     /product="ribulose-1,5-bisphosphate carboxylase/oxygenase
                     large subunit"
     gene            57293..58720
                     /gene="rbcL"
                     /locus_tag="BAR07_gp061"
                     /db_xref="GeneID:27983489"
     CDS             59294..60775
                     /gene="accD"
                     /product="acetyl-CoA carboxylase carboxyl transferase
                     beta"
     gene            59294..60775
                     /gene="accD"
                     /locus_tag="BAR07_gp060"
                     /db_xref="GeneID:27983497"
     CDS             61436..61549
                     /gene="psaI"
                     /product="photosystem I reaction center subunit VIII"
     gene            61436..61549
                     /gene="psaI"
                     /locus_tag="BAR07_gp059"
                     /db_xref="GeneID:27983494"
     CDS             61937..62491
                     /gene="ycf4"
                     /product="photosystem I assembly protein ycf4"
     gene            61937..62491
                     /gene="ycf4"
                     /locus_tag="BAR07_gp058"
                     /db_xref="GeneID:27983561"
     CDS             63069..63767
                     /gene="cemA"
                     /product="chloroplast envelope protein"
     gene            63069..63767
                     /gene="cemA"
                     /locus_tag="BAR07_gp057"
                     /db_xref="GeneID:27983522"
     CDS             63973..64935
                     /gene="petA"
                     /product="cytochrome f"
     gene            63973..64935
                     /gene="petA"
                     /locus_tag="BAR07_gp056"
                     /db_xref="GeneID:27983515"
     CDS             complement(65724..65846)
                     /gene="psbJ"
                     /product="photosystem II protein J"
     gene            complement(65724..65846)
                     /gene="psbJ"
                     /locus_tag="BAR07_gp055"
                     /db_xref="GeneID:27983509"
     CDS             complement(65996..66112)
                     /gene="psbL"
                     /product="photosystem II protein L"
     gene            complement(65996..66112)
                     /gene="psbL"
                     /locus_tag="BAR07_gp054"
                     /db_xref="GeneID:27983556"
     CDS             complement(66135..66254)
                     /gene="psbF"
                     /product="cytochrome b559 beta chain"
     gene            complement(66135..66254)
                     /gene="psbF"
                     /locus_tag="BAR07_gp053"
                     /db_xref="GeneID:27983560"
     CDS             complement(66264..66515)
                     /gene="psbE"
                     /product="cytochrome b559 alpha chain"
     gene            complement(66264..66515)
                     /gene="psbE"
                     /locus_tag="BAR07_gp052"
                     /db_xref="GeneID:27983559"
     CDS             67276..67371
                     /gene="petL"
                     /product="cytochrome b6-f complex subunit VI"
     gene            67276..67371
                     /gene="petL"
                     /locus_tag="BAR07_gp051"
                     /db_xref="GeneID:27983542"
     CDS             67555..67668
                     /gene="petG"
                     /product="cytochrome b6-f complex subunit V"
     gene            67555..67668
                     /gene="petG"
                     /locus_tag="BAR07_gp050"
                     /db_xref="GeneID:27983569"
     tRNA            complement(67803..67876)
                     /gene="trnW-CCA"
                     /product="tRNA-Trp"
     gene            complement(67803..67876)
                     /gene="trnW-CCA"
                     /locus_tag="BAR07_gt023"
                     /db_xref="GeneID:27983562"
     tRNA            complement(68087..68160)
                     /gene="trnP-UGG"
                     /product="tRNA-Pro"
     gene            complement(68087..68160)
                     /gene="trnP-UGG"
                     /locus_tag="BAR07_gt024"
                     /db_xref="GeneID:27983582"
     tRNA            complement(68089..68159)
                     /gene="trnP-GGG"
                     /product="tRNA-Pro"
     gene            complement(68089..68159)
                     /gene="trnP-GGG"
                     /locus_tag="BAR07_gt025"
                     /db_xref="GeneID:27983583"
     CDS             68511..68651
                     /gene="psaJ"
                     /product="photosystem I reaction center subunit IX"
     gene            68511..68651
                     /gene="psaJ"
                     /locus_tag="BAR07_gp049"
                     /db_xref="GeneID:27983599"
     CDS             69109..69309
                     /gene="rpl33"
                     /product="50S ribosomal protein L33"
     gene            69109..69309
                     /gene="rpl33"
                     /locus_tag="BAR07_gp048"
                     /db_xref="GeneID:27983552"
     CDS             69508..69813
                     /gene="rps18"
                     /product="30S ribosomal protein S18"
     gene            69508..69813
                     /gene="rps18"
                     /locus_tag="BAR07_gp047"
                     /db_xref="GeneID:27983546"
     CDS             complement(70078..70431)
                     /gene="rpl20"
                     /product="50S ribosomal protein L20"
     gene            complement(70078..70431)
                     /gene="rpl20"
                     /locus_tag="BAR07_gp046"
                     /db_xref="GeneID:27983535"
     CDS             join(complement(71162..71275),142068..142299,
                     142846..142871)
                     /gene="rps12"
                     /product="30S ribosomal protein S12"
                     /trans_splicing
     CDS             join(complement(71162..71275),complement(99750..99981),
                     complement(99178..99203))
                     /gene="rps12"
                     /locus_tag="BAR07_gp044"
                     /trans_splicing
                     /transl_table=11
                     /product="30S ribosomal protein S12"
                     /protein_id="YP_009257692.1"
                     /db_xref="GeneID:27983466"
     gene            join(complement(71162..71275),142068..142871)
                     /gene="rps12"
                     /locus_tag="BAR07_gp045"
                     /trans_splicing
                     /db_xref="GeneID:27983534"
     gene            join(complement(71162..71275),complement(99178..99981))
                     /gene="rps12"
                     /locus_tag="BAR07_gp044"
                     /trans_splicing
                     /db_xref="GeneID:27983466"
     CDS             join(complement(73417..73485),complement(72274..72564),
                     complement(71440..71667))
                     /gene="clpP"
                     /product="clpP-like protease"
     gene            complement(71440..73485)
                     /gene="clpP"
                     /locus_tag="BAR07_gp043"
                     /db_xref="GeneID:27983467"
     CDS             73916..75442
                     /gene="psbB"
                     /product="photosystem II p680 chlorophyll A apoprotein"
     gene            73916..75442
                     /gene="psbB"
                     /locus_tag="BAR07_gp042"
                     /db_xref="GeneID:27983484"
     CDS             75634..75735
                     /gene="psbT"
                     /product="photosystem II protein T"
     gene            75634..75735
                     /gene="psbT"
                     /locus_tag="BAR07_gp041"
                     /db_xref="GeneID:27983487"
     CDS             complement(75811..75942)
                     /gene="psbN"
                     /product="photosystem II protein N"
     gene            complement(75811..75942)
                     /gene="psbN"
                     /locus_tag="BAR07_gp040"
                     /db_xref="GeneID:27983565"
     CDS             76047..76268
                     /gene="psbH"
                     /product="photosystem II 10 kDa phosphoprotein"
     gene            76047..76268
                     /gene="psbH"
                     /locus_tag="BAR07_gp039"
                     /db_xref="GeneID:27983553"
     CDS             join(76398..76403,77197..77853)
                     /gene="petB"
                     /locus_tag="CDC74_pgp040"
                     /codon_start=1
                     /transl_table=11
                     /product="cytochrome b6"
                     /protein_id="YP_009379366.1"
                     /db_xref="GeneID:32957814"
     gene            76398..77853
                     /gene="petB"
                     /locus_tag="BAR07_gp038"
                     /db_xref="GeneID:27983545"
     CDS             join(78053..78061,78762..79286)
                     /gene="petD"
                     /locus_tag="CDC74_pgp039"
                     /codon_start=1
                     /transl_table=11
                     /product="cytochrome b6/f complex subunit IV"
                     /protein_id="YP_009379367.1"
                     /db_xref="GeneID:32957815"
     gene            78053..79286
                     /gene="petD"
                     /locus_tag="CDC74_pgp039"
                     /db_xref="GeneID:32957815"
     CDS             complement(79525..80508)
                     /gene="rpoA"
                     /product="DNA-directed RNA polymerase alpha chain"
     gene            complement(79525..80508)
                     /gene="rpoA"
                     /locus_tag="BAR07_gp036"
                     /db_xref="GeneID:27983501"
     CDS             complement(80573..80989)
                     /gene="rps11"
                     /product="30S ribosomal protein S11"
     gene            complement(80573..80989)
                     /gene="rps11"
                     /locus_tag="BAR07_gp035"
                     /db_xref="GeneID:27983508"
     CDS             complement(81107..81220)
                     /gene="rpl36"
                     /product="50S ribosomal protein L36"
     gene            complement(81107..81220)
                     /gene="rpl36"
                     /locus_tag="BAR07_gp034"
                     /db_xref="GeneID:27983529"
     gene            complement(81336..81572)
                     /gene="infA"
                     /locus_tag="BAQ94_gp032"
                     /pseudo
                     /db_xref="GeneID:27982816"
     CDS             complement(81696..82100)
                     /gene="rps8"
                     /product="30S ribosomal protein S8"
     gene            complement(81696..82100)
                     /gene="rps8"
                     /locus_tag="BAR07_gp033"
                     /db_xref="GeneID:27983563"
     CDS             complement(82270..82638)
                     /gene="rpl14"
                     /product="50S ribosomal protein L14"
     gene            complement(82270..82638)
                     /gene="rpl14"
                     /locus_tag="BAR07_gp032"
                     /db_xref="GeneID:27983530"
     CDS             join(complement(84239..84247),complement(82778..83179))
                     /gene="rpl16"
                     /locus_tag="CDC74_pgp032"
                     /codon_start=1
                     /transl_table=11
                     /product="50S ribosomal protein L16"
                     /protein_id="YP_009379373.1"
                     /db_xref="GeneID:32957822"
     gene            complement(82778..84247)
                     /gene="rpl16"
                     /locus_tag="BAR07_gp031"
                     /db_xref="GeneID:27983532"
     CDS             complement(84401..85063)
                     /gene="rps3"
                     /product="30S ribosomal protein S3"
     gene            complement(84401..85063)
                     /gene="rps3"
                     /locus_tag="BAR07_gp030"
                     /db_xref="GeneID:27983495"
     CDS             complement(85048..85536)
                     /gene="rpl22"
                     /product="50S ribosomal protein L22"
     gene            complement(85048..85536)
                     /gene="rpl22"
                     /locus_tag="BAR07_gp029"
                     /db_xref="GeneID:27983518"
     CDS             complement(85575..85859)
                     /gene="rps19"
                     /product="30S ribosomal protein S19"
     gene            complement(85575..85859)
                     /gene="rps19"
                     /locus_tag="BAR07_gp028"
                     /db_xref="GeneID:27983525"
     repeat_region   85824..111908
                     /note="repeat_hit position 1 - 130142, match 100.%,
                     length26085"
                     /rpt_type="inverted"
     CDS             join(complement(87016..87408),complement(85920..86354))
                     /gene="rpl2"
                     /product="50S ribosomal protein L2"
     gene            complement(85920..87408)
                     /gene="rpl2"
                     /locus_tag="BAR07_gp027"
                     /db_xref="GeneID:27983540"
     CDS             complement(87427..87708)
                     /gene="rpl23"
                     /product="50S ribosomal protein L23"
     gene            complement(87427..87708)
                     /gene="rpl23"
                     /locus_tag="BAR07_gp026"
                     /db_xref="GeneID:27983493"
     tRNA            complement(87874..87947)
                     /gene="trnI-CAU"
                     /product="tRNA-Ile"
     gene            complement(87874..87947)
                     /gene="trnI-CAU"
                     /locus_tag="BAR07_gt026"
                     /db_xref="GeneID:27983538"
     CDS             88036..94887
                     /gene="ycf2"
                     /product="Ycf2"
     gene            88036..94887
                     /gene="ycf2"
                     /locus_tag="BAR07_gp025"
                     /db_xref="GeneID:27983584"
     tRNA            complement(95445..95525)
                     /gene="trnL-CAA"
                     /product="tRNA-Leu"
     gene            complement(95445..95525)
                     /gene="trnL-CAA"
                     /locus_tag="BAR07_gt027"
                     /db_xref="GeneID:27983469"
     CDS             join(complement(97550..98326),complement(96112..96867))
                     /gene="ndhB"
                     /product="NADH-plastoquinone oxidoreductase chain 2"
     gene            complement(96112..98326)
                     /gene="ndhB"
                     /locus_tag="BAR07_gp024"
                     /db_xref="GeneID:27983576"
     CDS             complement(98657..99124)
                     /gene="rps7"
                     /product="30S ribosomal protein S7"
     gene            complement(98657..99124)
                     /gene="rps7"
                     /locus_tag="BAR07_gp023"
                     /db_xref="GeneID:27983480"
     CDS             complement(101001..101192)
                     /gene="ycf15"
                     /product="Ycf15"
     gene            complement(101001..101192)
                     /gene="ycf15"
                     /locus_tag="BAR07_gp022"
                     /db_xref="GeneID:27983527"
     tRNA            101805..101876
                     /gene="trnV-GAC"
                     /product="tRNA-Val"
     gene            101805..101876
                     /gene="trnV-GAC"
                     /locus_tag="BAR07_gt028"
                     /db_xref="GeneID:27983547"
     rRNA            102111..103601
                     /gene="rrn16"
                     /product="16S ribosomal RNA"
     gene            102111..103601
                     /gene="rrn16"
                     /locus_tag="BAR07_gr008"
                     /db_xref="GeneID:27983595"
     tRNA            join(103896..103937,104851..104885)
                     /gene="trnI-GAU"
                     /product="tRNA-Ile"
     gene            103896..104885
                     /gene="trnI-GAU"
                     /locus_tag="BAR07_gt029"
                     /db_xref="GeneID:27983491"
     tRNA            join(104950..104987,105795..105829)
                     /gene="trnA-UGC"
                     /product="tRNA-Ala"
                     /standard_name="trnA-UGC tRNA"
     gene            104950..105829
                     /gene="trnA-UGC"
                     /locus_tag="BAR07_gt030"
                     /db_xref="GeneID:27983506"
     CDS             complement(105117..105245)
                     /gene="orf42"
                     /product="putative pvs-trna-like protein"
     gene            complement(105117..105245)
                     /gene="orf42"
                     /locus_tag="BAR07_gp021"
                     /db_xref="GeneID:27983511"
     rRNA            105986..108795
                     /gene="rrn23"
                     /product="23S ribosomal RNA"
     gene            105986..108795
                     /gene="rrn23"
                     /locus_tag="BAR07_gr007"
                     /db_xref="GeneID:27983555"
     rRNA            108894..108996
                     /gene="rrn4.5"
                     /product="4.5S ribosomal RNA"
     gene            108894..108996
                     /gene="rrn4.5"
                     /locus_tag="BAR07_gr006"
                     /db_xref="GeneID:27983474"
     rRNA            109213..109333
                     /gene="rrn5"
                     /product="5S ribosomal RNA"
     gene            109213..109333
                     /gene="rrn5"
                     /locus_tag="BAR07_gr005"
                     /db_xref="GeneID:27983567"
     tRNA            109594..109667
                     /gene="trnR-ACG"
                     /product="tRNA-Arg"
     gene            109594..109667
                     /gene="trnR-ACG"
                     /locus_tag="BAR07_gt031"
                     /db_xref="GeneID:27983557"
     tRNA            complement(110220..110291)
                     /gene="trnN-GUU"
                     /product="tRNA-Asn"
     gene            complement(110220..110291)
                     /gene="trnN-GUU"
                     /locus_tag="BAR07_gt032"
                     /db_xref="GeneID:27983585"
     CDS             110627..111925
                     /gene="ycf1"
                     /product="hypothetical chloroplast RF1"
     gene            110627..111925
                     /gene="ycf1"
                     /locus_tag="BAR07_gp020"
                     /db_xref="GeneID:27983596"
     misc_feature    111909..130140
                     /standard_name="SSC"
     CDS             complement(111953..114184)
                     /gene="ndhF"
                     /product="NADH-plastoquinone oxidoreductase chain 5"
     gene            complement(111953..114184)
                     /gene="ndhF"
                     /locus_tag="BAR07_gp019"
                     /db_xref="GeneID:27983500"
     CDS             114970..115122
                     /gene="rpl32"
                     /product="50S ribosomal protein L32"
     gene            114970..115122
                     /gene="rpl32"
                     /locus_tag="BAR07_gp018"
                     /db_xref="GeneID:27983478"
     tRNA            116231..116310
                     /gene="trnL-UAG"
                     /product="tRNA-Leu"
     gene            116231..116310
                     /gene="trnL-UAG"
                     /locus_tag="BAR07_gt033"
                     /db_xref="GeneID:27983551"
     CDS             116421..117377
                     /gene="ccsA"
                     /product="cytochrome c biogenesis protein"
     gene            116421..117377
                     /gene="ccsA"
                     /locus_tag="BAR07_gp017"
                     /db_xref="GeneID:27983578"
     CDS             complement(117574..119106)
                     /gene="ndhD"
                     /product="NADH-plastoquinone oxidoreductase chain 4"
     gene            complement(117574..119106)
                     /gene="ndhD"
                     /locus_tag="BAR07_gp016"
                     /db_xref="GeneID:27983510"
     CDS             complement(119260..119505)
                     /gene="psaC"
                     /product="photosystem I iron-sulfur center"
     gene            complement(119260..119505)
                     /gene="psaC"
                     /locus_tag="BAR07_gp015"
                     /db_xref="GeneID:27983490"
     CDS             complement(119749..120054)
                     /gene="ndhE"
                     /product="NADH-plastoquinone oxidoreductase chain 4L"
     gene            complement(119749..120054)
                     /gene="ndhE"
                     /locus_tag="BAR07_gp014"
                     /db_xref="GeneID:27983544"
     CDS             complement(120287..120823)
                     /gene="ndhG"
                     /product="NADH-plastoquinone oxidoreductase chain 6"
     gene            complement(120287..120823)
                     /gene="ndhG"
                     /locus_tag="BAR07_gp013"
                     /db_xref="GeneID:27983536"
     CDS             complement(121193..121696)
                     /gene="ndhI"
                     /product="NADH-plastoquinone oxidoreductase subunit I"
     gene            complement(121193..121696)
                     /gene="ndhI"
                     /locus_tag="BAR07_gp012"
                     /db_xref="GeneID:27983523"
     CDS             join(complement(123425..123976),
                     complement(121774..122313))
                     /gene="ndhA"
                     /product="NADH-plastoquinone oxidoreductase chain 1"
     gene            complement(121774..123976)
                     /gene="ndhA"
                     /locus_tag="BAR07_gp011"
                     /db_xref="GeneID:27983524"
     CDS             complement(123978..125159)
                     /gene="ndhH"
                     /product="NADH-plastoquinone oxidoreductase 49 kDa
                     subunit"
     gene            complement(123978..125159)
                     /gene="ndhH"
                     /locus_tag="BAR07_gp010"
                     /db_xref="GeneID:27983483"
     CDS             complement(125265..125537)
                     /gene="rps15"
                     /product="30S ribosomal protein S15"
     gene            complement(125265..125537)
                     /gene="rps15"
                     /locus_tag="BAR07_gp009"
                     /db_xref="GeneID:27983502"
     CDS             complement(125903..131422)
                     /gene="ycf1"
                     /product="hypothetical chloroplast RF1"
                     /standard_name="ycf1 CDS"
     gene            complement(125903..131422)
                     /gene="ycf1"
                     /locus_tag="BAR07_gp008"
                     /db_xref="GeneID:27983541"
     repeat_region   130141..156225
                     /note="repeat_hit position 111909 - 85825, match 100.%,
                     length 26085"
                     /rpt_type="inverted"
     tRNA            131758..131829
                     /gene="trnN-GUU"
                     /product="tRNA-Asn"
     gene            131758..131829
                     /gene="trnN-GUU"
                     /locus_tag="BAR07_gt034"
                     /db_xref="GeneID:27983471"
     tRNA            complement(132382..132455)
                     /gene="trnR-ACG"
                     /product="tRNA-Arg"
     gene            complement(132382..132455)
                     /gene="trnR-ACG"
                     /locus_tag="BAR07_gt035"
                     /db_xref="GeneID:27983597"
     rRNA            complement(132716..132836)
                     /gene="rrn5"
                     /product="5S ribosomal RNA"
     gene            complement(132716..132836)
                     /gene="rrn5"
                     /locus_tag="BAR07_gr004"
                     /db_xref="GeneID:27983586"
     rRNA            complement(133053..133155)
                     /gene="rrn4.5"
                     /product="4.5S ribosomal RNA"
     gene            complement(133053..133155)
                     /gene="rrn4.5"
                     /locus_tag="BAR07_gr003"
                     /db_xref="GeneID:27983558"
     rRNA            complement(133254..136063)
                     /gene="rrn23"
                     /product="23S ribosomal RNA"
     gene            complement(133254..136063)
                     /gene="rrn23"
                     /locus_tag="BAR07_gr002"
                     /db_xref="GeneID:27983568"
     tRNA            join(complement(137062..137099),
                     complement(136220..136254))
                     /gene="trnA-UGC"
                     /product="tRNA-Ala"
                     /standard_name="trnA-UGC tRNA"
     gene            complement(136220..137099)
                     /gene="trnA-UGC"
                     /locus_tag="BAR07_gt036"
                     /db_xref="GeneID:27983475"
     CDS             136804..136932
                     /gene="orf42"
                     /product="putative pvs-trna-like protein"
     gene            136804..136932
                     /gene="orf42"
     tRNA            join(complement(138112..138153),
                     complement(137164..137198))
                     /gene="trnI-GAU"
                     /product="tRNA-Ile"
     gene            complement(137164..138153)
                     /gene="trnI-GAU"
                     /locus_tag="BAR07_gt037"
                     /db_xref="GeneID:27983554"
     rRNA            complement(138448..139938)
                     /gene="rrn16"
                     /product="16S ribosomal RNA"
     gene            complement(138448..139938)
                     /gene="rrn16"
                     /locus_tag="BAR07_gr001"
                     /db_xref="GeneID:27983507"
     tRNA            complement(140173..140244)
                     /gene="trnV-GAC"
                     /product="tRNA-Val"
     gene            complement(140173..140244)
                     /gene="trnV-GAC"
                     /locus_tag="BAR07_gt038"
                     /db_xref="GeneID:27983492"
     CDS             140857..141048
                     /gene="ycf15"
                     /product="Ycf15"
     gene            140857..141048
                     /gene="ycf15"
                     /locus_tag="BAR07_gp006"
                     /db_xref="GeneID:27983598"
     CDS             142925..143392
                     /gene="rps7"
                     /product="30S ribosomal protein S7"
     gene            142925..143392
                     /gene="rps7"
                     /locus_tag="BAR07_gp005"
                     /db_xref="GeneID:27983548"
     CDS             join(143723..144499,145182..145937)
                     /gene="ndhB"
                     /product="NADH-plastoquinone oxidoreductase chain 2"
     gene            143723..145937
                     /gene="ndhB"
                     /locus_tag="BAR07_gp004"
                     /db_xref="GeneID:27983528"
     tRNA            146524..146604
                     /gene="trnL-CAA"
                     /product="tRNA-Leu"
     gene            146524..146604
                     /gene="trnL-CAA"
                     /locus_tag="BAR07_gt039"
                     /db_xref="GeneID:27983481"
     CDS             complement(147162..154013)
                     /gene="ycf2"
                     /product="Ycf2"
     gene            complement(147162..154013)
                     /gene="ycf2"
                     /locus_tag="BAR07_gp003"
                     /db_xref="GeneID:27983577"
     tRNA            154102..154175
                     /gene="trnI-CAU"
                     /product="tRNA-Ile"
     gene            154102..154175
                     /gene="trnI-CAU"
                     /locus_tag="BAR07_gt040"
                     /db_xref="GeneID:27983470"
     CDS             154341..154622
                     /gene="rpl23"
                     /product="50S ribosomal protein L23"
     gene            154341..154622
                     /gene="rpl23"
                     /locus_tag="BAR07_gp002"
                     /db_xref="GeneID:27983587"
     CDS             join(154641..155033,155695..156129)
                     /gene="rpl2"
                     /product="50S ribosomal protein L2"
     gene            154641..156129
                     /gene="rpl2"
                     /locus_tag="BAR07_gp001"
                     /db_xref="GeneID:27983539"
ORIGIN      
        1 tggttatggg cgaacgacgg gaattgaacc cgcgcatggt ggattcacaa tccactgcct
       61 tgatccactt ggctacatcc gccccccact agctacaaaa ttacaaaata aaaagattga
      121 aatttatacc attaatcatc tttttttatc ttaccttaat tatgaagata caaatgaaga
      181 gacaagaggg ataaattgaa gagacaagag ggataaattt acaaactttt ttatattata
      241 tagaaaatag aaaattgact caaaataata aactgtaaag tcataataac taaaggctaa
      301 tttaattttt aattattagc acgtagtaga aatatcatac taaataaaaa ggcataaaaa
      361 actttgtgtt ttgttgaagt caaaaaagga cgaaaataac aaattgaaaa aaaaaaaacc
      421 taataaataa ataaataacg gagcaatacc gatttattgg aagaggatcg gcattgctcc
      481 gttattttca aaaactcgta tacacaaaga tcgaaatctt atccatttgt agaaggagct
      541 tcaatagcag ctaggtctag agggaaatta tgagcattac gttcatgcat aacttccata
      601 ccaaggttag cgcggttaat aatatcagcc caggtattaa ttacacgacc ttgactatca
      661 actacagatt ggttgaaatt gaaaccgttt aggttgaaag ccatagtgct aatacctaaa
      721 gcagtgaacc agatacctac tacaggccaa gcagctaaga agaagtgtaa agaacgagag
      781 ttgttgaaac tcgcatattg aaagatcaat cggccaaaat aaccatgagc agctacaata
      841 ttataagttt cttcctcttg accgaatctg taaccttcat tagcagattc attttctgtg
      901 gtttccctga tcaaactaga agttaccaag gaaccatgca tagcactgaa tagggagccg
      961 ccgaatacac cagctacgcc taacatgtga aatgggtgca taaggatgtt gtgctcagcc
     1021 tggaatacaa tcatgaagtt gaaagtacca gagattccta gaggcatacc atcagaaaaa
     1081 cttccttgac caattgggta aatcaagaaa acagcagtag cagctgcaac aggagctgaa
     1141 tacgcaacag caatccaagg gcgcataccc agacggaaac taagttccca ctcgcgaccc
     1201 atgtaacaag ctacaccaag taagaagtgt agaacaatta gctcataagg accgccattg
     1261 tataaccatt catcaacaga tgccgcttcc catatcgggt aaaagtgcaa acctatagct
     1321 gcagaagtag gaataatggc accagaaata atattgtttc cataaagtaa agatccagaa
     1381 acaggttcac gaataccatc aatatccact ggaggagcag caatgaaggc gataataaat
     1441 acagaagttg cggtcaataa ggtagggatc atcaaaacac caaaccatcc aatgtaaaga
     1501 cggttttcgg tgctggttat ccagttacag aagcgacccc ataggcgttc gctttcgcgt
     1561 ctctctaaaa ttgcagtcat ggtaaaatct tggtttattt aatcatcagg gactcccaag
     1621 cacacaaact ttctagaact agataatttt gagcttgtta ttcaacagta taacatgact
     1681 tatagccccg tgtcaaccaa tagcaacctc gatatctctg atcttatcta tctatctatc
     1741 tagaaattca gaagaaattt ttttttttat tttttatttt ttgaataaat taaataaatt
     1801 tgaaaaaaga aatgcctatt ttttttttta tagatatatt attttgatat gagaatcaaa
     1861 atgggttgcc cgggactcga acccggaact agtcggatgg agtagaaaaa ttccttgtga
     1921 aattgatata ggtaaaaaaa tctctcccca agccgtgcct gcatttttca ttgcacacag
     1981 ctttccctat gtataacatc gaagactccc taaaaaacgc taaaaaagtg aaatacccag
     2041 ttgatcaacc tttattagtc ttattgcatg aacatttaat agaaattaat gaattttttt
     2101 gttatctatt catcagttag gaacaatttc taatttatca tgattaacaa aatcgttaat
     2161 acaaataata tcaaaatacc aaacccgccc cctatataac ctccgcgaag taaataaagc
     2221 tcttggaaag attaaagaaa gaacgtgctc ttcctccgta aagaattctt ccaagaattc
     2281 cgagcctaat cttttcaaaa aaacgcgcac agtacttttg tgtttacgaa ccaaactttt
     2341 aacacaagaa acccgaagta tatattttat tctatacaaa ctcttttttt ttgaagatcc
     2401 gctgtgataa tgagaaagat ttctgcatat acgcataaac cggtcgataa tataagaatc
     2461 tgaggaatcg gcccaggtcg gcttactaat gggatgccct aatgagttac aaaaacgcgc
     2521 cgtagtcaat gatccaatca gaggaataat tggaacggtt gtctcgaact gcttcatagc
     2581 attatcgatt agaaatgcat tttctagcat ttgactccgc accacaaaag tatttagtcg
     2641 ccccctggaa agatagccca gaaagtcgat ataatctttg tataagtggt ttatatgaat
     2701 ccttccgggt tgagaccaca cgtgaaaatg ccattgccat aaattgacaa ggtaatattt
     2761 ccatttattc atcagaagag gcatatcttt tgaagccaga acggattttc cttgatatct
     2821 aacataatgc atgataggat gcttgaacaa ccataagttg tcctgaaaat cattaacaaa
     2881 gacttggaca agatcttcta cttttccata aaaagaaatt cgctcaaaaa ggagtcctga
     2941 agatgttgat tgtaaatgag aagattggtt acggagaaaa aagaagattg attcatattc
     3001 atatacatga gaattatata ggaacaagaa aaatcttgga ttacttgttg aaaaaatgga
     3061 atttgatttc tttggagtaa taagactatt ccaattaaaa tactcatgaa gaaagaatcg
     3121 caataaatgt aaagaagagg catcttttac ccaatagcga aaggttcgaa ccaagatttc
     3181 cgggcgaatg gggtagggta ttagtacatc taagacatag tgtaaatgtg agaaattgtt
     3241 ctcgaaaaaa ggaaatattg aatgaattga ttggaaatta tgagatttcg ccatttcttt
     3301 ttctttccct tctaagaaag ctactaatcg tagggaaaat ggaatttcca caatgactga
     3361 aaatccctcc gatatcattt gcgaataaaa tttattgttg tgtccaataa attgatttgg
     3421 attagaatcc ttagcataaa tattcaaatc aatccgttga tacgtccgac taattaaacg
     3481 tttcacaccg agtgaactag atttattgtc ataaccccca ttttccaacg gaatcgtcga
     3541 tctatttaaa ccgtgatcat gagcaagtgc ataaatatac tctcgaaaaa gaagtgggta
     3601 taggaagttg tgttgctgag atctatctag ttctaaatgg atttgatatt ctttcatttg
     3661 aaattagatt gcaacaaaag ggaaggtatt tattggatta tcaaatgata cattgggtta
     3721 tcaaatgata catagtgcga tacagtcaaa acaaagtatt gtagtaaaaa aaaatggata
     3781 ccttggaaac gggtaaactc attaccggat tctcgatttt ctcatttttg aattggttta
     3841 tgtttgttat agtataaata ggtggttaga aatcctttat ttttgcaatc caaccgctct
     3901 tttgattttg gaaaacaaaa tatctttatc aatatactgc ttcttctaca cattcatctc
     3961 caacccataa tagggacaaa ctcatagtta ggactcatta aaaaaatcgc taatcgactc
     4021 acggaaaacc ccttccccgc attaggaact aatatctttt taacgtttaa ttagatcggg
     4081 gaattattca aattcaattc agaagagaag ctcgttcctt tttatttccc gagaattgga
     4141 accataaggc tctatccatt tattcactcg acccaacttt gaattccatt ttttgttctg
     4201 cgccaacaat tcaaacccta ttttgaagcc attgaatcag aataaaatat tctcaaaaat
     4261 ttccattgat acgacatgct ggtttttcca ttcattcctt tcaggatcag tcgtggtctt
     4321 acaaactctc ccgatggtat ggacgaatcc tttgtttcat ataaatgtgt aaaagatgct
     4381 agccgcactt aaaagccgag tactctaccg ttgagttagc aacccgaata attcgaatgg
     4441 gtggatccaa tcggaataaa aaagaaataa aagaaaagaa attgcacaac ggaatcaaaa
     4501 tattaaatta gcaagaaatc gactaacaaa atttagaatc gattgggaac ataaaaaaag
     4561 acttcttgga taacagtgaa tccagcgaac ccattacttt aattttgaat gaagtaaaga
     4621 aaaaaatcaa acctctgtta cggagataaa tggatccgtt tatccttatc cacgatcgaa
     4681 ttctagttgt tcgatacgct gttgtcaata tgacggtgaa tgttgaatat taatgttaag
     4741 aaaagaatct aagaatctaa aaaaataaaa tggcgaaaac aaaaagaatt aatttattaa
     4801 tttaattcaa aataaaaaaa attataaaat gaaataaata aataatatag aaaagaaata
     4861 atttagaaat gcttttgaaa aaaaaaaaaa agaaatctcg ggttgacatt gattcaatca
     4921 atcaatataa gtaaaataaa caagttgaat cccttgtttt gtgatttgtt aatagattta
     4981 caacgacaaa ctataaaacg cccggtttcg attaggagta atgtaaattt tcgatttttc
     5041 gacccaatta gttcgttgta ttaatttgat cttttttata tgcatcttat atcaataaaa
     5101 ttctagcaat aaaattgatt tttgttcttc tgcttatttt ttttgtcctt atacttccag
     5161 aacatgatac tttatgggag caatattaaa taggaataaa aaataggtat gaatagaaca
     5221 aaaaaggggg ggggtagtaa agaaaaagtt atacaaaact atataggagt catccacacc
     5281 ctcttttttt attctatatc ctcgatgcaa tttcgtttaa ttaagatgaa gtttcttaaa
     5341 aatcccagcc ttctttgaaa tatcatgaac cgttcctgta ggttgagcgc ccttgtcaag
     5401 gaaatctaaa atagcaggaa gatttaaatg ggtttgatta tttatcggat cataaaaacc
     5461 cactttccga agatctcttc cctctcttcg ggatcgagca tcgattgcaa cgattcgata
     5521 aacagctcat tgggatagat gtagatgaac aatacccccc ctagaaacgt ataagaagtt
     5581 ttctcctcgt acggctcgag aaaaaatgat tagaaattgt gtgatttaag tccttctttt
     5641 tcaaaaaaaa aaaagcattc gtactctcat aactcaagtt ggataacttt taaatagccc
     5701 aaaagaaaat ctttagggat ttcttttttt gagtggtctc taaccccttt tttgtttgtc
     5761 tcgtttcgaa tcgatttttt gattcttaat tcccattctg atctaattgt tgagacaatt
     5821 gaaaacggta tttccttgtt ccaggatcct ttttatcttt gccttgaatc attgggttta
     5881 gacattactt cggtgatctt tcgttttcaa aaatggcggc aacacacccc tttttgcgat
     5941 tttttttcta tcaaagaatc atacgaacaa ttgattcctg catgatacac ttttcatcga
     6001 aagagtttta ccaattccaa caaattgtcg ttttggattt caaaattgct cgaatcagat
     6061 tctttcaatt tatatatcga aaatatactt acgaagtttg ttacaactta ttgattggta
     6121 ttaaccctag atccttgccc ctgcgaaatg aacaaatact ttctactcaa gctccatcat
     6181 gtcctattta cactacaccc caacaaaaaa cgagaattct agtagaacag aacaaagtat
     6241 gtcgagccaa gagcccattc atttctagat aatctacaat ctaaaatggc ggatgaaaaa
     6301 aaaaatccac agcggatcgt gtccttcaag tcgcgcgttg ctttctacca catcgtttca
     6361 aacgaagttt taccataaca tttttctagt tttgaaccgg tatgtaattg attcaattat
     6421 ggaatcatga atagtcattg cttcggtcaa tacccagtcc tttttccttc gatatgaaag
     6481 gaatagttag ttaatttatg aggaagaagc ctcagtaaga atttaatttc accctctatt
     6541 ttaattttat tgcatgaatg caatatttct ttttatttct aaataaaaca aaaaagaaca
     6601 cgaataaaaa taaaaagaaa ataaagtaaa aagtaaataa gaggatgaag atatatgaat
     6661 ggaccccgtc tcaattatta attataatta tgattaaata catttccaat tattaattag
     6721 agccaaacat caaatacctc cagctcaaag aaaattcatc catatgaaac tcgattgatt
     6781 atgagatctt acatcgctca ctaactcgta tggaccccac tcccaattca ttaatgaaat
     6841 aaaaattcat taatgaaata atgaaataaa aatttggggc tgtcttatta aaaaaaagta
     6901 taagaaagat agaggttttc gcatttcgat ttagaatgta tccttgcaaa ttcacggagg
     6961 tagggtatgt aaggattttt taagccactc acttacatat caaagtgaaa gggaggggga
     7021 gggccctttc gacttttttt gaattcaaac tcttgtgatc tatgttgcca tcttacttgg
     7081 atcacaaatg gattccgttt tattttcgta ttatttgaac tcgattcaat ttatgaaaaa
     7141 acatcttatt cagagaagag ttttgaaaat tcgaaacaag aagtctattt tatcaaaaat
     7201 tagactctta aaaaaattat actctgaaag ataggttgct caaaaaagta atttggagtc
     7261 tgatattcgg atatatataa gaggtcgctc tgggacggaa ggattcgaac ctccgaatag
     7321 cgggaccaaa acccgttgcc ttaccgcttg gccacgcccc atttgaattt cttttctatt
     7381 cgatactaat aaacactaat attggttgtt cgtcaattcc cggccaaatc tctatgggat
     7441 aaattagatt cttttttttt aagattttga cacaagtaga tgcagaatta aactccattt
     7501 attgatcata ttaaactcca tttattgatc attacataca attcaattaa gatattgtat
     7561 gaaagtatga tttcttctat tctcttgtga gaagagaagt gtgagaagag aaggattttt
     7621 gttttgattg gttcggttca aaaaagtatt ttttttgtct accttacttt cttttcgtca
     7681 tttttagctt atatcaataa catattttta actcaatcaa aatacaatta tctccaagaa
     7741 caaaatgttt gttatgctta atacctttag tttgatcgat atctttctta attctgccct
     7801 ttattcgagt agttttttat tcggcaaatt acccgaggcg tacgcttttt tgaatccaat
     7861 tgtagatgtt atgccagtaa tacctcttct cttttttctc ttagcctttg tttggcaagc
     7921 tgctgtaagt tttcgataag atctttaata gtgtccgaga aaaattcatg atttattcaa
     7981 gctcgagaaa aaaaaattct aacaattgat aagaccagat gagtcttcca atttgaatga
     8041 accctcaagt aaaacagtaa aattcttggg cggacacgat aaatttagat ttccccattt
     8101 cacgattctg accctttttt tttcactgaa agaccctatt agagtccgcc acaatatcga
     8161 agtcgaattg tgttaatttc gaaaaataaa aactcttttg tatttctatc aatttgaaaa
     8221 accgtttcat ttcttggtgt caaaatagga tatgtagtat aaaaatagag aatctattct
     8281 ctttttcccc cccaaaaaaa attggagatt gtgtaatgct tactctcaaa ctctttgttt
     8341 acaccgtagt tatattcttt gtttctctct tcatcttcgg gttcctatct aatgatccag
     8401 ggcgtaatcc tggacgtgaa gactaaaaaa taagaaattt ttctttactt tattcttaga
     8461 aatgttttta ggatttgatt ttatctattc tacatcttta actagtcaaa taaaaaaaag
     8521 caaaagggtt cgctaaattt gaatttgaaa gatacccagt cagcgacgga aacggaaaga
     8581 gagggattcg aaccctcggt acgaatagct cgtacaacgg attagcaatc cgacgcttta
     8641 atccactcag ccatctctcc taattgaaaa aaaaaaaaaa taataataat tactatgtta
     8701 cattacacaa aagataatgc ttgaaaaaat gcttgaaaaa aaggcccttc tttactttaa
     8761 ctttattata tagcttatat atttttttat tgtattttgt attgtattat acagatggat
     8821 acaactttta tcagcaattc cattttttat ttctataaaa ttaaaataaa gaatggcctc
     8881 gaaagagata tctcgaatca aaatagaaaa aaataaagaa tatctcttta caaaattaca
     8941 aaaggccgtt ttttttttta ttttcacggc ctggtctggt cagtacccag ccgggccttt
     9001 ttttgttcca atgaaccata ccgccaaatc atagaaaaaa tgatttagat ggaatcaaag
     9061 tgtcatttct tattctttat tattcttttg tttcttcttc tttttttttt atttaattta
     9121 cttttactgg atactcgaaa aaagggaaaa acagaacgat gtattttttt ttttgcccaa
     9181 tgcattttat gttatggctt aaattgtttt gtcgagccgt atctgtcaaa accccttcaa
     9241 gaacaaaatt tgttatttta tttagttatt caatttcgtt ttttattttt aaacaaaata
     9301 agtcctcttt tcctaatttc attaggactc ctaacaaaca cgtcaatact ctaagctcta
     9361 atttgcattt catgcttttt ttttatttct gtcctatatt gattacgtcc gattcccttg
     9421 ttcgacaaaa gccccatttc tatacaataa tcgtattgta gcgggtatag tttagtggta
     9481 aaagtgcgat tcgttctatt aatcctctta atagttaagg ggttcttcag tttcattcat
     9541 attctgatca aaaactttat ttcttaaaag gatttcattt gaatccttta cctctaaatg
     9601 aaagattcga ggaagaatat ccattctcgt gatttgtatc caagggtcaa ttagaagttt
     9661 caaattttga ttatgaaatt acgaaacata atttttgtga atttggaatt ggatcaatct
     9721 ttccaattga ataagtataa gtaagggatc catggataaa gatagaaaag tctatttcca
     9781 atcgtaacta aatcttcaat ttttgttttg catagggtag attgaagcaa aatagctatt
     9841 aaacgataac tttggtttac tagagacatc gccatattca tatcctattt ttttagctcg
     9901 ggagaaagaa aatacttttc ctaaggattc tctcaaatag aaatcgagaa cgaagtaact
     9961 agaaaaattg ggattgttat aatggcactc ttctagaggg atcatctaga aagcgagttg
    10021 ttttgaatgc attcagacaa aaaaagctga catagatgtt atgggtcgaa ttttttgatt
    10081 tcgtccccgt cttatatctt gggaattttt ccatcttcca taaaggagcc gaatgaaacc
    10141 aaagtttcat gttcggtttt gaattagagg cgttcaaaat ggtgaatcga cgtcgactat
    10201 aacccctagc cttccaagct aacgatgcgg gttcgattcc cgctacccgc tccatatgat
    10261 aatgatatca atcattatat caattcagcg atgcattaat tcaatttgaa ttaatgcatc
    10321 actgaattga atacataatt ccggaaatta tctcactgat tctttatggt attttttccg
    10381 aacaagagat aggaaaaaaa aaatgcgaaa aaaacaaatt aggaatgaaa agcgtccatt
    10441 gtctaatgga taggacagag gtcttctaaa cctttggtat aggttcaagt cctattggac
    10501 gcaatttagc aatttatttg catttccata gtataatata tatattctat actttgcata
    10561 tgatataata tgatatgcta ttattagatt aataaattat tagattcaaa aatttcaaat
    10621 aaaaaagtaa aattacgtat atttatatct tatttagcct tatatcttat ttgacttata
    10681 tcttatttga cttatatctt atttgactta tatcttattt atttatttta ttatttaaat
    10741 aataatcaat attaaataaa gtactataaa gattaagaat gattaagaaa agattaagaa
    10801 tgattaagaa tgatagattt tttatttata attgttcctg aagtagaaag cgttccattt
    10861 gttcctgaat agcttctttc aaaagggctt ccgcttcctc ggtgaatgtc ttagtagaag
    10921 atatgatttc ttggaactga ggtttattcg tttttaaata agtacgtaac tcaacgagaa
    10981 attttcttac ctgtccgatt tctaatgaat caagataacc attcgttcca gtataaatag
    11041 tcattatctg ttcttcgacc gtgagagggg ctgattggga ttgtttgagc aactcacgta
    11101 atcgttgacc ccttgccaat tgattctgag tagctttatc gagatcagaa gcaaattgtg
    11161 caaaggcttc taattctgcg aattgggcca attccaattt taatttgccg gctacttgtt
    11221 tcatagcttt aatttgagct gcggatccta ctctggagac agaaataccc acgttaatag
    11281 caggtctgat tccagcattg aatagatccg cggataagaa tatttgtcca tctgtaatgg
    11341 aaattacatt agtaggaata tacgccgaaa catctcctga ttgggtttca actattggta
    11401 aagcggtcat acttccttca cctaactgag aacttaattt agcggctctt tccaaaagtc
    11461 gtgaatgcaa ataaaaaaca tctcctggat aagcttcgcg accgggtggt cttcgtaata
    11521 gaagagacat ttgtcgataa gcctgcgcct gtttggagag atcatcataa atgattaaag
    11581 tgtgtcgttc acggtacata aaatattcag ccagagaagc tcctgtataa ggagcgagat
    11641 attgtaatgt agcgggggaa tccgccgttt cggctaccac aatagtgtat tccatcgccc
    11701 ccctttcctg gaaagtagtc actacctgag ccacagaaga tgctttttga ccaatagcta
    11761 cataaacaca tattacattt ttcccttgtt gattgagaat cgtatccgtg gctactgctg
    11821 ttttaccagt ctgtctgtcg ccaataatta attctcgctg accgcgtcct ataggtatca
    11881 ttgaatcaat agcaataagt cctgtttgaa gaggctcata tacggaacgt ctcgaaataa
    11941 tacctggagc gggagattca attaatcgag attcagaagc tgaaatttca cctcgaccgt
    12001 caataggttt agccagggca tttataacac gacccaaata agcctcgctt actggtatct
    12061 gagcaatttt tcctgttgct tttacagaac ttccctcttg tatacttaaa ccgtcaccca
    12121 ttaatacaac accaacatta tttgattcca aattcagagc aatgcctatt gtaccctctt
    12181 caaattctac taattcaccc gccattactt catcaagacc ataaatacga gcgatgccat
    12241 cgcctacttg aagtacggta ccgatattta caatcttgac tgctctatta tattgctcaa
    12301 tacgttcacg gataatatta ctaatttcgt cggctctaat tgttaccatg agtataattt
    12361 tttttttagt taaagaaaaa aaacaatgcc tacaggaaaa ggactaatca gttatttctg
    12421 ccatcgcctc aaacgtgtca atattctcac taatggtacg taaatgtaac tccttgttca
    12481 aagaactatt cagagtgcct cgagctcctt ttaaaacttg ttggaaaacc tgttgtcgga
    12541 cttgctgaac cgccctttgg tggtcaaaac gaatggtttc atttttgtaa ttttctaatt
    12601 cttccaaagt cttataagtt gacttaatca aattcaattt ttctcgttct atctccgagt
    12661 atccattcac tcgaaattga tctgcttccc tttcgacttt ccgtaagcga gcccgggctt
    12721 tttccagccg ttgaatggcc cccccctgca gttcctctga atttcgaata gtattcagga
    12781 tcttccgttt tcgattatct aataaatcac ttaatgaaag tagattatct ttccattcat
    12841 ctcaaaactt acatgatccc ttcccgaacc aaacatgaat ttttcgattc atttggctct
    12901 cacactcaat tacttcaact ttttaagtat gggggcaatt cccatatctt ttttttttaa
    12961 tgtaatgagc ctatcctctc ttctctattc atattccaag atgtcgcgac taatcactaa
    13021 tccaagacca gaatattttg aggactcttc tgacggaaca aaacaaaaat attgaattgt
    13081 cagcaaagtt gtttcttttt ttcgtcaaat ccaaagaatt cttcttactt tatattatac
    13141 acaggtcacc gattcagcat aaaaagcggt tgattgaaat atttcaaata ttttgcattc
    13201 caataaaaga aaaggctcaa ataattttat cgacatgagt gttttatatc gaaaaaaaaa
    13261 aaaacaaatt ccaattattc attttgcaaa catttcgatt ctatattaat atagtagtag
    13321 aaagagtacc atgctgcgtc tggacttcaa acagtttggt ttagctttaa ccatgttaat
    13381 gaccccacac tattggtttg gttgatagag aatcaaagtg gatttaccaa tgaatcacga
    13441 aatgctatgg ttcttaaata tgatttgaaa ttgattcaga agtaattcgc ggaatcgtgc
    13501 acctttttcg atctagttat aatgaaaaaa agtacagctg gttggatcca gcctattctt
    13561 gaaataaaca actcgcacgc actccctttc caaaaaaaat caatacacca aggactacac
    13621 ttagatttat tggatttgtt gctaaaatat cggtattaaa cccgaaactc ccggcacatg
    13681 accagcgaac caaggaaacg aaagaatcgg ttatattttt catattatct cctcttttag
    13741 atagactaaa aaaaaatacg taatttgcat atttatagga ttaaacaaag ggattcgcga
    13801 ataaaagcgc taatgctaca accagtccat aaattgttaa agcttccata aaagccagac
    13861 taagcaataa agtacctcgt atttttccct ccgcctcggg ttgtctcgcg ataccttcta
    13921 cagcttgacc cgcagcagta ccttgaccta ctccaggtcc aatagaagca agcccgacgg
    13981 ccaacccagc ggcaataaca gaagcggcag aaatcagtgg attcatgata agttcctcgc
    14041 actaaaataa agaaatagtt aatgatacaa tcgtccaatg aattatgact taattattcc
    14101 atcgctaaga ttcatccagt cgaaataact aagaacttgg aattgaagta ataataatat
    14161 tagtattaaa ccataaaagc tacttcgata tctctttttt agttccgatc cacaggattt
    14221 ttgtgaatcc atacgacttt tgttcttcca tttcttcttt ccaaaccctt ttttaattct
    14281 tcgttcgtta gttttcttta tttcatcgtt ttattcattc acattcaatt cacaggcaaa
    14341 gacgaaaccg aagaatttct attggaatct ctatctaagt tcacaatagt agggcggatt
    14401 agatatatct ttagttgata tataactatc aatatctaat atcatatata catgtctttc
    14461 ttccataacg taaaccaact attcatatct tcatatctta gattcaaact attcgtatct
    14521 taaagtcaat cgtattctag aatgattctt ggaaccatac acaagagttg gcttagagtc
    14581 attagatccc atatacccca attctgttcc cctctcccaa tcaacccatt ttttatgaat
    14641 ctcgtttggc gaatcattgc atagaaataa acataagtat tttattccgg taaggtcatt
    14701 cactttaatt tttaattatt taattaatat tttcttttgg tcaatcgttg aattgaataa
    14761 aatcaactga aatgggaatc attctagaaa gcatctttct ttttcttttt ttaatcacac
    14821 accatgtaaa ttgtgatact atgatactat aagaattttt atattaagaa tttttattca
    14881 aataatgact gcttatattt gaattgaatg aacaaaacaa tagaatgata atattcattg
    14941 gcaggagtat gatataataa agccaaacat gaattttagg aaaaagatct ttttgatctc
    15001 tttccttttt tacaattccc caatatctga attttttttc tatgactctt ggtcgtatat
    15061 tccgtatttg tctatttcta tttgtatatt gatgttttct aagtggatta tctttagtta
    15121 cgcatacact gcgttattct aagctaaaaa aaaaaaaaaa gagactattt cgaaaactag
    15181 tcaatgatgg ccctccatag attcgcctat ataagccgcc gctaaagttg caaaaataag
    15241 agcttgaata ccgcttgtaa ataatccaag gaacatcaca ggtataggaa ccactaaagg
    15301 tactaaagaa acaagaacaa caactactaa ttcatcagct aatatattcc cgaaaagtcg
    15361 aaagctaagt gataaaggtt ttgtgaaatc ttctaaaatg ttaatgggta aaagaattgg
    15421 agtcggttga atgtatttac tgaaataacc taatcccttt ttagaaagac ctgcatagaa
    15481 atatgctact gacgtgagca aggctaaagc aacggtagta ttgatatcat tcgtaggtgc
    15541 agctaactcc ccatggggta actgtattat tttccaaggt aaaagagcac cggaccaatt
    15601 cgaaacaaaa ataaatagaa acatagttcc aataaaggga acccatggac catattcttc
    15661 tccaatctga gttttgctca cgtctcgaat aaattcaagg acatattcga agaaattttg
    15721 accggcagtc ggaatagttt gtggattccg aacagctata agggctgaac ctaataagat
    15781 agcaattaca acccaagaag taataagtac ttgggcatgg acttgtaaac ctcctatttg
    15841 ccaatagaaa tgttggccta cttccacacc ggatatatcg tataaccctt ttagtgtgtt
    15901 actggaacat gatataacat tcatattgcc ctctaacaga aatagaactt taaaaagaat
    15961 tattttgatt caaccctctc cctttcgact tgtatacttt aattagaatt atctgttttg
    16021 aatacccgct aatcacataa tatccacagt tttttttaat ttcttttctt ttatgcgatt
    16081 caagaagagt aaccgattcc aaaaatccat gtagttacca aaaaaattga tttatcttat
    16141 tattaatcaa ggatttcgta tatagctaga acgaccctca caaattgcaa atacaaattt
    16201 attaagaatt aatcggattg aagctatagc gttatcgttt gctggaatcg aaatatctgc
    16261 gagatcgggg tcacaatttg tatcgattaa acaaattgtt ggaattccca aagcgataca
    16321 ttctcgaaga gccgtatatt cttcttgctg atcaacgatg attacaatat ccggtacccc
    16381 cgtcatatat tgaatcccgc ccggctacgt ttgcaagcgt gataattgtc tcttcaagat
    16441 agctgcatct cttttttgaa gacggttgag tctccccgtc ttttgttccg ctctcaaatc
    16501 cctgaactta tgaagtctcg tttctgtcgt ggaccaattc gttaacatac caccgagcct
    16561 ttttttatta atataatata atgacaccgg gttcttattg cagctcgtgc tactaaatcc
    16621 gctgctttat aacaagcttc tgataaaaaa cgagcagttc ttgtcagatt tgtaatatga
    16681 ataccttttt gttttgctga gatataaggt gacattatag gattccattt cctagtacca
    16741 tgaccaaaag gaattcctgc ttccatcatc tcttcaaaat tgatattcca ctatcttctt
    16801 gccatttctc cccatacttc ctcttttttt tatcaaaaaa agatttgata aaaaaaagag
    16861 acgaggtgcc ctgaaataaa taattgttcc aatggaacct tctcttctac cagagattgg
    16921 ccattgatac acaatccagg ccattcatta ctttctattc gttattatct ttcttttctt
    16981 actattaaga aatcaaagga tcaaaaatag ttaagagaat ccgctcctta ggactcatta
    17041 aatcctctaa atgattgttc tgatgtatca tgtaaagtct ttgaaatgca aaagtctaat
    17101 aattctctgt ggtgtaagaa aatatctatc atcccccccg aataaattct tttttttgtt
    17161 tccaaaagaa tattgttatg ctgccgtgaa cagtgcacta atgctttgaa tccggtacca
    17221 acgggtatca tcccccccag aacaacgttc tctttcaggc ctttcaacca gtcgatacga
    17281 ccccggagag ctgcttttgc taaaacccga gcggtttctt gaaaacttgc ttcagatata
    17341 aaactttgag tattcagaga tgctctcgtt attcccaata atatagctcg ataacagatc
    17401 gcttcttcca aagcacgccc cgttcgctcc gctcgtaaca atccaataag ttcgccgggt
    17461 aaaaaaatat tagacattcc atcttctgaa accaacacct ttgatgttat ttgacgtaca
    17521 ataatttcga tatgtctatt atggatttgg accccctggg atcgataaac cttttggatc
    17581 ttattaacca aagagatacg actttgcact atagttagct cagcaccaat taagaatccc
    17641 caaggaatcc caagaattct tgttatacgc gcgttccaac cctcaactct tttttctagg
    17701 ttcatcgata ttgaatcaat cgaacgcact tctaacactt gttctacttt tggaagaccc
    17761 tgcgttatat caccagatct tgatttttca tatataaatg taattaatgt atctccttca
    17821 taaaggattt ctccataatg cccatgaaca gttgctcctg gagtagccaa ataaggctta
    17881 gctgatctta ttactacaga gccagcttga acaattaaaa cttgacctga tttgaggtgt
    17941 ggtccatttg tggctataca tatattttca caaataaact gcccaagact cattattgtg
    18001 gacatttcct cacaataatt atgatggata aaataccaat tcaaattaaa tggattcaaa
    18061 acaatcttac tgtctggatc aggattataa attctctcgt tttcatccat taaataaaat
    18121 ttacgtactt gaaaagtctg ttttaaatta tcaagtttca aatagttagt taccgaaatc
    18181 ggattataag ttattaaata gtaaaatgaa taaaaattcg caatttgaag gactgttcct
    18241 aagggtccca acaaattcct aattggaatt agaggatctt tttgaacttt ttgaatgtga
    18301 attgattgct ttatcacatt atgatatttg atatcgttga atggacccat tcgaaaacaa
    18361 ttagatgatg acaaaattat caaagattgg cattccttat ttctattcaa caaggtatga
    18421 atagttcctt gattttggct aagtgattgt tgaacccttg ccttgaaata aatggagtaa
    18481 aacggattta tattggtgcg atctggacca ttatcagaga tcaatcctgg acttgacgga
    18541 gcattccttt ttctgatata cgaaacatgg gattgcacta agtcgattct taggaaatct
    18601 cgaatcatac catttgtact tactttaaca aaggaagcac agacctcttc gacggaagaa
    18661 ctttttttgt cttggtcaaa attcaagact aaacaagttc gaactaattg aatacttgtg
    18721 tcagaaatac cccgaaaggg tttgcccttt ccataaagga tataattgac aactcgaagg
    18781 tgcatattat ccttttcccg cagcagatcc tgggggaaga gtgttgctaa attgataccg
    18841 ttcgctattt catatgtgac tacgggtcga accaaaacaa aatgcttttt cttggtaggt
    18901 gtgatccgtt ggacatagat ccattttttc aatttttttg attcccgggt ggattcctta
    18961 agttcttttt ttcccgtttc cggcggtatc aagatgccac tgtgtcggga tatcttatcc
    19021 gtttccccag gaaaatggat atccccagaa aaaattttga gttcaatcct tttttttttt
    19081 ttctccactc ggaccaatcc gcccacttgg cttcttctat ttaaagcgat tcgggtatct
    19141 actccaatga tactattatt ccgtaccatt acgtaagaag attcgggtaa aatatgcact
    19201 tcctcgggaa tgaaaaaaaa gcgatcaatt ttcatttgaa attttggctt aatttttttg
    19261 actcctcgat actcaatcaa gtcctctttt ttgacgattg aatgcgcccc tatagtccca
    19321 tatttagtaa ttcctgaatt ctttcttctg tatcgaggat catcaaaata agcaagaata
    19381 ccatttttac ggaaaatacc ctttatgggt atttcaatcg agatacctga atggggcatt
    19441 agttctttct cttgttcttg aatggattgg aacggaatga gaaatttatt tcttcgcctt
    19501 tttgccaata aatcagaatt cttgtggaga attgcaggat gtatgagatt acaatgacca
    19561 atacctatga ttcgattaaa tcccgaataa tcaaaaatac catcttcttt tttatcagaa
    19621 aaatctgacc taactaattt gtgtctcact tgatcattat tcactgagag gctagaaata
    19681 tatcttcgtt cgacagaatg agaatggatg ttcagttgat cttgatcctt gtggagtgaa
    19741 aaagaaacta caccggatct gcacgaacct cctgataata tccataaatg acttgttttt
    19801 ggtaagagcc ggacattact atattgaaat tcgggtgcat ggtacacgtc ggtactccag
    19861 tgcatttctc cctctgagtc agaataaata tgttttcgaa ccctctcctt aaaattcaaa
    19921 gtgtatgttc ccgcccgaat ctcagcaatc acttgttctg attctacata ttgatcattt
    19981 tgaactaaaa gaaagctttt tggtggaata gtcaccttat gcataatatc ttcactctca
    20041 ataattacat acaaatctat atcacataga aaagcaggat gcccgtgccg tgtacgtgtg
    20101 ggatggacta aatcctcatt gaattttatt tttccattag agggggctcg cacatgttct
    20161 gcgatgcccc ctgtaaatac tccgccagta tgaaaagttc ttaatgttag ttgagtcccc
    20221 ggttccccga tggattgacc cgaaataata cctacagctt ctcccaattc aaccaggtca
    20281 ccatgagtgg gactccgacc ataacataat cgacagatcc aagaggtact cctacaagta
    20341 aagggggttc gaatagatat tgcttgtgtt cgaaaggtta tgaatcgatt gacgagtcca
    20401 atcccaatat cttgatttcg aatggcaatg catcgggggc ctatatatat atcgtctgct
    20461 aatacacgac caattaatgt ttggctaaaa actctttccg acatcatctg gttttgagga
    20521 cttacagaaa ttcctcggat ggtgccacaa tctgttctac gtacaacaat gtgttgaact
    20581 acttcaacaa gtcggcgcgt aagatatcca gcatctgatg ttcgtacagc ggtatccaca
    20641 actcctttgc gggctccata gcaagagatt atatattctg ttaaagacag tccttcgcgt
    20701 aaattgcttt gaatgggtaa atcaatcatt tgcccttggg gatcagacat taatcctctc
    20761 atacccacta attggtggac ttgagatgca tttcctctag ctcccgaaaa agacattata
    20821 tggactggat taaagggatc tgtcatccta aaattaggat tcatttcttg tcgcaaatat
    20881 tcacttgtag cataccatat ctcaatggat tggcgcagtt tttctaccgc gtgtacattc
    20941 ccataatgat ggtgtttttc caaaatcaaa ctttgttgtt cagcatcttg gactagccat
    21001 cctttagaag gtatcgttaa aagatcatca attcctaatg aaatggatgt agcagtggct
    21061 tgctggaaac ccagagcctt tacttgatcc aggatgtgtg atgtatatgc cattccgaag
    21121 tgatctatta acctgctaat aagtcgttta atggcagttc catctatcat tttattgtga
    21181 aagaccagac ccgcccgttc cgccataggt acctccatat tccgttgagt aggattcgac
    21241 aatggatttg agtcaatgat tggaaaactt ccttttctcg atcttgattc gcgtagaaag
    21301 gtcaagaact acggtcctag ttgaatcgga aaggcccgaa ttcacatcgg tgttatagaa
    21361 ttacttagct tagacaccat atgattaggt accatatgag caggcccggc aaaacccttg
    21421 tatcgcttct tcgatttctc gataaagaga aatatgacca acggtggttc gaatgtatat
    21481 acaaagaatt tcttttttta cacttcttac tattagataa tgtccataaa tctcatgata
    21541 ggtacccaaa gattcatagt gaacttcgat gggagcttcc cttgaagcaa taacgcgttg
    21601 atctagtcgc caccggagcc acagaggact atctaaattg attcttttct gccgaaaagc
    21661 tccaattgca tcataggaat tacaaaaaaa ggggtctttc gtataattat agctatagct
    21721 attatcgcca cttctttgat tttgatagtt tcttcgatta catggattat acctatttgc
    21781 acaaatacct cgaagattcc tgctcgttaa tacatagagt ccaataagca tatcttgagt
    21841 cggtacataa atgggatccc caatagcagg agacaagaga ttcatatgag aaaacataag
    21901 taaacgagcc tccgcttgag cctctaaaga taaaggtaca tgaacagcca tttgatcccc
    21961 atcaaagtct gcattgaatc ccttacagac taatggatgt aaacaaatag cacgtccttc
    22021 cactaaaacg ggctggaatg cctgtatgcc taatctatgc aaagtaggcg ctcgattcag
    22081 caatacagga tgtccccgca taacttcctg aagtatttcc catataatcg gccctttgtc
    22141 ccgaatttga ctcttagcaa ctcctatgtt tgaagcaaga tgttgtctaa ttagactaca
    22201 aattacaaat gcctggaaaa gctctattgc gatttcgcgg ggcaacccac atcgatgtaa
    22261 tgaaagtgag gggcctacga caatcacaga acgccccgaa taatcgaccc gtttgccaag
    22321 cagagtctca cgaaatcttc cctctttgcc ttcaattaca tctgaaaacg acttatacac
    22381 cttattatga ccatccctca ttggttgtcc acggattcca ttatcaagaa gtgtatctac
    22441 ggcttcttgt accaatttct cctgacacat tactaattcc cctggcgtcg atctacttgt
    22501 tgttaataga tcggtaagag tattgttccg atagataact cttctataga gttcattaat
    22561 atctgaactc attagtttac ctccctctat ctgaatgatc ggtctcaact cgggaggaag
    22621 aactggtaat agacataaaa ccatccactc tgggtctata tttgttcgaa taaaatgctt
    22681 agctaattct atgcgtctaa ccaaaaaatc ccttcttctt ccaatttttc gatcttccca
    22741 ttcattacct gtgggtcctt cttcccctaa ttctttccat tcgacccacg aataatctat
    22801 aataattcgc aaatctagat cggctaattg ttcccggata gcaactgctc cagtagaaat
    22861 ttctcggttg cgaaatagat cgaaaccttg ggtagtaaaa aaaagtggga tgctgtattt
    22921 ccaggattgg atttcatatt cgaataaacc tcgtaatcgt aaaaaagtgg gttttttagc
    22981 tataggccta gcaaaagaaa aattgggata ggatcctata ggatctcccc cccttcaaaa
    23041 tcggacatga gcgtttcccc tcatccggct caagtagtta caccaaatta aggctaaaga
    23101 aaggggttcc cactttcaaa ttctagaaaa caccccaaac aactactcct tactcaagtt
    23161 cctagtgaag actaagcaac atttcctcga ttcattttaa atgcaatgtt caatttttga
    23221 gtagtctact tcccccgaat catgaatctc ctattcaaat taaaataaag aagtaccttg
    23281 aaattcataa gggatttcct tgtctatgta tcgttccatg cgatctttta ggtcctgctt
    23341 cacctcgacg gttatgccac gatgtcctta aagcctatat gcgatgtata gactcccgta
    23401 accatgacct atttgcttat ttgaagataa tttcatttct ttctaaagaa agggaattat
    23461 taattccgca aaagaaagaa gtcttttttt tttcacgagg tacaactatc aatttttatt
    23521 tcttttttac tgaatcgacc atagacccat tccccctttg atttgggagt attgaataca
    23581 ccccttattc tgagcttcat gttactccta catgtcagat tctgggcatc ccaattcgat
    23641 tgactgggat gacagtttca tacttctaat ctgtaaaatc aaaatttcga tcaaatcaca
    23701 catcgcaata tactagacct tctaattctt taagaggttt atctaaaaga ttcgcgatat
    23761 aactaggaag acgtttcaaa taccacacgt gggttactgg gcatcccagt tttatgtatc
    23821 ccatttgata tcttcgtatc cgagaatcaa caaattcaac tccgcattgt tcacaaaatt
    23881 gcgggtcttg cttttcatct ccgattactc gataatttcc acaagcacaa attccacttt
    23941 taataggtcc aaaaattctt tcacaaaata atccatcttt ttccggttta ttcgttttgt
    24001 aatgaaaagt atagggtttt gtcacttctc caactatgtc tccattaggt aggattttat
    24061 tggtccaagc gcttatttgt tgaggagaga ctgatccaat tcggagttgt tgatgtttat
    24121 accgatcaat catagaagca aatttgtgat tcattccgat taagcttcct tcttattaat
    24181 ctggaagttt ttctcagata caaggaaatg attcagctcc aaagccaaag atcgtagttc
    24241 tcgaacgagc aatcgaaaag attctggagc atcttcgggt ttaggtattg ttcctccaat
    24301 gatcgtagta ccaagtactt cttggcgagc tctaatatga tcggatttat aagtaagcat
    24361 ctcttgtaaa atatgagcaa caccaaagcc ctcaagagcc caaacctcca tttctccgac
    24421 ccgttgcccc ccttgcttgg accttcctct aaggggttgt tgggttacaa gtgcataatg
    24481 cccactggaa cgtccgtgta ttttatcatc aacttgatga attaatttca agatataagg
    24541 ctttcctatt ataacaggtt gttcaaaagg atctcccgtt cgtccatcaa atattctgct
    24601 ttttcccgga tactcgggtt caaagaccca tggattcgct gtttgtttac tggcttcata
    24661 taattcagaa aacacgagtt ttctcgaagc ctcttgttca tatctctcat caaaaggtgc
    24721 tattctataa tgtctattta gcagaccccc cgctaacccg agcgagcatt caaatatctg
    24781 tcctacattc attcgtgaag gtactcctaa tgggttgaag accatatcaa cgggccttcc
    24841 atcttgcaag taaggcatat cctgtctagg caaaattttt gaaatgatcc ctttatttcc
    24901 atgtcttcca gctactttat cacctacttt aatttcacgt ttctgtgaaa tatatacacg
    24961 aatcgtttct ggattataac gggaaccccc cttttttcgg atccatctca catcaataac
    25021 tcgaccccga ccgcctatag gtagttttag acaagtttcc tttgaagtgg atacctgaat
    25081 gccaagtatg gcccgtaata atctatcttc cggagcatac gatgattctt tcgccgtctg
    25141 aggcgttaat ttacctacta aaatatcgcc cgtctccacc caagatccca gcataacaat
    25201 tccatttttg tctaaattgc ggagtaaacg gacttctaga tgtggtattt cattagtgat
    25261 cctttcggga ccttggcttg ttacatgagt ctgaatttca tatttccgta tgtgaaaaga
    25321 agtataaata tctctatata tcagacgttc gctaataagt accgcatcct caaaattgta
    25381 accttcccat ggcatataag ctactaatac gtttttcccc aaagcgagtt cgccaccaac
    25441 cgtagcggca ccatccgcta aaacttgtcc ctttttaatg catctatccc gcccaacctg
    25501 gggtttttga tgcatacaag tatttttgtt ggaacgttga tacataacta atggaatacc
    25561 tatcgtatct ccactgcccg ataaaacgat cttctcaata tctgtataaa ggacctttcc
    25621 ctcgtgttcg gctatagcgg taacccctga atctagggcc acttggcgtt ccaacccagt
    25681 tccaacaatg cacttctcgg accgagagag cggaactgct tggcgttgca tattagaact
    25741 cattaaagcc cgattcgcat cattatgctc gataaaagga atgagggaag ctccaataga
    25801 aaaatattgg aagggagaaa tacttcgaag atgaacccgt tcccacgaaa tagtcaggaa
    25861 ttcttgacga tatcgagtcg gaacaacctg ttcttcctga ataccctgac tcagcgccaa
    25921 agaatttcca gccgctacca tatagtattc atctatactt ggtgataaat aaagcattcg
    25981 tatctttttc gatttctcaa agatttcata aaatgggctt tctagagacc cccaataacc
    26041 aattctcgca tgaattgcta aggatccaat aagtccaaca ttgattcctt cagacgtgtc
    26101 aattgggcaa atgcgcccat agtgactagg atgtatatct cgtatccgaa aactagcagt
    26161 tcgtcctgtc aaccctccag ggcccaaata actcaatttt ctcccatgaa ctatttgtgt
    26221 caatggatta gttcgatcca aaacttgaga taatgggtgt aatccgaaaa aagaatcata
    26281 agtggttgtt aatggagttg aagttaccaa attttgagga gtcggcatca atttatgcct
    26341 aattgctccg cctatagttc ctctaaccgc attttctaac cgaaccaggg ccaatccgaa
    26401 ttgatcttgt aagagatccg ctacagaccg aatacgttta tttttcaaat gattcatatc
    26461 gtcaagtgta cccattccaa atttaagtcc aatcaaatga tccgcagctg ccaatacatc
    26521 tcgtggtaac aaaaatatat tgttttttgg tatattaaga ttcaacctct ggttcatatt
    26581 tcgtcgacca atccttccta attcgcatct ttggtgaaaa aatttctttt gtaattcctt
    26641 acataaggat tcagaaaata ccggatctcc gcctacacaa gcaaattgtt gataaaactc
    26701 caaaatggca ttttcttttg acccaatttt ttttttctct ttatcagtca ggaaagacaa
    26761 gaaaatttca gggtagcaaa tattctctag aatttctctt agattcgaac ccatagctga
    26821 tgatagaact agaatagata ttttctgttt cctactcaca cgagcccata tcctcgcttt
    26881 tctatcaatc tctaattcta atcttcctcc ccaatctgat attatggtgc ccgcatagac
    26941 caaaattccg ttatggtcca attctgaccg gtaatagata cctgggcttt gcaatatttg
    27001 attgatcaca attctgtata ttccatttac tataaaagtt cccaaggaat tcattagagg
    27061 aatgtttcca ataaaaattg tttgttcttg catatcccct ctgcttttcc aaattaatcc
    27121 tgcggataca tataattcag aagaatatgt gagtgattca tatacagcat ctctttcttt
    27181 tatcaaaggt tctaccaatt gatatgtttc cacaaataat tgaaattcaa tttcttgatc
    27241 tgtatcttca atttttggaa acttataaag ttcttctgtt aagccctgat caatgaacct
    27301 acaaaatcct tcaaattgta tctgattcaa cccgggtatt gtagacattc ccgcatttcc
    27361 gtcaccgagc attttgaatt tcccatttat caaaaaatcc cattcttttc tcattctgca
    27421 ttgaatcata tgaatcgatc tagcaatgat ggaatttcga ttctgtttac tgaatcacat
    27481 gaaattttac ccaactccat atatatggaa tgtatgaaat acgtatgaac ggaggaaaaa
    27541 agatgatttt agacttaatt ttagacttag ttaaattgga atttctaaga gacagatcca
    27601 aacggaaagg aattgataaa ttccacttag aattatggag tttttttatt ttgtctagaa
    27661 tagaaaattc actttatacc attattatga tattacatat tccaatccga ttggatatca
    27721 gaaaaataaa tggattcggg atttgatcca ttcacggaga taaagacata ataatcagaa
    27781 acaatataac aatagaaagt taattttttg agtacttaac tctttcgtga attccattgt
    27841 tccaaaaatg atttgcagag aactcctttt tctttttttc gtagaatttt tatttttaga
    27901 atacgattga agtgcataag aaggcttgta tttattaaac ccgcgctgct atagctatct
    27961 atccatacat cgatctcctt tattgcatac ttctactcgg gacagcatat gtcgtactct
    28021 atcaaaattt ctattttctc ttcaatctaa tcaatctaaa ttgcagtacg acaagtgtcc
    28081 gccaattccc tataaacagg catcatacac aaataatata ccccataagc taactgtgga
    28141 acacaactta tgtttggggt ttacatatac taataattga ctttataatt gaaattgagt
    28201 tgagaaggtt tttttttcaa taaaaaaatc aagactgatt agttatatat caattttgat
    28261 ttttttatat catttatcat tagggaaaga cagtttgaga tgtaaatcca agagtgggtc
    28321 atgaatttac agtcatatag ttaatggttc caatttgttc tgaattttgg cttttgtaac
    28381 tgaaaaaaat tcccatttgg ttttttaata gaaaagagag gtatttagat attgggtgtt
    28441 ttgagatact ataaaattaa ttgaagggaa ggagacggcc cccccccaaa aaacaaataa
    28501 caaataaagg ggaatatttt catctatttt gtattgtttt ggcggcatgg ccgagcggta
    28561 aggtggggga ctgcaaatcc tttttcccca gttcaaatct gggtgtcgcc tgattaacaa
    28621 aagacaagac tcgaaatccc ttattcttta ttctcctttg ctgttataac tcgccgaatt
    28681 tttaccagca aaacacgcgt agtcttgaga ctttcttgat tggaaacagc tgggggttcc
    28741 cttctttaaa ttaaacttta aattaaagtg ccgtaactcg ttgtatttag gattcaagga
    28801 aagattatag tagtggaagg gctatcatat caaataaaga gttaccgctt tttttccatt
    28861 actaatgtcg tgtctactgg gcgggtcttg aattagattg gatggataat tggctttttt
    28921 cttttactta atgataatga aggacaagaa aaataaagaa taggtatcag tattcctaca
    28981 tatatatatt agtagcattc cctttgatac ttcaaaagaa aagcgcaact gcagtttaat
    29041 ttttcatatt tattggagtc ttccatcaag ggtgttgggt cagaatcccc ttttgactct
    29101 gcaccagtga ctccactatt attaataaac actaatggaa taattccttc atattcagag
    29161 agatagggga cataattcac atggatatag taagtctcgc ttgggctgcg ttaatggtag
    29221 tctttacatt ttccctttca ctcgtaatat ggggaaggag tggactctag agatactacg
    29281 aattgagttg gggaatcaaa ttgtatcact tttttataga ttttttatag atcgttttgc
    29341 aaagcataaa tagaattatt taatatattg aattcattaa tttaataatt taattcaatt
    29401 tcgaattaaa aaattgaatt aataaaaata tcttcattcc gaaattgtat tggcttttat
    29461 ttctgctgtg ctttattgac gcgtttgcta tcatggctga aggattcaaa atcgatagga
    29521 taaccctttt cgaatttcga aatccgaaga agttaccata gaactccttg gattatctgt
    29581 aaaccgcgca atcaattact tctttgaaat gctaaaaaaa agattacttt ctaattttct
    29641 ataaattaga aaataataag agttgcctcg cgattatttc agattgattg gaatcaacaa
    29701 aaatcaaaga aacaaataga tgaagcaaag aaatagaatt gagatactat gtacattcca
    29761 tatatttaat tgatattaac atttatgaag atccatatac atattgtaga ttgatctcga
    29821 ttcagtttgt atctttctag attacaataa taaaaatgga tagtatggtt gaacgattca
    29881 tttttgaatc gttcgaccat actattacta tcggatctta gaggctactg cggattctag
    29941 tccgttcatt gcagttggga aattgaattt ttttttgagt tcttaaatca ttgataagaa
    30001 ctaagaaatc cagtgtaatt caaattaatc actttaatta ctttgactga ccgtttttac
    30061 atatattata agcaaaaaag cagtaggaac tagaatgaac agtgcagtag caataaatgc
    30121 gagaatattt acttccataa tctcatcgtt tcgttttttt ttttttactt cgcaataact
    30181 cgggatttaa tcccatagag atgataaatc tttcggatga taaatctttc gtttgtcaat
    30241 tcaatgggat cgattagatt tcaattatat tgaatcggat caatatcatg aataacaata
    30301 tctgagctat caagtcgatt catcgtcgag aattgaatag tataacatag gcggatcttt
    30361 tatccacata ccaatacaaa cttagattcc tgattcactc aaaagaatcc ctttccttta
    30421 tattttaaga ctttattttg atttatcatt cttttccatt ctgtcttttc gataacctac
    30481 cgcctttctt gtacaatcat ctacccgctt tccacttcca ttgtttccaa acggtttaca
    30541 aataaaccca aacaaacaga aaatagaaaa aaggaaggag ttaagttcta aactcctttt
    30601 ttttaatgat ctaattttct tggaaaacaa agaaaaagaa ggatacctcg gggaatgaaa
    30661 ctataccatt tgtacccagt ttaacagaaa atggagagag atatttatgt atttttttat
    30721 tggattattg gattttgatc cgtcgggact gacggggctc gaacccgcag cttccgcctt
    30781 gacagggcgg tgctctgacc aattgaacta caatcccgga gaaataaaac gtacagcatc
    30841 cgtattctta tgatttgatt caaaccattt cgatttcgat taatagtgcc ctgttgtaac
    30901 agagacgtga gtgatatcca catgaatata cactttagtg aaagaagaaa gcagcacgga
    30961 ttattgatta ttagtaatcc tttcgttatt gccaaatcga ttgagaatcc atttttcatt
    31021 gaaaaaaagc gtctttttgt ctttgctttc ttcttttcat tagactttat acttaataat
    31081 cctgatagaa atctagatca ctagcaagat cagaatcaga atttatgaga ccaaataaat
    31141 ggaacaaata aaaaaatagt ggtggggata tatcagaaaa tttgactttt ttgattcttt
    31201 catatcttcc atttctggaa aactaaaggg gttatatcat ttcatggtga atcggcgaat
    31261 tattaattat tgggccgagc tggatttgaa ccagcgtaga catattgcca acgaatttac
    31321 agtccgtccc cattaaccgc tcgggcatcg acccagaaag agtctattcg agtcttattg
    31381 ataatccatg atcaacttcc tttcgtagta acctaccccc aggggaagtc gaatccccgc
    31441 tgcctccttg aaagagagat gtcctgaacc actagacgat gggggcataa ttgcccgacc
    31501 gccatcatac tatgctcata gtatgagcag ttttttgaaa ttgtcaatat aatggaatgg
    31561 tatgactaga tccgaaggat ctttacgtct tttctgatcc cataccatag cattttttga
    31621 ttcgttttcg tcatttatat tcatgaatca ctcattcgaa tctttattct gaagattcta
    31681 gaaaattaat agaaaaaaaa gaaggttaaa cttcatttct tccactttca ttcatggatt
    31741 aacttcttgt taagatcaga gaggcgtatc tccatatcac actaagccag gaaattaaca
    31801 gatgagaaat cgaaatctga aaatctgggg gatcaacaag ttatcgaaat tcgttttttc
    31861 tctaaaaatt gggttcagag cacaaccaaa atctcttcag cacatgcttc aataaaatat
    31921 cttggatcta cgtcgaattg gtaggtacat gtatccatca aatgaatttt gtttcgttct
    31981 gatgggggtc aggtcaattc aaatcaattt cattcgggtt ggtcttgaaa caattcattt
    32041 tgtcgatatt tatcaaatcc aatatcaata aacaaaaatt accttatacc tatactcctt
    32101 aagtaaatcc aaattatcgt tcccgaaggg gacactaact agtatgcgtc tactgtgtat
    32161 acttataata taacttataa tatatctata tatatataca tagatagatc tatcttatgc
    32221 gcctactgac tcattcagta attgaataaa atggcccttt taactcagtg gtagagtaac
    32281 gccatggtaa ggcgtaagtc atcggttcaa atccgataag gggctttttg gccgttttga
    32341 taaaaaacct caagcggtaa tattaatatt taaacgaaga ataaagatat tacttttttt
    32401 tgtaataaaa aaagagtaac caactgtagt aaccaactgt ataataatgt aactctaaac
    32461 tatataattt aatgataaaa agttaccctt ataatgagtt ctagtatact aattagacta
    32521 gtcattctag ttcgaaaaga aagtttcaca tttgtttatt ataatgagta atgataatgc
    32581 taagtcgttt cttcaatcgc ccaatatttt tcttttccat tatttcagtc aaatccattg
    32641 taaagattag aaatcaacaa aagaaaaagt aagtggacct aacccattga atcatggcta
    32701 tatccactat gcttatatta aaatttaaaa ttcgatagat atgaaattgg aaccgtagat
    32761 ctttttttta tttcatattt cttttgactc tgcaagaatc tgtcgatatt tccgattcaa
    32821 tcttcttgtt cctagacgtt ccataggaat aacttgatat tccgttcctc tacagaaaaa
    32881 ggtttattca aagttacaac acaagagaga tttccaatct attttgattg ccgaacacac
    32941 gaagatccat tgggatttct atctaatatt ctgatttcta tctatataag atttatatag
    33001 atagaaatca gatcatggct tcatgtatca aatattttaa tatcaatgca tacgatcttt
    33061 ttgttccgac aatgtgagga aagtggatgt gagaaagaaa ctttcattta cagtcgctta
    33121 ttatttcatt taatattgta ttgaatttaa aaatgggaaa ttctcttttt gtctctgaca
    33181 tatatctgac atagaaaagt aaatagaaag atattccaag tgtatttctt gcttcgacct
    33241 gcgaaaaagc tactctggag ttttctatta atctgaaaga aaaggaaata taataaagaa
    33301 gacaataaaa aaaagaaaat gcaaaaggaa ggcaataaaa aataaaatat atactactgt
    33361 agtagtttaa tacacataga aagcagaaga gtacataaaa atattgattt ttctcaatct
    33421 cacggacaag agccaagaat aagattagtt ggtagaacga gatttcagtc tggggatcaa
    33481 ccagtaacga gagaagggat cacttcttcc ttgaattgaa gagttctttc aaaaaattaa
    33541 tctatctgat tgataagtta taagacaatt catggttcag gttgagacga ttattaagaa
    33601 taggaaggaa tacacgaatt gagttcatgg atttagctaa gtcagggtca gactatggac
    33661 cactaaaggg ttttatcttc gaaaccaatt cgcaggggca gtgtacgaga aatcaaattc
    33721 tatcgaaatg atcgaatcct cgaacgcccc gaaagtgcca taacataagg tgttcgaaaa
    33781 tggttgaagt agttgaatag gaggaccgtt atgactatag cccttggtaa atttaccaaa
    33841 gatgaaaatg atttatttga tattatggat gactggttac ggagagaccg tttcgttttt
    33901 gtaggttggt ccggtctatt gctctttcct tgtgcctatt tcgctttagg gggttggttc
    33961 acaggcacaa cctttgtaac ttcatggtat acccatggat tggccagttc ctatttggaa
    34021 ggatgcaact tcttaaccgc cgcagtctcc actcctgcta atagtttagc acattctttg
    34081 ttgttactat ggggtcctga agcacaagga gattttactc gttggtgtca attaggcggt
    34141 ctttggactt ttgttgctct ccacggcgct ttcggactaa taggtttcat gttacgtcaa
    34201 tttgaacttg ctcgatctgt tcaattgcga ccttataatg caatagcatt ctccggtccg
    34261 attgctgttt ttgtttctgt attcctgatt tatccactgg gtcagtctgg ttggttcttt
    34321 gcgcctagtt ttggtgtagc tgctatattt cgattcattc tttttttcca agggtttcat
    34381 aattggacat tgaatccatt tcatatgatg ggagttgccg gtgtattggg cgctgctctg
    34441 ctatgcgcta ttcatggtgc taccgtagaa aatactttat ttgaagatgg tgatggtgca
    34501 aatacattcc gtgcttttaa cccaactcaa gccgaagaaa cttattcaat ggtcaccgct
    34561 aaccgctttt ggtcccaaat ctttggggtt gctttttcca ataaacgttg gttacatttc
    34621 tttatgttat ttgtaccagt aactggttta tggatgagtg ctcttggagt agtcggtctg
    34681 gctctgaact tgcgtgctta tgacttcgtt tcccaggaaa tccgtgcagc ggaagatcct
    34741 gaatttgaga ctttctacac caaaaatatt cttttaaacg agggtattcg tgcctggatg
    34801 gcggctcaag atcagcctca tgaaaacctt atattccctg aggaggttct accccgtgga
    34861 aacgctcttt aatggaactt tagctgtagc tggtcgtgac caagaaacca ccggtttcgc
    34921 ttggtgggcc gggaatgccc gacttatcaa tttatccggg aaactgctgg gagctcatgt
    34981 agcccacgcc ggattaatcg tattctgggc gggagcaatg aacctatttg aagtggccca
    35041 tttcgtacca gaaaagccaa tgtatgaaca aggattaatt ttacttcccc acctagctac
    35101 tctaggctgg ggggtaggtc ctgggggaga agttatagac acctttccat actttgtatc
    35161 tggggtactt cacttaattt cctccgcggt attgggcttt ggcggtattt atcatgcact
    35221 tctgggacct gagactcttg aagaatcttt tccatttttc ggttatgtat ggaaagatag
    35281 aaataaaatg accacaattt tgggtattca cttaattttg ttaggtatag gcgcttttct
    35341 tctagtattc aaagctcttt attttggggg cgtatatgat acctgggctc cggggggggg
    35401 agatgtaaga aaaattacca acttgaccct tagcccaagt attatatttg gttatttact
    35461 aaaatccttc tttggaggag aagggtggat tgttagtgtg gacgatatgg aagatataat
    35521 tggagggcat gtatggttag gttccatttg tatatttggc ggaatctggc atatcttaac
    35581 caaacctttt gcatgggctc gccgtgcact tgtatggtct ggggaggctt acttgtctta
    35641 tagtttaggt gctttatctg tttttggttt cattgcttgc tgctttgtct ggttcaataa
    35701 taccgcttat cctagtgagt tttatgggcc cactggacca gaagcttctc aagctcaagc
    35761 atttactttt ctagttagag accagcgtct tggggctaac gtcggatccg ctcaaggacc
    35821 tactggttta ggtaaatatc taatgcgctc tccaactgga gaagtcattt ttggaggaga
    35881 aactatgcgc ttttgggatc tgcgtgctcc ctggttagaa cctctaaggg gtcccaacgg
    35941 tttagacttg agtaggttga aaaaagacat acagccttgg caagaacgac gttcggcgga
    36001 atatatgact catgcccctt taggttcttt aaattctgtg ggtggtgtag ctactgagat
    36061 caatgcagtt aattacgtct ctccgcgaag ttggttagct acgtctcatt ttgttctagg
    36121 attcttccta ttcgtaggtc atttatggca cgcgggaagg gctcgtgcag ctgcagccgg
    36181 atttgaaaaa ggaattgatc gcgattttga acctgttctt tccatgactc ctcttaactg
    36241 agacagggga tccaatgctt atgcttaaaa taggaatcga tttgatttca ccatacatat
    36301 tgagggaagt gggtcatact taaaaaggac tcctttttac tttcttttca acttatttat
    36361 atcgaatcga ttttctattt tttctggctc ggctagccta cctagccgag tcattctcct
    36421 ttatgagacg aaaaaggcag gcaaaacaaa aataaataaa gaaaaaatag attccccgag
    36481 caaaaggaga gagagggatt cgaaccctcg atagttcttt gttccgaact ataccggttt
    36541 tcaagaccgg agctatcaac cactcggcca tctctccgaa agacaatttc tattttactt
    36601 ttaccgaata gaacatggcc atatgagtgg ataccatcac tatgtataga aagatatgag
    36661 gtgtgaatct ctaggtcaat ctatctatcc gtattatcta gaaaatagat ggatgcatga
    36721 tccagcactc ccatttttga agtcaaaaaa aagtactctc gaccgtataa aaaagtgcta
    36781 aaaagttgta tataccttaa tatagaatta atggattcat gttagtaaaa tccctctatg
    36841 atgcatttta ttcaaatttt ttggctgata gagggatcaa atggtatagt tattttttgg
    36901 ggtagcttgg aggattagaa acatgactat tgctttccaa ttggctgttt ttgcattaat
    36961 tgttacttca tccatcttac tgattagtgt acccgttgta tttgcttctc ctgatggttg
    37021 gtcgagtaac aaaaatgttg tattttctgg tacatcatta tggattggat tagtctttct
    37081 ggtgggtatc cttaattctc tcatctcttg aatctattcg ttccagatcc aacaataaac
    37141 cggcccttcc ctataatttt ttctttttcg ggttgtgaga cagattcaaa ttgactataa
    37201 gtctccaaaa tgcaaataaa gaaaaagaaa aaattataga gaggggtcca acttctggaa
    37261 cttgaatgaa aaaaaaaaat aataataata atatttatat taatctaaat aatagaattc
    37321 taatagaata gaattcgaat atcaattcga attttaaaga aatttaatat atattaaata
    37381 gaaatcaaat aagaaatcta ttctataagt tttaatagat ttaataaaaa taaaatagaa
    37441 tagaaataag atattcaaaa aaattcaata attaaaatta attaattaat tgaaattctt
    37501 atttcaatat ttaataatat tgaatttgaa tttgctattc gcttttatta aataaaatgg
    37561 gttttgaatt gttttaattg gttgggttgg atggtggaat ttgatggaat ccccccgaag
    37621 agagtatctg gcctaactct ggataaacat tatccgggca ttttaccaaa aaaacgcgga
    37681 tatagtcgaa tggtaaaatt tctctttgcc aaggagaaga cgcgggttcg attcccgcta
    37741 tccgcccagg ataaagtaat ttatttaata agataaaaag ataaaagaat cgttatcgtt
    37801 gaccgtgata gtatagtggt tctatctttc caacccaaca gaaaaagaaa agtgtgaatt
    37861 aatcactagt taacaaaatc aaacctaatt tttttttgtc aaaaaaaatt tgaaaatgtt
    37921 gcggagacgg gatttgaacc catgacctca aggttatgag ccttgcgagc taccaaactg
    37981 ctctaccccg cgatgaagaa aagaactggg aactaatgaa caaccaagga ttgaatgtgc
    38041 ccctcttcca tatctgtaca aatagaatag cctatttata cagaatggta aaggggctcc
    38101 tctatgatct atgatctatg atcatagaga aaaatagaaa aatgaaggga tattttaatc
    38161 cttaccaact tgatcttgtt gcccccggca acaaacatgc gtgaaccatt tcacgaagta
    38221 tgtgtccgga tagtccaaag tctcgatagt tagctctcgg ttttccggtc gaaaaacaac
    38281 gtctatgaag acgcgtaggt gcactattac gcggtgggga ttgtaacttt ccatgaattt
    38341 tccatttttc actcaacgac ggagctttgt ttatttcttt ttttgaggat cgccgaatca
    38401 aatgatattt ttgttctaat tgttgccttt tcttctccct atgaatcaaa cttttctttg
    38461 ccataacggt tcagtttcta ttattatcaa tgatacaagt cggatcctag atgtagaaat
    38521 agagctgtag aaatagaaga aggcatatcc ctttctccat cgaaagaaat tatattatcg
    38581 cgcagataca agacaaaaag aagaaagaat taaccaaatt tacccgatgt agaggcaatc
    38641 aagaaagcgg cataagtgaa tatataacct acagaaaagt gagctaatcc aaccaatctt
    38701 gcttgcacaa tagaaagggc cactggttta tctctccatc gaatcaaatt tgccaaaggt
    38761 gtgcgttcgt gagcccatgc taaagtttca atcaattcct gccaataccc gcgccaggaa
    38821 attaagaaca taaatccagt agcccaaaca agatgtccaa ataagaacat ccacgcccag
    38881 actgataaac tattcatacc aaacgggtta tacccattga taagttgtga agagtttaac
    38941 catagataat ctcttaacca tcccatcaaa taagtggacg attcattaaa ctgtgaaacg
    39001 ttaccctgcc ataatgtgat gtgcttccaa tgccaataaa aagtaaccca tccaatggta
    39061 tttaacatcc agaaaactgc caaataaaat gcatcccaag ccgaaatatc acaagtaccg
    39121 cctcgtcccg gaccgtcgca aggaaaacta taaccgaaat cctttttatc tggcattaac
    39181 ttggaaccgc gtgcatctaa agcacccttt actaagatca atgtagttgt atgtaaacct
    39241 agagcaatag catgatgaac caagaagtct ccaggaccta ttgttaagaa tagtgaatta
    39301 ctattctcat taatagcagt taaccagcca ggcaaccata tgcttcgacc cgcattgaat
    39361 gctgggccat tcgttgaaga taaaagtacg tcgaatccat atgaagtttt accatgagca
    39421 gattgtatcc attgggcaaa tatcggttcg atcaagattt gtttctccgg agtaccaaaa
    39481 gcaagcatga catcattatg aacataaagt cccaaagtat ggaaccccag aaacaggctg
    39541 gcccaactta aatgggatat gatagcttct ttatggtcta acattcttgc caatacatta
    39601 tcctcattct gttccggatt gtaatctcta ataaaaaaaa tagctccatg agcaaaagct
    39661 cctgtcatga tgaatcctgc gatgtattgg tgatgagtat ataacgcagc ttgagtagta
    39721 aagtcttgtg ctatgaatgc ataagcaggt aaagagtaca tgtgttgagc taccaaggaa
    39781 gtaataaccc ctaaagaggc tagagcaagg cctaattgaa aatgaagcga attattgatt
    39841 gtgtcataaa gacccttatg gccgcgcccc aatcgccctc ccggaggaat atgggcttct
    39901 aaaagatctt ttatactgtg cccaatcccg aaatttgttc tatacatatg accagcaacg
    39961 agaaaaataa atgcaatagc tagatgatgg tgtgcaatat cggtcagcca taaactttgc
    40021 gtttgtggat ggaatcctcc gagaagggtt agaatggcag ttcctgatcc ttgggaggta
    40081 ccaaataaat gactacttga atcggggttt tgagcataaa gattccactg acctgtaaaa
    40141 agcgggccta acccttgggg atgtggtaat acatctaaga aattattcca tcgaacatat
    40201 tctcccctgg acgcaggaat agcgacatgg actaaatgcc ctgtccaagc caaggaactt
    40261 actccaaaca gtcctgacaa atgatgattg agacgagatt cagcattttt gaaccacgaa
    40321 acgctgggtt tccattttgg ttgtaggtgt aaccaacccg ctattaagga tatggcagaa
    40381 agaaataata gaaaaagagc tccagtataa aggtcttcat tagtacgtaa accgattgta
    40441 taccaccact gataaacacc agaataagcg atattcactg ggccaagagc accccctcga
    40501 gaaaaagctt ccacggccgg ttgaccaaaa tgaggatccc aaattgcatg agcaataggt
    40561 cttacatgta aagggtcctg cacccatgcc tcaaaatttc cttgccaagc tacatgaaac
    40621 agatttccgg aagtccacag aaaaatgatt gctaattgac cgaagtgaga agcaaaaata
    40681 ttctgataaa gacgttcctc agtaatatca tcatgactct cgaagtcatg tgcagtagca
    40741 ataccaaacc aaatacgacg agtagtgggg tcctgagcta agccttggct aaaccttgga
    40801 aatcttaatg ccataatgcc tttcaaatcc tcctagccat tatcctactg caataattct
    40861 tgctaagaag aacgcccatg ttgtggcaat tccacccaga aggtaatggg ttactcctac
    40921 agcacgtccc tgtacaatgc tcaaggctct aggctgagta gcaggagcaa cttttaattt
    40981 attatgagcc caaacgatgg attcaataag ttcttgccaa taaccacgcc cactgaagag
    41041 aaacattaaa ctaaatgccc atacaaaatg agcacctagg aaaaaaaggc catatgcaga
    41101 taatgaagaa ccataagact gaattacctg agacgcctgt gcccataaaa aatcgcggag
    41161 ccacccatta atagtaatgg aactctgcgc aaagtttcct cctgtaatat gagttaccac
    41221 cccttgatcg cttatactac cccaaacatc tgactgcatt ttccaactga aatggaatat
    41281 tactacggag attgcattgt acatccagaa tagtcctaag aagacatggt cccaagcgga
    41341 tacttgacat gtcccccctc ttccgggccc atcacaaggg aaacgaaacc caagatttgc
    41401 tttatccggt atcaaacgcg agctacgagc aaatagaact ccttttagga gtatcaatac
    41461 cgtcacatga atcgtaaatg catgaatgtg atgtaccaaa aaatctgcgg ttcctaatgg
    41521 aataggtaac aaagcaactt tgccacccac tgccactaaa tcaccaccac cccaagtcaa
    41581 actggtgctc gctgttgcac caggggccgt tccaccaggt gctaaagcgt gggtgttttg
    41641 tatccattga gcaaagacag gttgtaattg tatagcggta tctgaaaaca tatcttgggg
    41701 acgtcctaaa gcgctcatgg tatcattatg aatatacaaa ccaaaactgt gaaagcctag
    41761 aaatatacat acccagttga gatgtgatat gattgcgtcg cgatgcctaa gcacacgatc
    41821 taatagatcg ttgtatcgag tagttggatc ataatctctt accataaaaa tggctgcatg
    41881 ggcagcagca ccaacgatga gaaatccacc aatccacatg tgatgtgtga acaatgacaa
    41941 ttgtgtccca tagtcagtag ctagatatgg ataagggggc attgaataca tatgatgagc
    42001 tacaacaatg gttaaagatc ctaacatagc taggttaaga gataattgag catgccatga
    42061 cgttgttagg atctcatata gccctttatg accctggcct gtaaatggac ctttatgagc
    42121 ttctaaaatc tcttttagac catgaccaat gccccagttg gtcctataca tgtgacccgc
    42181 tatcaggaaa agaattgcaa tagctagatg atggtgtgca atatcggtca gccatagacc
    42241 cccagttact ggatctaatc ctccacgaaa agtaagaaat tccgcatatt ttgaccaatt
    42301 caaggtaaaa aatggggttg ctccttcggc aaaactggga taaagttgag ccaaaagatc
    42361 ccgattcaag ataaattcat gaggaagtgg gatctcttta ggatctactc cggcgtttag
    42421 aaattggtta atcggtaaag atacatgtac ttgatgcccc gcccaagaaa gggacccaag
    42481 ccctagtagc cctgctaaat ggtgattcaa catagattct acatcctgaa accaagccaa
    42541 ttttggagca gctttgtgat aatggaacca accagcaaaa agcattaagg ctgcaaagat
    42601 caatgcgcca attgcggtac aatagagttg taattcacta gttattccag acgctcgcca
    42661 aatctgaaaa aaaccagagg ttatttgtat tcctcggaaa cccccgccca cgtcaccgtt
    42721 caatatttct tggcccacga ttggccaaac cacctgggca ctaggtccaa tgtgagtagg
    42781 atcgcttagc caggcttcat aattggaaaa acgagcaccg tggaaataca tgccactcag
    42841 ccaaagaaaa atgatggaga gttgcccgaa atgggcacta aatacctttc gagagatctc
    42901 ttccaaatca ctggtatggc tgtcgaagtc gtgagcatca gcatgtaagt tccagatcca
    42961 agtggtagta tcaggtccct tagctattgt tcttgaaaaa tgacccggtc tggcccattc
    43021 ctcgaaagaa gtttttatgg gatccctatc taccaaaatt tttacttctg gttccggcga
    43081 acgaataatc attgagtcct cctctttccg gacaacacat acaaagaaac ccgccaacag
    43141 ttagtcaagt cattagtgaa cctatgagag atgcttataa ttagtctctt tctcttcgac
    43201 tctttttctc gtctacttct atctcccatc tatttatttt ctttagttat tcactagagc
    43261 aattatgatc tggaagtcga tccagggcaa gtgttcggat ctattatgac atatccatga
    43321 ggtgctcaac ggaccttatt aatctttttt agttttagaa aaccctttcc cggtgtcaaa
    43381 aacaaattat tttacatagt gtattcatat ctcaattaga aatccctaaa cggagctact
    43441 ttctgtctta catagaacat attactttat tccaaattcc aaataacgtg agcagtcatt
    43501 agtcattact aagataagag acattccagg atctatatct ataatatttg gtcattcgag
    43561 ggtcgctttt attagtttta ttttattagt tttaatagaa tttattagtt ttaatagaat
    43621 aggagaaaaa aaaaatgaat tctctaccgt atctatgtat cctttctccc tacgaaatac
    43681 cagacgaaat agaacggcct tagaaaagat ataatgaaat tctttgattg ggtcttccca
    43741 gaaaaagggt cttattatta aaaaccgatg aggccaacaa acaattaatt ataactataa
    43801 aaaaaaaaag atatataaat tctaacgaaa taaataaaca gagagttctt attcgaaacg
    43861 ccccgtgatc ttcaaccaat tctgcgcttc aatataatta ccaggagtga gcgcgatagc
    43921 ttgtttccaa tactcggcgg cttgattgaa ccaagcctcc gcaatttcag aatctccctg
    43981 tcgaatggcc tgttctcccc ggttggaata ggcgggtcaa ttcctttcct tagaaccgta
    44041 cttgagagtt tcccacctca tacggctcgg caatcaattt tttggtgtcc ccgttttttt
    44101 actcgactat atcgaattga atgagatttc ttatcctaac caaaagaggt taatttcatg
    44161 agcatgagtt tcaaacttga cttttgatta aattaataat cagctttcat tttatctttt
    44221 ctcccaccgt cagaagaata acataaaaga aaagcatttc tactatcgtt agaattttct
    44281 gaaaggtacc tatctcggtt tcgtctaaaa atttatatag aatctttgaa aaagtctttt
    44341 cttcctaaga aagaaaagac ttactgtctt tgggatctga tgctacaccg ctgctcaata
    44401 ccttagggga tccactttat tacagaagtt gattcctaat ttttatttca tatcatggac
    44461 ataaataagc agttcttatt gtatcggcat cggcccaaaa cctcgcgaat tggtctttac
    44521 ggtgcttcct ctatcaatta gatcctttat ccatagaata aagtatctag gcatatctat
    44581 ttcttcatat ttcgactcta tgaagtttct ttctttgcta cagctgataa aaatcgtttt
    44641 ttgcacgatg catatgtaga aagcctattt ttttttttct agtatttatt atttattagt
    44701 gtatttgctc tttcttcctt ctatagtaga gatagtcgca cgtaatgaca gatcacagcc
    44761 atattattaa aagcttgggg taagaacggg tttcgttcta gtgcccgaaa ataatattct
    44821 aaagcttttg tatgctctcc gttacttgtg tggataaggc ctatgttata gagtatatag
    44881 cttcgatcat agggatcaat ttctagtcgc atagcttcat aataattctg taaagcttcc
    44941 gcataatttc cttccgattg agctgacatc cgttacggtc gtcattcgat tcaaagaatt
    45001 ctccgttcca gaaacgtaca tgagattttc atctcatacg gctcctcccc tatgtgcata
    45061 atgaaaataa tacatggaat caaaaaagat taaaatattc tcattatgaa ttcagtgggg
    45121 ctaacgtttt tacaagaaat ctctagccaa cctttctgca aaagatattt tcttaacatc
    45181 acgcgtgttg atactggtac tagataaaaa tggaaactcc aacaatttat ttgttctcaa
    45241 cgccctttaa tttccaggaa ttaatcactt caacagtctt ctatggttct aagggtatcc
    45301 aaagtaccaa cgagatggat gtttgttatc ccaaccattc tttttagtcc cgatcccgat
    45361 aaggaaaagc ggtaatttta aacaaagttt tcgtgttgtt gattcctagg cgtagcgcct
    45421 cttcccctat gcggcctatt ggtactagtc tagtatggta gggttggcct gtaatataga
    45481 acccataggt gtaacctttc gctcaatact cgaatcgaca attgaagcat ctgaggctgc
    45541 attaatcggg gatacacgac agaaggaatt gttttatcta gaaacttcac cttcaacaag
    45601 cgtagatttt ttcaataatc tttttcgttc ttttctatcc cgaatcttcc gtctttctcc
    45661 taagaccgaa gcggtaaata aaaaaataat caaatcacac catctctata ataggtaaat
    45721 gcctcttttt ctcctgaagt tgtcggaatt attcgtaata agatatcggc cacaattgaa
    45781 aaggtcttat caataaaatt ttcatttatc cgtgatctag gcataggtag aaatccattc
    45841 tataattctt ttcattaact ctcgtgagaa aacgatccca caagtaaagg aattttacag
    45901 tacgaaataa cataaaagca gactcatatc caattttttc tttttgaaag gggtcgataa
    45961 aaaataagaa atattagaat ccgattcgat ttcatccaaa tgtagtagta taaatgtagt
    46021 agtataagaa tgaaaggaac tattctgatt tgatcaaagt agaagaatca aagaatttat
    46081 cttgcggatt aggagaattc gagaagtttt tctgaaatta agatccaaag aagaaaaaaa
    46141 tcgaataatt cttcaataat ccttctataa tgaaaataga ataaccctcc attttgtgtt
    46201 ttgtgcatag cgggtagacg cttatacact atccaatcaa atcgaaaagg atgatttatg
    46261 aatttggaat agatttacgg gttaaggggt tgttgttaag cgacctaaaa ttggaaagaa
    46321 attttcaaat tcttatggaa attgaattcg aataaaaaga taattatgat ctaaaggtat
    46381 ccattcacca tagtctaaca aaatagaccg atcagttgat tcgttccaat tcattgattg
    46441 aatccggtaa aaatatcaga aaaaggtagg agcgccgtct ccgtcttggc aaacaagata
    46501 tatctttatt gttattgttt ttaaccgttt ttcaaaaaaa aaattatatt atctttttct
    46561 cccagctccc tggctcgaag aaaaaattct ttctttgatg aaaagttttc catttttata
    46621 gctagaatgg attcgagtgt ctgtacccat ctaacaatcg aatatgaaca actcgcaatt
    46681 cgctcggatt ctcggtcata atcattatgt aggagagatg gccgagtggt tcaaggcgta
    46741 gcattggaac tgctatgtag gcttttgttt accgagggtt cgaatccctc tctttccgta
    46801 tcttcaccca attcaccaat gcttcagacc tttctttgag atagattctc aattcctaat
    46861 ttctgtgata cgaaaggaaa gaaagaacgg gcagggaata aagatctgcc tactgatcta
    46921 tgatacatga atgggagaaa aatacaaatc tccggatcca attccttacc ttgtgtccct
    46981 ttacttaact taagtgaaag ggaaaaattg tacgaaccct tggtttgtta ttttagttag
    47041 gtttaagtct gacgagaata atattctacg acaagtaatt catttatttt caaaccgacc
    47101 catttactat ctattatttg attgactaat cctttatatt ggaatgcgtg aagagtcaaa
    47161 tgctttggca attcttcatg gtgggatgaa tcaagataat tttgaatcag agctctcgat
    47221 ttttggtcat cccttgctgt aataatatct cggggtttgc aacgataact tggtatatct
    47281 actatacgac cattaactaa aatatgtcta tgattaacta attggcgggc ttgaggaata
    47341 gttgaagcca tacccaatcg aaaaaggatg ttatctaaac gcatttcaag taattgtagt
    47401 aaaaccagac ccgttgatcc tttggctttt ccggcgatac aaacatattt aagtaattgc
    47461 ctttctgtaa gaccataatg aaaacgcaat ttttgttttt cttctaaacg aatacgatat
    47521 tgagattttt tcccggagcg cgattggttt ctaagatcgc ttccggctcc aggtctttta
    47581 ctcgttagtc ccggtaaagc ccccaggcgg cgtatttttt tgaaacgagg ccctcggtaa
    47641 cgtgacataa aaactcctta ttttattgaa atttcataaa cctaaattaa aactaaaact
    47701 gagctaaatg ataaatgaag cgaaatccac tgaagtattg tactacaaag aataatgaga
    47761 tgtatcaata tccacacact tttttgtatt gtatatatat aaatataaat caaaaataaa
    47821 tcaaaagacg gttctttttc ttgatttatt ctgccgaggt ctaactcctc caattatgat
    47881 tcataattag aagctcctac aacataataa atcgatgctc cttggaaaag agggacgaag
    47941 ccctttcaat gttcttttct ttcaaaaaga cattatcaat cattttttaa aatcaaacaa
    48001 atagaaaaaa gccggctatc ggaatcgaac cgatgaccat cgcattacaa atgcgatgct
    48061 ctaacctctg agctaagcgg gcttaaataa cggcaatgag atggtgcatg catagaaatt
    48121 cggtaaatta ctagaatctt atctattaac tattcattct tagctattca taaagaaaag
    48181 aatagagaat caaattcaaa ataaatattg aatattatag aacataacga ttaaaataac
    48241 gattaataga atatagcgat ctatagaatt tcgatttcta tatttatcaa taataaatat
    48301 cttactctta attaggtaat aagagttttt tgttttgaat tgaaaatcaa atgacattag
    48361 aaattgtttt tttctaacct aattttatta atatattcga ttctattatt atatagaata
    48421 gaatatacag aatattatta ttctacttga ttctatatat ctattttttc tatatctcta
    48481 tttttttttc tagatatcca tttatctatt ttgaattatc aatcgaatct agtattagct
    48541 tcttatgata cattatctaa attatccatt cttttattct aattctaaaa aatgatgctt
    48601 tggctttcga ctaaataatt cgatttgaat tcgaaattaa taaaatgatt agttataact
    48661 attatattag aaacgattaa ttaatattta attaatttta attttagtta ttttttgtta
    48721 tgttatatag gatccgcctt agccttaagt aaaggataag aaaaaaatga aattaaagaa
    48781 aaagatgaaa tccagataaa tgcaatgcag ataaatgcaa tccatataac tgtaatccag
    48841 attagaatga gggagtctaa tgatacattt ctccgttttt tgttttcaac gaaagaaaag
    48901 acaaaaaaaa aaaagaatcg accgttcgag tattccaccg gattgcatga gaaaaatgag
    48961 agtaagagag gcatatgtta atgttatgta atatatatcc atatatattg aattgcggat
    49021 acagaaagga tagaatcatt tctgacaaga aatcgaaaca cttttcaata taggaatccg
    49081 tatctaatga attctatgtt tcagcctaaa tgaaagaaaa aggagaacgg catcgaggtc
    49141 ctaatctcaa aatgcaaggg gggatatggc gaaattggta gacgctacgg acttaattgg
    49201 attgagcctt ggtatggaaa cctactaagt gataactttc aaattcagag aaacccggga
    49261 atcaaaaatg ggcaatcctg agccaaatcc tgttttacga gaataaaaca aagcaaacaa
    49321 gggttcagaa agcgagaaaa gggataggtg cagagactca acggaagctg ttctaacaaa
    49381 tggagttgac tgcctttttt ttggaaagaa aggaaaatta atcgaatatc gaaactgcat
    49441 aaaggatgaa ggataagtct ataatacacc atggatacaa aatgaaaaat tatctcaaaa
    49501 atgacaacct gaagctgtat ttatattaat gaaaaagaaa acaaaagaat tgggattcaa
    49561 agttgaagaa tcgaatattc attgatcaaa tcattcactc catagtctgg tagatcgttt
    49621 cttttgaaga actgattact cagacgagaa taaagataga gtcccattct acatgtcaat
    49681 ataaataccg gcaacaatga aatttatagt aagaggaaaa tccgtcgact ttagaaatcg
    49741 tgagggttca agtccctcta tccccccaaa aagaccgatt tgactatttc tcctaccctc
    49801 tctttttttt agtggttcaa aatttgttct ctttctcatt cattctacct ttttacaaac
    49861 gtatcagagc agaatttttt ttttttcttt tatcacaatc acaagtggtg tggtatatat
    49921 gatatacgta caaatgaaca tctttgaaca aagaatcccg attcacaatt catatcattg
    49981 ctcatactga aacttataaa ttattctatt caagaaatcg aattccacgc tcaagacttt
    50041 taatactttt tttatctttt ttaattgaca tagaccccag tcatctagta aaatgaggat
    50101 gatgcgccgg taatggtcgg gatagctcag ctggtagagc agaggactga aaatcctcgt
    50161 gtcaccagtt caaatctggt tcctggcata tatattgaat ttgtagaaat atctattcta
    50221 caaattcagt gatatgaatc gatatacata atacatattg attaatcgta tagatcatga
    50281 tacatacata cttattcatc tagctaggta tctggaaatg gacccccccc ttttttatag
    50341 atgagtaaag agtatataaa tgagtgaaag agtatataaa aaatgtatat ctaataaaag
    50401 aattaattcg attctttttc ctcttctttt tgatttgttc atactatgtc tccgcccgtt
    50461 caaaaagaat gttaatacac catacatatt cgaaagggtt aaattggttg gttgaaagac
    50521 ccaagcaaaa gtctagtcta ggaagttgaa tgaagggtgg gaatagccta aagtcatctc
    50581 cgatacagta caaattagaa ttcgatccct tttcattttg tatttttatt ttcttttttc
    50641 tgtttcttcc ttccctccta tgtgaccctc tagagcccat ctaagcgatg tgcgcgatac
    50701 aaagttcatg atgcagaact cttttttttt agttcatcct attggcttgg ctcatccaaa
    50761 acaagcatct tacaattttg aaaatctcaa aattgtaatt gtattgtctc aatgttattt
    50821 ttttttctat ttaatttatt tagcgcgttc ataataataa tacgaatgcg acttcaattc
    50881 ctctctttga tctagaaaag aacgtacaaa tatttcttga atatcgggag ttgtaaaaat
    50941 gaagattagt ttcttataat tcaatgagca tcttgtattt cataaaaatt gggggcaata
    51001 taatccttac gtaagggcca tcctatccaa ctttcaggca ttaagatacg tttaagccgt
    51061 ggatgattat cataaaagat tcccaacata tcataagatt cccgttcttg aaaattcgaa
    51121 cttttccaaa cccagaaaac ggacggaatt ttaggattgt tccttggagc aaatactttt
    51181 atgcatactt cttccggttg atctacccca tactctattc ttgtaagatg atacacactg
    51241 gctaacagtc cgcccggtgc tacatcatag gcacattggg aacgtagata attgtaacca
    51301 tatacatata aaatgacagc aacggaatgc caatcctccg gctttatttg taaagtttct
    51361 actccttggt aatcgaagcc caaagatcta tgaattagcc cgtgtttgac tagccaagca
    51421 gacaaacgac cctgcatctt tttttctctc ccacattttg atttctataa atatttcaca
    51481 tttacgatga aattttttca tttatgaaga ttaatttgct ctttcttttt ctgtacaaaa
    51541 aaatccttcc taattaacaa attcggggga agatactgaa cttttgtatt tgaaaaatgt
    51601 ttcagtttca ggagggattt cggacatcga tggtggttga tagagtaatc cttgatcata
    51661 atttccagta tcagtactgc ctacaacacg aaacttgtga ttggtagtaa aagtaaacga
    51721 ccgattcccc tgttgcaagc gaattcgctc ttcatagatt tctcgagata ttttcttacg
    51781 aagttttgtt atggcatcta taactgcctc tggtttaggc ggacagcccg gcaaataaac
    51841 atccacagga attagcttat cgactccccg aacagtacta taagaatcgg tactgaacat
    51901 cccccccgta atcgtacatg ctcccatagc aataacatat tttggttcag gcatttgttc
    51961 atataatctc actaaagaag gagccatttt cattgttact gtgccagctg ttaaaattag
    52021 gtctgcctgt ctaggactcg atcttggtac cagtccataa cggtcaaaat cgaaccgtga
    52081 gcctattaat gaagcaaatt caatgaagca acaactggta ccataaagaa gcggccataa
    52141 actggagagt cttgaccaat ttgaaagatc atttgatgta gttgaaataa ctgaattggg
    52201 ggttgttcga tcaagtaagg aaaactcaat ggaattcata attgtctcaa tgttattttt
    52261 ttttttttta ctttttttgt tattgtctca atattccgaa actaagacca ctccaatgct
    52321 ccttttcgcc acgcataaac tgaaccaaca attaggataa gcataaaaat gaaagcttct
    52381 ataaatacgg atacccccaa tacatcaaaa ctcattgccc atggataaag aaaaaccgtt
    52441 tcaacatcaa aaacaacaaa aactagagca aacatataat aacggattcg aaattgtaac
    52501 caagcatcgc ccattggttc tatacccgat tcataactag aaagcttctc tggtcctttg
    52561 ctaatcgggg ctaaaactgc ggaaattaga aatgccaaaa taggaataac gtttgatatt
    52621 attagaaatg cccagaaaat atcatatttg taaagcagaa acatagacga actcctttga
    52681 atgtggaaaa tataccgaat tcgtcgattc gaattggaat tcattgtcaa gtcatcggta
    52741 acaggttagt caaaaccaaa atgcattttg gtcgaaccac acagtttcac ttgtttgctg
    52801 taatgtctcg tttctcgatt gtactcctat tttcattaca cttccttcga ttttatttca
    52861 gtatagtata aatctcttat acaaacaaaa caaataaaac tctcttgctt tcacctcgct
    52921 tcgggctttt agaaaaaaaa aaattccaaa tagaattctc attttgattt cgaattttga
    52981 aatttttaat attcgaattc gaaattcaat cgattttcga ttctattttc tatatctatt
    53041 ttgttttctg tttatgaaaa gatcttcgtt tttcaaacgc ggacgtgtcg acaaatacag
    53101 taatccgttc ctatatccat gtgacttact attcgatttg agtgtggtta ggttggagtt
    53161 ttcattttta accggattca tgtcatgatt ttgcctccaa aaattcacca aaaatgagtg
    53221 ggtataccaa ggaaaagaag tctcactaac tctttgattg tggacagtaa aggaggcaaa
    53281 atcatatgga attcacatac gaaaaaaatg aattactaaa aaaatgggtt tctttatccg
    53341 agattcgaaa aaataaaata acgattgaaa tgggcttttg ttttccgttt tatgttctgc
    53401 tctgaacgag ccccccataa gcaagcttat gggaatgatt ttatttcgat gaaccaagca
    53461 accacgagcg accggttaca aacaacaaaa aatacagtaa ttgagtaaat gaaaactata
    53521 gaactttttg tatttcaatt ttgatttttg attattatat tattattata ttattatagg
    53581 gctatacgga ctcgaaccgt agaccttctc ggtaaaagag gtcgaactga ttcttatcaa
    53641 aatgattcga actctttcaa agacccaaca tgcatttttt tttttgcatt gggctctttc
    53701 attaactgct agaaatatca gttagtctac catatttttt ttcttgacag aaaaataagg
    53761 aaatggctcc acgtgctcgg attcattatt tggattgtga tataggagca ctaccaaagt
    53821 gtttcaaaga aaggttatct tgacgtaggt ttgcttctgg cctagattaa cctaagttaa
    53881 atggagtctc tatcatcctg attaaagaat caaatatgaa acttcatacg ccttaaggtt
    53941 cataggacaa aaagagaatt ttggaggtcc ttatactcat tatgcctagc attgaataga
    54001 ctaggtattc accttatcaa tatctcaaat caatgatgga ttctatttgg ttcctaaatg
    54061 ggaacctgaa tcgaaccgaa ccatttgtca ggctattgtt ctcttgtttt gttccctaaa
    54121 aatcctggag tcagacattg atttctcaaa aagatcaatt ctttgattgc atgatggact
    54181 cttctgaaaa acattggcgc acgtgtaaac gaggtgctct acctaactga gctatagccc
    54241 ttgtgataca tattttatca tattatggag ataatttctt gtcaagatga atattccatg
    54301 atccaacatc gtatctcttt gatctttttg attggtattg cttcgaagtc ttattgcatt
    54361 tataatccat caatgggagg ggtccttttt tttctcctta taatgataaa tgacctactt
    54421 aactcagtgg ttagagtatt gctttcatac ggcgggagtc attggttcaa atccaatagt
    54481 aggtagaact tattagatac catggtcaat ggtatctaat aagtttttct acttactgat
    54541 tttgtatctt ttctatccta ttcgatttga ttttcaaatt gaaactaaaa cttttttcct
    54601 tacatcagaa tccgattcca cttgattgta tttgattgga ttcaatcgga agaacccata
    54661 tgtgtataaa caaaaattct ttggattagg attattcgat tcgggcgcac cgactagtta
    54721 cgaaatcaca ttgagaacct ctactcgtgt cctagctcgt ctgagagcta gatttgcctc
    54781 aattgtttgt ctcttacttt cagctttcct caagccggct tccgctattt caagagtttg
    54841 ctgagcttct tggggatcaa tgtcactact cttctccgca tcatttacta aaacggtgat
    54901 ctcattatta cctattctag caaaaccgcc catcagagcc atcgttaacc attggtcatt
    54961 aaagcgtatt ctcaaaatac ctatatctac agctgtggca ataggcgcgt gatttggtaa
    55021 tacgccaatt tgtccactat tagtagataa aataatttct ttcacttctg aatcccaaac
    55081 aattcgatta ggggtcagta cacaaagatt taaggtcatt tcttcaaatt gttctccatt
    55141 tctaagtttg tagccttcgc agtaacttca tcgatgttac ctactaaata aaaggcctgt
    55201 tcaggaagac catctaattc tccggacaga atcaatttaa agcctctaat tgtttctgct
    55261 agaccaacat atttccccgg agaaccggta aatacttctg ctacgaaaaa aggttgtgat
    55321 aagaaacgct caattttgcg ggctcttgct acggttaaac ggtcctcttc ggataattca
    55381 tccaacccaa ggattgctat aatgtcctga agttctttgt aacgttgtaa agtttgctta
    55441 actctttgcg cagtttcata atgttcctca ccaacgatcc aaggttggag catagttgac
    55501 gtcgaatcta aaggatctac tgcgggatag ataccttttg cggctaatcc tcttgatagt
    55561 acggtagtcg catctaaatg tgcaaatgtc gtggcaggag cggggtcggt caaatcgtcc
    55621 gcaggtacat aaacggcttg aatggaagtt atggacccct ccttggtaga cgtaattctt
    55681 tcttgtaaag aacccatttc ggtactaagg gtaggttgat aacccacagc ggaaggcatt
    55741 ctacccaata aagcggatac ctcggatccc gcttggacga aacggaaaat attgtcgata
    55801 aatagaagta cgtcttgttc attaacatct cggaaatatt ccgccatagt tagggcagtc
    55861 aaaccaactc tcatacgagc tcccggcggt tcattcatct gaccgtagac tagagccacc
    55921 tttgattccg caaggttttg ttcattaatt actccagatt ctttcatttc catgtaaaga
    55981 tcatttcctt cacgagtacg ttcaccgact ccgccaaata cggatacacc cccatgagct
    56041 ttggcaatgt tgttgatcaa ttccataatg agtactgttt tacccactcc agctcccccg
    56101 aatagtccga tttttcctcc ccgacgataa ggagctaaaa gatctactac cttaattcct
    56161 gtttcaaaaa tagataattt tgtatctaac tgtataaagg caggcgcaga tttatgaata
    56221 ggagatgttg tgcgagtatc tacaggacct aaattatcaa caggctcgcc aagcacgttg
    56281 aaaattcgtc ctagagtcgc tccgccaact ggaacactta gaggagctcc cgtgtcaatc
    56341 acttcaattc ctctcattag accatctgta gcactcatgg ctacagctct aactcgatta
    56401 ttccctaata attgctgtac ctcgcaagtc acattaattg gttgaccgac agtatctcga
    56461 cccttaacta tcagagcgtt gtaaatttta ggcatctccc ctgggggaaa ggctacatcc
    56521 agtaccggac caataatttg agcaatacgt cccaggtttt ttttttcaag tgcggaaccc
    56581 ccaggaccag aagtagtagg atttattctc ataataataa taaagtgaaa tatatcaaaa
    56641 attttttacg aaatttatca aatccaaaaa gaaaatcttc gatagcaagt tgatcggtta
    56701 attcaataag aaatgggggt tagcactcga ttttgttggt agcgtccaac cgaatgcaat
    56761 tcaattgttt atttatggaa tttcaatacc agccatatta tctacggaat tcgaacctga
    56821 actttttttt ttgattcatt atttcttgtc ccttatttct tattcttatt ttagcatatc
    56881 gatttatgtc tagtctattc tttttttata cccccccttt ttattttatg gatgaattcc
    56941 gcatattttc ttttcacatc taggatttac atatacaacg tatattcctg tcaacagtca
    57001 atttcttatt atttagatat tttgattgaa aaaaaaagta agggattcaa aactttaaaa
    57061 acaaggattg ggttgcgcca gacatatgaa agagtataca ataatgatgt atttggtgaa
    57121 tcaaatacca cggtctacta aaaaaaataa ggagacgttc tgattagttg ataatattaa
    57181 atgaaatttt tgtaaaagat tccggtgaaa gggtttcatt aactcctaat ttatgtcgag
    57241 tagaccttgt tgctgcgaga attcttaatt catgagttgt agggagggac ttatgtcacc
    57301 acaaacagag actaaagcaa gtgttggatt caaagccggt gttaaagatt ataaattgac
    57361 ttattatact cctgactatg taaccaaaga tactgatatc ttggcagcat tccgagtaac
    57421 tcctcaaccc ggggttccgc ccgaggaagc cggggccgcg gtagctgcgg aatcttctac
    57481 tggtacatgg acaactgtgt ggaccgatgg gcttaccagc cttgatcgtt ataaaggacg
    57541 atgctacaac attgagcccg ttgctggaga agaaaatcaa tatatatgtt atgtagctta
    57601 ccctttagac ctttttgaag agggttctgt tactaacatg tttacttcca ttgtgggtaa
    57661 tgtatttggg tttaaagccc tgcgcgctct acgtctagag gatctacgaa tccctcccgc
    57721 gtattcgaaa actttccaag gcccccctca tggcatccaa gttgagagag ataaattgaa
    57781 caagtatggg cgccccctat tgggatgtac tattaaacct aagttgggat tatccgctaa
    57841 gaactacggt agagcagttt atgaatgtct acgtggtgga cttgacttta ccaaagatga
    57901 tgagaacgta aactcccaac catttatgcg ttggagagac cgtttcttgt tttgtgcaga
    57961 agctatttat aaatcgcagg cagaaactgg tgaaatcaaa ggtcattact tgaatgctac
    58021 tgcaggtaca tgcgaagata tgataaaaag ggcggtattt gccagagagt tgggagttcc
    58081 tatcgtaatg catgactact taacaggggg attcaccgca aatactagct tggctcatta
    58141 ttgccgagat aatggtctac ttcttcacat ccatcgtgca atgcatgcag ttattgatag
    58201 acagaagaat catggtatac actttcgtgt actagctaaa gctttgcgta tgtcaggtgg
    58261 agatcatatt cactcaggta cagtagtagg taaacttgaa ggagaaagag acataacttt
    58321 gggctttgtt gatttactac gtgatgattt tattgaaaaa gaccgaagcc gcgggattta
    58381 tttcactcaa gattgggtct ctttaccagg tgttctgccc gtggcttctg ggggtattca
    58441 cgtttggcat atgcctgctt tgaccgagat ctttggggac gattccgtac tgcaattcgg
    58501 tggaggaact ttaggacacc cttggggaaa tgcgccaggc gccgtagcta atcgagtagc
    58561 tctagaagca tgtgtacaag ctcgtaatga aggacgcgat cttgctcgcg agggtaatga
    58621 aattatccgt gaggctagca aatggagtgc tgaattggct gctgcttgtg aagtatggaa
    58681 ggagatcaaa tttgaatttg aagcaatgga tactttgtaa tccagtgatt aacgtttggt
    58741 ttattagttg aattgcaatt aaactcggcc caatctttta ctaaaaggat tgagccgaac
    58801 ccaacgaatt tattgtatcg atttttgata ctacatattt atctagatat ataatatctg
    58861 aaatacaaaa tagaagacta aacacaactc tttctattgt tgtgttgggt ccacaattaa
    58921 tcctatgggc ccttaggatt ggtgtattct tttcgatccc gtagtttcgt catggatcga
    58981 gccaagtatc acaacttctt ctacccatcc tgtatatcgt ccttttcgtt ccgtgttgga
    59041 atagaaactt attatattag tagatagtag acgggatttt acgaaaaaag ctcttcatat
    59101 tcataggaga gaacaaatat ttattttttc aatgccaatt ttacacaata caatatgggg
    59161 acaaccacta tttataattg aaaaagatcg tatagagtga agcgatactc cggggtctca
    59221 caaaagagaa tgatttcttt caattgacta ttcatctatt gtattttcat ctaaataggg
    59281 gcaagaaagt gctatggaaa aacggtggtt caattcgatg ggggagttcg aatacaggtg
    59341 tgggctaagt aaatcaatcg atagtctggg tcctattaaa aataaaaata ccagtgtaag
    59401 cgagggcccg gttagaaatg ataaagataa aaacattcat agttggggtg atagttctag
    59461 ttacagcaat gttcatcatt tagttagcgt tagggacatt cggaatttca tctctgatga
    59521 cacctttttt gttagggata gtaataggga cagttattcc atatattttg atattgaaaa
    59581 tcaaatttta gagattaaca atgatcattc ttttctgagt gaactagaaa gttcttttta
    59641 tggttttcgt aattattatt ataggaataa tggatctaaa agtgacgatc ccgactatga
    59701 tccttccatc tataatacta aatcgagttt gaataatcac attaataatt ttgttgactc
    59761 ttatcttcag tctcaaatct gtattgatag tcacatttta agtagtagta acaattacag
    59821 tgacagttac atttctaatt acatttgtgg tgaaagtaga aatagtagtg aaagcaaaag
    59881 ttccaatata aaaactagta cgaatggtag tgatttaact ataagaaaaa gttcgaataa
    59941 tctcgatgta actcaaaaat acaggcattt gtgggttcaa tgtgaaaatt gttatggatt
    60001 aaattataag aaatttttga agtcaaaaat gaatatttgt gaacaatgcg gatattattt
    60061 gaaaataagt agttcagata gaatcgaact ttcggttgat ccaggtactt gggatccgat
    60121 ggatgacggc atggtttctc tggatcccat tgaatttcat tcagaagagg aaccttataa
    60181 agctcgtatt gattcttatc aaaaaaaaac aggattaaca gaggctgttc aaacaggtac
    60241 aggtcaacta aacgggattc ccgtcgcaat tggggttatg gattttcagt ttatgggggg
    60301 tagtatggga tccgtagtag gcgagaaaat ctcccgtttg atcgagtatg ctaccaataa
    60361 acttttacct cttattctag tgtgtgcttc cggaggggca cgcatgcaag aaggaagttt
    60421 gagcttgatg caaatggcta aaatatcttc tgctttatat gattatcaat caaataaaaa
    60481 gttattctat gtatcaattc ttacatctcc tactactggt ggagtaacag ctagttttgg
    60541 tatgttgggg gatatcatta ttgccgaacc taatgcctat attgcatttg cgggtaaaag
    60601 agtaattgag caaacattga ataagacagt acctgaaggt tcacaagcgg ctgaatattt
    60661 atttcataag ggcttattcg atccaatcgt accacgtaac cctttaaaag gtgttctgag
    60721 tgagctattt cagctccacg ccttttttcc tttcaataaa aattcaatca agtagagtct
    60781 tgagttcaac tttttttttg tggcgaacaa ctagttagtt agtttatcag aatcaaaata
    60841 aaaaaccgaa aaaatgaatt tttatttggt gacataagat ttaattgtag aaagaatcat
    60901 gcggataatt gttgtttttt taccgatatt gctgattagt aatatcggta aaaaaacaac
    60961 aacataaaca gcgaattctt ccttcgaatt aggaggcaag gcaaataaaa cgaatttcgt
    61021 gttctgttcg cctcttctat atgtatatat ttcaaatata gaaaatgaag tccccttttt
    61081 ataagaattc ctgctctttg gtcggattct aacgaatctt tcggggattt ttaaattttt
    61141 aagagactct ttttttatta aaaaagaaat tagaagaaga cgataagaac aatataagaa
    61201 taaaaataaa agaagtaaga ataataaaga aagtggatta tcatacatac atctatttca
    61261 tgtagaaaga tgaataagtc cgtttattta gttcgacatt gcttgcactt attatatata
    61321 ctcacttcga tatacttagt atactaatat acgaattata atatgaatta taattattat
    61381 aagatatcct tataacaata acaggtacaa atagtaaatc gaggtacccc attctatgac
    61441 aattctcaac aacttaccct ccttttttgt gcctttagtg ggcctagtat ttccggcaat
    61501 tgcaatggcc tctttatctc ttcatgttca aaaaaaaaag attttttaaa tctgatgtgg
    61561 tcaaatctca tctagttttt ttttgtagaa tattgtataa gaataacagg tggctttctc
    61621 cgaacataaa tgaaaaagat cttatacatg cgtaaacatg atatatggac agacgaattc
    61681 tagcaattaa aaaaaaatag gctgggatcc gaactcatgt ctgaaattaa agtaaatcta
    61741 tccatatgta tgtagctatt gatagggaat catatgaagg ggatgctttt attttattat
    61801 atctaaccaa ttcgattaat tactactaaa agttcacatc agaatagtac tagttgatga
    61861 gagttacttc ggaaaaaaaa gtaaagtgaa aatttttttt ttgttattcc ataaaatgca
    61921 actggatcta ctatgtatga gttggcgatc agaatatata tggatagaat ttatagcagg
    61981 atctcgcaaa acaagtaatt tctgctgggc gtttatcctt tttttaggtt cattaggatt
    62041 cttattggtt ggaatttcta gttatcttga taagaatttg atatccttct ttccgtctca
    62101 acaaatcctt tttttcccac aagggatcgt aatgtctttc tatgggatcg cgggtctctt
    62161 tattagttcc tatttgtggt gcacaattac atggaatgta ggtagcggtt atgatcgatt
    62221 tgatagaaaa gaaggaatag tgtgcatttt tcgttgggga tttcctggaa aaaatcgccg
    62281 catcttttta cgattcctta tgaaagatat tcagtccatc agaatagaag taaaagaggg
    62341 tatttatgct cgtcgtgtcc tttatatgga aatcagaggc ctgggagacg ttcccttgac
    62401 tcgtactgat gagaatttga ctccacggga aattgagcaa aaggctgcgg aattggccta
    62461 tttcttgcgt gtaccaattg aagtattttg aaaaaagaaa ctgcaaaata aatgctttct
    62521 cagcaagagg aaaaccccca agaatcctct tttttctata agcataactt acttaattaa
    62581 agtttcttca gaacgcctcg tggggcaaaa gcaaggcaaa cgggtacgtg gcggccataa
    62641 tagaaaagaa actttgtctg tcaatttttt tttcgaaata tttgatattt tttttttaat
    62701 aaacaggaag ttctttcatt tcgaaatccg aaaaatattc attattggaa tctttatttg
    62761 aatctttcag gcattcatca aaggggagta attacttcga atatttgatc aattaagata
    62821 tctggaacca atctattttt ttattatttc ttcatttgaa ttcgaattcg aagtggattc
    62881 ttcttctatt tctgtatttt ttctacacta gattcaagga ctaacctctg aatcacaact
    62941 aaaaaaaggg ggctcgatta ataaattaat aattaatagg cgcgatacct tataatagaa
    63001 cttatgcttg atagaaatat tagatcgcat agagtcaacg aatgaggtga caattcacag
    63061 atgaaaaaat gacaaaaaag agcgcatcta ttccccttcg atatctttca tttatagtat
    63121 ttgtagtctt tttgccccgg tggatcactc tctcatttaa taaaagtcta gaatcttggg
    63181 ttactaattg gtggaatact aggcaatccg aaactttttt gaacgatatt caagaaaaga
    63241 gtattctaga aaaattcata gaattagagg agctatttct cttggatgaa atggtaaagg
    63301 aattcccgga aagacatcta caaaagtttc gtatggggct ccacaaagaa acaatccaat
    63361 tgatcaagat acacgatgag gatcatatcc atacaatttt gcacttctcg acaaatctaa
    63421 tctgtttcgt tcttctaagt gcttattcta ttctgggtaa tgaagaactt gtttttctta
    63481 attcttgggt tcaagaattc ctatataatt taagcgacac aataaaagcc ttttccattc
    63541 ttttagtaac tgatttatgt atcggattcc attcgcccca cggttgggaa ctaatgattg
    63601 gctatgtcta taacgatttt ggattttttc ataatgatca aattatatct ggtcttgttt
    63661 ccacttttcc agtcattcta gatacaattt tcaaatattg gattttcctt tatttaaatc
    63721 gtgtatctcc gtcacttgta gtgatttatc attcaatgaa tgactgaaaa acgagtcaat
    63781 tagaatgttt cttactttgt acctaagcaa agcattccag gtcgtactta ccttactctt
    63841 tctacccatt cagaggattc ctcctatatt ccagtaaaat tatttcagta aatagcaaaa
    63901 tcgtggatag ggaactatac tagcgaccta ccaaatttta ttgtagaaat tttcgggatc
    63961 aacgattgga ccatgcaaat tagaaatact ttttcttcga taaaggaaga gattactcga
    64021 ttcatttccg tatcactcat gatatatata ataactcggg cctccatttc aaatgcatat
    64081 cccgtttttg cgcagcaggg ttttgaaaat ccacgagaag ccactggtcg tattgtatgc
    64141 gccaattgcc atttagctaa taaacctgtg gatattgagg ttccgcaagc ggtacttcct
    64201 gatactgtgt ttgaagcagt tgttagaatt ccttatgata tgcaactgaa acaagttctt
    64261 gctaatggta aaaagggggg gttgaatgta ggggccgttc ttattttacc ggaagggttt
    64321 gaattagccc cccccagtcg tatttctccc gagatgaaag aaaagatagg caatctatct
    64381 tttcagaatt acggccccac taaaaaaaat attcttgtga tagggcctgt tcctggtaag
    64441 aaatatagtg aaatcacttt tcctattctt tccccggatc ccgcgactaa taaagatgtt
    64501 cactttttaa aatacccaat atatgtaggt ggtaacaggg gaaggggcca gatttatccc
    64561 gacgggacaa aaagtaacaa tacggtttat aatgctacag cagcgggtat agtaagcaaa
    64621 atcatacgaa aagaaaaagg ggggtacgaa ataaccataa cggatgcatt ggatggacgc
    64681 caagtggttg atattatccc tccaggacca gaacttcgtg tttcagaggg cgaatctatc
    64741 aaacttgatc aaccattaac aagtaatcct aatgtgggtg gatttggtca gggagatgca
    64801 gaaatagtac ttcaagatcc actacgtgtc caaggccttt tgttcttttt ggcatctgtt
    64861 attttggcac aaatcttttt agttcttaaa aagaaacagt ttgagaaggt tcaattgtcc
    64921 gaaatgaatt tctagatccg caaatttata aatttatcaa catcaggttt gtaaaaagaa
    64981 caaaattttt gttcgcaatt ccaattatgt tatgtatgag caaaaaaatt atgaaaagtc
    65041 ttttgcttgt ttatattctt tttcgaccaa atgtcgggga tttcttgtac tgcactccta
    65101 aatcatagta tatattgtga agaaggctat tttactttac ccctcctttg ttttgtcaat
    65161 ccaagtggga ggggttatca cgattgtctg attaaaatat tttagaatgc gtcagtagtt
    65221 ttctattcta atcgaatcaa attcgattag aactagatac taagcataag ataagtaagc
    65281 ggagaatata aagaaagcaa ggataaataa gggaaacaag ggaatcaaaa aggtattatt
    65341 cgtcgtccta gtcttcgaca tcagaaaggg aatttttcac atccctttct ggtgtcgaaa
    65401 tcataatggt tcttgattcc attcgtcaaa gattcctatt cttagtttta atttttccag
    65461 gtttatcaga actttttttt tgtttatttc ttatgtatac atataattaa gtaatgaaaa
    65521 aaaaaagaaa taaagtttaa agaaataaag ttttttgaag catcggaaaa agtgatccat
    65581 tttctcattt atacgaacaa aacaaaatat tatgattatt aagaactcaa cggggcacta
    65641 cccctcgaat cagacaaaga aagaagttat aggccccgtt gagttcttac gttttgatgt
    65701 ctataacgca gttcatccgc ttactacagg gacgaaccca atccggaata tgaaccataa
    65761 aagaaaatgc ctattaaacc gatcacagga ataccagtta cagtacctat tatccaaaga
    65821 ggaatccttc cagtagtatc ggccatttat cccacttccc tccacatttt atcaagtggt
    65881 cgtgctagag acataaacag tcatagataa ttataagatt aagatgcgat ccttccgact
    65941 gggataagat aattcctact atttttttat tattctacta ttctcttttc ttctcttaat
    66001 tgaagaaata attggaaaat aaaacagcaa gtacaaaaat gagtaataac ccccagtaga
    66061 ggctggtacg attcaattca acattttgtt cgttcgggtt tgattgtgtc atagctctct
    66121 aattcggatt aggtttatcg ttggatgaac tgcattgctg atattgaccc taaaaaaaaa
    66181 acggtaggta cagctagtcc gtgaacagcc aaccatcgca ctgtaaaaat tggataggtt
    66241 cgatctatgg tcattgggtc ctcctaaaaa gatctactaa attcatcgag ttgttccaaa
    66301 gaatcaaaac ggccggttat taatggaatt ccttgtcggc tctctgtaaa atactcgttt
    66361 ggacgagggc ttccaaacac atcgtaagct aaacccgtgc tcacaaataa ccaacccgca
    66421 atgaataggg aaggtatagt aatgctatga atgacccagt atcgaatact ggtaataata
    66481 tcagcaaaag aacgttctcc tgtgcttcca gacatgctga gctccacata ttcttgtaca
    66541 gtcaaagggg ggtcgattcc gtaaaagata agatcagtaa atggaaattc actgaattgc
    66601 aatctttgtg agatcgtcaa tacagtaccg agggtacttt tagaatctac cgaatcagta
    66661 tagctatcct tcttctgaca cagcaacgca atttcaatca atatcgaaat gcagtgctag
    66721 aaaatttcgt tcttcttttc ttcttgctgg tcgatgtata actaggtacc attcataggt
    66781 gtcgaagagg ttttttattt taatccccct cttttttttt ttaagaaata ggttagtcgt
    66841 ccagaaacaa gtaacaagga ttcgatacaa taaaaaagaa aaaataaaat gaaaatagaa
    66901 aatcgaacgg attccccaat tttgttccat attgatttca aaaaggtttc gtttttgaaa
    66961 tgaagttaca tgacactgtt tttattagta ttttgaatat taggttactc aagagttgcc
    67021 caacgaatct gttgattctg aatcgtggga ggtgtcgatg tcaaagatga tgaatttatt
    67081 tctttttcta cccctaataa ctttattttt tttagtacct tctagaataa ttgatgaatc
    67141 aaaaactttc aattgaactg agtctttcaa ttggtataat atttttgcgt atcctcgtat
    67201 ctttcaaaag tggaaactta ggaaagtgct ttctaaacat atgtataaaa agaacagatt
    67261 tcctttagct cctccatgcc tactataact agttatttcg gttttttact agcggcttta
    67321 actctaacct cggctctatt tattggtctg agtaagatag gacttatttg aaattaattg
    67381 aatgaataat tcataaaaag aaatccttct gtggtattcc atatatttgg tagttcctta
    67441 ccgtgttaat taccaattat tgggaattga gattcctaag caatacgaat taatagtaat
    67501 atttcgggat agatattacc tccccttttc ccttttcaaa taaattaaat tgaaatgatt
    67561 gaagtttttc tatttggaat tgtcttaggt ctaattccta ttactttggc tggattattc
    67621 gtaaccgcat atttacaata caggcgtggt gatcagttgg acctttgatt aatattaatt
    67681 cacatctctt tttttaactg acctcctcct ttctttaatt tcattttttt tggggggggt
    67741 caaattcaga ttgctgtatt tcagttcagt ggaattttga tctaacaaga caagagcaga
    67801 atcacgctct gtaggatttg aacctacgac attgggtttt ggagacccac gttctaccga
    67861 actgaactaa gagcgctttc ttaccacaac ggaaaagact gtaaagaagg ggattctttt
    67921 ttttatatag tatagaaccc cccaaaaaat ttcaacccca ataaatactt cttgcatatg
    67981 tatactatca taaaattcat aaaattgaaa attatgtatt atgtatgtcc aaattgaatc
    68041 gctctaaaat gtatctctgg ttactgcttc ggggagcaat aataggtagg gatgacagga
    68101 tttgaacccg tgacattttg tacccaaaac aaacgcgcta ccaagctgcg ctacatccct
    68161 ttcaactggt ctacagtatc attgtagaaa acccccgtct tgttttccac atccttattc
    68221 tatttccatt tccttccttt ctatgcaaaa tgtatcttgc catttcttcc tcttggtctc
    68281 atatcatata acatataata ataaattaat atttttctcg ggaattctca ggcgcaaagg
    68341 gacccgtttt tttgctttaa gaaaaagaaa atcttctcta ccgaatcatt gcacatgtca
    68401 agttgaattg gggattccac acacaaatac aagtggtctt taactacata tacatctctt
    68461 accataatgt attacaatat ggaatagaaa aaaaagaagg aggattctca atgcgagatt
    68521 ttaaaacata tctttccgtg gcaccggtac taagtactct ctggttcggg tctttagcag
    68581 gtttattgat agaaatcaat cgtttcttcc cagatgcgtt gacatttcct ttttttcatt
    68641 ctagttattg atatggaaag gggtgaagaa gattagagat agagtcaaat atttgtgact
    68701 aatctctctt tcccgtcttt tttttttcga attagataga ttgaatacgg gggtaaagag
    68761 aaagaaaaaa gtggattcaa cctcagttaa attcgggtta aggctccaat taaattaaga
    68821 atcaaattaa taatagagtt aaaagaaaac aaaagggaaa tgtgactaga ataagagtat
    68881 catgcaatac aagatactta aatgaaatac tgtactgcga ttagaaatcg ctttcgaaat
    68941 tgttgtatta cttattattt actatattaa ttgcaacaaa atctttattt cataatttga
    69001 ttttgagttg ttagccactt ctattttttc gtcccttttc ctctcttctt atttgcgtcg
    69061 gatcggaaaa tagaaacgtt gggttaatca aaaacccaaa ggaggttcat ggccaagggt
    69121 aaagacgttc gagtaagggt tattttggaa tgtaccggtt gtgttcgaaa cggtgttaat
    69181 aaggaatcaa cgggtatttc cagatatatt actcaaaaga atcgacacaa tacccctagt
    69241 cgattggaat tgagaaaatt ctgtccgtat tgtttcaaac atacaattca tggggagata
    69301 aagaaataga tatagatcga accgagtgct tgggtgtcac cctttcaagg aacatgaaaa
    69361 aaatttagat atatatttct attatttcat atattgaaat aaaaacaact aaataaatat
    69421 agacaaaccc aatcctatga atttcttcta taattttttt tttgatttga tcgaaatagt
    69481 attttaggga taaggaataa acaaattatg gataaatcca agcgactctt tcttaaatcc
    69541 aagcgatctt ttcgtaggcg tttgcccccg atccaatcgg gggatcgaat tgattataga
    69601 aacatgagtt taattagtcg atttattagt gaacaaggaa aaatattatc tagacgggtg
    69661 aatagattaa ccttaaaaga acaacgatta attactattg ctataaaaca agctcgtatt
    69721 ttatcttcgt taccttttct taataatgag aaacaatttg aaagaaggga gtcaaccacc
    69781 agaactcctg gttttaggaa cagaaaaaaa taggcttact tttcaattga atcaaaattc
    69841 taatctgaac tcaaaaacag atagacgttt tgttcaaaaa atccgagaat cattcgtgtc
    69901 gtaagaaaaa aaagaatcgg gtaagaggaa tccatttttt tatcgggcgt gttcgctcat
    69961 tttgactact ttatcatatt atcagatttt atcatactaa tttctactct accttcccgg
    70021 agttcattct ccagagaatt ccattttaaa aagtttggcg gattccttcc aatcccctta
    70081 ttttatgatc tcgttggaaa tcatataaag acaattccta tttgatatag ctatttgtgc
    70141 aaggatttta cgattaagaa gcaactgccc cttatacaga ttgtgtatta atctactata
    70201 aatacaggat gcccccgccc cgcgaattac tgcatttatt cgagtgatcc acaaacgacg
    70261 aaaatccctt tttttcctat ctctatcacg atgcgccgaa accaaagctc ttattttctg
    70321 ttgaataatt gttcgagtaa gtcttgaatg agccccgcga aaacttgatg caaataaacg
    70381 catttttgtt ctacgtctcc gagctatata tcctcgtcta attctggtca ttgagtaaat
    70441 gaaactttaa tgaataacta attgatttcc tttctttcag ttattatttt cccccttcct
    70501 agtctattaa taacaaaacg gattcttcca atttataaaa taaaaattcc aatggctttt
    70561 gctactataa ccttccctac cacgcttttt tccttttttc taggcattgg aaaaataaaa
    70621 atagaaatag ctaaatagct aaagaaattg tgggttccat cgtctctatg gttacttctt
    70681 aaacggtgag gtcttctcta tgcaccggag ccctttcctt cattttattg gtaacttgta
    70741 cagttaccac tctttggctc tacccatgaa ttttccagta atgggtcttt cataatgaga
    70801 tataccttat acagtaacgg tatttaatta tgaagattgg ttgggtagct gaccttgtga
    70861 gtccgttctt ctaaacataa tatttctact tttttaaata ggatttcccc cgcttaatgg
    70921 gtaactattt gttaccaatg gggaattctt tctcatctta aattgaaaat tcaggtgatt
    70981 taatttgcac caattgaaac cataaatttc atacacaata gaaagatatg atagatccat
    71041 cttttttaga tagtgaatgg agttcttcca ttctatccga ttcaccggta ctgatcattg
    71101 atactggaaa aattgttttt tcttttgttt tgtctcagcc catgatttaa acgagtcgca
    71161 catacaccct cgtacatgtt cctcgacgct gagggcatcc cccaagagcg ggggatttcg
    71221 tgacgtttct gattggctgt cttgggtttc taataagttg tttaatagtt ggcatgctga
    71281 attatacatt atgggctggt ttagattgat cctaaccgga tgattatgaa tttattcgat
    71341 ttcaatatat taatagaata ttaaaccctt aattaagtaa ttaagaagta agaagataaa
    71401 atcttaaatc gtatatttgc acgaaatcac tgctattttt tatccaaccg ctacaaaatc
    71461 aacaattcca tgagcttggg cttctgttgc tgacataaaa gtatcccttt ccatgtcttc
    71521 ggatacagcc cataagggct tgcctgttct ttgtacataa acccttgtaa ggatttcgcg
    71581 cagtttcagt agttcttccg cttccaggat aagttcggac gtttgtgcct cataaaaacc
    71641 ggcagcgggt tgatggatca ttaccctgat catataatat aacacaatca aaggttcctg
    71701 tatctcgcac gaggaggcaa ggcgaagaga taaagaataa aataagaaaa agatagaatt
    71761 gaacaaccgt acgggcattt ttttcacatt gcatacggct ccacaatgga atttttttac
    71821 ctttcatcga agaaagagaa aatgtgggat ctattatacc cagatcggta aatgatccaa
    71881 ttaccaccct tctttttttt ttcggaggag ttcaaaaata ctatgatggc cccgttgctt
    71941 taatatactt ttttcgtctg tgattcagca atcccaaagt ttcttttttt ttttattttc
    72001 gtactctttc ataacataaa tgttgttaat aacctgccgg tgtgaaaaaa gtttgtgacg
    72061 ctgaaatcga cctacgatag gtaagataaa atcggaaata cccttccttt atctcatact
    72121 actctttcga tacataatct aatattttga aaaacaataa aaaatttgca tatcgaattc
    72181 gaagtgccat gctaatatta cttaatatta ataattcata tggcgaaggc atagtcttct
    72241 tttttctctt aaataaaaaa cccattggcg ccaagcgtga gggaatgcta gacgtttggt
    72301 aattgctcct ccgaccagga taaaagaccc cattgaggcg gctaatccca tgcatattgt
    72361 ctgtatatct ggtcgcacaa attgcatagt atcataaatg gctattccag gtattaccca
    72421 tccgccggga gagtttataa gcaaatacag atccttggta tcactctccg aactgagata
    72481 tacaaaaaga ccaataagtt gattcgaaac attgctatca atcgcttggc ctaaaaaaag
    72541 taatctttct cgataaagtc ggttgattcg gataaaatag tatcccttag gagccgtacg
    72601 ggcacctttt gatgcatacg gttcaacaaa actaaaactt gcgaaaaaaa atcaatgtgt
    72661 agcttccagc cctctttctt tttttatagc ggactccttc taatgttcta atgaaggaag
    72721 gggcttctct ttcatttttg aagaacgatg cgtttggccg gttttcctat aatattagaa
    72781 tataaaaaac agttttatcg cactaacttt tcattgatgt attttttcat cgagatccaa
    72841 tccaaaaatc acgatgcaat tttcttgttc ctgaatgggc ttcttccatt tttttaggtt
    72901 tatgctctac tccgagtaag gatccgcccg attttgattt gcacatatag gacaaatgac
    72961 cccaatacca cgtctttgtt ttttttttca ttttttctca attttgcaat tcatttcttt
    73021 tatgtcttcc gccaaatatt cgacgtatcc attctattta ttagtcgatt gattaactgt
    73081 ttgggatcag tgctatttaa taatttattt ctaaatagaa ttgtttatga tatctataag
    73141 tcctaataat agatatatta ccaattgggt ttttctaaac ggagcctgga tacttaattt
    73201 tattggtcca gccaagtcga ccataaatta tttgaattgc taatattaat ctggatacct
    73261 cttcacaaaa cagatctaat tgcatctcat tgcacttcac gttacaaatt tttgatgatt
    73321 caatcgcttt ttttgggggc gaaagagagg atatctcgat cgggggagag aatggggaaa
    73381 tcccatatga cccaatatat ctgacagggc gcactatatg tcaatccaag ttggatttcg
    73441 ctctccggga gttcgaaacg gaacttttgg aacaccaata ggcataaact gaaagaaaaa
    73501 agaattaagt actctatttc actttgatgt ggaaacgtaa taatggtttt attattttaa
    73561 taatattagc tttatcgtca tattttctac atagatagaa taagttcata aaataaagga
    73621 aaacaaagaa aatttttacg aataggtact ttgaatgatg actaaatatg gatgcatgcg
    73681 ctcttcgaaa agggaataaa cccccattgc gtattggtac ttatcgagta tagaatagat
    73741 ctgcttctct tttttcctat gaaccaaatt gttccatttt tactaaaaga atagaacaaa
    73801 tagtaaccct ttttccgaga taatccactg aaaaaaaaag ggggtccata gcatagtttt
    73861 ttcaatgcaa taaagttaca tagtgtctat tttttgttga taaaggggta ttaccatggg
    73921 tttgccttgg tatcgtgttc atactgtcgt attgaatgat cccggtcgtt tgctttctgt
    73981 tcatataatg catacagctc tggttgctgg ttgggccggt tcaatggctc tatatgaatt
    74041 agcagttttt gatccctccg accctgttct cgatccaatg tggagacaag gtatgttcgt
    74101 tatacccttc atgactcgtt taggaataac caattcatgg ggcggttgga gtattacagg
    74161 agggacgata acgaatccgg gggtttggag ttacgaaggt gtagccgggg cgcatattgt
    74221 gttctctggc ttgtgcttct tggcagctat ctggcattgg gtgtattggg atctagaaat
    74281 atttggtgat gaacgcacag gaaaaccttc tttggatttg cctaagatct ttggaattca
    74341 tttatttctc tcaggagtgg cttgctttgg ctttggcgca tttcatgtaa caggattgta
    74401 tggtcctgga atatgggtgt ccgacccata tggactaact ggaaaggtac aatctgtaaa
    74461 tcccgcgtgg ggtgtggaag gttttgatcc ctttgttcca ggaggaatag cctctcatca
    74521 tattgcagca gggacattgg gcatattagc aggcttattc catcttagtg tccgcccgcc
    74581 ccaacgtcta tataaaggat tacgtatggg caatattgaa accgttcttt ccagcagtat
    74641 cgctgctgtc ttttttgcag cttttgttgt tgctggaact atgtggtatg gttcagcaac
    74701 tactcctatc gaattatttg gtcccacccg ttatcaatgg gatcagggat actttcagca
    74761 agaaatatat cgaagagtta gcgctggact agccgaaaat caaagtttat cagaggcttg
    74821 gtctaaaatt cctgaaaaat taacttttta tgattacatc ggaaataatc cagcgaaagg
    74881 gggattattc agagcgggtt caatggataa cggagatgga atagctgtcg ggtggttagg
    74941 acatcctatc tttagagata aagaagggcg tgaacttttt gtacgtcgca tgcctacttt
    75001 ttttgaaaca tttccagttg ttttggtaga cggagatgga attgttagag ccgatgttcc
    75061 ctttagaagg gcagaatcga agtatagtgt cgaacaagta ggcgtaaccg ttgagttcta
    75121 tggtggcgaa ctgaacggag tgagttatag tgatcctgcg actgtgaaaa aatatgctag
    75181 acgtgcccaa ttgggtgaaa tttttgaatt agatcgtgct actttgaaat ccgatggtgt
    75241 ttttcgtagc agtccaagag gttggtttac ttttggacat gcttcctttg ctctgctctt
    75301 cttcttcggg cacatttggc atggtgctag aaccttattc agagatgttt ttgctggtat
    75361 tgacccagat ttggatgctc aagtggaatt tggagcattc caaaaacttg gagatccaac
    75421 tacaagaaga caagtagtct gatgcagcat tgctctgtta tttttcgctt ctcacttcta
    75481 ttttctcttt gtgattttac ataggatact gaaaaagtct ggatttaaat ctccgccctt
    75541 tcgccttttc tttgattttt tttttcttta atccgggaga tgatccccaa taaacaggta
    75601 tggaagctat aattgtaaac cgcgatcaaa tttatggaag cattggttta tacattcctc
    75661 ttagtctcga ctctagggat catttttttc gctatctttt ttcgggaacc acctaaagtt
    75721 ccaactaaaa aatgaaatga tttttcatta tctgaattta tctgaattga agtaatgagc
    75781 ctcccaacat tgggaggctc attacttcaa ctagtccccg tgctcttcga acgggtctct
    75841 tagttgttga gagggttgcc caaaagcagt atataaggcg tacccagtaa aacttacaag
    75901 taatccagat atagagatgg cgactagggt tgctgtttcc attattatat aatttcaaga
    75961 ccacaatgga tctatgataa gattgtttat ttacaacgga atggtataca aagtcaacag
    76021 atctcaatga atacaaaata ggatttatgg ctgcacaaac tgttgagggt agttctagat
    76081 ctggtccaag acggacgtct gtaggggctt tattgaaacc attgaattcg gaatatggta
    76141 aagtagctcc tggatgggga actactcctt tgatgggtgt cgcaatggct ctatttgcgg
    76201 tattcctatc tattattttg gagatttata attcttccgt tttactggac ggaatttcac
    76261 tgaattagat ttataagaac cctagctttt aaataaaaat acaaaaaacg atgcatttag
    76321 gcctcggctt tttattttag cttattcttt tttggtagtt cgaccgcgaa atttttgtgt
    76381 ttctgtattt ccggaatatg agtgtgtgac ttgttataat tgatcctatt gagagtacag
    76441 agagtgggtc tgtcgtcttg atagagatgg ttttaccccg tcggatattc attctagtat
    76501 ctggagcacg gaatatatga aatatatcac gaagtatttg aactatgatt catacttaat
    76561 attcagacct cgtggccgga ttcctcaaat ttttccaaag aaaaaagttt tcaattgaaa
    76621 gagttttctt ctttcaaatt cccgtttctg ctttgatttt gctcaaagaa caaacttttc
    76681 tttctagttt tagtcattat atcgattcta ctcgttgaat aaatgatgat ccaatggttc
    76741 ttactcaggg aatccttgac ttagcttgaa ggttttattg aatcatcgtg gttctagtat
    76801 gaatttaagg tttcaattga ttcctagggt cttaacaaga aaattcctat caataatcaa
    76861 taataaagaa aacaaaagta aagctacatt acatacaaat taaaataaca gatgaaagaa
    76921 aaaaataggg aaatagaaga ttcaagaggc ctggaacgat caacagaaag acaagtgagc
    76981 ctacttgatt ttttgacatt ctaattataa caaaaaaaaa aaaaaagatc tttcttactt
    77041 tgactctttc gtatttttag cgaaaattga atcaaaagat taagaagttt ccaattttct
    77101 attccatacc tcttttaacc tgtttttggg tttttttgtt tgagctgtac gagatgaaat
    77161 tctcatatac ggttctcaga gggggagtcc ccttggttta cctatctcaa taaagtctac
    77221 gattggttcg aagagcgtct cgagattcag gcgattgcag atgatataac tagtaaatac
    77281 gttcctcctc atgtcaacat attttattgt ctaggaggaa ttacgcttac ttgtttttta
    77341 gtacaagtcg ctacagggtt tgctatgact ttttactacc gtccgaccgt tacggaggct
    77401 tttgcttctg ttcaatacat aatgacggaa gctaactttg gttggttaat ccgatcagtt
    77461 catcgatggt cagcaagtat gatggtccta atgataatcc tgcacgtatt tcgtgtgtat
    77521 ctcactggtg gttttaaaaa acctcgcgaa ttgacttggg ttacaggtgt ggttctggct
    77581 gtattgaccg catcctttgg tgtaacaggt tattctttac cctgggacca aattgggtat
    77641 tgggcagtaa aaatagtaac aggcgtaccg gaagcgattc cggtaatagg atcgcctttg
    77701 gtagagttat tacgtggaag tgctagtgtg ggacagtcca ctttgacgcg tttttatagt
    77761 ttacacacgt ttgtattacc tcttcttact gccgtattta tgttaatgca tttcctaatg
    77821 atacgtaagc agggtatttc tggtccttta taaagaatat agagagattt gtaatcaatc
    77881 attttttttt attacttggg ggaggaacaa taatatttca ttgctacaaa tatggattat
    77941 tgacaaagaa taagacatgt attttgaaat ttcccctcaa ctccataata ttgtattatt
    78001 tatttgacat taatgaatag ttgaagggaa ttctccgaag agaaaatgga ttatgggagt
    78061 gtgtgacttg aactattgat tgggccgtgc agaagtatgc ctttatctgc tacattgaaa
    78121 ttcacaaaaa aatgtgtctt tattccaacc gccgccctat agagaggata ggctgggttc
    78181 gcttgaagag aatcttttct atgatcagac cgaagcatgc cgtgcatgaa taggctccgt
    78241 aaaatccagt agaagtaaaa tccagtagaa taagtgatgt ggcataatcc cgattttttt
    78301 tagttatttt acttacttaa tagtatggaa atgcattcat ttcttctgca tcgatccgtt
    78361 ttatgatcct atcggagtga aacaaaggat ctaaagaaga gcagcggcta gactatatta
    78421 gtaacaagca aatcctttgt acgcgaaaaa aaaaaaatat cactcgatcc atttttttgt
    78481 ggggataagg gtgaatcgca agggctgaga caacccagaa agctcttgat tatgatcaat
    78541 attgtaagcc tacttgggta tggagcattt acctgtaaga acttaattct ttgcaatgga
    78601 tagttgcaac ttcgtaaaat ggaatccaga aatagaatta ttcatatatg tgtggatatg
    78661 gctaaatata gcttttctaa aatctatata tatatatttt ttttatatgt atccgtttag
    78721 ttcggtggat tcttgctcga gccggatgat gaaaaattat catgtccggt tctttggggg
    78781 gatggatcta taagaattca cctatcccaa taacaaaaaa acctgacttg aatgatcctg
    78841 tattaagagc taagttggct aaaggtatgg gtcataatta ttacggagaa cccgcatggc
    78901 ccaacgatct tttatatatt tttccagtag taattctcgg tactattgca tgtaatgtag
    78961 gcttagcggt tctagaacca tcaatgattg gtgaacccgc ggatccgttt gcaacccctt
    79021 tggaaatatt acccgaatgg tatttctttc ccgtatttca aatacttcgt acagtaccca
    79081 acaaactttt gggtgttctt ttaatggttt cagtacccgc gggattatta acagtacctt
    79141 ttttagaaaa tgttaataaa ttccaaaatc catttcgccg cccagtagcg acaaccgtct
    79201 ttttgattgg taccgcagcg gccttgttct tgggtattgg agcaacatta cctattgata
    79261 aatccctaac tttaggtctt ttttaacttg attccattgt aaaatatcat aatgtgcgta
    79321 tctagggagt agtcgcttca gagtcaaagt gaattctccc tagatacctc tattcaattc
    79381 aattccggtc cgaatggata gattgtgcta aaggtgcaaa cctttttttt tttattttta
    79441 agaaaaaaat gaactaaatt caattcaatt gatttaaaat tgattttatt ttgcttttag
    79501 gtaaatcaat tgttaagtgc ttttctattt cttttctaaa atacccaata tccgttttac
    79561 atcttctata cgaaaatgct caattttcat aaggtcttct tgactgttat tcaaaaggtc
    79621 gaataatgta tgtatattgg actttttgag acaattatag atcctgggag acaattctga
    79681 ttggtcaata aaaatggatt tccatgctat ttcttttttc tttttcttta gtttagcaac
    79741 cctatcgtga aaagtcaaat agggtaaaga aaccttgtat tgattgttct ctaaatgtaa
    79801 gttttcttct gccgactgga gaaagggaat aaataaatca atcaaattcc gggaggcttc
    79861 atgaagtgct tctttaggag ttaaacctcc atttgtccat atttctagaa aaaggatctc
    79921 ttgtttttca tttccatttc cataagaatg aatactatga tttgcgtttc gaacaggcat
    79981 gaatatagca tctataggat aacttccgtc ttgaaagtta tttggtgttt ttatattata
    80041 tcctcgattc ctttcaattt gtaatccaat acaaaaatca gttggttccg ttaggttagc
    80101 tatatgctgc gtattatcaa cgatttccac agaaggtggt aagaggatgt cttgagcagt
    80161 tacatatcca ggacctttga cacaaataag cgcgtcatga gttccatata gattacttct
    80221 caatacaatt tctttcaaat tcattaaaat ttcatgtact gattcttgaa tacctactat
    80281 ggtagaatat tcatgcggga ttttctcaga ttttgcgcgt gtaatacatg ttccttcgat
    80341 ttctccaagc aaagctcttc gcatcgcaat gcctattgtg tcggcttgac ctttcataag
    80401 tggagacaga ataaagcgtc cataataaag acgcttactg tctgctcttg attcaacaca
    80461 tttccactgt agtgtccgag tagatacttt taatttctct cgaaccatag taatattatt
    80521 tgtcagattt ttgagtcatt tatttctctt gaaatctctt caatgtttat ttctacactc
    80581 gccttttttt agggggtctg cagccattat gtggcatagg ggttacatcc cttacgaaac
    80641 ttaaaagtat accacttcga cgaatagcgc gtaatgctgc atctcttccg agacccggac
    80701 cttttatcat gacttctgct cgttgcatac cttgatctgt tactgctcga atagcatttc
    80761 ctgctgcggt ttgagcagca aaaggtgtcc ctcttcttgt acccctgaat ccacaagtac
    80821 cggcggagga ccaagaaata acccgacccc gtacatctgt aactgtcaca atggtgttgt
    80881 tgaaacttgc ttgaacatga ataacgccct ttggtattcg ccgtgcactt ttacgtgaac
    80941 ccacacgtcc agtcctacgt gaaccgcttc ttggtataga ttttgccata ttttatcatt
    81001 tccgaaatat aagtcagaga tatatggata tatccatttc atgtcaaaac agatctttta
    81061 ttttgatttg ttcatcggtt cctttagaga gtcccttttc gaaagattat ccttgtcttt
    81121 gtttatgtct cgggttggaa caaattacta taatgcgtcc ccttctacgg atcagtcggc
    81181 atttttcaca aattttacga acggaggctc ttattttcat aattgttatt ccttaactga
    81241 atttcgaatc cactttactg attggaagaa aataagtttc ttgaattttt tgaaccgtga
    81301 attggatcct catgaaagga atcttgaaaa accaccgaac cattcgaatc tttgttgtgg
    81361 ggtctagaaa ttctgcgccc cccccccgtt tgaatcataa cgacttactt aaattttgat
    81421 tctatctcct ggtagtatat gtataaaaga gtgtcggatc cttcctgaaa cagaacttag
    81481 aatctgactt cattatttaa acgaaccccg aacataccat tgtgaagtga ttcagtaatt
    81541 aaaccttcat gaatccattt ttcttctttt attccagaca aaccctcctt gaagtatcaa
    81601 ctaatggagg aaggcgtgat attagacaac ttggcttttt tattcgtttt tttcacaaac
    81661 aggaagttac agatacaatt cggatagcag aaaatttacc atatatagca caaaatttct
    81721 ccgccgattc cttctagccg agctgctcgg tctgtcatta taccccgaga agtagagaga
    81781 attacaatcc ccatcccgtc taaaattcta ggaattcgtt gacagttaga atagattcgg
    81841 agaccaggtc gacttattcg ttttaaattt aaaagagttc tatatggtcc tttcctattc
    81901 cttctatgtc gtagggttaa aacaaaaaaa tatttgttat tttctacaag tttccttacg
    81961 ttttcgagaa aaccctcttg taaaaggatt ttaacaatgt tttgggtcat gttagtagat
    82021 gctattcgaa ccgttccctt tcgatccatg tcagcatttc gtatagaagt tattatgtca
    82081 gcaatagtgt ccttacccat gataaactaa aattattgtt gcttccgaat tttgatataa
    82141 tcagcatgtt cttttttttt tattttttat aaaatttatt aaagaaaatt cttaaaagta
    82201 tatgcgtgag acataatcta ctaatttatc tattttattt aaatactatc actatctcac
    82261 ggtctcatat tataatacct caggtgctaa tgaaactatt ttagtaaaat ttaactgtct
    82321 caattcccgg gcgatcgcgc caaaaactcg ggttcctttt ggatttcctt cttgatcaat
    82381 gacaactgca gcattgtcat catatcgtat tattataccg ttatcgcgtt tgagttcttt
    82441 acaagtacgt acaattacag ctctgatcac ttctgatctt tctagaggcg tatttggtac
    82501 tgcttctttt atcacagcaa caataacatc accaatatga gcatatcggc gattactagc
    82561 tcctattatt cgaatacaca tcaattctcg tgccccgcta ttgtctgcta cattcaaatg
    82621 ggtttgaggt tgaatcatat catttttttt tttatctgtt tttttaattt ttttaatgta
    82681 aaataaacca aaggacgaag taaaaaaaaa aaaaagaaag aaaaccctgc aattgttttt
    82741 tttatacaca agacttcttt cctttggttc tacatttcta tccagaaata attaattgag
    82801 ttcttatagg catttttgac gccgctattg aaatagcctt tcgggctata ttttcggcta
    82861 ctccacccat ttcataaagt attctacccg gtttaacaac agctacccaa tattctgggg
    82921 atcctttccc tgaacccata cgggtttccg tgggtcttac tgtaactggt ttgtctggaa
    82981 atatacgtac ccatattttt ccgccacggc gtacatttcg tgtcattgct cggcgccctg
    83041 cttcgatttg tctagatgta atccaagcgg gttcaagtgc ttgaagagca tatctaccga
    83101 aacaaatatg attacctcga taagatattc ctttcattct tcctctatgt tgtttacgga
    83161 atcttgttct ttttgggtta tagttgatgg ttctttttca attccatctc tactacagaa
    83221 ctggacatga gagtttcttc tcatccagct cctcgcgaat gaaacgacta aaacagattt
    83281 tatcaagata tacatgtgtt taatgaataa tatgctgaat cataggattc tttgaaattg
    83341 catctaatta atcaattcgt taatctattc gaaatttgtc tagcgtgttt agatattatt
    83401 taattaaaca tggattctat ttctagataa tgtcaatgtc tttttttata acgttatcgt
    83461 tataaaaaaa tctttctttt gtttttcctt ttatcatatg ggatcgacaa aaatgtatca
    83521 atctaataaa aaaaaacttt cgcgggcgaa tatttactct ttccatatct atgtcagtta
    83581 tagggttagt tcatgacctc tcaaaataaa agaataaaag aggaggtccc tggtttgttc
    83641 cgccatccca cccaatgaat cattaagatt cattttcaat agaatcttct gcattcacgg
    83701 gttatatcgt tcccattgct tctcgattaa tggttaggtc tgaattttcc ggcggagtcc
    83761 ttttttcttt ttcttaagtc aattttctca gtctttattg gctcgaggct cttgattttt
    83821 ttgttctata agcggattca tctaattatg catgaatcat tattgaattt atgctttatt
    83881 acactgcgtt ttatgagatg actcatcgac cttacatatt ggaatcatat atcattgata
    83941 tttccgttct ctctttctct catccttcca cttatccgca tacttttttt ctattttgct
    84001 ttccgactta gaacttcaca actcataatc cgattggttt ttttatcttt atgcaaaaaa
    84061 aagatttcag ttgctacaac gatatgtcca atatattata tctttatctt gactggttct
    84121 ttggatccag ataatgcgaa gcaatgagtt ggttattagt gctatagtta ttagttcata
    84181 ctctgggccc tggtccgttt ttttgaatcc tagccctaaa aaaaccaacg agtcacacac
    84241 taagcatagc aattatataa aatgatcaat ggaattttta ttgaaccctc tagaattgca
    84301 gaattgctct ttttttgttt tgcttgaaca taaaaagaat aaaagggttt ttcttttttt
    84361 gtccattact gggtataatg taaaaacccg taaagtctta ttattcttcg tctacaaata
    84421 tccaaatttt gattcctaat acgccgtata tagttcgaac tgtataggaa caataatcaa
    84481 ttttagctcc aatggtttgt agaggaaccc taccttctct gatccattcg acgcgtgcaa
    84541 tttcttttcc gtcgatacgt cccgcaattt gtacttgaat tccttttgta ttcgccagct
    84601 cggttaattc aatagctttt ttcattgctt tgcgaaaaga aactctattc tttaattggc
    84661 cagctataaa ttctgcaaga atattagggt gtccataagg atttgcaatt cgtgtaatag
    84721 caatgtttag ttttcggttc gcacaatgaa gttctttttg tacattcatc tgcaattctt
    84781 cgactctccg cggtctattt tctattaaga attttgggaa tcctatataa attatgactt
    84841 gaattagatc gattcttttt tgaatctcta tccgtgcaat tccctcaacg ccaacaccgg
    84901 aggatattct catatttttt tgtacataat tcttaataca gtttcgtatt ttttgatctt
    84961 cttgtagacc ttccgaataa ttttttggct gtgcaaacca aagagaatga tgactttgtg
    85021 ttgtaccaag tcggaaccca agcggattta ttttttgtcc cataatcccc cactactata
    85081 tgtatcatga catgtcagat ttttgttctt ttttttagtt atcaatccag atttttttga
    85141 gtacaccata tattcttcaa attctttata taaggatata tctttcaaaa caatagttat
    85201 atgacaagtc ggtcttttta tcagataact gcgccctcga gctcgaggtt ttaatctttt
    85261 cacagcagta ccctcgttta cttcggcttt actaatgact aaatttgctt cgttcaaact
    85321 catattgtga ctagcatttg ctgctgcaga ataaaccaat ttcaaaatgg gataacacgc
    85381 tcgataaggc atcagttcta gtatcataag gctttcctcg taagaacgcc tacgaatctg
    85441 atcgattccc cttcgggctt tgtaagcaga catacatata tgttgaccta aagcgtatac
    85501 ttctgtagat aggttcttct ttctcttctt tatcataagg ttcacctctt accaatgaat
    85561 ctatattcac tttattaacg acgggatcta ttatcatttt ttgcatgtcc acggaaattt
    85621 atagtcggcg caaattcccc caatttatgt cctaccatac gatctgttat ataaataggc
    85681 aaatgttcct ttccattatg tatagcgata gtatggccaa ccattgtggg tataatggta
    85741 gatgcccggg accaggttat tattatttct ttttccgctt ttgtattaag tttatcgatt
    85801 tttcttaata aatgatttgc tacaaaaggt tttttttttt tttttaggga acgtgtcaca
    85861 gtgaattaac tcctattttt ttcttttgta aattgtaaaa ataatttgga ttttctctcc
    85921 tatttactac ggcggcgaag aatcaaatta tcactatatt tattcctttt tctacttctt
    85981 cttccaagtg caggataacc ccaaggggtt gcgggtcttt ttctaccaat tggagccctt
    86041 ccttcaccac ccccatgggg gtggtctaca gggttcataa ctactcctct tactacagga
    86101 cgcttaccta gccaacattt cgatccggct ctacccaaac ttttctggtt caccccaaca
    86161 ttccctactt gtccgactgt tgctgagcag tttttggata tcaaacggac ctccccagag
    86221 ggtaatttta atgcggccga tttaccctct tttgcaatca gtttcgctac agcacccgca
    86281 gctctagcta attgtccacc ctttccaagt gtgatttcta tgttatgtat ggctgtgcct
    86341 aagggcatat cggttgaagt agattcgtct ttttgatcaa tcaaaacccc ttcccaaact
    86401 gtacaagctt cttccaaagc atacggcttt ctggatgtag atgatgatat ctatacagat
    86461 ggatcttata tatatcatat aatgaagtac cacatgagtg gatatataga atccaaatct
    86521 gccgaatcac tcatgttctg atcttctaca tcctaggtct tcctgttccg tcatctggct
    86581 tatgttcttc atgtagcatt cagaccgaat gactctatga aattacgtcg atacttccac
    86641 atattatggg taacgtagga gacgtctcta tttttccccc gggaaatctt tagaattacc
    86701 actgcttagc tttcaattcg cctctgacca tcaaatcaaa tgtgaataac ccgtcttcct
    86761 ctctttgaaa caaggggcgc ttctggttct gtcggcgctt gaaacaattt tgtcttctcc
    86821 atattactat atctctagag tcaataattt tatatgagga actactgaac tcaatcactt
    86881 gctgccgtta ctcttcagtt ttctgttgag gtctatcctg tagaggtact cgaattggat
    86941 cagtgatcga tttctaggtt tcgtcgtaaa cctaattggt tacttccaat tacgtaaatc
    87001 aatagttcaa accgcactca aaggtagggc atttcccatt tttataggaa cttctgtacc
    87061 agaaacaatg gtatctccaa ttatagcccc tctgggatgt aaaatatatc tcttctcacc
    87121 atccccatag tgtatgagac aaatgtatgc atttcgatta gggtcgtatt ctatggttac
    87181 gattctacca tatatgtctt tttcattccg tctaaaatcg attttacggt atagacgctt
    87241 atgacctccc cctctatgcc ctgcggtaat gattcctctg gcattacgac ctttaccaca
    87301 acgatgctgt ccatagatca aattatttcg tggattggat ttcacttgac tgtctacggc
    87361 tccattgcgt gtgctcgggg tagaagtttt gtataaatgt atcgccatgc tcttaagtat
    87421 tttgatttaa gttcttttct ttctaagagg tggaatagaa taacccggtt gaagcgtaat
    87481 gatcatacgt ctgtaatgca ttgtatgtcc cataatgggt cccattcttc taccctttcg
    87541 ggggagttga tgactattca tagctattac cttgacacca aagaagagtt cgacccaatg
    87601 ctttatttct gtcctagttg atcctgattc gacattagaa gtatattgat ttttccccaa
    87661 taaccgaata cttttgtctg taaatactgc atatttgatt ccatccataa atctattttc
    87721 ttccctatga gttcgagtct caataagaat gctagttctt actgttcata tgttatgata
    87781 tgaatatacc acaccaattc gttatgtata gatgatgaga ttccattgat acagagccaa
    87841 ttccaataga cttattggag ggtcccattg gcgtgcatcc agtaggaatt gaacctacga
    87901 attcgccaat tatgagttgg gcgctttaac cattcagcca tggatgctta gtggggatcc
    87961 tcgtacatgg tgaataacca aattccaatt gaaatgaaat ctttaggata aatcaatgca
    88021 atttaggagg aatcaatgaa aggacatcaa ttcaaatcct ggattttcga attgagagag
    88081 atattgagag aggtcaagaa ttctcactat ttcttagatt catggaccca attcaattca
    88141 gtgggatctt tcattcacat ttttttccac caagaacgtt ttataaaact cttggaccca
    88201 cgaattttga gtatcctact ttcacgcaat tcacagggtt caacaagcaa tcgatatttc
    88261 acgatcaagg gtgtagtact atttgtagta gcgatcctta tatatcgtat taacaatcga
    88321 aatatggtcg caagaaaaaa tctctatttg acggggcttc ttcctatacc tatgaattcc
    88381 attggaccca gaaatgatac attggaagaa tcttttgggt cttccaatat caataggttg
    88441 attgtttcgc tcctggatct tccaaaagga aaaaagatct cagagagctt tttcctggat
    88501 ccgaaagaga gtacttgggt tctcccaata actaaaaagt gtatcatgcc tgaatctaac
    88561 tggggttcgc ggtggtggag gaactggctc ggaaaaaaga gggattctgg ttgtaagata
    88621 tctaatgaaa ccgtcgctgg aattgagatc tcattcaaag agaaagatat caaatatctg
    88681 gagtttcctt ttgtatatta tatggatgat ccgatccgca aggaccatgg ttgggaattg
    88741 tttgatcgtc tttctccgag taagaggcga aacataatca acttgaattc gggacagcta
    88801 ttcgaaatct tagtgaaaga ctcgatttgt tatctcatgt ttgcttttcg tgaaaaaata
    88861 ccaattgaag tggagggttt cttcaaacaa caaggagctg ggtcagctat tcaatcaaat
    88921 gatattgagc gttttgccca tctcttctcg agaaacaagt gggctatttc tttgcaaaat
    88981 tgtgctcaat ttcatatgtg gcaattccgc caagatctct tcgttagttg ggggaagaat
    89041 ccgcacgaat cggatttttt gaggaagata tcgagagaga attggatttg cttagacaat
    89101 gtgtggttgg taaacaagga tcgatttttt agcaaggtac ggaatgtatc gtcaaatatt
    89161 caatatgatt ccacaagatc tagtttcgtt caagtaacgg attctagcca attgaaagga
    89221 tcttctgatc aatccagaga tcatttcgat tcatttagta atgaggattc ggaatatcac
    89281 acattgatca atcaaagaga gattcaacaa ctaaaagaaa gatcgattct ttgggatcct
    89341 tcctttcttc aaacggaacg aacagagata gaatcagacc gattccctaa atgcctttct
    89401 ggatattcct caatgtcccg gctattcacg gaacgtgaaa ggcagatgaa taagcatctg
    89461 cttccggaag aaatcgaaga atttcttggg aatcctacaa gatccattcg ttcttttttc
    89521 tctgacagat ggtcagaact tcatctgggt tcgaatccta ctgagaggtc cactagagat
    89581 cagaaattgt tgaagaaaga acaagatgtt tcttttgtcc cttccaggcg atcggaaaat
    89641 aaagaaatag ttaatatatt caagataatt acgtatttac aaaataccgt ctcaattcat
    89701 cctatttcat cagatccggg atgtgatatg gttccgaagg atgaactgga tatggaaagt
    89761 tccaataaga tttcattctt aaacaaaaat catttatttc atctattcca tgaccggaac
    89821 aggggggaat acacgttaca ccacgatttt gaatcagaag agagatttca agaaatggca
    89881 gatctattca ctctatcaat aaccgagccg gatctggtgt atcataaggg attttccttt
    89941 tctattgatt cctacggatt ggatcaaaaa ctattcttga atgaggtatt caactccagg
    90001 gatgaatcga aaaagaaatc tttattggtt ctacctccta ttttttatga agagaatgaa
    90061 tctttttatc gaaggatcag aaaaaaatgg gtccggatct cctgcgggaa tgatttggaa
    90121 gatccaaaac caaaaatagt ggtatttgct agcaacaaca taatggaggc agtcaatcaa
    90181 tatagattga tccgaaatcg gattcaaatc caatatagca cctatgggta cataagaaat
    90241 gtattgaatc gattcttttt aatgaataga tccgatcgca acttcgaata tggaattcaa
    90301 agggatcaaa taggaaatga tactctgaat catagaacta taatgaaata tacgatcaac
    90361 caacatttat cgaatttgaa aaagagtcag aagaaatggt tcgatcctct tattttgatt
    90421 tctcgaaccg agagattcat gaatcgggat cctaatgcat atagatacaa atggtccaat
    90481 gggagcaaga atttccagga gcatttggaa cattccgttt ctgagcagaa gagccatttt
    90541 caagtagtgt tcgatcgatt acgtattaat caatattcga ttgattggtc tgaggttatc
    90601 gacaaaaaag atttgtctaa gtcacttcgt ttctttttgt ccaagttcct tctctttttc
    90661 tccaagttgc ttttcttttt gtctaactca cttccttttt tctttgtgag tttcgggaat
    90721 atccccattc ataggtctga gatccacatc tatgaattga aaggtccgaa tgatcaactc
    90781 tgcaatcagt tgttagaatc aataggtctt caaatcgttc atttgaaaaa attgaaaccc
    90841 ttcttattgg atgatcataa tacttcccaa aaatcgaaat tcttgatcaa tggagggata
    90901 atatcaccat ttttgttcaa taagatacca aagtggatga ttgactcatt ccatactaga
    90961 aataatcgca ggaaatcttt tgataacacg gatttctatt tctcaatgat atccgacgat
    91021 caagacaatt ggctgaatcc tgtgaaacca tttcatagaa gttcattgat atcttctttt
    91081 tataaagcaa atcgacttcg attcttgaat aatccacaat gcttccgctt ctattgtaac
    91141 aaaagattcc ccttttatgt ggaaaaggcc cgtatcaaaa attatgattt tacgtatgga
    91201 caattcctcc atatcttgtt cattcgcaac aaaatatttt ctttgtgcgg cggtaaaaaa
    91261 aaacatgctt ttttggagag agatactatt tcaccaatcg agtcacaggt atctaacata
    91321 ttcataccta acgattttcc acaaagtggt gacgaaaggt ataacttgta caaatctttc
    91381 cattttccaa ttcgatccga tctattagtt cgtagagcta tttactcgat cgcagccatt
    91441 tctggaacac ctctaacaga gggacaaata gtcaattttg aaagaactta ttgtcaacct
    91501 ctttcagata tgaatctatc tgattcagaa gagaagaact tgcctcagta tctcaatttc
    91561 aattcaaaca tgggtttgat tcacactcca tgttctgaga aatatttacc atccgaaaag
    91621 aggaaaaaac ggagtctttg tctaaagaaa tgcgttgaga aagggcagat gtatagaacc
    91681 tttcaacgag acagtgcttt ttcaactctc tcaaaatgga atctattcca aacatatatg
    91741 ccatggttcc ttacttcgac agggtacaaa tatctaaatt tgatattttt agatactttt
    91801 tcagacctat tgccggtact aagtagcagt caaaaatttg tatccatttt tcatgatatt
    91861 atgcatggat cagatatatc atggcgaatt cttcagaaaa aattgtgtct tccacaatgg
    91921 aatctgataa gtgagatttc gagtaagtgt ttccataatc ttcttctgtc cgaagaaatg
    91981 attcatcgaa ataatgagtc accattgata tcgacacatc tgagatcgcc aaatgttcgg
    92041 gagttcctct attcaatcct tttccttctt cttgttgctg gatatctcgt tcgtacacat
    92101 cttctctttg tttcccgagc ctatggtgag ttacagacag agttcgaaaa ggtcaaatct
    92161 ttgatgattc catcatacat gattgagttg cgaaaacttc tggataggta tcccacatct
    92221 gaacggaatt ctttctggtt aaagaatctt tttctagttg ctctggaaca attaggagat
    92281 tctctagaag aaatacgggg ttctgctttt ggcggcaaca tgctatgggg tggtggtccc
    92341 gctgatgggg ttaaatcaat acgttctaag acgaaagatt tgaatatcaa tctcatcgat
    92401 atcatcgatc tcataagtct cataccaaat cccatcaatc gaatcacttt ttcgagaaat
    92461 acgagacatc taagtcatac aagtaaagag atccattcat tgataagaaa aagaaaaaag
    92521 gtgaacggtg attggattga tgataaaata gaatcctggg tcgcgaacgg tgattcgatt
    92581 gatgataaag aaagagaatt cttggttcag ttctccacct taacgacaga aaaaaggatt
    92641 gatcaaattc tattgagtct gactcatagt gatcatttat caaagaatga ctctggttat
    92701 caaatgattg aacagccggg aacaatttac ttacgatact tagttgacat tcataaaaag
    92761 catttaatga attatgagtt caattcaccc tgtttagcag aaagacggat attccttgct
    92821 cattatcaga caatcactta ttcacaaact tcgtgtgggg ctaatagttt tcatttccca
    92881 tctcatggaa aacccttttc gctccgccta gccctatccc cctctagggg tattttagtg
    92941 ataggttcta taggaaccgg gcgctcccat ttggtcaaat acctagcgac aaactcctat
    93001 gttcctttca ttacagtatt tctgaacaag ttcctggata ccaagcctaa aggttttctt
    93061 attgatgata tcgatattga tgatagtgac gatattgatg ctagtgacga tatcgatcgt
    93121 gaccttgata cggagctgga gcttctaact atgatgaatg cgctaactat cgatatgatg
    93181 tcggaaatag gccgatttta tatcaccctt caattcgaat tagcaaaagc aatgtctcct
    93241 tgcataatat ggattccaaa cattcatgat ctggatgtga atgagtcgaa tgacttatcc
    93301 ctcggtctat tagtgaacta tctctccagg gattgtgaaa gatgttccac tagaaatatt
    93361 cttgttattg cttcgactca tattccccaa aaagtggatc ccgctctaat agccccgaat
    93421 aaattaaata catgcattaa gatacgaagg cttcttattc cacaacaacg aaagcacttt
    93481 ttcactcttt catatactag gggatttcac ttggaaaaga aaatgttcca tactaatgga
    93541 ttcgggtcca taaccatggg ttccaatgca cgagatcttg tagcacttac caatgaggcc
    93601 ctatcgatta gtattacaca gaagaaatca attatagaca ctaatacaat tcgatccgct
    93661 cttcatagac aaacttggga tttgcgatcc caggtaagat cggttcagga tcatgggatc
    93721 cttttctatc agataggaag ggctgttgca caaaatgtac ttctaagtaa ttgccccata
    93781 gatcctctat ctatctatat gaagaagaaa tcatgtaacg aaggggattc ttatttgtac
    93841 aaatggtact tcgaacttgg aacgagcatg aagaaattaa cgatacttct ttatcttttg
    93901 agttgttctg ccggatcggt cgctcaagac ctttggtcta tacccggacc cgatgaaaaa
    93961 aacgggatca cttcttctgg actcgttgag aatgattctg atctagttca tggcctatta
    94021 gaagtagaag gcgctctggt gggatcctca cggacagaaa aagattgcag tcggtttgat
    94081 aatgatcgag tgacattgct tcttcggccc gaaccaagga atcccttaga tatgatgcaa
    94141 aatggatctt gttctatcgt tgatcagaga tttctctatg aaaaatacga atcggagttt
    94201 gaagaagggg aaggagaagg agtcctcgac ccgcaacaga tagaggagga tttattcaat
    94261 cacatagtct gggctcctag aatatggcgc ccctggggct ttctatttga ttgtatcgaa
    94321 aggcccaatt cattgggatt tccctatcgg gcggggtcat ttcggggcaa gcggatcatt
    94381 tatgatgaaa aggatgagct tcaagagaat gattcggagt tcttgcagag tagaaccatg
    94441 cagtaccaga cacgagatag atcttccaaa gaacaaggct tttttcgaat aagccaattc
    94501 atttgggacc ctgcggatcc actctttttc ctattcaaag atcagcccct tgtctctgtg
    94561 ttttcacatc gagaattctt tgcagatgaa gagatgtcaa aggggcttct tacttccgaa
    94621 acagatcctc ctacatctat atctaaacgc tggtttatca agaatacgca agaaaagcac
    94681 ttcgaattgt tgattcatcg ccagagatgg cttagaacca atagttcatt atctaatgga
    94741 tttttccgtt ctaatactcc atccgagagt tatcagtatt tatcaaatct gttcctatct
    94801 aacggaacgc tattggatca aatgacaaag acattgttga gaaaaagatg gcttttcccg
    94861 gatgaaatga aaattggatt catgtaacag gagaaaggtt tcccattact tagccggaaa
    94921 gatatgcggc catgaaatag ggattaagtg gaacataatt gactgggtgg tagagtcgtg
    94981 gaaacaccag tttcttccat attttggacc ttagctccat ggaacaatat gctactgctg
    95041 aaacatagaa gaattgaaat cttagatcaa aacactatgt atggatggta tgaactgctt
    95101 aaacaagaat tcttgaacag cgaaccacca gagctattac taaaaacgga ctatgtaatg
    95161 tactttatct gctgggttac aggcgggcat tttaccagag gtttatattg tatcaatcta
    95221 cccttgtgtg attcctgttg aagcatatac tcggggggtg ggtgcagggc ggacgatttc
    95281 aaagcggact ccccattcat tagatagaga agatccccaa gatttcgcga tccgctgccg
    95341 aacttattcc aattccaaga tctcggatcg aatcggtata tcaataccga ttcgatccga
    95401 gatctcttat tgaattgctc attcaatgag cattctcaat attatgcctt gaagaggact
    95461 cgaacctcca cgctctttag cacgagattt tgagtctcgc gtgtctacca tttcaccacc
    95521 aaggcatctt gaaagtgaat cgtattccat gaagatgata tctatctagt gtgatgtatg
    95581 gaatatatga caaaggtgga gtgttggagt atttctattg atcggtcatg tcatataggc
    95641 cccaatcgga catccaattg cttcgatttg aattatccgg aggatgcctt atatattatc
    95701 tatattaata ttatatcaaa aagatggaca atcaaaccga tttctcgatt caatagaagc
    95761 ccaaagaggt gaataaggtc ccaaataacg agagatatgg aaaaagcagg tccgattacg
    95821 cctattccta atcctaaatg gaatgtaacg acgtagggat ccatatggaa acatagtatc
    95881 tatttagata cgctcgaatg accccttctc ataatgagaa tcctattccg gtctggtccg
    95941 gtatggaatg aacttataat catggaatcg actcgatcat cagattatag attataagtt
    96001 cataacccta gcccattccc attttgggcg gaacagatct actaattctt tgattccagt
    96061 tagtaagagg gatcttgaac taagaaatcg attctagaag ctaactagaa gctaaaaaag
    96121 ggtatcctga gcaattgcaa taatcgggtt cattgatatt cctggtatag tagatgctat
    96181 cacacataca atcatactca attcgatgga attgtttgat cttaaagggg atcttctata
    96241 atttcgcacg tgaggggtta tttcttggtt tcgtccagtc attaataact tgattatttt
    96301 tagataatag tagatagaaa caacgctcgt aaggagtcct attgaaacca agaaatatag
    96361 gcctgcctgc catccacacc agaataaata gagttttccg aaaaaacctg ctagtggagg
    96421 aagacctcct agggataaga gacatagagc taaagagaga gccaaaaaag gatcttttgt
    96481 gtataatccc gcataatctc gaatgttatc agttccggta cgtagaccaa atgatacaat
    96541 gcaagcaaaa gttcctagat tcatggagat atagaacagc atataagtta tcatgctcgc
    96601 atatccacca tttgagtctc caacaattat tccaataatt acatatccga tttgacctat
    96661 ggacgaatat gcaagcatac gtttcatgct tgtttgagta atagcaatga gattccccaa
    96721 tatcatgcta agaatagcta ggatttccag aagaagatgc cattcgtttg atgagaaata
    96781 aaaaggaata tcgaaaattc gagtggctga agctgaagca gctactttcg aagtaacaga
    96841 aagaaaagca acgactggag tgggagagtc agagtcgaaa agaggattcc tcacttcttt
    96901 ctctcattca aaaccgtgca tgagactttc atctcgcacg gctcctaagt gataaaagta
    96961 aagaagaact catcttcttt cttttttgat taccttcctc gcgtatgtat aagatcgaat
    97021 ccattcgatt tcgaaaaagg attactaatc cttaactttt cgaggaatcc ttcatcagtg
    97081 gttgtgaatg acttattttt ctcaatcttt tcgaccttgg ttccgtagga gcaagtcaga
    97141 aagattgaga aatagaacca tctgatttga ttcgttctca atagccatga gatgatcatc
    97201 ttagggtgat ccttttgtcg acggatgctc ctattacact cgtagtctct gaaggatgag
    97261 aaccaactct gtagcatcta catcgagaat tcaagtattg tatacgtcat tagtccgatc
    97321 ctttgtagga actacccgta ataacgaact tgcaaaatgg atctgtttat cataaagaga
    97381 tttgttgttc ctgaccctgc ttcaccttaa ttgttatttg aacaagtata aagttatgtc
    97441 ttggtccgag tggggatagc atttctcttc tgcatgtcca tgaagttttg aaaaatccaa
    97501 acatctcaga gatatataga gaggtaggaa tttttcgaac gaaccgcact ccttcgtata
    97561 cgtcaggagt ccattgatga gaaggggctg gggaaagctt gaacccaatt cctacagtga
    97621 tgaatataag cgcaattgaa attcctgggg agttatacat ttgtgtattg ataagaccat
    97681 tcactatttc ttgaagctcg atctctcccc cggatgaacc atatagccaa gagaaaccat
    97741 gaaccagaat agaagagctt gccccaccca tgagtaaata tttcatagta gcctcattag
    97801 accgtacgtc tttcttggta tatccagata ataggtagga gcataaactg aaacattctg
    97861 gagctacaaa gatagttatt aaatcgttag caccgcataa aaacattcct cctagagtag
    97921 ctgttaatat gaataacaga aactccgtta tagccatttc tgtacattca atgtactcca
    97981 cggatagagg aatacataga gttgaacata gtaaaataag aaattgaaag atttcgttga
    98041 aattgttcgt ttggaaattt cccgaaaagc taatcatagg ttcttctctc catcggaaca
    98101 atagggccgt tatgctcatt actaaacttg ttgaagagat gaaatagaac aaaggtatat
    98161 ctttttgatc agaggttgaa tcgatcatca gaagaataat taggccaaaa attaggatac
    98221 attctgggaa aataaaactt ccatcgaaga gaagaaaatg aaaggctttc ataaaaattc
    98281 tcgtagaatc gagaatgaag ttttcattct gtacatgcca gatcatgaat tagtaactgc
    98341 atccaatctc caaaaaaatc ccaattgttt cgaactttct atttttggaa tggaatattt
    98401 acggaatctc catgaatagg atcaaacctt attccatggt atttacatga gattcctctt
    98461 tcttattctt aagcaagtcc ccgagagggc ttagttgatc cataatttct gtttcatctt
    98521 tcgtttcctt ttcgtttgtt tcgagaaata tatcgatcaa ttccgattct ttctttttct
    98581 tttttctatt gattcttttc cgatcgagat gtatggatcc atggatctat gtgtctatat
    98641 agaccctgtt catggattaa cgaaaatgtg caaaagctct atttgcctct gccattctat
    98701 gagtctcttc ctttttgcgt atggcatcgc cactcccttt ggcagcatcc actaattcgg
    98761 aacttaattt gaaagtcata tttcgacccg gacgttttcg ggatgcccct aataaccaac
    98821 gaacggcaag tgcttttcct tgtgcggatc ctatttcaat gggaacttga tgagtcgatc
    98881 cgcctacacg tcttgctttt actgctatat cgggagttac tccacgtatt gcttgacgta
    98941 aaacggatag tggatttttt tctgtctttt gttgaatctt tttcaaggct cgatagataa
    99001 tttgataagc caatgatttt tttccgtgtt tcagaatacg gttaaccaac atgttaacta
    99061 atcgattacg ataaattgga tcggattttg cagttttttc ttctgtagta cctcgacgtg
    99121 acatgagcgc gaaaggggtt caagaatcag ttttcttttt ataagggcta aaatcattta
    99181 ttttggcttt ttgaccccat attgtagggt ggatctcgaa agatatgaaa gatctccctc
    99241 caagccgtac atacgacttt catcgaatac ggctttccac agaattccat actcgatctc
    99301 atagatacat atggaattct gtttactcac tttaaattga gtatccgttt cccccccctt
    99361 tcctgctagg attggaaatc ctgtatttta catatccata cgattgagtc cttgggtttc
    99421 cgaaatagtg taaatagtgt aaaaagaagt gcttcgaatc attgctattt gacccggacc
    99481 tgttctaaaa aagtcgagac atttcgaatt gtttgttgac acggacaaag tcagggaaaa
    99541 cttctgaaat tatttcaata ttggaccttg gacatataat agttccgaat cgaatctctt
    99601 tagaaagaag atcttttgtc tcacggtagc ctgctccagt ccccttacga aactttcgtt
    99661 attgggttag ccatacactt cacatgtttc tagcgattca catggcatca tcaaatgata
    99721 caagtcttgg ataagaatct acaacgcact agaacgccct tgttgacgat cctttactcc
    99781 gacagcatct agggttcctc gaacaatgtg atatctcaca ccgggtaaat ctttaaccct
    99841 cccccctctt actaagacta cagaatgttc ttgtgaatta tggccaatac caggtatata
    99901 agcagtgatt tcaaacccag aggttaatcg tactctggca actttacgta aggcagagtt
    99961 tggttttttg ggggtgatag tggaaaagtt gacagataag tcacccttac tgccactcta
   100021 cagaaccgta catgagattt tcgcctcata cggctcctcg ttcaattctt tcgaagtcat
   100081 cgggtccttt tcctcgttcg ataatctcct cccttcttcc actccgtccc gaagagtaac
   100141 taggaccaat tcagtcacgt tttcatgttc caattgaaca ctttcctttt ttgattattc
   100201 tcaaaggaga agattattct ctttttaaca aacatctgcg gatccaatca cacgatctta
   100261 taataagaat aagaacaaga gatctttctc gatcaatccc tttgcccctc attcttcgag
   100321 aatcagaaag atccttttca agtttgaatt tgttcatttt gaatctgggt tcttctactt
   100381 tatttttatt tacttatttc tttattattt tttttccctc tcttttcttt ttttatttct
   100441 tttttttatt ttattccctt ccatcattcc ttaagtccca taggtttgat cctatcgaat
   100501 ctgatccatt ttctcattga gcgaagggta cgaaataaat cggatttctt tttcgatcaa
   100561 aagtactatg tgaaatcttc ggttttttcc tctttctcta tccctatccc ataggtacag
   100621 catttgaatc catagagaac cgtttcttct gtatctatat gaatcgatat tattccattc
   100681 caattccttc ccgatacctc ccaaggaaaa tcccgaattg gatcccaaat tgacgggtta
   100741 gtgtgagctt atccatgcgg ttatgcactc ttcgaatggg aatccatttt ctgaaagatc
   100801 ctggctttcg tgctttggtg ggtctccgag atcctttcga cgacctatgt tgtgttgaag
   100861 ggatatctat atgatccgat cgattgcgta aagcccgcgg tagcaacgga accggggaaa
   100921 gtatacataa gtatacagaa aagacagttc ttttctattc tattagtatt ttgattctat
   100981 tagtattaga ttagtattag ttagttatcc cggctcagtg agtcctttct tccgtgatta
   101041 actgttggca ccagtcctac attttgtctc tgtggaccga ggagaaaggg ggctcggcgg
   101101 gaagaggatt gtaccatgag agaagcaagg aggtcaacct ctttcaaata tacaacatgc
   101161 attctggcaa tgcaatgtag ttggactttc atcttcatgc gaatgaatca tcttttccac
   101221 ggaggcaaat ctttgcctgc taggcaagag gatagcaagt tcaaaattct gtttcgtctg
   101281 tttcggtaga catgtatttc tattactatg aaattcataa atgaagtagt taatcgtttt
   101341 gtcaattttt cggggtctta aaggggcgtg gaaagacata agaactcttg aatggaaatc
   101401 gaaaagagat ggaactccgg ttccttcgga aatggtaaga tctttggcgc aagaagaagg
   101461 ggttgatccg tatcatcttg acttggttct gatttcgcta tttttttaag aatactgctt
   101521 ctcctacccg tatcgaatag aacttcttca tgtaaaacct gcttgattta gatcgggaga
   101581 atcgtacggt tttatgaaag catatgctat ggttcgaatc cgtagtcaat cctatttcta
   101641 ggagcagttg acaattgaat ccgatttttc ccattccatt catttcgtat ccgtaatagt
   101701 gcgaaaggaa ggcccggttc caagttgttc aagaatagtg gcgttgagtt tctcgaccct
   101761 ttgccttagg attagtcagt tctatttctt ggtgggggca gggaagggat ataactcagc
   101821 ggtagagtgt caccttgacg tggtggaagt catcagttcg agcctgatta tccctaaacc
   101881 caatatgagt tgtgggtttt tctattttga cttgcccccc cgccgtgatc gaataagaat
   101941 ggataagagg ctcgtgggat tgacgtgagg gggtagggat ggctatattt ctgggagcga
   102001 actccaggcg aatatgaagc gcatggatac aagttatgcc ttggaatgaa agacaattcc
   102061 gaatcagctt tgtctacgaa caaggaagct ataagtaatg caactatgaa tctcatggag
   102121 agttcgatcc tggctcagga tgaacgctgg cggcatgctt aacacatgca agtcggacgg
   102181 gaagtggtgt ttccagtggc ggacgggtga gtaacgcgta agaacctgcc cttgggaggg
   102241 gaacaacagc tggaaacggc tgctaatacc ccgtaggctg aggagcaaaa ggaggaatcc
   102301 gcccgaggag gggctcgcgt ctgattagct agttggtgag gcaatagctt accaaggcga
   102361 tgatcagtag ctggtccgag aggatgatca gccacactgg gactgagaca cggcccagac
   102421 tcctacggga ggcagcagtg gggaattttc cgcaatgggc gaaagcctga cggagcaatg
   102481 ccgcgtggag gtagaaggcc cacgggtcgt gaacttcttt tcccggagaa gaagcaatga
   102541 cggtatctgg ggaataagca tcggctaact ctgtgccagc agccgcggta atacagagga
   102601 tgcaagcgtt atccggaatg attgggcgta aagcgtctgt aggtggcttt ttaagtccgc
   102661 cgtcaaatcc cagggctcaa ccctggacag gcggtggaaa ctaccaagct ggagtacggt
   102721 aggggcagag ggaatttccg gtggagcggt gaaatgcgta gagatcggaa agaacaccaa
   102781 cggcgaaagc actctgctgg gccgacactg acactgagag acgaaagcta ggggagcgaa
   102841 tgggattaga taccccagta gtcctagccg taaacgatgg atactaggcg ctgcgcgtat
   102901 cgacccgtgc agtgctgtag ctaacgcgtt aagtatcccg cctggggagt acgttcgcaa
   102961 gaatgaaact caaaggaatt gacgggggcc cgcacaagcg gtggagcatg tggtttaatt
   103021 cgatgcaaag cgaagaacct taccagggct tgacatgccg cgaatcctct tgaaagagag
   103081 gggtgccttc gggaacgcgg acacaggtgg tgcatggctg tcgtcagctc gtgccgtaag
   103141 gtgttgggtt aagtcccgca acgagcgcaa ccctcgtgct tagttgccac cgttgagttt
   103201 ggaaccctga gcagactgcc ggtgataagc cggaggaagg tgaggatgac gtcaagtcat
   103261 catgcccctt atgccctggg cgacacacgt gctacaatgg ccgggacaaa gggtcgcgat
   103321 cccgcgaggg tgagctaact ccaaaaaccc gtcctcagtt cggattgcag gctgcaactc
   103381 gcctgcatga agccggaatc gctagtaatc gccggtcagc catacggcgg tgaattcgtt
   103441 cccgggcctt gtacacaccg cccgtcacac tatgggagct ggccatgccc gaagtcgtta
   103501 ccttaaccgc aaggaggggg gtgccgaagg cagggctagt gactggagtg aagtcgtaac
   103561 aaggtagccg tactggaagg tgcggctgga tcacctcctt ttcagggaga gctaatgctt
   103621 gttgggtatt ttggtttgac accgcttcac acccaaaaag aagcgagcta cgcctgagtt
   103681 aaacttggag atggaagtct tctttcgttt ctcgacggtg aagtaagacc aagcccatga
   103741 gcttattatc ctaggtcgga acaagttgat aggatccccc ttttacgccc ccatgtccct
   103801 cccgtgtggc gacatggggg cgtaaaaagg aaagagaggg atggggtttc tctcgctttt
   103861 ggcatagtgg gcccccagcg ggaggcccac acgccgggct attagctcag tggtagagcg
   103921 cgcccctgat aattgcgtcg ttgtgcctgg gctgtgaggg ctctcagcca catggatagt
   103981 tcaatgtgct catcagcgcc tgaccctgag atgtggatca tccaaggcac attagcatgg
   104041 cgtacttctc ctgttcgaac cgggggtttg aaaccaaact cctcctcagg aggatagatg
   104101 gggcgattca ggtgagatcc aatgtagatc caactttcta ttcactcgtg ggatccgggc
   104161 ggtccggggg ggactaccac ggctcctctc ttctcgataa tccatacatc ccttatcagt
   104221 gtatggacag ctatctctcg agcacaggtt taggttcggc ctcaatggga aaaaaaaatg
   104281 gagcacctaa caacgtatct tcacagacca agaactacga gatcgcccct ttcatttcat
   104341 tctggggtga cggagggatc gtaccattcg agcctttttt tcatgctttt cccggaggtc
   104401 tggagaaagc tgcaatcaag aagaactttt tccttttcct ttccgcaggg accaggggat
   104461 tggatctagc cgtaagaaga atgcttggct gataaataac tcacttcttg gtcttcgacc
   104521 ccctcagtca ctacgaatgc ccccgatcgg tgcaatggga tgtgtctatt tatctatctc
   104581 ttgactcgaa atgggagcag gtttgaaaaa ggatcttaga gtgtctaggg ttggccggga
   104641 gggtctctta acgccttctt ttttcttctc atcggagtta tttcacaaat acttgccatg
   104701 gtaaggaaga aggggggaac aagcacactt ggagagcgca gtacaacgga gagttgtatg
   104761 ctgcgttcgg gaaggatgaa tcgctcccga aacggaatct attgattctc tcccaattgg
   104821 ttggaccgta ggtgcgatga tttacttcac gggcgaggtc tctggttcaa atccaggatg
   104881 gcccagctgc gccaaggaaa agaatagaag aagcatctga ctccttcatg catgctccac
   104941 ttggctcggg gggatatagc tcagttggta gagctccgct cttgcaattg ggtcgttgcg
   105001 attacgggtt ggatgtctaa ttgtccaggc ggtaatgata gtatcttgta cctgaaccgg
   105061 tggctcactt tttctaagta atggggaaga ggaccgaaac atgccactga aagactctac
   105121 tgagacaaag atgggctgtc aagaatgtag aagaggtagg atgggcggtt ggtcagatct
   105181 agtatggatt gtacatggac ggtagttgga gtcggcggct ctcttagggt tccctcatct
   105241 gggatccctg gggaagggga tcaagttggc ccttgcgaac agcttgatgc actatctccc
   105301 ttcaaccctt tgagcgaaat gcgacaaaag gaaggaaaat ccatggaccg accccatcgt
   105361 ctccaccccg taggaactac gagatcaccc caaggatgcc ttcggtatcc aggggtcgcg
   105421 gaccgaccat agaaccctgc tcaataagtg gaatgcatta gctgtccact ctcaggttgg
   105481 gcagtaaggg tcggagaagg gcaattactc attcttaaaa ccagcattct taagaccaaa
   105541 gagtcggggc ggaaaagggg ggaaagccct ccgttcctgg ttctcctgta gctggatcct
   105601 ccggaaccac aagaatcctt agttagaatg ggattccaac tcagcacctt ttcttttgag
   105661 attttgagaa gagttgctct ttggagagca cagtacgatg aaagttgtaa gctgtgttcg
   105721 ggggggagtt attgtctatc gttggcctct atggtagaat cagtgggggc ctgagaggcg
   105781 gtggtttacc ctgtggcgga tgtcagcggt tcgagtccgc ttatctccaa ctcgtgaact
   105841 tagccgatac aaagaatatg atagcaccca atttttccga ttcggcagtt cgatctatgg
   105901 tttatcattc atggacgttg ataagatcct tccatttagc agcaccttag gatggcatag
   105961 ccttaaagta aagttaaggg cgaggttcaa acaaggaaag gcttacggtg gatacctagg
   106021 cacccagaga cgaggaaggg cgtagtaagc gacgaaatgc ttcggggagt tgaaaataag
   106081 cgtagatccg gagattcccg aataggtcaa cctttcgaac tgctgctgaa tccatgggca
   106141 ggcaagagac aacctggcga actgaaacat cttagtagcc agaggaaaag aaagcaaaag
   106201 cgattcccgt agtagcggcg agcgaaatgg gagcagccta aaccgtgaaa acggggttgt
   106261 gggagagcaa tacaagcgtc gtgctgctag gcgaagcggt ggagtgctgc accctagatg
   106321 gcgagagtcc agtagccgaa agcatcacta gcttacgctc tgacccgagt agcatggggc
   106381 acgtggaatc ccgtgtgaat cagcaaggac caccttgcaa ggctaaatac tcctgggtga
   106441 ccgatagcga agtagtaccg tgagggaagg gtgaaaagaa cccccatcgg ggagtgaaat
   106501 agaacatgaa accgtaagct cccaagcagt gggaggagac cagggctctg accgcgtgcc
   106561 tgttgaagaa tgagccggcg actcataggc agtggcttgg ttaagggaac ccaccggagc
   106621 cgtagcgaaa gcgagtcttc atagggcact tgtcactgct tatggacccg aacctgggtg
   106681 atctatccat gaccaggatg aagcttgggt gaaactaagt ggaggtccga accgactgat
   106741 gttgaagaat cagcggatga gttgtggtta ggggtgaaat gccactcgaa cccagagcta
   106801 gctggttctc cccgaaatgc gttgaggcgc agcagttgac tggacatcta ggggtaaagc
   106861 actgtttcgg tgcgggccgc gagagcggta ccaaattgag gcaaactctg aatactagat
   106921 atgacctcaa aataacaggg gtcaaggtcg gccagtgaga cgatggggga taagcttcat
   106981 cgtcgagagg gaaacagccc ggatcaccag ctaaggcccc taaatgaccg ctcagtgata
   107041 aaggaggtag gggtgcagag acagccagga ggtttgccta gaagcagcca cccttgaaag
   107101 agtgcgtaat agctcactga tcgagcgctc ttgcgccgaa gatgaacggg gctaagcgat
   107161 ctgccgaagc tgtgggatgt aaaaatgcat cggtagggga gcgttccgcc ttagagggaa
   107221 gcacccgcgc gagcggcggt ggacgaagcg gaagcgagaa tgtcggcttg agtaacgcaa
   107281 acattggtga gaatccaatg ccccgaaaac ccaagggttc ctccgcaagg ttcgtccacg
   107341 gagggtgagt cagggcctaa gatcaggccg aaaggcgtag tcgatggaca acaggtgaat
   107401 attcctgtac taccccttgt tggtcccgag ggacggagga ggctaggtta gccgaaagat
   107461 ggttatcggt tcaaggacgc aaggtgcccc tgctttttca gggtaagaag gggtagagaa
   107521 aatgccccga gccaatgttc gagtaccagg cgctacggcg ctgaagtaac ccatgctata
   107581 ctcccaggaa aagctcgaac gaccttcaac aaaagggtac ctgtacccga aaccgacaca
   107641 ggtgggtagg tagagaatac ctaggggcgc gagacaactc tctctaagga actcggcaaa
   107701 atagccccgt aacttcggga gaaggggtgc ctcctcacaa agggggtcgc agtgaccagg
   107761 cccgggcgac tgtttaccaa aaacacaggt ctccgcaaag tcgtaagacc atgtatgggg
   107821 gctgacgcct gcccagtgcc ggaaggtcaa ggaagttggt gacctgatga caggggagcc
   107881 ggcgaccgaa gccccggtga acggcggccg taactataac ggtcctaagg tagcgaaatt
   107941 ccttgtcggg taagttccga cccgcacgaa aggcgtaacg atctgggcac tgtctcggag
   108001 agaggctcgg tgaaatagac atgtctgtga agatgcggac tacctgcacc tggacagaaa
   108061 gaccctatga agcttcactg ttccctggga ttggctttgg gcttttcctg cgcagcttag
   108121 gtggaaggcg aagaaggcct ccttccgggg gggcccgagc catcagtgag ataccactct
   108181 ggaagagcta gaattctaac cttgtgtcag gacctacggg ccaagggaca gtctcaggta
   108241 gacagtttct atggggcgta ggcctcccaa aaggtaacgg aggcgtgcaa aggtttcctc
   108301 gggccggacg gagattggcc ctcgagtgca aaggcagaag ggagcttgac tgcaagaccc
   108361 acccgtcgag cagggacgaa agtcggcctt agtgatccga cggtgccgag tggaagggcc
   108421 gtcgctcaac ggataaaagt tactctaggg ataacaggct gatcttcccc aagagctcac
   108481 atcgacggga aggtttggca cctcgatgtc ggctcttcgc cacctggggc tgtagtatgt
   108541 tccaagggtt gggctgttcg cccattaaag cggtacgtga gctgggttca gaacgtcgtg
   108601 agacagttcg gtccatatcc ggtgtgggcg ttagagcatt gagaggacct ttccctagta
   108661 cgagaggacc gggaaggacg cacctctggt gtaccagtta tcgtgcccac ggtaaacgct
   108721 gggtagccaa gtgcggagcg gataactgct gaaagcatct aagtagtaag cccaccccaa
   108781 gatgagtgct ctcctattcc gacttcccca gagcctctgg tagcacagcc gagacagcga
   108841 cgggttctct gcccctgcgg ggatggagcg acagaagttt tgagaattca agagaaggtc
   108901 acggcgagac gagccgttta tcattacgat aggtgtcaag tggaagtgca gtgatgtatg
   108961 cagctgaggc atcctaacag accggtagac ttgaaccttg ttcctacatg acccgatcaa
   109021 ttcgatcagg cactcgccat ctattttcat tgttcaactc tttgacaaca tgaaaaaacc
   109081 aaaagctctg ccctccctct ctatcggatg gaagggcaga ggcctttggc gtcccctcca
   109141 gtcaagaatt ggggcctcac aatcactagc caatatgctt ttctcgcatg cctttcttcg
   109201 ttcatggttc gatattctgg tgtcctaggc gtagaggaac cacaccaatc catcccgaac
   109261 ttggtggtta aactctactg cggtgacgat actgtagggg aggtcctgcg gaaaaatagc
   109321 tcgacgccag gatgataaaa agcttaacac ctctcgttct tattcccttt gcaatatgaa
   109381 aaaaaaaaat gaaaaatgca aaagtcgtct tattcaaaac cccaattatg aaatcccttc
   109441 tcccccactt cacacctagt aacgcaccgt gttcttatag agagaataga gagaaaggtg
   109501 ctttcacatc ttcttaaccc gaaatggctg aggagaggaa aggttccttt tttttagggt
   109561 acttccggga acagatccag tggagacggg gcggggcctg tagctcagag gattagagca
   109621 cgtggctacg aaccacggtg tcgggggttc gaatccctcc tcgcccacaa ccggcccaaa
   109681 agggaaggac ccttccctct gggggtagga aaatcatgat cgggatagcg gacccaaagc
   109741 tatggaactt gggtgtgggt cttttgtcga aatggagtag ccttactttt tctttttttt
   109801 tttatttacc attcatggtt ttttaaataa agtatgcccg gcccgaagca gaatagcaga
   109861 gcaagtatta gtagcatagc aaaaatgtgt tcctcgtcat taatatgttt gctcgcggta
   109921 attgtggcct ctcgggagaa tcgattactg catctttgat gcacttgcta gtactagtac
   109981 atctgagaat tcttaattgg ctaattggaa atagcccccg gactatggaa caaaggatta
   110041 tcccggacct acaccgaggt attgacggtt attctcaaat atcgcagaac agaatgtgat
   110101 acgatgagat agaatgcaat agaaacaaag acacagggaa cgggttacct acttttaacg
   110161 gtcaaagcga accccttcat tctgacattc tgaattcttt aattcggaat gaatcaaatc
   110221 tccccaagta ggattcgaac ctacgaccag tcagttaaca gccgaccgct ctaccactga
   110281 gctactgagg aacagcggga gattctatct catagagttc aattcccgtt ctcaacccat
   110341 gaccaatatg aactcgaagt ttccttcgta actccccgaa cttcttcgta gtggctccgt
   110401 cccatgcccc gtttcatagg gaaccacaaa gtggctctat ttcattatat tccatccata
   110461 tcccaattcc attcatttaa tatccctttg gtgtcattga cataagaatt gatataagag
   110521 atgtcgtttc tagtctatct gtttctattt ctatatatgg aaagttcaaa aatcatcata
   110581 taataatcca gaaattgaaa tagaaaagaa aaaagggagg tttgtgatga tttttcaatc
   110641 ttttatacta ggtaatctag tatccttatg catgaagata atcaattcgg tcgttgtggt
   110701 cggactctat tatggatttc tgaccacatt ctccataggg ccctcttatc tcttacttct
   110761 ccgagctcgg gttatggaag aaggaaccga gaagaaggta tcggcaacaa ctggttttat
   110821 tgcgggacag ctcatgatgt tcatatcgat ctattatgcg cctctgcatc tagcattggg
   110881 tagacctcat acaataactg tcctagctct accgtatctt ttgtttcatt tcttctggaa
   110941 caatcacaaa cactcttttg attatggatc tactaccaga aattcaatgc gtaatcttag
   111001 cattcaatgt gtattcctga ataatctcat ttttcaatta ttcaaccatt tcattttacc
   111061 aagttcaatg ttagccagat tagtcaacat ttatatgttt cgatgcaaca acaagatgtt
   111121 atttgtaaca agtagttttg ttggttggtt aattggtcac attttattca tgaaatgggt
   111181 tggattggta ttagtttgga tacagcaaaa gaattctatt aggtctaatg tacttattcg
   111241 atctaataag taccttgtgt cagaattgag aaattctatg gctcgaatct atagtattct
   111301 cttatttatt acctgtatct actatttagg cagaataccg tcacccattt ttactaagaa
   111361 actgaaagtg aaagaaacct cagaaacgga agaaagggag gaagaaacag atgtagaaat
   111421 agaaacaact ttcgaaagga gggggactaa acaggaacaa gaggtatcca ccgaagaaga
   111481 tccttctcct tccctttttt tggaagaaaa ggaggatccg gatgggaatc aagaaaattc
   111541 gaagttagaa atatttaaag aaaaagaaga gaaatattta ttatggtttg agaaacctct
   111601 cgcgactctt cttttcgact ataaacaatg gaatcgccca tttcgatata aaaaaaagaa
   111661 aagaaataat cgatttatta atgttgtaag aaatgaaatg tcacactttt ttttttatac
   111721 atgtcaaagt gatggaaaag aaaggatctc ttttacgtat ccagcaagtt tgtcaacctt
   111781 tttggaaatg atacaacaaa agatgtcttt tttaacaaaa gaaaaactat cctctgatga
   111841 attgtataat aattggagtt acaccaatga aaaaaaaaat aacttaaaca aggagtttag
   111901 gaatagaaat gaattaatga attaataatt aatgattaaa ataatgtaat gattaaaaga
   111961 ttaaaaaaaa tattaataca taaaataaat atactaagag ataaaaagag atgcgacttc
   112021 cccctacata ttttaaacct tcccctacaa aaaaactggt aataccaacc ccattcgtaa
   112081 ttccatcaat cactcgtcta tcgaacaaat gggttagttc agctaatcct cttatccatt
   112141 gagttaagga tagtgcataa aaagcatcta tataagcacg attatatgac caatcatata
   112201 gcaaattgat aattttatct cccaaaactc tttgactctt attgactctt ttagtaaata
   112261 aattaagtcc attccagttt tggaaagatg aataaaaggg tttatataaa aaagccgcta
   112321 taaatattcc aaaaaacgtt atactaaccg aaaaagttgc atttggcaaa aattcatacc
   112381 aatcaaaaaa atgatttgaa ttttgatgta aaagatttat agacggagtt aacaattttg
   112441 ataagatatc caaatagttt ccttcttgat taaagggaat tcctatggct ccaacaaaca
   112501 aaggaaataa gactaatata agcatagaga atagcatagt attgtccgat tcatggggat
   112561 aaaaaaaagt ctttgtagga ccaaaaggaa aaatagtaag aaaaggcatt tttgttacat
   112621 gagtatccat tcgatatgtt ttcttcgaaa aaaaagaagt cctttccctt tcattattat
   112681 ttatttttat ttttaataaa gcaactaaag gaaaactttt tttaatcgat tttggctctt
   112741 ctttacccca tagagatatt gaatcgaagg aatttccttt tttgccactg taattttgaa
   112801 aacgagcgtt taaatgtcct tcaaaagtaa gtaaataaat ccgaaacata taaaatgcag
   112861 ttaatccagc tgtgaaagaa gcaattattg cgaaaatcgg tgaatataac caactatcat
   112921 taagaatttc atcttttgac caaaaacaag caagaggtgg aataccacaa agagaaagtg
   112981 tacctaataa aaaagcagtt tttgtaattg gcacgtgctt tcttaacccg cccataagag
   113041 ccatattctg gcttttatct ggagcgtatc caacaagagc ttccattgaa tgaataattg
   113101 atccggatcc taaaaacaac aaggctttcg aataagcatg agtaatcaaa tgaaataaag
   113161 cggctcgata agaccccata cctagagcta acaccatata acccaattga gacattgtag
   113221 aataggctaa acttttctta atatcttttt gagcaagagc taaagtggct cctaataata
   113281 ctgttattat acctataaaa gatattagat tcattatgta cggtatcgct atgaaaagtg
   113341 gaagaagacg agctacaaga aaaattcccg ctgctaccat agtagcggcg tggataagag
   113401 ccgaaatagg agtaggcccc tccatggcat caggtaacca tacatgaagg ggaaattgtg
   113461 cggatttagc aactgcgccg ccaaataata gaaaggcaca caaagtaaca aataaaaagt
   113521 taacctcctt attataaatc aagttattga atatttcgaa caaatcccga aattcgaaac
   113581 tacccgttgt ccaataaaga cctaagattc ctaataataa accaaaatcc cctacacgat
   113641 tagttacaaa ggctttttga caagcgcttg ccgcactagg tcgtgtgacc caaaacccta
   113701 ttaatagata agaacacatc ccaaccaatt cccaaaaaat ataaatttgt atcaaattcg
   113761 aacttgtaac taatcccaac attaaagtat tgaaaaaact catataagca aaaaatctca
   113821 aatatccttg atcatgagac atataattgt cgctataaaa aagaaccaga attccaactg
   113881 tggtgattaa tattgacata atagaagtaa gcggatcaat aaagtgtccg aactcgaaag
   113941 aaaaatcatt attgatggtc caagaccata tgtattgata gatagaactc ctatttattt
   114001 gctgaataga tagatcgacc gaaaaaatca taactatact taacaaaaaa atactaggaa
   114061 aagcccaaat acggcgaaga ctttttgttg ccgttggaaa aagtagaagt cccactccta
   114121 ttaacatagg aactggaagc ggaacgaaag gtatgatcca agaatattga tatgtatgtt
   114181 ccataaaaat aataattttt ttattcttaa ttaattgttt ctgattcacc ggttcttatc
   114241 tcttttaaaa gagattacta aagtattaaa aaagcaactg aaactaaaat ggaattttct
   114301 attcgtagtt agtttgaacc tttctcaact gcttcaaaaa atttcaaagt gaaaagaatt
   114361 tttttatact aagtttatac ttttttatac taagtttata cttttttata ctaagtttat
   114421 actaagtaag atttttagga aaacgtagca gcaaattcca atttccatta ttattcccta
   114481 ttacaaaaat ttatggacat atatcaagac taaaaaattg gacaaaaaaa aagaagtact
   114541 tttttttgat atcaatcatc ggatgtccca taactttgcc taataaaaaa agaactaggt
   114601 atttttgttt gtttattcag aataattaac gagtttaatt cgggactgat tgattatgtt
   114661 ctattctaat aaatggcatt taataaccaa ttactagaaa agaaaaaaga aaaagattca
   114721 agttttttat taggtaatta ggtaggtaag ggttcttaag cttgttcgat atgtattttt
   114781 tatgtacaaa tgtaacatcc caaaaagaga cagagataga aaggtatcac aaataactcc
   114841 gaaatacaaa ttattttgcc tcagatattg tatggaatag gaattgaaaa aaaaaaaaaa
   114901 atgatttgtt ttaaacaata gatgtctttc acatccaatt tttgcaatga ataacttttt
   114961 attttttgaa tggcagttcc aaaaaaacgt agttctatat taaaaaaacg tattcgtaaa
   115021 aatatttgga aaaaaggggg atattgggca gcgctgaaag ctttttcgtt agcgaaatcc
   115081 ctttcgaccg ggaattcaaa aagttttttg tacgacaaat aattaataaa acgttggaat
   115141 aattggaatc cgcatccacc tgactccaaa aacgagccaa tttagtttcg aatttagatt
   115201 caattttgta atatagaata gaaaaataga agtaaaaaaa aaatcgaaat agaaaaagta
   115261 agtaataaat aatgatttcc attccctact gttttgaacc aatggatttg gctactgaat
   115321 tggtactttt tttttatttg aaaaaaaaaa aaagaataaa aaattgagag ttttgccttt
   115381 atttgtattt gaatatgctt ttcattcccg ggatggggat tcttaatttc cccatcaacc
   115441 acccacttat aaataagaca ataataaagg ttttgttttg tcttttcttt ttttttttct
   115501 tttatatttc tccttttcta tttcaattta tgctattcta tagcataaat tgaaatcttt
   115561 agacaaaagc aatgagttgt tgaaactaat tattaattat actttttttt tttactttct
   115621 gaatcatcac tccaagtgag aatgagaaaa gcgtctttcg ccatttcggc gtatttctaa
   115681 tttctatacg aatagtatgc aatttacaat ttataagtaa taaaaaaatc ctatgtttga
   115741 aagggaggat caatctaaaa atatcgattt ttagaatttt tagaattcgg atttagaaat
   115801 aaatttttga agtaggacaa tagaaatcga aattctttta tataatatgt atagctcaat
   115861 acctaattgg tttgataaac tctaagacaa attcatactg aaaaaaacct aacgattatc
   115921 acaagacaaa agttatgcaa attaaataaa attttttgaa ttatcggata ttatgcttaa
   115981 attgtgatca tgatccataa aaaagaaaaa gaatatgctc ttgttaagtt aaataaaact
   116041 gaaaccttaa ataactaaat aaaacgataa caaagagact gtttcaatct ctattgaaac
   116101 atgtttttat tcatcaattg aatgcttcct aaaaagaaaa aaaaaaaaga aaaagtattt
   116161 aattgaaact ttctctttca ctttcaatct cgacgattaa ataaaaataa gttattatta
   116221 tttctagcaa gccgctatgg tgaaatcggt agacacgctg ctcttaggaa gcagtgctag
   116281 agcatctcgg ttcgaatccg agtggcggca taacatcttc taaaagatat ataaaagccc
   116341 tataatgaat tgaatttccg atttccattc cgtatactcg agagactttc actttttact
   116401 tttaatttca ttttttattt atgatatttt caactttaga acatatatta actcatatat
   116461 cactttcggt catttcaatt ggaattacaa ttcatttaat aaccttatta gtcgatgaaa
   116521 tcgtaggact atatgattca tcagaaaagg ggatgatagc tacccttttc tgtctaacag
   116581 gattattagt aattcgttgg atttattcgg ggcatttccc attaagtgat ttatatgaat
   116641 cattaatctt tctgtcatgg agtttctcca ttattcatag gattttaaaa cataaaaatc
   116701 atttaagcgc aataaccgcg ccaagtgcta tttttaccca aggctttgca acttcgtgtt
   116761 tgttaaccaa aatgcatcaa tccggaatat tagtgcccgc tctacaagtt cagtggttaa
   116821 tgatgcacgt aagtatgatg gtattcggct atgcagctct tttatgcgga tcattattat
   116881 ccacagctct tctagtcatt acatttcgaa aagtgataag gatttttggt aaaagaaata
   116941 aattattaaa tggaactgta actgagtcat tttccttcgg tgaaatacaa tacatgaatg
   117001 caaaaacaaa tgttttacta aacacttatt ttttttctgc tagaaattat tacaggtatc
   117061 gattgattca acaattggat cattggagtt atcgtattat tagtctagga tttttctttt
   117121 taaccatagg tattctttca ggcgcagtat gggctaatga ggcatgggga tcatattgga
   117181 attgggatcc aaaggaaact tgggcattta ttacttggac tatattcggg atttatttcc
   117241 atactcgaac aaataaaaaa tcggaaggtt ttaattccgc aattgtggct tctatgggct
   117301 ttgttataat ttggatatgt tatttcgggg tcaatctatt aggaataggg ttacatggtt
   117361 atggttcatt taattaacaa ttcacatcta attgaattgc aaattgaaga aaagaaaggg
   117421 cctgatgaag acaaaaatag gacagcgcat atatataaac gaaactgagt ggaaaccgcc
   117481 gagaaccttt tgaatcaagt agtggagtga ttcaaaaggt tctcacaaac gccaaagggg
   117541 tttggttaca attcaaattt attttttctt tttttattca tgaaaattct ctataaaaaa
   117601 tttagataga atagcttcga ccttgtccac tgatagtgac agaacgaaat ccggataaat
   117661 accaatacca agtacgggta gaagaataga gatcaaaaca aataattccc gtggtccaga
   117721 atcaaaaaaa taagagttta cgccattaaa tagcttgtac ccataaaaca tttgccgtaa
   117781 catagataat gaataaatag gagttaatat cattccaatt gccattacaa aagtaatcag
   117841 tatttttgct attaaaaaat atttttggct agtaattatt ccaaaaaaga ctatcaattc
   117901 cgcaacaaaa ccactcatgc ccggtaatgc aagggaagcc attgataaga tactaaatag
   117961 cgtgaatatc tttggaattg gtatagccag tccgcccatt tcgtcgagat aaccatgacg
   118021 tattctatca taactcgttc ctgctaagaa aaatagtgca gcgctaataa acccatgaga
   118081 aattatttgt aaaatggctc cgctgagtcc tgtatcagtt atcgagccaa ttcctataat
   118141 tatgaaaccc atatgagata cagaggaata ggcgattctt ttttttaaat tgcgttggcc
   118201 aggagatgtt aaagctgcat aaattatttg cattgtacct actatgatta accagggaga
   118261 aaatagagaa tgagcgtgcg gtaatagttc catattgatc cgaaccaagc catatgctcc
   118321 catttttaat aagattccgg ccagaagcat acaagtactg taatgggcct ccccgtgggt
   118381 gtctggtaac catgtatgta agggtataat cggtgatttg acagcaaaag caataagaaa
   118441 tccaatatag aatagtattt ccagtgccaa gggatacgat cgattagcta atatttcaaa
   118501 atttaatgtt ggttcattgg aaccatataa accgataccc aaaactccta ttaatagaaa
   118561 aacggaacct cctgcagtgt acaaaataaa ctttgtagct gaataaagac gtttctttcc
   118621 accccacgct gatagaagta gataaacagg aattaattct aattcccaca tgatgaaaaa
   118681 aagtaaaagg tcacgagaag caaatgatcc tatttgaccg ctatacattg ctaacatcag
   118741 gaaatagaat aatcgggaat tccgagtaac tggccaagcc gctaacgtag ctaaagtggt
   118801 gataaatccc gtcaataaaa tgggtcctag ggaaagtcca tctattccca atctccagta
   118861 aaaacaaaaa aaattgatcc atttataatc ctctgcgagt tgtattaatg gatcgtccaa
   118921 ttcgaaatga taacagaagg cataagtcgt tagaaggagt tctagcacgc atatatatat
   118981 agtatacccc ctagtcacct tatttcctct atgagggaga aagaaaatga aaaaacccgt
   119041 ggctatcgga aaaactacaa ttattgttaa ccaaggaaaa aagttcgtgg taaaggcaag
   119101 atacactcga accagacaaa accgtgctcg aaaaatagaa tatatatatt cttaaatttt
   119161 tttttatttt tcgagtacgg gtttttgtcg gtaatcagta agtaaaaaaa aaatgtattc
   119221 aaaatagatt caagtggggt tttggggaac gtatcaatat caataagcta gacccatgct
   119281 tcgagttgtt tcatgccata aataaactcg aacactcaag aaatccgttg gacaggcgga
   119341 ttcacatctc ttacaaccaa cacaatcctc cgttcttgga gcagaagcaa tttgtttagc
   119401 tttacatccg tcccaaggta tcatttctaa tacatccgtg ggacatgctc ggacacattg
   119461 agtacaccct atacatgtat cataaatctt tactgaatgt gacattgaat ctatcaattt
   119521 ctgaattcat aaattttcga tctagtaatt ttggaaatga atcatatatt gaaacaccag
   119581 atcaatcaac gatttaccag aattttggaa tcaatccatt tctggatcaa ctgataagag
   119641 ggaacaaaga tactttgatt ttttacgttt tcgccaatat gatcgaggtt aggacgtatt
   119701 atagatgcta attcgaattg atgaatattc tgattttgaa atactatttt atttattcaa
   119761 caaagtcgat tgattgatac gaatcgattt tctgttacga taaattgacg aaacaatagc
   119821 tgatccgata gctgcttcag cggctgcaat agctataaca aaaattgaga aaatatctcc
   119881 ttttaattgc ctactatcaa aaaaatcgga aaatgttaca aaatttatat taaccgcatt
   119941 tagtataagt tcaagacaca tcagggcccg gacaatattt cggctcgtga tcaatccata
   120001 gataccaata gaaaataaat aagcactcaa aataagtaca tgctcgagca tcattgacca
   120061 actccgtacc aatttcgatt catttcaata tgaacaataa gtcaagtgat ttgattgctt
   120121 ataatctaac aagtatagaa caaaagaata tattgctaat agatcgaatc aaaaaacttc
   120181 tatttgattt atacatgaaa cagtattcaa atagaattga aggcaaatag atgtgataac
   120241 acagaaaagt tgaatttgga ttgctgttgc tagttataaa gattttttac tgacgagcta
   120301 cggcaattgc acctatcaaa gcaactaaaa gaattatcga aatgagttca aatggaagaa
   120361 aaaaatcggt tgataaatga attccaattt gttgactatt acttatcaaa tcttgctcta
   120421 taatctggtt ggatcgtgta gtccaaataa tcccgtacca cgacgtatct agaatagtag
   120481 tgagtaagga caaaaaaata cttgtacaaa ccagagaagt aactccatcc ccaatagtcc
   120541 aaagattcaa atgcaaattg ttggaatagt ctgaaccatt catgaacatt acagcaaata
   120601 tgattaaaac atttacagct cctacataaa taaggagctg tgcagcagct acaaaaggcg
   120661 aatttgatag aatatagaat aaggatatac aaataagaac aaatccaaat gaaaaggcag
   120721 aataaatcgg gttggtaagt aataccactc ccagacctcc taatataaga cccgatccta
   120781 gaaaaactaa aagaaaatca tgtattggtc cagccaaatc cattatatta aaataagaga
   120841 taaataaatc gaaatgtttt ttcatgacct tattgaaccg accaggcaat ttttttattt
   120901 ttatgaggca ttcccgattg aattcaattc aaatctaata ggtgtgaatt gatgtgggta
   120961 cagttattgg atcaatttcg ttcttttctt tattggaaat ggcagttgga aattgaaagt
   121021 ctatatttcg aaaaaattgt ggatatatta acagactttc aatacaaatt aatttgtact
   121081 tctcataatc caatctatag tttctatagt tggaatttgt accaaacaga gagaaagacc
   121141 ttattccttt ataccaacac ggaaccctag taattttcaa taataaagag atttacccgt
   121201 tttttctttg agacgaattc aaaaccgttc gaattgtaaa atcgtaaatt actgacattg
   121261 gtaaacgacc taaagcaatt tgattgtaat tcaattcgtg acggtcgtaa gtagcaagtt
   121321 catattcttc agtcattgat aaacaatttg ttggacaata ctcaacgcag ttaccacaaa
   121381 aaatacaaac tccgaaatca atactgtaat taagcaatcg tttctttcga atatcagttt
   121441 ccaatttcca atcaacaaca ggcagatcta taggacatac acgaacacat acttcacaag
   121501 caatacattt atcaaattca aaatggattc gaccgcggaa acgctccgat gttattaatt
   121561 tttcataagg atattgaata gttacaggga aacgatttgc ttgggataag gtaatcatga
   121621 aactttgacc aatgtacctt gcggctcgta ctgtttgttg accataattc atgaacccag
   121681 ttaccatagg gaacatatcg ggaatatcta tgaataattt tttttctttc tcttgtttga
   121741 ggtaagccgt gaatatagta tccctttttt tgtttacagt gaaaggagtt gggaagaggt
   121801 tgttaataat agattaccga gagaaatagg taaaagaaat ttccagccaa gatttaataa
   121861 ttggtccatt cttagtctag gtaaagtcca tcttgttgtg atagaaatga acaagaacaa
   121921 ataagtttta gctaatgtaa taaagatacc aattgtcgtt ccaaagattc catccgcttt
   121981 atttatttca aataactcag gaacaaatat gtacgggatt gaaagattcc aaccgcccaa
   122041 gtaaagaact gttacaaata atgaggaaac taataaattt agataggaag caacgtaaaa
   122101 taaaccaaat ttgatccccg aatattcggt ttgatagcct gctactaatt cttcttctgc
   122161 ttctggtaaa tcaaaaggta atctttcgca ttctgctagg gaagaaatta gaaaaacgat
   122221 aaaccctata ggttgacgcc acaaattcca cccccaaaaa ccatattttg attgcgcccc
   122281 gactatatca actgtacttg aactattaga taatcatagt cggtaataac attactgttc
   122341 ccatcgctat tacaaaaccg tacatgagat tttcacctca tacggctcct cagggccaca
   122401 aataaatgta aggaccgggc aagtattcgt tatcttgata tggttatagc atagatagac
   122461 tcgtggaagg tccccaatta taccaatgga attctgtctg ctataagaat aaatcaaaaa
   122521 gcatttctga attgatctca tccttccact ttttgggggt gagtaataac ttaataaatc
   122581 cttcaataaa atactctttg tagaaatatc tattgatatt tcgagccatc attttatttt
   122641 cgattacgaa aataaaaatt agacattaca ttagttcatg aatcatgaca caatttttct
   122701 ttctatgaag ctaggaaaga aatactatga agataggaaa taaataagaa aaaatcgctt
   122761 ttctttttat tgtaatttta tttttttcta ttttttttgt tcctcttctt ctttctgaga
   122821 aaaagggggc ctcaaaaaag taaaggatta tttcgttcct gatagtaatt tctttaattg
   122881 ggggatagga gcatactctg aatcggaatt gtggggagta ctgcctgatc atttctacca
   122941 acttaaagcc ccaattagta ttctttttat gttatgcaga cgtatctttt tcgttaattt
   123001 acataatctc cattactaat tctttgtgtg tattttagtg ttccttatta tccacccatt
   123061 ttttttttca atcccccgtt cgttaatata tgtattgtaa tacattcaaa catatagtga
   123121 aaactccata cggttgactt ttgagcccgc ttcaagctag gatgaccaat caactaatct
   123181 tggggtaaag ggcatcttcc acttttgttt actttcactt aactcttgta cataggaaat
   123241 gagactcaat ctgcttttac tgcgaattta gaagttgttt tctttcactc atatataact
   123301 atctaatttt tttattaacc taaagaataa ataaatgaat aaaaaaaaaa tgcggatatc
   123361 cattaaattt cttttttttt tttctagaag gaaaagaaaa acttatattt tagcgaatcg
   123421 cacgtagaga tattgataaa acacataaag ttaatggtat ttcataacta atcgattgag
   123481 cagcagctcg cagaccacct aaaaacgaat atttattatt tgatccatat cctgacataa
   123541 gaagtccaat aggagcaata cttgaaacgg caatccataa aaaaatacca atattgagat
   123601 cagctaaaac aaggtgataa ctaaaaggaa ttactgaata acttagtaga attgatatga
   123661 ctgctataga tggtccaata ctgaagaaac gagtatttcc cctagctgga agaagattct
   123721 ctttgaaaag tagttttgtt ccatctgcta aagcttgaag aattccgaaa gggctggcgt
   123781 attcagggcc aatacgttgt tgtattcctg cagatatttc tctttctaac cacacaatta
   123841 ctagtacacc tattgtgatt cctaatacaa gagtcaaaat aggggcaaac acccgtatgg
   123901 tcccatagag ctcttttaag gattccaatc gggaaaaaga attaatatct tgtacttctg
   123961 ttgtatcaac tatcatttca acgatcaact tctcccataa tgatatctat actacctagt
   124021 atcgtcataa tatccgccaa tttcattctt ttaactaact gaggaagaat ttgcaaattg
   124081 ataaaacccg gtgggcgaat tttccatcgc caaggaaaac tactttgatc tcctatcaga
   124141 aaaattccca attctccttt tggggcttcg actctcacat aaagttcttg tttcggtaat
   124201 tcaaaagtag gagaaggttt tttactaatg aatcgatctt caaaatcatt ccattctgga
   124261 tcgctttctc tagcaaagca tcggatttct aaattctcat aggccccccc cggaattcct
   124321 tccaaagcct gttgaataat ttttacggat tctgtcattt caccgattcg gactaaataa
   124381 cgagctaatg aatctccttc tttttgccac tggacttccc aatcaaattc gtcgtaacac
   124441 tcataatgat ccactttacg aagatcccat tctgttccag acgctcgtag cattggtcct
   124501 gataaacccc aatttattgc ttcttctcca ccaaaaatgc ctactccttc aactcgttct
   124561 aaaaagacag ggtttcgtgt aataagtttt tgatattcaa caacccccgt taaaaaataa
   124621 tcacagaaat ccaaacattt ctctatccag ccatggggta aatcggccgc tatccctccg
   124681 atacgaaaat aattatgcat cattctcata ccggtggcag cttcgaatag atcatatact
   124741 aattctcttt ctctgaaaat atagaagaag ggagtctgtg caccgatatc tgccataaaa
   124801 gggccgagcc ataacagatg agaggctata cgactcaact ccaacataat tactctgata
   124861 tagctggccc ttttaggtac ttgaatattt cccaactgtt ctggtccatt tacagttatt
   124921 gcttctgtga acatagtagc taaataatcc caacgtgtta cataaggcag atattgtata
   124981 attgttcggt tttccgcaat tttttccatc cctctgtgta aataacccaa tatcggttca
   125041 cagtcaataa catcttcgcc atcgagagta acgatgagac gaagaacacc atgcattgat
   125101 gggtgatgag gtcccatatt tactctcata aggtcttttc ctgtagctag tatactcatg
   125161 ggtttttcct cgattcattc ttacatgaat tgttgaaaac aaaaagaagt tatcaagatt
   125221 caaaatctaa taaatcaaat aattcaaaaa tttttttttt taaattaacg attttttgac
   125281 tcccggatat tcaactgact aattaattct ttataacgta ctctattttt ctttgacaaa
   125341 taagaaagta gccgttggcg tttttccaga actttccgta aacccctctg agataaagag
   125401 tcttttctgt gcaattccaa atgggaagta agtctttgta tcttattagt gaaacttaat
   125461 acttgaaatt caacagaccc gctgttttct tttttttttt cttgaaaagt aactgagatg
   125521 aatgaatttt ttaccataaa acgaaatcct cttttccctt tcttttaata tgaaatttac
   125581 tgatcagtaa taataatgtt agtcatttga atttgaattg aatatacaca atcatcttaa
   125641 agccgttatg aacttccgat aaaatcaatc aacaatcaat cccattttca atttgattag
   125701 ggataaaaaa ggatggtata tttcttcaaa agagaaaaag cgagacctaa aaaaaaaatt
   125761 ctgttaattc atttatagat ctaaccaatc cgtatgtcct taaagtggta tcctgtatca
   125821 taatggaatg taagacaagg catgtgtcca tctctttgtt ttcatatacc aggtatggta
   125881 cgcgatcgat aagaaaaacg tactagtaac aaatttgcaa tcgtggatac atatgtatcc
   125941 ttatcatact gaaacgactg ccattattgg tattaaacca atagcgattc atacaaacta
   126001 aatcttctaa tcgataattg ggccaaagaa agaactttaa tttaattagt ttctttttct
   126061 ctctagcaag atctttgctt ttatccaaaa cgtgaccccc tttttttacg ttattacaaa
   126121 atacggaatt tctctgaata ccattttgat tcttcgaatt gaaacaaatc agagttctca
   126181 attctctacg acggttaggg aataaaatat tttcaggaac aagcaaatca taattctttt
   126241 tgtctctatt tccagtcatt ctttgatgtc ttgcaatgga ttcataattt ttttttttat
   126301 gaacatagct tttttctcgg tatcttttag taattttgcg cttattctta tgaaccaatg
   126361 aaatacctat gatttgatat ataaaaaact gtccatcgtt ttttacagac agacgaagcg
   126421 gttcgataat aaatattccc cctttcacca attctgtaag agtgaaatcc ttatgaatca
   126481 tcaaaatatc cagacccatt tctccccctt gaatagagga tatagcaatt tctcttggat
   126541 ttatcagtcg aagcaggaga caatagatct tgatattatt tattattctt tgatttaaaa
   126601 aagaatccca tctcaactga aaatgcaaat acttttttag gaagaaataa agttctgctt
   126661 ctgtgttgtt cttgtattgt tttttcgttc tacgtctttt gatgtctgat cccgaagaat
   126721 ttgcttcaac atctttttct tggtttgaga gaactgaccc aagacttact tggttttgtg
   126781 catctgatcg aggattccct tggtctgggg gttctttttc ttctttactt ctattgtata
   126841 attcaagaga gtttttttga ttcgatgata taaaaagatc ttcctttttc tttcgagtta
   126901 tttttttatt cccattttca tttccattaa aactgaaaag aagtaatttg attggtatga
   126961 tccacggttt ttttttatat gcattaaaaa atagcactaa ttctcggaag aaccaaagct
   127021 ccagatttga tataggacaa cttagtattg cttcattcat tcccatccaa tcaaaaaaga
   127081 actttttttg attggatggt ttaatttctt catcttcatg aattgtaaga taaaaaagaa
   127141 ctttcttatt aatttcatca attatttgat acttatcagc cccaatctta gtattttgat
   127201 tcctgttggt accaatatca acccagactt caatatcaac cttatttcta agacaaaaat
   127261 cgagaattct ccaatcaaaa tattttctat ccgaaaattt atccatatcc ataatatcat
   127321 cttcttctag ataattgtta atagggatac ctcccaacat ataaaataat ttgccttccc
   127381 ttatgttgga attagaaaag atttcttctt tattatttac ttggaataat gatttatgaa
   127441 tatacgagtc tttcttatct tcataattaa tagatttata tgataaaaga tcatatctat
   127501 agtgtttttt aaaattatct ttttgattct gtagattctg taatggattc gcttcaaaaa
   127561 aattttgttt gtcggaatga gttaatctat ttttttcata tgaatccttt ttgtttaaat
   127621 ctttcttttg agctatactg tgttgattgg ctatatttcg ccatttttgt ggtactaata
   127681 taggccatct tatccgagat aaatcggatt gatattgata atgccccttt aaccagtttt
   127741 tccatggatt catttcaaaa ttccaaaaag atccatgtct taattcgtaa tgaaatattc
   127801 cttgtttttt aaaataatct tttatttcct tcttaagaaa aagggatgtt ccgtcatatt
   127861 gaaagacaaa tcttaaatta taaaagtgaa taagttgggt ttgtgataat ttgtaaaata
   127921 catatgcttg tgattgtgag aaaaaagaga aatcataaga aatctttgaa ttcttattac
   127981 taaccttaga aagtgatttt tttatagtcg aaataaagtg aattccattt ttacttgttt
   128041 tattaattct ttcctgattt gtttcattat tgtggatatt tttctcaata atttggattt
   128101 tttttggtga ttcaaaaaaa aaaattgcat tgattcttgg aatattgaca atagctagaa
   128161 aaatttttat gtatatcctt tcaatgaaaa attttataaa gaaatatgat ttaccaatta
   128221 atcgagtatt tctttttttt aatatttgcc aaatcttttt ggatgctcct aatattttag
   128281 gacgataact tgttttgttc gaactaatat ttatttcgta agttagcagt ctttttttct
   128341 tttcttttgt aattttttct attttctttt ttattatgtt tgttcgatta gtcaaatctt
   128401 ttattttttt ttcgggcagt gctaaatttg tccaatccat agatcgaatt tgaatggacg
   128461 attcgtgaat catctgatta ctcattatca attttttttt atcttcaccc aattcatcta
   128521 tttctcgcaa tctaaataat ggaatttggt ttgtttttga aagttctttt actcttcctt
   128581 tttcttttag taatagaatt cttttgatga cccatctttt tgtttctttt gcgatttgtt
   128641 gaaaaattct tgttctttct tttacaactc ttaaagactt tgttttcaat tgtctaattt
   128701 ttttttttag ttctttgaaa atgggtttaa aaaatgaagg tctttttcgg ggaggaccaa
   128761 aaggcaattc cgcttccatt ccccaaactg ttaaaaaaca aaaatcgttg tttttttgcc
   128821 cccttttttt tttcattgca tctttatgag ggaattgtag cttagatttg tgccaggggt
   128881 tcaggcaaaa aggaaatagg atctttatct gaataccctc tgttaaccag tttttcggaa
   128941 attctcgttc ggataattga acaccattat gggtgcattt tacatacatt tccctattcc
   129001 aatcctttaa atcctcggac cattcgggaa tttgaaataa tagcatgcga gcaatatttt
   129061 tagctattat cagtgagggt aatataatat attttctaag aatggattga gttaataata
   129121 caaaacttct gagtacttga gcaaaaaaaa atgtattcca gatttctgct atgggtatct
   129181 ctgttttttc ttttcttttg tatttttctc ttttgtcctc ctcttggtta tcaatttttt
   129241 tttgcttttc aattttagaa tcagaaagtt tttggtcttt ttgtttccac atccaatttt
   129301 ttaaaattac tttcatcagt tcggaaatct caaaagaaaa aaaaaaaggt ttgtctagcc
   129361 tgtccaaaaa aagcggggaa tgcgcatttg cttgaaacag ttcccaagta atagttttac
   129421 gtctttgtgc gcgcatggag cctttgatta gacctcgacg aaaatccgat tgttgtgaat
   129481 aatgggtcaa attcactttc ttttcttgct taggactctt agtatatttg gtattaatat
   129541 acgtagaggt atttggcttt ggctggttat cagtaaaaat cactacatgt ttgaactttc
   129601 ttgaacgaat tgcccctgct acagtttcgc ccctgttttt cgttttttgt cctaaaccag
   129661 taattgagtt gtatgaccag cgaggaactt ttttactaat ttcttttatt ccaatagagt
   129721 tttttctaat tctttggtcg ttgggatccg ttataactac atcaaataaa atttttaaaa
   129781 ttagtattcg atcttctgaa tcaatttttt cttgtgtgtg ttctggaaat aaagaacgta
   129841 ctttttttgt tgaaaataat tttatacgaa acctatctag tgtctgctca aattcgggat
   129901 aattcttaat aagaagaaga ccatgaattt tatttatcca aaacgtcctg atgttctttt
   129961 ggctagaagt ttcatttagc gttaggggtg aaaaaaaaaa atcgattctt ccacgataag
   130021 gtccatgcaa aaaaggatca tattttttag gtaagtattc ttgtttagtc ttatcattac
   130081 acagttgagt ccttttttca agtacattca gagtactaga tcctttatct aaaacttcga
   130141 ttctattcct aaactccttg tttaagttat tttttttttc attggtgtaa ctccaattat
   130201 tatacaattc atcagaggat agtttttctt ttgttaaaaa agacatcttt tgttgtatca
   130261 tttccaaaaa ggttgacaaa cttgctggat acgtaaaaga gatcctttct tttccatcac
   130321 tttgacatgt ataaaaaaaa aagtgtgaca tttcatttct tacaacatta ataaatcgat
   130381 tatttctttt ctttttttta tatcgaaatg ggcgattcca ttgtttatag tcgaaaagaa
   130441 gagtcgcgag aggtttctca aaccataata aatatttctc ttctttttct ttaaatattt
   130501 ctaacttcga attttcttga ttcccatccg gatcctcctt ttcttccaaa aaaagggaag
   130561 gagaaggatc ttcttcggtg gatacctctt gttcctgttt agtccccctc ctttcgaaag
   130621 ttgtttctat ttctacatct gtttcttcct ccctttcttc cgtttctgag gtttctttca
   130681 ctttcagttt cttagtaaaa atgggtgacg gtattctgcc taaatagtag atacaggtaa
   130741 taaataagag aatactatag attcgagcca tagaatttct caattctgac acaaggtact
   130801 tattagatcg aataagtaca ttagacctaa tagaattctt ttgctgtatc caaactaata
   130861 ccaatccaac ccatttcatg aataaaatgt gaccaattaa ccaaccaaca aaactacttg
   130921 ttacaaataa catcttgttg ttgcatcgaa acatataaat gttgactaat ctggctaaca
   130981 ttgaacttgg taaaatgaaa tggttgaata attgaaaaat gagattattc aggaatacac
   131041 attgaatgct aagattacgc attgaatttc tggtagtaga tccataatca aaagagtgtt
   131101 tgtgattgtt ccagaagaaa tgaaacaaaa gatacggtag agctaggaca gttattgtat
   131161 gaggtctacc caatgctaga tgcagaggcg cataatagat cgatatgaac atcatgagct
   131221 gtcccgcaat aaaaccagtt gttgccgata ccttcttctc ggttccttct tccataaccc
   131281 gagctcggag aagtaagaga taagagggcc ctatggagaa tgtggtcaga aatccataat
   131341 agagtccgac cacaacgacc gaattgatta tcttcatgca taaggatact agattaccta
   131401 gtataaaaga ttgaaaaatc atcacaaacc tccctttttt cttttctatt tcaatttctg
   131461 gattattata tgatgatttt tgaactttcc atatatagaa atagaaacag atagactaga
   131521 aacgacatct cttatatcaa ttcttatgtc aatgacacca aagggatatt aaatgaatgg
   131581 aattgggata tggatggaat ataatgaaat agagccactt tgtggttccc tatgaaacgg
   131641 ggcatgggac ggagccacta cgaagaagtt cggggagtta cgaaggaaac ttcgagttca
   131701 tattggtcat gggttgagaa cgggaattga actctatgag atagaatctc ccgctgttcc
   131761 tcagtagctc agtggtagag cggtcggctg ttaactgact ggtcgtaggt tcgaatccta
   131821 cttggggaga tttgattcat tccgaattaa agaattcaga atgtcagaat gaaggggttc
   131881 gctttgaccg ttaaaagtag gtaacccgtt ccctgtgtct ttgtttctat tgcattctat
   131941 ctcatcgtat cacattctgt tctgcgatat ttgagaataa ccgtcaatac ctcggtgtag
   132001 gtccgggata atcctttgtt ccatagtccg ggggctattt ccaattagcc aattaagaat
   132061 tctcagatgt actagtacta gcaagtgcat caaagatgca gtaatcgatt ctcccgagag
   132121 gccacaatta ccgcgagcaa acatattaat gacgaggaac acatttttgc tatgctacta
   132181 atacttgctc tgctattctg cttcgggccg ggcatacttt atttaaaaaa ccatgaatgg
   132241 taaataaaaa aaaaaagaaa aagtaaggct actccatttc gacaaaagac ccacacccaa
   132301 gttccatagc tttgggtccg ctatcccgat catgattttc ctacccccag agggaagggt
   132361 ccttcccttt tgggccggtt gtgggcgagg agggattcga acccccgaca ccgtggttcg
   132421 tagccacgtg ctctaatcct ctgagctaca ggccccgccc cgtctccact ggatctgttc
   132481 ccggaagtac cctaaaaaaa aggaaccttt cctctcctca gccatttcgg gttaagaaga
   132541 tgtgaaagca cctttctctc tattctctct ataagaacac ggtgcgttac taggtgtgaa
   132601 gtgggggaga agggatttca taattggggt tttgaataag acgacttttg catttttcat
   132661 tttttttttt catattgcaa agggaataag aacgagaggt gttaagcttt ttatcatcct
   132721 ggcgtcgagc tatttttccg caggacctcc cctacagtat cgtcaccgca gtagagttta
   132781 accaccaagt tcgggatgga ttggtgtggt tcctctacgc ctaggacacc agaatatcga
   132841 accatgaacg aagaaaggca tgcgagaaaa gcatattggc tagtgattgt gaggccccaa
   132901 ttcttgactg gaggggacgc caaaggcctc tgcccttcca tccgatagag agggagggca
   132961 gagcttttgg ttttttcatg ttgtcaaaga gttgaacaat gaaaatagat ggcgagtgcc
   133021 tgatcgaatt gatcgggtca tgtaggaaca aggttcaagt ctaccggtct gttaggatgc
   133081 ctcagctgca tacatcactg cacttccact tgacacctat cgtaatgata aacggctcgt
   133141 ctcgccgtga ccttctcttg aattctcaaa acttctgtcg ctccatcccc gcaggggcag
   133201 agaacccgtc gctgtctcgg ctgtgctacc agaggctctg gggaagtcgg aataggagag
   133261 cactcatctt ggggtgggct tactacttag atgctttcag cagttatccg ctccgcactt
   133321 ggctacccag cgtttaccgt gggcacgata actggtacac cagaggtgcg tccttcccgg
   133381 tcctctcgta ctagggaaag gtcctctcaa tgctctaacg cccacaccgg atatggaccg
   133441 aactgtctca cgacgttctg aacccagctc acgtaccgct ttaatgggcg aacagcccaa
   133501 cccttggaac atactacagc cccaggtggc gaagagccga catcgaggtg ccaaaccttc
   133561 ccgtcgatgt gagctcttgg ggaagatcag cctgttatcc ctagagtaac ttttatccgt
   133621 tgagcgacgg cccttccact cggcaccgtc ggatcactaa ggccgacttt cgtccctgct
   133681 cgacgggtgg gtcttgcagt caagctccct tctgcctttg cactcgaggg ccaatctccg
   133741 tccggcccga ggaaaccttt gcacgcctcc gttacctttt gggaggccta cgccccatag
   133801 aaactgtcta cctgagactg tcccttggcc cgtaggtcct gacacaaggt tagaattcta
   133861 gctcttccag agtggtatct cactgatggc tcgggccccc ccggaaggag gccttcttcg
   133921 ccttccacct aagctgcgca ggaaaagccc aaagccaatc ccagggaaca gtgaagcttc
   133981 atagggtctt tctgtccagg tgcaggtagt ccgcatcttc acagacatgt ctatttcacc
   134041 gagcctctct ccgagacagt gcccagatcg ttacgccttt cgtgcgggtc ggaacttacc
   134101 cgacaaggaa tttcgctacc ttaggaccgt tatagttacg gccgccgttc accggggctt
   134161 cggtcgccgg ctcccctgtc atcaggtcac caacttcctt gaccttccgg cactgggcag
   134221 gcgtcagccc ccatacatgg tcttacgact ttgcggagac ctgtgttttt ggtaaacagt
   134281 cgcccgggcc tggtcactgc gacccccttt gtgaggaggc accccttctc ccgaagttac
   134341 ggggctattt tgccgagttc cttagagaga gttgtctcgc gcccctaggt attctctacc
   134401 tacccacctg tgtcggtttc gggtacaggt acccttttgt tgaaggtcgt tcgagctttt
   134461 cctgggagta tagcatgggt tacttcagcg ccgtagcgcc tggtactcga acattggctc
   134521 ggggcatttt ctctacccct tcttaccctg aaaaagcagg ggcaccttgc gtccttgaac
   134581 cgataaccat ctttcggcta acctagcctc ctccgtccct cgggaccaac aaggggtagt
   134641 acaggaatat tcacctgttg tccatcgact acgcctttcg gcctgatctt aggccctgac
   134701 tcaccctccg tggacgaacc ttgcggagga acccttgggt tttcggggca ttggattctc
   134761 accaatgttt gcgttactca agccgacatt ctcgcttccg cttcgtccac cgccgctcgc
   134821 gcgggtgctt ccctctaagg cggaacgctc ccctaccgat gcatttttac atcccacagc
   134881 ttcggcagat cgcttagccc cgttcatctt cggcgcaaga gcgctcgatc agtgagctat
   134941 tacgcactct ttcaagggtg gctgcttcta ggcaaacctc ctggctgtct ctgcacccct
   135001 acctccttta tcactgagcg gtcatttagg ggccttagct ggtgatccgg gctgtttccc
   135061 tctcgacgat gaagcttatc ccccatcgtc tcactggccg accttgaccc ctgttatttt
   135121 gaggtcatat ctagtattca gagtttgcct caatttggta ccgctctcgc ggcccgcacc
   135181 gaaacagtgc tttaccccta gatgtccagt caactgctgc gcctcaacgc atttcgggga
   135241 gaaccagcta gctctgggtt cgagtggcat ttcaccccta accacaactc atccgctgat
   135301 tcttcaacat cagtcggttc ggacctccac ttagtttcac ccaagcttca tcctggtcat
   135361 ggatagatca cccaggttcg ggtccataag cagtgacaag tgccctatga agactcgctt
   135421 tcgctacggc tccggtgggt tcccttaacc aagccactgc ctatgagtcg ccggctcatt
   135481 cttcaacagg cacgcggtca gagccctggt ctcctcccac tgcttgggag cttacggttt
   135541 catgttctat ttcactcccc gatgggggtt cttttcaccc ttccctcacg gtactacttc
   135601 gctatcggtc acccaggagt atttagcctt gcaaggtggt ccttgctgat tcacacggga
   135661 ttccacgtgc cccatgctac tcgggtcaga gcgtaagcta gtgatgcttt cggctactgg
   135721 actctcgcca tctagggtgc agcactccac cgcttcgcct agcagcacga cgcttgtatt
   135781 gctctcccac aaccccgttt tcacggttta ggctgctccc atttcgctcg ccgctactac
   135841 gggaatcgct tttgctttct tttcctctgg ctactaagat gtttcagttc gccaggttgt
   135901 ctcttgcctg cccatggatt cagcagcagt tcgaaaggtt gacctattcg ggaatctccg
   135961 gatctacgct tattttcaac tccccgaagc atttcgtcgc ttactacgcc cttcctcgtc
   136021 tctgggtgcc taggtatcca ccgtaagcct ttccttgttt gaacctcgcc cttaacttta
   136081 ctttaaggct atgccatcct aaggtgctgc taaatggaag gatcttatca acgtccatga
   136141 atgataaacc atagatcgaa ctgccgaatc ggaaaaattg ggtgctatca tattctttgt
   136201 atcggctaag ttcacgagtt ggagataagc ggactcgaac cgctgacatc cgccacaggg
   136261 taaaccaccg cctctcaggc ccccactgat tctaccatag aggccaacga tagacaataa
   136321 ctcccccccg aacacagctt acaactttca tcgtactgtg ctctccaaag agcaactctt
   136381 ctcaaaatct caaaagaaaa ggtgctgagt tggaatccca ttctaactaa ggattcttgt
   136441 ggttccggag gatccagcta caggagaacc aggaacggag ggctttcccc ccttttccgc
   136501 cccgactctt tggtcttaag aatgctggtt ttaagaatga gtaattgccc ttctccgacc
   136561 cttactgccc aacctgagag tggacagcta atgcattcca cttattgagc agggttctat
   136621 ggtcggtccg cgacccctgg ataccgaagg catccttggg gtgatctcgt agttcctacg
   136681 gggtggagac gatggggtcg gtccatggat tttccttcct tttgtcgcat ttcgctcaaa
   136741 gggttgaagg gagatagtgc atcaagctgt tcgcaagggc caacttgatc cccttcccca
   136801 gggatcccag atgagggaac cctaagagag ccgccgactc caactaccgt ccatgtacaa
   136861 tccatactag atctgaccaa ccgcccatcc tacctcttct acattcttga cagcccatct
   136921 ttgtctcagt agagtctttc agtggcatgt ttcggtcctc ttccccatta cttagaaaaa
   136981 gtgagccacc ggttcaggta caagatacta tcattaccgc ctggacaatt agacatccaa
   137041 cccgtaatcg caacgaccca attgcaagag cggagctcta ccaactgagc tatatccccc
   137101 cgagccaagt ggagcatgca tgaaggagtc agatgcttct tctattcttt tccttggcgc
   137161 agctgggcca tcctggattt gaaccagaga cctcgcccgt gaagtaaatc atcgcaccta
   137221 cggtccaacc aattgggaga gaatcaatag attccgtttc gggagcgatt catccttccc
   137281 gaacgcagca tacaactctc cgttgtactg cgctctccaa gtgtgcttgt tccccccttc
   137341 ttccttacca tggcaagtat ttgtgaaata actccgatga gaagaaaaaa gaaggcgtta
   137401 agagaccctc ccggccaacc ctagacactc taagatcctt tttcaaacct gctcccattt
   137461 cgagtcaaga gatagataaa tagacacatc ccattgcacc gatcgggggc attcgtagtg
   137521 actgaggggg tcgaagacca agaagtgagt tatttatcag ccaagcattc ttcttacggc
   137581 tagatccaat cccctggtcc ctgcggaaag gaaaaggaaa aagttcttct tgattgcagc
   137641 tttctccaga cctccgggaa aagcatgaaa aaaaggctcg aatggtacga tccctccgtc
   137701 accccagaat gaaatgaaag gggcgatctc gtagttcttg gtctgtgaag atacgttgtt
   137761 aggtgctcca tttttttttc ccattgaggc cgaacctaaa cctgtgctcg agagatagct
   137821 gtccatacac tgataaggga tgtatggatt atcgagaaga gaggagccgt ggtagtcccc
   137881 cccggaccgc ccggatccca cgagtgaata gaaagttgga tctacattgg atctcacctg
   137941 aatcgcccca tctatcctcc tgaggaggag tttggtttca aacccccggt tcgaacagga
   138001 gaagtacgcc atgctaatgt gccttggatg atccacatct cagggtcagg cgctgatgag
   138061 cacattgaac tatccatgtg gctgagagcc ctcacagccc aggcacaacg acgcaattat
   138121 caggggcgcg ctctaccact gagctaatag cccggcgtgt gggcctcccg ctgggggccc
   138181 actatgccaa aagcgagaga aaccccatcc ctctctttcc tttttacgcc cccatgtcgc
   138241 cacacgggag ggacatgggg gcgtaaaagg gggatcctat caacttgttc cgacctagga
   138301 taataagctc atgggcttgg tcttacttca ccgtcgagaa acgaaagaag acttccatct
   138361 ccaagtttaa ctcaggcgta gctcgcttct ttttgggtgt gaagcggtgt caaaccaaaa
   138421 tacccaacaa gcattagctc tccctgaaaa ggaggtgatc cagccgcacc ttccagtacg
   138481 gctaccttgt tacgacttca ctccagtcac tagccctgcc ttcggcaccc ccctccttgc
   138541 ggttaaggta acgacttcgg gcatggccag ctcccatagt gtgacgggcg gtgtgtacaa
   138601 ggcccgggaa cgaattcacc gccgtatggc tgaccggcga ttactagcga ttccggcttc
   138661 atgcaggcga gttgcagcct gcaatccgaa ctgaggacgg gtttttggag ttagctcacc
   138721 ctcgcgggat cgcgaccctt tgtcccggcc attgtagcac gtgtgtcgcc cagggcataa
   138781 ggggcatgat gacttgacgt catcctcacc ttcctccggc ttatcaccgg cagtctgctc
   138841 agggttccaa actcaacggt ggcaactaag cacgagggtt gcgctcgttg cgggacttaa
   138901 cccaacacct tacggcacga gctgacgaca gccatgcacc acctgtgtcc gcgttcccga
   138961 aggcacccct ctctttcaag aggattcgcg gcatgtcaag ccctggtaag gttcttcgct
   139021 ttgcatcgaa ttaaaccaca tgctccaccg cttgtgcggg cccccgtcaa ttcctttgag
   139081 tttcattctt gcgaacgtac tccccaggcg ggatacttaa cgcgttagct acagcactgc
   139141 acgggtcgat acgcgcagcg cctagtatcc atcgtttacg gctaggacta ctggggtatc
   139201 taatcccatt cgctccccta gctttcgtct ctcagtgtca gtgtcggccc agcagagtgc
   139261 tttcgccgtt ggtgttcttt ccgatctcta cgcatttcac cgctccaccg gaaattccct
   139321 ctgcccctac cgtactccag cttggtagtt tccaccgcct gtccagggtt gagccctggg
   139381 atttgacggc ggacttaaaa agccacctac agacgcttta cgcccaatca ttccggataa
   139441 cgcttgcatc ctctgtatta ccgcggctgc tggcacagag ttagccgatg cttattcccc
   139501 agataccgtc attgcttctt ctccgggaaa agaagttcac gacccgtggg ccttctacct
   139561 ccacgcggca ttgctccgtc aggctttcgc ccattgcgga aaattcccca ctgctgcctc
   139621 ccgtaggagt ctgggccgtg tctcagtccc agtgtggctg atcatcctct cggaccagct
   139681 actgatcatc gccttggtaa gctattgcct caccaactag ctaatcagac gcgagcccct
   139741 cctcgggcgg attcctcctt ttgctcctca gcctacgggg tattagcagc cgtttccagc
   139801 tgttgttccc ctcccaaggg caggttctta cgcgttactc acccgtccgc cactggaaac
   139861 accacttccc gtccgacttg catgtgttaa gcatgccgcc agcgttcatc ctgagccagg
   139921 atcgaactct ccatgagatt catagttgca ttacttatag cttccttgtt cgtagacaaa
   139981 gctgattcgg aattgtcttt cattccaagg cataacttgt atccatgcgc ttcatattcg
   140041 cctggagttc gctcccagaa atatagccat ccctaccccc tcacgtcaat cccacgagcc
   140101 tcttatccat tcttattcga tcacggcggg ggggcaagtc aaaatagaaa aacccacaac
   140161 tcatattggg tttagggata atcaggctcg aactgatgac ttccaccacg tcaaggtgac
   140221 actctaccgc tgagttatat cccttccctg cccccaccaa gaaatagaac tgactaatcc
   140281 taaggcaaag ggtcgagaaa ctcaacgcca ctattcttga acaacttgga accgggcctt
   140341 cctttcgcac tattacggat acgaaatgaa tggaatggga aaaatcggat tcaattgtca
   140401 actgctccta gaaataggat tgactacgga ttcgaaccat agcatatgct ttcataaaac
   140461 cgtacgattc tcccgatcta aatcaagcag gttttacatg aagaagttct attcgatacg
   140521 ggtaggagaa gcagtattct taaaaaaata gcgaaatcag aaccaagtca agatgatacg
   140581 gatcaacccc ttcttcttgc gccaaagatc ttaccatttc cgaaggaacc ggagttccat
   140641 ctcttttcga tttccattca agagttctta tgtctttcca cgccccttta agaccccgaa
   140701 aaattgacaa aacgattaac tacttcattt atgaatttca tagtaataga aatacatgtc
   140761 taccgaaaca gacgaaacag aattttgaac ttgctatcct cttgcctagc aggcaaagat
   140821 ttgcctccgt ggaaaagatg attcattcgc atgaagatga aagtccaact acattgcatt
   140881 gccagaatgc atgttgtata tttgaaagag gttgacctcc ttgcttctct catggtacaa
   140941 tcctcttccc gccgagcccc ctttctcctc ggtccacaga gacaaaatgt aggactggtg
   141001 ccaacagtta atcacggaag aaaggactca ctgagccggg ataactaact aatactaatc
   141061 taatactaat agaatcaaaa tactaataga atagaaaaga actgtctttt ctgtatactt
   141121 atgtatactt tccccggttc cgttgctacc gcgggcttta cgcaatcgat cggatcatat
   141181 agatatccct tcaacacaac ataggtcgtc gaaaggatct cggagaccca ccaaagcacg
   141241 aaagccagga tctttcagaa aatggattcc cattcgaaga gtgcataacc gcatggataa
   141301 gctcacacta acccgtcaat ttgggatcca attcgggatt ttccttggga ggtatcggga
   141361 aggaattgga atggaataat atcgattcat atagatacag aagaaacggt tctctatgga
   141421 ttcaaatgct gtacctatgg gatagggata gagaaagagg aaaaaaccga agatttcaca
   141481 tagtactttt gatcgaaaaa gaaatccgat ttatttcgta cccttcgctc aatgagaaaa
   141541 tggatcagat tcgataggat caaacctatg ggacttaagg aatgatggaa gggaataaaa
   141601 taaaaaaaag aaataaaaaa agaaaagaga gggaaaaaaa ataataaaga aataagtaaa
   141661 taaaaataaa gtagaagaac ccagattcaa aatgaacaaa ttcaaacttg aaaaggatct
   141721 ttctgattct cgaagaatga ggggcaaagg gattgatcga gaaagatctc ttgttcttat
   141781 tcttattata agatcgtgtg attggatccg cagatgtttg ttaaaaagag aataatcttc
   141841 tcctttgaga ataatcaaaa aaggaaagtg ttcaattgga acatgaaaac gtgactgaat
   141901 tggtcctagt tactcttcgg gacggagtgg aagaagggag gagattatcg aacgaggaaa
   141961 aggacccgat gacttcgaaa gaattgaacg aggagccgta tgaggcgaaa atctcatgta
   142021 cggttctgta gagtggcagt aagggtgact tatctgtcaa cttttccact atcaccccca
   142081 aaaaaccaaa ctctgcctta cgtaaagttg ccagagtacg attaacctct gggtttgaaa
   142141 tcactgctta tatacctggt attggccata attcacaaga acattctgta gtcttagtaa
   142201 gaggggggag ggttaaagat ttacccggtg tgagatatca cattgttcga ggaaccctag
   142261 atgctgtcgg agtaaaggat cgtcaacaag ggcgttctag tgcgttgtag attcttatcc
   142321 aagacttgta tcatttgatg atgccatgtg aatcgctaga aacatgtgaa gtgtatggct
   142381 aacccaataa cgaaagtttc gtaaggggac tggagcaggc taccgtgaga caaaagatct
   142441 tctttctaaa gagattcgat tcggaactat tatatgtcca aggtccaata ttgaaataat
   142501 ttcagaagtt ttccctgact ttgtccgtgt caacaaacaa ttcgaaatgt ctcgactttt
   142561 ttagaacagg tccgggtcaa atagcaatga ttcgaagcac ttctttttac actatttaca
   142621 ctatttcgga aacccaagga ctcaatcgta tggatatgta aaatacagga tttccaatcc
   142681 tagcaggaaa ggggggggaa acggatactc aatttaaagt gagtaaacag aattccatat
   142741 gtatctatga gatcgagtat ggaattctgt ggaaagccgt attcgatgaa agtcgtatgt
   142801 acggcttgga gggagatctt tcatatcttt cgagatccac cctacaatat ggggtcaaaa
   142861 agccaaaata aatgatttta gcccttataa aaagaaaact gattcttgaa cccctttcgc
   142921 gctcatgtca cgtcgaggta ctacagaaga aaaaactgca aaatccgatc caatttatcg
   142981 taatcgatta gttaacatgt tggttaaccg tattctgaaa cacggaaaaa aatcattggc
   143041 ttatcaaatt atctatcgag ccttgaaaaa gattcaacaa aagacagaaa aaaatccact
   143101 atccgtttta cgtcaagcaa tacgtggagt aactcccgat atagcagtaa aagcaagacg
   143161 tgtaggcgga tcgactcatc aagttcccat tgaaatagga tccgcacaag gaaaagcact
   143221 tgccgttcgt tggttattag gggcatcccg aaaacgtccg ggtcgaaata tgactttcaa
   143281 attaagttcc gaattagtgg atgctgccaa agggagtggc gatgccatac gcaaaaagga
   143341 agagactcat agaatggcag aggcaaatag agcttttgca cattttcgtt aatccatgaa
   143401 cagggtctat atagacacat agatccatgg atccatacat ctcgatcgga aaagaatcaa
   143461 tagaaaaaag aaaaagaaag aatcggaatt gatcgatata tttctcgaaa caaacgaaaa
   143521 ggaaacgaaa gatgaaacag aaattatgga tcaactaagc cctctcgggg acttgcttaa
   143581 gaataagaaa gaggaatctc atgtaaatac catggaataa ggtttgatcc tattcatgga
   143641 gattccgtaa atattccatt ccaaaaatag aaagttcgaa acaattggga tttttttgga
   143701 gattggatgc agttactaat tcatgatctg gcatgtacag aatgaaaact tcattctcga
   143761 ttctacgaga atttttatga aagcctttca ttttcttctc ttcgatggaa gttttatttt
   143821 cccagaatgt atcctaattt ttggcctaat tattcttctg atgatcgatt caacctctga
   143881 tcaaaaagat atacctttgt tctatttcat ctcttcaaca agtttagtaa tgagcataac
   143941 ggccctattg ttccgatgga gagaagaacc tatgattagc ttttcgggaa atttccaaac
   144001 gaacaatttc aacgaaatct ttcaatttct tattttacta tgttcaactc tatgtattcc
   144061 tctatccgtg gagtacattg aatgtacaga aatggctata acggagtttc tgttattcat
   144121 attaacagct actctaggag gaatgttttt atgcggtgct aacgatttaa taactatctt
   144181 tgtagctcca gaatgtttca gtttatgctc ctacctatta tctggatata ccaagaaaga
   144241 cgtacggtct aatgaggcta ctatgaaata tttactcatg ggtggggcaa gctcttctat
   144301 tctggttcat ggtttctctt ggctatatgg ttcatccggg ggagagatcg agcttcaaga
   144361 aatagtgaat ggtcttatca atacacaaat gtataactcc ccaggaattt caattgcgct
   144421 tatattcatc actgtaggaa ttgggttcaa gctttcccca gccccttctc atcaatggac
   144481 tcctgacgta tacgaaggag tgcggttcgt tcgaaaaatt cctacctctc tatatatctc
   144541 tgagatgttt ggatttttca aaacttcatg gacatgcaga agagaaatgc tatccccact
   144601 cggaccaaga cataacttta tacttgttca aataacaatt aaggtgaagc agggtcagga
   144661 acaacaaatc tctttatgat aaacagatcc attttgcaag ttcgttatta cgggtagttc
   144721 ctacaaagga tcggactaat gacgtataca atacttgaat tctcgatgta gatgctacag
   144781 agttggttct catccttcag agactacgag tgtaatagga gcatccgtcg acaaaaggat
   144841 caccctaaga tgatcatctc atggctattg agaacgaatc aaatcagatg gttctatttc
   144901 tcaatctttc tgacttgctc ctacggaacc aaggtcgaaa agattgagaa aaataagtca
   144961 ttcacaacca ctgatgaagg attcctcgaa aagttaagga ttagtaatcc tttttcgaaa
   145021 tcgaatggat tcgatcttat acatacgcga ggaaggtaat caaaaaagaa agaagatgag
   145081 ttcttcttta cttttatcac ttaggagccg tgcgagatga aagtctcatg cacggttttg
   145141 aatgagagaa agaagtgagg aatcctcttt tcgactctga ctctcccact ccagtcgttg
   145201 cttttctttc tgttacttcg aaagtagctg cttcagcttc agccactcga attttcgata
   145261 ttccttttta tttctcatca aacgaatggc atcttcttct ggaaatccta gctattctta
   145321 gcatgatatt ggggaatctc attgctatta ctcaaacaag catgaaacgt atgcttgcat
   145381 attcgtccat aggtcaaatc ggatatgtaa ttattggaat aattgttgga gactcaaatg
   145441 gtggatatgc gagcatgata acttatatgc tgttctatat ctccatgaat ctaggaactt
   145501 ttgcttgcat tgtatcattt ggtctacgta ccggaactga taacattcga gattatgcgg
   145561 gattatacac aaaagatcct tttttggctc tctctttagc tctatgtctc ttatccctag
   145621 gaggtcttcc tccactagca ggttttttcg gaaaactcta tttattctgg tgtggatggc
   145681 aggcaggcct atatttcttg gtttcaatag gactccttac gagcgttgtt tctatctact
   145741 attatctaaa aataatcaag ttattaatga ctggacgaaa ccaagaaata acccctcacg
   145801 tgcgaaatta tagaagatcc cctttaagat caaacaattc catcgaattg agtatgattg
   145861 tatgtgtgat agcatctact ataccaggaa tatcaatgaa cccgattatt gcaattgctc
   145921 aggataccct tttttagctt ctagttagct tctagaatcg atttcttagt tcaagatccc
   145981 tcttactaac tggaatcaaa gaattagtag atctgttccg cccaaaatgg gaatgggcta
   146041 gggttatgaa cttataatct ataatctgat gatcgagtcg attccatgat tataagttca
   146101 ttccataccg gaccagaccg gaataggatt ctcattatga gaaggggtca ttcgagcgta
   146161 tctaaataga tactatgttt ccatatggat ccctacgtcg ttacattcca tttaggatta
   146221 ggaataggcg taatcggacc tgctttttcc atatctctcg ttatttggga ccttattcac
   146281 ctctttgggc ttctattgaa tcgagaaatc ggtttgattg tccatctttt tgatataata
   146341 ttaatataga taatatataa ggcatcctcc ggataattca aatcgaagca attggatgtc
   146401 cgattggggc ctatatgaca tgaccgatca atagaaatac tccaacactc cacctttgtc
   146461 atatattcca tacatcacac tagatagata tcatcttcat ggaatacgat tcactttcaa
   146521 gatgccttgg tggtgaaatg gtagacacgc gagactcaaa atctcgtgct aaagagcgtg
   146581 gaggttcgag tcctcttcaa ggcataatat tgagaatgct cattgaatga gcaattcaat
   146641 aagagatctc ggatcgaatc ggtattgata taccgattcg atccgagatc ttggaattgg
   146701 aataagttcg gcagcggatc gcgaaatctt ggggatcttc tctatctaat gaatggggag
   146761 tccgctttga aatcgtccgc cctgcaccca ccccccgagt atatgcttca acaggaatca
   146821 cacaagggta gattgataca atataaacct ctggtaaaat gcccgcctgt aacccagcag
   146881 ataaagtaca ttacatagtc cgtttttagt aatagctctg gtggttcgct gttcaagaat
   146941 tcttgtttaa gcagttcata ccatccatac atagtgtttt gatctaagat ttcaattctt
   147001 ctatgtttca gcagtagcat attgttccat ggagctaagg tccaaaatat ggaagaaact
   147061 ggtgtttcca cgactctacc acccagtcaa ttatgttcca cttaatccct atttcatggc
   147121 cgcatatctt tccggctaag taatgggaaa cctttctcct gttacatgaa tccaattttc
   147181 atttcatccg ggaaaagcca tctttttctc aacaatgtct ttgtcatttg atccaatagc
   147241 gttccgttag ataggaacag atttgataaa tactgataac tctcggatgg agtattagaa
   147301 cggaaaaatc cattagataa tgaactattg gttctaagcc atctctggcg atgaatcaac
   147361 aattcgaagt gcttttcttg cgtattcttg ataaaccagc gtttagatat agatgtagga
   147421 ggatctgttt cggaagtaag aagccccttt gacatctctt catctgcaaa gaattctcga
   147481 tgtgaaaaca cagagacaag gggctgatct ttgaatagga aaaagagtgg atccgcaggg
   147541 tcccaaatga attggcttat tcgaaaaaag ccttgttctt tggaagatct atctcgtgtc
   147601 tggtactgca tggttctact ctgcaagaac tccgaatcat tctcttgaag ctcatccttt
   147661 tcatcataaa tgatccgctt gccccgaaat gaccccgccc gatagggaaa tcccaatgaa
   147721 ttgggccttt cgatacaatc aaatagaaag ccccaggggc gccatattct aggagcccag
   147781 actatgtgat tgaataaatc ctcctctatc tgttgcgggt cgaggactcc ttctccttcc
   147841 ccttcttcaa actccgattc gtatttttca tagagaaatc tctgatcaac gatagaacaa
   147901 gatccatttt gcatcatatc taagggattc cttggttcgg gccgaagaag caatgtcact
   147961 cgatcattat caaaccgact gcaatctttt tctgtccgtg aggatcccac cagagcgcct
   148021 tctacttcta ataggccatg aactagatca gaatcattct caacgagtcc agaagaagtg
   148081 atcccgtttt tttcatcggg tccgggtata gaccaaaggt cttgagcgac cgatccggca
   148141 gaacaactca aaagataaag aagtatcgtt aatttcttca tgctcgttcc aagttcgaag
   148201 taccatttgt acaaataaga atccccttcg ttacatgatt tcttcttcat atagatagat
   148261 agaggatcta tggggcaatt acttagaagt acattttgtg caacagccct tcctatctga
   148321 tagaaaagga tcccatgatc ctgaaccgat cttacctggg atcgcaaatc ccaagtttgt
   148381 ctatgaagag cggatcgaat tgtattagtg tctataattg atttcttctg tgtaatacta
   148441 atcgataggg cctcattggt aagtgctaca agatctcgtg cattggaacc catggttatg
   148501 gacccgaatc cattagtatg gaacattttc ttttccaagt gaaatcccct agtatatgaa
   148561 agagtgaaaa agtgctttcg ttgttgtgga ataagaagcc ttcgtatctt aatgcatgta
   148621 tttaatttat tcggggctat tagagcggga tccacttttt ggggaatatg agtcgaagca
   148681 ataacaagaa tatttctagt ggaacatctt tcacaatccc tggagagata gttcactaat
   148741 agaccgaggg ataagtcatt cgactcattc acatccagat catgaatgtt tggaatccat
   148801 attatgcaag gagacattgc ttttgctaat tcgaattgaa gggtgatata aaatcggcct
   148861 atttccgaca tcatatcgat agttagcgca ttcatcatag ttagaagctc cagctccgta
   148921 tcaaggtcac gatcgatatc gtcactagca tcaatatcgt cactatcatc aatatcgata
   148981 tcatcaataa gaaaaccttt aggcttggta tccaggaact tgttcagaaa tactgtaatg
   149041 aaaggaacat aggagtttgt cgctaggtat ttgaccaaat gggagcgccc ggttcctata
   149101 gaacctatca ctaaaatacc cctagagggg gatagggcta ggcggagcga aaagggtttt
   149161 ccatgagatg ggaaatgaaa actattagcc ccacacgaag tttgtgaata agtgattgtc
   149221 tgataatgag caaggaatat ccgtctttct gctaaacagg gtgaattgaa ctcataattc
   149281 attaaatgct ttttatgaat gtcaactaag tatcgtaagt aaattgttcc cggctgttca
   149341 atcatttgat aaccagagtc attctttgat aaatgatcac tatgagtcag actcaataga
   149401 atttgatcaa tccttttttc tgtcgttaag gtggagaact gaaccaagaa ttctctttct
   149461 ttatcatcaa tcgaatcacc gttcgcgacc caggattcta ttttatcatc aatccaatca
   149521 ccgttcacct tttttctttt tcttatcaat gaatggatct ctttacttgt atgacttaga
   149581 tgtctcgtat ttctcgaaaa agtgattcga ttgatgggat ttggtatgag acttatgaga
   149641 tcgatgatat cgatgagatt gatattcaaa tctttcgtct tagaacgtat tgatttaacc
   149701 ccatcagcgg gaccaccacc ccatagcatg ttgccgccaa aagcagaacc ccgtatttct
   149761 tctagagaat ctcctaattg ttccagagca actagaaaaa gattctttaa ccagaaagaa
   149821 ttccgttcag atgtgggata cctatccaga agttttcgca actcaatcat gtatgatgga
   149881 atcatcaaag atttgacctt ttcgaactct gtctgtaact caccataggc tcgggaaaca
   149941 aagagaagat gtgtacgaac gagatatcca gcaacaagaa gaaggaaaag gattgaatag
   150001 aggaactccc gaacatttgg cgatctcaga tgtgtcgata tcaatggtga ctcattattt
   150061 cgatgaatca tttcttcgga cagaagaaga ttatggaaac acttactcga aatctcactt
   150121 atcagattcc attgtggaag acacaatttt ttctgaagaa ttcgccatga tatatctgat
   150181 ccatgcataa tatcatgaaa aatggataca aatttttgac tgctacttag taccggcaat
   150241 aggtctgaaa aagtatctaa aaatatcaaa tttagatatt tgtaccctgt cgaagtaagg
   150301 aaccatggca tatatgtttg gaatagattc cattttgaga gagttgaaaa agcactgtct
   150361 cgttgaaagg ttctatacat ctgccctttc tcaacgcatt tctttagaca aagactccgt
   150421 tttttcctct tttcggatgg taaatatttc tcagaacatg gagtgtgaat caaacccatg
   150481 tttgaattga aattgagata ctgaggcaag ttcttctctt ctgaatcaga tagattcata
   150541 tctgaaagag gttgacaata agttctttca aaattgacta tttgtccctc tgttagaggt
   150601 gttccagaaa tggctgcgat cgagtaaata gctctacgaa ctaatagatc ggatcgaatt
   150661 ggaaaatgga aagatttgta caagttatac ctttcgtcac cactttgtgg aaaatcgtta
   150721 ggtatgaata tgttagatac ctgtgactcg attggtgaaa tagtatctct ctccaaaaaa
   150781 gcatgttttt ttttaccgcc gcacaaagaa aatattttgt tgcgaatgaa caagatatgg
   150841 aggaattgtc catacgtaaa atcataattt ttgatacggg ccttttccac ataaaagggg
   150901 aatcttttgt tacaatagaa gcggaagcat tgtggattat tcaagaatcg aagtcgattt
   150961 gctttataaa aagaagatat caatgaactt ctatgaaatg gtttcacagg attcagccaa
   151021 ttgtcttgat cgtcggatat cattgagaaa tagaaatccg tgttatcaaa agatttcctg
   151081 cgattatttc tagtatggaa tgagtcaatc atccactttg gtatcttatt gaacaaaaat
   151141 ggtgatatta tccctccatt gatcaagaat ttcgattttt gggaagtatt atgatcatcc
   151201 aataagaagg gtttcaattt tttcaaatga acgatttgaa gacctattga ttctaacaac
   151261 tgattgcaga gttgatcatt cggacctttc aattcataga tgtggatctc agacctatga
   151321 atggggatat tcccgaaact cacaaagaaa aaaggaagtg agttagacaa aaagaaaagc
   151381 aacttggaga aaaagagaag gaacttggac aaaaagaaac gaagtgactt agacaaatct
   151441 tttttgtcga taacctcaga ccaatcaatc gaatattgat taatacgtaa tcgatcgaac
   151501 actacttgaa aatggctctt ctgctcagaa acggaatgtt ccaaatgctc ctggaaattc
   151561 ttgctcccat tggaccattt gtatctatat gcattaggat cccgattcat gaatctctcg
   151621 gttcgagaaa tcaaaataag aggatcgaac catttcttct gactcttttt caaattcgat
   151681 aaatgttggt tgatcgtata tttcattata gttctatgat tcagagtatc atttcctatt
   151741 tgatcccttt gaattccata ttcgaagttg cgatcggatc tattcattaa aaagaatcga
   151801 ttcaatacat ttcttatgta cccataggtg ctatattgga tttgaatccg atttcggatc
   151861 aatctatatt gattgactgc ctccattatg ttgttgctag caaataccac tatttttggt
   151921 tttggatctt ccaaatcatt cccgcaggag atccggaccc atttttttct gatccttcga
   151981 taaaaagatt cattctcttc ataaaaaata ggaggtagaa ccaataaaga tttctttttc
   152041 gattcatccc tggagttgaa tacctcattc aagaatagtt tttgatccaa tccgtaggaa
   152101 tcaatagaaa aggaaaatcc cttatgatac accagatccg gctcggttat tgatagagtg
   152161 aatagatctg ccatttcttg aaatctctct tctgattcaa aatcgtggtg taacgtgtat
   152221 tcccccctgt tccggtcatg gaatagatga aataaatgat ttttgtttaa gaatgaaatc
   152281 ttattggaac tttccatatc cagttcatcc ttcggaacca tatcacatcc cggatctgat
   152341 gaaataggat gaattgagac ggtattttgt aaatacgtaa ttatcttgaa tatattaact
   152401 atttctttat tttccgatcg cctggaaggg acaaaagaaa catcttgttc tttcttcaac
   152461 aatttctgat ctctagtgga cctctcagta ggattcgaac ccagatgaag ttctgaccat
   152521 ctgtcagaga aaaaagaacg aatggatctt gtaggattcc caagaaattc ttcgatttct
   152581 tccggaagca gatgcttatt catctgcctt tcacgttccg tgaatagccg ggacattgag
   152641 gaatatccag aaaggcattt agggaatcgg tctgattcta tctctgttcg ttccgtttga
   152701 agaaaggaag gatcccaaag aatcgatctt tcttttagtt gttgaatctc tctttgattg
   152761 atcaatgtgt gatattccga atcctcatta ctaaatgaat cgaaatgatc tctggattga
   152821 tcagaagatc ctttcaattg gctagaatcc gttacttgaa cgaaactaga tcttgtggaa
   152881 tcatattgaa tatttgacga tacattccgt accttgctaa aaaatcgatc cttgtttacc
   152941 aaccacacat tgtctaagca aatccaattc tctctcgata tcttcctcaa aaaatccgat
   153001 tcgtgcggat tcttccccca actaacgaag agatcttggc ggaattgcca catatgaaat
   153061 tgagcacaat tttgcaaaga aatagcccac ttgtttctcg agaagagatg ggcaaaacgc
   153121 tcaatatcat ttgattgaat agctgaccca gctccttgtt gtttgaagaa accctccact
   153181 tcaattggta ttttttcacg aaaagcaaac atgagataac aaatcgagtc tttcactaag
   153241 atttcgaata gctgtcccga attcaagttg attatgtttc gcctcttact cggagaaaga
   153301 cgatcaaaca attcccaacc atggtccttg cggatcggat catccatata atatacaaaa
   153361 ggaaactcca gatatttgat atctttctct ttgaatgaga tctcaattcc agcgacggtt
   153421 tcattagata tcttacaacc agaatccctc ttttttccga gccagttcct ccaccaccgc
   153481 gaaccccagt tagattcagg catgatacac tttttagtta ttgggagaac ccaagtactc
   153541 tctttcggat ccaggaaaaa gctctctgag atcttttttc cttttggaag atccaggagc
   153601 gaaacaatca acctattgat attggaagac ccaaaagatt cttccaatgt atcatttctg
   153661 ggtccaatgg aattcatagg tataggaaga agccccgtca aatagagatt ttttcttgcg
   153721 accatatttc gattgttaat acgatatata aggatcgcta ctacaaatag tactacaccc
   153781 ttgatcgtga aatatcgatt gcttgttgaa ccctgtgaat tgcgtgaaag taggatactc
   153841 aaaattcgtg ggtccaagag ttttataaaa cgttcttggt ggaaaaaaat gtgaatgaaa
   153901 gatcccactg aattgaattg ggtccatgaa tctaagaaat agtgagaatt cttgacctct
   153961 ctcaatatct ctctcaattc gaaaatccag gatttgaatt gatgtccttt cattgattcc
   154021 tcctaaattg cattgattta tcctaaagat ttcatttcaa ttggaatttg gttattcacc
   154081 atgtacgagg atccccacta agcatccatg gctgaatggt taaagcgccc aactcataat
   154141 tggcgaattc gtaggttcaa ttcctactgg atgcacgcca atgggaccct ccaataagtc
   154201 tattggaatt ggctctgtat caatggaatc tcatcatcta tacataacga attggtgtgg
   154261 tatattcata tcataacata tgaacagtaa gaactagcat tcttattgag actcgaactc
   154321 atagggaaga aaatagattt atggatggaa tcaaatatgc agtatttaca gacaaaagta
   154381 ttcggttatt ggggaaaaat caatatactt ctaatgtcga atcaggatca actaggacag
   154441 aaataaagca ttgggtcgaa ctcttctttg gtgtcaaggt aatagctatg aatagtcatc
   154501 aactcccccg aaagggtaga agaatgggac ccattatggg acatacaatg cattacagac
   154561 gtatgatcat tacgcttcaa ccgggttatt ctattccacc tcttagaaag aaaagaactt
   154621 aaatcaaaat acttaagagc atggcgatac atttatacaa aacttctacc ccgagcacac
   154681 gcaatggagc cgtagacagt caagtgaaat ccaatccacg aaataatttg atctatggac
   154741 agcatcgttg tggtaaaggt cgtaatgcca gaggaatcat taccgcaggg catagagggg
   154801 gaggtcataa gcgtctatac cgtaaaatcg attttagacg gaatgaaaaa gacatatatg
   154861 gtagaatcgt aaccatagaa tacgacccta atcgaaatgc atacatttgt ctcatacact
   154921 atggggatgg tgagaagaga tatattttac atcccagagg ggctataatt ggagatacca
   154981 ttgtttctgg tacagaagtt cctataaaaa tgggaaatgc cctacctttg agtgcggttt
   155041 gaactattga tttacgtaat tggaagtaac caattaggtt tacgacgaaa cctagaaatc
   155101 gatcactgat ccaattcgag tacctctaca ggatagacct caacagaaaa ctgaagagta
   155161 acggcagcaa gtgattgagt tcagtagttc ctcatataaa attattgact ctagagatat
   155221 agtaatatgg agaagacaaa attgtttcaa gcgccgacag aaccagaagc gccccttgtt
   155281 tcaaagagag gaagacgggt tattcacatt tgatttgatg gtcagaggcg aattgaaagc
   155341 taagcagtgg taattctaaa gatttcccgg gggaaaaata gagacgtctc ctacgttacc
   155401 cataatatgt ggaagtatcg acgtaatttc atagagtcat tcggtctgaa tgctacatga
   155461 agaacataag ccagatgacg gaacaggaag acctaggatg tagaagatca gaacatgagt
   155521 gattcggcag atttggattc tatatatcca ctcatgtggt acttcattat atgatatata
   155581 taagatccat ctgtatagat atcatcatct acatccagaa agccgtatgc tttggaagaa
   155641 gcttgtacag tttgggaagg ggttttgatt gatcaaaaag acgaatctac ttcaaccgat
   155701 atgcccttag gcacagccat acataacata gaaatcacac ttggaaaggg tggacaatta
   155761 gctagagctg cgggtgctgt agcgaaactg attgcaaaag agggtaaatc ggccgcatta
   155821 aaattaccct ctggggaggt ccgtttgata tccaaaaact gctcagcaac agtcggacaa
   155881 gtagggaatg ttggggtgaa ccagaaaagt ttgggtagag ccggatcgaa atgttggcta
   155941 ggtaagcgtc ctgtagtaag aggagtagtt atgaaccctg tagaccaccc ccatgggggt
   156001 ggtgaaggaa gggctccaat tggtagaaaa agacccgcaa ccccttgggg ttatcctgca
   156061 cttggaagaa gaagtagaaa aaggaataaa tatagtgata atttgattct tcgccgccgt
   156121 agtaaatagg agagaaaatc caaattattt ttacaattta caaaagaaaa aaataggagt
   156181 taattcactg tgacacgttc cctaaaaaaa aaaaaaaaac ctttt
//
