# Supplementary material for: Plastome comparative genomics in maples resolves the infrageneric backbone relationships
Source: PeerJ. 2020 Jul 13;8:e9483. doi: 10.7717/peerj.9483 (PMC7365138; doi:10.7717/peerj.9483)
Supplement: Data S1 [file peerj-08-9483-s007.zip › Acer_oblongum.gb]

LOCUS       Acer_oblongum         155686 bp    DNA     circular     21-DEC-2019
DEFINITION  Acer_oblon chloroplast.
ACCESSION   Acer_oblon
KEYWORDS    .
SOURCE      chloroplast Acer_oblon
  ORGANISM  Acer_oblon
            Acer_oblon; REFERENCE 1 (bases 1 to 155686) AUTHORS Tillich,M.,
            Lehwark,P., Pellizzer,T., Ulbricht-Jones, E.S., Fischer, A., Bock,
            R. and Greiner,S.
COMMENT     GeSeq Version 1.73 Job GeSeqJob-20190601-103301                    
            Subjob        Acer_oblongum_M310_CP                                
            Creator       anonymous                                            
            Program       blat                                                 
                          blatxcutoff=25                     blatncutoff=85    
                              annotate_ir=true               shortmatches=false
                              mpimpchlororefset=true                           
                              ncbirefs=NC_030343.1                             
                Program       HMMER                                            
                              ref=hmm_db_cp-ref5.2_cds                         
                Program       ARAGORN v1.2.38                                  
                              gcode=gcbact                   maxintronlen=3000 
                              intronoverlap=false            fixintron=false   
                              lowscoring=false               circular=true     
                Program       ARWEN v1.2.3 disabled                            
                Program       tRNAscan-SE v1.3.1 disabled                      
                Program       tRNAscan-SE v2.0.3 disabled                      
                Program       RNA Editing disabled                             
                Submitted     24 Jun 2019 02:33:23 GMT                         
                Started       24 Jun 2019 02:35:49 GMT                         
                Finished      24 Jun 2019 02:36:53 GMT.
FEATURES             Location/Qualifiers
     misc_feature    1..85665
                     /standard_name="LSC"
     tRNA            complement(4..78)
                     /gene="trnH-GUG"
                     /product="tRNA-His"
     gene            complement(4..78)
                     /gene="trnH-GUG"
                     /locus_tag="BAR07_gt001"
                     /db_xref="GeneID:27983468"
     CDS             complement(426..1487)
                     /gene="psbA"
                     /product="photosystem II Q protein (D1)"
                     /translation="MTAILERRESERLWGRFCNWITSTENRLYIGWFGVLMIPTLLTA
                     TSVFIIAFIAAPPVDIDGIREPVSGSLLYGNNIISGAIIPTSAAIGLHFYPIWEAASV
                     DEWLYNGGPYELIVLHFLLGVACYMGREWELSFRLGMRPWIAVAYSAPVAAATAVFLI
                     YPIGQGSFSDGMPLGISGTFNFMIVFQAEHNILMHPFHMLGVAGVFGGSLFSAMHGSL
                     VTSSLIRETTENESANEGYRFGQEEETYNIVAAHGYFGRLIFQYASFNNSRSLHFFLA
                     AWPVVGIWFTALGISTMAFNLNGFNFNQSVVDSQGRVINTWADIINRANLGMEVMHER
                     NAHNFPLDLAAIEAPSTNG"
     gene            complement(426..1487)
                     /gene="psbA"
                     /locus_tag="BAR07_gp089"
                     /db_xref="GeneID:27983579"
     tRNA            join(complement(4264..4300),complement(1756..1790))
                     /gene="trnK-UUU"
                     /product="tRNA-Lys"
     gene            complement(1756..4300)
                     /gene="trnK-UUU"
                     /locus_tag="BAR07_gt002"
                     /db_xref="GeneID:27983503"
     CDS             complement(2007..3551)
                     /gene="matK"
                     /product="maturase K"
     gene            complement(2007..3551)
                     /gene="matK"
                     /locus_tag="BAR07_gp088"
                     /db_xref="GeneID:27983477"
     CDS             join(complement(6309..6347),complement(5292..5501))
                     /gene="rps16"
                     /product="30S ribosomal protein S16"
     gene            complement(5292..6347)
                     /gene="rps16"
                     /locus_tag="BAR07_gp087"
                     /db_xref="GeneID:27983486"
     tRNA            complement(7448..7519)
                     /gene="trnQ-UUG"
                     /product="tRNA-Gln"
     gene            complement(7448..7519)
                     /gene="trnQ-UUG"
                     /locus_tag="BAR07_gt003"
                     /db_xref="GeneID:27983505"
     CDS             7874..8059
                     /gene="psbK"
                     /product="photosystem II protein K"
     gene            7874..8059
                     /gene="psbK"
                     /locus_tag="BAR07_gp086"
                     /db_xref="GeneID:27983591"
     CDS             8438..8548
                     /gene="psbI"
                     /product="photosystem II protein I"
     gene            8438..8548
                     /gene="psbI"
                     /locus_tag="BAR07_gp085"
                     /db_xref="GeneID:27983550"
     tRNA            complement(8695..8782)
                     /gene="trnS-GCU"
                     /product="tRNA-Ser"
     gene            complement(8695..8782)
                     /gene="trnS-GCU"
                     /locus_tag="BAR07_gt004"
                     /db_xref="GeneID:27983564"
     tRNA            join(9478..9501,10221..10268)
                     /gene="trnG-UCC"
                     /product="tRNA-Gly"
     gene            9478..10268
                     /gene="trnG-UCC"
     tRNA            10456..10527
                     /gene="trnR-UCU"
                     /product="tRNA-Arg"
     gene            10456..10527
                     /gene="trnR-UCU"
                     /locus_tag="BAR07_gt006"
                     /db_xref="GeneID:27983513"
     CDS             complement(10799..12322)
                     /gene="atpA"
                     /product="ATP synthase CF1 alpha chain"
     gene            complement(10799..12322)
                     /gene="atpA"
                     /locus_tag="BAR07_gp084"
                     /db_xref="GeneID:27983592"
     CDS             join(complement(13543..13701),complement(12376..12783))
                     /gene="atpF"
                     /product="ATP synthase CF0 B chain"
     gene            complement(12376..13701)
                     /gene="atpF"
                     /locus_tag="BAR07_gp083"
                     /db_xref="GeneID:27983488"
     CDS             complement(13759..14004)
                     /gene="atpH"
                     /product="ATP synthase CF0 C chain"
     gene            complement(13759..14004)
                     /gene="atpH"
                     /locus_tag="BAR07_gp082"
                     /db_xref="GeneID:27983499"
     CDS             complement(15148..15891)
                     /gene="atpI"
                     /product="ATP synthase CF0 A chain"
     gene            complement(15148..15891)
                     /gene="atpI"
                     /locus_tag="BAR07_gp081"
                     /db_xref="GeneID:27983543"
     CDS             complement(16107..16739)
                     /gene="rps2"
                     /product="ribosomal protein S2"
     gene            complement(16107..16739)
                     /gene="rps2"
                     /locus_tag="BAR07_gp080"
                     /db_xref="GeneID:27983514"
     CDS             complement(17100..21182)
                     /gene="rpoC2"
                     /product="DNA-directed RNA polymerase beta'' chain"
                     /translation="MEVPMAERAGLVFHNKMIDGTAIKRLISRLIDHFGMAYTSHILD
                     QVKTLGFQQATATSISLGIDDLLTIPSKGWLVQDAEQQSLILEKHHHYGNVHAVEKLR
                     QSIEIWYATSEYLRQEMNPNFRMTDPFNPVHIMSFSGARGNASQVHQLVGMRGLMSDP
                     QGQMIDLPIQSNLREGLSLTEYIISCYGARKGVVDTAVRTSDAGYLTRRLVEVVQHIV
                     VRRTDCGTIRGISVSPKNRMMSERVFSQTLIGRVLADDIYIGPRCIAIRNQDIGIGLV
                     NRFITFRTQAISIRTPFTCRSTSWICRLCYGRSPTHGDLVELGEAVGIISGQSIGEPG
                     TQLTLRTFHTGGVFTGGIAEHVRAPSNGKIKFNEDLVHPTRTRHGHPAFLCDIDLYVI
                     IESEDIMHKVTIPPKSFLLVQNDQYVESEQVIAEIRAGTYTLNFKERVRKHIYSDSEG
                     EMHWSTDVYHAPEFQYSNVRLLPKTSHLWILSGGSCRSGVVSFSLHKDQDQLNIHSHS
                     VERRYISSLSVNNDQVRHQLVRSDFSDKKEDGILDYSGFNRIIGMGHCNLIHPAILHK
                     NSDLLAKRRRNQFLIPFHSIQEQEKELMPHSGISIEIPIKGIFRKNSILAYFDDPRYR
                     RKNSGITKYGTIGAHSIVKKEDLIEYRGVKKIKPKFQMKIDRFFFIPEEVHILPESSY
                     VMVRNNSIIGVDTRVALNRTSQVGGLVRVEKKKKRIELKIFSGDIHFPGETDKISRHS
                     GILIPPETGKKELKESTRESKKLKKWIYVQRITPTKKKHFVLVRPVVTYEIANGINLA
                     TLFPQDLLREKDNMHLQAVNYILYGKGKPFRGISDTSIQLVRTCLVLNWDQDKKSSSV
                     EEVCASFVEVSTNGMIRDFLRIDLVQSHISYIRKRNAPSSPGLISDNGPDRTNINPFY
                     SIYFKARVQQSLSQNQGTIHTLLNRNKECQSLIILSSSNCFRMGPFNDIKYHNVIKQS
                     IHIQKDPLIPIRNSLGPLGTVLQIANFYSFYYLITYNPISVTNYLKLDNLKQTFQVRK
                     FYLMDENERIYNPDPDSKIVLNPFNLNWYFIHHNYCEEMSTIMSLGQFICENICIATN
                     GPHLKSGQVLIVQAGSVVIRSAKPYLATPGATVHGHYGEILYEGDTLITFIYEKSRSG
                     DITQGLPKVEQVLEVRSIDSISMNLEKRVEGWNARITRILGIPWGFLIGAELTIVQSR
                     ISLVNKIQKVYRSQGVQIHNRHIEIIVRQITSKVLVSEDGMSNIFLPGELIGLLRAER
                     TGRALEEAIRYRAILLGITRASLNTQSFISEASFQETARVLAKAALRGRIDWLKGLKE
                     NVVLGGMIPVGTGFKALVHCSRQHNNILLETKKRIYSGGG"
     gene            complement(17100..21182)
                     /gene="rpoC2"
                     /locus_tag="BAR07_gp079"
                     /db_xref="GeneID:27983519"
     CDS             join(complement(23663..24097),complement(21349..22974))
                     /gene="rpoC1"
                     /product="DNA-directed RNA polymerase beta' chain"
     gene            complement(21349..24097)
                     /gene="rpoC1"
                     /locus_tag="BAR07_gp078"
                     /db_xref="GeneID:27983472"
     CDS             complement(24124..27336)
                     /gene="rpoB"
                     /product="DNA-directed RNA polymerase beta chain"
     gene            complement(24124..27336)
                     /gene="rpoB"
                     /locus_tag="BAR07_gp077"
                     /db_xref="GeneID:27983476"
     tRNA            28504..28584
                     /gene="trnC-GCA"
                     /product="tRNA-Cys"
     gene            28504..28584
                     /gene="trnC-GCA"
                     /locus_tag="BAR07_gt007"
                     /db_xref="GeneID:27983473"
     CDS             29132..29221
                     /gene="petN"
                     /product="cytochrome b6-f complex subunit VIII"
     gene            29132..29221
                     /gene="petN"
                     /locus_tag="BAR07_gp076"
                     /db_xref="GeneID:27983575"
     CDS             complement(29994..30098)
                     /gene="psbM"
                     /product="photosystem II protein M"
     gene            complement(29994..30098)
                     /gene="psbM"
                     /locus_tag="BAR07_gp075"
                     /db_xref="GeneID:27983571"
     tRNA            complement(30679..30752)
                     /gene="trnD-GUC"
                     /product="tRNA-Asp"
     gene            complement(30679..30752)
                     /gene="trnD-GUC"
                     /locus_tag="BAR07_gt008"
                     /db_xref="GeneID:27983566"
     tRNA            complement(31199..31282)
                     /gene="trnY-GUA"
                     /product="tRNA-Tyr"
     gene            complement(31199..31282)
                     /gene="trnY-GUA"
                     /locus_tag="BAR07_gt009"
                     /db_xref="GeneID:27983580"
     tRNA            complement(31342..31414)
                     /gene="trnE-UUC"
                     /product="tRNA-Glu"
     gene            complement(31342..31414)
                     /gene="trnE-UUC"
                     /locus_tag="BAR07_gt010"
                     /db_xref="GeneID:27983574"
     tRNA            32176..32247
                     /gene="trnT-GGU"
                     /product="tRNA-Thr"
     gene            32176..32247
                     /gene="trnT-GGU"
                     /locus_tag="BAR07_gt011"
                     /db_xref="GeneID:27983588"
     tRNA            32182..32240
                     /gene="trnM-CAU"
                     /product="tRNA-Met"
     gene            32182..32240
                     /gene="trnM-CAU"
                     /locus_tag="BAR07_gt012"
                     /db_xref="GeneID:27983593"
     CDS             33722..34783
                     /gene="psbD"
                     /product="photosystem II D2 protein"
     gene            33722..34783
                     /gene="psbD"
                     /locus_tag="BAR07_gp074"
                     /db_xref="GeneID:27983600"
     CDS             34731..36152
                     /gene="psbC"
                     /product="photosystem II 44 kDa apoprotein"
     gene            34731..36152
                     /gene="psbC"
                     /locus_tag="BAR07_gp073"
                     /db_xref="GeneID:27983504"
     tRNA            complement(36388..36480)
                     /gene="trnS-UGA"
                     /product="tRNA-Ser"
     gene            complement(36388..36480)
                     /gene="trnS-UGA"
                     /locus_tag="BAR07_gt013"
                     /db_xref="GeneID:27983498"
     CDS             36833..37021
                     /gene="psbZ"
                     /product="photosystem II protein Z"
     gene            36833..37021
                     /gene="psbZ"
                     /locus_tag="BAR07_gp072"
                     /db_xref="GeneID:27983570"
     tRNA            37583..37653
                     /gene="trnG-GCC"
                     /product="tRNA-Gly"
     gene            37583..37653
                     /gene="trnG-GCC"
     tRNA            complement(37818..37891)
                     /gene="trnfM-CAU"
                     /product="tRNA-Met"
     gene            complement(37818..37891)
                     /gene="trnfM-CAU"
                     /locus_tag="BAR07_gt015"
                     /db_xref="GeneID:27983602"
     CDS             complement(38055..38357)
                     /gene="rps14"
                     /product="30S ribosomal protein S14"
     gene            complement(38055..38357)
                     /gene="rps14"
                     /locus_tag="BAR07_gp071"
                     /db_xref="GeneID:27983581"
     CDS             complement(38503..40707)
                     /gene="psaB"
                     /product="photosystem I P700 chlorophyll A apoprotein A2"
     gene            complement(38503..40707)
                     /gene="psaB"
                     /locus_tag="BAR07_gp070"
                     /db_xref="GeneID:27983537"
     CDS             complement(40733..42985)
                     /gene="psaA"
                     /product="photosystem I P700 chlorophyll A apoprotein A1"
     gene            complement(40733..42985)
                     /gene="psaA"
                     /locus_tag="BAR07_gp069"
                     /db_xref="GeneID:27983482"
     CDS             join(complement(45556..45684),complement(44602..44829),
                     complement(43700..43852))
                     /gene="ycf3"
                     /product="photosystem I assembly protein Ycf3"
     gene            complement(43700..45684)
                     /gene="ycf3"
                     /locus_tag="BAR07_gp068"
                     /db_xref="GeneID:27983479"
     tRNA            46559..46645
                     /gene="trnS-GGA"
                     /product="tRNA-Ser"
     gene            46559..46645
                     /gene="trnS-GGA"
                     /locus_tag="BAR07_gt016"
                     /db_xref="GeneID:27983485"
     CDS             complement(46890..47495)
                     /gene="rps4"
                     /product="30S ribosomal protein S4"
     gene            complement(46890..47495)
                     /gene="rps4"
                     /locus_tag="BAR07_gp067"
                     /db_xref="GeneID:27983573"
     tRNA            complement(47846..47918)
                     /gene="trnT-UGU"
                     /product="tRNA-Thr"
     gene            complement(47846..47918)
                     /gene="trnT-UGU"
                     /locus_tag="BAR07_gt017"
                     /db_xref="GeneID:27983520"
     tRNA            join(48997..49033,49554..49602)
                     /gene="trnL-UAA"
                     /product="tRNA-Leu"
     gene            48997..49602
                     /gene="trnL-UAA"
                     /locus_tag="BAR07_gt018"
                     /db_xref="GeneID:27983589"
     tRNA            49951..50023
                     /gene="trnF-GAA"
                     /product="tRNA-Phe"
     gene            49951..50023
                     /gene="trnF-GAA"
                     /locus_tag="BAR07_gt019"
                     /db_xref="GeneID:27983521"
     CDS             complement(50707..51183)
                     /gene="ndhJ"
                     /product="NADH-plastoquinone oxidoreductase subunit J"
     gene            complement(50707..51183)
                     /gene="ndhJ"
                     /locus_tag="BAR07_gp066"
                     /db_xref="GeneID:27983590"
     CDS             complement(51296..51985)
                     /gene="ndhK"
                     /product="NADH-plastoquinone oxidoreductase subunit K"
     gene            complement(51296..51985)
                     /gene="ndhK"
                     /locus_tag="BAR07_gp065"
                     /db_xref="GeneID:27983526"
     CDS             complement(52047..52409)
                     /gene="ndhC"
                     /product="NADH-plastoquinone oxidoreductase chain 3"
     gene            complement(52047..52409)
                     /gene="ndhC"
                     /locus_tag="BAR07_gp064"
                     /db_xref="GeneID:27983516"
     tRNA            join(complement(53956..53994),complement(53330..53366))
                     /gene="trnV-UAC"
                     /product="tRNA-Val"
     gene            complement(53330..53994)
                     /gene="trnV-UAC"
                     /locus_tag="BAR07_gt020"
                     /db_xref="GeneID:27983533"
     tRNA            54174..54245
                     /gene="trnM-CAU"
                     /product="tRNA-Met"
     gene            54174..54245
                     /gene="trnM-CAU"
                     /locus_tag="BAR07_gt021"
                     /db_xref="GeneID:27983517"
     tRNA            54179..54237
                     /gene="trnT-GGU"
                     /product="tRNA-Thr"
     gene            54179..54237
                     /gene="trnT-GGU"
                     /locus_tag="BAR07_gt022"
                     /db_xref="GeneID:27983594"
     CDS             complement(54478..54879)
                     /gene="atpE"
                     /product="ATP synthase CF1 epsilon chain"
     gene            complement(54478..54879)
                     /gene="atpE"
                     /locus_tag="BAR07_gp063"
                     /db_xref="GeneID:27983601"
     CDS             complement(54876..56372)
                     /gene="atpB"
                     /product="ATP synthase CF1 beta chain"
     gene            complement(54876..56372)
                     /gene="atpB"
                     /locus_tag="BAR07_gp062"
                     /db_xref="GeneID:27983531"
     CDS             57141..58568
                     /gene="rbcL"
                     /product="ribulose-1,5-bisphosphate carboxylase/oxygenase
                     large subunit"
     gene            57141..58568
                     /gene="rbcL"
                     /locus_tag="BAR07_gp061"
                     /db_xref="GeneID:27983489"
     CDS             59140..60621
                     /gene="accD"
                     /product="acetyl-CoA carboxylase carboxyl transferase
                     beta"
     gene            59140..60621
                     /gene="accD"
                     /locus_tag="BAR07_gp060"
                     /db_xref="GeneID:27983497"
     CDS             61305..61418
                     /gene="psaI"
                     /product="photosystem I reaction center subunit VIII"
     gene            61305..61418
                     /gene="psaI"
                     /locus_tag="BAR07_gp059"
                     /db_xref="GeneID:27983494"
     CDS             61835..62389
                     /gene="ycf4"
                     /product="photosystem I assembly protein ycf4"
     gene            61835..62389
                     /gene="ycf4"
                     /locus_tag="BAR07_gp058"
                     /db_xref="GeneID:27983561"
     CDS             62986..63684
                     /gene="cemA"
                     /product="chloroplast envelope protein"
     gene            62986..63684
                     /gene="cemA"
                     /locus_tag="BAR07_gp057"
                     /db_xref="GeneID:27983522"
     CDS             63890..64852
                     /gene="petA"
                     /product="cytochrome f"
     gene            63890..64852
                     /gene="petA"
                     /locus_tag="BAR07_gp056"
                     /db_xref="GeneID:27983515"
     CDS             complement(65630..65752)
                     /gene="psbJ"
                     /product="photosystem II protein J"
     gene            complement(65630..65752)
                     /gene="psbJ"
                     /locus_tag="BAR07_gp055"
                     /db_xref="GeneID:27983509"
     CDS             complement(65902..66018)
                     /gene="psbL"
                     /product="photosystem II protein L"
     gene            complement(65902..66018)
                     /gene="psbL"
                     /locus_tag="BAR07_gp054"
                     /db_xref="GeneID:27983556"
     CDS             complement(66041..66160)
                     /gene="psbF"
                     /product="cytochrome b559 beta chain"
     gene            complement(66041..66160)
                     /gene="psbF"
                     /locus_tag="BAR07_gp053"
                     /db_xref="GeneID:27983560"
     CDS             complement(66170..66421)
                     /gene="psbE"
                     /product="cytochrome b559 alpha chain"
     gene            complement(66170..66421)
                     /gene="psbE"
                     /locus_tag="BAR07_gp052"
                     /db_xref="GeneID:27983559"
     CDS             67176..67271
                     /gene="petL"
                     /product="cytochrome b6-f complex subunit VI"
     gene            67176..67271
                     /gene="petL"
                     /locus_tag="BAR07_gp051"
                     /db_xref="GeneID:27983542"
     CDS             67463..67576
                     /gene="petG"
                     /product="cytochrome b6-f complex subunit V"
     gene            67463..67576
                     /gene="petG"
                     /locus_tag="BAR07_gp050"
                     /db_xref="GeneID:27983569"
     tRNA            complement(67715..67788)
                     /gene="trnW-CCA"
                     /product="tRNA-Trp"
     gene            complement(67715..67788)
                     /gene="trnW-CCA"
                     /locus_tag="BAR07_gt023"
                     /db_xref="GeneID:27983562"
     tRNA            complement(67990..68063)
                     /gene="trnP-UGG"
                     /product="tRNA-Pro"
     gene            complement(67990..68063)
                     /gene="trnP-UGG"
                     /locus_tag="BAR07_gt024"
                     /db_xref="GeneID:27983582"
     tRNA            complement(67992..68062)
                     /gene="trnP-GGG"
                     /product="tRNA-Pro"
     gene            complement(67992..68062)
                     /gene="trnP-GGG"
                     /locus_tag="BAR07_gt025"
                     /db_xref="GeneID:27983583"
     CDS             68414..68548
                     /gene="psaJ"
                     /product="photosystem I reaction center subunit IX"
     gene            68414..68548
                     /gene="psaJ"
                     /locus_tag="BAR07_gp049"
                     /db_xref="GeneID:27983599"
     CDS             69001..69201
                     /gene="rpl33"
                     /product="50S ribosomal protein L33"
     gene            69001..69201
                     /gene="rpl33"
                     /locus_tag="BAR07_gp048"
                     /db_xref="GeneID:27983552"
     CDS             69407..69712
                     /gene="rps18"
                     /product="30S ribosomal protein S18"
     gene            69407..69712
                     /gene="rps18"
                     /locus_tag="BAR07_gp047"
                     /db_xref="GeneID:27983546"
     CDS             complement(69977..70330)
                     /gene="rpl20"
                     /product="50S ribosomal protein L20"
     gene            complement(69977..70330)
                     /gene="rpl20"
                     /locus_tag="BAR07_gp046"
                     /db_xref="GeneID:27983535"
     CDS             join(complement(71053..71166),141519..141750,
                     142297..142322)
                     /gene="rps12"
                     /product="30S ribosomal protein S12"
                     /trans_splicing
     CDS             join(complement(71053..71166),complement(99602..99833),
                     complement(99030..99055))
                     /gene="rps12"
                     /locus_tag="BAR07_gp044"
                     /trans_splicing
                     /transl_table=11
                     /product="30S ribosomal protein S12"
                     /protein_id="YP_009257692.1"
                     /db_xref="GeneID:27983466"
     gene            join(complement(71053..71166),141519..142322)
                     /gene="rps12"
                     /locus_tag="BAR07_gp045"
                     /trans_splicing
                     /db_xref="GeneID:27983534"
     gene            join(complement(71053..71166),complement(99030..99833))
                     /gene="rps12"
                     /locus_tag="BAR07_gp044"
                     /trans_splicing
                     /db_xref="GeneID:27983466"
     CDS             join(complement(73292..73360),complement(72147..72437),
                     complement(71314..71541))
                     /gene="clpP"
                     /product="clpP-like protease"
     gene            complement(71314..73360)
                     /gene="clpP"
                     /locus_tag="BAR07_gp043"
                     /db_xref="GeneID:27983467"
     CDS             73794..75320
                     /gene="psbB"
                     /product="photosystem II p680 chlorophyll A apoprotein"
     gene            73794..75320
                     /gene="psbB"
                     /locus_tag="BAR07_gp042"
                     /db_xref="GeneID:27983484"
     CDS             75510..75611
                     /gene="psbT"
                     /product="photosystem II protein T"
     gene            75510..75611
                     /gene="psbT"
                     /locus_tag="BAR07_gp041"
                     /db_xref="GeneID:27983487"
     CDS             complement(75677..75808)
                     /gene="psbN"
                     /product="photosystem II protein N"
     gene            complement(75677..75808)
                     /gene="psbN"
                     /locus_tag="BAR07_gp040"
                     /db_xref="GeneID:27983565"
     CDS             75913..76134
                     /gene="psbH"
                     /product="photosystem II 10 kDa phosphoprotein"
     gene            75913..76134
                     /gene="psbH"
                     /locus_tag="BAR07_gp039"
                     /db_xref="GeneID:27983553"
     CDS             join(76264..76269,77048..77704)
                     /gene="petB"
                     /locus_tag="CDC74_pgp040"
                     /codon_start=1
                     /transl_table=11
                     /product="cytochrome b6"
                     /protein_id="YP_009379366.1"
                     /db_xref="GeneID:32957814"
     gene            76264..77704
                     /gene="petB"
                     /locus_tag="BAR07_gp038"
                     /db_xref="GeneID:27983545"
     CDS             join(77903..77911,78632..79156)
                     /gene="petD"
                     /locus_tag="CDC74_pgp039"
                     /codon_start=1
                     /transl_table=11
                     /product="cytochrome b6/f complex subunit IV"
                     /protein_id="YP_009379367.1"
                     /db_xref="GeneID:32957815"
     gene            77903..79156
                     /gene="petD"
                     /locus_tag="CDC74_pgp039"
                     /db_xref="GeneID:32957815"
     CDS             complement(79386..80369)
                     /gene="rpoA"
                     /product="DNA-directed RNA polymerase alpha chain"
     gene            complement(79386..80369)
                     /gene="rpoA"
                     /locus_tag="BAR07_gp036"
                     /db_xref="GeneID:27983501"
     CDS             complement(80434..80850)
                     /gene="rps11"
                     /product="30S ribosomal protein S11"
     gene            complement(80434..80850)
                     /gene="rps11"
                     /locus_tag="BAR07_gp035"
                     /db_xref="GeneID:27983508"
     CDS             complement(80968..81081)
                     /gene="rpl36"
                     /product="50S ribosomal protein L36"
     gene            complement(80968..81081)
                     /gene="rpl36"
                     /locus_tag="BAR07_gp034"
                     /db_xref="GeneID:27983529"
     gene            complement(81197..81437)
                     /gene="infA"
                     /locus_tag="BAQ94_gp032"
                     /pseudo
                     /db_xref="GeneID:27982816"
     CDS             complement(81561..81965)
                     /gene="rps8"
                     /product="30S ribosomal protein S8"
     gene            complement(81561..81965)
                     /gene="rps8"
                     /locus_tag="BAR07_gp033"
                     /db_xref="GeneID:27983563"
     CDS             complement(82134..82502)
                     /gene="rpl14"
                     /product="50S ribosomal protein L14"
     gene            complement(82134..82502)
                     /gene="rpl14"
                     /locus_tag="BAR07_gp032"
                     /db_xref="GeneID:27983530"
     CDS             join(complement(84106..84114),complement(82632..83033))
                     /gene="rpl16"
                     /locus_tag="CDC74_pgp032"
                     /codon_start=1
                     /transl_table=11
                     /product="50S ribosomal protein L16"
                     /protein_id="YP_009379373.1"
                     /db_xref="GeneID:32957822"
     gene            complement(82632..84114)
                     /gene="rpl16"
                     /locus_tag="CDC74_pgp032"
                     /db_xref="GeneID:32957822"
     CDS             complement(84268..84930)
                     /gene="rps3"
                     /product="30S ribosomal protein S3"
     gene            complement(84268..84930)
                     /gene="rps3"
                     /locus_tag="BAR07_gp030"
                     /db_xref="GeneID:27983495"
     CDS             complement(84915..85394)
                     /gene="rpl22"
                     /product="50S ribosomal protein L22"
     gene            complement(84915..85394)
                     /gene="rpl22"
                     /locus_tag="BAR07_gp029"
                     /db_xref="GeneID:27983518"
     CDS             complement(85433..85711)
                     /gene="rps19"
                     /product="30S ribosomal protein S19"
     gene            complement(85433..85711)
                     /gene="rps19"
                     /locus_tag="BAR07_gp028"
                     /db_xref="GeneID:27983525"
     repeat_region   85666..111765
                     /note="repeat_hit position 1 - 129588, match 100.%,
                     length26100"
                     /rpt_type="inverted"
     CDS             join(complement(86868..87260),complement(85772..86206))
                     /gene="rpl2"
                     /product="50S ribosomal protein L2"
     gene            complement(85772..87260)
                     /gene="rpl2"
                     /locus_tag="BAR07_gp027"
                     /db_xref="GeneID:27983540"
     CDS             complement(87279..87560)
                     /gene="rpl23"
                     /product="50S ribosomal protein L23"
     gene            complement(87279..87560)
                     /gene="rpl23"
                     /locus_tag="BAR07_gp026"
                     /db_xref="GeneID:27983493"
     tRNA            complement(87726..87799)
                     /gene="trnI-CAU"
                     /product="tRNA-Ile"
     gene            complement(87726..87799)
                     /gene="trnI-CAU"
                     /locus_tag="BAR07_gt026"
                     /db_xref="GeneID:27983538"
     CDS             87888..94739
                     /gene="ycf2"
                     /product="Ycf2"
     gene            87888..94739
                     /gene="ycf2"
                     /locus_tag="BAR07_gp025"
                     /db_xref="GeneID:27983584"
     tRNA            complement(95297..95377)
                     /gene="trnL-CAA"
                     /product="tRNA-Leu"
     gene            complement(95297..95377)
                     /gene="trnL-CAA"
                     /locus_tag="BAR07_gt027"
                     /db_xref="GeneID:27983469"
     CDS             join(complement(97402..98178),complement(95964..96719))
                     /gene="ndhB"
                     /product="NADH-plastoquinone oxidoreductase chain 2"
     gene            complement(95964..98178)
                     /gene="ndhB"
                     /locus_tag="BAR07_gp024"
                     /db_xref="GeneID:27983576"
     CDS             complement(98509..98976)
                     /gene="rps7"
                     /product="30S ribosomal protein S7"
     gene            complement(98509..98976)
                     /gene="rps7"
                     /locus_tag="BAR07_gp023"
                     /db_xref="GeneID:27983480"
     CDS             complement(100847..101038)
                     /gene="ycf15"
                     /product="Ycf15"
     gene            complement(100847..101038)
                     /gene="ycf15"
                     /locus_tag="BAR07_gp022"
                     /db_xref="GeneID:27983527"
     tRNA            101642..101713
                     /gene="trnV-GAC"
                     /product="tRNA-Val"
     gene            101642..101713
                     /gene="trnV-GAC"
                     /locus_tag="BAR07_gt028"
                     /db_xref="GeneID:27983547"
     rRNA            101949..103439
                     /gene="rrn16"
                     /product="16S ribosomal RNA"
     gene            101949..103439
                     /gene="rrn16"
                     /locus_tag="BAR07_gr008"
                     /db_xref="GeneID:27983595"
     tRNA            join(103734..103775,104729..104763)
                     /gene="trnI-GAU"
                     /product="tRNA-Ile"
     gene            103734..104763
                     /gene="trnI-GAU"
                     /locus_tag="BAR07_gt029"
                     /db_xref="GeneID:27983491"
     tRNA            join(104828..104865,105673..105707)
                     /gene="trnA-UGC"
                     /product="tRNA-Ala"
                     /standard_name="trnA-UGC tRNA"
     gene            104828..105707
                     /gene="trnA-UGC"
                     /locus_tag="BAR07_gt030"
                     /db_xref="GeneID:27983506"
     CDS             complement(104995..105123)
                     /gene="orf42"
                     /product="putative pvs-trna-like protein"
     gene            complement(104995..105123)
                     /gene="orf42"
                     /locus_tag="BAR07_gp021"
                     /db_xref="GeneID:27983511"
     rRNA            105864..108673
                     /gene="rrn23"
                     /product="23S ribosomal RNA"
     gene            105864..108673
                     /gene="rrn23"
                     /locus_tag="BAR07_gr007"
                     /db_xref="GeneID:27983555"
     rRNA            108772..108874
                     /gene="rrn4.5"
                     /product="4.5S ribosomal RNA"
     gene            108772..108874
                     /gene="rrn4.5"
                     /locus_tag="BAR07_gr006"
                     /db_xref="GeneID:27983474"
     rRNA            109091..109211
                     /gene="rrn5"
                     /product="5S ribosomal RNA"
     gene            109091..109211
                     /gene="rrn5"
                     /locus_tag="BAR07_gr005"
                     /db_xref="GeneID:27983567"
     tRNA            109464..109537
                     /gene="trnR-ACG"
                     /product="tRNA-Arg"
     gene            109464..109537
                     /gene="trnR-ACG"
                     /locus_tag="BAR07_gt031"
                     /db_xref="GeneID:27983557"
     tRNA            complement(110088..110159)
                     /gene="trnN-GUU"
                     /product="tRNA-Asn"
     gene            complement(110088..110159)
                     /gene="trnN-GUU"
                     /locus_tag="BAR07_gt032"
                     /db_xref="GeneID:27983585"
     CDS             110495..111793
                     /gene="ycf1"
                     /product="hypothetical chloroplast RF1"
     gene            110495..111793
                     /gene="ycf1"
                     /locus_tag="BAR07_gp020"
                     /db_xref="GeneID:27983596"
     CDS             complement(111727..113988)
                     /gene="ndhF"
                     /product="NADH-plastoquinone oxidoreductase chain 5"
     gene            complement(111727..113988)
                     /gene="ndhF"
                     /locus_tag="BAR07_gp019"
                     /db_xref="GeneID:27983500"
     misc_feature    111766..129586
                     /standard_name="SSC"
     CDS             114725..114877
                     /gene="rpl32"
                     /product="50S ribosomal protein L32"
     gene            114725..114877
                     /gene="rpl32"
                     /locus_tag="BAR07_gp018"
                     /db_xref="GeneID:27983478"
     tRNA            115711..115790
                     /gene="trnL-UAG"
                     /product="tRNA-Leu"
     gene            115711..115790
                     /gene="trnL-UAG"
                     /locus_tag="BAR07_gt033"
                     /db_xref="GeneID:27983551"
     CDS             115910..116866
                     /gene="ccsA"
                     /product="cytochrome c biogenesis protein"
     gene            115910..116866
                     /gene="ccsA"
                     /locus_tag="BAR07_gp017"
                     /db_xref="GeneID:27983578"
     CDS             complement(117063..118595)
                     /gene="ndhD"
                     /product="NADH-plastoquinone oxidoreductase chain 4"
     gene            complement(117063..118595)
                     /gene="ndhD"
                     /locus_tag="BAR07_gp016"
                     /db_xref="GeneID:27983510"
     CDS             complement(118745..118990)
                     /gene="psaC"
                     /product="photosystem I iron-sulfur center"
     gene            complement(118745..118990)
                     /gene="psaC"
                     /locus_tag="BAR07_gp015"
                     /db_xref="GeneID:27983490"
     CDS             complement(119234..119539)
                     /gene="ndhE"
                     /product="NADH-plastoquinone oxidoreductase chain 4L"
     gene            complement(119234..119539)
                     /gene="ndhE"
                     /locus_tag="BAR07_gp014"
                     /db_xref="GeneID:27983544"
     CDS             complement(119772..120308)
                     /gene="ndhG"
                     /product="NADH-plastoquinone oxidoreductase chain 6"
     gene            complement(119772..120308)
                     /gene="ndhG"
                     /locus_tag="BAR07_gp013"
                     /db_xref="GeneID:27983536"
     CDS             complement(120665..121168)
                     /gene="ndhI"
                     /product="NADH-plastoquinone oxidoreductase subunit I"
     gene            complement(120665..121168)
                     /gene="ndhI"
                     /locus_tag="BAR07_gp012"
                     /db_xref="GeneID:27983523"
     CDS             join(complement(122890..123441),
                     complement(121246..121785))
                     /gene="ndhA"
                     /product="NADH-plastoquinone oxidoreductase chain 1"
     gene            complement(121246..123441)
                     /gene="ndhA"
                     /locus_tag="BAR07_gp011"
                     /db_xref="GeneID:27983524"
     CDS             complement(123443..124624)
                     /gene="ndhH"
                     /product="NADH-plastoquinone oxidoreductase 49 kDa
                     subunit"
     gene            complement(123443..124624)
                     /gene="ndhH"
                     /locus_tag="BAR07_gp010"
                     /db_xref="GeneID:27983483"
     CDS             complement(124728..125000)
                     /gene="rps15"
                     /product="30S ribosomal protein S15"
     gene            complement(124728..125000)
                     /gene="rps15"
                     /locus_tag="BAR07_gp009"
                     /db_xref="GeneID:27983502"
     CDS             complement(125359..130857)
                     /gene="ycf1"
                     /product="hypothetical chloroplast RF1"
                     /standard_name="ycf1 CDS"
     gene            complement(125359..130857)
                     /gene="ycf1"
                     /locus_tag="BAR07_gp008"
                     /db_xref="GeneID:27983541"
     repeat_region   129587..155686
                     /note="repeat_hit position 111766 - 85667, match 100.%,
                     length 26100"
                     /rpt_type="inverted"
     tRNA            131193..131264
                     /gene="trnN-GUU"
                     /product="tRNA-Asn"
     gene            131193..131264
                     /gene="trnN-GUU"
                     /locus_tag="BAR07_gt034"
                     /db_xref="GeneID:27983471"
     tRNA            complement(131815..131888)
                     /gene="trnR-ACG"
                     /product="tRNA-Arg"
     gene            complement(131815..131888)
                     /gene="trnR-ACG"
                     /locus_tag="BAR07_gt035"
                     /db_xref="GeneID:27983597"
     rRNA            complement(132141..132261)
                     /gene="rrn5"
                     /product="5S ribosomal RNA"
     gene            complement(132141..132261)
                     /gene="rrn5"
                     /locus_tag="BAR07_gr004"
                     /db_xref="GeneID:27983586"
     rRNA            complement(132478..132580)
                     /gene="rrn4.5"
                     /product="4.5S ribosomal RNA"
     gene            complement(132478..132580)
                     /gene="rrn4.5"
                     /locus_tag="BAR07_gr003"
                     /db_xref="GeneID:27983558"
     rRNA            complement(132679..135488)
                     /gene="rrn23"
                     /product="23S ribosomal RNA"
     gene            complement(132679..135488)
                     /gene="rrn23"
                     /locus_tag="BAR07_gr002"
                     /db_xref="GeneID:27983568"
     tRNA            join(complement(136487..136524),
                     complement(135645..135679))
                     /gene="trnA-UGC"
                     /product="tRNA-Ala"
                     /standard_name="trnA-UGC tRNA"
     gene            complement(135645..136524)
                     /gene="trnA-UGC"
                     /locus_tag="BAR07_gt036"
                     /db_xref="GeneID:27983475"
     CDS             136229..136357
                     /gene="orf42"
                     /product="putative pvs-trna-like protein"
     gene            136229..136357
                     /gene="orf42"
     tRNA            join(complement(137577..137618),
                     complement(136589..136623))
                     /gene="trnI-GAU"
                     /product="tRNA-Ile"
     gene            complement(136589..137618)
                     /gene="trnI-GAU"
                     /locus_tag="BAR07_gt037"
                     /db_xref="GeneID:27983554"
     rRNA            complement(137913..139403)
                     /gene="rrn16"
                     /product="16S ribosomal RNA"
     gene            complement(137913..139403)
                     /gene="rrn16"
                     /locus_tag="BAR07_gr001"
                     /db_xref="GeneID:27983507"
     tRNA            complement(139639..139710)
                     /gene="trnV-GAC"
                     /product="tRNA-Val"
     gene            complement(139639..139710)
                     /gene="trnV-GAC"
                     /locus_tag="BAR07_gt038"
                     /db_xref="GeneID:27983492"
     CDS             140314..140505
                     /gene="ycf15"
                     /product="Ycf15"
     gene            140314..140505
                     /gene="ycf15"
                     /locus_tag="BAR07_gp006"
                     /db_xref="GeneID:27983598"
     CDS             142376..142843
                     /gene="rps7"
                     /product="30S ribosomal protein S7"
     gene            142376..142843
                     /gene="rps7"
                     /locus_tag="BAR07_gp005"
                     /db_xref="GeneID:27983548"
     CDS             join(143174..143950,144633..145388)
                     /gene="ndhB"
                     /product="NADH-plastoquinone oxidoreductase chain 2"
     gene            143174..145388
                     /gene="ndhB"
                     /locus_tag="BAR07_gp004"
                     /db_xref="GeneID:27983528"
     tRNA            145975..146055
                     /gene="trnL-CAA"
                     /product="tRNA-Leu"
     gene            145975..146055
                     /gene="trnL-CAA"
                     /locus_tag="BAR07_gt039"
                     /db_xref="GeneID:27983481"
     CDS             complement(146613..153464)
                     /gene="ycf2"
                     /product="Ycf2"
     gene            complement(146613..153464)
                     /gene="ycf2"
                     /locus_tag="BAR07_gp003"
                     /db_xref="GeneID:27983577"
     tRNA            153553..153626
                     /gene="trnI-CAU"
                     /product="tRNA-Ile"
     gene            153553..153626
                     /gene="trnI-CAU"
                     /locus_tag="BAR07_gt040"
                     /db_xref="GeneID:27983470"
     CDS             153792..154073
                     /gene="rpl23"
                     /product="50S ribosomal protein L23"
     gene            153792..154073
                     /gene="rpl23"
                     /locus_tag="BAR07_gp002"
                     /db_xref="GeneID:27983587"
     CDS             join(154092..154484,155146..155580)
                     /gene="rpl2"
                     /product="50S ribosomal protein L2"
     gene            154092..155580
                     /gene="rpl2"
                     /locus_tag="BAR07_gp001"
                     /db_xref="GeneID:27983539"
ORIGIN      
        1 atgggcgaac gacgggaatt gaacccgcgc atggtggatt cacaatccac tgccttgatc
       61 cacttggcta catccgcccc cactagccac aaaattacaa gataaaaaaa agatgattaa
      121 tggtagaaat ttccaaactt ttttatatta tatagaaaat agaaaattga ctcaaaataa
      181 taaactgtaa agtcataata actaaaggct aatttaatta ttagcacgta gtaataatat
      241 gatactaaat aaaatactaa ataaaaaggc ataaaaaaac tttgtgtttt gttgaagtca
      301 aaaaaggaca aaaataacaa attgaaaaaa aaacctaata aataacggag caataccgat
      361 ttattggaag aggatcggca ttgctccgtt attttcaaaa actcgtatac acgaagatcg
      421 aaatcttatc catttgtaga aggagcttca atagcagcta ggtctagagg gaaattatga
      481 gcattacgtt catgcataac ttccatacca aggttagcgc ggttaataat atcagcccag
      541 gtattaatta cacgaccttg actatcaact acagattggt tgaaattgaa accgtttagg
      601 ttgaaagcca tagtgctaat acctaaagca gtgaaccaga tacctactac aggccaagca
      661 gctaagaaga agtgtaaaga acgagagttg ttgaaactcg catattgaaa gatcaatcgg
      721 ccaaaataac catgagcagc tacaatatta taagtttctt cctcttgacc gaatctgtaa
      781 ccttcattag cggattcatt ttctgtggtt tccctgatca aactagaagt taccaaggaa
      841 ccatgcatag cactgaatag ggagccgccg aatacaccag ctacgcctaa catgtgaaat
      901 gggtgcataa ggatgttgtg ctcagcctgg aatacaatca tgaagttgaa agtaccagag
      961 atccctagag gcataccatc agaaaaactt ccttgaccaa ttgggtaaat caagaaaaca
     1021 gcagtagcag ctgcaacagg agctgaatac gcaacagcaa tccaaggacg catacccaga
     1081 cggaaactaa gttcccactc gcgacccatg taacaagcta caccaagtaa gaagtgtaga
     1141 acaattagct cataaggacc gccattgtat aaccattcat caacagatgc cgcttcccat
     1201 atcgggtaaa agtgcaaacc tatagctgca gaagtaggaa taatggcacc agaaataata
     1261 ttgtttccat aaagtagaga tccagaaaca ggttcacgaa taccatcaat atccactgga
     1321 ggagcagcaa tgaaggcgat aataaataca gaagttgcgg tcaataaggt agggatcatc
     1381 aaaacaccaa accatccaat gtaaagacgg ttttcggtgc tggttatcca gttacagaag
     1441 cgaccccata ggcgttcgct ttcgcgtctc tctaaaattg cagtcatggt aaaatcttgg
     1501 tttatttaat catcagggac tcccaagcac acaaactttc tagaactaga taattgggag
     1561 cttgttattc aacagtataa catgacttat agccccgtgt caaccaatag caacatcgat
     1621 atctctgatc ttatctatct atctatctag aaattcagaa gaattttttt ttgaataaat
     1681 taaataaatt cgaaaaaaga aatgcctatt ttttttatat tttatagata tattattttg
     1741 atatgataat caaaatgggt tgcccgggac tcgaacccgg aactagtcgg atggagtaga
     1801 aaaattcctt gtgaaattga tataggtaaa aaaatctctc cccaagccgt gcctgcattt
     1861 ttcattgcac acagctttcc ctatgtataa catcgaagac tccctaaaaa acgctaaaaa
     1921 agtgaaatac ccagtcgatc aacctttatt agtcttattg catgaacatt taatagaaat
     1981 taatgaattt ttttgttatc tattcatcag ttaggaacaa tttctaattt atcatgatta
     2041 accaaatcgt taatacaaat aatatccaaa taccaaaccc gccccctata taacctccgc
     2101 gaagtaaaca aagctcttgg aaagattaaa gaaagaacgt gctcttcctc cgtaaagaat
     2161 tcttccaaga attccgagcc taatcttttc aaaaaaacgc gcacagtact tttgtgttta
     2221 cgaaccaaac ttttaacaca agaaacccga agtatatatt ttattctata caaactcttt
     2281 ttttttgaag atccgctgtg ataatgagaa agatttctgc atatacgcat aaaccggtcg
     2341 ataatataag aatctgagga atcggcccag gtcggcttac taatgggatg ccctaatgag
     2401 ttacaaaaac gcgccgtagt caatgatcca atcagaggaa taattggaac ggttgtctcg
     2461 aactgcttca tagcattatc gattaaaaat gcattttcta gcatttgact ccgcaccacc
     2521 aaagtattta gtcgccccct ggaaagatag cccagaaagt cgatataatc tttgtataag
     2581 tggtttatat gaatccttcc gggttgagac cacacgtgaa aatgccattg ccataaattg
     2641 acaaggtaat atttccattt attcatcaga agaggcatat cttttgaagc cagaacggat
     2701 tttccttgat atctaacata atgcatgata ggatgcttga acaaccataa gtagtcctga
     2761 aaatcattaa caaagacttg gacaagatct tctacttttc cataaaaaga aattcgctca
     2821 aaaaggagtc ctgaagatgt tgatcgtaaa tgagaagatt ggttacggag aaaaaagaag
     2881 attgattcat attcatatac atgagaatta tataggaaca agaaaaatct tggattactt
     2941 gttgaaaaaa tggaatttga tttctttgga gtaataagac tattcaaatt aaaatactca
     3001 tgaagaaaga atcgcaataa atgtaaagaa gaggcatctt ttacccaata gcgaaaggtt
     3061 cgaaccaaga tttccgggcg aatggggtag ggtattagta catctaagac atagtgtaaa
     3121 tgtgagaaat tgttctcgaa aaaaggaaat attgaatgga ttgattggaa attatgagat
     3181 ttcgccattt ctttttcttt cccttctaag aaagctacta atcgtaggga aaatggaatt
     3241 tccacaatga ctgaaaatcc ctccgatatc atttgcgaat aaaattgatt gttgtgtcca
     3301 ataaagtgat ttggattaga acccttagca taaatactca aatgaatccg ttgatacgtc
     3361 cgactaatta aacgtttcac actgagggaa ctagatttat tgtcataacc cccattttcc
     3421 aacggaatcg tcgatctatt taaaccgtga tcatgagcaa gtgcataaat atactctcga
     3481 aaaagaagtg ggtataggaa gttgtgttgc tgagatctat ctagttctaa atggatttga
     3541 tattctttca tttgaaatta gattgcaaca aaaggtaagg tatttattgg attatcaaat
     3601 gatacatagt gcgatacagt caaaacaaag tattgtagta aaaaaaaaat ggataccttg
     3661 gaaacgggta aactcattac cggattctcg attttctcat ttttgaattg gtttatgttt
     3721 gttatagtat aaataggtgg ttagaaatcc tttatttttg caatccaacc gctcttttga
     3781 ttttggaaaa caaaatatct ttatcaatat actgcttctt ctacacattc atctccaacc
     3841 cataataggg acaaactcat agttaggact cattaaaaaa atcgctaatc gactcacgga
     3901 aaaccccttc cccgcattag gaactaatat ctttttaacg tttaattaga tcggggaatt
     3961 attcaaattc aattcagaag agaagctcgt tcctttttat ttcccgagaa ttggaaccat
     4021 aaggctctat ccatttattc actcgaccca actttgaatt caattttttg ttctgcgcca
     4081 acaattcaaa ccctattttg aagccattga atcagaataa agtattctca aaattttcca
     4141 ttgatacgac atgctggttt ttccattcat tcctttcagg atcagtcgtg gtcttacaaa
     4201 ctctcccgat ggtatggatg aatcctttgt ttcatataaa tgtgtaaaag atgctagccg
     4261 cacttaaaag ccgagtactc taccgttgag ttagcaaccc gaataattcg aatgggtgga
     4321 tacaatcgga ataaaaaaga aataaaagaa aagaaatgaa attgcacaac ggaatcaaaa
     4381 tattaaatta gcaagaaatc gactaacaaa atttagaatc gattgggaac ataaaaaaaa
     4441 acttcttgta taacagcgaa tccagcgaac ccattacttt aattttgaac gaagtaaaga
     4501 aaaaaaccaa acctctgtta cggagataaa taggtacgga gataaatgga tccgtttatc
     4561 cttatccacg atcgaattat agttgttcga tacgctgctg tcaatatgac ggtgaatgtt
     4621 gaatattaat gttaagaaaa gaatctaaaa aaataaaata gcgaaaacaa aaagaatgaa
     4681 tttattaatt taattaaaat aaaaaaaaat tagaaaatga aataaataaa taatatagaa
     4741 aagaaataat ttagaaatac ttaaaaaaaa aaatcgaaaa gaaaaagaaa gaacttgcgt
     4801 tagatttgca ctacatattt actatacata aatacaaatg gatacatagc tatagctgaa
     4861 agaataaaaa aaaaaaaaaa gaaatctcgg gttgacattg attcaatcaa tcaatataag
     4921 taaaataaac aagttgaatc ccttgttttg tgatttgtta atagatttac aacgacaaac
     4981 tataaaacgc cccgtttcga ttgcgagtaa tgtaaatttt cgatttctcg atccaattag
     5041 ttcgttgtat tcatttgatc ttttttatat gcatcttata tcaataaaat tgatttttgt
     5101 tcttctgctt attttttttg tccttatact tacagaacat gatactttat gggagcaata
     5161 ttaaatagga ataaaaagta ggtatgaata gaacaaaaaa gggggggggt agtaaagaaa
     5221 aagttataca aaactatata ggagtcatcc acaccctctt tttttattct ataccctcga
     5281 tgcaatttcg tttaattaag atgaagttcc ttaaaaaccc cagccttctt tgaaatatca
     5341 tgaaccgttc ctgtaggttg agcgcccttg tcaaggaaat ctaaaatggc aggaagattt
     5401 aaatgggttt gattatttat cggatcataa aaacccactt tccgaagatc tcttccctct
     5461 cttcgggatc gagcatcgat tgcaacgatt cgataaacag ctcattggga tagatgtaga
     5521 tgaacaatac ccccccctag aaacgtataa gaagttttct cctcgtacgg ctcgagaaaa
     5581 aatgattaga aattgtgtga tttaagtcct tctttttcga aaaaaaaaaa agcattcgta
     5641 ctctcataac tcaagttgga taacttttaa atagcccaaa agaaaatctt tagggatttc
     5701 tttttttgag tggtctctaa cccctttttt ttgtctcgtt tcgaatcgat tttttgattc
     5761 ttaattccca ttctgatcta attgttgaga caattgaaac ggtatttcct tgttccagga
     5821 tcctttttat ctttgccttg aatcattggg tttagacatt acttcggtga tctttcgttt
     5881 tcaaaaatgg cggcaacaca cccctttttg cgattttttt ctatcaaaga atcatacgaa
     5941 caattgattc ctgcatgata cacttttcat cgaaagagtt ttaccaattc caacaaattg
     6001 tcgtttttga tttcaaaatt gctcgaatcg gattctttcg atttatatat cgaaaatata
     6061 cttacgaagt ttgttacaac ttattgattg gtattaaccc tagatccttg cccctgcgaa
     6121 atgaacaaat actttctact caagctccat catgtcctat ttacactaca ccccaacaaa
     6181 aaacgagaat tctagtagaa cagaacaaag tatgtcgagc caagagccca ttcatttcta
     6241 gataatctac aatctaaaat ggcggataaa aaaaaatcca cagcggatcg tgtccttcaa
     6301 gtcgcacgtt gctttctacc acatcgtttc aaacgaagtt ttaccataac atttttctag
     6361 ttttgaaccg gtatgtaatt gattcaatta tggaatcatg aatagtcatt gcttcggtca
     6421 atacccagtc ctttttcctt cgatatgaaa ggaatagtta gttaatttat gaggaagaag
     6481 ccgcagtaag aatttaattt caccccctat tttcatttta ttgcatgaat gcaatatttc
     6541 tttttatttc taaataaaac aaaaaagaac acgaataaaa agaaaaagaa aataaagtaa
     6601 aaagtaaata tagaggatga agatatagga atggaccccg tctcaattat taattatgat
     6661 taaatacatt tccaattatt aattagagcc aaacatcaaa tacctccagc tcaaagaaaa
     6721 ttcacccata tgaaactcga ttgattatga gatcttacat cgctcactaa ctcgtatgga
     6781 ccccactccc aattcattct gggggatgat taatcataaa taaaaatagg atcctatttg
     6841 atacgggatg ctagactctt ttgtatagat aaaaagacaa aagggtccag attacatcat
     6901 tctttactat gaattgttct tttaccctaa accggtctta gaaacttaat tccattgatt
     6961 gaattcaaac agtaccacga ataccctctt gtttagattt caagaaatga aataaaaaat
     7021 cggggctgtc ttattaaaaa aaaatataag aaagatagag agaaagatag aggttttcgc
     7081 atttcgattt agaatgtatc cttgcaaatt cacggaggta gggtatgtaa ggatttttta
     7141 agccactcac ttacatatca aagtgaaagg gagggggagg gcccatccga ctttttttga
     7201 attcaaactc ttgtgatcta tgttgccatc ttacttggat cacaaatgga ttccgtttta
     7261 ttttcgtatt atttgaactc gattcaattt atgaaaaaac atcttattca gagaagagtt
     7321 ttgcaaatta gaaacaagaa gtccatttta tcaaaaatta gactcttaaa aaaattagac
     7381 tctgaaagag aggttgctca aaaaagtaat ttggagtctg atattcggat atatataaga
     7441 ggtcgctctg ggacggaagg attcgaacct ccgaatagcg ggaccaaaac ccgttgcctt
     7501 accgcttggc cacgccccat ttgaatttct tttctattcg atactaataa acactaatat
     7561 tggttgttcg tcaattcccg gccaaatctc tacggaataa agtagattct ttttttaaga
     7621 ttttgacaca agtagatgca gaattaaact ccatttattg atcattacat agaattcaat
     7681 taagatattg tatgaaagta tgatttcttc tattctcttg tgagaattga aggatttttg
     7741 ttttgattgg ttcggttcaa agaagtattt ttttttgtct accttacttt cttttcgtca
     7801 tttttagctt atatcaataa catattttta actcaatcaa aatacaacta tctccaagaa
     7861 caaaatgttt gttatgctta atacctttag tttgatctat atctttctta attctgccct
     7921 ttattcgagt agttttttat tcggcaaatt acccgaggcg tacgcttttt tgaatccaat
     7981 tgtagatgtt atgccagtaa tacctcttct cttttttctc ttagcctttg tttggcaagc
     8041 tgctgtaagt tttcgataag atcgttaata gtgtccgaga aaaattcatg atttattcaa
     8101 gctcgagaaa aaaaaattct aacaattgat aagaccagat gagtcttcca atttgaatga
     8161 accctcaagt aaaacagtaa aattcttggg cagacacgat aaatttagat ttccccattt
     8221 cacgattctg accctttttt tttcactgaa agaacctatt agagtccgcc acaatatcga
     8281 agtcgaattg tgttaatttc gaaaaataaa aactcttttg tatttctatc aatttgaaaa
     8341 accgtttcat ttcttggtgt caaaatagga tatgtagtat aaaaatagag aatctattct
     8401 ctttcccccc ccccaaaaaa aatttggaga ttgtgtaatg cttactctca aactctttgt
     8461 ttacaccgta gttatattct ttgtttctct cttcatcttc gggttcctat ctaatgatcc
     8521 agggcgtaat cctggacgtg aagactaaaa aataagaaat ttttctttac tttattctta
     8581 gaaatgtttt taggatttga ttttatctat tctacatctt taactagtca aataaaaaaa
     8641 agcaaaaggg ttcgctaaat tcgaatttga aagataccca gtcagcgacg gaaacggaaa
     8701 gagagggatt cgaaccctcg gtacgaatag ctcgtacaac ggattagcaa tccgacgctt
     8761 taatccactc agccatctct cctaattgaa aaaaaaaaat aataataatt actatgttac
     8821 attacacaaa agataatgct tgaaaaaaag gcccttcttt attttaattt tatagaaata
     8881 aaattaaaat aaagaatggc ctcgaaagag atatctcgaa tcaaaataga aaaaaataaa
     8941 gaatatctct ttacaaaatt acaaaaggcc tttttttttt attttcacgg cctggtctgg
     9001 tcagtaccca gccgggcctt tttttgttcc aatgaaccat accgccaaat cataaaaaaa
     9061 atgatttaga tggaatcaaa gtgtcatttc ttattcttta ttattctttt gtttcttctt
     9121 cttttttttt atttaattta cttttactgg atactcgaaa aaagggaaaa acagaacgat
     9181 gtattttttt ttgcacaatg cattttatgt tatggcttaa attgttttgt cgagccgtat
     9241 ctgtcaaaac tccttcaaga accaaatttg ttattttatt tagttattca atttcgtttt
     9301 ttatttttaa acaaaataag tcctcttttc ctaatttcat taggactcct aacaaacacg
     9361 tcaatactct aagctctaat ttgcatttca tgattttttt tatttctgtc ctatattgat
     9421 tacgtccgat tcccttgttc gacaaaagtc ccatttctat acaataatcg tattgtagcg
     9481 ggtatagttt agtggtaaaa gtgcgattcg ttctattaat cctcttaata gttaaggggt
     9541 tcttcagttt catccatatt ctgatcaaaa acttgatttc ttaaaaggat ttcatttgaa
     9601 tcctttacct ctaaatgaaa gattcgagga agaatatcca ttctcgtgat ttgtatccaa
     9661 gggtcaatta gaaatttcaa atttggatta tgaaattacg aaacataatt tttgtgaatt
     9721 ttgaattgga tcaatctttc caattgaata agtataagta agggatccat ggataaagat
     9781 agaaaagtct atttccaatc gtaactaaat cttcaatttt tgttttgcat agggtagatt
     9841 gaagcaaaat agctattaaa cgataacttt ggtttactag agacatcgcc atattcatat
     9901 cctatttttt tagctcggga gaaagaaaat acttttccta aggattctct caaatagaaa
     9961 tcgagaacga agtaactaga aaagttggga ttgttataac ggcactcttc tagagggatc
    10021 atctagaaag cgaattgttt tgaatgcatt cagacaaaaa aagctgacat agatgttatg
    10081 ggtcgaattt tttgatttcg tccccgtctt atatcttggg aatttttcca tcttccataa
    10141 aggagccgaa tgaaaccaaa gtttcatgtt cggttttgaa ttagaggcgt tcaaaatggt
    10201 gaattgacgt cgactataac ccctagcctt ccaagctaac gatgcgggtt cgattcccgc
    10261 tacccgctcc atatgataat gatatctatc gttatatcaa ttcagcgatg cattaattca
    10321 atttgaattt ttgaattaat ggatcactga attgaatacg taattccgga aattctctca
    10381 ccgattcttt atggtatttt ttccgaacaa gagataggaa aaaaaaatgc gaaaaaaaca
    10441 aattagggat gaaaagcgtc cattgtctaa tggataggac agaggtcttc taaacctttg
    10501 gtataggttc aaatcctatt ggacgcaatt tagcaattta tttgcatttc ctaatatata
    10561 tatattctat actttgcata tgatataata taatattatt agattaataa attattagat
    10621 tcaataaaaa agtaaaatta cgtatattta tatcttattt agccttatat cttatttgac
    10681 ctatatctta tttatttatt ttattaattt attaattaaa taataatcaa tttattaatt
    10741 aaataataat caatattaaa taaagtacta taaagattaa gaatgataga ttttttattt
    10801 ataattgttc ctgaagtaga aagcgttcca tttgttcctg aatagcttct ttcaaaaggg
    10861 cttccgcttc ctcggtgaat gtcttagtag aagatatgat ttcttggaac tgaggtttat
    10921 tcgtttttaa ataagtacgt aactcaacga gaaattttct tacctgtccg atttctaatg
    10981 aatcaagata accattcgtt ccagtataaa tagtcattat ctgttcttcg accgtgagag
    11041 gggctgattg ggattgtttg agcaactcac gtaatcgttg accccttgcc aattgattct
    11101 gagtaacttt atcgagatca gaagcaaatt gtgcaaaggc ttctaattct gcgaattggg
    11161 ccaattccaa tttgaatttg ccggctacct gtttcatagc tttaatttga gctgcggatc
    11221 ctactctgga gacagaaata cccacgttaa tagcaggtct gattccagca ttgaatagat
    11281 ccgcggataa gaatatttgt ccatctgtaa tggaaattac attagtagga atatacgccg
    11341 aaacatctcc tgattgggtt tcaactattg gtaaagcggt catacttcct tcacctaact
    11401 gagaacttaa tttagcggct ctttccaaaa gtcgtgaatg caaataaaaa acatctcctg
    11461 gataagcttc gcgaccgggt ggtcttcgta atagaagaga catttgtcga taagcctgcg
    11521 cctgtttgga gagatcatca taaatgatta aagtgtgtcg ttcacggtac ataaaatatt
    11581 cagccagaga agctcctgta taaggagcga gatattgtaa tgtagcgggg gaatccgccg
    11641 tttcggctac cacaatagtg tattccatcg cccccctttc ctggaaagtc gtcactacct
    11701 gagccacaga agatgctttt tgaccaatag ctacataaac acatattaca tttttccctt
    11761 gttgattgag aatcgtatcc gtggctactg ctgttttacc agtctgtctg tcgccaataa
    11821 ttaattctcg ctgaccgcgt cctataggta tcattgaatc aatagcaata agtcctgttt
    11881 gaagaggctc atatacggaa cgtctcgaaa taatacctgg agcgggagat tcaattaatc
    11941 gagattcaga agctgaaatt tcacctcgac cgtcaatagg tttagccagg gcatttataa
    12001 cacgacccaa ataagcctcg cttactggta tctgagcaat ttttcctgtt gcttttacag
    12061 aacttccctc ttgtatcctt aaaccgtcac ccattaatac aacaccaaca ttatttgatt
    12121 ccaaattcag agcaatgcct attgtaccct cttcaaattc tactaattca cccgccatta
    12181 cttcatcaag accataaata cgagcgatgc cgtcgcctac ttgaagtacg gtaccgatat
    12241 ttacaatctt gactgctcta ttatattgct caatacgttc acggataata ttactaattt
    12301 cgtcggctct aattgttacc atgagtataa ttttttttta gttaaagaaa aaaaacaatg
    12361 cctacaggaa aaggactaat cagttatttc tgccatcgcc tcaaacgtgt gaatattctc
    12421 actaatggta cgtaaatgta actccttgtt caaagaacta ttcagagtgc ctcgagctcc
    12481 ttttaaaact tgttggaaaa cctgttgtcg gacttgctga accgcccttt ggtggtcaaa
    12541 acgaatggtt tcatttttgt aattttctaa ttcttccaaa gtcttataag ttgacttaat
    12601 caaattcaat ttttctcgtt ctatctccga gtatccattc actcgaaatt gatccgcttc
    12661 cctttcgact ttccgtaagc gagcccgggc tttttccagc cgttgaatgg cccccccctg
    12721 cagttcctct gaatttcgaa tagtattcag gatcttccgt tttcgattat ctaataaatc
    12781 acttaatgaa agtagattat ctttccattc atctcaaaac ttacatgatc ccttcccgaa
    12841 ccaaacatga atttttcgat tcatttggct ctcacactca attacttcaa ctttttaagt
    12901 atgggggcaa ttcccatatc ttttttttta atgtaatgag cctatcctct acctctcttc
    12961 tctattcata ttccaagatg tcgcgactaa tcactaatcc aagacctgaa tattttgagg
    13021 actcttctga cggaacaaaa caaaaatatt gaattgtcag caaagttgtt tctttttttc
    13081 gtcaaatcca aagaattctt cttactttat attatacaca ggtcaccgat tcagcataaa
    13141 aagcggttga ttgaaatatt tcaaatattt tgcattccaa taaaagaaaa ggctcaaata
    13201 attttatcga catgagtgtt ttatatcgaa aaaaaaaaaa cacaaattcc aattattcat
    13261 tttgcaaaca tttctattct atattaatat agtagtagaa agagtaccat gctgcgtctg
    13321 gacttcaaac agtttggttt agctttaacc atgttaatga ccccccacta ttggtttggg
    13381 tgatagagaa tcaaagtaga tttaccaatg aatcacgaaa tgctatggtt cttaaatatg
    13441 atttgaaatt gattcagaag taattcgcgg aatcgtgcac ctttttcgat ctagttataa
    13501 tgaaaaaaag tacagctggt tggatccagc ctattcttga aataaacaac tcgcacgcac
    13561 tccctttcca aaaaagatca atacaccaag gactacactt agatttattg gatttgttgc
    13621 taaaatatcg gtattaaacc cgaaactccc ggcaaatgac cagcgaacca aggaaacgaa
    13681 agaatcggtt atatttttca tattatctcc tcttttagat agactaaaaa aaaatacgta
    13741 atttgcatat ttataggatt aaacaaaggg attcgcaaat aaaagcgcta atgctacaac
    13801 cagtccataa attgttaaag cttccataaa agccagacta agtaataaag tacctcgtat
    13861 ttttccctcc gcctcgggtt gtctcgcgat accttctaca gcttgacccg cagcagtacc
    13921 ttgacctact ccaggtccaa tagaagcaag cccgacggcc aacccagcgg caataacaga
    13981 agcggcagaa atcagtggat tcatgataag ttcctcgcac taaaataaag aaatagttaa
    14041 tgatacaatc gtccaatgaa ttatgactta attattccat cgctaagatt catccagtcg
    14101 aaataactaa gaactcggaa ttgaagtaat aataatatta gtattaaacc ataaaagtta
    14161 cttcgatatc tcttttttag ttccgatcca caggattttt gtgaatccat acgacttttg
    14221 ttcttccatt tcttctttcc aaaccctttt tgaattcttc gttcgttagt tttctttatt
    14281 tcatcgcttt attcattcac attcaattca caggcaaaga cgaaaccgaa gaatttctat
    14341 tggaatctct atctaagttc acaatagtag ggcggattag atatatcttt agttgatata
    14401 taactatcaa tatctaatat catatataca tgtctttctt ccataacgta aaccaactat
    14461 tcatatctta gattcaaact attcgtatct taaagtcaat cgtattctag aatcattctt
    14521 ggaaccatac acaagagttg gcttagagtc attagatccc atatacccaa ttctgttccc
    14581 ctctcccaat caacccattt tttatgaatc tcgtttggcg aatcattgca tagaaataaa
    14641 cataagtatt ttattccggt aaggtcattc actttaatta tttaattctt tattaatatt
    14701 ttcttttggt caattgttga attgaataaa atcaactgaa atgggaatca ttctagaaag
    14761 catctttctt tttctttttt tttaatcaca cgccgtgtaa attgtgatac tatgatacta
    14821 taagaatttt tatattaaga atttttattc aaataatgac tccttatatt tgaattgaat
    14881 gaacaaaaca atagaatgat aatattcatt ggcaggagta tgatataata aagccaaaca
    14941 tgaattttag gaaaaagatc tttttgatct ctttcctttt ttacaattcc ccaatatctg
    15001 aatttttttt ctatgactct tggtcgtata tcccgtattt gtctatttct atttgtatat
    15061 tgatgtttcc taagtgaatt atctttagtt acgcatacac tgcgttattc taagctaaaa
    15121 aaaaaaagag actatttcga aaactagtca atgatggccc tccatagatt cgcctatata
    15181 agccgccgct aaagttgcaa aaataagagc ttgaataccg cttgtaaata atccaaggaa
    15241 catcacaggt ataggaacca ctaaaggtac taaagaaaca agaacaacaa ctactaattc
    15301 atcagctaat atattcccga aaagtcgaaa gctaagtgat aaaggttttg tgaaatcttc
    15361 taaaatgtta atgggtaaaa gaattggagt cggttgaatg tatttactga aataacctaa
    15421 tcccttttta gaaagacctg catagaaata tgctactgac gtgagcaagg ctaaagcaac
    15481 ggtagtattg atatcattcg taggtgcagc taactcccca tggggtaact gtattatttt
    15541 ccaaggtaaa agagcaccgg accaattcga aacaaaaata aatagaaaca tagttccaat
    15601 aaagggaacc catggaccat attcttctcc aatctgagtt ttgctcacgt ctcgaataaa
    15661 ttcaaggaca tattcgaaga aattttgacc ggcagtcgga atagtttgtg gattccgaac
    15721 agctataagg gctgaaccta ataagatagc aattacaacc caagaagtaa taagtacttg
    15781 ggcatggact tgtaaacctc ctatttgcca atagaaatgt tggcctactt ccacaccgga
    15841 tatatcgtat aaccctttta gtgtgttact ggaacatgat ataacattca tattgccctc
    15901 taacagaaat agaactttaa aaagaattat tttgattcaa ccctctccct ttcgacttgg
    15961 atactttaat tagaattatc cgttttgaat acccgctaat cacccacagt ttttttgaat
    16021 ttcttttctt ttatgcgatt caagaagagt aaccgattcc aaaaatccat gtagttacca
    16081 aaaaaattga tttatcttat tattaatcaa ggatttcgta tatagctaga acgaccctca
    16141 caaattgcaa atacaaattt attaagaatt aatcggattg aagctatagc gttatcgttt
    16201 gctggaatcg aaatatctgc gagatcgggg tcacaatttg tatcgattaa acaaattgtt
    16261 ggaattccaa aagcgataca ttctcgaaga gccgtatatt cttcttgctg atcaacgatg
    16321 attacaatat ctggtacccc cgtcatatat tgaatcccgc ccggatacgt ttgcaagcgt
    16381 gataattgtc tcttcaggat agctgcatct ctttttggaa gacggttgag tctccccgtc
    16441 ttttgttccg ctctcaaatc cctgaactta tgaagtctcg tttctgtagt ggaccaattc
    16501 gttaacatac caccgagccc ttttttttta atataatata atgacatata atgacaccgg
    16561 gttcttattg cagctcgtgc tactaaatcc gctgctttat aacaagcttc tgataaaaaa
    16621 cgagcagttc ttgtcagatt tgtaatatga atacctttat gttttgctga gatataaggt
    16681 gacattctag gattccattt cctagtacca tgaccaaaag gaattcctgc ttccatcatc
    16741 tcttcaaaat tgatattcca ctatcttctt gccatttctc cccatacttc ctcttttttt
    16801 tttatttttt tgataaaaaa ataaaaaaaa aaaagagacg agtgaaataa ataattgttc
    16861 caatggaacc ttctcttcta ccagagattg gccattgata cacaatccag gccattcatt
    16921 cctttctatt cgttattatc tttcttttct tactattaag aaatcaaagg atcaaaaata
    16981 gttaagagaa tccgctactt aggactcatt aaatcctcta aattattgtt ctgatgtatc
    17041 atgtaaagtc tttgaaatgc aaaagtctaa taattctctg tggtgtaaaa aaatatctat
    17101 catccccccc ccgaataaat tctttttttt gtttccaaaa gaatattgtt atgctgccgt
    17161 gaacagtgca ctaatgcttt gaatccggta ccaacgggta tcatcccccc cagaacaacg
    17221 ttctctttca ggcctttcaa ccagtcgata cgaccccgga gagctgcttt tgctaaaacc
    17281 cgagcggttt cttgaaaact tgcttcagat ataaaacttt gagtattcag agatgctctc
    17341 gttattccca ataatatagc tcgataacgg atcgcttctt ccaaagcacg ccccgttcgc
    17401 tccgctcgta acaatccaat aagttcgccg ggtaaaaaaa tattagacat tccgtcttct
    17461 gaaaccaaca cttttgatgt tatttgacgt acaataattt cgatatgtct attatggatt
    17521 tggaccccct gggatcgata aaccttttgg atcttattaa ccaaagagat acgactttgc
    17581 actatagtta gctcagcacc aattaagaat ccccaaggaa tcccaagaat tcttgttata
    17641 cgcgcgttcc aaccctcaac tcttttttct aggttcatcg atattgaatc aatcgaacgc
    17701 acttctaaca cttgttctac ttttggaaga ccctgcgtta tatcaccaga tcttgatttt
    17761 tcatatataa atgtaattaa tgtatctcct tcataaagga tttctccata atgcccatga
    17821 acagtagctc ctggagtagc caaataaggc ttagctgatc ttattactac agagccagct
    17881 tgaacaatta aaacttgacc tgatttgagg tgtggtccat ttgtggctat acatatattt
    17941 tcacaaataa actgcccaag actcattatt gtggacattt cctcacaata attatgatgg
    18001 ataaaatacc aattcaaatt aaatggattc aaaacaatct tactgtctgg atcaggatta
    18061 taaattctct cgttttcatc cattaaataa aatttacgta cttgaaaagt ctgttttaaa
    18121 ttatcaagtt tcaaatagtt agttaccgaa atcggattat aagttattaa atagtaaaat
    18181 gaataaaaat tcgcaatttg aaggactgtt cctaagggtc ccaacgaatt cctaattgga
    18241 attagaggat ctttttgaat gtgaattgat tgctttatca cattatgata tttgatatcg
    18301 ttgaatggac ccattcgaaa acaattagat gatgacaaaa ttatcaaaga ctggcattcc
    18361 ttatttctat tcaacaaggt atgaatagtt ccttgatttt ggctaagtga ttgttgaacc
    18421 cttgccttga aataaatgga gtaaaacgga tttatattgg tgcgatctgg accattatca
    18481 gagatcaatc ctggacttga cggagcattc ctttttctga tatacgaaat atgggattgc
    18541 actaagtcga ttcttaggaa atcccgaatc ataccgtttg tacttacttc aacaaaggaa
    18601 gcacagacct cttcgacgga agaacttttt ttgtcttggt cccaattcaa gactaaacaa
    18661 gttcgaacta attgaatact tgtgtcagaa ataccccgaa agggtttgcc ctttccataa
    18721 aggatataat tgacagcttg aaggtgcata ttatcctttt cccgcagcag atcctggggg
    18781 aagagtgttg ctaaattgat accgttcgct atttcatatg tgactacggg tcgaaccaaa
    18841 acaaaatgct ttttcttggt aggtgtgatc cgttggacat agatccattt tttcaatttt
    18901 tttgattccc gggtggattc cttaagttct ttttttcccg tttccggcgg tatcaagatg
    18961 ccactgtgtc gggatatctt atccgtttcc ccaggaaaat ggatatcccc agaaaaaatt
    19021 tttagttcaa tccttttttt ttttttctcc actcggacta atccgcccac ttggcttgtt
    19081 ctatttaaag cgacccgggt atctactcca atgatactat tattccgtac cattacgtaa
    19141 gaagattcgg gtaaaatatg cacttcctcg ggaatgaaaa aaaagcgatc aattttcatt
    19201 tgaaattttg gcttaatttt tttgactcct cgatactcaa tcaagtcctc ttttttgacg
    19261 attgaatgcg cccctatagt cccatattta gtaattcctg aattctttct tctgtatcga
    19321 ggatcatcaa aataagcaag aatactattt ttacggaaaa taccctttat gggtatttca
    19381 atcgagatac ctgaatgggg cattagttct ttctcttgtt cttgaatgga gtggaacgga
    19441 atgagaaatt gatttcttcg cctttttgcc aataaatcag aattcttgtg gagaattgca
    19501 ggatgtatga gattacaatg acccatacct atgattcgat taaatcccga ataatccaaa
    19561 ataccatctt cttttttatc agaaaaatct gacctaacta attggtgtct cacttgatca
    19621 ttattcactg agaggctaga aatatatctt cgttcgacag aatgagaatg gatgttcagt
    19681 tgatcttgat ccttgtggag tgaaaaagaa actacaccgg atctgcacga acctcctgat
    19741 aatatccata aatggcttgt ttttggtaag agccggacat tactatattg aaattcgggt
    19801 gcatgataca cgtcggtact ccagtgcatt tctccctctg agtcagaata aatatgtttt
    19861 cgaaccctct ccttaaaatt caaagtgtat gttcccgccc gaatctcagc aatcacctgt
    19921 tctgattcta catattgatc attttgaact aaaagaaagc tttttggtgg aatagtcacc
    19981 ttatgcataa tatcttcact ctcaataatt acatacaaat ctatatcaca tagaaaagca
    20041 ggatgcccgt gccgtgtacg tgtgggatgg actaaatcct cattgaattt gatttttcca
    20101 ttagaggggg ctcgcacatg ttctgcgatg ccccctgtaa atactccgcc ggtatgaaaa
    20161 gttcttagtg ttagttgagt ccccggttcc ccgatggatt gacccgaaat aatacctaca
    20221 gcttctccca attcaaccag gtcaccatga gtaggactcc gaccataaca taatcgacag
    20281 atccaagagg tactcctaca agtaaagggg gttcgaatag atattgcttg tgttcgaaag
    20341 gttataaatc gattgacgag tccaatccca atatcttgat ttcgaatggc aatgcatcgg
    20401 gggcctatat atatatcgtc tgctaataca cgaccaatta atgtttggct aaaaactctt
    20461 tccgacatca tccggttttt aggacttaca gaaattcctc ggatggtgcc acaatctgtt
    20521 ctacgtacaa caatgtgttg aactacttca acaagtcggc gcgtaagata tccagcatct
    20581 gatgttcgta cagcggtatc cacaactcct ttgcgggctc catagcaaga gattatatat
    20641 tctgttaaag acagtccttc gcgtaaattg ctttgaatgg gtaaatcaat catttgccct
    20701 tggggatcag acattaatcc tctcataccc actaattggt ggacttgaga tgcatttcct
    20761 ctagctcccg aaaaagacat tatatggact ggattaaagg gatctgtcat cctaaaatta
    20821 ggattcattt cttgtctcaa atattcactt gtagcatacc atatctcaat ggattggcgc
    20881 agtttttcta ccgcgtgtac attcccataa tgatggtgtt tttccaaaat caaactttgt
    20941 tgttcagcat cttggactag ccatccttta gaaggtatcg ttaaaagatc atcaattcct
    21001 aatgaaatgg atgtagcagt ggcttgctgg aaacccagag tctttacttg atccaggatg
    21061 tgtgatgtat atgccattcc gaagtgatct attaacctgc taataagtcg tttaatggca
    21121 gttccatcta tcattttatt gtgaaagacc agacccgccc gttccgccat aggtacctcc
    21181 atattccgtt gagtaggatt cgacaatgga tttgagtcaa tgattggaaa acttcctttt
    21241 ctcgatcttg attcgcgtag aaaggtcaag aactacggtc ctagttgaat cggaaaggcc
    21301 cgaattcaca tcggtgttat agaattactt agcttagaca ccatatgatt aggtaccata
    21361 tgagcaggcc cggcaaaaac cttgtatcgc ttcttcgatt tctcgataaa gagaaatatg
    21421 accaacggtg gttcgaatgt atatacaaag aatttctttt tttacacttc ttactattag
    21481 ataatgtcca taaatctcat gataggtacc caaagattca tagtgaactt cgatgggagc
    21541 ttcccttgaa gcaataacgc gttgatctag tcgccaccgg agccacagag gactatctaa
    21601 attgattctt ttctgccgaa aagctccaat tgcatcatag gaattacaaa aaaaggggtc
    21661 tttcgtataa ttatagctat agctattatc gccacttctt tgatttggat agtttcttcg
    21721 attacatgga ttatacctac ttgcacaaat acctcgaaga ttcctgctcg ttaatacata
    21781 gagtccaata agcatatctt gagtcggtac agaaatggga tccccaatag caggagacaa
    21841 gagattcata tgagaaaaca taagtaaacg agcctccgct tgagcctcta aagataaagg
    21901 tacatgaaca gccatttgat ccccatcaaa gtccgcattg aatcccttac agactaatgg
    21961 atgtaaacaa atagcacgtc cttccactaa aacgggctgg aatgcctgta tgcctaatct
    22021 atgcaaagta ggcgctcgat tcagcaatac aggatgtccc cgcataactt cctgaagtat
    22081 ttcccatata atcggccctt tgtcccgaat tttactctta gcaactccta tgtttgaagc
    22141 aagatgttgt ctaattagac tacaaattac aaatgcctgg aaaagctcta ttgcgatttc
    22201 gcggggcaac ccacatcgat gtaatgaaag tgaggggcct acgacaatca cagaacgccc
    22261 cgaataatcg acccgtttgc caagcagagt ctcacgaaat cttccctcct tgccttcaat
    22321 tacatctgaa aacgacttat acaccttatt atgaccatcc ctcattggtt gtccacggat
    22381 tccattatca agaagtgtat ctacggcttc ttgtaccaat ttctcctgac acattactaa
    22441 ttcccctggc gtagatctac ttgttgttaa tagatcggta agagtattgt tccgatagat
    22501 aactcttcta tagagttcat taatatctga actcattagt ttacctccct ctatctgaat
    22561 gatcggtctc aactcgggag gaagaactgg taatagacat aaaaccatcc actctgggtc
    22621 tatatttgtt cgaataaaat gcttagctaa ttctatgcgt ctaaccaaaa aatcccttct
    22681 tcttccaatt tttcgatctt cccattcatt acctgtgggt ccttcttccc ctaattcttt
    22741 ccattcgacc cacgaataat ctataataat tcgcaaatct agatcggcta attgttcccg
    22801 gatagcaact gctccagtag aaatttctcg gttgcgaaat atatcgaaac cttgggtagt
    22861 aaaaaaaagt gggatgctgt atttccagga ttggatttca tattcgaata aacctcgtaa
    22921 tcgtaaaaaa gtgggttttt tagctatagg cctagcaaaa gaaaaattgg gataggatcc
    22981 tataggatct cccccccttc aaaatcggac atgagcgttt cccctcatcc ggctcaagta
    23041 gttacaccaa attaaggcta aagaaagggg ttcccacttt caaattctag aaaacacccc
    23101 aaacaactac tccttactca agttcctagt gaagactaag caacatttcc tcgattcatt
    23161 ttcaatgcaa tgttcaattt ttgagtagtc tacttccccc gaatcatgaa tctcctattc
    23221 aaattaaaat aaagaagtac cttgaaattc ataagggatt tccttgtcta tgtatcgttc
    23281 catgcgatct tttaggtcct gcttcacctc gacggttatg ccacgatgtc cttaaagcct
    23341 atatgcgatg tatagactcc cgtaaccatg acctatttgc ttatttgaag atagtttcat
    23401 ttctttctaa agaaagggaa ttattaattc cgcaaaagaa agaagtcttt tttttttcac
    23461 gaggtacaac tatcaatttt tatttttttt ttactgaatc gaccatagac ccattcccct
    23521 tttgatttgg gagtattgaa tacacccctt attctgagct tcatgttact cctacatgtc
    23581 agattctggg catcccaatt cgattgactg ggatgacagt ttcatatttc taatctgtaa
    23641 aatcaaaatt tcgatcaaat cacacatcgc aatatactag accttctaat tctttaagag
    23701 gtttatctaa aagattcgcg atataactag gaagacgttt caaataccac acgtgggtta
    23761 ctgggcatcc cagttttatg tatcccattt gatatcttcg tatccgagaa tcaacaaatt
    23821 caactccgca ttgttcacaa aattgcgggt cttgcttttc ctctccgatt actcgataat
    23881 ttccacaagc acaaattcca cttttaatag gtccaaaaat tctttcacaa aataatccat
    23941 ccctttccgg tttattcgtt ttgtaatgaa aagtataggg ttttgtcact tctccaacta
    24001 tgtctccatt aggtaggatt ttattggtcc aagcgcttat ttgttgagga gagactgatc
    24061 caattcggag ttgttgatgt ttataccgat caatcataga agcaaatttg tgattcattc
    24121 cgattaagct tccttcttat taatctggaa gtttttctca gatacaagga aatgattcag
    24181 ttccaaagcc aaagatcgta gttctcgaac gagcaatcga aaagattctg gagcatcttc
    24241 gggtttaggt attgttcctc caatgatcgt agtaccaagt acttcttggc gagctctaat
    24301 atgatcggat ttataagtaa gcatctcttg taaaatatga gcaacaccaa agccctcaag
    24361 agcccaaacc tccatttctc cgacccgttg ccccccttgc ttggaccttc ctctaagagg
    24421 ttgttgggtt acaagtgcat aatgcccact ggaacgtccg tgtattttat catcaacttg
    24481 atgaattaat ttcaagatat aaggctttcc tattataaca ggttgttcaa aaggatctcc
    24541 cgttcgtcca tcaaatattc tgctttttcc cggatactcg ggttcaaaga cccatggatt
    24601 cgctgtttgt ttactggctt catataattc agaaaacacg agttttctcg aagcctcttg
    24661 ttcatatctc tcatcaaaag gtgctattct ataatgtcta tttagcagac cccccgctaa
    24721 cccgagcgag cattcaaata tctgtcctac attcattcgt gaaggtactc ctaatgggtt
    24781 gaagaccata tcaacaggcc ttccatcttg caagtaaggc atatcctgtc taggcaaaat
    24841 ttttgaaatg atccctttat ttccatgtct tccagctact ttatcaccta ctttaatttc
    24901 acgtttctgt gaaatatata cacgaatcgt ttctggatta taactggaac cccccttttt
    24961 tcggatccat ctcacatcaa taactcgacc ccgaccgcct ataggtagtt ttagacaagt
    25021 ttcctttgaa gtggatacct gaatgccaag tatggcccgt aataatctat cttccggagc
    25081 atacgacgat tctttcgccg tctgaggcgt taatttacct actaaaatat cgcccgtctc
    25141 cacccaagat cccagcataa caattccatt tttgtctaaa ttgcggagta aacggacttc
    25201 tagatgtggt attgcattag tgatcctttc gggaccttgg cttgttacat gagtctgaat
    25261 ttcatatttc cgtatgtgaa aagaagtata aatatctcta tatatcagac gttcgctaat
    25321 aagtaccgca tcctcaaaat tgtaaccttc ccatggcata taagctacta atacgttttt
    25381 ccccaaagcg agttcgccac caaccgtagc ggcaccatcc gctaaaactt gtcccttttt
    25441 aatgcatcta tcccgcccaa cctggggttt ttgatgcata caagtatttt tgttggaacg
    25501 ttgatacata actaatggaa tacctatcgt atctccattg cccgataaaa cgatcttgtc
    25561 aatatccgta taaaggacct ttccctcgtg ttcggctata gcggtaaccc ctgaatctag
    25621 ggcgacttgg cgttccaacc cagttccaac aatgcacttc tcggaccgag agagcggaac
    25681 tgcttggcgt tgcatattag aactcattaa agcccgattc gcatcattat gctcgataaa
    25741 aggaatgagg gaagctccaa tagaaaaata ttggaaggga gaaatacttc gaagatgaac
    25801 ccgttcccac gaaatagtca ggaattcttg acgatatcga gtcggaacaa cctgttcttc
    25861 ctgaataccc tgactcagcg ccaaagaatt tcctgccgct accatatagt attcatctat
    25921 acttggtgat aaataaagca ttcgtatctt tttcgatttc tcaaagattt cataaaatgg
    25981 gctttctaga gacccccaat aaccaattct cgcatgaatt gctaaggatc caataagtcc
    26041 aacattgatt ccttcagacg tgtcaattgg gcaaatgcgc ccatagtgac taggatgtat
    26101 atctcgtatc cgaaaactag cagttcgtcc tgtcaatcct ccagggccca aataactcaa
    26161 ttttctcccg tgaactattt gtgtcaatgg attagttcga tccaaaactt gagataatgg
    26221 gtgtaatccg aaaaaagaat cataagtggt tgttaatgga gttgaagtta ccaaattttg
    26281 aggagtcggc atcaatttat gcctaattgc tccgcctata gttcctctaa ccgcattttc
    26341 caaccgaacc agggccaatc cgaattgatc ttgtaagaga tccgctacag accgaatacg
    26401 tttatttttc aaatgattca tatcgtcaag tgtacccatt ccaaatttaa gtccaatcaa
    26461 atgatccgca gctgccaata catctcgtgg taacaaaaat atattgtttt tgggtatatt
    26521 aagattcagc ctctggttca tatttcgtcg accaatcctt cctaattcgc atctttggtg
    26581 aaaaaatttc ttttgtaatt ccttacataa ggattcagaa aataccggat ctccgcctac
    26641 acaagcaaat tgttgataaa actccaaaat ggcattttct tttgacccaa tttttttttt
    26701 ctctttatca gtcaggaaag acaagaaaat ttcagggtag caaatattct ctagaatttc
    26761 tcttagattc gaacccatag ctgatgatag aactagaata gatattttct gtttcctact
    26821 cacacgagcc catatccttg cttttctatc aatctctaat tctaatcttc ctccccaatc
    26881 tgatattatg gtgcccgcat agaccaaaat tccgttatgg tccaattctg accggtaata
    26941 gatacctggg ctttgcaata tttgattgat cacaattctg tatattccat ttactataaa
    27001 agttcccaag gaattcatta gaggaatgtt tccaataaaa attgtttgtt cttgcatatc
    27061 ccctctgctt ttccaaatta atcctgcgga tacatataat tcagaagaat atgtgagtga
    27121 ttcatataca gcatctcttt cttttatcaa aggttctacc aattgatatg tttccacaaa
    27181 taattgaaat tcaatttctt gatctgtatc ttcaattttt ggaaacttag aaagttcttc
    27241 tgttaagccc tgatcaatga acctacaaaa tccttcaaat tgtatctgat tcaacccggg
    27301 tattgtagac attcccgcat ttccgtcacc gagcattttg aatttcccat ttatcaaaaa
    27361 atcccattct tttctcattc tgcattgaat catatgaatc gatctagcaa tgatggaatt
    27421 tcgattctgt ttactgaatc acatgaaatt ttacccaact ccatatatat ggaatgtatg
    27481 aaatacgtat gaacggagga aaaaagatga ttttagactt aattttagac ttagttaaat
    27541 tggaatttct aagagacaga tccaaacgga aaggaattga taaattccac ttagaattat
    27601 ggagtttttt tattttgtct agaatagaaa attcacttta taccattatt atgatattac
    27661 atattccaat ccgattggat atcagaaaaa taaatggatt cgggatttga tccattcacg
    27721 gagataaaga cataataatc agaaacaata taacaataga aagttaattt tttgagtact
    27781 taactctttc gtgaattcca ttgttccaaa aatgatttgc agagaactcc tttttctttt
    27841 tttcgtagaa tttttatttt tagaatacga ttcaagtgca taagaaggct tgtatttatt
    27901 aaacccgcgc tgctatagct atctatccat acatcgctct cctttattgc atacttctac
    27961 tcgggacagc acatgtggta ctctatcaaa atttctattt tctcttcaat ctaatcaatc
    28021 taaattgcag tacgacaagt gtccgcctat tccctataaa caggcatcat acacaaataa
    28081 tataccccat aagctaactg tggaacacaa cttatgtttg gggtttacat atactaataa
    28141 ttgacattat aattgaaatt gagttgagaa ggtttttttt caataaaaaa atcaagactg
    28201 attagttata tatcaatttt gattttctta tatcatttat cattaggtaa agacaatttg
    28261 agatgtaaat ccaagagtgg gtcatgaatt tacagtcata tagttaatgg ttccaatttg
    28321 ttctgaattt ttgcttttgt aactgaaaaa aattcccatt tggtttttta atagaaaaga
    28381 gaggtattta gatattgggt gttttgagat actataaaat taattgaagg gaaggcgcca
    28441 gcccccccca aaaaaacaaa taacaaataa aggggaatat tttcatctat ttggtatcgt
    28501 tttggcggca tggccgagcg gtaaggtggg ggactgcaaa tcctttttcc ccagttcaaa
    28561 tctgggtgtc gcctgattaa caaaagacaa gactcgaaat cccttattct ttattcccct
    28621 ttgctgttat aactcgccga atttttccca gcaaaacacg cgtagtcttg agactttctt
    28681 gattggaaac agctgggggt tcccttcttt caattaaagt gccgtaactc gttgtattta
    28741 ggattcaagg aaagattata gtagtggaag ggctatcata tcaaataaag agttaccgat
    28801 ttttttccat tactaatgtc gtgtctactg gccgggtctt gaattagatt ggatggataa
    28861 ttggcttttt tcttttactt aatgataatg aaggacaaga aaaataaaga ataggtatca
    28921 gtattcctac atatatatat tagtagcatt ccctttgata cttcaaaaga aaagcgtaac
    28981 tgcagtttca tttttcatat ttattggagt ctttgatcga gggtgttggg tcagaatccc
    29041 cttttgactc tgcaccagtg attccactat tattaataaa cactaatgga ataattcctt
    29101 catattcaga gagatagggg acataattca catggatata gtaagtctcg cttgggctgc
    29161 gttaatggta gtctttacat tttccctttc actcgtaata tggggaagga gtggactcta
    29221 gagatactac gaattgagtt ggggaatcaa attgtatcac ttttttatag attttttata
    29281 gatcgttttg caaagcataa ataatcttta ttaattattt aatatattga attcattaat
    29341 ttaattcaat ttcgaattaa aaaattgaat taataaaaat atcttcattc cgaaattgta
    29401 ttggctttta tttctgctgt gctttattga cgcgtttgct atcatggctg aaggattcaa
    29461 aatcgatagg ataacccctt tctaatttcg aaatccgaag aagttaccgt agaactcctt
    29521 ggattatctg taaaccgcgc aatcaattac ttctttgaaa tgctaaaaaa aagattactt
    29581 tctaattttc tataaattag aaaattataa gagttgcctc gcgattattt cagattgatt
    29641 ggaatcaaca aaaatcaaat agataaagga aacaaataga tgaagcaaag aaatagaatt
    29701 gagatactat gtacattcca tatatttaat tgatattaac atttatgaag atccatatac
    29761 atattgtagg ttgatctcga ttcagtttgt atctttctag attacaataa taaaaatgga
    29821 tagtatggtc gaacgattca aaaatgaatc gttcgaccat actattacta tcggatctta
    29881 gaggctactg cggattctag tccgttcatt gcatttggga aattgaattt ttttttgagt
    29941 tcttaaatca ttgataagaa ctaagaaatc aagtgtaatt caaattaatc actttaatta
    30001 ctttgactga ccgtttttac atatattata agcaaaaaag cagtaggaac tagaatgaac
    30061 agtgcagtag caataaatgc gagaatattt acttccataa tctcatcgtt tcgttttttt
    30121 tttttacttc gcaataactc gggatttaat cccatagaga tgataaatct ttcgtttgtc
    30181 aattcaatgg gatcgattag atttcaatga tattgaatcg gatcaatatc atgaataaca
    30241 atatctgagc tatcaagtcg attcatcgtc gagaattgaa tagtataaca taggcggatc
    30301 ttttatccac ataccaatac aaacttagat tcctgattca ctcaaaagaa ttcctttcct
    30361 ttatatttta agactttatt ttgatttatc attcttttcc attctgtctt ttcgataacc
    30421 taccgccttt cttgtacaat aatctacccg ctttccactt ccattgtttc aaaacggttt
    30481 acaaataaac ccaaacaaac agaaaataga aaaaaggaag gagttaagtt cgaaactcct
    30541 tttttttaat gatctaattt tctttgaaaa caaagaaaaa gaaggatacc tcggggaatg
    30601 aaactatacc atttgtaccc agtttaacag aaaatggaga gagatattta tgtatttttt
    30661 tattggattt ggatccgtcg ggactgacgg ggctcgaacc cgcagcttcc gccttgacag
    30721 ggcggtgctc tgaccaattg aactacaatc ccggagaaat aaaacgtaca gcatccgtat
    30781 tcttatgatt tgattcaaac catttcgatt aatagtgccc tgttgtaaca gagacgtgag
    30841 tgatatccac atgaatatac actttagtga aagaagaaag cagcacggat tattgattat
    30901 tagtaatcct ttcgttattg ccaaatcgat tgagaatcca tttttcgttg aaaaaagcgt
    30961 ctttttgtct ttgctttctt cttttcatta gactttatac ttaataatcc tgatagaaat
    31021 ctagatcact agcaagatca gaatcagaat ttatgagacc aaataaatgg aacaaataaa
    31081 aaaatagtgg tggggatata tcagaaaatt tgactttttt gattctttca tatcttccat
    31141 ttctggaaaa ctaaaggggt tatatcattt catggtgaat cagcgaatta ttaattattg
    31201 ggccgagctg gatttgaacc agcgtagaca tattgccaac gaatttacag tccgtcccca
    31261 ttaaccgctc gggcatcgac ccagaaagag tctattcgag tcttattgat aatccatgat
    31321 caacttcctt tcgtagtaac ctacccccag gggaagtcga atccccgctg cctccttgaa
    31381 aaagagatgt cctgaaccac tagacgatgg gggcataatt gcccgaccgc catcatacta
    31441 tgctcatagt atgagcagtt ttttgaaatt gtcaatataa tggaatggta tgactagatc
    31501 cgaaggatct ttacgtcttt tctgatccca taccatagca ttttttgatt cgttttcgtc
    31561 atttatattc atgaatcact cattcgaatc tttattctga agattctaga aaattaatat
    31621 aaaaaaaaga aggttaaact tcatttcttc cactttcatt cattgattaa cttcttgtta
    31681 agatcagaga ggcgtatctc catatcacac taagcaagga aattaacaga tgagaaatcg
    31741 aaatctgaaa atctggggga tcaacaagtt atcgaaattt gttttttctc taaaaattgg
    31801 gttcagagca caaccaaaat ctcttcagcg catgcttcaa taaaatatct tggatctacg
    31861 tcgaattggt aggtacatgt atccatcaaa tggattttgt ttcgttctga tgggggtcag
    31921 gtcaattcaa atcaatttca tttgggttgg tcttgaaaca attaattttg ttgatattta
    31981 tcaaatccaa tatcaataaa ccaaaattac cttataccta tactccttaa gtaaatccaa
    32041 attatcgttc ccgaagggga cactaaccag tatgagtcta ctgtgtatac ttataatata
    32101 acttataata tatatatata catagataga tctatcttat gcgcctactg actcattcag
    32161 taattgaata aaatggccct tttaactcag tggtagagta acgccatggt aaggcgtaag
    32221 tcatcggttc aaatccgata aggggctttt tggccgtttt gataaaaaac ctcaaggggt
    32281 aatattaata tttaaacgaa gaataaagat attacttttt ttgtaataaa aaaagagtaa
    32341 ccaactgtat aataatctaa ttctaaacta tataatttaa tgataaaaag ttacccttat
    32401 aatgagttct agtatactaa ttagactagt cattctagtt cgaaaagaaa gtttcacatt
    32461 tgtttattat aatgagtaat gataatgcta agtcgtttct tcaatcgccc aatatttttc
    32521 ttttccatta ttccagtcaa atccattgta aagattagaa atcaacaaaa gaaaaagtaa
    32581 gtggacctaa cccattgaat catggctata tccactatgc tgatattaaa atttaaaatt
    32641 cgatagatat gaaattggaa ccgtagatct tttttttatt tcatatttct tttgactctg
    32701 caagaatctg tcgatatttc cgattcaatc ttcttgttcc tagacgttcc ataggaataa
    32761 cttgatattc cgttcctcta cagaaaaagg tttattccaa gttacaacac aagagagatt
    32821 tccaatatat tttgattccc gaacacacga agatccattg ggatttctat ctaatattct
    32881 gatttctatc tacataaatc ttatatagat agaaatcaga tcatggcttc atgtatcaaa
    32941 tattttaata tcaatgcata cgatcttttt gttccgacaa tgtgaggaaa gtggatgtga
    33001 gaaagaaact ttcatttaca gtctcttatt atttcattta atattgtatt gaatttaaaa
    33061 atgggaaatt ctctttttgt ctctgacata tatctgacat agaaaagtaa atagaaagat
    33121 attccaagtg tatttcttgc ttcgacctgc gaaaaagcta ctctggagtt ttctattaat
    33181 ctgaaagaaa aggaaatata ataaagaaga caataaaaaa aagaaaatga aaaaggaaag
    33241 caataaaaaa taaaatatat actactgtag tagtttaata cacatagaaa gcagaagagt
    33301 acataaaaat attgattttt ctcaatctca cggacaagag ccaagaataa gattagtcgg
    33361 tagaaggaga ttgagtagaa gtcagtctgg ggatcaacca gtaacgagag aagggatcac
    33421 ttcttccttg aattgaagag ttctttcaaa aaattaatct atctgattga taagttataa
    33481 gacaattcat ggttcaggtt gagacgatta ttaagaatag gaaggaatac acgaattgag
    33541 ttcatggatt tagctaagtc agggtcagac tatggaccac taaagggttt tatcttcgaa
    33601 accaattcgc aggggcagtg tacgagaaat caaattctat cgaaatgatc gaatcctcga
    33661 acgccccgaa ataacataag gtgttcggaa atggttgaag tagttgaata ggaggaccgt
    33721 tatgactata gcccttggta aatttaccaa agatgaaaat gatttatttg atattatgga
    33781 tgactggtta cggagagacc gtttcgtttt tgtaggttgg tccggtctat tgctctttcc
    33841 ttgtgcctat ttcgctttag ggggttggtt cacaggcaca acctttgtaa cttcatggta
    33901 tacccatgga ttggccagtt cctatttgga aggatgcaac ttcttaaccg ccgcagtctc
    33961 cactcctgct aatagtttag cacattcttt gttgttacta tggggtcctg aagcacaagg
    34021 agattttact cgttggtgtc aattaggcgg tctttggact tttgttgctc tccacggcgc
    34081 tttcggacta ataggtttca tgttacgtca atttgaactt gctcgatctg ttcaattgcg
    34141 accttataat gcaatagcat tctccggtcc gattgctgtt tttgtttctg tattcctgat
    34201 ttatccactg ggtcagtctg gttggttctt tgcgcctagt tttggtgtag ctgctatatt
    34261 tcgattcatt ctttttttcc aagggtttca taattggaca ttgaatccat ttcatatgat
    34321 gggagttgcc ggtgtattgg gcgctgctct gctatgcgct attcatggtg ctaccgtaga
    34381 aaatacttta tttgaagatg gtgatggtgc aaatacattc cgtgctttta acccaactca
    34441 agccgaagaa acttattcaa tggtcaccgc taaccgcttt tggtcccaaa tctttggggt
    34501 tgctttttcc aataaacgtt ggttacattt ctttatgtta tttgtaccag taactggttt
    34561 atggatgagt gctcttggag tagtcggtct ggctctgaac ttgcgtgctt atgacttcgt
    34621 ttcccaggaa atccgtgcag cggaagatcc tgaatttgag actttctaca ccaaaaatat
    34681 tcttttaaac gagggtattc gtgcctggat ggcggctcaa gatcagcctc atgaaaacct
    34741 tatattccct gaggaggttc taccccgtgg aaacgctctt taatggaact ttagctgtag
    34801 ctggtcgtga ccaagaaacc accggtttcg cttggtgggc cgggaatgcc cgacttatca
    34861 atttatccgg taaactgctg ggagctcatg tagcccatgc cggattaatc gtattctggg
    34921 cgggagcaat gaacctattt gaagtggccc atttcgtacc agaaaagcca atgtatgaac
    34981 aaggattaat tttacttccc cacctagcta ctctaggctg gggggtaggt cctgggggag
    35041 aagttataga cacctttcca tactttgtat ctggggtact tcacttaatt tcctccgcag
    35101 tattgggctt tggcggtatt tatcatgcac ttctgggacc tgagactctt gaagaatctt
    35161 ttccattttt cggttatgta tggaaagata gaaataaaat gaccacgatt ttgggtattc
    35221 acttaatttt gttaggtata ggcgcttttc ttctagtatt caaagctctt tattttgggg
    35281 gcgtatatga tacctgggct ccgggggggg gagatgtaag aaaaattacc aacttgaccc
    35341 ttagcccaag tattatattt ggttatttac taaaatcctt ctttggagga gaaggatgga
    35401 ttgttagtgt ggacgatatg gaagatataa ttggagggca tgtatggtta ggttccattt
    35461 gtatatttgg cggaatctgg catatcttaa ccaaaccttt tgcatgggcg cgccgtgcac
    35521 ttgtatggtc tggggaggct tacttgtctt atagtttagg tgctttatct gtttttggtt
    35581 tcattgcttg ctgctttgtc tggttcaata ataccgctta tcctagtgag ttttatgggc
    35641 ccactggacc agaagcttct caagctcaag catttacttt tctagttaga gaccaacgtc
    35701 ttggggctaa cgtcggatcc gctcaaggac ctactggttt aggtaaatat ctaatgcgct
    35761 ctccaactgg agaagtcatt tttggaggag aaactatgcg cttttgggat ctgcgtgctc
    35821 cctggttaga acctctaagg ggtcccaacg gtttagactt gagtaggttg aaaaaagaca
    35881 tacagccttg gcaagaacga cgttcggcgg aatatatgac tcatgcccct ttaggttctt
    35941 taaattctgt gggtggtgta gctactgaga tcaatgcagt taattacgtc tctccgcgaa
    36001 gttggttagc tacgtctcat tttgttctag gattcttcct attcgtaggt catttatggc
    36061 acgcgggaag ggctcgtgca gctgcagccg gatttgaaaa aggaattgat cgcgattttg
    36121 aacctgttct ttccatgact cctcttaact gagacagggg atccaatgct tatgcttaaa
    36181 ataggaatcg atttgatttc accatacata ttgagggaag tgggtcatac gactcctttt
    36241 tactttcttt tcaactcatt tatatcgaat cgattttcta ttttttctgg ctcggctagc
    36301 ctacctagcc gagccattct cctttatgag acgaaaaagt caggcaaaac caaaatgaat
    36361 aaagaaaaaa tagattcccc aagcaaaagg agagagaggg attcgaaccc tcgatagttc
    36421 tttgttccga actataccgg ttttcaagac cggagctatc aaccactcgg ccatctctcc
    36481 gaaagacaat ttctatttta cttttaccga atagaacatg gccatatgag tggataccat
    36541 cactatgtat agaaagatat gaggtgtgaa tctctaggtc aatctatcta tccgtattat
    36601 ctagaaaata gatggatgca tgatccagca ctcccatttt tgaagtcaaa aaaaagtact
    36661 ctcgactcca tgtccgaata aaaaagtgct aaaaagttgt atatacgtta tatagaatta
    36721 atggattcat gttagtaaaa tccctctatg atgcatttta ttcaaatttt ttggctgata
    36781 gagggatcaa atggtatagt tatttttttg ggtagcttgg aggattagaa acatgactat
    36841 tgctttccaa ttggctgttt ttgcattaat tgttacttca ttcatcttac tgattagtgt
    36901 acccgttgta tttgcttctc ctgatggttg gtcgagtaac aaaaatgttg tattttctgg
    36961 tacatcatta tggattggat tagtctttct ggtgggtatc cttaattctc tcatctcttg
    37021 aatctattcg ttccagatcc aacaataaac cggcccttcc ctataatttt ttctttttct
    37081 ttatttgcat tttggagact tatagtcaat ttgaatctgt ctcacaaccc gaaaaagaaa
    37141 aaattataga gaggggtcca acttctggaa cttgaatgaa aaaaaaaata ataataataa
    37201 ttaataatat ttatattaat ctaaataata gaattctaat agaatagaat tcgaatataa
    37261 attcgaattt taaagaaatt tgatatatat taaatagaaa tcaaataaga aatctattct
    37321 ataattttta atagatttaa tagaaataaa atagaataga aatattcaat aattaaaatt
    37381 aattaattaa ttgaaattct tatttcaata tttaatataa taatattgaa tttgaatttg
    37441 ctattcgctt ttattaaata aaatgggttt tgaattgttt taattggttg ggttggatgg
    37501 tggaatttga tggaatcccc ccgaagagag tatctggcct aactctggat aaaaattatc
    37561 cgggcatttt accaaaaaaa atgcggatat agtcgaatgg taaaatttct ctttgccaag
    37621 gagaagacgc gggttcgatt cccgctatcc gcccaggata aagtaattta tttaataaga
    37681 taaaagaatc attatagttg accgtgatag tatagtggtt ctatctttcc aacccaacag
    37741 aaaaagaaaa gtgttaatta attactagtt aacaaaatca aacctaattt tttttgtcaa
    37801 aaaaaaaatt gaaaatgttg cggagacggg atttgaaccc atgacctcaa ggttatgagc
    37861 cttgcgagct accaaactgc tctaccccgc gatgaagaaa agaactggga actaatgaac
    37921 aaccaaggat tgaatgtgcc cctcttccat atctgtacaa atagaatagc ctatttatac
    37981 agaatggtaa aggggctcct ctctgatcta tgatcataga gaaaaataga aaaaatgaag
    38041 ggatatttta atccttacca acttgatctt gttgcccccg gcaacaaaca tgcgtgaacc
    38101 atttcacgaa gtatgtgtcc ggatagtcca aagtctcgat agttagctct cggttttccg
    38161 gtcgaaaaac aacgtcgatg aagacgcgta ggtgcactat tacgcggtgg ggattgtaac
    38221 tttccatgaa tttgccattt ttcactcaac gacggagctt tgtttatttc tttttttgag
    38281 gatcgccgaa tcaaatgata tttttgttct aattgttgcc ttttcttctc cctatgaatc
    38341 aaacttttct ttgccataac ggttcagttt ctattattat caatgataca agtcggatcc
    38401 tagatgtaga aatagagctg tagaaatata agaaggcata tccctttctc catcgaaaga
    38461 aattatatta tcgcgcagat acaagacaaa aagaagaaag aattaaccaa atttacccga
    38521 tgtagaggca atcaagaaag cggcataagt gaatatataa cctacagaaa agtgagctaa
    38581 tccaaccaat cttgcttgca caatagaaag ggccactggt ttatctctcc atcgaatcaa
    38641 atttgccaaa ggtgtgcgtt cgtgagccca tgctaaagtt tcaatcaatt cctgccaata
    38701 cccgcgccag gaaattaaga acataaatcc agtagcccaa acaagatgtc caaataagaa
    38761 catccacgcc cagactgata aactattcat accaaacggg ttatacccat tgataagttg
    38821 tgaagagttt aaccatagat aatctcttaa ccatcccatc aaataagtgg acgattcatt
    38881 aaactgtgaa acgttaccct gccataatgt gatgtgcttc caatgccaat aaaaagtaac
    38941 ccatccaatg gtatttaaca tccagaaaac tgccaaataa aatgcatccc aagccgaaat
    39001 atcacaagta ccgcctcgtc ccggaccgtc gcaaggaaaa ctataaccga aatccttttt
    39061 atctggcatt aactttgaac cgcgtgcatc taaagcaccc tttactaaga tcaatgtagt
    39121 tgtatgtaaa cctagagcaa tagcatgatg aaccaagaag tctccaggac ctattgttaa
    39181 gaatagtgaa ttactattct cattaatagc agttaaccag ccaggcaacc atatgcttcg
    39241 acccgcattg aatgctgggc cattcgttga agataaaagt acgtcgaatc catatgaagt
    39301 tttaccatga gcagattgta tccattgggc aaatatcggt tcgatcaaga tttgtttctc
    39361 cggagtacca aaagcaagca tgacatcatt atgaacataa agtcccaaag tatggaaccc
    39421 cagaaacaga ctggcccaac ttaaatggga tatgatagct tctttatggt ctaacattct
    39481 tgccaataca ttatcctcat tctgttccgg attgtaatct ctaataaaaa aaatagctcc
    39541 atgagcaaaa gctcctgtca tgatgaatcc tgcgatgtat tggtgatgag tatataacgc
    39601 agcttgagta gtaaagtctt gtgctatgaa tgcataagca ggtaaagagt acatgtgttg
    39661 agctaccaag gaagtaataa cccctaaaga ggctagagca aggcctaatt gaaaatgaag
    39721 cgaattattg attgtgtcat aaagaccctt atggccgcgc cccaatcgcc cccccggagg
    39781 aatatgggct tctaaaagat cttttatact gtgcccaatc ccgaaatttg ttctatacat
    39841 atgaccagca acgagaaaaa taaatgcaat agctagatga tggtgtgcaa tatcggtcag
    39901 ccataaactt tgcgtttgtg gatggaatcc tccgagaagg gttagaatgg cagttcctga
    39961 tccttgggag gtaccaaata aatgactact tgaatcgggg ttttgagcat aaagattcca
    40021 ctgacctgta aaaagcgggc ctaacccttg gggatgtggt aatacatcta agaaattatt
    40081 ccatcgaaca tattctcccc tggacgcggg aatagcgaca tggactaaat gccctgtcca
    40141 agccaaggaa cttactccga acagtcctga caaatgatga ttgagacgag attcagcatt
    40201 tttgaaccac gaaacgctgg gtttccattt cggttgtagg tgtaaccaac ccgctattaa
    40261 ggatatggca gaaagaaata agagaaaaag agctccagta taaaggtctt cattagtacg
    40321 taaaccgatt gtataccacc actgataaac accagaataa gcgatattca ctgggccaag
    40381 agcaccccct cgagaaaaag cttccacggc cggttgacca aaatgaggat cccaaattgc
    40441 atgagcaata ggtcttacat gtaaagggtc ctgtacccat gcctcaaaat ttccttgcca
    40501 agctacatga aacagatttc cggaagtcca cagaaaaatg attgctaatt gaccgaagtg
    40561 agaagcaaaa atattctgat aaagacgttc ctcagtaata tcatcatgac tctcgaagtc
    40621 atgtgcagta gcaataccaa accaaatacg acgagtagtg gggtcctgag ctaagccttg
    40681 gctaaacctt ggaaatctta atgccataat gcctttcaaa tcctcctagc cattatccta
    40741 ctgcaataat tcttgctaag aagaacgccc atgttgtggc aattccaccc agaaggtaat
    40801 gggttactcc tacagcacgt ccctgtacaa tgctcaaggc tctaggctga gtagcaggag
    40861 caacttttaa tttattatga gcccaaacga tggattcaat aagttcttgc caataaccac
    40921 gcccactgaa gagaaacatt aaactaaatg cccatacaaa atgagcacct aggaaaaaaa
    40981 ggccatatgc cgataatgaa gaaccataag actgaattac ctgagacgcc tgtgcccata
    41041 aaaaatcgcg gagccaccca ttaatagtaa tggaactctg cgcaaagttt cctcctgtaa
    41101 tatgagttac caccccttga tcgcttatac taccccaaac atctgactgc attttccaac
    41161 tgaaatggaa tattactacg gagattgcat tgtacatcca gaatagtcct aagaagacat
    41221 ggtcccaagc ggatacttga catgtccccc ctcttccggg cccatcacaa gggaaacgaa
    41281 acccaagatt tgctttatcc ggtatcaaac gcgagctacg agcaaataga actcctttta
    41341 ggagtatcaa taccgtcaca tgaatcgtaa atgcatgaat gtgatgtacc aaaaaatctg
    41401 cggttcctaa tggaataggt aacaaagcaa ctttgccacc cactgccact aaatcaccac
    41461 ccccccaagt caaactggtg ctcgctgttg caccaggggc cgttccacca ggtgctaaag
    41521 cgtgggtgtt ttgtatccat tgagcaaaga caggttgtaa ttgtatagcg gtatctgaaa
    41581 acatatcttg gggacgtcct aaagcgctca tggtatcatt atgaatatac aaaccaaaac
    41641 tgtgaaagcc tagaaatata catacccagt tgagatgtga tatgattgcg tcgcgatgcc
    41701 taaggacacg atctaataga tcgttgtatc gagtagttgg atcataatct cttaccataa
    41761 aaatggctgc atgcgcagca gcaccaacga tgagaaatcc accaatccac atgtgatgtg
    41821 tgaacaatga caattgtgtc ccatagtcag tagctagata tggataaggg ggcattgaat
    41881 acatatgatg agctacaaca atggttaaag atcctaacat agctaggtta agagataatt
    41941 gagcatgcca tgacgttgtt aggatctcat atagcccttt atgaccctgg cctgtaaatg
    42001 gacctttatg agcttctaaa atctctttta gaccatgacc aatgccccag ttggtcctat
    42061 acatgtgacc cgctatcagg aaaagaattg caatagctag atgatggtgt gcaatatcgg
    42121 tcagccatag acccccagtt actggatcta atcctccacg aaaagtaaga aattccgcat
    42181 attttgacca attcaaggta aaaaatgggg ttgctccttc ggcaaaactg ggataaagtt
    42241 gagccaaaag atcccgattc aagataaatt catgaggaag tgggatctct ttaggatcta
    42301 ctccggcgtt tagaaattgg ttaatcggta aagatacatg tacttgatgc cccgcccaag
    42361 aaagggaccc aagccctagt agccctgcta aatggtgatt caacatagat tctacatcct
    42421 gaaaccaagc taattttgga gcagctttgt gataatggaa ccaaccagca aaaagcatta
    42481 aggctgcaaa gatcaatgcg ccaattgcgg tacaatagag ttgtaattca ctagttattc
    42541 cagacgctcg ccaaatctga aaaaaaccag aggttatttg tattcctcgg aaacccccgc
    42601 ccacgtcacc gttcaatatt tcttggccca cgattggcca aaccacctgg gcactaggtc
    42661 caatgtgagt aggatcgctt agccaggctt cataattgga aaaacgagca ccgtggaaat
    42721 acatgccact cagccaaaga aaaatgatgg agagttgccc gaaatgggca ctaaatacct
    42781 ttcgagagat ctcttccaaa tcactggtat ggctatcgaa gtcgtgagca tcagcatgta
    42841 agttccagat ccaagtggta gtatcaggtc ctttagctat tgttcttgaa aaatgacccg
    42901 gtctggccca ttcctcgaaa gaagttttta tgggatccct atctaccaaa atttttactt
    42961 ctggttccgg cgaacgaata atcattgagt cctcctcttt ccggacaaca catacaaaga
    43021 aacccgccaa cagttagtca agtcattagt gaacctatga gagatgctta taattagtct
    43081 ctttctcttc tactcttttt ctcgtctact tctatctccc atctatttat tttctttagt
    43141 tattcactag agcaattatg atctggaagt cgatcctggg caagtgttcg gatctattat
    43201 gacatatcca tgaggtgctc aacggacctt attaatcttt tttagtttta gaaaaccctt
    43261 tccaaaccga tttttttaca tagtgtattc atatctcaat tagaaatccc taaacggagc
    43321 tactttctgt cttacaaaga acatattact ttattccaaa ttccaaataa cgtgagcagt
    43381 cattagtcat tactaagata agagacattc caggatctat atctataata tttggtcatt
    43441 ctagggtcgc ttttattagt tttaatagaa taggagaaaa aaaaatgaat tctctaccgt
    43501 atctatgtat cctttctccc tacgaaatac cagacgaaat agaacggcct tagaaaagat
    43561 ataatgaaat tctttgattg ggtcttccca gaaaaagggt cttattatta aaaactgatg
    43621 aggccaacaa acaattaatt agaactataa caaaaaaata gatatataaa ttctaacgaa
    43681 ataaataaac agagagttct tattcgaaac gccccgtgat cttcaaccaa ttctgcgctt
    43741 caatataatt accaggagtg agcgcgatag cttgtttcca atactcggcg gcttgattga
    43801 accaagcctc cgcaatttca gaatctccct gtcgaatggc ctgttctccc cggttggaat
    43861 aggcgggtca attcctttcc ttagaaccgt acttgagagt ttcccacctc atacggctcg
    43921 gcaatcaatt ttttggtgtc cccgtttttt taatcgacta tatcgaattg aatgagattt
    43981 cttatcctaa ccaaaagagg ttaatttcat gagcatgagt ttcaaacttg acttttgatt
    44041 aaattaataa tcagctttca ttttatcttt tctcccaccg tcagaagaat aacataaaag
    44101 aaaagcattt ctactatcgt tagaattttc tgaaaggtac ctatctcggt ttcgtctaaa
    44161 aatttatata gaatctttga aaaagtcttt tcttcctaag aaagaaaaga cttactgtct
    44221 ttgggatctg atgctacacc gctgctcaat accttagggg atccacttta ttacataagt
    44281 tgattcctaa tttttatttc atatcatgga cataaataag cagttcttat tgtatcggca
    44341 tcggcccaaa acctcgcgaa ttggtcttta cggtgcttcc tctatcaatt agatccttta
    44401 tccatagaat aaagtatcta ggcatatcta tttcttcata ttttgactct atgaagtttc
    44461 tttctttgct acagctgata aaaatcgttt tttgcacgat gcatatgtag aaagcctatt
    44521 ttttttttct agtatttatt agtgtatttg ctctttcttc cttcttgctc tttcttcctt
    44581 ctatagtaga gatagtcgca cgtaatgaca gatcacagcc atattattaa aagcttgggg
    44641 taagaacggg tttcgttcta gtgcccgaaa ataatattct aaagcttttg tatgctctcc
    44701 gttacttgtg tggataaggc ctatgttata gagtatatag cttcgatcat agggatcaat
    44761 ttctagtcgc atagcttcat aataattctg taaagcttcc gcataatttc cttccgattg
    44821 agctgacatc cgttacggtc gtcattcgat tcaaagaatt ctccgttcca gaaacgtaca
    44881 tgagattttc atctcatacg gctcctcccc tatgtgcata atgaaaataa tacatggaat
    44941 caaaaaagat tgaaatattc tcattatgaa ttcagtgggg ctaacgtttt tacaagaaat
    45001 ctctagccaa cctttctgca aaagatattt tcttaacatc acgcgtgttg atactggtac
    45061 tagataaaaa tgtaaactcc aacaatttct ttgttctcaa cgccctttaa tttccaggaa
    45121 ttaatcactt caacagtctt ctatggttct aagggtatcc aaagtaccaa cgagatggat
    45181 gtttgttatc ccaaccattc tttttagtcc cgatcccgat aaggaaaagc ggtaatttta
    45241 aacaaagttt tcgtgttgtt gattcctagg cgtagcgcct cttcccctat gcggcctatt
    45301 ggtactagtc tagtatggta aggttggcct gtaatataga acccataggt gtaacctttc
    45361 gctcaatact cgaatcgaca attgaagcat ctgaggctgc attaatcggg gatacacgac
    45421 agaaggaatt gttttatcta gaaacttcac cttcaacaag cgtagatttt ttcaataatc
    45481 tttttcgttc ttttctatcc cgaatcttcc gtctttctcc taagaccgaa gcggtaaata
    45541 aaaaaataat caaatcacac catctctata ataggtaaat gcctcttttt ctcctgaagt
    45601 tgtcggaatt attcgtaata agatattggc cacaattgaa aaggtcttat caataaaatt
    45661 ttcatttatc cgcgatctag gcataggtag aaatccattc tataattctt ttcattaact
    45721 ctcgtgagaa aacgatccca caagtaaagg aattttacag tacgaaataa cataaaagca
    45781 gactcatatc caattttttc tttttgcttt ttgaaagggg tcgataaaaa ataagaaata
    45841 ttagaatccg attcgatttc atcaaaatgt agtagtataa gaatgaaagg aactattctg
    45901 atttgatcaa agtagaagaa tcaaagaatt tatcttgcgg attaggagaa ttcgagaagt
    45961 ttttctgaaa ttaagatcca aagaagaaaa aaatcgaata attcttcaat aatccttcta
    46021 taatgaaaat ataataaccc tccgttttgt ggtttgtgca tagcgggtag acgcttatac
    46081 actatacaat caaatcgaaa aggatgattt atgaatttgg aatagattta cgggttaagg
    46141 ggttgttgtt aagcgaccta aaattggaaa gaaattttca aattcttatg gaaattgaat
    46201 ttgaataaaa agataattat gatctaaagg tatccattca ccatagtcta acaaaataga
    46261 ccgaccagtt gattcgttcc aattcattga ttgaatccgg taaaaatatc agaaaaaggt
    46321 aggagcgccg tctccgtctt ggcaaacaag atatatcttt attgttttta accgtttttc
    46381 aaaaaaaaaa ttatattatc tttttctccc agctccctgg ctcgaagaaa aaattctttc
    46441 tttgatgaaa agttttccat ttttatagct agaatggatt cgagtgtctg tacccatcta
    46501 acaatcgaat atgaacaact cgcaattcgc tcggattctc ggtcataatc attatgtagg
    46561 agagatggcc gagtggttca aggcgtagca ttggaactgc tatgtaggct tttgtttacc
    46621 gagggttcga atccctctct ttccgtatct tcacccaatt caccaatgct tcagaccttt
    46681 ctttgagata gattctcaat tcctaatttc tgtgatacgg aaggaaagaa agaacgggca
    46741 gggaataaag atctgcctac tgatctatga tacatgaatg ggagaaaaat acaaatctcc
    46801 ggatccaatt ccttaccttg tgtcccttta cttaacttaa gtgaaaggga aaaattgtac
    46861 gaacccttgg tttgttattt tagttaggtt taagtctgac gagaataata ttctacgaca
    46921 agtaattcat ttattttcaa accgacccat ttactatcta ttatttgatt gactaatcct
    46981 ttatattgga atgcgtgaag agtcaaatgc tttggcaatt cttcacggtg ggatgaatca
    47041 agataatttt gaatcagagc tctcgatttt tggtcatccc ttgctgtaat aatatctcgg
    47101 ggtttgcaac gataacttgg tatatccact atacgaccat taactaaaat atgtctatga
    47161 ttaactaatt ggcgggcttg aggaatagtt gaagccatac ccaatcgaaa aaggatgtta
    47221 tctaaacgca tttcaagtaa ttgtagtaaa accagacccg ttgatccttt ggcttttccg
    47281 gcgatacgaa catatttaag taattgccgt tctgtaagac cataatgaaa acgcaatttt
    47341 tgtttttctt ctaaacgaat acgatattga gattttttcc cggagcgcga ttggtttcta
    47401 agatcgcttc cggctccagg tcttttactc gttagtcccg gtaaagcccc caggcggcgt
    47461 atttttttga aacgaggccc tcggtaacgt gacataaaaa ctccttattt tattgaaatt
    47521 tcataaacct aaattaaaac taaaactgag ctaaatgata aatgaagcaa aatccactga
    47581 agtattgtac tacaaagaat aatgagatgt atcaatatcc acacactttt ttgtattgta
    47641 tatatataaa tataaatcaa aagacggttc tttttcttga tttattctgc cgaggtctaa
    47701 ctcctccaat tatgattcat aattagaagc tcctacaaca taataaatcg atgccccttg
    47761 aaaaagaggg acgaagccct ttcaatgttc ttttctttca aaaagacatt atcaatcatt
    47821 tttgaaaatc aaacaaatag agaaaggcca gctatcggaa tcgaaccgat gaccatcgca
    47881 ttacaaatgc gatgctctaa cctctgagct aagcgggctt aaataacggc aatgagatgg
    47941 tgcatgcata gaaattcggt aaattactag aattttatct attaactatt cattcttagc
    48001 tattcataaa gaaaagaata gagaatcaaa ttcaaaataa aaataaatat tgaatattat
    48061 agaacataac gattaaaata acgattaata gaatatagcg atctatagaa tttcgatttc
    48121 tatatttatc aacaataaat atcttactct taattaggta ataagagttt tttgttttga
    48181 attgaaaatc aaatgacatt agaaattgtt tttttctaac ctaattttct tttttttcta
    48241 acctaatttt attaatatat tcgattctat tattattatt attattctac tgattctata
    48301 tatctatttt ttctatatct ctattttttt ctagatatct atttatctat tttgaattat
    48361 caatcgaatc tagtattagc ttcttatgat acattatcta aattatccat tcttttattc
    48421 taattctaaa aaatgatgct ttggctttcg actaaataat tcgatttgaa ttcgaaatta
    48481 ataaaatgat ttattatatt agaaacgatt aattaatatt taattaattt taattatttt
    48541 ttgttctgtt atataggatc cgccttagcc ttaagtaaag gataagaaaa aaatgcaatt
    48601 aaagaaaaag atgaaatcca gataaatgca atgcagataa atgcaatcca tataactgta
    48661 atccagatta gaatgaggga gtctaatgat acatttctcc gttttttgtt ttcaacgaaa
    48721 gaaaagacga aaaaaaaaaa aaaagaatcg accgttcgag tattccaccg gattgcatga
    48781 gaaaaatgag agtaagagag gcatatgtta atgttatgta atatatatcc atatatattg
    48841 aattgcggat acagaaagga tagaatcatt tctgacaaga aatcgaaacc cttttcaata
    48901 ttcaatatag gaatccgtat ctaatgaatt ctatgtttca gcgtaaatga aagaaaaagg
    48961 agaacggcat cgaggtccta atctcaaaat gcaagggggg atatggcgaa attggtagac
    49021 gctacggact taattggatt gagccttggt atggaaacct actaagtgat aactttcaaa
    49081 ttcagagaaa cccgggaatc aaaaatgggc aatcctgagc caaatcctgt tttacgagaa
    49141 taaaacaaag caaacaaggg ttcagaaagc gagaaaaggg ataggtgcag agactcaacg
    49201 gaagctgttc taacaaatgg agttgactgc ctttttttgg gaaagaaagg caaattaatc
    49261 gaatatcaaa actgcataaa ggataaagga taagtctata atacactatg gatacaaaat
    49321 gaaaaattat ctcaaaaatg acaacctgaa gctgtattta tattaatgaa aaagaaaaca
    49381 aaagaattgg gattccaagt tgaagaatcg aatattcatt gatcaaatca ttcactccat
    49441 agtctggtag atcgtttctt ttgaagaact gattactcag acgagaataa agatagagtc
    49501 ccattctaca tgtcaatata aataccggca acaatgaaat ttatagtaag aggaaaatcc
    49561 gtcgacttta gaaatcgtga gggttcaagt ccctctatcc ccccaaaaag accgatttga
    49621 ctatttctcc taccctctct tttttttagt ggttcaaaat tcgttctctt tctcattcat
    49681 tctacctttt tacaaacgta tcagagcaga attttttttt ttcttttatc acaatcacaa
    49741 gtggtgtggt atatatgata tacgtacaaa tgaacatctt tgaacaaaga atcccgattc
    49801 acaattcata tcattgctca tactgaaact tataaattat tctattcaag aaatcgaatt
    49861 ccacgctcaa gacttttaat acttttttat cttttttaat tgacatagac cccagtcatc
    49921 tagtaaaatg aggatgatgc gccggtaatg gtcgggatag ctcagctggt agagcagagg
    49981 actgaaaatc ctcgtgtcac cagttcaaat ctggttcctg gcatatatat tgaatttgta
    50041 gaaatatcta ttctacaaat tcagtgatat gaatcgatat acataataca tattgattaa
    50101 tcgtatagat catgatacat acatacttat tcatctagct aggtatctgg aaatggaccc
    50161 cccccccttt tttatagatg agtaaagagt atataaatga gtgaaagagt atataaaaaa
    50221 tgtatatcta ataaaagaat taattagatt ctttttcctc ttctttttga tttgttcata
    50281 ctatgtctcc gcccgttcaa aaagaatgtt aatacaccat acatattcga aagggttaaa
    50341 ttggttggtt gaaagaccca agcaaaagtc tagtctagga agttgaatga agggtgggaa
    50401 tagcctaaat tcatctccga tacagtacaa attagaattc gatccccttt cattttgtat
    50461 ttttattttc ttttttctgt ttcttccttc cctcctatgt gaccctctag agcccatcta
    50521 agcgatgtgc gcgatacaaa gttcatgatg cagaactctt ttttttagtt catcctattg
    50581 gcttggctca tccaaaacaa gcatcttaca attgcgactt caattcctct ctttgatcta
    50641 gaaaagaacg tacaaatatt tcttgaatat cgggagttgt aaaaatgaag attagtttct
    50701 tataattcaa tgagcatctt gtatttcata aaaattgggg gcaatataat ccttacgtaa
    50761 gggccatcct atccaacttt caggcattaa gatacgttta agccgtggat gattatcata
    50821 aaagattccc aacatatcat aagattcccg ttcttgaaaa ttcgaacttt tccaaaccca
    50881 gaaaacggac ggaattttag gattattcct tggagcaaat acttttatgc atacttcttc
    50941 cggttgatct accccatact ctattcttgt aagatgatac acactagcta acagtccgcc
    51001 cggtgctaca tcataggcac attgggaacg tagataattg taaccatata catataaaat
    51061 gacagcaacg gaatgccaat cctccggctt tatttgtaaa gtttctattc cttggtaatc
    51121 gaagcccaaa gatctatgaa ttagcccgtg tttgactagc caagcagaca aacgaccctg
    51181 catctttttt tctctcccac attttgattt ctataaatat ttcacattta cgatgaaatt
    51241 ttttcattta tgaagattaa ttcgctcttt ctttttctgt acaaaaaaat ccttcctaat
    51301 taacgacttc gggggaagat actgaacttt tgtatttgaa aaatgtttca gtttcaggag
    51361 ggatttcgga catcgatggt ggttgataga gtaatccttg atcataattt ccagtatcag
    51421 tactgcctac aacacgaaac ttgtgattgg tagtaaaagt aaacgaccga ttctcctgtt
    51481 gcaagcgaat tcgctcttca tagatttcgc gagatatttt cttacgaagt tttgttatgg
    51541 catctataac tgcctctggt ttaggcggac agcccggcaa ataaacatcc acaggaatta
    51601 gcttatcgac tcccctaaca gtactataag aatcggtact gaacatcccc cccgtaatcg
    51661 tacatgctcc catagcaata acatattttg gttcaggcat ttgttcatat aatctcacta
    51721 aagaaggagc cattttcatt gttactgtgc cagctgttaa aattaggtct gcctgtctag
    51781 gactcgatct tggtaccagt ccataacggt caaaatcgaa ccgtgagcct attaatgaag
    51841 caaattcaat gaagcaacaa ctggtaccat aaagaagcgg ccataaactg gagagtcttg
    51901 accaatttga aagatcattt gatgtagttg aaataactga attgggggtt gttcgatcaa
    51961 gtaaggaaaa ctcaatggaa ttcataattg tctcaatgtt attttttttt ttttactttt
    52021 ttggttattg tctctatatt ccgaaactaa gaccactcca atgctccttt tcgccacgca
    52081 taaactgaac caacaattag gataagcata aaaatgaaag cttctataaa tacggatacc
    52141 cccaatacat caaaactcat tgcccatgga taaagaaaaa ccgtttcaac atcaaaaaca
    52201 acaaaaacta gagcaaacat ataataacgg attcgaaatt gtaaccaagc atcgcccatt
    52261 ggttctatac ccgattcata actagaaagc ttctctggtc ctttgctaat cggggctaaa
    52321 actgcggaaa ttagaaatgc caaaatagga ataacgtttg atattattag aaatgcccag
    52381 aaaatatcat atttgtaaag cagaaacata gacgaactcc tttgaatggg gaaaatatac
    52441 cgaattcgtc gattcgaatt ggaattcatt gtcaagtcat cggtaacagg ttagtcaaaa
    52501 ccaaaatttt ggtcgaacca cacagtttca cttgtttgct gtgatgtctc gtttctcgat
    52561 tgtactccta ttttcattac acttccttcg attttatttc agtatagtat aaatctctta
    52621 tacaaacaaa acaaataaat acaaacaaaa caaataaaac tctcttgctt tcacctcgct
    52681 tcgggctttt agaaaaaaaa aaattccaaa tagaattctc attttgattt cgaattttga
    52741 aatttttaat attcgaattc gaaattcaat cgattttgat tctattttct atatatattt
    52801 tgttttctgt ttatgaaaag atcttcgttt ttcaaacgcg gacgtgtcga caaatacagt
    52861 aatccgttcc tatatccatg tgacttacta tttgatttga gtggggttag gttggagttt
    52921 tcatttttaa ccggattcat gtcatgattt tgcctccttt actgtccaca atcaaagagt
    52981 tagtgagact tcttttcctt ggtataccta ctcatttttg gtgaattttt ggaggcaaaa
    53041 tcatatggaa ttcacatacg aaaaaaatga attactaaaa aaaatgggtt tctttatctt
    53101 tctttatccg agattcgaaa aaaaaaaaaa aaaaataacg attgaaatgg gcttttgttt
    53161 tccgttttat gttctgctct gaacgagccc cccataagca agcttatggg aatgatttta
    53221 tttcgatgaa ccaagcaacc acgagcgacc ggttacaaac aacaaaaaat acagtaataa
    53281 tgaaaactat agaacttttt gtatttcaat ttggattatt atattattat agggctatac
    53341 ggactcgaac cgtagacctt ctcggtaaaa gagatcgaac tgattcttat caaaatgatt
    53401 cgaactcttt caaagaccca acatgcattt ttttttttgc attgggctct ttcattaact
    53461 gctagaaata tcagttagtc taccatattt tttttcttga cagaaaaata aggaaatggc
    53521 tccacgtgct cggattcatt atttggattg tgatatagga gcactaccaa agtgtttcaa
    53581 agaaaggtta tcttgacgta ggtttgcttc tggcctagat taacctaagt taaatggagt
    53641 ctctatcatc ctgattaaag aatcaaatat gaaacttcat acgccttaag gttcatagga
    53701 caaaaagaga atttttgagg tccttatact cattatgcct agcattgaat agactaggta
    53761 ttcaccttat caatatctca aatcaatgat ggattccatt tggttcctaa atgggaacct
    53821 gaatcgaacc gaaccatttg tcaggctatt gttctcttgt tttgttccct aaaaatcctg
    53881 gagtcagaca ttgatttctc aaaaagatca attctttgat tgcatgatgg actcttctga
    53941 aaaacattgg cgcacgtgta aacgaggtgc tctacctaac tgagctatag cccttgtgat
    54001 tgtgatacat attttatcat attatgtaga taatttcttg tcaagatgaa tattccatga
    54061 tccaacatcg tatctctttg atctttttga ttggtattgc ttcgaagtct tattgcattt
    54121 ataatccatc aatgggaggg gtcctttttt tttctcctta taatgataaa tgacctactt
    54181 aactcagtgg ttagagtatt gctttcatac ggcgggagtc attggttcaa atccaatagt
    54241 aggtagaact tattagatac catggtcaat ggtatctaat aagtttttct acttactgat
    54301 tttgtatctt ttctatccta ttcgatttga ttttcgaatt gaaactaaaa cttttttcct
    54361 tacatcagaa tccgattcca cttgattgta tttgattgga ttcaatcgga agaatccata
    54421 tgtgtataaa caaaaattct ttggattagg attattcgat tcgggcgcac cgactagtta
    54481 cgaaatcaca ttgagaacct ctactcgtgt cctagctcgt ctgagagcta gatttgcctc
    54541 aattgtttgt ctcttacttt cagctttcct caaggcggct tccgctattt caagagtttg
    54601 ctgagcttct tggggatcaa tgtcactact cttctccgca tcatttacta aaacggtgat
    54661 ctcattatta cctattctag caaaaccgcc catcagagcc atcgttaacc attggtcatt
    54721 aaagcgtatt ctcaaaatac ctatatctac agctgtggca ataggcgcgt gatttggtaa
    54781 tacgccaatt tgtccactat tagtagataa aatgatttct ttcacttctg aatcccaaac
    54841 aattcgatta ggggtcagta cacaaagatt taaggtcatt tcttcaaatt gttctccatt
    54901 tctaagtttg tagccttcgc agtaacttca tcgatgttac ctactaaata aaaggcctgt
    54961 tcaggaagac tatctaattc tccggacaga atcaatttaa agcctctaat tgtttctgct
    55021 agaccaacat atttccccgg agaaccggta aatacttctg ctacgaaaaa aggttgtgat
    55081 aagaaacgct caattttgcg ggctcttgct acggttaaac ggtcctcttc ggataattca
    55141 tccaacccaa ggatagctat aatgtcctga agttctttgt aacgttgtaa agtttgctta
    55201 actctttgcg cagtttcata atgttcctca ccaacgatcc gaggttggag catagttgac
    55261 gtcgaatcta aaggatctac tgcgggatag atacctttgg cggctaatcc tcttgatagt
    55321 acggtagtcg catctaaatg tgcaaatgtc gtggcaggag cggggtcggt caaatcgtcc
    55381 gcaggtacat aaacggcttg aatggaagtt atggacccct ccttggtaga cgtaattctt
    55441 tcttgtaaag aacccatttc ggtactaagg gtaggttgat aacccacagc ggaaggcatt
    55501 ctacccaata aagcggatac ctcggatccc gcttggacga aacggaaaat attgtcgata
    55561 aagagaagta cgtcttgttc attaacatct cggaaatatt ccgccatagt tagggcagtc
    55621 aaaccaactc tcatacgagc tcccggcggt tcattcatct gaccgtagac tagagccacc
    55681 tttgattccg caaggttttg ttcattaatt actccagatt ctttcatttc catgtaaaga
    55741 tcatttcctt cacgagtacg ttcaccgact ccgccaaata cggatacacc cccatgagct
    55801 ttggcaatgt tgttgatcaa ttccataatg agtactgttt tacccactcc agctcccccg
    55861 aatagtccga tttttcctcc ccgacgataa ggagctaaaa gatctactac cttaattcct
    55921 gtttcaaaaa tagataattt tgtatctaac tgtataaagg caggcgcaga tttatgaata
    55981 ggagatgttg tgccagtatc tacaggacct aaattatcaa caggctcgcc aagcacgttg
    56041 aaaattcgtc ctagagtcgc tccgccaact ggaacactta gaggagctcc cgtgtcaatc
    56101 acttcaattc ctctcattag accatctgta gcactcatgg ctacagctct aactctatta
    56161 ttccctaata attgctgtac ctcgcaagtc acattaatag gttgaccgac agtatctcga
    56221 cccttaacta tcagagcgtt gtaaatatta ggcatctccc ctgggggaaa ggctacatcc
    56281 agtaccggac caataatttg agcaatacgt cccaggtttt ttttttgaag tgcggaaccc
    56341 ccaggaccag aagtagtagg atttattctc ataataataa taaagtgaaa tatatcaaaa
    56401 attttttacg aaatttatca aatccaaaaa gaaaatcttc gatagcaagt tgatcggtta
    56461 attcaataag aaatgggggt tagcactcga ttttgttggt agcgtccaac cgaatgcaat
    56521 tcaattgttt atttatggaa tttcaatgaa gaaatttgaa agttcaaaca acccattttc
    56581 aaaatctcaa gtggatgaat aaaattcttg agaaagtatt tgatttctct atcattacca
    56641 gccatattat ctacggaatt cgaacctgaa cttttttttt gattcattat ttcttgtccc
    56701 ttatttctta ttcttatttt agcatatcaa tttatgtcta gtctattctt tttttatacc
    56761 ccccctttta ttttatggat gaattccgca tattttcttt tcacatctag gatttacata
    56821 tacaacgtat attcctgtca acagtcaatt tcttaatatt tagatatttt gattgaaaaa
    56881 aaaaagtaag ggattcaaaa ctttaaaaac aaggattggg ttgcgccaga catatgaaag
    56941 agtatacaat aatgatgtat ttggtgaatc aaataccacg gtctactaaa aaaaataagg
    57001 agacgttctg attagttgat aatattaaat gaaatttttg tgaaagattc ctgtgaaagg
    57061 gtttcattaa ctcctaattt atgtcgagta gaccttgttg ctgcgagaat tcttaattca
    57121 tgagttgtag ggagggactt atgtcaccac aaacagagac taaagcaagt gttggattca
    57181 aagccggtgt taaagattat aaattgactt attatactcc tgactatgta accaaagata
    57241 ctgatatctt ggcagcattc cgagtaactc ctcaacccgg ggttccgccc gaggaagccg
    57301 gggccgcggt agctgcggaa tcttctactg gtacatggac aactgtgtgg accgatgggc
    57361 ttaccagcct tgatcgttat aaaggacgat gctacaacat tgagcccgtt gctggagaag
    57421 aaaatcaata tatatgttat gtagcttacc ctttagacct ttttgaagag ggttctgtta
    57481 ctaacatgtt tacttccatt gtgggtaatg tatttgggtt taaagccctg cgcgctctac
    57541 gtctagagga tctacgaatc cctcccgcgt attcaaaaac tttccaaggc ccccctcatg
    57601 gcatccaagt tgagagagat aaattgaaca agtacgggcg ccccctattg ggatgtacta
    57661 ttaaacctaa attgggatta tccgctaaga actacggtag agcagtttat gagtgtctac
    57721 gtggtggact tgactttacc aaagatgatg agaacgtaaa ctcccaacca tttatgcgtt
    57781 ggagagaccg tttcttgttt tgtgcagaag ctatttataa atcgcaggca gaaactggtg
    57841 aaatcaaagg tcattacttg aatgctactg caggtacatg cgaagagatg ataaaaaggg
    57901 cggtatttgc cagagagttg ggagttccta tcgtaatgca tgactactta acagggggat
    57961 tcaccgcaaa tactagcttg gctcattatt gccgagataa tggtctactt cttcacatcc
    58021 atcgtgcaat gcatgcagtt attgatagac agaagaatca tggtatgcac tttcgtgtac
    58081 tagctaaagc tttgcgtatg tcaggtggag atcatattca cgcaggtaca gtagtaggta
    58141 aacttgaagg agaaagagac ataactttgg gctttgttga tttactacgt gatgatttta
    58201 ttgaaaaaga ccgaagccgc ggcatttatt tcactcaaga ttgggtctct ttaccaggtg
    58261 ttctgcccgt ggcttcaggg ggtattcacg tttggcatat gcctgctttg accgagatct
    58321 ttggggacga ttccgtactg caattcggtg gaggaacttt aggacaccct tggggaaatg
    58381 cgccaggcgc cgtagctaat cgagtagctc tagaagcatg tgtacaagct cgtaatgaag
    58441 gacgcgatct tgctcgcgag ggtaatgaaa ttatccgtga ggctagcaaa tggagtgctg
    58501 aattggctgc tgcttgtgaa gtatggaagg agatcaaatt tgaatttgaa gcaatggata
    58561 ctttgtaatc cagtgattaa cgttttgttt attagttgaa ttgcaattaa actcggccca
    58621 atcttttact aaaaggattg agccgaaccc aacgacttta ttgtatagat ttttgatact
    58681 acttatttat ctagatatat aagatctgaa atacaaaata gaagactaaa cacaactctt
    58741 tctattgttg tgttgggtcc acaattaatc ctatgggccc ttaggattgg tgtattcttt
    58801 tcgatcccgt agtttcgtca tggatcgagc caagtatcac aacttcttct acccatcctg
    58861 tatatcgtcc ttttcgttcc gtgttggaat ataaacttat tatattagta gatagtagac
    58921 gggattttac aaaaaaaaaa gctcttcata ttcataggag agaacaaata tttatttttt
    58981 caatgccaat tttacacaat atggggacaa ccactattta taattgaaaa agatcgtata
    59041 gagtgaagcg atactccggg gtctcacaaa agagaatgat ttctttcaat tgactattca
    59101 tctattgtat tttcatctaa ataggggcaa gaaagtgcta tggaaaaatg gtggttcaat
    59161 tctatggggg agttcgaata caggtgtggg ctaagtaaat caatcgatag tctgggtcct
    59221 attaaaaata aaaataccag tgtaagtgag gacccggtta gaaatgataa agataaaaac
    59281 attcatagtt ggggtgatag ttctagttac agcaatgttc atcatttagt tagcgttagg
    59341 gacattcgga atttcatctc tgatgacacc ttttttgtta gggatagtaa tagggacagt
    59401 tattccatat attttgatat tgaaaatcaa attttagaga ttaacaatga tcattctttt
    59461 ctgagtgaac tagaaagttc tttttatggt tttcgtaatt attattatag gaataatgga
    59521 tctaaaagtg acgatcccga ctatgatcct tccatctata atactaaatc gagttggaat
    59581 aatcacatta ataatttcgt tgactcttat cttcagtctc aaatctgtat tgatagtccc
    59641 attttaagta gtagtaacaa ttacagtgac agttacattt ataattacat ttgtggtgaa
    59701 agtagaaata gtagtgaaag caaaagttcc aatataaaaa cgagtacgaa tggtagtgat
    59761 ttaactataa gaaaaagttc gaataatctt gatgtaactc aaaaatacag gcatttgtgg
    59821 gttcaatgtg aaaattgtta tggattaaat tataagaaat ttttgaagtc aaaaatgaat
    59881 atttgtgaac aatgcggata ttatttgaaa ataagtagtt cagatagaat cgaactttcg
    59941 gttgatccag gtacttggga tccgatggat gacggcatgg tttctctgga tcccattgaa
    60001 tttcattcag aagaggaacc ttataaagat cgtattgatt cttatcaaaa aaaaacagga
    60061 ttaacagagg ctgttcaaac aggtataggt caactaaacg ggattcccgt cgcaattggg
    60121 gttatggatt ttcagtttat ggggggtagt atgggatccg tagtaggcga gaaaatcacc
    60181 cgtttgatcg agtatgctac caataaactt ttacctctta ttctagtgtg tgcttccgga
    60241 ggggcacgca tgcaagaagg aagtttgagc ttgatgcaaa tggctaaaat atcttctgct
    60301 ttatatgatt atcaatcaaa taaaaagtta ttctatgtat caattcttac atctcctact
    60361 actggtggag taacagctag ttttggtatg ttgggggata tcattattgc cgaacctaat
    60421 gcctatattg catttgcggg taaaagagta attgaacaaa cattgaataa gacagtacct
    60481 gaaggttcac aagcggctga atatttattc cataagggct tattcgatcc aatcgtacca
    60541 cgtaaccctt taaaaggtgt tctgagtgag ctatttcagc tacacgcctt ttttcctttc
    60601 aataaaaatt caatcaagta gagtcttgag ttcaactttt tttttgtggc gaacaactag
    60661 ttagttagtt tatcagaatc aaaataaaaa accgaaaaaa tgaattttta tttggtgaca
    60721 taagatttaa ttgtagaaag aatcatgcgg ataattgttt ttttttaccg atattgctga
    60781 ttagtaatat cggtaaaaaa acaacaaagc gaattcttcc ttcgaattag gaggcaaggc
    60841 aaataaaacg aatttcgtgt tctgttcgcc tcttctatat gtatatattt gaaatataga
    60901 aaatatagaa tcttgcatct ttctatatct cccaagaagt ccccttttta taagaattcc
    60961 tgctcttggg tcggattcta acgaatcctt cggggatttt taaattttta agagactctt
    61021 tttttattaa aaaagaaatt agaagaagaa gataagaaca atacaagaat aaaaataaaa
    61081 gaagtaagaa taataaagaa agtggattat catacataca tctatttcat gtagaaagat
    61141 gaataagttc gtttatttag ttcgacattg cttgcactta ttatatatac tcacttcgat
    61201 atacttagta tactaatcta cgaattataa tatgaattat aattattata agatatcctt
    61261 ataacaataa caggtacaaa tattaaatcg aggtacccca ttctatgaca attctcaaca
    61321 acttaccctc cttttttgtg cctttagtgg gcctagtatt tccggcaatt gcaatggcct
    61381 ctttatctct tcatgttcaa aaaaaaaaga ttttttaaat ctgatgtggt caaatctcat
    61441 ctagtttttt ttttttcaag acttagcgaa caaggatatc catttagtag aatattgtat
    61501 aagaataaca ggtggctttc tccgaacata aatgaaaaag atcttataca tgcgtaaaca
    61561 tgatatgtgg acagacgaat tctaacaatt aaaaaaaaag gctgggatcc gaactcatgt
    61621 ctgaaattaa agtaaatcta tccatatgta tgtagctatt gatagggaat catatgaagg
    61681 ggatgctttt attttattat atctaaccaa ttcgattaat tactactaaa agttcacatc
    61741 agaatagtac tagttgatga gagttacttc ggaaaaaaac gtaaagtgaa actttttttt
    61801 gttattccat aaaatgcaac tggatctact atgtatgagt tggcgatcag aatatatatg
    61861 gatagaattt atagcaggat ctcgcaaaac aagtaatttc tgctgggcgt ttatcctttt
    61921 tttaggttca ttaggattct ttttggttgg aatttctagt tatcttgata agaatttgat
    61981 atccttcttt ccgtctcaac aaatcctttt tttcccacaa gggatcgtaa tgtctttcta
    62041 tgggatcgcg ggtctcttta ttagttccta tttgtggtgc acaattacat ggaatgtagg
    62101 tagcggttat gatcgatttg atagaaaaga aggaatagtg cgcatttttc gttggggatt
    62161 tcctggaaaa aatcgccgca tctttttacg attccttatg aaagatattc agtccatcag
    62221 aatagaagta aaagagggta tttatgctcg tcgtgtcctt tatatggaaa taagaggcct
    62281 gggagacgtt cccttgactc gtactgatga gaatttgact ccacgggaaa ttgagcaaaa
    62341 ggctgcggaa ttggcctatt tcttgcgtgt accaattgaa gtattttgaa aaaaagaaac
    62401 tgcaaaataa atgctttctc agcaagagga aaacccctaa gaatcctttt tttctataag
    62461 cataacttac ttaattaaag tttcttcaga acgcctcgtg gggccaaagc aaggcaaacg
    62521 tgtacgtggc ggccataagc cataatataa aacgaaacct tttttgtttt tgtctgtcaa
    62581 tttttttttc gaaatatttg atattttctt ttttaataaa caggaagttc tttcatttcg
    62641 aaatccgaaa aatattcatt attggaatct ttatttgaat ctttcgggca ttcatcaaag
    62701 gggagtaatt acttcgaata tttaatcaat taagatatct ggaaacaatc tattttttta
    62761 ttatttcttc atttgaattc gaattcgaag tggattcttc ttctatttct gtattttttc
    62821 tacaatagat taaaggacta acctctgaat cacaactaaa aaatgggggc tcgattaata
    62881 aattaataat taataggtgc gataccttat aatagaactt atgcttgata gaaatattag
    62941 atcgcataga gtcaacgaat gaggtgacaa ttcacagatg aaaaaatgac aaaaaagagc
    63001 gcgtctattc cccttcgata tctttcattt atagtatttg tagtcttttt gccccggtgg
    63061 atcactctct catttaataa aagtctagaa tcttgggtta ctaattggtg gaatactagg
    63121 caatccgaaa cctttttaaa cgatattcaa gaaaagagta ttctagaaaa attcatagaa
    63181 ttagaggagc tatttctctt agatgaaatg gtaaaggaat tcccggaaag atatctacaa
    63241 aagtttcgta tggggctcca caaagaaaca atccaattga tcaagataca cgatgaggat
    63301 catatccata caattttgca cttctcgaca aatctaatct gtttcgttat tctaagtgct
    63361 tattctattc tgggtaatga agaacttgtt tttcttaatt cttgggttca agaattccta
    63421 tataatttaa gcgacacaat aaaagccttt tccattcttt tagtaactga tttatgtatc
    63481 ggattccatt cgccccacgg ttgggaacta atgattggct atgtctataa cgattttgga
    63541 ttttttcata atgatcaaat tatatctggt cttgtttcca cttttccagt cattctagat
    63601 acaattttca aatattggat tttcctttat ttaaatcgtg tatctccgtc acttgtagtg
    63661 atttatcatt caatgaatga ctgaaaaacg agtcaattag aatgtttctt actttgtacc
    63721 taagcaaagc attccaggtc gtacttacct tactctttct acccattcag aggattcctc
    63781 ctatattcca gtaaaattat ttcagtaaat agcaaaatcg tggataggga actatactag
    63841 cgacctacca aattttattg tagaaatttt cgggatcaac gattggacca tgcaaattag
    63901 aaatactttt tcttcgataa aggaagagat tactcgattc atttccgtat cactcatgat
    63961 atatataata actcgggcct ccatttcaaa tgcatatccc atttttgcgc agcagggttt
    64021 tgaaaatcca cgagaagcca ctggtcggat tgtatgcgcc aattgccatt tagctaataa
    64081 acctgtggat attgaggttc cgcaagcggt ccttcctgat actgtgtttg aagcagttgt
    64141 tagaattcct tatgatatgc aactgaaaca agttcttgct aatggtaaaa agggggggtt
    64201 gaatgtaggg gccgttctta ttttaccgga agggtttgaa ttagcccccc ccagtcgtat
    64261 ttctcccgag atgaaagaaa agataggcaa tctatctttt cagaattacg gccccactaa
    64321 aaaaaatatt cttgtgatag ggcctgttcc tggtaagaaa tatagtgaaa tcacttttcc
    64381 tattctttcc ccggatcccg cgactaataa agatgttcac ttcttaaaat acccaatata
    64441 cgtaggtggt aacaggggaa ggggccagat ttatcccgac gggacaaaaa gtaacaatac
    64501 ggtttataat gctacagcag cgggtatagt aagcaaaatc atacgaaaag aaaaaggggg
    64561 gtacgaaata accataacgg atgcattgga tggacgccaa gcggttgata ttatccctcc
    64621 aggaccagaa cttcgtgttt cagagggcga atctatcaaa cttgatcaac cattaacaag
    64681 taatccgaat gtgggtggat ttggtcaggg agatgcagaa atagtacttc aagatccact
    64741 acgtgtccaa ggccttttgt tctttttggc atctgttgtt ttggcacaaa tctttttagt
    64801 tcttaaaaag aaacagtttg agaaggttca attgtccgaa atgaatttct agatcctcaa
    64861 atttatcaac atcaggtttg taaaaagaac aaaatttttg ttcgcaattc caattatgtt
    64921 atgtatgagc aaaaaaatta tgaaaagtct tttgcttgtt tatattcttt ttcgaccaaa
    64981 tgtcgggaat ttcttgtact gcactcctaa atcatagtat atattgtgaa gaaggctatt
    65041 ttactttacc cctcctttgt tttgtcaatc caagtgggag gggttatcac gactgtctga
    65101 ttaaaatatt ttagaatgcg tcagtcgttt tctattctaa tcgaatcaaa ttcgattaga
    65161 actagatact aagcataaga taagtaaacg gagaatataa agaaagcaag gataaataag
    65221 ggaaacaagg gaatcaaaaa ggtattattc gtcgtcctag tcttcgacat cagaaaggga
    65281 attttccaca tccctttctg gtgtcgaaat cataatggtt cttgattcca ttcgtcaaag
    65341 actcctattc ttagtttcga tttttccagg tttatcagaa cttttttttt gtttttttct
    65401 tttttttctt atgtatacat ataattaagt aatgaaaaaa caaaaaaaaa atgaagtttt
    65461 ttgaagcatc ggaaaaagtg atccattttc tcatttatac gaacaaaaca aaatattatg
    65521 attattaaga actcaacggg gcactacccc tcgaatcaga caaagaaaga agttataggc
    65581 cccgttgagt tcttacgctt tgatgtctat aacgcagttc atccgcttac tacagggacg
    65641 aacccaatcc ggaatatgaa ccataaaaga aaatgcctat taaaccgatc acaggaatac
    65701 cagttacagt acctattatc caaagaggaa tccttccagt agtatcggcc atttatccca
    65761 cttccctcca cattttatca agtggtcgtg ctagagacat aaacagtcat agataattat
    65821 aagattaaga tgcgatcctt ccgactggga taagataatt cctactattt ttttattatt
    65881 ctactattct cttttcttct cttaattgaa gaaataattg gaaaataaaa cagcaagtac
    65941 aaaaatgagt aataaccccc agtagaggct ggtacgattc aattcaacat tttgttcgtt
    66001 cgggtttgat tgtgtcatag ctctctaatt cggattaggt ttatcgttgg atgaactgca
    66061 ttgctgatat tgaccctaaa aaaaaaacgg taggtacagc tagtccgtga acagccaacc
    66121 atcgcactgt aaaaattgga taggttcgat ctatggtcat tgggtcctcc taaaaagatc
    66181 tactaaattc atcgagttgt tccaaagaat caaaacggcc ggttattaat ggaattcctt
    66241 gtcggctctc tgtaaaatac tcgtttggac gagggcttcc aaacacatcg taagctaaac
    66301 ccgtgctcac aaataaccaa cccgcaatga atagggaagg tatagtaatg ctatgaatga
    66361 cccagtatcg aatactggta ataatatcag caaaagaacg ttctccggtg cttccagaca
    66421 tgctgagctc cacatattct tgtacagtca aagggggatc gattccgtaa aagataagat
    66481 cagtaaatgg aaattcactg aattgcaatc tttgtgagat cgtcaatata gtaccgaggg
    66541 tacttttaga atctaccgaa tcagtatagc tatccttctt ctgacacagc aacgcaattt
    66601 caatcaatat cgaaatgcag tgctagaaaa tttcgttctt cttttcttct tgctggtcga
    66661 tgtataacta ggtaccattc ataggtgtcg aagaggtttt ttattttaat ccccctcttt
    66721 ttttttttaa gaaattggtt agtcgtccag aaacaagtaa caaggattcg atacaataaa
    66781 aaagaaaaaa taaaatagaa aatcgaacgg attccccaat tttgttccat attgatttca
    66841 aaaaggtttc gtttttgaaa tgaagttaca tgacactgtt tttattagta ttttgaatat
    66901 taggttactc aagagttgcc caacgaatct gttgattctg aatcgtggga ggtgtcgatg
    66961 tcaaagatga tgaatttatt tctttttcta cccctaatca ctttattttt tttagtaccc
    67021 tctagaataa ttgatgaatc aaaaactttc aattgaactg agtctttcaa ttggtataat
    67081 atttttgcgt atcctcgtat ctttcaaaag tggaaactta ggaaagtgct ttctaaatat
    67141 atgtataaaa agaacagatt tcctttagct cctccatgcc tactataact agttatttcg
    67201 gttttttact agcggcttta acgctaacct cggctctatt tattggtctg agtaagatag
    67261 gacttatttg aaattaattg aatgaataat tcataaattc ataaaaagaa atccttctgt
    67321 ggtattccat atatttggta gttccttacc gtgttaatta ccaattattg ggaattgaga
    67381 ttcctaagca atacgaatta atagtaatat ttcgggatag atattacctc cccttttccc
    67441 ttttcaaata aattaaattg aaatgattga agtttttcta tttggaattg tcttaggtct
    67501 aattcctatt actttggctg gattattcgt aaccgcatat ttacaataca ggcgtggtga
    67561 tcagttggac ctttgattaa tattaattca catctctttt tttaactgac ctcctccttt
    67621 ctttaattta attttttggg gggtcaaagg tcaaattcag attgctgtat ttcagttcag
    67681 tggaattttc gatctaacaa gacaagagca gaatcacgct ctgtaggatt tgaacctacg
    67741 acattgggtt ttggagaccc acgttctacc gaactgaact aagagcgctt tcttaccaca
    67801 acggaaaaga ctgtaaagaa ggggattctt ttttttatat agtatagaac cccccaaaaa
    67861 atttcaaccc aaataaatac ttcttgcata tgtatactat cataaaattg agaattatgt
    67921 attatgtatg tccaaattga atcgctctaa aatgtatctc tggttactgc ttcgaggagc
    67981 aataataggt agggatgaca ggatttgaac ccgtgacatt ttgtacccaa aacaaacgcg
    68041 ctaccaagct gcgctacatc cctttcaact ggtctacagt atcattgtag aaaatccccg
    68101 tcttgttttc cacatcctta ttttatttcc atttccttcc tttctatgca aaatgtatct
    68161 tgccatttct tcctcttggt ctcatatcat ataacatata ataataaatt aatatttttc
    68221 tcgggaattc tcaggcgcaa agggacccgt ttttttgctt taagaaaaag aaaatcttct
    68281 ctaccgaatc attgcacatg tcaagttgaa tttttgattc cacacacaaa tacaggtggt
    68341 ctttaactac atatacatct cttaccataa tgtattacaa tatggaatat aaaaaaaaga
    68401 aggaggattc tcaatgcgag attttaaaac atatctttcc gtggcaccgg tactaagtac
    68461 tctctggttc gggtctttag caggtttatt gatagaaatc aatcgtttct tcccagatgc
    68521 gttgacattt cctttttttt cattctagtt attgatatgg aaaggggtga agaagattag
    68581 agatagagtc aaatatttgt gactaatctc tctttcccgt cttttttttt ttcgaattag
    68641 atagattgaa tacgggggta aagagaaaga aaaaatggat tcaacctcag ttaaattcgg
    68701 gttaaggctc aaattaaatt aagaatcaaa ttaataatag agttaaaaga aaacaaaagg
    68761 gaaatgtgac tagaataaga gtatcatgca atacaagata cttaaatgtg tactgcgatt
    68821 agaaatcgct ttcgaaattg ttgtattact tattatttac tatattaatt gcaacaaaat
    68881 ttcataattt gattttgagt tgttagccac ttctattttt tcgtcccttt tcctttcttc
    68941 ttatttgcgt cggatcggaa aatagaaacg ttgggtgaat caaaaaccca aaggaggttc
    69001 atggcaaagg gtaaagacgt tcgagtaagg gttattttgg aatgtaccgg ttgtgttcga
    69061 aacggtgtta ataaggaatc aacgggtatt tccagatata ttactcaaaa gaatcgacac
    69121 aatacaccta gtcgattgga attgagaaaa ttctgtccgt attgtttcaa acatacaatt
    69181 catggggaga taaagaaata gatatagatc gaacctagtg cttgggtgtc accctttcaa
    69241 ggaacatgaa aaaaatttcg atatatattt ctattatttc atatattgaa tattgaaata
    69301 aaaacaacta aataaatata gacaaaccca atcctatgaa tttcttctat aatttttttt
    69361 ttgatttgat cgaaatagta ttttagggat aaggaataaa caaattatgg ataaatccaa
    69421 gcgactcttt cttaaatcca agcgatcttt tcgtaggcgt ttgcccccga tccaatcggg
    69481 ggatcgaatt gattatagaa acatgagttt aattagtcga tttattagtg aacaaggaaa
    69541 aatattatct agacgggtga atagattaac cttaaaagaa caacgattaa ttactattgc
    69601 tataaaacaa gctcgtattt tatcttcgtt accttttctt aataatgaga aacaatttga
    69661 aagaagggag tcaaccacca gaactcctgg ttttaggaac agaaaaaaat aggcttactt
    69721 ttcaattgaa tcaaaattct aatccgaact caaaaacaga tggacgtttt gttcaaaaaa
    69781 tacgagaatc attcgtgtcg taagaaaaaa aagaatcggt taagaggaat aaattttttt
    69841 atcgggcgtg ttcgctcatt ttgacgactt tatcatatta tcagatttta tcatactaat
    69901 ttctactcta ccttcccgga gttcattctc cagagaattc catttcaaaa agtttggcgg
    69961 attccttcca atccccttat tttatgatct cgttggaaat catataaaga caattcctat
    70021 ttgatatagc tatttgtgca aggattttac gattaagaag caactgcccc ttatacagat
    70081 tgtgtattaa tctactataa atataggatg cccccgcccg gcgaattact gcatttattc
    70141 gagtgatcca caaacgacga aaatcccttt ttttcctatc tctatcacga tgcgccgaaa
    70201 ccaaagctct tattttctgt tgaataattg ttcgagtaag tcttgaatga gccccgcgaa
    70261 aactggatgc aaataaacgc atttttgttc tacgtctccg agctatatat cctcgtctaa
    70321 ttctggtcat tgagtaaatg aaactttaat gaataactaa ttgatttcct ttctttcagt
    70381 tattcttttc ccccttccta gtctattaat aacaaaacgg attcttccaa tttataaaat
    70441 aaaaattcca atggcttttg ctactataac cttccctacc acgctttttt ccttttttct
    70501 aggcattgga aaaataaaaa tagaaatagc taaagaaatt gtgggttcca tcgtctctat
    70561 ggttacttct taaacggtga ggtcttctct atacaccgga gccctttcct tcattttatt
    70621 ggtaacttgt acagttacca ctctttggct ctacccatga attttccagt aatgggtctt
    70681 tcataatgag atatacctta tacagtaacg gtatttaatt atgaagattg gttgggtagc
    70741 tgaccttgtg agtccgttct tctaaacata atatttatac ttttttaaat aggatttccc
    70801 ccgcttaatg ggtaactatt tgttaccaat ggggaattct ttctcatctt aaattgaaaa
    70861 ttcaggtgat ttaatttgca ccaattgaaa ccataaattt catacacaat agaaagatat
    70921 gatagatcca tcttttttag atagtgaatg gagttcttcc attctatccg attcaccggt
    70981 actgatcatt gatactggaa aaattgtttt ttcttttgtt ttgtctcagt ccatgattta
    71041 aacgagtcgc acatacaccc tcgtacatgt tcctcgacgc tgagggcatc ccccaagagc
    71101 gggggatttc gtgacgtttc tgattggctg tcttgggttt ctaataagtt gtttaatagt
    71161 tggcatgctg aattatacat tatgggctgg tttagattga tcctaaccgg atgattatgg
    71221 atttattcga tttcaatata ttaaaccctt aattaagtaa ttaagaagta agaagataaa
    71281 atcttaaatc gtatatttgc acgaagctat tttttatcca accgctacaa aatcaacaat
    71341 tccatgagct tgggcttctg ttgctgacat aaaagtatcc ctttccatgt cttcggatac
    71401 agcccataag ggcttgcctg ttctttgtac ataaaccctt gtaaggattt cgcgcagttt
    71461 cagtagttct tccgcttcca ggataagttc ggacgtttgt gcctcataaa aaccggcagc
    71521 aggttgatgg atcattaccc tgatcatata atataacaca atcaaaggtt cctgtatctc
    71581 gcacgaggag gcaaggcgaa gagataaaga ataaaataag aaaaagatag aattgaacaa
    71641 ccgtacgggc atttttttca cattgcatac ggctccacaa tggaattttt ttacctttca
    71701 tcgaagaaag agaaaatgtg ggatctatta tacccagatc ggtaaatgat ccaattacca
    71761 cccttctttt tttttcggag gagttcaaaa atactatgat ggccccgttg ctttaatata
    71821 tttatttcgt ctgtgattca gcaatcccaa agtttctttt tttttttttt ttcgtaccct
    71881 ttcataacat aaatgttgtt aataacctgc cggtgtgaaa aaagtttgtg acgctgaaat
    71941 cgacctacga taggtaagat aaaatcggaa atacccttcc tttatctcat actactcttt
    72001 cgatacataa tctaatattt tgaaaaacaa taaaaaattt gcatatcgaa ttcgaagtgc
    72061 catgctaata ttacttaata ttaataattc atatggcgaa ggcatagtct tcttttttct
    72121 cttaaataaa aaacccattg gcgccaagcg tgagggaatg ctagacgttt ggtaattgct
    72181 cctccgacca ggataaaaga ccccattgag gcggctaatc ccatgcatat tgtctgtata
    72241 tctggtcgca caaattgcat agtatcataa atggctattc caggtattac ccatccgccg
    72301 ggagagttta taagcaaata cagatccttg gtctcactct ccgaactgag atatacaaaa
    72361 agaccaataa gttgattcga aacattgcta tcaatcgctt ggcctaaaaa aattaatctt
    72421 tctcgataaa gtcggttgat tcggataaaa ttgtatccct taggagccgt acgggcacct
    72481 tttgatgcat acggttcaac aaaacgaaaa cttgcgaaaa aaatcaatgt gtagcttcca
    72541 gcttccagcc ctctttcttt ttttatagcg gactcctttt aatgaaggaa ggggcttctc
    72601 tttcattttt gaagaacgat gcgtttggcc ggttttccta taatattaga atataaaaaa
    72661 cagttttatc gcactaactt ttcattgatg tattttttca tcgagatcca atccaaaaat
    72721 cacgatgcca ttttcttgtt cctgaatggg cttcttccat ttttttaggt ttatgctcta
    72781 ctccgagtaa ggatccgccc gattttgatt tgcacatata ggacaaatga acccaatacc
    72841 acgtctttgt tttttttttt tttcattttt tctcaatttt gcaattcatt tcttttatgt
    72901 cttccgccaa atattcgacg tatccattct atttattctt cgattgatta actgtttggg
    72961 atcagtgcta tttaataatt tctttctaaa tagagttgtt tatgatatct ataagtccta
    73021 ataatagata tattaccaat tgggtttttc taaacggagc ctggatactt aattttattg
    73081 gtccagccaa gtcgaccata aattatttga attgctaata ttaatctgga tacctcttca
    73141 caaaacggat ctaattgcat ttcattgcac ttcacgttac aaatttttga tgattcaatc
    73201 gcttttttgg ggggcgaaag agaggatatc tcgatcgggg gagagaatgg ggaaatccca
    73261 tatgacccaa tatatctgac agggcgcact atatgtcaat ccaagttgga tttcgctctc
    73321 cgggagttcg aaaaggaact tttggaacac caataggcat aaactgaaag aaaaaagaat
    73381 taagtactct atttcacttt gatgtggaaa cgtaataatg gttttattat tttaataata
    73441 ttagctttat cgtcatattt tctacataga tagaataagt tcataaaata aaggaaaaca
    73501 aagaaagttt ttacgaatag gtactttgaa tgatgactaa atatggatgc atgcgctctt
    73561 cgaaaaggga ataaaccccc attgcgtatt ggtacttatc gagtatagaa tagatctgct
    73621 tctctttttt cctatgaacc aaattgttcc gtttttacta aaagaataga acaaatagta
    73681 accctttttc cgagataatc cactgaaaaa aaaaaaaagg ggtccatagc atagtttttt
    73741 caatgcaata aagttacata gtgtctattt tttgttgata aaggggtatt accatgggtt
    73801 tgccttggta tcgtgttcat actgtcgtat tgaatgatcc cggtcgtttg ctttctgttc
    73861 atataatgca tacagctctg gttgctggtt gggccggttc aatggctcta tatgaattag
    73921 cagtttttga tccctccgac cctgttctcg atccaatgtg gagacaaggt atgttcgtta
    73981 tacccttcat gactcgttta ggaataacca attcatgggg cggttggagt attacaggag
    74041 ggacgataac gaatccgggg gtttggagtt acgaaggtgt agccggggcg catattgtgt
    74101 tctctggctt gtgcttcttg gcagctatct ggcattgggt gtattgggat ctagaaatat
    74161 ttggtgatga acgcacagga aaaccttctt tggatttgcc taagatcttt ggaattcatt
    74221 tatttctctc aggagtggct tgctttggct ttggcgcatt tcatgtaaca ggattgtatg
    74281 gtcctggaat atgggtgtcc gacccatatg gactaactgg aaaggtacaa tctgtaaatc
    74341 ccgcgtgggg tgtggaaggt tttgatccct ttgttccagg aggaatagcc tctcatcata
    74401 ttgcagcagg gacattgggc atattagcag gcttattcca tcttagtgtc cgcccgcccc
    74461 aacgtctata taaaggatta cgtatgggca atattgaaac cgttctttcc agcagtatcg
    74521 ctgctgtctt ttttgcagct tttgttgttg ctggaactat gtggtatggt tcagcaacta
    74581 ctcctatcga attatttggt cccacccgtt atcaatggga tcagggatac tttcagcaag
    74641 aaatatatcg aagagttagc gctggactag ccgaaaatca aagtttatcc gaggcttggt
    74701 ctaaaattcc tgaaaaatta actttttatg attacatcgg aaataatcca gcgaaagggg
    74761 gattattcag agcgggttca atggataacg gagatggaat agctgtcggg tggttaggac
    74821 atcctatctt tagagataaa gaagggcgtg aactttttgt acgtcgcatg cctacttttt
    74881 ttgaaacatt tccagttgtt ttggtagacg gagatggaat tgttagagcc gatgttccct
    74941 ttagaagggc agaatcgaag tatagtgtcg aacaagtagg cgtaaccgtt gagttctatg
    75001 gtggcgaact gaacggagtg agttatagtg atcctgcgac tgtgaaaaaa tatgctagac
    75061 gtgcccaatt gggtgaaatt tttgaattag atcgtgctac tttgaaatcc gatggtgttt
    75121 ttcgtagcag tccaagaggt tggtttactt ttggacatgc ttcctttgct ctgctcttct
    75181 tcttcgggca catttggcat ggtgctagaa ccttattcag agatgttttt gctggtattg
    75241 acccagattt ggatgctcaa gtggaatttg gagcattcca aaaacttgga gatccaacta
    75301 caagaagaca agtagtctga tgcagcattg ctctgttatt tttcgcttct cacttctatt
    75361 ttctctttgt gattttacat aggatactga aaaagtctgg atttaaatct ccgccctttc
    75421 gccttttctt tgattttttt tctttaatcg gggagatgat ccccaataaa caggtatgga
    75481 agctataatt gtaaaccgcg atcaaattta tggaagcatt ggtttataca ttcctcttag
    75541 tctcgactct agggatcatt tttttcgcta tcttttttcg cgaaccacct aaagttccaa
    75601 ctaaaaaatg aaatgatttt tcattatctg aattgaagta atgagcctcc caacattggg
    75661 aggctcgtta cttcaactag tccccgtgct cttcgaacgg gtctcttagt tgttgagagg
    75721 gttgcccaaa agcagtatat aaggcgtacc cagtaaaact tacaagtaat ccagatatag
    75781 agatggcgac tagggttgct gtttccatta ttatataatt tcaagaccac aatggatcta
    75841 tgataagatt gtttctttac aacggaatgg tatacaaagt caacagatct caatgaatac
    75901 aaaataggat ttatggctgc acaaactgtt gagggtagtt ctagatctgg tccaagacgg
    75961 acgtctgtag gggctttatt gaaaccattg aattcggaat atggtaaagt agctcctgga
    76021 tggggaacta ctcctttgat gggtgtcgca atggctctat ttgcggtatt cctatctatt
    76081 attttggaga tttataattc ttccgtttta ctggacggaa tttcactgaa ttagatttat
    76141 aagaacccta gcttttaaat aaaaatacaa aaaacgatgc atttaggcct cggcttttta
    76201 ttttatctta ttcttttttg gtagttcgac cgcgaaattt ttgtgtttct gtatttccgg
    76261 aatatgagtg tgtgacttgt tataattgat cctattgaga gtacagagag tgggtctgtc
    76321 gtcttgatag agatggtttt accccgtcgg atattcattc tagtatctgg agcacggaat
    76381 atatgaaata tatcatgaag tatttgaact atgattcata cttaatattc agacctcgtg
    76441 gccggattcc tcaaattttt ccaaagaaaa aagttttcaa ttgaaagagt tttcttcttt
    76501 caaattcccg tttctgcttt gattttgctc aaagaacaaa cttttctttc tagttttagt
    76561 cattctatcg attctactcg ttgaataaat gatgatccaa cggttcttac tcagggaatc
    76621 cttgacttag cttgaaggtt ttattgaatc atcgtggttc tagtatgaat ttaaggtttc
    76681 aattgattcc tagggtctta acaagaaaat tcctatcaat aataaagaaa acaaaagtaa
    76741 agctacatta catacaaatt aaaataacag atgaaagaaa aaaataggga aatagaagat
    76801 tcaagaggcc tggaacgatc aacagaaaga caagtgagcc tacttgattt tttgacattc
    76861 taattataac aaaaaaaaaa aagagctttc atattttttt catattttta gcgaaaattg
    76921 aatcaaaaga ttaagaagtt tccaattttc tattccatac ctattttaac ctgtttttgg
    76981 ttttttttgt ttgagctgta cgagatgaaa ttctcatata cggttctcag agggggagtc
    77041 cccttggttt acctatctca ataaagtcta cgattggttc gaagagcgtc tcgagattca
    77101 ggcgattgca gatgatataa ctagtaaata cgttcctcct catgtcaaca tattttattg
    77161 tctaggagga attacgctta cttgtttttt agtacaagtc gctacagggt ttgctatgac
    77221 tttttactac cgtccgaccg ttacggaggc ttttgcttct gttcaataca taatgacgga
    77281 agctaacttt ggttggttaa tccgatcagt tcatcgatgg tcagcaagta tgatggtcct
    77341 aatgataatc ctgcacgtat ttcgtgtgta tctcactggt ggttttaaaa aacctcgcga
    77401 attgacttgg gttacaggtg tggttctggc tgtattgacc gcatcctttg gtgtaacagg
    77461 ttattcttta ccctgggacc aaattgggta ttgggcagta aaaatagtaa caggcgtacc
    77521 ggaagcgatt ccggtaatag gatcgccttt ggtcgagtta ttacgtggaa gtgctagtgt
    77581 gggacagtcc actttgacgc gtttttatag tttacacacg tttgtattac ctcttcttac
    77641 tgccgtattt atgttaatgc atttcctaat gatacgtaag cagggtattt ctggtccttt
    77701 ataaagaata tagagagatt tgtaatcaat cgtttttttt attacttggg ggaggaacaa
    77761 taatatttca ttgctacaaa tatggattat tgacaaagaa taagacatgt attttgaaat
    77821 ttcccctcaa ctccacaata ttgtattatt tatttgacat gaatgaatag ttgaagggaa
    77881 ttctccgaag agaaaatgga ttatgggagt gtgtgacttg aactattgat tgggccgtgc
    77941 agaagtatgc ctttatctgc tacattgaaa ttcacaaaaa aatgtgtctt tattccaacc
    78001 gccgccctat agagaggata ggctgggttc gcttgaagag aatcttttct atgatcagac
    78061 cgaagcatgc cgtgcatgaa taggctccgt aaaatccagt ataagtaaaa tcccgtagaa
    78121 taagtgatgt ggcataatcc cgattttttt agttatttta cttacttatt ttttagttat
    78181 tttacttact taatagtatg gaaatgcatt catttcttct gcatcgatcc gttttatgat
    78241 cctatcggag tgaaacaaag gatctaaaga agagcagcgg ctagactata ttagtaacaa
    78301 gcaaatcctt tgtacgcgaa aaaaaaaaat atcactcgat ccattttttt gtggggataa
    78361 gggtgaatcg caagggctga gacaacccag aaagctcttg attatgatca atattgtaag
    78421 cctacttggg tatggagcat ttacctgtaa gaacttaatt ctttgcaatg gatagttgca
    78481 acttcgtaaa atggaatcca gaaatagaat tattcatata tgtgtggata tggctaaata
    78541 tagcttttct aaaatctata tatatatttt ttttatatgt atccgtttag ttcggtggat
    78601 tcttgctcga gccggatgat gaaaaattat catgtccggt tctttggggg gatggatcta
    78661 taagaattca cctatcccaa taacaaaaaa acctgacttg aatgatcctg tattaagagc
    78721 taagttggct aaaggtatgg gtcataatta ttacggagaa cccgcatggc ccaacgatct
    78781 tttatatatt tttccagtag taattctcgg tactattgca tgtaatgtag gcttagcggt
    78841 tctagaacca tcaatgattg gtgaacccgc ggatccgttt gcaacccctt tggaaatatt
    78901 acccgaatgg tatttctttc ccgtatttca aatacttcgt acagtaccca acaaactttt
    78961 gggtgttctt ttaatggttt cagtacccgc gggattatta acagtacctt ttttagaaaa
    79021 tgttaataaa ttccaaaatc catttcgccg cccagtagcg acaaccgtct ttttgattgg
    79081 taccgcagcg gccttgttct tgggtattgg agcaacatta cctattgata aatccctaac
    79141 tttaggtctt ttttaacttg attccgttgt aaaatatcat aatgtgcgta tctagggagt
    79201 agtcgcttca gagtcaaagt gaattctccc tagatacctc tattcaattc aattccggtc
    79261 cgaatggata gattgtgcta aaggtgcttt ttcgattttt aagaaaaaaa cgaactaaat
    79321 tcaattcaat tgatttaaaa ttgattttat tttgctttta gataaatcaa ttgttaagtg
    79381 cttttctatt tcttttctaa aatgcccaat atccgtttta catcttctat gcgaaaatgc
    79441 tcaattttca taaggtcttc ttgactggta ttcaaaaggt cgaataatgt atgtatattg
    79501 gactttttga gacaattata gatcctggga gacaattctg attggtcaat aaaaatggat
    79561 ttccatgcta tttctttttt ctttttcttt agtttagcaa ccctatcgtg aaaagtcaaa
    79621 tagggtaaag aaaccttgta ttgattgttc tctaaatgta agttttcttc cgccgactgg
    79681 agaaagggaa taaataaatc aatcaaattc cgggaggctt catgaagtgc ttctttagga
    79741 gttaaacctc catttgtcca tatttctaga aaaaggatct cttgtttttc atttccattt
    79801 ccataagaat gaatactatg attcgcgttt cgaacaggca tgaatatagc atctatagga
    79861 taacttccgt cttgaaagtt atttggtgtt tttatattat atcctcgatt cctttcaatt
    79921 tgtaatccaa tacaaaaatc agttggttcc gttaggttag ctatatgctg cgtattatca
    79981 acgatttcca cagaaggtgg taagaggatg tcttgagcag ttacatatcc aggacctttg
    80041 acacaaataa gcgcgtcacg agttccatat agattacttc tcaatacaat ttctttcaaa
    80101 ttcattaaaa tttcatgtac tgattcttga atacctacta tggtagaata ttcatgcggg
    80161 attttctcag attttgcgcg tgtaatacat gttccttcga tttctccaag caaagctctt
    80221 cgcatcgcaa tgcctattgt gtcggcttga cctttcataa gtggagacag aataaagcgt
    80281 ccataataaa gacgcttact gtctgctctt gattcaacac atttccactg tagtgtccga
    80341 gtagatactt ttaatttctc tcgaaccata gtaatattat ttgtcagatt tttgagtcat
    80401 ttatttctct tgaaatctct tcaatgttta tttctacact cgcctttttt tagggggtct
    80461 gcagccatta tgtggcatag gggttacatc ccttacgaaa cttaaaagta taccacttcg
    80521 acgaatagcg cgtaatgctg catctcttcc gagacccgga ccttttatca tgacttctgc
    80581 tcgttgcata ccttgatctg ttactgctcg aatagcattt cctactgcgg tttgagcagc
    80641 aaaaggtgtc cctcttcttg tacccctgaa tccacaagta ccggcggagg accaagaaat
    80701 aacccgaccc cgtacatctg taactgtcac aatggtgttg ttgaaacttg cttgaacatg
    80761 aataacgccc tttggtattc gccgtgcact tttacgtgaa cccacacgtc cagtcctacg
    80821 tgaaccgctt cttagtatag attttgccat attttatcat ttccgaaata taagtcagag
    80881 atatatggat atatccattt catgtcaaaa cggatctttt attttgattt gttcatcggt
    80941 tcctttagag agtccctttt cgaaagatta tccttgtctt tgtttatgtc tcgggttgga
    81001 acaaattact ataatgcgtc cccttctacg gatcagtcgg catttttcac aaattttacg
    81061 aacggaggct cttattttca taattgttat tccttaactg aatttcgaat ctactttact
    81121 gattggaaga aaataagttt cttgagattt ttgaaccgtt aattggatcc tcatgaaagg
    81181 aatcttgaaa aaccaccgaa ccattcgaat ctttgttgcg gggtctagaa attctgcgcc
    81241 cccccccccc ccgtttgaat cataacgact tacttaaatt ttgattctat ctcctggtag
    81301 tatatgtata aaagagtgtc ggatccttcc tgaaacagaa cttagaatct gacttcatta
    81361 tttaaacgaa ccccgaacat accattgtga agtgattcag taattaaacc ttcatgaatc
    81421 catttttctt cttttattcc agacaaaccc tccttgaagt atcaactaat gtaggaaggc
    81481 gtgatattag ataacttggc ttttttattc gtttttttca caaacaggaa gttacagata
    81541 caattcggat agcagaaaat ttaccatata tagcacaaaa tttctccgcc gattccttct
    81601 agccgagctg ctcggtctgt cattataccc cgagaagtag agaggattac aatccccatc
    81661 ccgtctaaaa ttctaggaat tcgttgatag ttagaataga ttcggagacc cggtcgactt
    81721 attcgtttta aatttaaaag agttctatat ggtcctttcc tattccttct atgtcgtagg
    81781 gttaaaacca aaaaatattt gttattttct acaagtttcc ttacgttttc gagaaaaccc
    81841 tcttgtaaaa gtattttaac aacgttttgg gtcatgttag tagatgctat tcgaaccgtt
    81901 ccctttcgat ccatgtcagc atttcgtata gaagttatta tgtcagcaat agtgtcctta
    81961 cccatgataa attaaaatta ttgttgcttc cgaatttgga tataatcagc atgttctttt
    82021 ttttcttttt ttataaaaat tattaaagaa aattcttaaa agtatatgcg tgagacataa
    82081 tccactaatt tatctatttt atttaaatac tatcactatc tcacggtctc atattatagt
    82141 acctcaggtg ctaatgaaac tattttagta aaatttaact gtctcaattc ccgggcgatc
    82201 gcgccaaaaa ctcgggttcc ttttggattt ccttcttgat caatgacaac tgcagcattg
    82261 tcatcatatc gtattattat accgttatcg cgtttgagtt ctttacaagt acgtacaatt
    82321 acagctctga tcacttctga tctttctaga ggcgtatttg gtactgcttc ttttatcaca
    82381 gcaacaataa catcaccaat atgagcatat cggcgattac tagctcctat tattcgaata
    82441 cacatcaatt ctcgtgcccc gctattgtct gctacattca aatgggtttg aggttgaatc
    82501 atatcatttt tttttatccg tttttttaat gtaaaataaa ccaaagggcg aagtaaaaaa
    82561 aaaaaaaaag aaagaaaacc ctgcaattgt tttttttata cacaagactt ctttcctttt
    82621 gttctacatt tctatccaga aataatgaat tgagttctta taggcatttt ggacgccgct
    82681 attgaaatag cctttcgagc tatattttcg gctactccac ccatttcata aagtattcta
    82741 cccggtttaa caacagctac ccaatattct ggggatcctt tccctgaacc catacgggtt
    82801 tccgtgggtc ttactgtaac tggtttgtct ggaaatatac gtacccatat ttttccgcca
    82861 cggcgtacat ttcgtgtcat tgctcggcgc cctgcttcga tttgtctaga tgtaatccaa
    82921 gcgggttcaa gtgcttgaag agcatatcta ccgaaacaaa tatgattacc tcgataagat
    82981 attcctttca ttcttcctct atgttgttta cggaatcttg ttctttttgg gttatagttg
    83041 atggttcttt ttcaattcca tctctactac agaactggac atgagagttt cttctcatcc
    83101 agctcctcgc gaatgaaacg actaaaacag attttatcaa gatatacatg tgtttaatga
    83161 ataatatgcc gaatcgtagg attctttgaa attgcatcta attaatcaat tcgttaatct
    83221 attcgaaatt tgtctagcgt gtttagatat tatttaatta aacatgtatt ctatttctag
    83281 ataatgtcaa tgtctttttt tataacgtta tcgttataaa aaaatctttc ttttgttttt
    83341 ccttttatca tatgggatcg acaaaaatgt atcaatctaa taaaaaaaaa ctttcgcggg
    83401 cgaatattta ctctttccat atctatttca gtcatttcca tatcgatttc agttataggg
    83461 ttagttcatg acctctcaaa ataaaagaat aaaagaggag gtccctggtt tgttccgcca
    83521 tcccacccaa tgaatcatta agattcattt tcaatcgaat cttccgcatt cacgggttat
    83581 atcgttccca ttgcttctcg attaatggtt aggtctgaat tttccggcgg agtccttttt
    83641 tcttaagtca attttctcag tctttattgg ctcgaggctc ttgatttttt tgttctataa
    83701 gcggattcat ctaattatgc atgaatcatt attgaattta tgctttatta cactgcgttt
    83761 tatgagatga ctcatcgacc ttacatattg gaatcatata tcattgatat ttccgttctc
    83821 tctttctctc atccttccac ttatccgcat actttttttc tgttttgctt tccgacttag
    83881 aacttcacaa ctcataatcc gattggtttt tttatcttta tgcaaaaaaa gatttcagtt
    83941 gctacaacga tatgtccaat atattatatc tttatcttga ctggttcttt ggatccagat
    84001 aatgcgaagc aatgagtggg ttattagtgc tatagttatt agttcatact ctgggccccg
    84061 gtccgttttt ttgaatccta gcctaaaaaa accaacgagt cacacactaa gcatagcaat
    84121 tatataaaat gatcaatcga atttttattt aaccctctag aattgcagaa ttgctctttt
    84181 tttgttttgc ttgaacataa aaagaataaa agggtttttc tttttttgtc cattactggg
    84241 tataatgtaa aaacacgtaa agtcttatta ttcttcgtct acaaatatcc aaattttgat
    84301 tcctaatacc ccgtatatag ttcgaactgt ataggaacaa taatcaattt tagctccgat
    84361 ggtttgtaga ggaaccctac cttctctgat ccattcgacg cgtgcaattt cttttccgtc
    84421 gatacgtccc gcaatttgta cttgaattcc ttttgtattc gccagctcgg ttaattcaat
    84481 agcttttttc attgctttgc gaaaagaaac tctattcttt aattggccag ctataaattc
    84541 tgcaagaata ttagggtgtc cataaggatt tgcaattcgt gtaatagcaa tgtttagttt
    84601 tcggttcgca caatgaagtt ctttttgtac attcatctgc aattcttcga ctctccgcgg
    84661 tctattttct attaagaatt tttggaatcc tagataaatt atgacttgaa ttagatcgat
    84721 tcttttttga atctctatcc gtgcaattcc ctcaacgcca acaccggagg atattctcat
    84781 atttttttgt acataattct taatacagtt tcgtattttt tgatcttctt gtagaccttc
    84841 cgaataattt tttggctgtg caaaccaaag agaatgatga ctttgtgttg taccaagtcg
    84901 gaacccaagc ggatttattt tttgtcccat aatcccccac tactatatgt atcatgacat
    84961 gtcagatttt tgttcttttt tttagttatc aatccagatt tttttgagta caccatatat
    85021 tctttatata aggatatatc tttcaaaaca atagttatat gacaagtcgg tctttttatc
    85081 agataactgc gccctcgagc tcgaggtttt aatcttttca cagcagtacc ctcgtttact
    85141 tcggctttac taatgactaa atttgcttcg ttcaaactca tattgtgact agcatttgct
    85201 gctgcagaat aaaccgattt taaaatggga taacacgctc gataaggcat cagttctagt
    85261 atcataaggc tttcctcgta agaacgccta cgaatctgat cgattcccct tcgggctttg
    85321 tgagcagaca tacatatatg ttgacctaaa gcgtatactt ctgtagatag gttcctcttt
    85381 ctcttcttta tcataaggtt cacctcttac caatgactct atattcactt tattaacgac
    85441 gggatctatt atcatttttt gcatgtccac ggaaatttat agtcggcgca aattccccca
    85501 atttatgtcc taccatacga tctgttatat aaataggcaa atgctccttt ccattatgta
    85561 tagcgatagt atggccaacc attgtgggta taatggtaga tgcccgggac caggttatta
    85621 ttatttcttt ttccgctttt gtattaagtt tagcgatttt tcttaataaa tgattcgcta
    85681 caaaagggtt tttttttagt gaacgtgtca cagtgaatta actcctattt ttttcttttg
    85741 taaattgtaa aaataatttt gattttctct cctatttact acggcggcga agaatcaaat
    85801 tatcactata tttattcctt tttctacttc ttcttccaag tgcaggataa ccccaagggg
    85861 ttgcgggtct ttttctacca attggagccc ttccttcacc acccccatgg gggtggtcta
    85921 cagggttcat aactactcct cttactacag gacgcttacc tagccaacat ttcgatccgg
    85981 ctctacccaa acttttctgg ttcaccccaa cattccctac ttgtccgact gttgctgagc
    86041 agtttttgga tatcaaacgg acctccccag agggtaattt taatgcggcc gatttaccct
    86101 cttttgcaat cagtttcgct acagcacccg cagctctagc taattgtcca ccctttccaa
    86161 gtgtgatttc tatgttatgt atggctgtgc ctaagggcat atcggttgaa gtagattcgt
    86221 ctttttgatc aatcaaaacc ccttcccaaa ctgtacaagc ttcttccaaa gcatacggct
    86281 ttctggatgt agatgatgat atctatacag atggatctta tatatatcat ataatgaagt
    86341 accacatgag tggatatata gaatccaaat ctgccgaatc actcatgttc tgatcttcta
    86401 catcctaggt cttcctgttc cgtcatctgg cttatgttct tcatgtagca ttcagaccga
    86461 atgactctat gaaattacgt cgatacttcc acatattatg ggtaacgtag gagacgtctc
    86521 tatttttccc ccgggaaatc tttagaatta ccactgctta gctttcaatt cgcctctgac
    86581 catcaaatca aatgtgaata acccgtcttc ctctctttga aacaaggggc gcttctggtt
    86641 ctgtcggcgc ttgaaacaat tttgtcttct ccatattact atatctctag agtcaataat
    86701 tttatatgag gaactactga actcaatcac ttgctgccgt tactcttcag ttttctgttg
    86761 aggtctatcc tgtagaggta ctcgaattgg atcagtgatc gatttctagg tttcgtcgta
    86821 aacctaattg gttacttcca attacgtaaa tcaatagttc aaaccgcact caaaggtagg
    86881 gcatttccca tttttatagg aacttctgta ccagaaacaa tggtatctcc aattatagcc
    86941 cctctgggat gtaaaatata tctcttctca ccatccccat agtgtatgag acaaatgtat
    87001 gcatttcgat tagggtcgta ttctatggtt acgattctac catatatgtc tttttcattc
    87061 cgtctaaaat cgattttacg gtatagacgc ttatgacctc cccctctatg ccctgcggta
    87121 atgattcctc tggcattacg acctttacca caacgatgct gtccatagat caaattattt
    87181 cgtggattgg gtttcacttg actgtctacg gctccattgc gtgtgctcgg ggtagaagtt
    87241 ttgtataaat gtatcgccat gctcttaagt attttgattt aagttctttt ctttctaaga
    87301 ggtggaatag aataacccgg ttgaagcgta atgatcatac gtctgtaatg cattgtatgt
    87361 cccataatgg gtcccattct tctacccttt cgggggagtt gatgactatt catagctatt
    87421 accttgacac caaagaagag ttcgacccaa tgctttattt ctgtcctagt tgatcctgat
    87481 tcgacattag aagtatattg atttttcccc aataaccgaa tacttttgtc tgtaaatact
    87541 gcatatttga ttccatccat aaatctattt tcttccctat gagttcgagt ctcaataaga
    87601 atgctagttc ttactgttca tatgttatga tatgaatata ccacaccaat tcgttatgta
    87661 tagatgatga gattccattg atacagagcc aattccaata gacttattgg agggtcccat
    87721 tggcgtgcat ccagtaggaa ttgaacctac gaattcgcca attatgagtt gggcgcttta
    87781 accattcagc catggatgct tagtggggat cctcgtacat ggtgaataac caaattccaa
    87841 ttgaaatgaa atctttagga taaatcaatg caatttagga ggaatcaatg aaaggacatc
    87901 aattcaaatc ctggattttc gaattgagag agatattgag agaggtcaag aattctcact
    87961 atttcttaga ttcatggacc caattcaatt cagtgggatc tttcattcac atttttttcc
    88021 accaagaacg ttttataaaa ctcttggacc cacgaatttt gagtatccta ctttcacgca
    88081 attcacaggg ttcaacaagc aatcgatatt tcacgatcaa gggtgtagta ctatttgtag
    88141 tagcgatcct tatatatcgt attaacaatc gaaatatggt cgcaagaaaa aatctctatt
    88201 tgacggggct tcttcctata cctatgaatt ccattggacc cagaaatgat acattggaag
    88261 aatcttttgg gtcttccaat atcaataggt tgattgtttc gctcctggat cttccaaaag
    88321 gaaaaaagat ctcagagagc tttttcctgg atccgaaaga gagtacttgg gttctcccaa
    88381 taactaaaaa gtgtatcatg cctgaatcta actggggttc gcggtggtgg aggaactggc
    88441 tcggaaaaaa gagggattct ggttgtaaga tatctaatga aaccgtcgct ggaattgaga
    88501 tctcattcaa agagaaagat atcaaatatc tggagtttcc ttttgtatat tatatggatg
    88561 atccgatccg caaggaccat ggttgggaat tgtttgatcg tctttctccg agtaagaggc
    88621 gaaacataat caacttgaat tcgggacagc tattcgaaat cttagtgaaa gactcgattt
    88681 gttatctcat gtttgctttt cgtgaaaaaa taccaattga agtggagggt ttcttcaaac
    88741 aacaaggagc tgggtcagct attcaatcaa atgatattga gcgttttgcc catctcttct
    88801 cgagaaacaa gtgggctatt tctttgcaaa attgtgctca atttcatatg tggcaattcc
    88861 gccaagatct cttcgttagt tgggggaaga atccgcacga atcggatttt ttgaggaaga
    88921 tatcgagaga gaattggatt tgcttagaca atgtgtggtt ggtaaacaag gatcgatttt
    88981 ttagcaaggt acggaatgta tcgtcaaata ttcaatatga ttccacaaga tctagtttcg
    89041 ttcaagtaac ggattctagc caattgaaag gatcttctga tcaatccaga gatcatttcg
    89101 attcatttag taatgaggat tcggaatatc acacattgat caatcaaaga gagattcaac
    89161 aactaaaaga aagatcgatt ctttgggatc cttcctttct tcaaacggaa cgaacagaga
    89221 tagaatcaga ccgattccct aaatgccttt ctggatattc ctcaatgtcc cggctattca
    89281 cggaacgtga aaggcagatg aataagcatc tgcttccgga agaaatcgaa gaatttcttg
    89341 ggaatcctac aagatccatt cgttcttttt tctctgacag atggtcagaa cttcatctgg
    89401 gttcgaatcc tactgagagg tccactagag atcagaaatt gttgaagaaa gaacaagatg
    89461 tttcttttgt cccttccagg cgatcggaaa ataaagaaat agttaatata ttcaagataa
    89521 ttacgtattt acaaaatacc gtctcaattc atcctatttc atcagatccg ggatgtgata
    89581 tggttccgaa ggatgaactg gatatggaaa gttccaataa gatttcattc ttaaacaaaa
    89641 atcatttatt tcatctattc catgaccgga acagggggga atacacgtta caccacgatt
    89701 ttgaatcaga agagagattt caagaaatgg cagatctatt cactctatca ataaccgagc
    89761 cggatctggt gtatcataag ggattttcct tttctattga ttcctacgga ttggatcaaa
    89821 aacgattctt gaatgaggta ttcaactcca gggatgaatc gaaaaagaaa tctttattgg
    89881 ttctacctcc tattttttat gaagagaatg aatcttttta tcgaaggatc agaaaaaaat
    89941 gggtccggat ctcctgcggg aatgatttgg aagatccaaa accaaaaata gtggtatttg
    90001 ctagcaacaa cataatggag gcagtcaatc aatatagatt gatccgaaat cggattcaaa
    90061 tccaatatag cacctatggg tacataagaa atgtattgaa tcgattcttt ttaatgaata
    90121 gatccgatcg caacttcgaa tgtggaattc aaagggatca aataggaaat gatactctga
    90181 atcatagaac tgtaatgaaa tatacgatca accaacattt atcgaatttg aaaaagagtc
    90241 agaagaaatg gttcgatcct cttattttga tttctcgaac cgagagattc atgaatcggg
    90301 atcctaatgc atatagatac aaatggtcca atgggagcaa gaatttccag gagcatttgg
    90361 aacattccgt ttctgagcag aagagccatt ttcaagtagt gttcgatcga ttacgtatta
    90421 atcaatattc gattgattgg tctgaggtta tcgacaaaaa agatttgtct aagtcacttc
    90481 gtttcttttt gtccaagttc cttctctttt tgtccaagtt gcttttcttt ttgtctaact
    90541 cacttccttt tttctttgtg agtttcggga atatccccat tcataggtct gagatccaca
    90601 tctatgaatt gaaaggtccg aatgatcaac tctgcaatca gttgttagaa tcaataggtc
    90661 ttcaaatcgt tcatttgaaa aaattgaaac ccttcttatt ggatgatcat aatacttccc
    90721 aaaaatcgaa attcttgatc aatggaggta taatatcacc atttttgttc aataagatac
    90781 caaagtggat gattgactca ttccatacta gaaataatcg caggaaatct tttgataaca
    90841 cggatttcta tttctcaatg atatccgacg atcaagacaa ttggctgaat cctgtgaaac
    90901 catttcatag aagttcattg atatcttctt tttataaagc aaatcgactt cgattcttga
    90961 ataatccaca acgcttccgc ttctattgta acaaaagatt ccccttttat gtggaaaagg
    91021 cccgtatcaa aaattatgat tttacgtatg gacaattcct ccatatcttg ttcattcgca
    91081 acaaaatatt ttctttgtgc ggcggtaaaa aaaaacatgc ttttttggag agagatacta
    91141 tttcaccaat cgagtcacag gtatctaaca tattcatacc taacgatttt ccacaaagcg
    91201 gtgacgaaag gtataacttg tacaaatctt tccattttcc aattcgatcc gatctattag
    91261 ttcgtagagc tatttactcg atcgcagcca tttctggaac acctctaaca gagggacaaa
    91321 tagtcaattt tgaaagaact tattgtcaac ctctttcaga catgaatcta tctgattcag
    91381 aagagaagaa cctgcctcag tatctcaatt tcaattcaaa catgggtttg attcacactc
    91441 catgttctga gaaatattta ccatccgaaa agaggaaaaa acggagtctt tgtctaaaga
    91501 aatgcgttga gaaagggcat atgtatagaa cctttcaacg agacagtgct ttttcaactc
    91561 tctcaaaatg gaatctattc caaacatata tgccatggtt ccttacttcg acagggtaca
    91621 aatatctaaa tttgatattt ttagatactt tttcagacct attgccggta ctaagtagca
    91681 gtcaaaaatt tgtatccatt tttcatgata ttatgcatgg atcagatata tcatggcgaa
    91741 ttcttcagaa aaaattgtgt cttccacaat ggaatctgat aagtgagatt tcgagtaagt
    91801 gtttacataa tcttcttctg tccgaagaaa tgattcatcg aaataatgag tcaccattga
    91861 tatcgacaca tccgagatcg ccaaatgttc gggagttcct ctattcaatc cttttccttc
    91921 ttcttgttgc tggatatctc gttcgtacac atcttctctt tgtttcccga gcctatggtg
    91981 agttacagac agagttcgaa aaggtcaaat ctttgatgat tccatcatac atgattgagt
    92041 tgcgaaaact tctggatagg tatcccacat ctgaacggaa ttctttctgg ttaaagaatc
    92101 tttttctagt tgctctggaa caattaggag attctctaga agaaatacgg ggttctgctt
    92161 ttggcggcaa catgctatgg ggtggtggtc ccgctgatgg ggttaaatca atacgttcta
    92221 agacgaaaga tttgaatatc aatctcatcg atatcatcga tctcataagt ctcataccaa
    92281 atcccatcaa tcgaatcact ttttcgagaa atacgagaca tctaagtcat acaagtaaag
    92341 agatccattc attgataaga aaaagaaaaa aggtgaacgg tgattggatt gatgataaaa
    92401 tagaatcctg ggtcgcgaac ggtgattcga ttgatgataa agaaagagaa ttcttggttc
    92461 agttctccac cttaacgaca gaaaaaagga ttgatcaaat tctattgagt ctgactcata
    92521 gtgatcattt atcaaagaat gactccggtt atcaaatgat tgaacagccg ggaacaattt
    92581 acttacgata cttagttgac attcataaaa agcatttaat gaattatgag ttcaattcac
    92641 cccgtttagc agaaagacgg atattccttg ctcattatca gacaatcact tattcacaaa
    92701 cttcgtgtgg ggctaatagt tttcatttcc catctcatgg aaaacccttt tcgctccgcc
    92761 tagccctatc cccctctagg ggtattttag tgataggttc tataggaacc gggcgctccc
    92821 atttggtcaa atacctagcg acaaactcct atgttccttt cattacagta tttctgaaca
    92881 agttcctgga taccaagcct aaaggttttc ttattgatga tatcgatatt gatgatagtg
    92941 acgatattga tgctagtgac gatatcgatc gtgaccttga tacggagctg gagcttctaa
    93001 ctatgatgaa tgcgctaact atcgatatga tgtcggaaat aggccgattt tatatcaccc
    93061 ttcaattcga attagcaaaa gcaatgtctc cttgcataat atggattcca aacattcatg
    93121 atctggatgt gaatgagtcg aatgacttat ccctcggtct attagtgaac tatctctcca
    93181 gggattgtga aagatgttcc actagaaata ttcttgttat tgcttcgact catattcccc
    93241 aaaaagtgga tcccgctcta atagccccga ataaattaaa tacatgcatt aagatacgaa
    93301 ggcttcttat tccacaacaa cgaaagcact ttttcactct ttcatatact aggggatttc
    93361 acttggaaaa gaaaatgttc catactaatg gattcgggtc cataaccatg ggttccaatg
    93421 cacgagatct tgtagcactt accaatgagg ccctatcgat tagtattaca cagaagaaat
    93481 caattataga cactaataca attcgatccg ctcttcatag acaaacttgg gatttgcgat
    93541 cccaggtaag atcggttcag gatcatggga tccttttcta tcagatagga agggctgttg
    93601 cacaaaatgt acttctaagt aattgcccca tagatcctct atctatctat atgaagaaga
    93661 aatcatgtaa cgaaggggat tcttatttgt acaaatggta cttcgaactt ggaacgagca
    93721 tgaagaaatt aacgatactt ctttatcttt tgagttgttc tgccggatcg gtcgctcaag
    93781 acctttggtc tatacccgga cccgatgaaa aaaacgggat cacttcttct ggactcgttg
    93841 agaatgattc tgatctagtt catggcctat tagaagtaga aggcgctctg gtgggatcct
    93901 cacggacaga aaaagattgc agtcggtttg ataatgatcg agtgacattg cttcttcggc
    93961 ccgaaccaag gaatccctta gatatgatgc aaaatggatc ttgttctatc gttgatcaga
    94021 gatttctcta tgaaaaatac gaatcggagt ttgaagaagg ggaaggagaa ggagtcctcg
    94081 acccgcaaca gatagaggag gatttattca atcacatagt ctgggctcct agaatatggc
    94141 gcccctgggg ctttctattt gattgtatcg aaaggcccaa ttcattggga tttccctatc
    94201 gggcggggtc atttcggggc aagcggatca tttatgatga aaaggatgag cttcaagaga
    94261 atgattcgga gttcttgcag agtagaacca tgcagtacca gacacgagat agatcttcca
    94321 aagaacaagg cttttttcga ataagccaat tcatttggga ccctgcggat ccactctttt
    94381 tcctattcaa agatcagccc cttgtctctg tgttttcaca tcgagaattc tttgcagatg
    94441 aagagatgtc aaaggggctt cttacttccg aaacagatcc tcctacatct atatctaaac
    94501 gctggtttat caagaatacg caagaaaagc acttcgaatt gttgattcat cgccagagat
    94561 ggcttagaac caatagttca ttatctaatg gatttttccg ttctaatact ccatccgaga
    94621 gttatcagta tttatcaaat ctgttcctat ctaacggaac gctattggat caaatgacaa
    94681 agacattgtt gagaaaaaga tggcttttcc cggatgaaat gaaaattgga ttcatgtaac
    94741 aggagaaagg tttcccatta cttagccgga aagatatgcg gccatgaaat agggattaag
    94801 tggaacataa ttgactgggt ggtagagtcg tggaaacacc agtttcttcc atattttgga
    94861 ccttagctcc atggaacaat atgctactgc tgaaacatag aagaattgaa atcttagatc
    94921 aaaacactat gtatggatgg tatgaactgc ttaaacaaga attcttgaac agcgaaccac
    94981 cagagctatt actaaaaacg gactatgtaa tgtactttat ctgctgggtt acaggcgggc
    95041 attttaccag aggtttatat tgtatcaatc tacccttgtg tgattcctgt tgaagcatat
    95101 actcgggggg tgggtgcagg gcggacgatt tcaaagcgga ctccccattc attagataga
    95161 gaagatcccc aagatttcgc gatccgctgc cgaacttatt ccaattccaa gatctcggat
    95221 cgaatcggta ttgatatacc gatttgatcc gagatctctt attgaattgc tcattcaatg
    95281 agcattctca atattatgcc ttgaagagga ctcgaacctc cacgctcttt agcacgagat
    95341 tttgagtctc gcgtgtctac catttcacca ccaaggcatc ttgaaagtga atcgtattcc
    95401 atgaagatga tatctatcta gtgtgatgta tggaatatat gacaaaggtg gagtgttgga
    95461 gtatttctat tgatcggtca tgtcatatag gccccaatcg gacatccaat tgcttcgatt
    95521 tgaattatcc ggaggatgcc ttatatatta tctatattaa tattatatca aaaagatgga
    95581 caatcaaacc gatttctcga ttcaatagaa gcccaaagag gtgaataagg tcccaaataa
    95641 cgagagatat ggaaaaagca ggtccgatta cgcctattcc taatcctaaa tggaatgtaa
    95701 cgacgtaggg atccatatgg aaacatagta tctatttaga tacgctcgaa tgaccccttc
    95761 tcataatgag aatcctattc cggtctggtc cggtatggaa tgaacttata atcatggaat
    95821 cgactcgatc atcagattat agattataag ttcataaccc tagcccattc ccattttggg
    95881 cggaacagat ctactaattc tttgattcca gttagtaaga gggatcttga actaagaaat
    95941 cgattctaga agctaactag aagctaaaaa agggtatcct gagcaattgc aataatcggg
    96001 ttcattgata ttcctggtat agtagatgct atcacacata caatcatact caattcgatg
    96061 gaattgtttg atcttaaagg ggatcttcta taatttcgca cgtgaggggt tatttcttgg
    96121 tttcgtccag tcattaataa cttgattatt tttagataat agtagataga aacaacgctc
    96181 gtaaggagtc ctattgaaac caagaaatat aggcctgcct gccatccaca ccagaataaa
    96241 tagagttttc cgaaaaaacc tgctagtgga ggaagacctc ctagggataa gagacataga
    96301 gctaaagaga gagccaaaaa aggatctttt gtgtataatc ccgcataatc tcgaatgtta
    96361 tcagttccgg tacgtagacc aaatgataca atgcaagcaa aagttcctag attcatggag
    96421 atatagaaca gcatataagt tatcatgctc gcatatccac catttgagtc tccaacaatt
    96481 attccaataa ttacatatcc gatttgacct atggacgaat atgcaagcat acgtttcatg
    96541 cttgtttgag taatagcaat gagattcccc aatatcatgc taagaatagc taggatttcc
    96601 agaagaagat gccattcgtt tgatgagaaa taaaaaggaa tatcgaaaat tcgagtggct
    96661 gaagctgaag cagctacttt cgaagtaaca gaaagaaaag caacgactgg agtgggagag
    96721 tcagagtcga aaagaggatt cctcacttct ttctctcatt caaaaccgtg catgagactt
    96781 tcatctcgca cggctcctaa gtgataaaag taaagaagaa ctcatcttct ttcttttttg
    96841 attaccttcc tcgcgtatgt ataagatcga atccattcga tttcgaaaaa ggattactaa
    96901 tccttaactt ttcgaggaat ccttcatcag tggttgtgaa tgactgattt ttctcaatct
    96961 tttcgacctt ggttccgtag gagcaagtca gaaagattga gaaatagaac catctgattt
    97021 gattcgttct caatagccat gagatgatca tcttagggtg atccttttgt cgacggatgc
    97081 tcctattaca ctcgtagtct ctgaaggatg agaaccaact ctgtagcatc tacatcgaga
    97141 attcaagtat tgtatacgtc attagtccga tcctttgtag gaactacccg taataacgaa
    97201 cttgcaaaat ggatctgttt atcataaaga gatttgttgt tcctgaccct gcttcacctt
    97261 aattgttatt tgaacaagta taaagttatg tcttggtccg agtggggata gcatttctct
    97321 tctgcatgtc catgaagttt tgaaaaatcc aaacatctca gagatatata gagaggtagg
    97381 aatttttcga acgaaccgca ctccttcgta tacgtcagga gtccattgat gagaaggggc
    97441 tggggaaagc ttgaacccaa ttcctacagt gatgaatata agcgcaattg aaattcctgg
    97501 ggagttatac atttgtgtat tgataagacc attcactatt tcttgaagct cgatctctcc
    97561 cccggatgaa ccatatagcc aagagaaacc atgaaccaga atagaagagc ttgccccacc
    97621 catgagtaaa tatttcatag tagcctcatt agaccgtacg tctttcttgg tatatccaga
    97681 taataggtag gagcataaac tgaaacattc tggagctaca aagatagtta ttaaatcgtt
    97741 agcaccgcat aaaaacattc ctcctagagt agctgttaat atgaataaca gaaactccgt
    97801 tatagccatt tctgtacatt caatgtactc cacggataga ggaatacata gagttgaaca
    97861 tagtaaaata agaaattgaa agatttcgtt gaaattgttc gtttggaaat ttcccgaaaa
    97921 gctaatcata ggttcttctc tccatcggaa caatagggcc gttatgctca ttactaaact
    97981 tgttgaagag atgaaataga accaaggtat atctttttga tcagaggttg aatcgatcat
    98041 cagaagaata attaggccaa aaattaggat acattctggg aaaataaaac ttccatcgaa
    98101 gagaagaaaa tgaaaggctt tcataaaaat tctcgtagaa tcgagaatga agttttcatt
    98161 ctgtacatgc cagatcatga attagtaact gcatccaatc tccaaaaaaa tcccaattgt
    98221 ttcgaacttt ctatttttgg aatggaatat ttacggaatc tccatgaata ggatcaaacc
    98281 ttattccatg gtatttacat gagattcctc tttcttattc ttaagcaagt ccccgagagg
    98341 gcttagttga tccatgattt ctgtttcatc tttcgtttcc ttttcgtttg tttcgagaaa
    98401 tatatcgatc aattccgatt ctttcttttt cttttttcta ttgattcttt tccgatcgag
    98461 atgtatggat ccatggatct atgtgtctat atagaccctg ttcatggatt aacgaaaatg
    98521 tgcaaaagct ctatttgcct ctgccattct atgagtctct tcctttttgc gtatggcatc
    98581 gccactccct ttggcagcat ccactaattc ggaacttaat ttgaaagtca tatttcgacc
    98641 cggacgtttt cgggatgccc ctaataacca acgaacggca agtgcttttc cttgtgcgga
    98701 tcctatttca atgggaactt gatgagtcga tccgcctaca cgtcttgctt ttactgctat
    98761 atcgggagtt actccacgta ttgcttgacg taaaacggat agtggatttt tttctgtctt
    98821 ttgttgaatc tttttcaagg ctcgatagat aatttgataa gccaatgatt tttttccgtg
    98881 tttcagaata cggttaacca acatgttaac taatcgatta cgataaattg gatcggattt
    98941 tgcagttttt tcttctgtag tacctcgacg tgacatgagc gcgaaagggg ttcaagaatc
    99001 agttttcttt ttataagggc taaaatcatt tattttggct ttttgacccc atattgtagg
    99061 gtggatctcg aaagatatga aagatctccc tccaagccgt acatacgact ttcatcgaat
    99121 acggctttcc acagaattcc atactcgatc tcatagatac atatggaatt ctgtttactc
    99181 actttaaatt gagtatccgt ttcccccccc tttcctgcta ggattggaaa tcctgtattt
    99241 tacatatcca tacgattgag tccttgggtt tccgaaatag tgtaaatagt gtaaaaagaa
    99301 gtgcttcgaa tcattgctat ttgacccgga cctgttctaa aaaagtcgag acatttcgaa
    99361 ttgtttgttg acacggacaa agtcagggaa aacttctgaa attatttcaa tattggacct
    99421 tggacatata atagttccga atcgaatctc tttagaaaga agatcttttg tctcacggta
    99481 gcctgctcca gtccccttac gaaactttcg ttattgggtt agccatacac ttcacatgtt
    99541 tctagcgatt cacatggcat catcaaatga tacaagtctt ggataagaat ctacaacgca
    99601 ctagaacgcc cttgttgacg atcctttact ccgacagcat ctagggttcc tcgaacaatg
    99661 tgatatctca caccgggtaa atctttaacc ctcccccctc ttactaagac tacagaatgt
    99721 tcttgtgaat tatggccaat accaggtata taagcagtga tttcaaaccc agaggttaat
    99781 cgtactctgg caactttacg taaggcagag tttggttttt tgggggtgat agtggaaaag
    99841 ttgacagata agtcaccctt actgccactc tacagaaccg tacatgagat tttcgcctca
    99901 tacggctcct cgttcaattc tttcgaagtc atcgggtcct tttcctcgtt cgataatctc
    99961 ctcccttctt ccactccgtc ccgaagagta actaggacca attcagtcac gttttcatgt
   100021 tccaattgaa cactttcctt ttttgattat tctcaaagga gaagattatt ctctttttaa
   100081 caaacatctg cggatccaat cacacgatct tataataaga acaagagatc tttctcgatc
   100141 aatccctttg cccctcattc ttcgagaatc agaaagatcc ttttcaagtt tgaatttgtt
   100201 cattttgaat ctgggttctt ctactttatt tttatttact tatttcttta ttattttttt
   100261 tccctctctt ttcttttttt atttcttttt tttattttat tcccttccat cattccttaa
   100321 gtcccatagg tttgatccta tcgaatctga tccattttct cattgagcga agggtacgaa
   100381 ataaatcgga tttctttttc gatcaaaagt actatgtgaa atcttcggtt ttttcctctt
   100441 tctctatccc tatcccatag gtacagcatt tgaatccata gagaaccgtt tcttctgtat
   100501 ctatatgaat cgatattatt ccattccaat tccttcccga tacctcccaa ggaaaatccc
   100561 gaattggatc ccaaattgac gggttagtgt gagcttatcc atgcggttat gcactcttcg
   100621 aatgggaatc cattttctga aagatcctgg ctttcgtgct ttggtgggtc tccgagatcc
   100681 tttcgacgac ctatgttgtg ttgaagggat atctatatga tccgatcgat tgcgtaaagc
   100741 ccgcggtagc aacggaaccg gggaaagtat acataagtat acagaaaaga cagttctttt
   100801 ctattctatt agtattttga ttctattagt attagattag tattagttag ttatcccggc
   100861 tcagcgagtc ctttcttccg tgattaactg ttggcaccag tcctacattt tgtctctgtg
   100921 gaccgaggag aaagggggct cggcgggaag aggattgtac catgagagaa gcaaggaggt
   100981 caacctcttt caaatataca acatgcattc tggcaatgca atgtagttgg actttcatct
   101041 tcatgcgaat gaatcatctt ttccacggag gcaaatcttt gcctgctagg caagaggata
   101101 gcaagttcaa aattctgttt cggtagacat gtatttctat tactatgaaa ttcataaatg
   101161 aagtagttaa tcgttttgtc aatttttcgg ggtcttaaag gggcgtggaa agacataaga
   101221 actcttgaat ggaaatcgaa aagagatgga actccggttc cttcggaaat ggtaagatct
   101281 ttggcgcaag aagaaggggt tgatccgtat catcttgact tggttctgat ttcgctattt
   101341 ttttaagaat accgcttctc ctacccgtat cgaatagaac ttcttcgtgt aaaacctgct
   101401 tgatttagat cgggagaatc gtacggtttt atgaaagcat gtgctatggt tcgaatccgt
   101461 agtcaatcct atttctagga gcagttgaca attgaatcca atttttccca ttccattcat
   101521 ttcgtatccg taatagtgcg aaaggaaggc ccggttccaa gttgttcaag aatagtggcg
   101581 ttgagtttct cgaccctttg ccttaggatt agtcagttct atttcttggt gggggcaggg
   101641 aagggatata actcagcggt agagtgtcac cttgacgtgg tggaagtcat cagttcgagc
   101701 ctgattatcc ctaaacccaa tatgagttgt gggtttttct attttgactt gccccccccg
   101761 ccgtgatcga ataagaatgg ataagaggct cgtgggattg acgtgagggg gtagggatgg
   101821 ctatatttct gggagcgaac tccaggcgaa tatgaagcgc atggatacaa gttatgcctt
   101881 ggaatgaaag acaattccga atcagctttg tctacgaaca aggaagctat aagtaatgca
   101941 actatgaatc tcatggagag ttcgatcctg gctcaggatg aacgctggcg gcatgcttaa
   102001 cacatgcaag tcggacggga agtggtgttt ccagtggcgg acgggtgagt aacgcgtaag
   102061 aacctgccct tgggagggga acaacagctg gaaacggctg ctaatacccc gtaggctgag
   102121 gagcaaaagg aggaatccgc ccgaggaggg gctcgcgtct gattagctag ttggtgaggc
   102181 aatagcttac caaggcgatg atcagtagct ggtccgagag gatgatcagc cacactggga
   102241 ctgagacacg gcccagactc ctacgggagg cagcagtggg gaattttccg caatgggcga
   102301 aagcctgacg gagcaatgcc gcgtggaggt agaaggccca cgggtcgtga acttcttttc
   102361 ccggagaaga agcaatgacg gtatctgggg aataagcatc ggctaactct gtgccagcag
   102421 ccgcggtaat acagaggatg caagcgttat ccggaatgat tgggcgtaaa gcgtctgtag
   102481 gtggcttttt aagtccgccg tcaaatccca gggctcaacc ctggacaggc ggtggaaact
   102541 accaagctgg agtacggtag gggcagaggg aatttccggt ggagcggtga aatgcgtaga
   102601 gatcggaaag aacaccaacg gcgaaagcac tctgctgggc cgacactgac actgagagac
   102661 gaaagctagg ggagcgaatg ggattagata ccccagtagt cctagccgta aacgatggat
   102721 actaggcgct gcgcgtatcg acccgtgcag tgctgtagct aacgcgttaa gtatcccgcc
   102781 tggggagtac gttcgcaaga atgaaactca aaggaattga cgggggcccg cacaagcggt
   102841 ggagcatgtg gtttaattcg atgcaaagcg aagaacctta ccagggcttg acatgccgcg
   102901 aatcctcttg aaagagaggg gtgccttcgg gaacgcggac acaggtggtg catggctgtc
   102961 gtcagctcgt gccgtaaggt gttgggttaa gtcccgcaac gagcgcaacc ctcgtgctta
   103021 gttgccaccg ttgagtttgg aaccctgagc agactgccgg tgataagccg gaggaaggtg
   103081 aggatgacgt caagtcatca tgccccttat gccctgggcg acacacgtgc tacaatggcc
   103141 gggacaaagg gtcgcgatcc cgcgagggtg agctaactcc aaaaacccgt cctcagttcg
   103201 gattgcaggc tgcaactcgc ctgcatgaag ccggaatcgc tagtaatcgc cggtcagcca
   103261 tacggcggtg aattcgttcc cgggccttgt acacaccgcc cgtcacacta tgggagctgg
   103321 ccatgcccga agtcgttacc ttaaccgcaa ggaggggggt gccgaaggca gggctagtga
   103381 ctggagtgaa gtcgtaacaa ggtagccgta ctggaaggtg cggctggatc acctcctttt
   103441 cagggagagc taatgcttgt tgggtatttt ggtttgacac cgcttcacac ccaaaaagaa
   103501 gcgagctatg cctgagttaa acttggagat ggaagtcttc tttcgtttct cgacggtgaa
   103561 gtaagaccaa gcccatgagc ttattatcct aggtcggaac aagttgatag gatccccctt
   103621 ttacgccccc atgtccctcc cgtgtggcga catgggggcg taaaaaggaa agagagggat
   103681 ggggtttctc tcgcttttgg catagtgggc ccccagcggg aggcccacac gccgggctat
   103741 tagctcagtg gtagagcgcg cccctgataa ttgcgtcgtt gtgcctgggc tgtgagggct
   103801 ctcagccaca tggatagttc aatgtgctca tcagcgcctg accctgagat gtggatcatc
   103861 caaggcacat tagcatggcg tacttctcct gttcgaaccg ggggtttgaa accaaactcc
   103921 tcctcaggag gatagatggg gcgattcagg tgagatccaa tgtagatcca actttctatt
   103981 cactcgtggg atccgggcgg tccggggggg actaccacgg ctcctctctt ctcgataatc
   104041 catacatccc ttatcagtgt atggacagct atctctcgag cacaggttta ggttcggcct
   104101 caatgggaaa aaaaaatgga gcacctaaca acgtatcttc acagaccaag aactacgaga
   104161 tcgccccttt catttcattc tggggtgacg gagggatcgt accattcgag cctttttttc
   104221 atgcttttcc cggaggtctg gagaaagctg caatcaatag gattttccta atcctccctt
   104281 cccgaaagga agaacgtcaa attctttttc cttttccttt ccgcagggac caggggattg
   104341 gatctagccg taagaagaat gcttggctga taaataactc acttcttggt cttcgacccc
   104401 ctcagtcact acgaatgccc ccgatcggtg caatgggatg tgtctattta tctatctctt
   104461 gactcgaaat gggagcaggt ttgaaaaagg atcttagagt gtctagggtt ggccgggagg
   104521 gtctcttaac gccttctttt ttcttctcat cggagttatt tcacaaatac ttgccatggt
   104581 aaggaagaag gggggaacaa gcacacttgg agagcgcagt acaacggaga gttgtatgct
   104641 gcgttcggga aggatgaatc gctcccgaaa cggaatctat tgattctctc ccaattggtt
   104701 ggaccgtagg tgcgatgatt tacttcacgg gcgaggtctc tggttcaaat ccaggatggc
   104761 ccagctgcgc caaggaaaag aatagaagaa gcatctgact ccttcatgca tgctccactt
   104821 ggctcggggg gatatagctc agttggtaga gctccgctct tgcaattggg tcgttgcgat
   104881 tacgggttgg atgtctaatt gtccaggcgg taatgatagt atcttgtacc tgaaccggtg
   104941 gctcactttt tctaagtaat ggggaagagg accgaaacat gccactgaaa gactctactg
   105001 agacaaagat gggctgtcaa gaatgtagaa gaggtaggat gggcggttgg tcagatctag
   105061 tatggattgt acatggacgg tagttggagt cggcggctct cttagggttc cctcatctgg
   105121 gatccctggg gaaggggatc aagttggccc ttgcgaacag cttgatgcac tatctccctt
   105181 caaccctttg agcgaaatgc gacaaaagga aggaaaatcc atggaccgac cccatcgtct
   105241 ccaccccgta ggaactacga gatcacccca aggatgcctt cggtatccag gggtcgcgga
   105301 ccgaccatag aaccctgctc aataagtgga atgcattagc tgtccactct caggttgggc
   105361 agtaagggtc ggagaagggc aattactcat tcttaaaacc agcattctta agaccaaaga
   105421 gtcggggcgg aaaagggggg aaagccctcc gttcctggtt ctcctgtagc tggatcctcc
   105481 ggaaccacaa gaatccttag ttagaatggg attccaactc agcacctttt cttttgagat
   105541 tttgagaaga gttgctcttt ggagagcaca gtacgatgaa agttgtaagc tgtgttcggg
   105601 ggggagttat tgtctatcgt tggcctctat ggtagaatca gtgggggcct gagaggcggt
   105661 ggtttaccct gtggcggatg tcagcggttc gagtccgctt atctccaact cgtgaactta
   105721 gccgatacaa agaatatgat agcacccaat ttttccgatt cggcagttcg atctatggtt
   105781 tatcattcat ggacgttgat aagatccttc catttagcag caccttagga tggcatagcc
   105841 ttaaagtaaa gttaagggcg aggttcaaac aaggaaaggc ttacggtgga tacctaggca
   105901 cccagagacg aggaagggcg tagtaagcga cgaaatgctt cggggagttg aaaataagcg
   105961 tagatccgga gattcccgaa taggtcaacc tttcgaactg ctgctgaatc catgggcagg
   106021 caagagacaa cctggcgaac tgaaacatct tagtagccag aggaaaagaa agcaaaagcg
   106081 attcccgtag tagcggcgag cgaaatggga gcagcctaaa ccgtgaaaac ggggttgtgg
   106141 gagagcaata caagcgtcgt gctgctaggc gaagcggtgg agtgctgcac cctagatggc
   106201 gagagtccag tagccgaaag catcactagc ttacgctctg acccgagtag catggggcac
   106261 gtggaatccc gtgtgaatca gcaaggacca ccttgcaagg ctaaatactc ctgggtgacc
   106321 gatagcgaag tagtaccgtg agggaagggt gaaaagaacc cccatcgggg agtgaaatag
   106381 aacatgaaac cgtaagctcc caagcagtgg gaggagacca gggctctgac cgcgtgcctg
   106441 ttgaagaatg agccggcgac tcataggcag tggcttggtt aagggaaccc accggagccg
   106501 tagcgaaagc gagtcttcat agggcacttg tcactgctta tggacccgaa cctgggtgat
   106561 ctatccatga ccaggatgaa gcttgggtga aactaagtgg aggtccgaac cgactgatgt
   106621 tgaagaatca gcggatgagt tgtggttagg ggtgaaatgc cactcgaacc cagagctagc
   106681 tggttctccc cgaaatgcgt tgaggcgcag cagttgactg gacatctagg ggtaaagcac
   106741 tgtttcggtg cgggccgcga gagcggtacc aaatcgaggc aaactctgaa tactagatat
   106801 gacctcaaaa taacaggggt caaggtcggc cagtgagacg atgggggata agcttcatcg
   106861 tcgagaggga aacagcccgg atcaccagct aaggccccta aatgaccgct cagtgataaa
   106921 ggaggtaggg gtgcagagac agccaggagg tttgcctaga agcagccacc cttgaaagag
   106981 tgcgtaatag ctcactgatc gagcgctctt gcgccgaaga tgaacggggc taagcgatct
   107041 gccgaagctg tgggatgtaa aaatgcatcg gtaggggagc gttccgcctt agagggaagc
   107101 acccgcgcga gcggcggtgg acgaagcgga agcgagaatg tcggcttgag taacgcaaac
   107161 attggtgaga atccaatgcc ccgaaaaccc aagggttcct ccgcaaggtt cgtccacgga
   107221 gggtgagtca gggcctaaga tcaggccgaa aggcgtagtc gatggacaac aggtgaatat
   107281 tcctgtacta ccccttgttg gtcccgaggg acggaggagg ctaggttagc cgaaagatgg
   107341 ttatcggttc aaggacgcaa ggtgcccctg ctttttcagg gtaagaaggg gtagagaaaa
   107401 tgccccgagc caatgttcga gtaccaggcg ctacggcgct gaagtaaccc atgctatact
   107461 cccaggaaaa gctcgaacga ccttcaacaa aagggtacct gtacccgaaa ccgacacagg
   107521 tgggtaggta gagaatacct aggggcgcga gacaactctc tctaaggaac tcggcaaaat
   107581 agccccgtaa cttcgggaga aggggtgcct cctcacaaag ggggtcgcag tgaccaggcc
   107641 cgggcgactg tttaccaaaa acacaggtct ccgcaaagtc gtaagaccat gtatgggggc
   107701 tgacgcctgc ccagtgccgg aaggtcaagg aagttggtga cctgatgaca ggggagccgg
   107761 cgaccgaagc cccggtgaac ggcggccgta actataacgg tcctaaggta gcgaaattcc
   107821 ttgtcgggta agttccgacc cgcacgaaag gcgtaacgat ctgggcactg tctcggagag
   107881 aggctcggtg aaatagacat gtctgtgaag atgcggacta cctgcacctg gacagaaaga
   107941 ccctatgaag cttcactgtt ccctgggatt ggctttgggc ttttcctgcg cagcttaggt
   108001 ggaaggcgaa gaaggcctcc ttccgggggg gcccgagcca tcagtgagat accactctgg
   108061 aagagctaga attctaacct tgtgtcagga cctacgggcc aagggacagt ctcaggtaga
   108121 cagtttctat ggggcgtagg cctcccaaaa ggtaacggag gcgtgcaaag gtttcctcgg
   108181 gccggacgga gattggccct cgagtgcaaa ggcagaaggg agcttgactg caagacccac
   108241 ccgtcgagca gggacgaaag tcggccttag tgatccgacg gtgccgagtg gaagggccgt
   108301 cgctcaacgg ataaaagtta ctctagggat aacaggctga tcttccccaa gagctcacat
   108361 cgacgggaag gtttggcacc tcgatgtcgg ctcttcgcca cctggggctg tagtatgttc
   108421 caagggttgg gctgttcgcc cattaaagcg gtacgtgagc tgggttcaga acgtcgtgag
   108481 acagttcggt ccatatccgg tgtgggcgtt agagcattga gaggaccttt ccctagtacg
   108541 agaggaccgg gaaggacgca cctctggtgt accagttatc gtgcccacgg taaacgctgg
   108601 gtagccaagt gcggagcgga taactgctga aagcatctaa gtagtaagcc caccccaaga
   108661 tgagtgctct cctattccga cttccccaga gcctctggta gcacagccga gacagcgacg
   108721 ggttctctgc ccctgcgggg atggagcgac agaagttttg agaattcaag agaaggtcac
   108781 ggcgagacga gccgtttatc attacgatag gtgtcaagtg gaagtgcagt gatgtatgca
   108841 gctgaggcat cctaacagac cggtagactt gaaccttgtt cctacatgac ccgatcaatt
   108901 cgatcaggca ctcgccatcc attttcattg ttcaactctt tgacaacatg aaaaaaccaa
   108961 aagctctgcc ctccctctct atcggatgga agggcagagg cctttggcgt cccctccagt
   109021 caagaattgg ggcctcacaa tcactagcca atatgctttt ctcgcatgcc tttcttcgtt
   109081 catggttcga tattctggtg tcctaggcgt agaggaacca caccaatcca tcccgaactt
   109141 ggtggttaaa ctctactgcg gtgacgatac tgtaggggag gtcctgcgga aaaatagctc
   109201 gacgccagga tgataaaaag cttaacacct ctcgttctta ttccctttgc aatatgaaaa
   109261 aaaaaaaatg aaaaatgcaa aagtcgtctt attcaaaacc ccaattatga aatcccttct
   109321 cccccacttc acacctagta acgcaccgtg ttcttataga gagaaaggtg ctttcacatc
   109381 ttcttaaccc gaaatggctg aggagaggaa aggttccttt tttttagggt acttccggga
   109441 acagatccag tggagacggg gcggggcctg tagctcagag gattagagca cgtggctacg
   109501 aaccacggtg tcgggggttc gaatccctcc tcgcccacaa ccggccccaa agggaaggac
   109561 ccttccctct gggggtagga aaatcatgat cgggatagcg gacccaaagc tatggaactt
   109621 gggtgtgggt cttttgtcga aatggagtag ccttactttt tctttttttt tatttagcat
   109681 tcatggtttt ttaaataaag tatgcccggc ccgaagcaga atagcagagc aagtattagt
   109741 agcatagcaa aaatgtgttc ctcgtcatta atatgtttgc tcgcggtaat tgtggcctct
   109801 cgggagaatc gattactgca tctttgatgc acttgctagt actagtacat ctgagaattc
   109861 ttaattggct aattggaaat agcccccgga ctatggaaca aaggattatc ccggacctac
   109921 accgaggtat tgacggttat tctcaaatat cgcagaacag aatgtgatac gatgagatag
   109981 aatgcaatag aaacaaagac acagggaacg ggttacctac ttttaacggt caaagcgaac
   110041 cctttcattc tgacattctg aattctttaa ttcggaatga atcaaatctc cccaagtagg
   110101 attcgaacct acgaccagtc agttaacagc cgaccgctct accactgagc tactgaggaa
   110161 cagcgggaga ttctatctca tagagttcaa ttcccgttct caacccatga ccgatatgaa
   110221 ctcgaagttt ccttcgtaac tccccgaact tcttcgtagt ggctccgtcc catgccccgt
   110281 ttcataggga accacaaagt ggctctattt cattatattc catccatatc ccaattccat
   110341 tcatttaata tccctttggt gtcattgaca taagaattga tataagagat gtcgtttcta
   110401 gtctatctgt ttctatttct atatatggaa agttcaaaaa tcatcatata ataatccaga
   110461 aattgaaata gaaaagaaaa aagggaggtt tgtgatgatt tttcaatctt ttatactagg
   110521 taatctagta tccttatgca tgaagataat caattcggtc gttgtggtcg gactctatta
   110581 tggatttctg accacattct ccatagggcc ctcttatctc ttacttctcc gagctcgggt
   110641 tatggaagaa ggaaccgaga agaaggtatc ggcaacaact ggttttattg cgggacagct
   110701 catgatgttc atatcgatct attatgcgcc tctgcatcta gcattgggta gacctcatac
   110761 aataactgtc ctagctctac cgtatctttt gtttcatttc ttctggaaca atcacaaaca
   110821 ctcttttgat tatggatcta ctaccagaaa ttcaatgcgt aatcttagca ttcaatgtgt
   110881 attcctgaat aatctcattt ttcaattatt caaccatttc attttaccaa gttcaatgtt
   110941 agccagatta gtcaacattt atatgtttcg atgcaacaac aagatgttat ttgtaacaag
   111001 tagttttgtt ggttggttaa ttggtcacat tttattcatg aaatgggttg gattggtatt
   111061 agtttggata cagcaaaaga attctattag gtctaatgta cttattcgat ctaataagta
   111121 ccttgtgtca gaattgagaa attctatggc tcgaatctat agtattctct tatttattac
   111181 ctgtatctac tatttaggca gaataccgtc acccattttt actaagaaac tgaaagtgaa
   111241 agaaacctca gaaacggaag aaagggagga agaaacagat gtagaaatag aaacaacttt
   111301 cgaaaggagg gggactaaac aggaacaaga ggtatccacc gaagaagatc cttctccttc
   111361 cctttttttg gaagaaaagg aggatccgga tgggaatcaa gaaaattcga agttagaaat
   111421 atttaaagaa aaagaagaga aatatttatt atggtttgag aaacctctcg cgactcttct
   111481 tttcgactat aaacaatgga atcgcccatt tcgatataaa aaaaagaaaa gaaataatcg
   111541 atttattaat gttgtaagaa atgaaatgtc acactttttt ttttatacat gtcaaagtga
   111601 tggaaaagaa aggatctctt ttacgtatcc agcaagtttg tcaacttttt tggaaatgat
   111661 acaacaaaag atgtcttttt taacaaaaga aaaactatcc tctgatgaat tgtataataa
   111721 ttggagttac accaatgaaa aaaaaaataa cttaaacaag gagttaatga ttaaaaaaaa
   111781 tattaataca taaaataaat atactaagag ataaaaagag atgcgacttc cccctacata
   111841 ttttaaacct tcccctacaa aaaaactggt aataccaacc ccattcgtaa ttccatcaat
   111901 cactcgtcta tcgaacaaat gggttagttc agctaatcct cttatccatt gagttaagga
   111961 tagtgcataa aaagcatcta tataagcacg attatatgac caatcatata gcaaattgat
   112021 aattttatct cccaaaaccc tttgactctt attgactctt ttagtaaata aattaagtcc
   112081 attccagttt tggaaagatg aataaaaggg tttatataaa aaagccgcta taaatattcc
   112141 aaaaaacgtt atactaactg aaaaagttgc atttggcaaa aattcatacc aatcaaaaaa
   112201 attatttgaa ttttgatgta aaagatttat agacggagtt aacaattttg ctaagatatc
   112261 caaatggttt ccttcttgat taaagggaat tcctatggct ccaacaaaca aagggaataa
   112321 gactaatata agcatagaga atagcatagt attgtccgat tcatggggat aaaaaaaagt
   112381 ctttgtagga ccaaacggaa aaatagtaag aaaaggcatt tttgttacat gagtatccat
   112441 tcggtatgtt ttcttcgaaa aaaaagaagt cctttccctt tcattattat ttatttttaa
   112501 taaagcaact aaaggaaaac tttttttaat cgattttggc tcttctttac cccatagaga
   112561 tattgaatag aaggaatttc cttttttgcc actgtaattt tgaaaacgaa cgtttaaatg
   112621 tccttcaaaa gtaagtaaat aaacccgaaa catataaaat gcagttaatc cggctgtgaa
   112681 agaagcaatt attgcgaaaa tcggtgaata taaccaacta tcattaagaa tttcatcttt
   112741 ggaccaaaaa caagcaagag gtggaatacc acaaagagaa agtgtaccta ataaaaaagc
   112801 agtttttgta attggcacgt gctttcttaa cccgcccata agagccatgt tctggctttt
   112861 atctggagcg tatccaacaa gagcttccat tgaatgaata attgatccgg atcctaaaaa
   112921 caacaaggct ttcgaataag catgagtaat caaatgaaat aaagcggctc gataggaccc
   112981 catacctaga gctaacatca tataacccaa ttgagacatt gtagaatagg ctaaactttt
   113041 cttaatatct ttttgagcaa gagctaaagt ggctcctaat aatactgtta ttatacctat
   113101 aaaagatatt agattcatta tgtatggtat cgctatgaaa agtggaagaa gacgagctac
   113161 aagaaaaatt cccgctgcta ccatagtagc ggcgtggata agagccgaaa taggagtagg
   113221 cccctccatg gcatcaggta accatacatg aaggggaaat tgtgcggatt tagcaactgc
   113281 gccgccaaat aatagaaagg cacacaaagt aacaaataaa aagttaacct cgttattata
   113341 aatcaagtta ttgaatattt cgaacaaatc ccgaaattcg aaactacccg ttgtccaata
   113401 aagacctaag attcctaata ataaaccaaa atcccctaca cgattagtta caaaggcttt
   113461 ttgacaagca cttgccgcac taggtcgtgt gaaccaaaac cctattaata gataagaaca
   113521 catcccaacc aattcccaaa aaatataaat ttgtatcaaa ttcgaacttg taactaatcc
   113581 caacattgaa gtattaaaaa aactcatata agcaaaaaat ctcaaatatc cttgatcatg
   113641 agacatataa ttgtcgctat aaaaaagaac cagaattcca actgtggtga ttaatattga
   113701 cataatagaa gtaagcggat caataaagtg tccgaactcg aaagaaaaat cattattgat
   113761 ggtcaaagac cacatgtatt gatagataga actcctattt atttgctgaa tagatagatc
   113821 gaccgaaaaa atcataacta tacttaacaa aaaaatacta ggaaaagccc aaatacggcg
   113881 aagatttttt gttgccgttg gaaaaagtag aagtcccact cctattaaca taggaactgg
   113941 aaggggaacg aaaggtatga tccaagaata ttgatatgta tgttccataa aaataataat
   114001 ttttttattc ttaattaatt gtttctgatt caccggttct tatctctttt aaaagagatt
   114061 actaaagtat taaaaaagca actgaaacta aaatggaatt ttctattcgt agttagtttg
   114121 aacctttctc aactacttca aaaatttgca aagtgaaaaa taacgaatcc ttaagatttt
   114181 tgtaagattt ttaggaaaac gtagcagcaa attccaattt ccattattat tccctattac
   114241 aaaaatttat ggacatatat caagactaaa aaattggaca aaaaaaagaa gtactttatt
   114301 ttgatatcaa tcatcggatg tcccataact ttgcctaata aaaaaagaac taggtatttt
   114361 tgtttgttta ttcagaataa ttaacgagtt taattcggga ctgattgatt gtgttctatt
   114421 ctaataaatg gtatttaata accaattact agaattacta gaaaagaaaa aagaaaaaga
   114481 ttcaagtttt ttattaggta ggtaagggtt cttaagcttg ttcgatatgt attttttatg
   114541 tacaaatgta acatcccaaa aagagagaca gatagaaagg tatcacaaat aactccgaaa
   114601 tacaaattat tttgcctcag atattgtatg gaataggaat tgaaaaaaaa aaaaaatgat
   114661 ttgttttaaa caatagatgt ctttcacatc caatttttgt aatgaataac tttttatttt
   114721 ttgaatggca gttccaaaaa aacgtagttc tatattaaaa aaacgtattc gtaaaaatat
   114781 ttggaaaaaa gggggatatt gggcagcgcg gaaagctttt tcgttagcga aatccctttc
   114841 gaccgggaat tcaaaaagtt ttttgtacga caaataatta ataaaacgtt ggaataattg
   114901 gaatccgcat ccacccgact ccaaaaacga gccaatttag tttcgaattt agattctatc
   114961 ttataaataa gacaataata aaggttttgt tttgtctttt cttttttttt ttttatattt
   115021 ctccttttct atttcaattt atgctattct atagcataaa ttgaaatctt tagacaaaag
   115081 caatgagttg ttgaaactaa ttttgaatta tacttttttt taactttctg aatcatcact
   115141 ccaagtgaga atgagaaaag cgtctttcgc catttcggcg tatttctaat ttctatacga
   115201 atagtatgca atttataagt aataaaagaa tcctatgttt gaaagggagg atcaatctaa
   115261 aaatatcgat ttttagaatt cggatttaga aataaatttt tgaagtagga caatagaaat
   115321 cgaaattctt ttatataata tgtatagctc gatacctaat tggtttgata aaccctaaga
   115381 caaattcata ctgaaaaaaa cctaacgatt atcacaagac aaaagttatg caaattaaac
   115441 caaatttttt gaattattgg atattatgct taaattgtga tcgtgatcca taaaaaagaa
   115501 aaagaatatg ttattgttaa gttaaataaa actgaaacct taaataacta aataaaacga
   115561 taaaaaagag actgtttcaa tctctattga aacaagtttt tattcatcaa ttgaatgctt
   115621 cctaaaaacc aaaagtattt cattgaaact ttctctttca ctttccatct cgacgattaa
   115681 ataaaaataa gttattatta tttctagcaa gccgctatgg tgaaatcggt agacacgctg
   115741 ctcttaggaa gcagtgctag agcatctcgg ttcgaatccg agtggcggca taacatcttc
   115801 taaaagatat ataaaagccc tataatgaat ttaatgaatt gaatttccga tttccattcc
   115861 gtatactcga gagactttca ctttttgctt ttaatttcat tttttattta tgatattttc
   115921 aactttagaa catatattaa ctcatatatc attttcggtc atttcaattg gaattacaat
   115981 ccatttaata accttattag tcgatgaaat cgtaggacta tatgattcat cagaaaaggg
   116041 gatgatagct acccttttct gtctaacagg attattagta attcgttgga tttattcggg
   116101 gcatttccca ttaagtgatt tatatgaatc attaatcttt ctgtcatgga gtttctccat
   116161 tattcatagg attttaaaac ataaaaatca tttaagcgca ataaccgcgc caagtgctat
   116221 ttttacccaa ggctttgcaa cttcgtgttt gttaaccaaa atgcatcaat ccgaaatatt
   116281 agtgcccgct ctacaagttc agtggttaat gatgcacgta agtatgatgg tattcggcta
   116341 tgcagctctt ttatgcggat cattattatc cacagctctt ctagtcatta catttcgaaa
   116401 agtgataagg atttttggta aaagcaataa attattaaat ggaactgtaa ctgagtcatt
   116461 ttccttcggt gaaatacaat acatgaatgc aaaaaccaat gttttactaa atacttattt
   116521 tttttctgct agaaattatt acaggtatca attgattcaa caattggatc attggagtta
   116581 tcatattatt agtctaggat ttatcttttt aaccataggt attctttcag gcgcagtatg
   116641 ggctaatgag gcatggggat catattggaa ttgggatcca aaggaaacgt gggcatttat
   116701 tacttggact atattcggga tttatttcca tactcgaaca aataaaaaat cggaaggttt
   116761 taattccgca attgtggctt ctatgggctt tgttataatt tggatatgtt atttcggggt
   116821 caatttatta ggaatagggt tacatagtta tggttcattt aattaacaat tcacatctaa
   116881 ttgaattgca aattgaagaa aagaaagggc ctgatgaaga caaacatagg atggcgcata
   116941 tatataaacg aaactgagtg gaaaccgccg agaacctttt gaatcactcc actacttgat
   117001 tcaaaaggtt ctcacaaacc caaaaggggt ttggttacaa ttcaaattga ttttttcttt
   117061 ttttattcat gaaaattctc tataaaaaaa ttagatagaa tagcttcgac cttgtccact
   117121 gatagtgaca gaacgaaatc cggataaata ccaataccaa gtacgggtag aagaatagag
   117181 atcaaaacaa ataattcccg tggtccagaa tcaaaaaaat aagagtttac gccattaaat
   117241 agcttgtacc cataaaacat ttgccgtaac atcgataatg aataaatagg agttaatatc
   117301 attccaattg ccattacaaa agtaatcagt atttttgcta ttaaaaaata tttttggcta
   117361 gtaattattc caaaaaatac tatcaattcc gcaacaaaac cactcatgcc cggtaatgca
   117421 agggaagcca ttgataagat actaaatagc gtgaatatct ttggaattgg tatagccagt
   117481 ccgcccattt cgtcgagata accatgacgt attctatcat aactcgttcc tgctaagaaa
   117541 aaaagtgcag cgctaataaa cccatgagaa attatttgta aaatggctcc gctgagtcct
   117601 gtatcagtta tcgatccaat tcctataatt atgaaaccca tatgagatac agaggaatag
   117661 gcgattcttt tttttaaatt gcgttggcca ggagatgtta aagctgcata aattatttgc
   117721 attgtaccta ctatgattaa ccagggagaa aatagagaat gagcgtgcgg taatagttcc
   117781 atattgatcc gaaccaagcc atatgctccc atttttaata agattccggc cagaagcata
   117841 caagtactgt aatgggcctc cccatgggtg tccggtaacc atgtatgtaa gggtataatc
   117901 ggtgatttga cagcaaaagc aataagaaat ccaatataga atagtatttc cagtgccacg
   117961 ggatacgatc gattagctaa tatttccaaa tttaatgttg gttcattgga accatataaa
   118021 ccgataccca aaactcctat taatagaaaa acggaacctc ctgcagtgta caaaataaac
   118081 tttgtagctg aataaagacg tttctttcca ccccatgctg atagaagtag ataaacagga
   118141 attaattcta attcccacat gatgaaaaaa agtaaaaggt cacgagaagc aaatgatcct
   118201 atttgaccgc tatacattgc taacatcagg aaatagaata atcgggaatt ccgagtaact
   118261 ggccaagccg ctaacgtagc taaagtggtg ataaatcccg tcaataaaat gggtcctagg
   118321 gaaagtccat ctattcccaa tctccagtaa aaacaaaaaa aatcgatcca tttataatcc
   118381 tctgcgagtt gtattaatgg atcgtccaat tcaaaatgat aacagaaggc ataggtcgtt
   118441 agaaggagtt ctagcacgca tatatatata gtataccccc tagtcacctt atttcctcta
   118501 tgagggagaa agaaaatgaa aaaacccgtg gctatcggaa aaactacaat tattgttaac
   118561 caaggaaaaa agttcgtggt aaaggcaaga tacactcgaa ccagacaaaa ccgtgctcga
   118621 aaaatagaat atatattctt aatttttttt ttatttttcg agtacgggtt tttgtcggta
   118681 atcagtaagt aaaaaaaatg tattcaaaat agattcaagt ggggttttgg ggaacgtatc
   118741 aatatcaata agctagaccc atgcttcgag ttgtttcatg ccataaataa actcgaacac
   118801 tcaagaaatc cgttggacag gcggattcac atctcttaca accaacacaa tcctccgttc
   118861 ttggagcaga agcaatttgt ttagctttac atccgtccca aggtatcatt tctaatacat
   118921 ccgtgggaca tgctcggaca cattgagtac accctataca tgtatcataa atctttactg
   118981 aatgtgacat tgaatctatc tatttctgaa ttcataaatt ttcgatctag taattttgga
   119041 aatgaatcat atattgaaac accagatcaa tcaacgattt accagaattt tggaatcaat
   119101 ccatttctgg atcaactgat aagagggaac aaagatactt tgatttttta cgttttcgcc
   119161 gatatgatcg aggttaggac gtattataga tgctaatttg aatttatgaa tattctgatt
   119221 ttgaaatact attttattta ttcaacaaag tcgattgatt gatacgaatc gattttctgt
   119281 tacgataaat tgacgaaaca atagctgatc cgatagccgc ttcagcggct gcaatagcta
   119341 taacaaaaat tgagaaaata tctcctttta attgcctact atcaaaaaaa tcggaaaatg
   119401 ttacaaaatt tatattaacc gcgtttaata taagttcaag acacatcagg gcccggacaa
   119461 tattttggct cgtgatcaat ccatagatac caatagaaaa taaataagca ctcaaaataa
   119521 gtacatgctc gagcatcatt gaccaactcc gtaccaattt cgattcattt caatatgaac
   119581 aataagtcaa gttatttgat tacttataat ctaacaagta tagaacaaaa gaatatattg
   119641 ctaatagatc aaatcaataa acttctattt gatttataca tgaaacagta ttcaaatcga
   119701 attgaaggca aatagatgtg ataacacaga aaagtcgaat ttggattgct gttgctagtt
   119761 ataaagattt tttactgacg agctacgaca attgcaccta tcaaagcaac taaaagaatg
   119821 atcgaaatga gttcaaatgg aagaaaaaag tcggttgata aatgaattcc aatttgttga
   119881 ctgttactta tcaaatcttg ctctataatc tggttggatc gtgtagtcca aataatcccg
   119941 taccacgacg tatctagaat agtagtgagt aaggacaaaa aaatacttgt acaaaccaga
   120001 gaagtaactc cattcccaat agtccaaaga ttcaaatgaa aatcgttgga atagtctgaa
   120061 ccattcatga acattacagc aaatatgatt aaaacattta cagctcctac ataaataagg
   120121 agctgtgcag cagctacaaa aggcgaattt gatagaatat agaataagga tatacaaata
   120181 agaacgaatc ccaatgaaaa ggcagaataa atcgggttgg taagtaatac cactcccaga
   120241 cctcctaata taagacccga tcctagaaaa actaaaagaa aatcatgtat tggtccagcc
   120301 aaatccatta tattaaaata agagataaat aaatcgaaat gttttttcat gaccttattg
   120361 aaccgaccag gcaatttttt tttatgaggc attcccgatt gaattcaatt caaatctaat
   120421 aggtgtgaat tgatgtgggt acagttattg gatcaattta gttcttttct ttattggaaa
   120481 tggcagttgg aaattgaaag tctatatttc gaaaaaattg tggatatatt aacagacttt
   120541 caatacaaat taatttgtac ttctcataat ccaatctata gttgggattt gtaccaaaca
   120601 aagagaaaga ccttattcct ttataccaac acggaaccct agtaatttcc aataataaag
   120661 agatttaccc gttttttctt tgagacgaat tcaaaactgt tcgaattgta aaatcgtcaa
   120721 ttactgacat tggtaaacga cctaaagcaa tttgattgta attcaattcg tgacggtcgt
   120781 aagtagcaag ttcatattct tcagtcattg ataaacaatt tgttggacaa tactcaacgc
   120841 agttaccaca aaaaatacaa attccgaaat caatactgta attaagcaat cgtttctttc
   120901 gaatatcagt ttccaatttc caatcaacaa caggcagatc tataggacat acacgaacac
   120961 atacttcaca agcaatacat ttatcaaatt caaaatggat tcgaccgcgg aaacgctccg
   121021 atgttattaa tttttcataa ggatattgaa tagttacagg gaaacgattt gcttgggata
   121081 aggtaatcat gaaactttga ccaatgtacc ttgcagctcg tactgtttgt tgaccataat
   121141 tcatgaaccc agttaccata gggagcatat cgggaatatc tatgaataaa ttttttcttt
   121201 ctcttgtttg aggtaagccg tgaatatagt atcccttttt tttgtctaca gtgaaaggag
   121261 ttgggaagag gttgttaata atagattacc gagagaaata ggtaaaagaa atttccagcc
   121321 aagatttaat aattggtcca ttcttagtct aggtaaagtc catcttgttg tgatagaaat
   121381 gaacaagaac aaataagttt tagctaatgt aataaagata ccaattgtcg ttccaaagat
   121441 tccatccgct ttatttattt caaataactc aggaacaaat atgtacggaa gtgaaagatt
   121501 ccaaccgccc aagtaaagaa ctgttacaaa taatgaggaa actaataaat ttagatagga
   121561 agcaacgtaa aataaaccaa atttgatccc cgaatattcg gtttgatagc ctgctactaa
   121621 ttcttcttct gcttctggta aatcaaaggg taatctttcg cattctgcta gggaagaaat
   121681 tagaaaaacg ataaacccta taggttgacg ccacaaattc cacccccaaa aaccatattt
   121741 tgattgcgcc ccgactatat caactgtact tgaactatta gataatcata gtcggtgata
   121801 acattactgt tcccatcgct attacaaaac cgtacatgag attttcacct catacggctc
   121861 ctcagggcca caaataaatg taaggaccgg gcaagtattc gttatcttga tatggttata
   121921 gcatagatag actcgtggaa ggtccccaat tataccaatg gaattctgtc tgctataaga
   121981 ataaatcaaa aagcatttct gaatcgatct catccttcaa ctttttgggg gtgagtaata
   122041 acttaataaa tccttcaata aaatactctt tgtagaaata tctattgata tttcgagcca
   122101 tcattttttt ttcgtacgaa aaaaaattag acattacatt agttcatgaa tcatgacaca
   122161 atttttcttt ctatgaagat aggaaagaaa tactatgaag ataggaaaga aataagaaaa
   122221 aaatagcttt tctttttatt gtaatttttt ttttctatgt ttttttgttc ctcttcttct
   122281 ttctgagaaa aagggggcct caaaaaagta aaggattatt tcgttcccga tagtaatttc
   122341 tttaattggg ggataggagc atactctgaa tcggaattgt ggggagtact gcctgatcat
   122401 ttctaccaac ttaaagcccc aattagtatt ctttttatgt tatgcagacg tatctttttc
   122461 gttaatttac ataatctcca ttactaattc tttgtgtgta ttttagtgtt ccttattatc
   122521 cacccatttt tttttttcaa tcccccgttc gttaatatat gtattgtaat acattcaaac
   122581 atatagtgaa aactccatac ggttgacttt tgagcccgct tcaagctagg atgaccaatc
   122641 aactaatctt ggggtaaagg gcgtcttcca cttttgttta ctttcactta actcttatac
   122701 ataggaaatg agactcaatc tgcttttact ccgaatttag aagttgtttt ctttcactca
   122761 tatataacta tctaattttt ttattaacct aaagaataaa taaatggata aaaaaaaatg
   122821 cggatatcca ttaaatttct ttttttttct agaaggaaaa gaaaagctta tattttagcg
   122881 aatcgcacgt agagatattg ataaaacaca taaagttaat ggtatttcat aactaatcga
   122941 ttgagcagca gctcgcagac cacctaaaaa cgaatattta ttatttgatc cgtatcctga
   123001 cataagaagt ccaataggag caatacttga aacggcaatc cataaaaaaa taccaatatt
   123061 gagatcagct aaaacaaggt gataactaaa aggaattact gaataactta gtagaattga
   123121 tatgactgct atagatggtc caatactgaa gaaacgagta tttcctctag ctggaagaag
   123181 attctctttg aaaagtagtt ttgttccatc tgctaaagct tgaagaattc cgaaagggct
   123241 ggcgtattca gggccaatac gttgttgtat tcctgcagat atttctcttt ctaaccacac
   123301 aattactagt acacctattg tgattcctaa tacaagagtc aaaatagggg caaacacccg
   123361 tatggtccca tagagctctt ttaaggattc caatcgggaa aaagaattaa tatcttgtac
   123421 ttctgttgta tcgactatca tttcaacgat caacttctcc cagaatgata tctatactac
   123481 ctagtatcgt cataatatcc gccaatttca ttcttttaac taactgagga agaatttgca
   123541 aattgataaa acccggtggg cgaattttcc atcgccaagg aaaactactt tgatctccta
   123601 tcagaaaaat tcccaattct ccttttgggg cttcgactct cacataaagt tcttgtttcg
   123661 gtaattcaaa agtaggagaa ggttttttac taatgaatcg atcttcaaaa tcattccatt
   123721 ctggatcgct ttctctagca aagcatcgga tttctaaatt ctcatagggc ccccccggaa
   123781 ttccttccaa agcctgttga ataattttta cggattctgt catttcaccg attcggacta
   123841 aataacgagc taatgaatct ccttcttttt gccactggac ttcccaatca aattcgtcgt
   123901 aacactcata atgatccact ttacgaagat cccattctat tccagacgct cgtagcattg
   123961 gtcctgataa accccaattt attgcttctt ctccactaaa aatgcctact ccttcaactc
   124021 gttctaaaaa gacagggttt cgtgtaataa gtttttgata ttcaacaacc cccgttaaaa
   124081 aataatcaca gaaatccaaa catttctcta tccagccatg gggtaaatcg gccgctatcc
   124141 ctccgatacg aaaataatta tgcatcattc tcataccggt ggcagcttcg aataggtcat
   124201 atactaattc tctttctctg aaaatataga agaagggagt ctgtgcaccg atatctgcca
   124261 taaaagggcc gagccataac agatgagagg ctatacgact caactccaac ataattactc
   124321 tgatatagct ggccctttta ggtacttgaa tatttcccaa ctgttctggt ccatttacag
   124381 ttattgcttc tgtgaacata gtagctaaat aatcccaacg tgttacataa ggcagatatt
   124441 gtataattgt tcggttttcc gcaatttttt ccatccctct gtgtaaataa cccaatatcg
   124501 gttcacagtc aataacatct tcgccatcga gagtaacgat gagacgaaga acaccgtgca
   124561 ttgatgggtg gtgaggtccc atatttactc tcataaggtc ttttcctgta gctagtatac
   124621 tcataggttt ttcctcgatt cattcttaca tgaattgttg aaaacaaaaa gaagttatca
   124681 agattcaaaa tctaataaat caaataattc aaaattcttt tttcaaatta acgatttttt
   124741 gactcccgga tattcaactg actaattaat tctttataac gtactctatt tttctttgac
   124801 aaataagaaa gtagccgttg gcgtttttcc agaactttcc gtaaacccct ctgagataaa
   124861 tagtcttttc tgtgcaattc caaatgggaa gtaagtcttt gtatcttatt agtgaaactt
   124921 aatacttgaa attcaacaga cccgctgttt tctttttttt tttcttgaaa agtaactgag
   124981 atgaatgaat tttttaccat aaaacgaaac cctcttttcc ctttctttta atatgaaatt
   125041 taccgatcag taataataat gttagtcatt tgaattgaat atacacaatc atcttaaagc
   125101 cgttatgaac ttccgataaa atcaatcaac aatcaatccc attttcgatt tgattaggga
   125161 taaaaaagga tggtatattt cttcaaaaga gaaaaagcga gacctaaaaa aaaattctgt
   125221 taattcattt atagatctaa ccaatccgta tgtccttaaa gtggtatcct gtatcataat
   125281 ggaatgtaag acaaggcatg cgtccatctc tttgttttca tataccaggt atggtacgcg
   125341 atcgataaga aaaacgtact agtaacaaat ttgcaatcgt ggatacatat gtatccttat
   125401 catactgaaa cgactgccat tattggtatt aaaccaatag cgattcatac aaactaactc
   125461 ttctaatcga taattgggcc aaagaaagaa ctttaattta attagtttct ttttcgctct
   125521 agcaagatct ttgcttttat ccaaaacgtg actccctttt tttacgttat tacaaaatac
   125581 ggaatttctc tgaataccat tttgattctt ccaattgaaa caaatcagag ttctcaattc
   125641 tctacgacgg ttggggaata aaatattttc aggaacaagc aaatcataat tctttttgtc
   125701 tctatttcca gtcattcttt gatgtcttgc aatggattca taattgtttt ttttatgaac
   125761 attgcttttt tctcggtatc ttttagtaat ttggcgctta ttcttatgaa ccaatgaaat
   125821 acctacgatt tgatatataa aaaactgtcc atcgtttttt acaaacagac gaagcggttc
   125881 gataataaat attccccctt tcaccaattc tgtaagagtg aaatccttat gaatcatcaa
   125941 aatatccaga cccatttctc ccccttgaat agaggatata gcaatttctc ttggatttat
   126001 cagtcgaagc aggagacaat agatcttgat attatttatt attctttgat ttaaaaaaga
   126061 atcccatctc aactgaaaat gcaaatactt ttttaggaag aaataaagtt ctgcttctgt
   126121 attgttcttg tattgttttt tcgttctacg ttttttgatg tctgatcccg aagaatttgc
   126181 ttcaacatct ttttcttggt ttgagagaac tgacccaaga cttacttggt tttgtgcatc
   126241 tgatcgagga ttccctcggt ctgggggttc tttttcttct ttacttctat tgtataattc
   126301 aagagagttt ttttgattcg atgatataaa aagatcttcc tttttctttc gagttatttt
   126361 tttattccca ttttcatttc ccttaaaact gaaaagaagt aatttgattg gtatgatcca
   126421 cggttttttt ttatatgcat taaaaaatag cactaattct cggaagaacc aaagctcccg
   126481 atttgatata ggacaactta gtattgcttc attcattccc atccaatcaa aaaagaactt
   126541 tttttgattg gatggtttaa tttcttcatc ttcatgaatt gtaagataaa aaagaacttt
   126601 cttattaatt tcatcaatta tttgatactt atcagcccta atcttagtat tttgattcct
   126661 gttggtacca atatcaaccc agacttcaat atcaacctta tttctaagac aaaaatcgag
   126721 aattctccaa tcaaaaaatt ttctatccga aaatttatcc atatccataa tatcatcttc
   126781 ttctagataa ttattaatag ggatacctcc caacatatca aataatttgc cttcccttat
   126841 gttgggatta gaaaagattt cttctttatt atttacttgg aataatgatt tatgaagata
   126901 cgagtctttc ttatcttcat aattaataga tttatatgat aaaagatcat atctatagtg
   126961 ttttttaaaa ttatcttttt gattctgtaa tggattcgct tcaaaaaagt tttgtttgtc
   127021 ggaatgagtt aatctatttt tttcatatga atcctttttg tttaaatctt tcttttgagc
   127081 catactgtgt tgattggctc tatttcgcca tttttgtggt actaatatag gccatcttat
   127141 ccgagataaa tcggattgat attgataatg accctttaac cagtttttcc attgattcat
   127201 ttcaaaattc aaaaaagatt catgtcttaa ttcgtaatga aatattcctt gttttttaaa
   127261 ataatctttt atttccttct taagaaaaag ggatgttccg tcatattgaa aaacaaatct
   127321 taaattataa aagtgaatag gttgggtttg tgataatttg taaaatacat atgcttgtga
   127381 ttgtgagaaa aaagagaaat cataagaaat ccttgaattc ttattactaa ccttagaaag
   127441 tgattttttt atagtcgaaa taaagtgaat tccattttta cttgttttat taattctttc
   127501 ctgatttgtt tcattattgt ggatattttt ctcaataatt ttgatttttt ttggtgattc
   127561 aaaaaaaaaa attgcattga ttcttggaat attgacaata gctagaaaaa tttttatgta
   127621 tatcctttca atgaaaaatt ttataaaaaa atatgattta ccaattaatc gagtatttct
   127681 tttttttaat atttgccaaa tctttttgga cgctccgaat attttaggac gataacttgt
   127741 tttgttcgaa ctaatattta tttcgtaagt tagcagtctt tttttctttt cttttgtaat
   127801 tttttctatt ttctttttta ttatgtttgt tcgattagtc agatctttta tttttttttc
   127861 gggcggtgct aaatttgtcc aatccataga tcgaatttga atggacgatt cgtgaatcat
   127921 ctgattactc attatcaaat cttttttatc ttcacccaat tcatctattt ctcgcaatct
   127981 aaataatgga atttggtttg tttttgaaag ttcttttact tttagtaata gaattctttt
   128041 gatgacccat ctttttgttt cttttgcgat ttgttgaaaa atttttgttc tttcttttaa
   128101 aactcttaaa gactttgttt tcaattgtct aaattttttt tttagttctt tgaaaatggg
   128161 tttaaaaaac gaaggtcttt ttcggggagg accaaaaggc aattccgctt ccattcccca
   128221 aactgttaaa aaacaaaaat cgttgttttt ttgtcccctt ttttttttca ttgcatcttt
   128281 atgagggaat tgtagcttag atttgtgcca gggtttcagg caaaaaggaa ataggatctt
   128341 tatctgaata ccctccgtta accagttttt cggaaattct cgttcggata attgaacacc
   128401 gttatgggtg cattttacat acatttccct attccaatcc tttaaatcct cggaccattc
   128461 gggaatttga aataagagca tgcgagcaat atttttagct attatcagtg aaggtaatat
   128521 aatatatttt ctaagaatcg attgagttaa taatacaaaa cttctgagta cttgagcaaa
   128581 aaaaaatgta ttccagattt ctgctattgg tatctctgtt ttttcttttc ttttgtattt
   128641 ttctcttttg tcctcctctt ggttatcgat ttttttttgc ttttcaattt tagaatcaga
   128701 aagtttttgg tctttttgtt tccacatcca atttttaaaa attactttca tcagttcgga
   128761 aatatcaaaa gaaaaaaaaa aaggtttgtc tagcctgtcc aaaaaaagcg gggaatgcac
   128821 atttgcttga aacagttccc aagtaatagt tttacgtctt tgtgcgcgca tagagccttt
   128881 gattagacct cgacgaaaat ccgattgttg tgaataatgg gtcaaattca ctttctttgc
   128941 ttgcttagga ctcttagtat atttggtatt aatatacgtg gaggtatttg gctttggctg
   129001 gttatcagta aaaataacta catgtttgaa ctttcttgaa cgaattgccc ctgctacagt
   129061 ttcgcccctg tttttctttt tttgtcctaa atcggtaatt gagttgtatg accagcgagg
   129121 aactttttta ctaatttctt ttattccaat agagtttttt ctaattcttt ggtcgttggg
   129181 atccgttata actacatcga ataaaatttt taaaattagt atttgatctt ctgaatcaat
   129241 tttttcttgt gtttgttctg gaaataaaga acgtactttt tttgttgaaa ataattttat
   129301 acgaaaccca tctagtgtct gctcaaattc gggataattc ttaataagaa gaagaccatg
   129361 aattttattt atccaaaacg tactgatgtt cttttggcta taagtttcat ttagcgttag
   129421 gggtgaaaaa aaaaaatcga ttcttccacg ataaggtcca tgcaaaaaag gatcatattt
   129481 tttaggtaag tattcttgtt tagtcttatc attacacaat tgagtccttt tttcaagtac
   129541 attcagagta ctagatcctt tatctaaaac ttcgattcta ttcctaaact ccttgtttaa
   129601 gttatttttt ttttcattgg tgtaactcca attattatac aattcatcag aggatagttt
   129661 ttcttttgtt aaaaaagaca tcttttgttg tatcatttcc aaaaaagttg acaaacttgc
   129721 tggatacgta aaagagatcc tttcttttcc atcactttga catgtataaa aaaaaaagtg
   129781 tgacatttca tttcttacaa cattaataaa tcgattattt cttttctttt ttttatatcg
   129841 aaatgggcga ttccattgtt tatagtcgaa aagaagagtc gcgagaggtt tctcaaacca
   129901 taataaatat ttctcttctt tttctttaaa tatttctaac ttcgaatttt cttgattccc
   129961 atccggatcc tccttttctt ccaaaaaaag ggaaggagaa ggatcttctt cggtggatac
   130021 ctcttgttcc tgtttagtcc ccctcctttc gaaagttgtt tctatttcta catctgtttc
   130081 ttcctccctt tcttccgttt ctgaggtttc tttcactttc agtttcttag taaaaatggg
   130141 tgacggtatt ctgcctaaat agtagataca ggtaataaat aagagaatac tatagattcg
   130201 agccatagaa tttctcaatt ctgacacaag gtacttatta gatcgaataa gtacattaga
   130261 cctaatagaa ttcttttgct gtatccaaac taataccaat ccaacccatt tcatgaataa
   130321 aatgtgacca attaaccaac caacaaaact acttgttaca aataacatct tgttgttgca
   130381 tcgaaacata taaatgttga ctaatctggc taacattgaa cttggtaaaa tgaaatggtt
   130441 gaataattga aaaatgagat tattcaggaa tacacattga atgctaagat tacgcattga
   130501 atttctggta gtagatccat aatcaaaaga gtgtttgtga ttgttccaga agaaatgaaa
   130561 caaaagatac ggtagagcta ggacagttat tgtatgaggt ctacccaatg ctagatgcag
   130621 aggcgcataa tagatcgata tgaacatcat gagctgtccc gcaataaaac cagttgttgc
   130681 cgataccttc ttctcggttc cttcttccat aacccgagct cggagaagta agagataaga
   130741 gggccctatg gagaatgtgg tcagaaatcc ataatagagt ccgaccacaa cgaccgaatt
   130801 gattatcttc atgcataagg atactagatt acctagtata aaagattgaa aaatcatcac
   130861 aaacctccct tttttctttt ctatttcaat ttctggatta ttatatgatg atttttgaac
   130921 tttccatata tagaaataga aacagataga ctagaaacga catctcttat atcaattctt
   130981 atgtcaatga caccaaaggg atattaaatg aatggaattg ggatatggat ggaatataat
   131041 gaaatagagc cactttgtgg ttccctatga aacggggcat gggacggagc cactacgaag
   131101 aagttcgggg agttacgaag gaaacttcga gttcatatcg gtcatgggtt gagaacggga
   131161 attgaactct atgagataga atctcccgct gttcctcagt agctcagtgg tagagcggtc
   131221 ggctgttaac tgactggtcg taggttcgaa tcctacttgg ggagatttga ttcattccga
   131281 attaaagaat tcagaatgtc agaatgaaag ggttcgcttt gaccgttaaa agtaggtaac
   131341 ccgttccctg tgtctttgtt tctattgcat tctatctcat cgtatcacat tctgttctgc
   131401 gatatttgag aataaccgtc aatacctcgg tgtaggtccg ggataatcct ttgttccata
   131461 gtccgggggc tatttccaat tagccaatta agaattctca gatgtactag tactagcaag
   131521 tgcatcaaag atgcagtaat cgattctccc gagaggccac aattaccgcg agcaaacata
   131581 ttaatgacga ggaacacatt tttgctatgc tactaatact tgctctgcta ttctgcttcg
   131641 ggccgggcat actttattta aaaaaccatg aatgctaaat aaaaaaaaag aaaaagtaag
   131701 gctactccat ttcgacaaaa gacccacacc caagttccat agctttgggt ccgctatccc
   131761 gatcatgatt ttcctacccc cagagggaag ggtccttccc tttggggccg gttgtgggcg
   131821 aggagggatt cgaacccccg acaccgtggt tcgtagccac gtgctctaat cctctgagct
   131881 acaggccccg ccccgtctcc actggatctg ttcccggaag taccctaaaa aaaaggaacc
   131941 tttcctctcc tcagccattt cgggttaaga agatgtgaaa gcacctttct ctctataaga
   132001 acacggtgcg ttactaggtg tgaagtgggg gagaagggat ttcataattg gggttttgaa
   132061 taagacgact tttgcatttt tcattttttt tttttcatat tgcaaaggga ataagaacga
   132121 gaggtgttaa gctttttatc atcctggcgt cgagctattt ttccgcagga cctcccctac
   132181 agtatcgtca ccgcagtaga gtttaaccac caagttcggg atggattggt gtggttcctc
   132241 tacgcctagg acaccagaat atcgaaccat gaacgaagaa aggcatgcga gaaaagcata
   132301 ttggctagtg attgtgaggc cccaattctt gactggaggg gacgccaaag gcctctgccc
   132361 ttccatccga tagagaggga gggcagagct tttggttttt tcatgttgtc aaagagttga
   132421 acaatgaaaa tggatggcga gtgcctgatc gaattgatcg ggtcatgtag gaacaaggtt
   132481 caagtctacc ggtctgttag gatgcctcag ctgcatacat cactgcactt ccacttgaca
   132541 cctatcgtaa tgataaacgg ctcgtctcgc cgtgaccttc tcttgaattc tcaaaacttc
   132601 tgtcgctcca tccccgcagg ggcagagaac ccgtcgctgt ctcggctgtg ctaccagagg
   132661 ctctggggaa gtcggaatag gagagcactc atcttggggt gggcttacta cttagatgct
   132721 ttcagcagtt atccgctccg cacttggcta cccagcgttt accgtgggca cgataactgg
   132781 tacaccagag gtgcgtcctt cccggtcctc tcgtactagg gaaaggtcct ctcaatgctc
   132841 taacgcccac accggatatg gaccgaactg tctcacgacg ttctgaaccc agctcacgta
   132901 ccgctttaat gggcgaacag cccaaccctt ggaacatact acagccccag gtggcgaaga
   132961 gccgacatcg aggtgccaaa ccttcccgtc gatgtgagct cttggggaag atcagcctgt
   133021 tatccctaga gtaactttta tccgttgagc gacggccctt ccactcggca ccgtcggatc
   133081 actaaggccg actttcgtcc ctgctcgacg ggtgggtctt gcagtcaagc tcccttctgc
   133141 ctttgcactc gagggccaat ctccgtccgg cccgaggaaa cctttgcacg cctccgttac
   133201 cttttgggag gcctacgccc catagaaact gtctacctga gactgtccct tggcccgtag
   133261 gtcctgacac aaggttagaa ttctagctct tccagagtgg tatctcactg atggctcggg
   133321 cccccccgga aggaggcctt cttcgccttc cacctaagct gcgcaggaaa agcccaaagc
   133381 caatcccagg gaacagtgaa gcttcatagg gtctttctgt ccaggtgcag gtagtccgca
   133441 tcttcacaga catgtctatt tcaccgagcc tctctccgag acagtgccca gatcgttacg
   133501 cctttcgtgc gggtcggaac ttacccgaca aggaatttcg ctaccttagg accgttatag
   133561 ttacggccgc cgttcaccgg ggcttcggtc gccggctccc ctgtcatcag gtcaccaact
   133621 tccttgacct tccggcactg ggcaggcgtc agcccccata catggtctta cgactttgcg
   133681 gagacctgtg tttttggtaa acagtcgccc gggcctggtc actgcgaccc cctttgtgag
   133741 gaggcacccc ttctcccgaa gttacggggc tattttgccg agttccttag agagagttgt
   133801 ctcgcgcccc taggtattct ctacctaccc acctgtgtcg gtttcgggta caggtaccct
   133861 tttgttgaag gtcgttcgag cttttcctgg gagtatagca tgggttactt cagcgccgta
   133921 gcgcctggta ctcgaacatt ggctcggggc attttctcta ccccttctta ccctgaaaaa
   133981 gcaggggcac cttgcgtcct tgaaccgata accatctttc ggctaaccta gcctcctccg
   134041 tccctcggga ccaacaaggg gtagtacagg aatattcacc tgttgtccat cgactacgcc
   134101 tttcggcctg atcttaggcc ctgactcacc ctccgtggac gaaccttgcg gaggaaccct
   134161 tgggttttcg gggcattgga ttctcaccaa tgtttgcgtt actcaagccg acattctcgc
   134221 ttccgcttcg tccaccgccg ctcgcgcggg tgcttccctc taaggcggaa cgctccccta
   134281 ccgatgcatt tttacatccc acagcttcgg cagatcgctt agccccgttc atcttcggcg
   134341 caagagcgct cgatcagtga gctattacgc actctttcaa gggtggctgc ttctaggcaa
   134401 acctcctggc tgtctctgca cccctacctc ctttatcact gagcggtcat ttaggggcct
   134461 tagctggtga tccgggctgt ttccctctcg acgatgaagc ttatccccca tcgtctcact
   134521 ggccgacctt gacccctgtt attttgaggt catatctagt attcagagtt tgcctcgatt
   134581 tggtaccgct ctcgcggccc gcaccgaaac agtgctttac ccctagatgt ccagtcaact
   134641 gctgcgcctc aacgcatttc ggggagaacc agctagctct gggttcgagt ggcatttcac
   134701 ccctaaccac aactcatccg ctgattcttc aacatcagtc ggttcggacc tccacttagt
   134761 ttcacccaag cttcatcctg gtcatggata gatcacccag gttcgggtcc ataagcagtg
   134821 acaagtgccc tatgaagact cgctttcgct acggctccgg tgggttccct taaccaagcc
   134881 actgcctatg agtcgccggc tcattcttca acaggcacgc ggtcagagcc ctggtctcct
   134941 cccactgctt gggagcttac ggtttcatgt tctatttcac tccccgatgg gggttctttt
   135001 cacccttccc tcacggtact acttcgctat cggtcaccca ggagtattta gccttgcaag
   135061 gtggtccttg ctgattcaca cgggattcca cgtgccccat gctactcggg tcagagcgta
   135121 agctagtgat gctttcggct actggactct cgccatctag ggtgcagcac tccaccgctt
   135181 cgcctagcag cacgacgctt gtattgctct cccacaaccc cgttttcacg gtttaggctg
   135241 ctcccatttc gctcgccgct actacgggaa tcgcttttgc tttcttttcc tctggctact
   135301 aagatgtttc agttcgccag gttgtctctt gcctgcccat ggattcagca gcagttcgaa
   135361 aggttgacct attcgggaat ctccggatct acgcttattt tcaactcccc gaagcatttc
   135421 gtcgcttact acgcccttcc tcgtctctgg gtgcctaggt atccaccgta agcctttcct
   135481 tgtttgaacc tcgcccttaa ctttacttta aggctatgcc atcctaaggt gctgctaaat
   135541 ggaaggatct tatcaacgtc catgaatgat aaaccataga tcgaactgcc gaatcggaaa
   135601 aattgggtgc tatcatattc tttgtatcgg ctaagttcac gagttggaga taagcggact
   135661 cgaaccgctg acatccgcca cagggtaaac caccgcctct caggccccca ctgattctac
   135721 catagaggcc aacgatagac aataactccc ccccgaacac agcttacaac tttcatcgta
   135781 ctgtgctctc caaagagcaa ctcttctcaa aatctcaaaa gaaaaggtgc tgagttggaa
   135841 tcccattcta actaaggatt cttgtggttc cggaggatcc agctacagga gaaccaggaa
   135901 cggagggctt tccccccttt tccgccccga ctctttggtc ttaagaatgc tggttttaag
   135961 aatgagtaat tgcccttctc cgacccttac tgcccaacct gagagtggac agctaatgca
   136021 ttccacttat tgagcagggt tctatggtcg gtccgcgacc cctggatacc gaaggcatcc
   136081 ttggggtgat ctcgtagttc ctacggggtg gagacgatgg ggtcggtcca tggattttcc
   136141 ttccttttgt cgcatttcgc tcaaagggtt gaagggagat agtgcatcaa gctgttcgca
   136201 agggccaact tgatcccctt ccccagggat cccagatgag ggaaccctaa gagagccgcc
   136261 gactccaact accgtccatg tacaatccat actagatctg accaaccgcc catcctacct
   136321 cttctacatt cttgacagcc catctttgtc tcagtagagt ctttcagtgg catgtttcgg
   136381 tcctcttccc cattacttag aaaaagtgag ccaccggttc aggtacaaga tactatcatt
   136441 accgcctgga caattagaca tccaacccgt aatcgcaacg acccaattgc aagagcggag
   136501 ctctaccaac tgagctatat ccccccgagc caagtggagc atgcatgaag gagtcagatg
   136561 cttcttctat tcttttcctt ggcgcagctg ggccatcctg gatttgaacc agagacctcg
   136621 cccgtgaagt aaatcatcgc acctacggtc caaccaattg ggagagaatc aatagattcc
   136681 gtttcgggag cgattcatcc ttcccgaacg cagcatacaa ctctccgttg tactgcgctc
   136741 tccaagtgtg cttgttcccc ccttcttcct taccatggca agtatttgtg aaataactcc
   136801 gatgagaaga aaaaagaagg cgttaagaga ccctcccggc caaccctaga cactctaaga
   136861 tcctttttca aacctgctcc catttcgagt caagagatag ataaatagac acatcccatt
   136921 gcaccgatcg ggggcattcg tagtgactga gggggtcgaa gaccaagaag tgagttattt
   136981 atcagccaag cattcttctt acggctagat ccaatcccct ggtccctgcg gaaaggaaaa
   137041 ggaaaaagaa tttgacgttc ttcctttcgg gaagggagga ttaggaaaat cctattgatt
   137101 gcagctttct ccagacctcc gggaaaagca tgaaaaaaag gctcgaatgg tacgatccct
   137161 ccgtcacccc agaatgaaat gaaaggggcg atctcgtagt tcttggtctg tgaagatacg
   137221 ttgttaggtg ctccattttt ttttcccatt gaggccgaac ctaaacctgt gctcgagaga
   137281 tagctgtcca tacactgata agggatgtat ggattatcga gaagagagga gccgtggtag
   137341 tcccccccgg accgcccgga tcccacgagt gaatagaaag ttggatctac attggatctc
   137401 acctgaatcg ccccatctat cctcctgagg aggagtttgg tttcaaaccc ccggttcgaa
   137461 caggagaagt acgccatgct aatgtgcctt ggatgatcca catctcaggg tcaggcgctg
   137521 atgagcacat tgaactatcc atgtggctga gagccctcac agcccaggca caacgacgca
   137581 attatcaggg gcgcgctcta ccactgagct aatagcccgg cgtgtgggcc tcccgctggg
   137641 ggcccactat gccaaaagcg agagaaaccc catccctctc tttccttttt acgcccccat
   137701 gtcgccacac gggagggaca tgggggcgta aaagggggat cctatcaact tgttccgacc
   137761 taggataata agctcatggg cttggtctta cttcaccgtc gagaaacgaa agaagacttc
   137821 catctccaag tttaactcag gcatagctcg cttctttttg ggtgtgaagc ggtgtcaaac
   137881 caaaataccc aacaagcatt agctctccct gaaaaggagg tgatccagcc gcaccttcca
   137941 gtacggctac cttgttacga cttcactcca gtcactagcc ctgccttcgg cacccccctc
   138001 cttgcggtta aggtaacgac ttcgggcatg gccagctccc atagtgtgac gggcggtgtg
   138061 tacaaggccc gggaacgaat tcaccgccgt atggctgacc ggcgattact agcgattccg
   138121 gcttcatgca ggcgagttgc agcctgcaat ccgaactgag gacgggtttt tggagttagc
   138181 tcaccctcgc gggatcgcga ccctttgtcc cggccattgt agcacgtgtg tcgcccaggg
   138241 cataaggggc atgatgactt gacgtcatcc tcaccttcct ccggcttatc accggcagtc
   138301 tgctcagggt tccaaactca acggtggcaa ctaagcacga gggttgcgct cgttgcggga
   138361 cttaacccaa caccttacgg cacgagctga cgacagccat gcaccacctg tgtccgcgtt
   138421 cccgaaggca cccctctctt tcaagaggat tcgcggcatg tcaagccctg gtaaggttct
   138481 tcgctttgca tcgaattaaa ccacatgctc caccgcttgt gcgggccccc gtcaattcct
   138541 ttgagtttca ttcttgcgaa cgtactcccc aggcgggata cttaacgcgt tagctacagc
   138601 actgcacggg tcgatacgcg cagcgcctag tatccatcgt ttacggctag gactactggg
   138661 gtatctaatc ccattcgctc ccctagcttt cgtctctcag tgtcagtgtc ggcccagcag
   138721 agtgctttcg ccgttggtgt tctttccgat ctctacgcat ttcaccgctc caccggaaat
   138781 tccctctgcc cctaccgtac tccagcttgg tagtttccac cgcctgtcca gggttgagcc
   138841 ctgggatttg acggcggact taaaaagcca cctacagacg ctttacgccc aatcattccg
   138901 gataacgctt gcatcctctg tattaccgcg gctgctggca cagagttagc cgatgcttat
   138961 tccccagata ccgtcattgc ttcttctccg ggaaaagaag ttcacgaccc gtgggccttc
   139021 tacctccacg cggcattgct ccgtcaggct ttcgcccatt gcggaaaatt ccccactgct
   139081 gcctcccgta ggagtctggg ccgtgtctca gtcccagtgt ggctgatcat cctctcggac
   139141 cagctactga tcatcgcctt ggtaagctat tgcctcacca actagctaat cagacgcgag
   139201 cccctcctcg ggcggattcc tccttttgct cctcagccta cggggtatta gcagccgttt
   139261 ccagctgttg ttcccctccc aagggcaggt tcttacgcgt tactcacccg tccgccactg
   139321 gaaacaccac ttcccgtccg acttgcatgt gttaagcatg ccgccagcgt tcatcctgag
   139381 ccaggatcga actctccatg agattcatag ttgcattact tatagcttcc ttgttcgtag
   139441 acaaagctga ttcggaattg tctttcattc caaggcataa cttgtatcca tgcgcttcat
   139501 attcgcctgg agttcgctcc cagaaatata gccatcccta ccccctcacg tcaatcccac
   139561 gagcctctta tccattctta ttcgatcacg gcgggggggg caagtcaaaa tagaaaaacc
   139621 cacaactcat attgggttta gggataatca ggctcgaact gatgacttcc accacgtcaa
   139681 ggtgacactc taccgctgag ttatatccct tccctgcccc caccaagaaa tagaactgac
   139741 taatcctaag gcaaagggtc gagaaactca acgccactat tcttgaacaa cttggaaccg
   139801 ggccttcctt tcgcactatt acggatacga aatgaatgga atgggaaaaa ttggattcaa
   139861 ttgtcaactg ctcctagaaa taggattgac tacggattcg aaccatagca catgctttca
   139921 taaaaccgta cgattctccc gatctaaatc aagcaggttt tacacgaaga agttctattc
   139981 gatacgggta ggagaagcgg tattcttaaa aaaatagcga aatcagaacc aagtcaagat
   140041 gatacggatc aaccccttct tcttgcgcca aagatcttac catttccgaa ggaaccggag
   140101 ttccatctct tttcgatttc cattcaagag ttcttatgtc tttccacgcc cctttaagac
   140161 cccgaaaaat tgacaaaacg attaactact tcatttatga atttcatagt aatagaaata
   140221 catgtctacc gaaacagaat tttgaacttg ctatcctctt gcctagcagg caaagatttg
   140281 cctccgtgga aaagatgatt cattcgcatg aagatgaaag tccaactaca ttgcattgcc
   140341 agaatgcatg ttgtatattt gaaagaggtt gacctccttg cttctctcat ggtacaatcc
   140401 tcttcccgcc gagccccctt tctcctcggt ccacagagac aaaatgtagg actggtgcca
   140461 acagttaatc acggaagaaa ggactcgctg agccgggata actaactaat actaatctaa
   140521 tactaataga atcaaaatac taatagaata gaaaagaact gtcttttctg tatacttatg
   140581 tatactttcc ccggttccgt tgctaccgcg ggctttacgc aatcgatcgg atcatataga
   140641 tatcccttca acacaacata ggtcgtcgaa aggatctcgg agacccacca aagcacgaaa
   140701 gccaggatct ttcagaaaat ggattcccat tcgaagagtg cataaccgca tggataagct
   140761 cacactaacc cgtcaatttg ggatccaatt cgggattttc cttgggaggt atcgggaagg
   140821 aattggaatg gaataatatc gattcatata gatacagaag aaacggttct ctatggattc
   140881 aaatgctgta cctatgggat agggatagag aaagaggaaa aaaccgaaga tttcacatag
   140941 tacttttgat cgaaaaagaa atccgattta tttcgtaccc ttcgctcaat gagaaaatgg
   141001 atcagattcg ataggatcaa acctatggga cttaaggaat gatggaaggg aataaaataa
   141061 aaaaaagaaa taaaaaaaga aaagagaggg aaaaaaaata ataaagaaat aagtaaataa
   141121 aaataaagta gaagaaccca gattcaaaat gaacaaattc aaacttgaaa aggatctttc
   141181 tgattctcga agaatgaggg gcaaagggat tgatcgagaa agatctcttg ttcttattat
   141241 aagatcgtgt gattggatcc gcagatgttt gttaaaaaga gaataatctt ctcctttgag
   141301 aataatcaaa aaaggaaagt gttcaattgg aacatgaaaa cgtgactgaa ttggtcctag
   141361 ttactcttcg ggacggagtg gaagaaggga ggagattatc gaacgaggaa aaggacccga
   141421 tgacttcgaa agaattgaac gaggagccgt atgaggcgaa aatctcatgt acggttctgt
   141481 agagtggcag taagggtgac ttatctgtca acttttccac tatcaccccc aaaaaaccaa
   141541 actctgcctt acgtaaagtt gccagagtac gattaacctc tgggtttgaa atcactgctt
   141601 atatacctgg tattggccat aattcacaag aacattctgt agtcttagta agagggggga
   141661 gggttaaaga tttacccggt gtgagatatc acattgttcg aggaacccta gatgctgtcg
   141721 gagtaaagga tcgtcaacaa gggcgttcta gtgcgttgta gattcttatc caagacttgt
   141781 atcatttgat gatgccatgt gaatcgctag aaacatgtga agtgtatggc taacccaata
   141841 acgaaagttt cgtaagggga ctggagcagg ctaccgtgag acaaaagatc ttctttctaa
   141901 agagattcga ttcggaacta ttatatgtcc aaggtccaat attgaaataa tttcagaagt
   141961 tttccctgac tttgtccgtg tcaacaaaca attcgaaatg tctcgacttt tttagaacag
   142021 gtccgggtca aatagcaatg attcgaagca cttcttttta cactatttac actatttcgg
   142081 aaacccaagg actcaatcgt atggatatgt aaaatacagg atttccaatc ctagcaggaa
   142141 agggggggga aacggatact caatttaaag tgagtaaaca gaattccata tgtatctatg
   142201 agatcgagta tggaattctg tggaaagccg tattcgatga aagtcgtatg tacggcttgg
   142261 agggagatct ttcatatctt tcgagatcca ccctacaata tggggtcaaa aagccaaaat
   142321 aaatgatttt agcccttata aaaagaaaac tgattcttga acccctttcg cgctcatgtc
   142381 acgtcgaggt actacagaag aaaaaactgc aaaatccgat ccaatttatc gtaatcgatt
   142441 agttaacatg ttggttaacc gtattctgaa acacggaaaa aaatcattgg cttatcaaat
   142501 tatctatcga gccttgaaaa agattcaaca aaagacagaa aaaaatccac tatccgtttt
   142561 acgtcaagca atacgtggag taactcccga tatagcagta aaagcaagac gtgtaggcgg
   142621 atcgactcat caagttccca ttgaaatagg atccgcacaa ggaaaagcac ttgccgttcg
   142681 ttggttatta ggggcatccc gaaaacgtcc gggtcgaaat atgactttca aattaagttc
   142741 cgaattagtg gatgctgcca aagggagtgg cgatgccata cgcaaaaagg aagagactca
   142801 tagaatggca gaggcaaata gagcttttgc acattttcgt taatccatga acagggtcta
   142861 tatagacaca tagatccatg gatccataca tctcgatcgg aaaagaatca atagaaaaaa
   142921 gaaaaagaaa gaatcggaat tgatcgatat atttctcgaa acaaacgaaa aggaaacgaa
   142981 agatgaaaca gaaatcatgg atcaactaag ccctctcggg gacttgctta agaataagaa
   143041 agaggaatct catgtaaata ccatggaata aggtttgatc ctattcatgg agattccgta
   143101 aatattccat tccaaaaata gaaagttcga aacaattggg atttttttgg agattggatg
   143161 cagttactaa ttcatgatct ggcatgtaca gaatgaaaac ttcattctcg attctacgag
   143221 aatttttatg aaagcctttc attttcttct cttcgatgga agttttattt tcccagaatg
   143281 tatcctaatt tttggcctaa ttattcttct gatgatcgat tcaacctctg atcaaaaaga
   143341 tataccttgg ttctatttca tctcttcaac aagtttagta atgagcataa cggccctatt
   143401 gttccgatgg agagaagaac ctatgattag cttttcggga aatttccaaa cgaacaattt
   143461 caacgaaatc tttcaatttc ttattttact atgttcaact ctatgtattc ctctatccgt
   143521 ggagtacatt gaatgtacag aaatggctat aacggagttt ctgttattca tattaacagc
   143581 tactctagga ggaatgtttt tatgcggtgc taacgattta ataactatct ttgtagctcc
   143641 agaatgtttc agtttatgct cctacctatt atctggatat accaagaaag acgtacggtc
   143701 taatgaggct actatgaaat atttactcat gggtggggca agctcttcta ttctggttca
   143761 tggtttctct tggctatatg gttcatccgg gggagagatc gagcttcaag aaatagtgaa
   143821 tggtcttatc aatacacaaa tgtataactc cccaggaatt tcaattgcgc ttatattcat
   143881 cactgtagga attgggttca agctttcccc agccccttct catcaatgga ctcctgacgt
   143941 atacgaagga gtgcggttcg ttcgaaaaat tcctacctct ctatatatct ctgagatgtt
   144001 tggatttttc aaaacttcat ggacatgcag aagagaaatg ctatccccac tcggaccaag
   144061 acataacttt atacttgttc aaataacaat taaggtgaag cagggtcagg aacaacaaat
   144121 ctctttatga taaacagatc cattttgcaa gttcgttatt acgggtagtt cctacaaagg
   144181 atcggactaa tgacgtatac aatacttgaa ttctcgatgt agatgctaca gagttggttc
   144241 tcatccttca gagactacga gtgtaatagg agcatccgtc gacaaaagga tcaccctaag
   144301 atgatcatct catggctatt gagaacgaat caaatcagat ggttctattt ctcaatcttt
   144361 ctgacttgct cctacggaac caaggtcgaa aagattgaga aaaatcagtc attcacaacc
   144421 actgatgaag gattcctcga aaagttaagg attagtaatc ctttttcgaa atcgaatgga
   144481 ttcgatctta tacatacgcg aggaaggtaa tcaaaaaaga aagaagatga gttcttcttt
   144541 acttttatca cttaggagcc gtgcgagatg aaagtctcat gcacggtttt gaatgagaga
   144601 aagaagtgag gaatcctctt ttcgactctg actctcccac tccagtcgtt gcttttcttt
   144661 ctgttacttc gaaagtagct gcttcagctt cagccactcg aattttcgat attccttttt
   144721 atttctcatc aaacgaatgg catcttcttc tggaaatcct agctattctt agcatgatat
   144781 tggggaatct cattgctatt actcaaacaa gcatgaaacg tatgcttgca tattcgtcca
   144841 taggtcaaat cggatatgta attattggaa taattgttgg agactcaaat ggtggatatg
   144901 cgagcatgat aacttatatg ctgttctata tctccatgaa tctaggaact tttgcttgca
   144961 ttgtatcatt tggtctacgt accggaactg ataacattcg agattatgcg ggattataca
   145021 caaaagatcc ttttttggct ctctctttag ctctatgtct cttatcccta ggaggtcttc
   145081 ctccactagc aggttttttc ggaaaactct atttattctg gtgtggatgg caggcaggcc
   145141 tatatttctt ggtttcaata ggactcctta cgagcgttgt ttctatctac tattatctaa
   145201 aaataatcaa gttattaatg actggacgaa accaagaaat aacccctcac gtgcgaaatt
   145261 atagaagatc ccctttaaga tcaaacaatt ccatcgaatt gagtatgatt gtatgtgtga
   145321 tagcatctac tataccagga atatcaatga acccgattat tgcaattgct caggataccc
   145381 ttttttagct tctagttagc ttctagaatc gatttcttag ttcaagatcc ctcttactaa
   145441 ctggaatcaa agaattagta gatctgttcc gcccaaaatg ggaatgggct agggttatga
   145501 acttataatc tataatctga tgatcgagtc gattccatga ttataagttc attccatacc
   145561 ggaccagacc ggaataggat tctcattatg agaaggggtc attcgagcgt atctaaatag
   145621 atactatgtt tccatatgga tccctacgtc gttacattcc atttaggatt aggaataggc
   145681 gtaatcggac ctgctttttc catatctctc gttatttggg accttattca cctctttggg
   145741 cttctattga atcgagaaat cggtttgatt gtccatcttt ttgatataat attaatatag
   145801 ataatatata aggcatcctc cggataattc aaatcgaagc aattggatgt ccgattgggg
   145861 cctatatgac atgaccgatc aatagaaata ctccaacact ccacctttgt catatattcc
   145921 atacatcaca ctagatagat atcatcttca tggaatacga ttcactttca agatgccttg
   145981 gtggtgaaat ggtagacacg cgagactcaa aatctcgtgc taaagagcgt ggaggttcga
   146041 gtcctcttca aggcataata ttgagaatgc tcattgaatg agcaattcaa taagagatct
   146101 cggatcaaat cggtatatca ataccgattc gatccgagat cttggaattg gaataagttc
   146161 ggcagcggat cgcgaaatct tggggatctt ctctatctaa tgaatgggga gtccgctttg
   146221 aaatcgtccg ccctgcaccc accccccgag tatatgcttc aacaggaatc acacaagggt
   146281 agattgatac aatataaacc tctggtaaaa tgcccgcctg taacccagca gataaagtac
   146341 attacatagt ccgtttttag taatagctct ggtggttcgc tgttcaagaa ttcttgttta
   146401 agcagttcat accatccata catagtgttt tgatctaaga tttcaattct tctatgtttc
   146461 agcagtagca tattgttcca tggagctaag gtccaaaata tggaagaaac tggtgtttcc
   146521 acgactctac cacccagtca attatgttcc acttaatccc tatttcatgg ccgcatatct
   146581 ttccggctaa gtaatgggaa acctttctcc tgttacatga atccaatttt catttcatcc
   146641 gggaaaagcc atctttttct caacaatgtc tttgtcattt gatccaatag cgttccgtta
   146701 gataggaaca gatttgataa atactgataa ctctcggatg gagtattaga acggaaaaat
   146761 ccattagata atgaactatt ggttctaagc catctctggc gatgaatcaa caattcgaag
   146821 tgcttttctt gcgtattctt gataaaccag cgtttagata tagatgtagg aggatctgtt
   146881 tcggaagtaa gaagcccctt tgacatctct tcatctgcaa agaattctcg atgtgaaaac
   146941 acagagacaa ggggctgatc tttgaatagg aaaaagagtg gatccgcagg gtcccaaatg
   147001 aattggctta ttcgaaaaaa gccttgttct ttggaagatc tatctcgtgt ctggtactgc
   147061 atggttctac tctgcaagaa ctccgaatca ttctcttgaa gctcatcctt ttcatcataa
   147121 atgatccgct tgccccgaaa tgaccccgcc cgatagggaa atcccaatga attgggcctt
   147181 tcgatacaat caaatagaaa gccccagggg cgccatattc taggagccca gactatgtga
   147241 ttgaataaat cctcctctat ctgttgcggg tcgaggactc cttctccttc cccttcttca
   147301 aactccgatt cgtatttttc atagagaaat ctctgatcaa cgatagaaca agatccattt
   147361 tgcatcatat ctaagggatt ccttggttcg ggccgaagaa gcaatgtcac tcgatcatta
   147421 tcaaaccgac tgcaatcttt ttctgtccgt gaggatccca ccagagcgcc ttctacttct
   147481 aataggccat gaactagatc agaatcattc tcaacgagtc cagaagaagt gatcccgttt
   147541 ttttcatcgg gtccgggtat agaccaaagg tcttgagcga ccgatccggc agaacaactc
   147601 aaaagataaa gaagtatcgt taatttcttc atgctcgttc caagttcgaa gtaccatttg
   147661 tacaaataag aatccccttc gttacatgat ttcttcttca tatagataga tagaggatct
   147721 atggggcaat tacttagaag tacattttgt gcaacagccc ttcctatctg atagaaaagg
   147781 atcccatgat cctgaaccga tcttacctgg gatcgcaaat cccaagtttg tctatgaaga
   147841 gcggatcgaa ttgtattagt gtctataatt gatttcttct gtgtaatact aatcgatagg
   147901 gcctcattgg taagtgctac aagatctcgt gcattggaac ccatggttat ggacccgaat
   147961 ccattagtat ggaacatttt cttttccaag tgaaatcccc tagtatatga aagagtgaaa
   148021 aagtgctttc gttgttgtgg aataagaagc cttcgtatct taatgcatgt atttaattta
   148081 ttcggggcta ttagagcggg atccactttt tggggaatat gagtcgaagc aataacaaga
   148141 atatttctag tggaacatct ttcacaatcc ctggagagat agttcactaa tagaccgagg
   148201 gataagtcat tcgactcatt cacatccaga tcatgaatgt ttggaatcca tattatgcaa
   148261 ggagacattg cttttgctaa ttcgaattga agggtgatat aaaatcggcc tatttccgac
   148321 atcatatcga tagttagcgc attcatcata gttagaagct ccagctccgt atcaaggtca
   148381 cgatcgatat cgtcactagc atcaatatcg tcactatcat caatatcgat atcatcaata
   148441 agaaaacctt taggcttggt atccaggaac ttgttcagaa atactgtaat gaaaggaaca
   148501 taggagtttg tcgctaggta tttgaccaaa tgggagcgcc cggttcctat agaacctatc
   148561 actaaaatac ccctagaggg ggatagggct aggcggagcg aaaagggttt tccatgagat
   148621 gggaaatgaa aactattagc cccacacgaa gtttgtgaat aagtgattgt ctgataatga
   148681 gcaaggaata tccgtctttc tgctaaacgg ggtgaattga actcataatt cattaaatgc
   148741 tttttatgaa tgtcaactaa gtatcgtaag taaattgttc ccggctgttc aatcatttga
   148801 taaccggagt cattctttga taaatgatca ctatgagtca gactcaatag aatttgatca
   148861 atcctttttt ctgtcgttaa ggtggagaac tgaaccaaga attctctttc tttatcatca
   148921 atcgaatcac cgttcgcgac ccaggattct attttatcat caatccaatc accgttcacc
   148981 ttttttcttt ttcttatcaa tgaatggatc tctttacttg tatgacttag atgtctcgta
   149041 tttctcgaaa aagtgattcg attgatggga tttggtatga gacttatgag atcgatgata
   149101 tcgatgagat tgatattcaa atctttcgtc ttagaacgta ttgatttaac cccatcagcg
   149161 ggaccaccac cccatagcat gttgccgcca aaagcagaac cccgtatttc ttctagagaa
   149221 tctcctaatt gttccagagc aactagaaaa agattcttta accagaaaga attccgttca
   149281 gatgtgggat acctatccag aagttttcgc aactcaatca tgtatgatgg aatcatcaaa
   149341 gatttgacct tttcgaactc tgtctgtaac tcaccatagg ctcgggaaac aaagagaaga
   149401 tgtgtacgaa cgagatatcc agcaacaaga agaaggaaaa ggattgaata gaggaactcc
   149461 cgaacatttg gcgatctcgg atgtgtcgat atcaatggtg actcattatt tcgatgaatc
   149521 atttcttcgg acagaagaag attatgtaaa cacttactcg aaatctcact tatcagattc
   149581 cattgtggaa gacacaattt tttctgaaga attcgccatg atatatctga tccatgcata
   149641 atatcatgaa aaatggatac aaatttttga ctgctactta gtaccggcaa taggtctgaa
   149701 aaagtatcta aaaatatcaa atttagatat ttgtaccctg tcgaagtaag gaaccatggc
   149761 atatatgttt ggaatagatt ccattttgag agagttgaaa aagcactgtc tcgttgaaag
   149821 gttctataca tatgcccttt ctcaacgcat ttctttagac aaagactccg ttttttcctc
   149881 ttttcggatg gtaaatattt ctcagaacat ggagtgtgaa tcaaacccat gtttgaattg
   149941 aaattgagat actgaggcag gttcttctct tctgaatcag atagattcat gtctgaaaga
   150001 ggttgacaat aagttctttc aaaattgact atttgtccct ctgttagagg tgttccagaa
   150061 atggctgcga tcgagtaaat agctctacga actaatagat cggatcgaat tggaaaatgg
   150121 aaagatttgt acaagttata cctttcgtca ccgctttgtg gaaaatcgtt aggtatgaat
   150181 atgttagata cctgtgactc gattggtgaa atagtatctc tctccaaaaa agcatgtttt
   150241 tttttaccgc cgcacaaaga aaatattttg ttgcgaatga acaagatatg gaggaattgt
   150301 ccatacgtaa aatcataatt tttgatacgg gccttttcca cataaaaggg gaatcttttg
   150361 ttacaataga agcggaagcg ttgtggatta ttcaagaatc gaagtcgatt tgctttataa
   150421 aaagaagata tcaatgaact tctatgaaat ggtttcacag gattcagcca attgtcttga
   150481 tcgtcggata tcattgagaa atagaaatcc gtgttatcaa aagatttcct gcgattattt
   150541 ctagtatgga atgagtcaat catccacttt ggtatcttat tgaacaaaaa tggtgatatt
   150601 atacctccat tgatcaagaa tttcgatttt tgggaagtat tatgatcatc caataagaag
   150661 ggtttcaatt ttttcaaatg aacgatttga agacctattg attctaacaa ctgattgcag
   150721 agttgatcat tcggaccttt caattcatag atgtggatct cagacctatg aatggggata
   150781 ttcccgaaac tcacaaagaa aaaaggaagt gagttagaca aaaagaaaag caacttggac
   150841 aaaaagagaa ggaacttgga caaaaagaaa cgaagtgact tagacaaatc ttttttgtcg
   150901 ataacctcag accaatcaat cgaatattga ttaatacgta atcgatcgaa cactacttga
   150961 aaatggctct tctgctcaga aacggaatgt tccaaatgct cctggaaatt cttgctccca
   151021 ttggaccatt tgtatctata tgcattagga tcccgattca tgaatctctc ggttcgagaa
   151081 atcaaaataa gaggatcgaa ccatttcttc tgactctttt tcaaattcga taaatgttgg
   151141 ttgatcgtat atttcattac agttctatga ttcagagtat catttcctat ttgatccctt
   151201 tgaattccac attcgaagtt gcgatcggat ctattcatta aaaagaatcg attcaataca
   151261 tttcttatgt acccataggt gctatattgg atttgaatcc gatttcggat caatctatat
   151321 tgattgactg cctccattat gttgttgcta gcaaatacca ctatttttgg ttttggatct
   151381 tccaaatcat tcccgcagga gatccggacc catttttttc tgatccttcg ataaaaagat
   151441 tcattctctt cataaaaaat aggaggtaga accaataaag atttcttttt cgattcatcc
   151501 ctggagttga atacctcatt caagaatcgt ttttgatcca atccgtagga atcaatagaa
   151561 aaggaaaatc ccttatgata caccagatcc ggctcggtta ttgatagagt gaatagatct
   151621 gccatttctt gaaatctctc ttctgattca aaatcgtggt gtaacgtgta ttcccccctg
   151681 ttccggtcat ggaatagatg aaataaatga tttttgttta agaatgaaat cttattggaa
   151741 ctttccatat ccagttcatc cttcggaacc atatcacatc ccggatctga tgaaatagga
   151801 tgaattgaga cggtattttg taaatacgta attatcttga atatattaac tatttcttta
   151861 ttttccgatc gcctggaagg gacaaaagaa acatcttgtt ctttcttcaa caatttctga
   151921 tctctagtgg acctctcagt aggattcgaa cccagatgaa gttctgacca tctgtcagag
   151981 aaaaaagaac gaatggatct tgtaggattc ccaagaaatt cttcgatttc ttccggaagc
   152041 agatgcttat tcatctgcct ttcacgttcc gtgaatagcc gggacattga ggaatatcca
   152101 gaaaggcatt tagggaatcg gtctgattct atctctgttc gttccgtttg aagaaaggaa
   152161 ggatcccaaa gaatcgatct ttcttttagt tgttgaatct ctctttgatt gatcaatgtg
   152221 tgatattccg aatcctcatt actaaatgaa tcgaaatgat ctctggattg atcagaagat
   152281 cctttcaatt ggctagaatc cgttacttga acgaaactag atcttgtgga atcatattga
   152341 atatttgacg atacattccg taccttgcta aaaaatcgat ccttgtttac caaccacaca
   152401 ttgtctaagc aaatccaatt ctctctcgat atcttcctca aaaaatccga ttcgtgcgga
   152461 ttcttccccc aactaacgaa gagatcttgg cggaattgcc acatatgaaa ttgagcacaa
   152521 ttttgcaaag aaatagccca cttgtttctc gagaagagat gggcaaaacg ctcaatatca
   152581 tttgattgaa tagctgaccc agctccttgt tgtttgaaga aaccctccac ttcaattggt
   152641 attttttcac gaaaagcaaa catgagataa caaatcgagt ctttcactaa gatttcgaat
   152701 agctgtcccg aattcaagtt gattatgttt cgcctcttac tcggagaaag acgatcaaac
   152761 aattcccaac catggtcctt gcggatcgga tcatccatat aatatacaaa aggaaactcc
   152821 agatatttga tatctttctc tttgaatgag atctcaattc cagcgacggt ttcattagat
   152881 atcttacaac cagaatccct cttttttccg agccagttcc tccaccaccg cgaaccccag
   152941 ttagattcag gcatgataca ctttttagtt attgggagaa cccaagtact ctctttcgga
   153001 tccaggaaaa agctctctga gatctttttt ccttttggaa gatccaggag cgaaacaatc
   153061 aacctattga tattggaaga cccaaaagat tcttccaatg tatcatttct gggtccaatg
   153121 gaattcatag gtataggaag aagccccgtc aaatagagat tttttcttgc gaccatattt
   153181 cgattgttaa tacgatatat aaggatcgct actacaaata gtactacacc cttgatcgtg
   153241 aaatatcgat tgcttgttga accctgtgaa ttgcgtgaaa gtaggatact caaaattcgt
   153301 gggtccaaga gttttataaa acgttcttgg tggaaaaaaa tgtgaatgaa agatcccact
   153361 gaattgaatt gggtccatga atctaagaaa tagtgagaat tcttgacctc tctcaatatc
   153421 tctctcaatt cgaaaatcca ggatttgaat tgatgtcctt tcattgattc ctcctaaatt
   153481 gcattgattt atcctaaaga tttcatttca attggaattt ggttattcac catgtacgag
   153541 gatccccact aagcatccat ggctgaatgg ttaaagcgcc caactcataa ttggcgaatt
   153601 cgtaggttca attcctactg gatgcacgcc aatgggaccc tccaataagt ctattggaat
   153661 tggctctgta tcaatggaat ctcatcatct atacataacg aattggtgtg gtatattcat
   153721 atcataacat atgaacagta agaactagca ttcttattga gactcgaact catagggaag
   153781 aaaatagatt tatggatgga atcaaatatg cagtatttac agacaaaagt attcggttat
   153841 tggggaaaaa tcaatatact tctaatgtcg aatcaggatc aactaggaca gaaataaagc
   153901 attgggtcga actcttcttt ggtgtcaagg taatagctat gaatagtcat caactccccc
   153961 gaaagggtag aagaatggga cccattatgg gacatacaat gcattacaga cgtatgatca
   154021 ttacgcttca accgggttat tctattccac ctcttagaaa gaaaagaact taaatcaaaa
   154081 tacttaagag catggcgata catttataca aaacttctac cccgagcaca cgcaatggag
   154141 ccgtagacag tcaagtgaaa cccaatccac gaaataattt gatctatgga cagcatcgtt
   154201 gtggtaaagg tcgtaatgcc agaggaatca ttaccgcagg gcatagaggg ggaggtcata
   154261 agcgtctata ccgtaaaatc gattttagac ggaatgaaaa agacatatat ggtagaatcg
   154321 taaccataga atacgaccct aatcgaaatg catacatttg tctcatacac tatggggatg
   154381 gtgagaagag atatatttta catcccagag gggctataat tggagatacc attgtttctg
   154441 gtacagaagt tcctataaaa atgggaaatg ccctaccttt gagtgcggtt tgaactattg
   154501 atttacgtaa ttggaagtaa ccaattaggt ttacgacgaa acctagaaat cgatcactga
   154561 tccaattcga gtacctctac aggatagacc tcaacagaaa actgaagagt aacggcagca
   154621 agtgattgag ttcagtagtt cctcatataa aattattgac tctagagata tagtaatatg
   154681 gagaagacaa aattgtttca agcgccgaca gaaccagaag cgccccttgt ttcaaagaga
   154741 ggaagacggg ttattcacat ttgatttgat ggtcagaggc gaattgaaag ctaagcagtg
   154801 gtaattctaa agatttcccg ggggaaaaat agagacgtct cctacgttac ccataatatg
   154861 tggaagtatc gacgtaattt catagagtca ttcggtctga atgctacatg aagaacataa
   154921 gccagatgac ggaacaggaa gacctaggat gtagaagatc agaacatgag tgattcggca
   154981 gatttggatt ctatatatcc actcatgtgg tacttcatta tatgatatat ataagatcca
   155041 tctgtataga tatcatcatc tacatccaga aagccgtatg ctttggaaga agcttgtaca
   155101 gtttgggaag gggttttgat tgatcaaaaa gacgaatcta cttcaaccga tatgccctta
   155161 ggcacagcca tacataacat agaaatcaca cttggaaagg gtggacaatt agctagagct
   155221 gcgggtgctg tagcgaaact gattgcaaaa gagggtaaat cggccgcatt aaaattaccc
   155281 tctggggagg tccgtttgat atccaaaaac tgctcagcaa cagtcggaca agtagggaat
   155341 gttggggtga accagaaaag tttgggtaga gccggatcga aatgttggct aggtaagcgt
   155401 cctgtagtaa gaggagtagt tatgaaccct gtagaccacc cccatggggg tggtgaagga
   155461 agggctccaa ttggtagaaa aagacccgca accccttggg gttatcctgc acttggaaga
   155521 agaagtagaa aaaggaataa atatagtgat aatttgattc ttcgccgccg tagtaaatag
   155581 gagagaaaat caaaattatt tttacaattt acaaaagaaa aaaataggag ttaattcact
   155641 gtgacacgtt cactaaaaaa aaaccctttt gtagcgaatc atttat
//
