# Supplementary material for: Plastome comparative genomics in maples resolves the infrageneric backbone relationships
Source: PeerJ. 2020 Jul 13;8:e9483. doi: 10.7717/peerj.9483 (PMC7365138; doi:10.7717/peerj.9483)
Supplement: Data S1 [file peerj-08-9483-s007.zip › Acer_palmatum.gb]

LOCUS       Acer_palmatum         157023 bp    DNA     circular     21-DEC-2019
DEFINITION  Acer_palma chloroplast.
ACCESSION   Acer_palma
KEYWORDS    .
SOURCE      chloroplast Acer_palma
  ORGANISM  Acer_palma
            Acer_palma; REFERENCE 1 (bases 1 to 157023) AUTHORS Tillich,M.,
            Lehwark,P., Pellizzer,T., Ulbricht-Jones, E.S., Fischer, A., Bock,
            R. and Greiner,S.
COMMENT     GeSeq Version 1.73 Job GeSeqJob-20190601-103301 Subjob             
            Acer_palmatum_M395_CP                                 Creator      
            anonymous                                             Program      
            blat                                                               
            blatxcutoff=25                     blatncutoff=85                  
                annotate_ir=true               shortmatches=false              
                mpimpchlororefset=true                                         
                ncbirefs=NC_030343.1                                  Program  
                HMMER                                                          
                ref=hmm_db_cp-ref5.2_cds                              Program  
                ARAGORN v1.2.38                                                
                gcode=gcbact                   maxintronlen=3000               
                intronoverlap=false            fixintron=false                 
                lowscoring=false               circular=true          Program  
                ARWEN v1.2.3 disabled                                 Program  
                tRNAscan-SE v1.3.1 disabled                           Program  
                tRNAscan-SE v2.0.3 disabled                           Program  
                RNA Editing disabled                                  Submitted
                24 Jun 2019 02:33:23 GMT                              Started  
                24 Jun 2019 02:33:25 GMT                              Finished 
                24 Jun 2019 02:34:28 GMT.
FEATURES             Location/Qualifiers
     misc_feature    1..85342
                     /standard_name="LSC"
     tRNA            complement(26..100)
                     /gene="trnH-GUG"
                     /product="tRNA-His"
     gene            complement(26..100)
                     /gene="trnH-GUG"
                     /locus_tag="BAR07_gt001"
                     /db_xref="GeneID:27983468"
     CDS             complement(519..1580)
                     /gene="psbA"
                     /product="photosystem II Q protein (D1)"
                     /translation="MTAILERRESERLWGRFCNWITSTENRLYIGWFGVLMIPTLLTA
                     TSVFIIAFIAAPPVDIDGIREPVSGSLLYGNNIISGAIIPTSAAIGLHFYPIWEAASV
                     DEWLYNGGPYELIVLHFLLGVACYMGREWELSFRLGMRPWIAVAYSAPVAAATAVFLI
                     YPIGQGSFSDGMPLGISGTFNFMIVFQAEHNILMHPFHMLGVAGVFGGSLFSAMHGSL
                     VTSSLIRETTENESANEGYRFGQEEETYNIVAAHGYFGRLIFQYASFNNSRSLHFFLA
                     AWPVVGIWFTALGISTMAFNLNGFNFNQSVVDSQGRVINTWADIINRANLGMEVMHER
                     NAHNFPLDLAAIEAPSTNG"
     gene            complement(519..1580)
                     /gene="psbA"
                     /locus_tag="BAR07_gp089"
                     /db_xref="GeneID:27983579"
     tRNA            join(complement(4339..4375),complement(1810..1844))
                     /gene="trnK-UUU"
                     /product="tRNA-Lys"
     gene            complement(1810..4375)
                     /gene="trnK-UUU"
                     /locus_tag="BAR07_gt002"
                     /db_xref="GeneID:27983503"
     CDS             complement(2061..3605)
                     /gene="matK"
                     /product="maturase K"
     gene            complement(2061..3605)
                     /gene="matK"
                     /locus_tag="BAR07_gp088"
                     /db_xref="GeneID:27983477"
     CDS             join(complement(6423..6461),complement(5398..5607))
                     /gene="rps16"
                     /product="30S ribosomal protein S16"
     gene            complement(5398..6461)
                     /gene="rps16"
                     /locus_tag="BAR07_gp087"
                     /db_xref="GeneID:27983486"
     tRNA            complement(7551..7622)
                     /gene="trnQ-UUG"
                     /product="tRNA-Gln"
     gene            complement(7551..7622)
                     /gene="trnQ-UUG"
                     /locus_tag="BAR07_gt003"
                     /db_xref="GeneID:27983505"
     CDS             7985..8170
                     /gene="psbK"
                     /product="photosystem II protein K"
     gene            7985..8170
                     /gene="psbK"
                     /locus_tag="BAR07_gp086"
                     /db_xref="GeneID:27983591"
     CDS             8556..8666
                     /gene="psbI"
                     /product="photosystem II protein I"
     gene            8556..8666
                     /gene="psbI"
                     /locus_tag="BAR07_gp085"
                     /db_xref="GeneID:27983550"
     tRNA            complement(8813..8900)
                     /gene="trnS-GCU"
                     /product="tRNA-Ser"
     gene            complement(8813..8900)
                     /gene="trnS-GCU"
                     /locus_tag="BAR07_gt004"
                     /db_xref="GeneID:27983564"
     tRNA            join(9682..9705,10425..10472)
                     /gene="trnG-UCC"
                     /product="tRNA-Gly"
     gene            9682..10472
                     /gene="trnG-UCC"
     tRNA            10655..10726
                     /gene="trnR-UCU"
                     /product="tRNA-Arg"
     gene            10655..10726
                     /gene="trnR-UCU"
                     /locus_tag="BAR07_gt006"
                     /db_xref="GeneID:27983513"
     CDS             complement(10999..12522)
                     /gene="atpA"
                     /product="ATP synthase CF1 alpha chain"
     gene            complement(10999..12522)
                     /gene="atpA"
                     /locus_tag="BAR07_gp084"
                     /db_xref="GeneID:27983592"
     CDS             join(complement(13746..13904),complement(12577..12984))
                     /gene="atpF"
                     /product="ATP synthase CF0 B chain"
     gene            complement(12577..13904)
                     /gene="atpF"
                     /locus_tag="BAR07_gp083"
                     /db_xref="GeneID:27983488"
     CDS             complement(13962..14207)
                     /gene="atpH"
                     /product="ATP synthase CF0 C chain"
     gene            complement(13962..14207)
                     /gene="atpH"
                     /locus_tag="BAR07_gp082"
                     /db_xref="GeneID:27983499"
     CDS             complement(15352..16095)
                     /gene="atpI"
                     /product="ATP synthase CF0 A chain"
     gene            complement(15352..16095)
                     /gene="atpI"
                     /locus_tag="BAR07_gp081"
                     /db_xref="GeneID:27983543"
     CDS             complement(16674..16937)
                     /gene="rps2"
                     /product="ribosomal protein S2"
     gene            complement(16674..16937)
                     /gene="rps2"
                     /locus_tag="BAR07_gp080"
                     /db_xref="GeneID:27983514"
     CDS             complement(17298..21380)
                     /gene="rpoC2"
                     /product="DNA-directed RNA polymerase beta'' chain"
                     /translation="MEVPMAERAGLVFHNKMIDGTAIKRLISRLIDHFGMAYTSHILD
                     QVKTLGFQQATATSISLGIDDLLTVPSKGWLVQDAEQQSLILEKHHHYGNVHAVEKLR
                     QSIEIWYATSEYLRQELNPNFRMTDPFNPVHIMSFSGARGNASQVHQLVGMRGLMSDP
                     QGQMIDLPIQSNLREGLSLTEYIISCYGARKGVVDTAVRTSDAGYLTRRLVEVVQHIV
                     VRRTDCGTIRGISVSPQNRMMSERVFSQTLIGRVLADDIYIGPRCIAIRNQDIGIGLV
                     NRFITFRTQAISIRTPFTCRSTSWICRLCYGRSPTHGDLVELGEAVGIISGQSIGEPG
                     TQLTLRTFHTGGVFTGGIAEHVRAPSNGKIKFNEDLVHPTRTRHGHPAFLCDIDLYVI
                     IESEDIMHKVTIPPKSFLLVQNDQYVESEQVIAEIRAGTYTLNFKERVRKHIYSDSEG
                     EIHWSTDVYHAPEFQYSNVRLLPKTSHLWILSGGSCRSGVVSFSLHKDQDQLNVHSHS
                     VERRYISSLSVNNDQVRHQLVRSDFSDKKEDDIFDYSGFNRIIGIGHCNLIHPAILHK
                     NSDLLAKRRRNQFCIPFQSIQEQEKELMPHSGISIEIPIKGIFRKNSILAYFDDPRYR
                     RKNSGITKYGTVGAHSIVKKEGLIEYRGVKKIKPKFQMKIDRFFFIPEEVHILPESSY
                     VMVRNNSIIGVDTRIALNRRSQVGGLVRVEKKKKKIELQIFSGDIHFPGETDKISRHS
                     GILIPPETGKKELKESTRESKKLKKWIYVQRITPTKKKHFVLVRPVVTYEIANGINLA
                     TLFPQDLLREKDNMHLRVVNYILYGRGKPFRGISDTSIQLVRTCLVLNWDQDKKSSSV
                     EEVCASFVEVSTNGMTRDFLRIDLVQSHILYIRKRNAPSSPGLISDNGPDRTNINPFY
                     SIYFKARVQQSLRQNQGTIHTLLNRNKECQSLIILSSSNCFRMGPFNDIKYHNVIKQS
                     IHIQKDPLIPIRNSLGPLGTVLQIANFYSFYYLIPYNPISVTNYLKLDNLKQTFQVRK
                     FYLMDENERIYNPDPDSKIVLNPFNLNWYFIHHNYCEEMSTIMSLGQFICENICIATN
                     GPHLKSGQVLIVQAGSVVIRSAKPYLATPGATVHGHYGEILYEGDTLITFIYEKSRSG
                     DITQGLPKVEQVLEVRSIDSISMNLEKRVEGWNARITRILGIPWGFLIGAELTIVQSR
                     ISLVNKIQKVYRSQGVQIHNRHIEIIVRQITSKVLVSEDGMSNIFLPGELIGLLRAER
                     TGRALEEAICYRAILLGITRASLNTQSFISEASFQETARVLAKAALRGRIDWLKGLKE
                     NVVLGGMIPVGTGFKALVHCSRQHNNILLKTKKRIYSGGG"
     gene            complement(17298..21380)
                     /gene="rpoC2"
                     /locus_tag="BAR07_gp079"
                     /db_xref="GeneID:27983519"
     CDS             join(complement(23832..24266),complement(21546..23171))
                     /gene="rpoC1"
                     /product="DNA-directed RNA polymerase beta' chain"
     gene            complement(21546..24266)
                     /gene="rpoC1"
                     /locus_tag="BAR07_gp078"
                     /db_xref="GeneID:27983472"
     CDS             complement(24293..27511)
                     /gene="rpoB"
                     /product="DNA-directed RNA polymerase beta chain"
     gene            complement(24293..27511)
                     /gene="rpoB"
                     /locus_tag="BAR07_gp077"
                     /db_xref="GeneID:27983476"
     tRNA            28701..28781
                     /gene="trnC-GCA"
                     /product="tRNA-Cys"
     gene            28701..28781
                     /gene="trnC-GCA"
                     /locus_tag="BAR07_gt007"
                     /db_xref="GeneID:27983473"
     CDS             29326..29415
                     /gene="petN"
                     /product="cytochrome b6-f complex subunit VIII"
     gene            29326..29415
                     /gene="petN"
                     /locus_tag="BAR07_gp076"
                     /db_xref="GeneID:27983575"
     CDS             complement(30178..30282)
                     /gene="psbM"
                     /product="photosystem II protein M"
     gene            complement(30178..30282)
                     /gene="psbM"
                     /locus_tag="BAR07_gp075"
                     /db_xref="GeneID:27983571"
     tRNA            complement(30867..30940)
                     /gene="trnD-GUC"
                     /product="tRNA-Asp"
     gene            complement(30867..30940)
                     /gene="trnD-GUC"
                     /locus_tag="BAR07_gt008"
                     /db_xref="GeneID:27983566"
     tRNA            complement(31406..31489)
                     /gene="trnY-GUA"
                     /product="tRNA-Tyr"
     gene            complement(31406..31489)
                     /gene="trnY-GUA"
                     /locus_tag="BAR07_gt009"
                     /db_xref="GeneID:27983580"
     tRNA            complement(31549..31621)
                     /gene="trnE-UUC"
                     /product="tRNA-Glu"
     gene            complement(31549..31621)
                     /gene="trnE-UUC"
                     /locus_tag="BAR07_gt010"
                     /db_xref="GeneID:27983574"
     tRNA            32412..32483
                     /gene="trnT-GGU"
                     /product="tRNA-Thr"
     gene            32412..32483
                     /gene="trnT-GGU"
                     /locus_tag="BAR07_gt011"
                     /db_xref="GeneID:27983588"
     tRNA            32418..32476
                     /gene="trnM-CAU"
                     /product="tRNA-Met"
     gene            32418..32476
                     /gene="trnM-CAU"
                     /locus_tag="BAR07_gt012"
                     /db_xref="GeneID:27983593"
     CDS             33959..35020
                     /gene="psbD"
                     /product="photosystem II D2 protein"
     gene            33959..35020
                     /gene="psbD"
                     /locus_tag="BAR07_gp074"
                     /db_xref="GeneID:27983600"
     CDS             34968..36389
                     /gene="psbC"
                     /product="photosystem II 44 kDa apoprotein"
     gene            34968..36389
                     /gene="psbC"
                     /locus_tag="BAR07_gp073"
                     /db_xref="GeneID:27983504"
     tRNA            complement(36633..36725)
                     /gene="trnS-UGA"
                     /product="tRNA-Ser"
     gene            complement(36633..36725)
                     /gene="trnS-UGA"
                     /locus_tag="BAR07_gt013"
                     /db_xref="GeneID:27983498"
     CDS             37078..37266
                     /gene="psbZ"
                     /product="photosystem II protein Z"
     gene            37078..37266
                     /gene="psbZ"
                     /locus_tag="BAR07_gp072"
                     /db_xref="GeneID:27983570"
     tRNA            37813..37883
                     /gene="trnG-GCC"
                     /product="tRNA-Gly"
     gene            37813..37883
                     /gene="trnG-GCC"
     tRNA            complement(38048..38121)
                     /gene="trnfM-CAU"
                     /product="tRNA-Met"
     gene            complement(38048..38121)
                     /gene="trnfM-CAU"
                     /locus_tag="BAR07_gt015"
                     /db_xref="GeneID:27983602"
     CDS             complement(38284..38586)
                     /gene="rps14"
                     /product="30S ribosomal protein S14"
     gene            complement(38284..38586)
                     /gene="rps14"
                     /locus_tag="BAR07_gp071"
                     /db_xref="GeneID:27983581"
     CDS             complement(38732..40936)
                     /gene="psaB"
                     /product="photosystem I P700 chlorophyll A apoprotein A2"
     gene            complement(38732..40936)
                     /gene="psaB"
                     /locus_tag="BAR07_gp070"
                     /db_xref="GeneID:27983537"
     CDS             complement(40962..43214)
                     /gene="psaA"
                     /product="photosystem I P700 chlorophyll A apoprotein A1"
     gene            complement(40962..43214)
                     /gene="psaA"
                     /locus_tag="BAR07_gp069"
                     /db_xref="GeneID:27983482"
     CDS             join(complement(45770..45889),complement(44816..45043),
                     complement(43931..44083))
                     /gene="ycf3"
                     /product="photosystem I assembly protein Ycf3"
     gene            complement(43931..45889)
                     /gene="ycf3"
                     /locus_tag="BAR07_gp068"
                     /db_xref="GeneID:27983479"
     tRNA            46775..46861
                     /gene="trnS-GGA"
                     /product="tRNA-Ser"
     gene            46775..46861
                     /gene="trnS-GGA"
                     /locus_tag="BAR07_gt016"
                     /db_xref="GeneID:27983485"
     CDS             complement(47106..47711)
                     /gene="rps4"
                     /product="30S ribosomal protein S4"
     gene            complement(47106..47711)
                     /gene="rps4"
                     /locus_tag="BAR07_gp067"
                     /db_xref="GeneID:27983573"
     tRNA            complement(48062..48134)
                     /gene="trnT-UGU"
                     /product="tRNA-Thr"
     gene            complement(48062..48134)
                     /gene="trnT-UGU"
                     /locus_tag="BAR07_gt017"
                     /db_xref="GeneID:27983520"
     tRNA            join(49226..49262,49776..49824)
                     /gene="trnL-UAA"
                     /product="tRNA-Leu"
     gene            49226..49824
                     /gene="trnL-UAA"
                     /locus_tag="BAR07_gt018"
                     /db_xref="GeneID:27983589"
     tRNA            50170..50242
                     /gene="trnF-GAA"
                     /product="tRNA-Phe"
     gene            50170..50242
                     /gene="trnF-GAA"
                     /locus_tag="BAR07_gt019"
                     /db_xref="GeneID:27983521"
     CDS             complement(51008..51484)
                     /gene="ndhJ"
                     /product="NADH-plastoquinone oxidoreductase subunit J"
     gene            complement(51008..51484)
                     /gene="ndhJ"
                     /locus_tag="BAR07_gp066"
                     /db_xref="GeneID:27983590"
     CDS             complement(51597..52286)
                     /gene="ndhK"
                     /product="NADH-plastoquinone oxidoreductase subunit K"
     gene            complement(51597..52286)
                     /gene="ndhK"
                     /locus_tag="BAR07_gp065"
                     /db_xref="GeneID:27983526"
     CDS             complement(52350..52712)
                     /gene="ndhC"
                     /product="NADH-plastoquinone oxidoreductase chain 3"
     gene            complement(52350..52712)
                     /gene="ndhC"
                     /locus_tag="BAR07_gp064"
                     /db_xref="GeneID:27983516"
     tRNA            join(complement(54226..54264),complement(53597..53633))
                     /gene="trnV-UAC"
                     /product="tRNA-Val"
     gene            complement(53597..54264)
                     /gene="trnV-UAC"
                     /locus_tag="BAR07_gt020"
                     /db_xref="GeneID:27983533"
     tRNA            54463..54534
                     /gene="trnM-CAU"
                     /product="tRNA-Met"
     gene            54463..54534
                     /gene="trnM-CAU"
                     /locus_tag="BAR07_gt021"
                     /db_xref="GeneID:27983517"
     tRNA            54468..54526
                     /gene="trnT-GGU"
                     /product="tRNA-Thr"
     gene            54468..54526
                     /gene="trnT-GGU"
                     /locus_tag="BAR07_gt022"
                     /db_xref="GeneID:27983594"
     CDS             complement(54767..55168)
                     /gene="atpE"
                     /product="ATP synthase CF1 epsilon chain"
     gene            complement(54767..55168)
                     /gene="atpE"
                     /locus_tag="BAR07_gp063"
                     /db_xref="GeneID:27983601"
     CDS             complement(55165..56661)
                     /gene="atpB"
                     /product="ATP synthase CF1 beta chain"
     gene            complement(55165..56661)
                     /gene="atpB"
                     /locus_tag="BAR07_gp062"
                     /db_xref="GeneID:27983531"
     CDS             57427..58854
                     /gene="rbcL"
                     /product="ribulose-1,5-bisphosphate carboxylase/oxygenase
                     large subunit"
     gene            57427..58854
                     /gene="rbcL"
                     /locus_tag="BAR07_gp061"
                     /db_xref="GeneID:27983489"
     CDS             59423..60904
                     /gene="accD"
                     /product="acetyl-CoA carboxylase carboxyl transferase
                     beta"
     gene            59423..60904
                     /gene="accD"
                     /locus_tag="BAR07_gp060"
                     /db_xref="GeneID:27983497"
     CDS             61612..61725
                     /gene="psaI"
                     /product="photosystem I reaction center subunit VIII"
     gene            61612..61725
                     /gene="psaI"
                     /locus_tag="BAR07_gp059"
                     /db_xref="GeneID:27983494"
     CDS             62145..62699
                     /gene="ycf4"
                     /product="photosystem I assembly protein ycf4"
     gene            62145..62699
                     /gene="ycf4"
                     /locus_tag="BAR07_gp058"
                     /db_xref="GeneID:27983561"
     CDS             63290..63988
                     /gene="cemA"
                     /product="chloroplast envelope protein"
     gene            63290..63988
                     /gene="cemA"
                     /locus_tag="BAR07_gp057"
                     /db_xref="GeneID:27983522"
     CDS             64194..65156
                     /gene="petA"
                     /product="cytochrome f"
     gene            64194..65156
                     /gene="petA"
                     /locus_tag="BAR07_gp056"
                     /db_xref="GeneID:27983515"
     CDS             complement(65921..66043)
                     /gene="psbJ"
                     /product="photosystem II protein J"
     gene            complement(65921..66043)
                     /gene="psbJ"
                     /locus_tag="BAR07_gp055"
                     /db_xref="GeneID:27983509"
     CDS             complement(66193..66309)
                     /gene="psbL"
                     /product="photosystem II protein L"
     gene            complement(66193..66309)
                     /gene="psbL"
                     /locus_tag="BAR07_gp054"
                     /db_xref="GeneID:27983556"
     CDS             complement(66332..66451)
                     /gene="psbF"
                     /product="cytochrome b559 beta chain"
     gene            complement(66332..66451)
                     /gene="psbF"
                     /locus_tag="BAR07_gp053"
                     /db_xref="GeneID:27983560"
     CDS             complement(66461..66712)
                     /gene="psbE"
                     /product="cytochrome b559 alpha chain"
     gene            complement(66461..66712)
                     /gene="psbE"
                     /locus_tag="BAR07_gp052"
                     /db_xref="GeneID:27983559"
     CDS             67473..67568
                     /gene="petL"
                     /product="cytochrome b6-f complex subunit VI"
     gene            67473..67568
                     /gene="petL"
                     /locus_tag="BAR07_gp051"
                     /db_xref="GeneID:27983542"
     CDS             67752..67865
                     /gene="petG"
                     /product="cytochrome b6-f complex subunit V"
     gene            67752..67865
                     /gene="petG"
                     /locus_tag="BAR07_gp050"
                     /db_xref="GeneID:27983569"
     tRNA            complement(68013..68086)
                     /gene="trnW-CCA"
                     /product="tRNA-Trp"
     gene            complement(68013..68086)
                     /gene="trnW-CCA"
                     /locus_tag="BAR07_gt023"
                     /db_xref="GeneID:27983562"
     tRNA            complement(68288..68361)
                     /gene="trnP-UGG"
                     /product="tRNA-Pro"
     gene            complement(68288..68361)
                     /gene="trnP-UGG"
                     /locus_tag="BAR07_gt024"
                     /db_xref="GeneID:27983582"
     tRNA            complement(68290..68360)
                     /gene="trnP-GGG"
                     /product="tRNA-Pro"
     gene            complement(68290..68360)
                     /gene="trnP-GGG"
                     /locus_tag="BAR07_gt025"
                     /db_xref="GeneID:27983583"
     CDS             68720..68854
                     /gene="psaJ"
                     /product="photosystem I reaction center subunit IX"
     gene            68720..68854
                     /gene="psaJ"
                     /locus_tag="BAR07_gp049"
                     /db_xref="GeneID:27983599"
     CDS             69320..69520
                     /gene="rpl33"
                     /product="50S ribosomal protein L33"
     gene            69320..69520
                     /gene="rpl33"
                     /locus_tag="BAR07_gp048"
                     /db_xref="GeneID:27983552"
     CDS             69719..70024
                     /gene="rps18"
                     /product="30S ribosomal protein S18"
     gene            69719..70024
                     /gene="rps18"
                     /locus_tag="BAR07_gp047"
                     /db_xref="GeneID:27983546"
     CDS             complement(70323..70676)
                     /gene="rpl20"
                     /product="50S ribosomal protein L20"
     gene            complement(70323..70676)
                     /gene="rpl20"
                     /locus_tag="BAR07_gp046"
                     /db_xref="GeneID:27983535"
     CDS             join(complement(71399..71512),142221..142452,
                     142998..143023)
                     /gene="rps12"
                     /product="30S ribosomal protein S12"
                     /trans_splicing
     CDS             join(complement(71399..71512),complement(99914..100145),
                     complement(99343..99368))
                     /gene="rps12"
                     /locus_tag="BAR07_gp044"
                     /trans_splicing
                     /transl_table=11
                     /product="30S ribosomal protein S12"
                     /protein_id="YP_009257692.1"
                     /db_xref="GeneID:27983466"
     gene            join(complement(71399..71512),142221..143023)
                     /gene="rps12"
                     /locus_tag="BAR07_gp045"
                     /trans_splicing
                     /db_xref="GeneID:27983534"
     gene            join(complement(71399..71512),complement(99343..100145))
                     /gene="rps12"
                     /locus_tag="BAR07_gp044"
                     /trans_splicing
                     /db_xref="GeneID:27983466"
     CDS             join(complement(73650..73718),complement(72506..72796),
                     complement(71677..71904))
                     /gene="clpP"
                     /product="clpP-like protease"
     gene            complement(71677..73718)
                     /gene="clpP"
                     /locus_tag="BAR07_gp043"
                     /db_xref="GeneID:27983467"
     CDS             74153..75679
                     /gene="psbB"
                     /product="photosystem II p680 chlorophyll A apoprotein"
     gene            74153..75679
                     /gene="psbB"
                     /locus_tag="BAR07_gp042"
                     /db_xref="GeneID:27983484"
     CDS             75870..75971
                     /gene="psbT"
                     /product="photosystem II protein T"
     gene            75870..75971
                     /gene="psbT"
                     /locus_tag="BAR07_gp041"
                     /db_xref="GeneID:27983487"
     CDS             complement(76037..76168)
                     /gene="psbN"
                     /product="photosystem II protein N"
     gene            complement(76037..76168)
                     /gene="psbN"
                     /locus_tag="BAR07_gp040"
                     /db_xref="GeneID:27983565"
     CDS             76273..76494
                     /gene="psbH"
                     /product="photosystem II 10 kDa phosphoprotein"
     gene            76273..76494
                     /gene="psbH"
                     /locus_tag="BAR07_gp039"
                     /db_xref="GeneID:27983553"
     CDS             join(76634..76639,77421..78077)
                     /gene="petB"
                     /locus_tag="CDC74_pgp040"
                     /codon_start=1
                     /transl_table=11
                     /product="cytochrome b6"
                     /protein_id="YP_009379366.1"
                     /db_xref="GeneID:32957814"
     gene            76634..78077
                     /gene="petB"
                     /locus_tag="BAR07_gp038"
                     /db_xref="GeneID:27983545"
     CDS             join(78276..78284,78958..79482)
                     /gene="petD"
                     /locus_tag="CDC74_pgp039"
                     /codon_start=1
                     /transl_table=11
                     /product="cytochrome b6/f complex subunit IV"
                     /protein_id="YP_009379367.1"
                     /db_xref="GeneID:32957815"
     gene            78276..79482
                     /gene="petD"
                     /locus_tag="CDC74_pgp039"
                     /db_xref="GeneID:32957815"
     CDS             complement(79725..80708)
                     /gene="rpoA"
                     /product="DNA-directed RNA polymerase alpha chain"
     gene            complement(79725..80708)
                     /gene="rpoA"
                     /locus_tag="BAR07_gp036"
                     /db_xref="GeneID:27983501"
     CDS             complement(80773..81189)
                     /gene="rps11"
                     /product="30S ribosomal protein S11"
     gene            complement(80773..81189)
                     /gene="rps11"
                     /locus_tag="BAR07_gp035"
                     /db_xref="GeneID:27983508"
     CDS             complement(81307..81420)
                     /gene="rpl36"
                     /product="50S ribosomal protein L36"
     gene            complement(81307..81420)
                     /gene="rpl36"
                     /locus_tag="BAR07_gp034"
                     /db_xref="GeneID:27983529"
     gene            complement(81536..81779)
                     /gene="infA"
                     /locus_tag="BAQ94_gp032"
                     /pseudo
                     /db_xref="GeneID:27982816"
     CDS             complement(81903..82307)
                     /gene="rps8"
                     /product="30S ribosomal protein S8"
     gene            complement(81903..82307)
                     /gene="rps8"
                     /locus_tag="BAR07_gp033"
                     /db_xref="GeneID:27983563"
     CDS             complement(82467..82835)
                     /gene="rpl14"
                     /product="50S ribosomal protein L14"
     gene            complement(82467..82835)
                     /gene="rpl14"
                     /locus_tag="BAR07_gp032"
                     /db_xref="GeneID:27983530"
     CDS             join(complement(84418..84426),complement(82965..83366))
                     /gene="rpl16"
                     /locus_tag="CDC74_pgp032"
                     /codon_start=1
                     /transl_table=11
                     /product="50S ribosomal protein L16"
                     /protein_id="YP_009379373.1"
                     /db_xref="GeneID:32957822"
     gene            complement(82965..84426)
                     /gene="rpl16"
                     /locus_tag="BAR07_gp031"
                     /db_xref="GeneID:27983532"
     CDS             complement(84581..85243)
                     /gene="rps3"
                     /product="30S ribosomal protein S3"
     gene            complement(84581..85243)
                     /gene="rps3"
                     /locus_tag="BAR07_gp030"
                     /db_xref="GeneID:27983495"
     CDS             complement(85228..85707)
                     /gene="rpl22"
                     /product="50S ribosomal protein L22"
     gene            complement(85228..85707)
                     /gene="rpl22"
                     /locus_tag="BAR07_gp029"
                     /db_xref="GeneID:27983518"
     repeat_region   85343..112099
                     /rpt_type="inverted"
                     /standard_name="repeat region"
     CDS             complement(85746..86024)
                     /gene="rps19"
                     /product="30S ribosomal protein S19"
     gene            complement(85746..86024)
                     /gene="rps19"
                     /locus_tag="BAR07_gp028"
                     /db_xref="GeneID:27983525"
     CDS             join(complement(87181..87573),complement(86085..86519))
                     /gene="rpl2"
                     /product="50S ribosomal protein L2"
     gene            complement(86085..87573)
                     /gene="rpl2"
                     /locus_tag="BAR07_gp027"
                     /db_xref="GeneID:27983540"
     CDS             complement(87592..87873)
                     /gene="rpl23"
                     /product="50S ribosomal protein L23"
     gene            complement(87592..87873)
                     /gene="rpl23"
                     /locus_tag="BAR07_gp026"
                     /db_xref="GeneID:27983493"
     tRNA            complement(88039..88112)
                     /gene="trnI-CAU"
                     /product="tRNA-Ile"
     gene            complement(88039..88112)
                     /gene="trnI-CAU"
                     /locus_tag="BAR07_gt026"
                     /db_xref="GeneID:27983538"
     CDS             88201..95052
                     /gene="ycf2"
                     /product="Ycf2"
     gene            88201..95052
                     /gene="ycf2"
                     /locus_tag="BAR07_gp025"
                     /db_xref="GeneID:27983584"
     tRNA            complement(95610..95690)
                     /gene="trnL-CAA"
                     /product="tRNA-Leu"
     gene            complement(95610..95690)
                     /gene="trnL-CAA"
                     /locus_tag="BAR07_gt027"
                     /db_xref="GeneID:27983469"
     CDS             join(complement(97715..98491),complement(96277..97032))
                     /gene="ndhB"
                     /product="NADH-plastoquinone oxidoreductase chain 2"
     gene            complement(96277..98491)
                     /gene="ndhB"
                     /locus_tag="BAR07_gp024"
                     /db_xref="GeneID:27983576"
     CDS             complement(98822..99289)
                     /gene="rps7"
                     /product="30S ribosomal protein S7"
     gene            complement(98822..99289)
                     /gene="rps7"
                     /locus_tag="BAR07_gp023"
                     /db_xref="GeneID:27983480"
     CDS             complement(101159..101350)
                     /gene="ycf15"
                     /product="Ycf15"
     gene            complement(101159..101350)
                     /gene="ycf15"
                     /locus_tag="BAR07_gp022"
                     /db_xref="GeneID:27983527"
     tRNA            101954..102025
                     /gene="trnV-GAC"
                     /product="tRNA-Val"
     gene            101954..102025
                     /gene="trnV-GAC"
                     /locus_tag="BAR07_gt028"
                     /db_xref="GeneID:27983547"
     rRNA            102260..103750
                     /gene="rrn16"
                     /product="16S ribosomal RNA"
     gene            102260..103750
                     /gene="rrn16"
                     /locus_tag="BAR07_gr008"
                     /db_xref="GeneID:27983595"
     tRNA            join(104045..104086,105039..105073)
                     /gene="trnI-GAU"
                     /product="tRNA-Ile"
     gene            104045..105073
                     /gene="trnI-GAU"
                     /locus_tag="BAR07_gt029"
                     /db_xref="GeneID:27983491"
     tRNA            join(105138..105175,105983..106017)
                     /gene="trnA-UGC"
                     /product="tRNA-Ala"
                     /standard_name="trnA-UGC tRNA"
     gene            105138..106017
                     /gene="trnA-UGC"
                     /locus_tag="BAR07_gt030"
                     /db_xref="GeneID:27983506"
     CDS             complement(105305..105433)
                     /gene="orf42"
                     /product="putative pvs-trna-like protein"
     gene            complement(105305..105433)
                     /gene="orf42"
                     /locus_tag="BAR07_gp021"
                     /db_xref="GeneID:27983511"
     rRNA            106174..108983
                     /gene="rrn23"
                     /product="23S ribosomal RNA"
     gene            106174..108983
                     /gene="rrn23"
                     /locus_tag="BAR07_gr007"
                     /db_xref="GeneID:27983555"
     rRNA            109082..109184
                     /gene="rrn4.5"
                     /product="4.5S ribosomal RNA"
     gene            109082..109184
                     /gene="rrn4.5"
                     /locus_tag="BAR07_gr006"
                     /db_xref="GeneID:27983474"
     rRNA            109401..109521
                     /gene="rrn5"
                     /product="5S ribosomal RNA"
     gene            109401..109521
                     /gene="rrn5"
                     /locus_tag="BAR07_gr005"
                     /db_xref="GeneID:27983567"
     tRNA            109775..109848
                     /gene="trnR-ACG"
                     /product="tRNA-Arg"
     gene            109775..109848
                     /gene="trnR-ACG"
                     /locus_tag="BAR07_gt031"
                     /db_xref="GeneID:27983557"
     tRNA            complement(110399..110470)
                     /gene="trnN-GUU"
                     /product="tRNA-Asn"
     gene            complement(110399..110470)
                     /gene="trnN-GUU"
                     /locus_tag="BAR07_gt032"
                     /db_xref="GeneID:27983585"
     CDS             110806..112122
                     /gene="ycf1"
                     /product="hypothetical chloroplast RF1"
     gene            110806..112122
                     /gene="ycf1"
                     /locus_tag="BAR07_gp020"
                     /db_xref="GeneID:27983596"
     CDS             complement(112056..114317)
                     /gene="ndhF"
                     /product="NADH-plastoquinone oxidoreductase chain 5"
     gene            complement(112056..114317)
                     /gene="ndhF"
                     /locus_tag="BAR07_gp019"
                     /db_xref="GeneID:27983500"
     misc_feature    112100..130266
                     /standard_name="SSC"
     CDS             115063..115215
                     /gene="rpl32"
                     /product="50S ribosomal protein L32"
     gene            115063..115215
                     /gene="rpl32"
                     /locus_tag="BAR07_gp018"
                     /db_xref="GeneID:27983478"
     tRNA            116375..116454
                     /gene="trnL-UAG"
                     /product="tRNA-Leu"
     gene            116375..116454
                     /gene="trnL-UAG"
                     /locus_tag="BAR07_gt033"
                     /db_xref="GeneID:27983551"
     CDS             116573..117529
                     /gene="ccsA"
                     /product="cytochrome c biogenesis protein"
     gene            116573..117529
                     /gene="ccsA"
                     /locus_tag="BAR07_gp017"
                     /db_xref="GeneID:27983578"
     CDS             complement(117726..119258)
                     /gene="ndhD"
                     /product="NADH-plastoquinone oxidoreductase chain 4"
     gene            complement(117726..119258)
                     /gene="ndhD"
                     /locus_tag="BAR07_gp016"
                     /db_xref="GeneID:27983510"
     CDS             complement(119410..119655)
                     /gene="psaC"
                     /product="photosystem I iron-sulfur center"
     gene            complement(119410..119655)
                     /gene="psaC"
                     /locus_tag="BAR07_gp015"
                     /db_xref="GeneID:27983490"
     CDS             complement(119899..120204)
                     /gene="ndhE"
                     /product="NADH-plastoquinone oxidoreductase chain 4L"
     gene            complement(119899..120204)
                     /gene="ndhE"
                     /locus_tag="BAR07_gp014"
                     /db_xref="GeneID:27983544"
     CDS             complement(120431..120967)
                     /gene="ndhG"
                     /product="NADH-plastoquinone oxidoreductase chain 6"
     gene            complement(120431..120967)
                     /gene="ndhG"
                     /locus_tag="BAR07_gp013"
                     /db_xref="GeneID:27983536"
     CDS             complement(121324..121827)
                     /gene="ndhI"
                     /product="NADH-plastoquinone oxidoreductase subunit I"
     gene            complement(121324..121827)
                     /gene="ndhI"
                     /locus_tag="BAR07_gp012"
                     /db_xref="GeneID:27983523"
     CDS             join(complement(123547..124098),
                     complement(121904..122443))
                     /gene="ndhA"
                     /product="NADH-plastoquinone oxidoreductase chain 1"
     gene            complement(121904..124098)
                     /gene="ndhA"
                     /locus_tag="BAR07_gp011"
                     /db_xref="GeneID:27983524"
     CDS             complement(124100..125281)
                     /gene="ndhH"
                     /product="NADH-plastoquinone oxidoreductase 49 kDa
                     subunit"
     gene            complement(124100..125281)
                     /gene="ndhH"
                     /locus_tag="BAR07_gp010"
                     /db_xref="GeneID:27983483"
     CDS             complement(125386..125658)
                     /gene="rps15"
                     /product="30S ribosomal protein S15"
     gene            complement(125386..125658)
                     /gene="rps15"
                     /locus_tag="BAR07_gp009"
                     /db_xref="GeneID:27983502"
     CDS             complement(126026..131560)
                     /gene="ycf1"
                     /product="hypothetical chloroplast RF1"
                     /standard_name="ycf1 CDS"
     gene            complement(126026..131560)
                     /gene="ycf1"
                     /locus_tag="BAR07_gp008"
                     /db_xref="GeneID:27983541"
     repeat_region   130267..157023
                     /note="repeat_hit position 112099 - 85343, match 100.%,
                     length 26757"
                     /rpt_type="inverted"
                     /standard_name="repeat region"
     tRNA            131896..131967
                     /gene="trnN-GUU"
                     /product="tRNA-Asn"
     gene            131896..131967
                     /gene="trnN-GUU"
                     /locus_tag="BAR07_gt034"
                     /db_xref="GeneID:27983471"
     tRNA            complement(132518..132591)
                     /gene="trnR-ACG"
                     /product="tRNA-Arg"
     gene            complement(132518..132591)
                     /gene="trnR-ACG"
                     /locus_tag="BAR07_gt035"
                     /db_xref="GeneID:27983597"
     rRNA            complement(132845..132965)
                     /gene="rrn5"
                     /product="5S ribosomal RNA"
     gene            complement(132845..132965)
                     /gene="rrn5"
                     /locus_tag="BAR07_gr004"
                     /db_xref="GeneID:27983586"
     rRNA            complement(133182..133284)
                     /gene="rrn4.5"
                     /product="4.5S ribosomal RNA"
     gene            complement(133182..133284)
                     /gene="rrn4.5"
                     /locus_tag="BAR07_gr003"
                     /db_xref="GeneID:27983558"
     rRNA            complement(133383..136192)
                     /gene="rrn23"
                     /product="23S ribosomal RNA"
     gene            complement(133383..136192)
                     /gene="rrn23"
                     /locus_tag="BAR07_gr002"
                     /db_xref="GeneID:27983568"
     tRNA            join(complement(137191..137228),
                     complement(136349..136383))
                     /gene="trnA-UGC"
                     /product="tRNA-Ala"
                     /standard_name="trnA-UGC tRNA"
     gene            complement(136349..137228)
                     /gene="trnA-UGC"
                     /locus_tag="BAR07_gt036"
                     /db_xref="GeneID:27983475"
     CDS             136933..137061
                     /gene="orf42"
                     /product="putative pvs-trna-like protein"
     gene            136933..137061
                     /gene="orf42"
     tRNA            join(complement(138280..138321),
                     complement(137293..137327))
                     /gene="trnI-GAU"
                     /product="tRNA-Ile"
     gene            complement(137293..138321)
                     /gene="trnI-GAU"
                     /locus_tag="BAR07_gt037"
                     /db_xref="GeneID:27983554"
     rRNA            complement(138616..140106)
                     /gene="rrn16"
                     /product="16S ribosomal RNA"
     gene            complement(138616..140106)
                     /gene="rrn16"
                     /locus_tag="BAR07_gr001"
                     /db_xref="GeneID:27983507"
     tRNA            complement(140341..140412)
                     /gene="trnV-GAC"
                     /product="tRNA-Val"
     gene            complement(140341..140412)
                     /gene="trnV-GAC"
                     /locus_tag="BAR07_gt038"
                     /db_xref="GeneID:27983492"
     CDS             141016..141207
                     /gene="ycf15"
                     /product="Ycf15"
     gene            141016..141207
                     /gene="ycf15"
                     /locus_tag="BAR07_gp006"
                     /db_xref="GeneID:27983598"
     CDS             143077..143544
                     /gene="rps7"
                     /product="30S ribosomal protein S7"
     gene            143077..143544
                     /gene="rps7"
                     /locus_tag="BAR07_gp005"
                     /db_xref="GeneID:27983548"
     CDS             join(143875..144651,145334..146089)
                     /gene="ndhB"
                     /product="NADH-plastoquinone oxidoreductase chain 2"
     gene            143875..146089
                     /gene="ndhB"
                     /locus_tag="BAR07_gp004"
                     /db_xref="GeneID:27983528"
     tRNA            146676..146756
                     /gene="trnL-CAA"
                     /product="tRNA-Leu"
     gene            146676..146756
                     /gene="trnL-CAA"
                     /locus_tag="BAR07_gt039"
                     /db_xref="GeneID:27983481"
     CDS             complement(147314..154165)
                     /gene="ycf2"
                     /product="Ycf2"
     gene            complement(147314..154165)
                     /gene="ycf2"
                     /locus_tag="BAR07_gp003"
                     /db_xref="GeneID:27983577"
     tRNA            154254..154327
                     /gene="trnI-CAU"
                     /product="tRNA-Ile"
     gene            154254..154327
                     /gene="trnI-CAU"
                     /locus_tag="BAR07_gt040"
                     /db_xref="GeneID:27983470"
     CDS             154493..154774
                     /gene="rpl23"
                     /product="50S ribosomal protein L23"
     gene            154493..154774
                     /gene="rpl23"
                     /locus_tag="BAR07_gp002"
                     /db_xref="GeneID:27983587"
     CDS             join(154793..155185,155847..156281)
                     /gene="rpl2"
                     /product="50S ribosomal protein L2"
     gene            154793..156281
                     /gene="rpl2"
                     /locus_tag="BAR07_gp001"
                     /db_xref="GeneID:27983539"
     CDS             156342..156620
                     /gene="rps19"
                     /product="ribosomal protein S19"
                     /translation="VTRSLKKNPFVANHLLRKIEKLNTKAEKEIIITWSRASTIIPTM
                     VGHTIAIHNGKEHLPIYITDRMVGHKLGEFAPTINFRGHAKNDNRSRR"
     gene            156342..156620
                     /gene="rps19"
                     /locus_tag="CDC74_pgp001"
                     /db_xref="GeneID:32957876"
ORIGIN      
        1 tatatccttt tggttattgg ttatgggcga acgacgggaa ttgaacccgc gcatggtgga
       61 ttcacaatcc actgccttga tccacttggc tacatccgcc cccccactag ctacaaaatt
      121 acaaaataaa aagattcaaa tttctaccat taatcatctt tttttatctt accttaatta
      181 tgaagataca aatgaagaga caagaggcat aaatttccaa acttttttat attatataga
      241 atatagaaaa ttgactcaaa ataataaact gtaaagtcat aataactaaa ataactaaaa
      301 aataactaaa gactaattta attattagca cgtagtaata atatgatact aaataaaaag
      361 gcataaaaaa gctttgtgtt ttgttgaagt caaaaaagga caaaaataac aaattgaaaa
      421 aaaaaaccta ataaataacg gagcaatacc gatttattgg aagaggatcg gcattgctcc
      481 gttattttca aaaacgtgta tacacgaaga tcgaaatctt atccatttgt agaaggagct
      541 tcaatagcag ctaggtctag agggaaatta tgagcattac gttcatgcat aacttccata
      601 ccaaggttag cgcggttaat aatatcagcc caggtattaa ttacacgacc ttgactatca
      661 actacagatt ggttaaaatt gaaaccgttt aggttgaaag ccatagtgct aatacctaaa
      721 gcagtgaacc agatacctac tacaggccaa gcggctaaga agaagtgtaa agaacgagag
      781 ttgttgaaac tcgcatattg aaagatcaat cggccaaaat aaccatgagc agctacaata
      841 ttataagttt cttcctcttg accgaatctg taaccttcat tagcagattc attttctgtg
      901 gtttccctga tcaaactaga agttaccaag gaaccatgca tagcactgaa tagggagccg
      961 ccgaatacac cagctacacc taacatgtga aatgggtgca taaggatgtt gtgctcagcc
     1021 tggaatacaa tcatgaagtt gaaagtacca gagattccta gaggcatacc atcagaaaaa
     1081 cttccttgac caattgggta aatcaagaaa acagcagtag cagctgcaac aggagctgaa
     1141 tacgcaacag caatccaagg gcgcataccc agacggaaac taagttccca ctcgcgaccc
     1201 atgtaacaag ctacaccaag taagaagtgt agaacaatta gctcataagg accgccattg
     1261 tataaccatt catcaacaga tgccgcttcc catatcgggt aaaagtgcaa acctatagct
     1321 gcagaagtag gaataatggc accagaaata atattgtttc cataaagtag agatccagaa
     1381 acaggttcac gaataccatc aatatccact ggaggagcag caatgaaggc gataataaat
     1441 acagaagttg cggtcaataa ggtagggatc atcaaaacac caaaccatcc aatgtaaaga
     1501 cggttttcgg tgctggttat ccagttacag aagcgacccc ataggcgttc gctttcgcgt
     1561 ctctctaaaa ttgcagtcat ggtaaaatct tggtttattt aatcatcagg gactcccaag
     1621 cacacaaact ttctagaact agataattgg gagcttgtta ttcaacagta taacatgact
     1681 tatagccccg tgtcaaccaa tagcaacatc gatatctctg atcttatcta tctatctatc
     1741 tagaaattca gaagcatttt ttattttttt atattttata gatatatttt tttgatatga
     1801 taatcaaaat gggttgcccg ggactcgaac ccggaactag tcggatggag tagaaaaatt
     1861 ccttgtgaaa ttgatatagg taaaaaaatc tctccccaag ccgtgcctgc atttttcatt
     1921 gcacacagct ttccctatgt ataacatcga agactcccta aaaaacgcta aaaaagtgaa
     1981 atacccagtc gatcaacctt tattagtctt attgcatgaa catttaatag aaattaatga
     2041 atttttttgt tatctattca tcagttagga acaatttcga atttatcatg attaacaaaa
     2101 tcgttaatac aaataatatc caaataccaa acccgccccc tatataacct ccgcgaagta
     2161 aacaaagctc ttggaaagat taaagaaaga acgtgctctt cctccgtaaa gaattcttcc
     2221 aagaattccg agcctaatct tttcaaaaaa acgcgcacag tacttttgtg tttacgaacc
     2281 aaacttttaa cacaagaaac ccgaagtata tattttattc tatacaaact cttttttttt
     2341 gaagatccgc tgtgataatg agaaagcttt ctgcatatac gcataaaccg gtcgataata
     2401 taagaatctg aggaatcggc ccaggtcggc ttactaatcg gatgccctaa tgagttacaa
     2461 aaacgcgcca tagtcaatga tccaatcaga ggaataattg gaacggttgt ctcgaactgc
     2521 ttcatagcat tatcgattag aaatgcattt tctagcattt gactccgcac caccaaagta
     2581 tttagtcgcc ccctggaaag atagcccaga aagttgatat aatctttgta taagtggttt
     2641 atatgaatcc ttccgggttg agaccacacg tgaaaatgcc attgccataa attgacaagg
     2701 taatatttcc atttattcat cagaagaggc atatcttttg aagccagaac ggattttcct
     2761 tgatatctaa cataatgcat gataggatgc ttgaacagcc ataagttgtc ctgaaaatca
     2821 ttaacaaaga cttggacaag atcttctact tttccataaa aagaaattcg ctcaaaaagg
     2881 agtcctgaag atgttgatcg taaatgagaa gattggttac ggagaaaaaa gaagattgat
     2941 tcatattcat atacatgaga attatatagg aacaagaaaa atcttggatt gcttgttgaa
     3001 aaaatggaat ttgatttctt tggagtaata agactattcc agttaaaata ctcatgaaga
     3061 aagaatcgca ataaatgtaa agaggaggca tcttttaccc aatagcgaaa ggctcgaacc
     3121 aagatttccg ggcgaatggg gtagggtatt agtacatcta agacatagtg taaatgtgag
     3181 aaattgttct cgaaaaaagg aaatattgaa tgaattgatt ggaaattatg agatttcgcc
     3241 atttcttttt ctttcccttc taagaaagct actaatcgca gggaaaatgg aatttccaca
     3301 atgactgaaa atccctccga tatcatttgc gaataaaatt gattgttgtg tccaataaat
     3361 tgatttggat tagaatcctt agcataaata ctcaaatgaa tccgttgata cgtccgacta
     3421 attaaacgtt tcacactgag tgaactagat ttattgtcat aacccccatt ttccaacgga
     3481 atcgtcgatc tatttaaacc gtgatcatga gcaagtgtat aaatatactc tcgaaaaaga
     3541 agtgggtata ggaagttgtg ttgctgagat ctatctagtt ctaaatggat ttgatattct
     3601 ttcatttgaa attagattgc aacaaaaggt aaggtattta ttggattatc aaatgataca
     3661 ttgggttatc aaatgataca tagtgcgata cagtcaaaac aaagtattgt agtaaagaaa
     3721 aaaatggata ccttggaaac gggtaaactc attaccggat tctcgatttt atcatttttg
     3781 aattggttta tgtttgttat agtataaata ggtggttaga aatcctttat ttttgcaatc
     3841 caaccgctct tttgattttg gaaaacaaaa tatctttatc aatatactgc ttcttctaca
     3901 cattcatctc caacccataa tagggacaaa ctcatagtta ggactcatta aaaaaatagc
     3961 taatcgactc gcggaaaacc ccttccccac attaggaact aatatctttt taacgtttaa
     4021 ttagatcggg gaattattca aattcaattc agaagagaag ctcgttcctt tttatttccc
     4081 gagaattgga accataaggc tctatccatt tattcactcg acccaacttt gaattccatt
     4141 ttttgttctg cgccaacaac tcaaacccta ttttgaagcc attgaatcag aataaagtat
     4201 tctccaaatt ttccattgat acgacatgct ggtttttcca ttcattcctt tcaggatcag
     4261 tcgtggtctt acaaactctc ccgatggtat ggacgaatcc tttgtttcat ataaatgtgt
     4321 aaaagatgct agccgcactt aaaagccgag tactctaccg ttgagttagc aacccgaata
     4381 attcgaatgg gtggatacaa tcggaataaa aaagaaataa aagaaaagaa atgaaattgc
     4441 acaacggaat caaaatatta aattagcaag aaatcgacta acaaaattta gaatcgattg
     4501 ggaacataaa aaaaagactt cttgtataac agtgaatcca gcgaacccat tactttaatt
     4561 ttgaattttg aatgaagtaa agaaaaaaac caaacctctg ttacggagat aaataggtac
     4621 ggagataaat ggatctgttt atccttatcc acgatcgaat tatagttgtt cgatacgctg
     4681 ttgtcaatat gacggtgaat gttgaatatt aatgttaaga aaagaatcta aaaaaataaa
     4741 atggcgaaaa caaaaagaat gaatttatta atttaattaa aatattaaaa taaaaaaaaa
     4801 aaattataaa atgaaataaa taaataatat agaaaagaaa taatttagaa atgcttttga
     4861 aaaaaaaaaa tcgaaaagaa aaagaaagaa cttgcgttag atttgcacta catatttact
     4921 atacataaat acaaatagat acatagctat agctgaaaga ataaaaaaaa aaagaaatct
     4981 cgggttgaca ttgattcaat caatcaatat aagtaaaata aacaaggtga atcccttgtt
     5041 ttgtgatttg ttaatagatt tacaacgaca aactataaaa agcccggttt cgattgcgag
     5101 taatgtaaat tttcgatttc tcgacccaat tagttcgttg tattcatttg atctttttta
     5161 tatgcatctt atatcaataa aattctagca ataaaattga tttttgttct tctgcttatt
     5221 ttttttgtcc ttatacttcc agaacattat actttatggg agcaatatta aatagggata
     5281 aaaaataggt atgaatagaa caaaaaaggg gggagtagta aagaaaaagt tatacaaaac
     5341 tatataggag tcatccacac cctctttttt tattctatat cctcgatgca atttcgttta
     5401 attaagatga agttccttaa aaatcccagc cttctttgaa atatcatgaa ccgttcctgt
     5461 aggttgagcg cccttgtcaa ggaaatctaa aatagcagga agatttaaat gggtttgatt
     5521 atttatcgga tcataaaaac ccactttccg aagatctctt ccctctcttc gggatcgagc
     5581 atcgattgca acgattcgat aaacagctca ttgggataga tgtagatgaa caataccccc
     5641 cctagaaacg tataagaagt tttctcctcg tacggctcga gaaaaaatga ttagaaattg
     5701 tgtgatttaa gtccttcttt ttcgaaaatt cgaaaaaaaa agcattcgta ctctcataac
     5761 tcaagttgga taacttttaa atagcccaaa agaaaatctt tagggatttc tttttttgag
     5821 tggtctctaa cccctttttt gtttgtctcg tttcgaatcg attttttgat tcttaattcc
     5881 cattctgatc taattgttga gacaattgaa aacggtattt ccttgttcca ggatcctttt
     5941 tatctttgcc ttgaatcatt gggtttagac attacttcgg tgatctttcg ttttcaaaaa
     6001 tggcggcaac acaccccttt ttgcgatttt tttctatcaa agaatcatac gaacaattga
     6061 ttcctgcatg atacactttt catcgaaaga gttttaccaa ttccaacaaa ttgtcgtttt
     6121 ggatttcaaa attgttcgaa tcggattctt tcaatttata tatcgaaaat atacttacga
     6181 agtttgttac aacttattga ttggtattaa ccctagatcc ttgcccctgc gaaatgaaca
     6241 aatactttct actcaagctc catcatgtcc tatttacact acaccccaac aaaaaacgag
     6301 aattctagta gaacagaaca aagtatgtcg agccaagagc ccattcattt ctagataatc
     6361 tacaatctaa aatggcggat gaaaaaaaaa tccacagcgg atcgtgtcct tcaagtcgca
     6421 cgttgctttc taccacatcg tttcaaacga agttttacca taacattttt tcgagttttg
     6481 aaccggtatg taattgattc aattatggaa tcatgaatag tcattgcttc ggtcaatacc
     6541 cagtcctttt tccttcgata tgaaaggaat agttagttaa tttatgagga agaagcctca
     6601 gtaagaatta tgaggaagaa gcctcagtaa gaattgaatt tcaccctcta ttttaatttt
     6661 attgttttca ttttattgca tgaatgcaat atttcttttt atttctaaat aaaacaaaaa
     6721 agaacacgaa taaaaataaa aagaaaataa agtaaaaagt aaatatagag gatgaagata
     6781 tatgaatgga ccccgtctca attattaatt atgattaaat acatttccaa ttattaatta
     6841 gagccaaaca tcaaatacct ccagctcaaa gaaaattaat ccatatgaaa ctcgattgat
     6901 tatgagatct tacatcgctc acgaactcgt atggacccca ctcccaattc attctggggg
     6961 atgattaatc ataaataaaa ataggatcct atttgatacg ggatgctaga ctcttttgta
     7021 tagataaaaa gccaaaaggg tccagattac gtcattcttt actatacttt taccctaaac
     7081 cggtcttaga aacttaattc cattgattga attcaaacag taccacgaat accctcttgt
     7141 ttagatttca agaaatgaaa taaaaaattg gggaggtttt cgcatttcga tttagaatgt
     7201 atccttgcaa attcacggag gtagggtatg tagggatttt ttaagccact cacttacata
     7261 tcaaagtgaa agggaggggg agggcccatc cgactttttt tgaattcaaa ctcttgtgat
     7321 ctatgttgcc atcttacttg gatcacaaat ggattccatt ttattttcgt attatttgaa
     7381 ctcgattcaa tttatgaaaa aacatcttat tcagagaaga gttttgaaaa ttcgaaacaa
     7441 gaagtccatt ttatcaaaaa ttagactctt aaaaaaatta tactctgaaa gagaggttgc
     7501 tcaaaaaagt aatttggagt ctgatattcg gatatatata agaggtcgct ctgggacgga
     7561 aggattcgaa cctccgaata gcgggaccaa aacccgttgc cttaccgctt ggccacgccc
     7621 cattttaatt tcttttctat tcgatactaa taaacactaa tattggttgt tcgtcaattc
     7681 ccggccaaat ctctatggaa taaattagat tctttttttt aagattttga cacaagtaga
     7741 tgcagaatta aactccattt attgatcatt acatagaatt caattaagat attgtatgaa
     7801 agtatgattt cttctattct cttgtgagaa ttgaaggatt tttgttttga ttggttcggt
     7861 tcaaagaagt atttttttgt ctaccttact ttcttttcgt catttttatc atttttagct
     7921 tatatcaata acatattttt aactcaatca aaatacaatt atctccaaga acaaaatgtt
     7981 tgttatgctt aataccttta gtttgatcta tatctttctt aattctgccc tttattcgag
     8041 tagtttttta ttcggcaaat tacccgaggc gtacgctttt ttgaatccaa ttgtagatgt
     8101 tatgccagta atacctcttt tcttttttct cttagccttt gtttggcaag ctgctgtaag
     8161 ttttcgataa gatctttaat agtgtccgag aaaaattcat gatttattca agctcgagaa
     8221 aaaaaaaaat tctaacaatt gataagacca gatgagtctt ccaatttgaa tgaaccctca
     8281 agtaaaacag taaaattctt gggcagacac gataactttc gatttcccca tttcatggtt
     8341 cttacctttt tttttttcac tgaaagaccc tattagagtc cgccacaata tcgaaatcga
     8401 agtcgaattg tgttaatttc gaaaaataaa aactcttttg tatttctatc aatttgaaaa
     8461 accgtttcat ttcttggtgt caaaatagga tatgtagtat aaaaatagag aatctattct
     8521 ctttttcccc cccaaaaaaa attggagatt gtgtaatgct tactctcaaa ctctttgttt
     8581 acaccgtagt tatattcttt gtttctctct tcatcttcgg gttcctatct aatgacccag
     8641 ggcgtaatcc tggacgtgaa gactaaaaaa taagaaattt ttctttactt tattcttata
     8701 aatgttttta ggatttgatt ttatctattc tacatcttta attagtcaaa taaaaaaaag
     8761 caaaagggtt cgctaaattc gaatttgaaa gatacccagt cagcgacgga aacggaaaga
     8821 gagggattcg aaccctcggt acgaatagct cgtacaacgg attagcaatc cgacgcttta
     8881 atccactcag ccatctctcc taattgaaaa aaaaaaataa taattactat gttacattac
     8941 acaaaagata atgcttgaaa aaaaggccct tctttacttt aactttatta tatagcttat
     9001 atatttttta ttgtattttg tattgtatta tacagatgga tacaactttt atcagcaatt
     9061 ccatttttta tttctataaa atgaaaaatg aaaataaaga atggcctcga aagagatatc
     9121 tcgaatcaaa atagaaaaaa ataaagaata tctctttaca aaattacaaa gggctttttt
     9181 ttattttcac ggcctggtct ggtcagtacc cagccgggcc ctttttttgt tccaatgaac
     9241 cataccgcca aatcatagaa aaatgattta gatggaatca aagtgtcatt tcttattctt
     9301 tattattctt ttgtttcttc ttcttttttt ttatttaatt tacttttact ggatactcga
     9361 aaaaagggaa aaacagaacg atgtattttt ttttgcacaa tgcattttat gttatggctg
     9421 aaattgtttt gtcgagccgt atctgtcaaa accccttcaa gaaccaaatt ttttatttta
     9481 tttagttatt caatttcgtt ttttattttt aaacaaaata agtcctcttt tcctaatttc
     9541 attaggactc ctaacaaaca cgtcaatact ctaagctcta atttgcattt catgattttt
     9601 tttttatttc tgtcctatat tgattacgtc cgattccctt gttcgacaaa agtctcattt
     9661 ctatacaata atcgtattgt agcgggtata gtttagtggt aaaagtgcga ttcgttctat
     9721 taatcccctt aatagttaag gggttcttca gtttcattca tattctgatc aaaaacttta
     9781 tttcttaaaa ggatttcatt tgaatccttt acctctaaat gaaagattcg aggaagaata
     9841 tccattctcg tgatttgtat ccaagggtca attagaaatt tcaaatttgg attatgaaat
     9901 tacgaaacat aatttttgtg aatttggaat tagatcaatc tttccaattg aataagtata
     9961 agtaagggat ccatggataa agatagaaaa gtctatttcc aatcgtaact aaatcttcaa
    10021 tttttgtttt gcatagggta gattgaagca aaatagctat taaacgataa ctttggttta
    10081 ctagagacat cgccatattc atatcctatt tttttagctc gggagaaaga aaatactttt
    10141 cctaaggatt ctctcaaata gaaatcgaga acgaagtaac tagaaaagtt gggattgtta
    10201 taacggcact cttctagagg gatcatctag aaagcaaatt gttttgaatg cattcagaca
    10261 aaaaaagctg acatagatgt tatgggtcga attttttgat tgcgtccccg tcttatatct
    10321 tgggaatttt tccatcttcc ataaaggagc cgaatgaaac caaagtttca tgttcggttt
    10381 tgaattagag gcgttcaaaa tggtgaatcg acgtcgacta taacccctag ccttccaagc
    10441 taacgatgcg ggttcgattc ccgctacccg ctccatatga taatgatata aatcattata
    10501 tcaattcagc gatgcattaa ttcaatttga attaatgcat cactgaattg aatacgtaat
    10561 tccggaaatt ctctcactga ttctttatgg tattttttcc gaacaagaga taggaaaaaa
    10621 aagaatgcga aaaaaaacaa attaggaatg aaaagcgtcc attgtctaat ggataggaca
    10681 gaggtcttct aaacctttgg tataggttca aatcctattg gacgcaattt agcaatttat
    10741 ttgcatttcc atagtataat atatatattc tatactttgc atatgatata atatgatatg
    10801 atattattag attaataaat tattagattc caaattttca aataaaaaag taaaattacg
    10861 tatatttata tcttatttag ccttttatct tatttatttt attaattaaa taattaatta
    10921 aataataatc aatattaaat aaagtactat aaagattaag aatgatagat tttttattta
    10981 taattgttcc ttttttattt ataattgttc ctgaagtaga aagcgttcca tttgttcctg
    11041 aatagcttct ttcaaaaggg cttctgcttc ctcggtgaat gtcttagtag aagatatgat
    11101 ttcttggaac tgaggtttat tcgtttttaa ataagtacgt aactcgccga gaaattttct
    11161 tacctgtccg atttctaatg aatcaagata accattcgtt ccagtataaa tagtcattat
    11221 ctgctcttcg accgtgagag gggctgattg ggattgtttg agcaactcac gtaatcgttg
    11281 accccttgcc aattgattct gagtagcttt atcgagatca gaagcaaatt gtgcaaaggc
    11341 ttctaattct gcgaattggg ccaattccaa ttttaatttg ccggctactt gtttcatagc
    11401 tttaatttga gctgcggatc ctactctgga gacagaaata cccacgttaa tagcaggtct
    11461 gattccagca ttgaatagat ccgcggataa gaatatttgt ccatctgtaa tggaaattac
    11521 attagtagga atatacgctg aaacatctcc tgattgggtt tcaactattg gtaaagcggt
    11581 catacttcct tcacctaact gagaacttaa tttagcggct ctttccaaaa gtcgtgaatg
    11641 caaataaaaa acatctcctg gataagcttc gcgaccgggt ggtcttcgta atagaagaga
    11701 catttgtcga taagcctgcg cctgtttgga gagatcatca taaatgatta aagtgtgtcg
    11761 ttcacggtac ataaaatatt cagccagaga agctcctgta taaggagcga gatattgtaa
    11821 tgtagcgggg gaatccgccg tttcggctac cacaatagtg tattccatcg cccccctttc
    11881 ctggaaagta gtcactacct gagccacaga agatgctttt tgaccaatag ctacataaac
    11941 acatattaca tttttccctt gttgattgag aatcgtatcc gtggctactg ctgttttacc
    12001 agtctgtctg tcgccaataa ttaattctcg ctgaccgcgt cctataggta tcattgaatc
    12061 aatagcaata agtcctgttt gaagaggctc atatacggaa cgtctcgaaa taatacctgg
    12121 agcgggagat tcaattaatc gagattcaga agctgaaatt tcacctcgac cgtcaatagg
    12181 tttagccagg gcatttataa cacgacccaa ataagcctcg cttactggta tctgagcaat
    12241 ttttcctgtt gcttttacag aacttccctc ttgtatcctt aaaccgtcac ccattaatac
    12301 aacaccaaca ttatttgatt ccaaattcag agcaatgcct attgtaccct cttcaaattc
    12361 tactaattca cccgccatta cttcatcaag accataaata cgagcgatgc cgtcgcctac
    12421 ttgaagtacg gtacctatat ttacaatctt gactgctcta ttatattgct caatacgttc
    12481 acggataata ttactaattt cgtcggctct aattgttacc atgagtataa tttttttttt
    12541 tagttaaaga aaaaaacaat gcctacagga aaaggactaa tcagttattt ctgccatcgc
    12601 ctcaaacgtg tcaatattct cactaatggt acgtaaatgt aactccttgt tcaaagaact
    12661 attcagagtg cctcgagctc cttttaaaac ttgttggaaa acctgttgtc ggacttgctg
    12721 aaccgccctt tggtggtcaa aacgaatggt ttcatttttg taattttcta attcttccaa
    12781 agtcttataa gttgacttaa tcaaattcaa tttttctcgt tctatctccg agtatccatt
    12841 cactcgaaat tgatctgctt ccctttcgac tttccgtaag cgagcccggg ctttttccag
    12901 ccgttgaatg gcccccccct gcagttcctc tgaatttcga atagtattca ggatcttccg
    12961 ttttcgatta tctaataaat cacttaatga aagtagatta tctttccatt catctcaaaa
    13021 cttacatgat cccttcccga accaaacatg aatttttcga ttcatttggc tctcacactc
    13081 aattacttca actttttaag tatgggggca attcccatat cttttttttt ttaatgtaat
    13141 gagcctatcc tctacctctc ttctctattc atattccaag atgtcgcgac taatcactaa
    13201 tccaagacca gaatattttg aggactcttc tgacggaaca aaacaaaaat attgaattgt
    13261 cagcaaagtt gtttcttttt ttcgtcaaat ccaaagaatt ctttttactt tatattatac
    13321 acaggtcacc gattcagcat aaaaagcggt tgattgaaat atttcaaata ttttgcattc
    13381 caataaaagg ctcaaaggct caaataattt tatcgacatg agtgttttat atcgaaaaaa
    13441 aaaaacaaat tccaattatt cattttgcaa acatttctat tctatattaa tatagtagta
    13501 gaaagagtac catgctgcgt ctggacttca aacagtttgg tttagcttta accatgttaa
    13561 tgaccccaca ctattggttt ggttgataga gaatcaaagc ggatttacca atgaatcacg
    13621 aaatgctatg gttcttaaat atgatttgaa attgattcag aagtaattcg cggaatcgtg
    13681 cacctttttc gatctagtta taatgaaaaa aagtacagct ggttggatcc agcctattct
    13741 tgaaataaac aactcgcacg cactcccttt ccaaaaaaga tcaatacacc aaggactaca
    13801 cttagattta ttggatttgt tgctaaaata tcggtattaa acccgaaact cccggcaaat
    13861 gaccagcgaa ccaaggaaac gaaagaatcg gttatatttt tcatattatc tcctctttta
    13921 gatagactaa aaaaaaatac ggaatttgca tatttatagg attaaacaaa gggattcgca
    13981 aataaaagcg ctaatgctac aaccagtcca taaattgtta aagcttccat aaaagccaga
    14041 ctaagcaata aagtacctcg tatttttccc tccgcctcgg gttgtctcgc gataccttct
    14101 acagcttgac ccgcagcagt accttgacct actccaggtc caatagaagc aagtccgacg
    14161 gccaacccag cggcaataac agaagcggca gaaatcagtg gattcatgat aagttcctcg
    14221 cactaaaata aagaaatagt taatgataca atcgtccaat gaaaatgaat tatgacttaa
    14281 ttattcgatc gctaagattc atccagtcga aataactaag aactcggaat tgaagtaata
    14341 ataatattag tattaaacca taaaagctac ttcgatatct cttttttagt tccgatccac
    14401 aggatttttg tgaatccata cgacttttgt tcttccattt cttctttcca aactcttttt
    14461 ttattcttcg ttcgttagtt ttctttattt catcgcttta ttcattcaca ttcaattcac
    14521 aggcaaagac gaaaccgaag aatttctatt ggaatctcta tctaagttca caatagtagg
    14581 gcggattaga tatatcttta gttgatatat aactatcaat atctaatatc atatatacat
    14641 gtctttcttc cataacgtaa accaactatt catatcttca tatcttagat tcaagctatt
    14701 cgtatcttaa agtcaatcgt attctagaat cattcttgga accatacaca agagttggct
    14761 tagagtcatt agatcccata taccaaatta tgttcccctc tcccaatcaa cccatttttt
    14821 atgaatctcg tttggcaaat cattgcatag aaataaacat aagtatttta ttccggtaag
    14881 gtcattcact ttaattattt aattatttat taatattttc ttttggtcaa tcgttgaatt
    14941 gaataaaatc aactgaaatg ggaatcattc tagaaagcat ctttcttttt cttttttttt
    15001 ttttaatcac acaccgtgta aattgtgata ctatgatact ataagaattt ttatattaag
    15061 aattttgatt caaataatga ctccttatat ttgaattgaa tgataatatt cattggcagg
    15121 agtatgatat aataaagcca aacatgaatt ttaggaaaaa gatctttttg atctctttcc
    15181 ttttttacaa ttccccaata tctgaatttt ttttctatga ctcttggtcg tatatcccgt
    15241 atttgtctat ttctatttgt atattgatgt ttcctacgtg gattatcttt agttacgcat
    15301 acactgcgtt attctaagct aaaaaaaaaa agagactatt tcgaaaacta gtcaatgatg
    15361 gccctccata gattcgccta tataagccgc cgctaaagtt gcaaaaataa gagcttgaat
    15421 accgcttgta aataatccaa ggaacatcac aggtatagga accactaaag gtactaaaga
    15481 aacaagaaca acaactacta attcatcagc taatatattc ccgaaaagtc gaaagctaag
    15541 tgataaaggt tttgtgaaat cttctaaaat gttaatgggt aaaagaattg gagtcggttg
    15601 aatgtattta ctgaaataac ctaatccctt tttagaaaga cctgcataga aatatgctac
    15661 tgacgtgagc aaggctaaag caacggtagt attgatatca ttcgtaggtg cagctaactc
    15721 cccatggggt aactgtatta ttttccaagg taaaagagca ccggaccaat tcgaaacaaa
    15781 aataaataga aacatagttc caataaaggg aacccatgga ccatattctt ctccaatctg
    15841 agttttgctc acgtctcgaa taaattcaag gacatattcg aagaaatttt gaccggcagt
    15901 cggaatagtt tgtggattcc gaacagctat aagggctgaa cctaataaga tagcaattac
    15961 aacccaagaa gtaataagta cttgggcatg gacttgtaaa cctcctattt gccaatagaa
    16021 atgttggcct acttccacac cggatatatc gtataaccct tttagtgtgt tactggaaca
    16081 tgatataaca ttcatattgc cctctaacag aaatagaact ttaaaaagaa ttattttgat
    16141 tcaaccctct ccctttcgac ttgtatactt taattagaat tatccgtttt gaatactcgc
    16201 taatcacaca atatccacag ttttttttaa tttcttttct tttatgcgat tcaagaagag
    16261 taaccgattc caaaaatcca tgtagttacc aaaaaaattt atttatctta ttattaatca
    16321 aggatttcgt atatagctag aacgaccctc acaaattgca aatacaaatt tattaagaat
    16381 taatcggatt gaagctatag ccgtttgctg gaatcgaaat atctgcgaga tcggggtcac
    16441 aatttgtatc gattaaacaa attgttggaa ttacaaaagc gatacattct cgaagagccg
    16501 tatattcttc ttgctgatca acgatgatta caatatccgg tacccccgtc atatattgaa
    16561 tcccgcccgg atacgtttgc aagcgtgata attgtctctt caggatagct gcatctcttt
    16621 ttggaagacg gttgagtctc cccgtctttt gttccgctct caaatccctg aacttatgaa
    16681 gtctcgtttc tgtagtggac cgattcgtta acataccacc gagccttttt ttttattaat
    16741 ataatataat gacaccgggt tcttattgca gctcgtgcta ctaaatccgc tgctttataa
    16801 caagcttctg ataaaaaacg agcagttctt gtcagatttg taatatgaat acctttatgt
    16861 tttgctgaga tataaggtga cattctagga ttccatttcc tagtaccatg accaaaagga
    16921 attcctgctt ccatcagctc ttcaaaatgg atattccact atcttcttgc catttctccc
    16981 catacttcct cttttttttt atcaaaaaaa gatttgataa aaaaaagaga cgaggtgccc
    17041 tgaaataaat aattgttcca atggaacctt ctcttctacc agagattggc cattgataca
    17101 caatccaggc cattcattac tttcgattcg ttattatctt tcttttctta ctattaagaa
    17161 atcaaaggat caaaaatagt taagagaatc cgctccttag gactcattaa atcctctaaa
    17221 tgattgttct aatgtatcat gtaaagtctt tgaaatgcaa aagtctaata attctctgtg
    17281 gtgtaagaaa atatctatca tccccccccc gaataaattc ttttttttgt tttcaaaaga
    17341 atattgttat gctgccgtga acagtgcact aatgctttga atccggtacc aacgggtatc
    17401 atccccccta gaacaacgtt ctctttcagg cctttcaacc agtcgatacg accccggaga
    17461 gctgcttttg ctaaaacccg agcggtttct tgaaaacttg cttcagatat aaaactttga
    17521 gtattcagag atgctctcgt tattcccaat aatatagctc gataacagat cgcttcttcc
    17581 aaagcacgcc ccgttcgctc cgctcgtaac aatccaataa gttcgccggg taaaaaaata
    17641 ttagacattc catcttctga aaccaacact tttgatgtta tttgacgtac aataatttcg
    17701 atatgtctat tatggatttg gaccccctgg gatcgataaa ccttttggat cttattaacc
    17761 aaagagatac gactttgcac tatagttagc tcagcaccaa ttaagaatcc ccaaggaatc
    17821 ccaagaattc ttgttatacg cgcgttccaa ccctcaactc ttttttctag gttcatcgat
    17881 attgaatcaa tcgaacgcac ttctaacact tgttctactt ttggaagacc ctgcgttata
    17941 tcaccagatc ttgatttttc atatataaat gtaattaatg tatctccttc ataaaggatt
    18001 tctccataat gcccatgaac agttgctcct ggagtagcca aataaggctt agctgatctt
    18061 attactacag agccagcttg aacaattaaa acttgacctg atttgaggtg tggtccattt
    18121 gtggctatac atatattttc acaaataaac tgcccaagac tcattattgt ggacatttcc
    18181 tcacaataat tatgatggat aaaataccaa ttcaaattaa atggattcaa aacaatctta
    18241 ctgtctggat caggattata aattctctcg ttttcatcca ttaaataaaa tttacgtact
    18301 tgaaaagtct gttttaaatt atcaagtttc aaatagttag ttaccgaaat cggattataa
    18361 ggtattaaat agtaaaatga ataaaaattc gcaatttgaa ggactgttcc taagggtccc
    18421 aacgaattcc taattggaat tagaggatct ttttgaatgt gaattgattg ctttatcaca
    18481 ttatgatatt tgatatcgtt gaatggaccc attcgaaaac aattagatga tgacaaaatt
    18541 atcaaagatt ggcattcctt atttctattc aacaaggtat gaatagttcc ttgattttgt
    18601 ctaagtgatt gttgaaccct tgccttgaaa taaatggagt aaaaaggatt tatattggtg
    18661 cgatctggac cattatcaga gatcaatcct ggacttgacg gagcattcct ttttctgata
    18721 tacaaaatat gggattgcac taagtcgatt cttaggaaat ctcgagtcat accatttgta
    18781 cttacttcaa caaaggaagc acagacctct tcgacggaag aacttttttt gtcttggtcc
    18841 caattcaaga ctaaacaagt tcgaactaat tgaatacttg tgtcagaaat accccgaaag
    18901 ggtttgcccc ttccataaag gatataattg acaactcgaa ggtgcatatt atccttttcc
    18961 cgcagcagat cctgggggaa gagtgttgct aaattgatac cgttcgctat ttcatatgtg
    19021 actacgggtc gaaccaaaac aaaatgcttt ttcttggtag gtgtgatccg ttggacatag
    19081 atccattttt tcaatttttt tgattcccgg gtggattcct taagttcttt ttttcccgtt
    19141 tccggcggta tcaagatgcc actgtgtcgg gatatcttat ccgtttcccc aggaaaatgg
    19201 atatccccag aaaaaatttg gagttcaatc tttttttttt ttttctccac tcggaccaat
    19261 ccgcccactt ggcttcttct atttaaagcg attcgggtat ctactccaat gatactatta
    19321 ttccgtacca ttacgtaaga agattcgggt aaaatatgca cttcctcggg aatgaaaaaa
    19381 aagcgatcaa ttttcatttg aaattttggc ttaatttttt tgactcctcg atactcaatc
    19441 aagccctctt ttttgacgat tgaatgcgcc cctacagtcc catatttagt aattcctgaa
    19501 ttctttcttc tgtatcgagg atcatcaaaa taagcaagaa tactattttt acggaaaatg
    19561 ccctttatgg gtatttcaat cgagatacct gaatggggca ttagttcttt ctcttgttct
    19621 tgaatggatt ggaacggaat gcaaaattga tttcttcgcc tttttgccaa taaatcagaa
    19681 ttcttgtgga gaattgcagg atgtatgaga ttacaatgac caatacctat gattcgatta
    19741 aatcccgaat aatcaaaaat atcatcttct tttttatcag aaaaatctga cctaactaat
    19801 tggtgtctca cttgatcatt attcactgag aggctagaaa tatatcttcg ttcgacagaa
    19861 tgagaatgga cgttcagttg atcttgatcc ttgtggagtg aaaaagaaac tacaccggat
    19921 ctgcacgaac ctcctgataa tatccataaa tgacttgttt ttggtaagag ccggacatta
    19981 ctatattgaa attcgggtgc atggtacacg tcggtactcc agtgtatttc tccctctgag
    20041 tcagaataaa tatgttttcg aaccctctcc ttaaaattca aagtgtatgt tcccgcccga
    20101 atctcagcaa tcacttgttc tgattctaca tattgatcat tttgaactaa aagaaagctt
    20161 tttggtggaa tagtcacctt atgcataata tcttcactct caataattac atacaaatca
    20221 atatcacata gaaaagcagg atgcccgtgc cgtgtacgtg tgggatggac taaatcctca
    20281 ttgaatttta tttttccatt agagggggct cgcacatgtt ctgcgatgcc ccctgtaaat
    20341 actccgccgg tatgaaaagt tcttaatgtt agttgagtcc ccggttcccc gatggattga
    20401 cccgaaataa tacctacagc ttctcccaat tcaaccaggt caccatgagt gggactccga
    20461 ccataacata atcgacagat ccaagaggta ctcctacaag taaagggggt tcgaatcgat
    20521 attgcttgtg ttcgaaaggt tatgaatcga ttgacgagtc caatcccaat atcttgattt
    20581 cgaatggcaa tgcatcgggg gcctatatat atatcgtctg ctaatacacg accaattaat
    20641 gtttggctaa aaactctttc cgacatcatc cggttttgag gacttacaga aattcctcgg
    20701 atggtgccac aatctgttct acgtacaaca atgtgttgaa ctacttcaac aagtcggcgc
    20761 gtaagatatc cagcatctga tgttcgtaca gcggtatcca caactccttt gcgggctcca
    20821 tagcaagaga ttatatattc tgttaaagac agtccttcgc gtaaattgct ttgaatgggt
    20881 aaatcaatca tttgcccttg gggatcagac attaatcctc tcatacccac taattggtgg
    20941 acttgagatg catttcctct agctcccgaa aaagacatta tatggactgg attaaaggga
    21001 tctgtcatcc taaaattagg attcagttct tgtcgcaaat attcacttgt agcataccat
    21061 atctcaatgg attggcgcag tttttctacc gcgtgtacat tcccataatg atggtgtttt
    21121 tccaaaatca aactttgttg ttcagcatct tggactagcc atcctttaga aggtaccgtt
    21181 aaaagatcat caattcctaa tgaaatggat gtagcagtgg cttgctggaa acccagagtc
    21241 tttacttgat ccaggatgtg tgatgtatat gccattccga agtgatctat taacctgcta
    21301 ataagtcgtt taatggcagt tccatctatc attttattgt gaaagaccag acccgcccgt
    21361 tccgccatag gtacctccat attccgttga gtaggattcg acaatggatt tgagtcaatg
    21421 attgaaaact tccttttctc gatcttgatt cgcgtagaaa ggtcaagaac tacggtccta
    21481 gttgaatcgg aaaggcccga attcacatcg gtgttataga attacttagc ttagacacca
    21541 tatgattagg taccatatga gcaggcccgg caaaaacctt gtatcgcttc ttcgatttct
    21601 cgataaagag aaatatgacc gacggtggtt cgaatgtata tacaaagaat ttcttttttt
    21661 acacttctta ctattagata atgtccataa atctcatgat aggtacccaa agattcatag
    21721 tgaacttcga tgggagcttc ccttgaagca ataacgcgtt gatctagtcg ccaccggagc
    21781 cacagaggac tatctaaatt gattcttttc tgccgaaaag ctccaattgc atcataggaa
    21841 ttacaaaaaa aggggtcttt cgtataatta tagctatagc tattatcgcc acttctttga
    21901 ttttgatagt ttcttcgatt acatggatta tacctatttg ccaaaatacc tcgaagattc
    21961 ctgctcgtta atacatagag tccaataagc atatcttgag tcggtacaga aatgggatcc
    22021 ccaatagcag gagacaagag attcatatga gaaaacataa gtaaacgagc ctccgcttga
    22081 gcctctaaag ataaaggtac atgaacagcc atttgatccc catcaaagtc tgcattgaat
    22141 cccttacaga ctaatggatg taaacaaata gcacgtcctt ccactaaaac gggctggaat
    22201 gcctgtatgc ctaatctatg caaagtaggc gctcgattca gcaatacagg atgtccccgc
    22261 ataacttcct gaagtatttc ccatataatc ggccctttgt cccgaatttt actcttagca
    22321 actcctatgt ttgaagcaag atgttgtcta attagactac aaattacaaa tgcctggaaa
    22381 agctctattg cgatttcgcg gggcaacccg catcgatgta atgaaagtga ggggcctacg
    22441 acaatcacag aacgccccga ataatcgacc cgtttgccaa gcagagtctc acgaaatctt
    22501 ccctctttgc cttcaattac atctgaaaac gacttataca ccttattatg accatcccgc
    22561 attggttgtc cacggattcc attatcaaga agtgtatcta cggcttcttg taccaatttc
    22621 tcctgacaca ttactaattc ccctggcgta gatctacttg ttgttaatag atcggtaaga
    22681 gtattgttcc gatagataac tcttctatag agttcattaa tatctgaact cattagttta
    22741 cctccctcta tctgaatgat cggtctcaac tcgggaggaa gaactggtaa tagacataaa
    22801 accatccact ctgggtctat atttgttcga ataaaatgct tagctaattc tatgcgtcta
    22861 accaaaaaat cccttcttct tccaattttt cgatcttccc attcattacc tgtgggtcct
    22921 tcttccccta attctttcca ttcgacccac gaataatcta taataattcg caaatctaga
    22981 tcggctaatt gttcccggat agcaactgct ccagtagaaa tttctcggtt gcgaaatata
    23041 tcgaaacctt gggtagtaaa aaaaagtggg atgctgtatt tccaggattg gatttcatat
    23101 tcgaataaac ctcgtaatcg taaaaaagtg ggttttttag ctataggcct agcaaaagaa
    23161 aaattgggat aggatcctat aggatctccc ccccttcaaa atcggacatg agcgtttccc
    23221 ctcatccggc tcaagtagtt acaccaaatt aaggctaaag aaaggggttc ccactttcaa
    23281 attctagaaa acaccctaaa caactactcc ttactcaagt tcctagtgaa gactaagcaa
    23341 catttcctcg attcatttta aatgcaatgt tcaatttttg agtagtctac ttcccccgaa
    23401 tcatgaatct cctattcaaa ttaaaagaaa gaagtacctt gaaattcata agggatttcc
    23461 ttgtctatgt atcgttccat gcgatctttt aggtcctgct tcacctcgac ggttatgcca
    23521 cgatgtcctt aaagcctata tgcgatgtat agactcccgt aaccatgacc tatttgctta
    23581 tttgaagata atttcatttc tttctaaaga agaagtcttt ttttttcacg aggtacaact
    23641 atcaattttt atttcttttt tactgaatcg accatagacc catccccctt ttgatttggg
    23701 agtattgaat acacccctta ttctgagctt catgttactc ctacatgtca gattctgggc
    23761 atcccaattc gattgactgg gatgacagtt tcatatttct aatctgtaaa atcaaaattt
    23821 cgatcaaatc acacatcgca atatactaga ccttctaatt ctttaagagg tttatctaaa
    23881 agattcgcga tataactagg aagacgtttc aaataccaca cgtgggttac tgggcatccc
    23941 agttttatgt atcccatttg atatcttcgt atccgagaat caacaaattc aactccgcat
    24001 tgttcacaaa attgcgggtc ttgcttttca tctccgatta ctcgataatt tccacaagca
    24061 caaattccac ttttaatagg tccaaaaatt ctttcacaaa ataatccatc tttttccggt
    24121 ttattcgttt tgtaatgaaa agtatagggt tttgtcactt ctccaactat gtctccatta
    24181 ggtaggattt tattggtcca agcgcttatt tgttgaggag agactgatcc aattcggagt
    24241 tgttgatgtt tataccgatc aatcatagaa gcaaatttgt gattcattcc gattaagctt
    24301 ccttcttatt aatctggaag tttttctcag atacaaggaa atgattcagt tccaaagcca
    24361 aagatcgtag ttctcgaacg agcaatcgaa aagattctgg agcatcttcg ggtttaggta
    24421 ttgttcctcc aatgatcgta gtaccaagta cttcttggcg agctctaata tgatcggatt
    24481 tataagtaag catctcttgt aaaatatgag caacaccaaa gccctcaaga gcccaaacct
    24541 ccatttctcc gacccgttgc cccccttgct tggaccttcc tctgaggggt tgttgggtta
    24601 caagtgcata atgcccactg gaacgtccgt gtattttatc atcaacttga tgaattaatt
    24661 tcaagatata aggctttcct attataacag gttgttcaaa aggatctccc gttcgtccat
    24721 caaatattct gctttttccc ggatactcgg gttcaaagac ccatggattc gctgtttgtt
    24781 tactggcttc atataattca gaaaacacga gttttctcga agcctcttgt tcatatctct
    24841 catcaaaagg tgctattcta taatgtctat ttagcagacc ccccgctaac ccgagcgagc
    24901 attcaaatat ctgtcctaca ttcattcgtg aaggtactcc taatgggttg aagaccatat
    24961 caacaggcct tccatcttgc aagtaaggca tatcctgtct aggcaaaatt ttggaaatga
    25021 tccctttatt tccatgtctt ccagctactt tatcacctac tttaatttca cgtttctgtg
    25081 aaatatatac acgaatcgtt tctggattat aactggaacc cccctttttt tggatccatc
    25141 tcacatcaat aactcgaccc cgaccgccta taggtagttt tagacaagtt tcctttgaag
    25201 tggatacctg aatgccaagt atggcccgta ataatctatc ttccggagca tacgatgatt
    25261 ctttcgccgt ctgaggcgtt aatttaccta ctaaaatatc gcccgtctcc acccaagatc
    25321 ccagcataac aattccattt ttgtctaaat tgcggagtaa acggacttct agatgtggta
    25381 tttcattagt gatcctttcg ggaccttggc ttgttacatg agtctgaatt tcatatttcc
    25441 gtatgtgaaa agaagtataa atatctctat atatcagacg ttcgctaata agtaccgcat
    25501 cctcaaaatt gtaaccttcc catggcatat aagctactaa tacgtttttc cccaaagcga
    25561 gttcgccacc aaccgtagcg gcaccatccg ctaaaacttg tcccttttta atgcatctat
    25621 cccgcccaac ctggggctgg ggtttttgat gcatacaagt atttttgttg gaacgttgat
    25681 acataactaa tggaatacct attgtatctc cattgcccga taaaacgatc ttgtcaatat
    25741 ccgtataaag gacttttccc tcgtgttcgg ctatagcggt aacccctgaa tctagggcca
    25801 cttggcgttc caacccagtt ccaacaatgc acttctcgga ccgagagagc ggaactgctt
    25861 ggcgttgcat attcgaactc attaaagccc gattcgcatc attatgctcg ataaaaggaa
    25921 tgagggaagc tccaatagaa aaatattgga agggataaat acttcgaaga tgaacccgtt
    25981 cccacgaaat agtcaggaat tcttgacgat atcgagtcgg aacaacctgt tcttcctgaa
    26041 taccctgact cagcgccaaa gaatttcctg ccgctaccat atagtattca tctatacttg
    26101 gtgataaata aagcattcgt atctttttcg atttctcaaa gatttcataa aatgggcttt
    26161 ctagagaccc ccaataacca attctcgcat gaattgctaa ggatccaata agtccaacat
    26221 tgattccttc agacgtgtca attgggcaaa tgcgcccata gtgactagga tgtatatctc
    26281 gtatccgaaa actagcagtt cgtcctgtca atcctccagg gcccaaataa ctcaattttc
    26341 tcccatgaac tatttgtgtc aatggattag ttcgatccaa aacttgagat aatgggtgta
    26401 atccgaaaaa agaatcataa gtggttgtta atggagttga agttaccaaa ttttgaggag
    26461 tcggcatcaa tttatgccta attgctccgc ctatagttcc tctaaccgca ttttctaacc
    26521 gaaccagggc caatccgaat tgatcttgta agagatccgc tacagaccga atacgtttat
    26581 ttttcaaatg attcatatcg tcaagtgtac ccattccaaa tttaagtcca atcaaatgat
    26641 ccgcagctgc caatacatct cgtggtaaca aaaatatatt gttttggggt atattaagat
    26701 tcagcctctg gttcatattt cgtcgaccaa tccttcctaa ttcgcatctt tggtgaaaaa
    26761 atttcttttg taattcctta cataaggatt cagaaaatac cggatctccg cctacacaag
    26821 caaattgttg ataaaactcc aaaatggcat tttcttttga cccaattttt tttttctctt
    26881 tatcagtcag gaaagacaag aaaatttcag ggtagcaaat attctctaga atttctctta
    26941 gattcgaacc catagctgat gatagaacta gaatagatat tttctgtttc ctactcacac
    27001 gagcccatat ccttgctttt ctatcaatct ctaattctaa tcttcctccc caatctgata
    27061 ttatggtgcc cgcatagacc aaaattccgt tatggtccaa ttctgaccgg taatagatac
    27121 ctgggctttg caatatttga ttgatcacaa ttctgtatat tccatttact ataaaagttc
    27181 ccaaggaatt cattagagga atgtttccaa taaaaattgt ttgttcttgc atatcccctc
    27241 tgcttttcca aattaatcct gcggatacat ataattcaga agaatatgtg agtgattcat
    27301 atacagcatc tctttctttt atcaaaggtt ctaccaattg atatgtttcc acaaataatt
    27361 gaaattcaat ttcttgatct gtatcttcaa tttttggaaa cttataaagt tcttctgtta
    27421 agccccgatc aatgaaccta caaaatcctt caaattgtat ctgattcaac ccgggtattg
    27481 tagacattcc cgcatttccg tcaccgagca ttttgaattt cccatttatc aaaaaatccc
    27541 attcttttct cattctgcat tgaatcatat gaatcgatct agcaatgatg gaatttcgat
    27601 tctgtttact gaatcacatg aaattttacc caactccata tatatggaat gtatgaaata
    27661 cgtatgaacg gaggaaaaaa gatgatttta gacttaatta cttaatttta gacttagtta
    27721 aattggaatt tctaagagac agatccaaac ggaaagggat tgataaattc cacttagaat
    27781 tatggagttt ttttattttg tctagaatag aaaattcact ttataccatt attatgatat
    27841 tacatattcc aatccgattg gatatcagaa aaataaatgg attcgggatt tgatccattc
    27901 acggagataa agacataata atcagaaaca atataacaat agaaagttca ttttttgagt
    27961 acttaactct ttcgtgaatt ccattgttcc aaaaatgatt tgcggagaac tcctttttct
    28021 ttttttcgta gaatttttat ttttagaata cgattgaagt gcataagaag gcttgtattt
    28081 attaaacccg cgctgctata gctatctatc catacatcgc tctcctttat tgcagacttc
    28141 tactcgggac agcacatgtc gtactctatc aaaatttcta ttttctcttc aatctaatca
    28201 atcaaaaatc taatcaatca aaattgcagt acgacaagtg tgcgccaatt ccctataaac
    28261 aggcatcata cacaaataat ataccccata agctaactgt ggaacacaac ttatgtttgg
    28321 ggtttacata tactaataat tgacattata attgaaattg agttgagaag gtttttttca
    28381 ataaaaaatc aagactgatt agttatatat caattttgat tttcttatat catttatcat
    28441 tacggaaaga caatttgaga tgtaaatcca agagtgggtc atgaatttac agtcatatag
    28501 ttaatggttc caatttgttc tgaattttgg cttttgtaac tgaaaaaagt tcccatttgg
    28561 ttttttaata gaaaagagag gtatttagat attgggtgtt ttgagatact ataaaattaa
    28621 ttgaagggaa ggagctggcc cccccaaaaa aaacaaataa caaataaagg ggaatatttt
    28681 catcgatttt gtatcgtttt ggcggcatgg ccgagcggta aggtggggga ctgcaaatcc
    28741 tttttcccca gttcaaatct gggtgtcgcc tgattaacaa aagacaagac tcgaaatccc
    28801 ttattcttta ttctcctttg ctgttataac tcgccgaatt tttcccagca aaacacgcgt
    28861 agtcttgaga ctttcttgat tggaaacagc agggggttcc cttctttaaa ttaaagtgcc
    28921 gtaactcgtt gtatttagga ttcaaggaaa gattgtagta gtggaagggc tatcatatca
    28981 aataaagagt taccgatttt ttccattact aatgtcgtgt ctactggccg ggtcttgaat
    29041 tagattggat ggataattgg cttttttctt ttacttaatg ataatgaagg acaagaaaaa
    29101 taaagaatag gtatcagtat tcctacatat atatattagt agcattccct ttgatacttc
    29161 aaaagaaaag cgtaactgca gtttcatttt tcatatttat tggactttca tcaagggtgt
    29221 tgggtcagaa tccccttttg actctgcacc agtgattcca ctattattaa taaacactaa
    29281 tggaataatt ccttcatatt cagagagata ggggacataa ttcacatgga tatagtaagt
    29341 ctcgcttggg ctgcgttaat ggtagtcttt acattttccc tttcactcgt aatatgggga
    29401 aggagtggac tctagagata ctacgaattg agttggggaa tcaaattgta tcactttttt
    29461 atagatcgtt ttgcaaagca taaataatct ttattaatta tttaatatat tgaattcatt
    29521 aatttaattc aatttcgaat taaattaatg aattaataaa aatatcttca ttccgaaatt
    29581 gtattggctt ttatttctgc tgtgctttat tgacgcgttt gctatcatgg ctgaaggatt
    29641 caaaatcaat agaataaccc ttttcgaatt tcgaaatccg aagaagttgc catagaactc
    29701 cttggattat ctgtaaaccg cgcaatcaat tacttctttg aaatgctaaa aaaaagatta
    29761 ctttttaatt ttctataaat tagaaaataa taagagttgc ctcgcgatta tttcagattg
    29821 attggaatca acaaaaataa aatagataaa ggaaacaaat agatgaagca aagaaataga
    29881 attgagatac tatgtacatt ccatatattt aattgatatt aacatttatg aagatccata
    29941 tacatattgt agattgatct cgattcagtt tgtatctttc tagattacaa taataaaaat
    30001 ggatagtatg gtcgaacgat tcatttttga atcgttcgac catactatta ctatcggagc
    30061 ttagaggcta ctgcggattc tagtccgttc attgcatttt ggaaattgaa ttcttttttt
    30121 gagttcttaa atcattgata agaactaaga aatcaagtgt aattcaaatt aatcacttta
    30181 attactttga ctgaccgttt ttacatatat tataagtaaa aaagcagtag gaactagaat
    30241 gaacagtgca gtagcaataa atgcgagaat atttacttcc ataatctcat cgtttcgttt
    30301 tttttttttt tacttcgcaa taactcggga tttaatccct ttaatcccat agagatgata
    30361 aatctttcgt ttgtcaattc aatgggatcg attagatttc aatgatattg aatcggatca
    30421 atatcatgaa taacaatatc tgagctatca agtcgattca tcgtcgagaa ttgaatagta
    30481 taacataggc ggatctttta tccacatacc aatacaaact tagattcctg attcactcaa
    30541 aagaattcct ttcctttcta ttttaagact ttattttgat ttatcattct tttacattct
    30601 gtcttttcga taacctaccg cctttcttgt acaatctgct ttccacttcc attgtttcca
    30661 aacggtttac aaataaaccc aaacaaacag aaaatagaaa aaagcaagga gttaagttct
    30721 aaactccttt tttttaatga tctccttttc ttggaaaaca aagaaaaaga aggatacctc
    30781 ggggaatgaa actataccat ttgtacccag tttaacagaa aatggagaga gataattatg
    30841 tattttttta ttggatttgg atccgtcggg actgacgggg ctcgaacccg cagcttccgc
    30901 cttgacaggg cggtgctctg accaattgaa ctacaatccc ggataaataa aataaataaa
    30961 taaaacgtac agcatccgta ttcttatgat ttgattcaaa ccatttcgat ttcgattaat
    31021 agtgccctgt tgtaacagag acatgagtga tatccacatg aatatacact ttagtgaaag
    31081 aagaaagcag cacggattat tgattattag taatcccttc gttattgcca aatcgattga
    31141 gaatccattt ttcattgaaa aaagcgtctt tttgtctttg ctttcttctt ttcattagac
    31201 tttctactta ataatcctga tagaaatcta gatcactagc aagatcagaa tcagaattta
    31261 tgagacaaaa taaatggaac aaataaaaaa atagtggtgg ggatatatca gaaaatttga
    31321 cttttttgat tctttcatat cttacatttc tggaaaacta aaggggttat atcatttcat
    31381 ggtgaatcag cgaattatta attattgggc cgagctggat ttgaaccagc gtagacatat
    31441 tgccaacgaa tttacagtcc gtccccatta accgctcggg catcgaccca gaaagagtct
    31501 attcgagtct tattgataat ccatgatcaa cttcctttcg tagtaaccta cccccagggg
    31561 aagtcgaatc cccgctgcct ccttgaaaga gagatgtcct gaaccactag acgatggggg
    31621 cataattgcc cgaccgccat catactatgc tcatagtatg agcagttttt tgaaattgtc
    31681 aatataatgg aatggtatga ctagatccga aggatcttta cgtcttttct gatcccatac
    31741 catagcattt tttgattcgt tttcgtcatt tatattcatg aatcactcat tcgaatcttt
    31801 attctgaaga ttctagaaaa ttaatataaa aaaaagaggg ttaaacttca tttcttccac
    31861 tttcactttc attcattgat taacttcttg ttaagatcag agaggcgtat ctccatatca
    31921 cactaagcca ggaaattaac agatgagaaa tcgaaatctg aaaatctggg ggatcaacaa
    31981 gttatcaaaa tctgtttttt ctctaaaaat agggttcaga gcacaaccaa aatcccttca
    32041 gcacatgctt caataaaata tcttggatct acgtcgaatt ggtaggtaca tgtatccatc
    32101 aaatgaattt tgtttcgttc tgatgggggt caggtcactt caaatcaatt tcattcgggt
    32161 tggtcttgaa acaattaatt ttgttgatat ttatcaaatc caatatcaat aaacaaaaat
    32221 taccttatac ctatactcct taagtaaatc caaatactcc ttaaataaat caaaattatc
    32281 gttcccgaag gggacactaa ctagtatgag tctactgtgt atacttataa tagaacttat
    32341 aatatatata tatatacata gatagatcca tcttatgcgc ctactgactc attcagtaat
    32401 tgaataaaat ggccctttta actcagtggt agagtaacgc catggtaagg cgtaagtcat
    32461 cggttcaaat ccgataaggg gctttttggc cgttttgata aaaaacctca agcggtaata
    32521 ttaatattta aacgaagaat aaagatatta cttttttttt tgtaataaaa aaagagtaac
    32581 caactgtata ataatgtaat tctaaactat ataatttaat gataaaaagt tacccttata
    32641 atgagttcta gtatactaat tagactagtc attctagttc gaaaagaaag tttcacattt
    32701 gtttattata atgagtaatg ataatgctaa gtcgtttctt caattgccca atatttttct
    32761 tttccattat tccagtcaaa tccattgtaa agattagaaa tcaacaaaag aaaaagtaag
    32821 tggacctaac ccattgaatc atggctatac ccactatgct gatattaaaa tttaaaattc
    32881 gatagatatg aaattggaac cgtagatctt ttttttattt catatttctt ttgactctgc
    32941 aagaatctgt cgatatttcc gattcaatct tcttgttcct agacgttcca taggaaaaac
    33001 ttgatattcc gttcctctac agaaaaagga ttattccaag ttacaacaca agagagattt
    33061 acaatatatt tggattcccg aacacacgaa gatccattgg gatttctatc taatattctg
    33121 atttctatct atataaatct tatatagata gaaatcagat catggcttca tgtatcaaat
    33181 attttaatat caatgcatac gatctttttg ttccgacaat gtgaggaaag tggatgtgag
    33241 aaagaaactt tcatttacag tctcttatta tttcatttaa tattgtattg aattattgaa
    33301 ttaaaaattc tctttttgtc tctgacatat atctgacata gaaaagtaaa taaaaagata
    33361 ttcaaagtct atttcttgct tcgacctgcg aaaaagctac tctggagttt tctattaatc
    33421 tgaaagaaaa gggaatataa taaagaagac aataaaaaaa agaaaatgaa aaaggaaagc
    33481 aataaaaaag aaaatatata ctactgtagt agtttaatac acatagaaag cagaagagta
    33541 cataaaaata ttaatttttc tcaatctcac ggacaagagc caagaataag attagttggt
    33601 agaacgagat tgtgagtctg gggatcaacc agtaatgaga gaagggatca cttcttcctt
    33661 gaattgaaga gttctttcaa aaaatgaatc tatctgattg ataagttata agacaattca
    33721 tggttcaggt tgagacgatt attaagaata ggaaggaata cacgaattga gttcatggat
    33781 ttagctaagt cagggtcaga ctatggacca ctaaagggtt ttatcttcga aaccaattcg
    33841 caggggcagt gtacgagaaa tcaaattcta tcgaaatgat cgaatcctcg aacgccccga
    33901 aagtgccata acataaggtg ttcggaaatg gttgaagtag ttgaatagga ggaccgttat
    33961 gactatagcc cttggtaaat ttaccaaaga tgaaaatgat ttatttgata ttatggatga
    34021 ctggttacgg agagaccgtt tcgtttttgt aggttggtcc ggtctattgc tctttccttg
    34081 tgcctatttc gctttagggg gttggttcac aggcacaacc tttgtaactt catggtatac
    34141 ccatggattg gccagttcct atttggaagg atgcaacttc ttaaccgccg cagtctccac
    34201 tcctgctaat agtttagcac attctttgtt gttactatgg ggtcctgaag cacaaggaga
    34261 ttttactcgt tggtgtcaat taggcggtct ttggactttt gttgctctcc acggcgcttt
    34321 cggactaata ggtttcatgt tacgtcaatt tgaacttgct cgatctgttc aattgcgacc
    34381 ttataatgca atagcattct ccggtccgat tgctgttttt gtttctgtat tcctgattta
    34441 tccactgggt cagtctggtt ggttctttgc gcctagtttt ggtgtagctg ctatatttcg
    34501 attcattctt tttttccaag ggtttcataa ttggacattg aatccatttc atatgatggg
    34561 agttgccggt gtattgggcg ctgctctgct atgcgctatt catggtgcta ccgtagaaaa
    34621 tactttattt gaagatggtg atggtgcaaa tacattccgt gcttttaacc caactcaagc
    34681 cgaagaaact tattcaatgg tcaccgctaa ccgcttttgg tcccaaatct ttggggttgc
    34741 tttttccaat aaacgttggt tacatttctt tatgttattt gtaccagtaa ctggtttatg
    34801 gatgagtgct cttggagtag tcggtctggc tctgaacttg cgtgcttatg acttcgtttc
    34861 ccaggaaatc cgtgcagcgg aagatcctga atttgagact ttctacacaa aaaatattct
    34921 tttaaacgag ggtattcgtg cctggatggc ggctcaagat cagcctcatg aaaaccttat
    34981 attccctgag gaggttctac cccgtggaaa cgctctttaa tggaacttta gctgtagctg
    35041 gtcgtgacca agaaaccacc ggtttcgctt ggtgggccgg gaatgcgcga cttatcaatt
    35101 tatccggaaa actgctggga gctcatgtag cccatgccgg attaatcgta ttctgggcgg
    35161 gagcaatgaa cctatttgaa gtggcccatt tcgtaccaga aaagccaatg tatgaacaag
    35221 gattaatttt acttccccac ctagctactc taggctgggg ggtaggtcct gggggagaag
    35281 ttatagacac ctttccatac tttgtatctg gggtacttca cttaatttcc tccgcggtat
    35341 tgggctttgg cggtatttat catgcacttc tgggacctga gactcttgaa gaatcttttc
    35401 catttttcgg ttatgtatgg aaagatagaa ataaaatgac cacaattttg ggtattcact
    35461 taattttgtt aggtataggc gcttttcttc tagtattcaa agctctttat tttgggggcg
    35521 tatatgatac ctgggctccg ggggggggag atgtaagaaa aattaccaac ttgaccctta
    35581 gcccaaatat tatatttggt tatttactaa aatccttctt tggaggagaa gggtggattg
    35641 ttagtgtgga cgatatggaa gatataattg gagggcatgt atggttaggt tccatttgta
    35701 tatttggcgg aatctggcat atcttaacca aaccttttgc atgggctcgc cgtgcacttg
    35761 tatggtctgg ggaggcttac ttgtcttata gtttaggtgc tttatctgtt tttggtttca
    35821 ttgcttgctg ctttgtctgg ttcaataata ccgcttatcc tagtgagttt tatgggccca
    35881 ctggaccaga agcttctcaa gctcaagcat ttacttttct agttagagac caacgtcttg
    35941 gggctaacgt cggatccgct caaggaccta ctggtttagg taaatatcta atgcgctctc
    36001 caactggaga agtcattttt ggaggagaaa ctatgcgctt ttgggatctg cgtgctccct
    36061 ggttagaacc tctaaggggt cccaacggtt tagacttgag taggttgaaa aaagacatac
    36121 agccttggca agaacgacgt tcggcggaat atatgactca tgccccttta ggttctttaa
    36181 attctgtggg tggtgtagct actgagatca atgcagttaa ttacgtctct ccgcgaagtt
    36241 ggttagctac gtctcatttt gttctaggat tcttcctatt cgtaggtcat ttatggcacg
    36301 caggaagggc tcgtgcagct gcagccggat ttgaaaaagg aattgatcgc gattttgaac
    36361 ctgttctttc catgactcct cttaactgag acaggggatc aaatgcttat gcttaaaata
    36421 ggaatcgatt ttatttcacc atacatattg agggaggtgg gtcatactta aaaaggactc
    36481 ctttttactt tcttttcaac tcatttatat cgaatcgatt ttctattttt tctggctcgg
    36541 ctagcctacc tagccgagtc attctccttt atgagacgaa aaagtcaggc aaaaccaaaa
    36601 taaataaaga aaaaatggat tccccgagca aaaggagaga gagggattcg aaccctcgat
    36661 agttctttgt tccgaactat accggttttc aagaccggag ctatcaacca ctcggccatc
    36721 tctccgaaag acaatttcta ttttactttt accgaataga acatggccat atgagtggat
    36781 accatcacta tgtatagaaa gatatgaggt gtgaatctct aggtcaatct atctatccgt
    36841 attatctaga aaatagatgg atgcatgatc cagcactccc atttttgaag tcaaaaaaag
    36901 gtactctcga ctccatgtcc gaataaaaaa gtgctaaaaa gttgtatata cgttatatag
    36961 aattaatgga ttcatgttag taaaatccct ctatgatgca ttttattcaa attttttgac
    37021 tgatagaggg atcaaatggt atagttattt tttggggtag cttggaggat tagaaacatg
    37081 actattgctt tccaattggc tgtttttgca ttaattgtta cttcatccat cttactgatt
    37141 agtgtacccg ttgtatttgc ttctcctgat ggttggtcga gtaacaaaaa tgttgtattt
    37201 tctggtacat cattatggat tggattagtc tttctggtgg gtatccttaa ttctctcatc
    37261 tcttgaatct attcgttcca gatccaacaa taacccggcc cttccctata attttttctt
    37321 tttctttatt tgcattttgg agacttatag tcaatttgaa tctgtctcac aacccgaaaa
    37381 agaaaaaatt atagagaggg ttccaacttc tggaacttga atgaaaaaaa aaaataataa
    37441 taatatttat attaatctaa ataatagaat tctaatagaa tagaattcga atataaattc
    37501 gaattttaaa gaaatttgat atatattaaa tagaaataaa tagaaatcaa ataagaaata
    37561 tattctataa tttttaatag atttaataga aataagatat tcaaaaaaat tcaataatta
    37621 aaattaatta attgaaattc ttatttcaat atttaagaat attgaatttg aatttgctat
    37681 tcgcttttta agatgggttt tgaattgttt taattggttg ggttggatgg tgaaatttga
    37741 tggaatcccc ccgaagagag tatctggcct aactctggat aaacattatc cgggcatttt
    37801 accaaaaaaa atgcggatat agtcgaatgg taaaatttct ctttgccaag gagaagacgc
    37861 gggttcgatt cccgctatcc gcccaggata aagtaattta tttaataaga taaaagaatc
    37921 attatagttg accgtgatag tatagtggtt ctatctttcc aacccaatag aaaaagaaaa
    37981 gtgttaatta attactagtt aacaaaatca aacctaattt tttttttgtc aaaaaaaatt
    38041 gaaaatgttg cggagacggg atttgaaccc atgacctcaa ggttatgagc cttgcgagct
    38101 accaaactgc tctaccccgc gatgaagaaa agaactggga actaatgaac aaccaaggat
    38161 tgaatgtgcc cctcttccat atctgtacaa atagaatagc ctatttatac agaatggtaa
    38221 aggggctcct ctatgatcta tgatcataga gaaaaataga aaaatgaagg gatattttaa
    38281 tccttaccaa cttgatcttg ttgcccccgg caacaaacat gcgtgaacca tttcacgaag
    38341 tatgtgtccg gaaagtccaa agtctcgata gttagctctc ggttttccgg tcgaaaaaca
    38401 acgtcgatga agacgcgtag gtgcactatt acgcggtggg gattgtaact ttccatgaat
    38461 tttccatttt tcactcaacg acggagcttt gtttatttct ttttttgagg atcgccgaat
    38521 caaatgatat ttttgttcta attgttgcct tttcttctcc ctatgaatca aacttttctt
    38581 tgccataacg gttcagtttc tattattatc aatgatacaa gtcggatcct agatgtagaa
    38641 atagggctgt agaaatataa gaaggcatat ccctttctcc atcgaaagaa attatattat
    38701 cgcgcagata caagacaaaa agaaggaaga attaaccaaa tttacccgat gtagaggcaa
    38761 tcaagaaagc ggcataagtg aatatataac ctacagaaaa gtgagctaat ccaaccaatc
    38821 ttgcttgcac aatagaaagg gccactggtt tatctctcca tcgaatcaaa tttgccaaag
    38881 gtgtgcgttc gtgagcccat gctaaagttt caatcaattc ctgccaatac ccgcgccagg
    38941 aaattaagaa cataaatcca gtagcccaaa caagatgtcc aaataagaac atccacgccc
    39001 agactgataa actattcata ccaaacgggt tatacccatt gataagttgt gaagagttta
    39061 accatagata atctcttaac catcccatca aataagtgga cgattcatta aactgtgaaa
    39121 cgttaccctg ccataatgtg atgtgcttcc aatgccaata aaaagtaacc catccaatgg
    39181 tatttaacat ccagaaaact gccaaataaa atgcatccca agccgaaata tcacaagtac
    39241 cgcctcgtcc cggaccgtcg caaggaaaac tataaccgaa atccttttta tctggcatta
    39301 acttggaacc gcgtgcatct aaagcaccct ttactaagat caatgtagtt gtatgtaaac
    39361 ctagagcaat agcatgatga accaagaagt ctccaggacc tattgttaag aatagtgaat
    39421 tactattttc attaatagca gttaaccagc caggcaacca tatgcttcga cccgcattga
    39481 atgctgggcc attcgttgaa gataaaagta cgtcgaatcc atatgaagtt ttaccatgag
    39541 cagattgtat ccattgggca aatatcggtt cgatcaagat ttgtttctcc ggagtaccaa
    39601 aagcaagcat gacatcatta tgaacataaa gtcccaaagt atggaacccc agaaacaggc
    39661 tggcccaact taaatgggat atgatagctt ctttatggtc taacattctt gccaatacat
    39721 tatcctcgtt ctgttccgga ttgtaatctc taataaaaaa aatagctcca tgagcaaaag
    39781 ctcccgtcat gatgaatccc gcgatgtatt ggtgatgagt atataacgca gcttgagtag
    39841 taaagtcttg tgctatgaat gcataagcag gtaaagagta catgtgttga gctaccaagg
    39901 aagtaataac ccctaaagag gctagagcaa ggcctaattg aaaatgaagc gaattattga
    39961 ttgtgtcata aagaccctta tggccgcgcc ccaatcgtcc tcccggagga atatgggctt
    40021 ctaaaagatc ttttatactg tgcccaatcc cgaaatttgt tctatacata tgaccagcaa
    40081 cgagaaaaat aaatgcaata gctagatgat ggtgtgcaat atcggtcagc cataaacttt
    40141 gagtttgtgg atggaatcct ccgagaaggg ttagaatggc agttcctgat ccttgggagg
    40201 taccaaataa atgactactt gaatcggggt tttgagcata aagattccac tgacctgtaa
    40261 aaagcgggcc caacccttgg ggatgtggta atacatctaa gaaattattc catcgaacat
    40321 tttctcccct ggacgcagga atagcgacat ggactaaatg ccctgtccaa gccaaggaac
    40381 ttactccgaa cagtcctgac aaatgatgat tgagacgaga ttcagcattt ttgaaccacg
    40441 aaacgctggg tttccatttc ggttgtaggt gtaaccaacc cgctattaag gatatggcag
    40501 aaagaaataa tagaaaaaga gctccagtat aaaggtcttc attagtacgt aaaccgattg
    40561 tataccacca ctgataaaca ccagaataag cgatattcac tgggccaaga gcaccccctc
    40621 gagaaaaagc ttccacggcc ggttgaccaa aatgaggatc ccaaattgca tgagcaatag
    40681 gtcttacatg taaagggtcc tgtacccatg cctcaaaatt tccttgccaa gctacatgaa
    40741 acagatttcc ggaagtccac agaaaaatga ttgctaattg accgaagtga gaagcaaaaa
    40801 tattctgata aagacgttcc tcagtaatat catcatgact ctcgaagtca tgtgcagtag
    40861 caataccaaa ccaaatacga cgagtagtgg ggtcctgagc taagccttgg ctaaaccttg
    40921 gaaatcttaa tgccataatg cctttcaaat cctcctagcc attatcctac tgcaataatt
    40981 cttgctaaga agaacgccca tgttgtggca attccaccca gaaggtaatg ggttactcct
    41041 acagcacgtc cctgtacaat gctcaaggct ctaggctgag tagcaggagc aacttttaat
    41101 ttattatgag cccaaacgat ggattcaata agttcttgcc aataaccacg cccactgaag
    41161 agaaacatta aactaaatgc ccatacaaaa tgagcaccta ggaaaaaaag gccatatgca
    41221 gataatgaag aaccataaga ctgaattacc tgagacgcct gtgcccataa aaaatcgcgg
    41281 agccacccat taatagtaat ggaactctgc gcaaaatttc ctcctgtaat atgagttacc
    41341 accccttgat cgcttatact accccaaaca tctgactgca ttttccaact gaaatggaat
    41401 attactacgg agattgcgtt gtacatccag aatagtccta agaagacatg gtcccaagcg
    41461 gatacttgac atgtcccccc tcttccgggc ccatcacaag ggaaacgaaa cccaagattt
    41521 gctttatccg gtatcaaacg cgagctacga gcaaatagaa ctccttttag gagtatcaat
    41581 accgtcacat gaatcgtaaa tgcatgaatg tgatgtacca aaaaatccgc ggttcctaat
    41641 ggaataggta acaaggctac tttgccaccc actgtcacta aatcaccacc accccaagtc
    41701 aaactggtgc tcgctgttgc accaggggcc gttccaccag gtgctaaagc gtgggtgttt
    41761 tgtatccatt gagcaaagac aggttgtaat tgtatagcgg tatctgaaaa catatcttgg
    41821 ggacgtccta aagcgctcat ggtatcatta tgaatataca aaccaaaact gtgaaagcct
    41881 agaaatatac atacccagtt gagatgtgat atgattgcgt cgcgatgcct aaggacacga
    41941 tctaatagat cgttgtatcg agtagttgga tcataatctc ttaccataaa aatggctgca
    42001 tgcgcagcag caccaacgat gagaaatcca ccaatccaca tgtgatgtgt gaacaatgac
    42061 aattgtgtcc catagtcagt agctagatat ggataagggg gcattgaata catatgatga
    42121 gctacaacaa tggttaaaga tcctaacata gctaggttaa gagataattg agcatgccat
    42181 gacgttgtta ggatctcata tagcccttta tgaccctggc ctgtaaatgg acctttatga
    42241 gcttctaaaa tctcttttag accatgacca atgccccagt tggtcctata catgtgaccc
    42301 gctatcagga aaagaattgc aatagctaga tgatggtgtg caatatcggt cagccataga
    42361 cccccagtta ctggatctaa tcctccacga aaagtaagaa attccgcata ttttgaccaa
    42421 ttcaaggtaa aaaatggggt tgctccttcg gcaaaactgg gataaagttg agccaaaaga
    42481 tcccgattca agataaattc atgaggaagt gggatctctt taggatctac tccggcgttt
    42541 agaaattggt taatcggtaa agatacatgt acttgatgtc ccgcccaaga aagggaccca
    42601 agccctagta gccctgctaa atggtgattc aacatagatt ctacatcctg aaaccaagcc
    42661 aattttggag cagctttgtg ataatggaac caaccagcaa aaagcattaa ggctgcaaag
    42721 atcaatgcgc caattgcggt acaatagagt tgtaattcac tagttattcc agacgctcgc
    42781 caaatctgaa aaaaaccaga ggttatttgt attcctcgga aacccccgcc cacgtcaccg
    42841 ttcaatattt cttggcccac gattggccaa accacctggg cactaggtcc aatgtgagta
    42901 ggatcactta gccaggcttc ataattggaa aaacgagcac cgtggaaata catgccactc
    42961 agccaaagaa aaatgatgga tagttgtccg aaatgggcac taaatacctt tcgagagatc
    43021 tcttccaaat cactggtatg gctatcgaag tcgtgagcat cagcatgtaa gttccagatc
    43081 caagtggtag tatcaggtcc cttagctatt gttcttgaaa aatgacccgg tctggcccat
    43141 tcctcgaaag aagtttttat gggatcccta tctaccaaaa tttttacttc tggttccggc
    43201 gaacgaataa tcattgagtc ctcctctttc cggacaacac atacaaagaa acccgccaac
    43261 agttagtcaa gtcattagtg aacctatgag agatgcttat aattagtctt tttctcgtct
    43321 acttctatct cccatctatt tattttcttt agttattcac tagagcaatt atgatctgga
    43381 agtcgatcca gggcaagtgt tcggatctat tatgacatat ccatgaggtg ctcaacggac
    43441 cttattaatc ttttttagtt ttagaaaacc ctttcccggt gtcaaaaacc cattttttta
    43501 catagtgtat tcatatctca attagaaatc tctaaacgga gctactttct gtcttacata
    43561 gaacatatta ctttattcaa aattccaaat aacgtgagca gtcattagtc attagtcatt
    43621 actaagataa gagacattcc aggatctata tctataatat ttggtcattc gagggtcact
    43681 tttattagtt ttaatagaat aggagaaaaa aaaaaatgaa ttctctaccg tatctatgta
    43741 ttctttctcc ctacgaaata ccagacgaaa tagaacggcc ttagaaaaga tataatgaaa
    43801 ttctttgatt gggtcttccc agaaaaaggg tcttattatt aaaaacggat gaggccaaca
    43861 aacaattaat tataactata acaaaaaaat agatatataa attctaacga aataaataaa
    43921 cagagagttc ttattcgaaa cgccccgtga tcttcaacca attctgcgct tcaatataat
    43981 taccaggagt gagcgcgata gcttgtttcc aatactcggc ggcttgattg aaccaagcct
    44041 ccgcaatttc agaatctccc tgtcgaatgg cctgttctcc tcggttggaa taggcgggtc
    44101 aattcctttc cttagaaccg tacttgagag tttcccacct catacggctc ggcaatcgat
    44161 ttttttgtgt ccccgttttt ttaatcgact atatcgaatt gaatgagatt tcttatccta
    44221 accaaaagag gttaatttca tgagcatgag tttcaaactt gacttttgat taaattaata
    44281 atcagctttc attttatctt ttctcccacc gtcagaagaa taacataaaa gaaaagcatt
    44341 tctactatcg ttagaatttt ctgaaaggta tctatctcgg tttcgtctaa aaatttatat
    44401 agaatctttg aaaaagtctt ttcttcctaa gaaagaaaag acttactgtc tttgggatct
    44461 gatgctacac cgctgctcaa taccttaggg gatccgcttt attacagaag ttgattccta
    44521 atttttattt catatcatgg acataaataa gcagttctta ttgtatcggc atcggccaaa
    44581 aacctcgcga attggtcttt acggtgcttc ctctatcaat tagatccttt atccatagaa
    44641 taaagtatct aggcatatct atttcttcat attttgactc tatgaagttt ctttctttgc
    44701 tacagctgat aaaaatcgtt ttttgcacga tgcatatgta gaaagcctat tttttttttc
    44761 tagtatttat tagtgtattc gctctttctt ccttctatag tagagatagt cgcacgtaat
    44821 gacagatcac agccatatta ttaaaagctt ggggtaagaa cgggtttcgt tctagtgccc
    44881 gaaaataata ttctaaagct tttgtatgct ctccgttact tgtgtggata aggcctatgt
    44941 tatagagtat atagcttcga tcatagggat caatttctag tcgcatagct tcataataat
    45001 tctgtaaagc ttccgcataa tttccttccg attgagctga catccgttac ggtcgtcatt
    45061 cgattcaaag aattctccgt tccagaaacg tacatgagat tttcatctca tacggctcct
    45121 cccctatgtg cataatgaaa ataatacatg gaatcaaaaa agattgaaat attctcatta
    45181 tgaattcagt ggggctaacg tttttacaag aaatctctag ccaacctttc tgcaaaagat
    45241 attttcttaa catcacgcgt gttgatactg gtactagata aaaatgtaaa ctccaacaat
    45301 ttctttgttc tcaacgccct ttaatttcca ggaattaatc acttcaacag tcttctatgg
    45361 ttctaagggt atccaaagta ccaacgagat ggatgtttgt tatcccaacc attcttttta
    45421 gtcccgatcc caataaggaa aggcggtaat tttaaacaaa gttttcgtgt tgttgattcc
    45481 taggcgtagc gcctcttccc ctatgcggcc tattggtact agtctagtat ggtagggttg
    45541 gcctgtaata tagaacccat aggtgtaacc tttcgctcaa tactcgaatc aacaattgaa
    45601 gcatctgagg ctgcattaat cggggataca cgacagaagg aattgtttta tctagaaact
    45661 tcaccttcaa caagcgtaga ttttttcaat aatctttttc gttcttttct atcccgaatc
    45721 ttccgtcttt ctcctaagac cgaagcggta aataaaaaaa taatcaaatc acaccatctc
    45781 tataataggt aaatgcctct ttttctcctg aagttgtcgg aattattcgt aataagatat
    45841 tggccacaat tgaaaaggtc ttatcaataa aattttgcga tctaggcata ggtagaaatc
    45901 cattctataa ttcttttcat taactctcgt gagaaaacga tcccacaagt aaaggaattt
    45961 tacagtacga aataacataa aagcagactc atatccaatt ttttcttttt gaagggggtc
    46021 aataaaaaat aagaaatatt agaatccgat tcgatttcat ccaaatgtag tagtataaat
    46081 gtagtagtat aagaatgaaa ggaactattc caatttgatc aaagtagaag aatcaaagaa
    46141 tttatcttgc ggattaggag aattcgagaa gtttttctga aattaagatc caaagaagaa
    46201 aaaaatcgaa taattcttca ataatccttc tataatgaaa atagaataac cctccatttt
    46261 gtgttttgtc catagcgggt agacgcttat acactataca atcaaatcga aaaggatgat
    46321 ttatgaattt ggaatagatt tacgggttaa ggggttgttg ttaagcgacc taaaattgga
    46381 aagaaatttt caaattctta tggaaattga attcgaataa aaagataatt atgatcgaaa
    46441 ggtatccatt taccatagtc caacaaaata gaccgatcag ttgattcgtt ccaattcatt
    46501 gattgaatcc ggtaaaaata tcagaaaaag gtaggagcgc cgcctccgtc ttggcaaaca
    46561 agatatatct ttattgttat tgtttttaac cgtttttcaa aaaagattat attatctttt
    46621 tctcccagct ccctggctcg aagaaaaaat actttctttg atgaaaagtt ttccattttt
    46681 atagctagaa tggattcgag tgtctgtacc catctaacaa tcgaatatga acaactcgca
    46741 attcgctcgg attctcggtc ataatcatta tgtaggagag atggccgagt ggttcaaggc
    46801 gtagcattgg aactgctatg taggcttttg tttaccgagg gttcgaatcc ctctctttcc
    46861 gtatcttcac ccaattcacc aatgcttcag acctttcttt gagatagatt ctcaattcct
    46921 aatttctgtg atacggaagg aaagaaagaa cgggcaggga ataaggatct gcctactgat
    46981 ctatgataca tgaatgggag aaaaatacaa atctccggat ccaattcctt accttgtgtc
    47041 cctttactta acttaagtga aagggaaaaa ttgtacgaac ccttggtttg ttattttagt
    47101 taggtttaag tctgacgaga ataatattct acgacaagta attcatttat tttcaaaccg
    47161 acccatttac tatctattat ttgattgact aatcctttat attggaatgc gtgaagagtc
    47221 aaatgctttg gcaattcttc atggtgggat gaatcaagat aattttgaat cagagctctg
    47281 gattttttgt catcccttgc tgtaataata tctcggggtt tgcaacgata acttggtata
    47341 tctactatac gaccattaac taaaatatgt ctatgattaa ctaattggcg ggcttgagga
    47401 atagttgaag ccatacccaa tcgaaaaagg atgttatcta aacgcatttc aagtaattgt
    47461 agtaaaacca gacccgttga tcctttggct tttccggcga tacgaacata tttaagtaat
    47521 tgccgttctg taagaccata atgaaaacgc aatttttgtt tttcttctaa acgaatacga
    47581 tattgagatt ttttcccgga gcgcgattgg tttctaagat cgcttccggc tccaggtctt
    47641 ttactcgtta gtcccggtaa agcccccagg cggcgtattt ttttgaaacg aggccctcgg
    47701 taacgtgaca taaaaactcc ttattttatt gaaatttcat aaacctaaat taaaactaaa
    47761 actgagctaa atgataaatg aagcgaaatc cactgaagta ttgtactaca aagaataatg
    47821 agatgtatca atatccacac acttttttgt attgtatata tataaataga aatcaaaaga
    47881 cggttctttt tcttgattta ttctgctgag gtctaacccc tccaattatg attcataatt
    47941 agaagctcct acaacataat aaatcactgc cccttggaaa agagggacga agccctttca
    48001 atgttctttt ctttcaaaaa gacattatca atcatttttt aaaatcaaac aaatagagaa
    48061 aagccggcta tcggaatcga accgatgacc atcgcattac aaatgcgatg ctctaacctc
    48121 tgagctaagc gggcttaaat aacggcaatg agatggtgca tgcatagaaa tttggtaaat
    48181 tactagaatc ttatctatta actattcatt cttagctatt cataaagaaa agaatagaga
    48241 atcaaattca aaataaatat tgaatattat agaacataac gattaaaata acgattaata
    48301 gaatatagcg atctatagaa tttcgatttc tatatttatc aataataaat atcttactct
    48361 taattaggta ataagagttt tttgttttga attgaaaatc aaatgacatt agaaattgtt
    48421 tttttctaac ctaattttat taatatattc gattctatta ttatatagaa tagaatatac
    48481 agaatattat tattctactg attctatata tctatttttt ctatatctct attttttttt
    48541 ttctagatat ctatttatct attttgaatt atcaatcgaa tccagtatta gcttcttatg
    48601 atacattatc taaattatcc atttttttat tctaattcta aaaaatgatg ctttggcttt
    48661 cgactaaata attcgatttg aattcgaaat taataaaatt attagttata actattacta
    48721 ttatatttat attagaaacg attaattaat atttaattaa tttgaatttt agttattttt
    48781 tgttatgtta tataggatcc gccttagcct taagtaaagg ataagaaaaa aatgaaatta
    48841 aagaaaaaga tgaaatccag ataaatgcaa tgcagataaa tgcaatccat ataactgtaa
    48901 tccagattag aatgagggag tctaatgata catttctccg ttttttgttt tcaacgaaag
    48961 aaaagacgaa aaaaaaaaaa gaatcgaccg ttcgagtatt ctaccggatt gcatgagaaa
    49021 aatgagagta agagaggcat atgttaatgt tatgtaatat atatccatat atattgaatt
    49081 gcggatacag aaaggataga atcatttctg acaagaaatc gaaacacctt tcaatatagg
    49141 aatccgtatc taatgaattc tatgtttcag cgtaaatgaa agaaaaagga gaacggcatc
    49201 gaggtcctaa tctcaaaatg caagggggga tatggcgaaa ttggtagacg ctacggactt
    49261 aattggattg agccttggta tggaaaccta ctaagtgata actttcaaat tcagagaaac
    49321 ccgggaatca aaaatgggca atcctgagcc aaatcctgtt ttacgagaat aaaacaaagc
    49381 aaacaagggt tcagaaagcg aaaaaaggga taggtgcaga gactcaacgg aagctgttct
    49441 aacaaatgga gttgactgcc tttttttggg aaagaaaggc aaattaatcg aatatcgaaa
    49501 ctgcataaag gataagtcta taatacacta tggatacaaa atgaaaaatt atctcaaaaa
    49561 tgacaacctg aagctgtatt tatattaatg aaaaagaaaa caaaagaatt gggattccaa
    49621 gttgaagaat cgaatattca ttgatccaat cattcactcc atagtctggt agattgtttc
    49681 ttttgaagaa ctgattactc agacgagaat aaagatagag tcccattcta catgtcaata
    49741 taaataccgg caacaatgaa atttatagta agaggaaaat ccgtcgactt tagaaatcgt
    49801 gagggttcaa gtccctctat ccccccaaaa agaccgattt gactatttct cctaccctct
    49861 ctttttttta gtggttccaa atttgttctc tttctcattc attctacctt tttacaaacg
    49921 tatcagagca gaattttttt cttttatcac aatcacaagt ggtgtggtat atatgatata
    49981 cgtacaaatg aacatctttg aacaaagaat cccgattcac aattcatatc attgctcata
    50041 ctgaaactta gaaattattc tattcaagaa atcgaattcc acgctcaaga cttttaatac
    50101 tttttttatc ttttttaatt gacatagacc ccagtcatct agtaaaataa ggatgatgcg
    50161 ccggtaatgg tcgggatagc tcagctggta gagcagagga ctgaaaatcc tcgtgtcacc
    50221 agttcaaatc tggttcctgg catatatatt gaatttgtag aaatatctct tctacaaatt
    50281 cagtgatatg aatcgatata cataatacat attgattaat cgtatagatc acgatacata
    50341 catacttatt catctagcta ggtatctgga aatggacccc ccccccccct tttttatagt
    50401 agtatataaa tgagtgaaag agtatataaa aaatgtatat ctaataataa taaaagaatt
    50461 aattagattc tttttcctct tctttttgat ttgttcatac tatgtctccg cccgttcaaa
    50521 aagaatgtta atacaccata catattcgaa agggttaaat tggttggttg aaagacccaa
    50581 gcaaaagtct agtctaggaa gttgaatgaa gggtgggaat agcctaaatt catctccgat
    50641 acagtacaaa ttagaattcg atcccttttc attttgtatt tttattttct tttttctgtt
    50701 tcttccttcc ctcctatgtg aacctctaga gcccatctaa gcgatgtgcg cgatacaaag
    50761 ttcatgatgc agaactcttt tttttagttc atcctattgg cttggctcat ccaaaacaag
    50821 catcttacaa ttttgaaaat ctcaaaattg taattgtatt gtcttttttt tttctattta
    50881 atttatttag tgcgttcata ataataatac gaatgcgact tcaattcctc tctttgatct
    50941 agaaaagaac gtacaaatat ttcttgaata tcgggagttg taaaaatgaa gattagtttc
    51001 ttataattca atgagcatct tgtatttcat aaaaattggg ggcaatataa tccttacgta
    51061 agggccatcc tatccaactt tcaggcatta agatacgttt aagccgtgga tgattatcat
    51121 aaaagattcc caacatatca taagattccc gttcttgaaa attcgaactt ttccaaaccc
    51181 agaaaacgga cggaatttta ggattattcc ttggagcaaa tacttttatg catacttctt
    51241 ccggttgatc taccccatac tctattcttg taagatgata cacactggct aacagtccgc
    51301 ccggtgctac atcataggca cattgggaac gtagataatt gtaaccatat acatataaaa
    51361 tgacagcaac ggaatgccaa tcctccggct ttatttgtaa agtttctatt ccttggtaat
    51421 cgaagcccaa agatctatga attagcccgt gtttgactag ccaagcagac aaacgaccct
    51481 gcatcttttt ttctctccca cattttgatt tctataaata tttcacattt acgatgaaat
    51541 tttttcattt atgaagatta attcgctctt tctttttctg tacaaaaaaa tacttcctaa
    51601 ttaaggaatt cgggggaaga tactgaactt ttgtatttga aaaatgtttc agtttcagga
    51661 gggatttcgg acatcgatgg tggttgatag agtaatcctt gatcataatt tccagtatca
    51721 gtactgccta caacacgaaa cttgtgattg gtagtaaaag taaacgaccg attctcctgt
    51781 tgcaagcgaa ttcgctcttc atagatttct cgagatattt tcttacgaag ttttgttatg
    51841 gcatctataa ctgcctctgg tttaggcgga cagcccggca aataaacatc cacaggaatt
    51901 agcttatcga ctccccgaac agtactataa gaatcggtac tgaacatccc ccccgtaatc
    51961 gtacatgccc ccatagcaat aacatatttt ggttcaggca tttgttcata taatctcact
    52021 aaagaaggag ccattttcat tgttactgtg ccagctgtta aaattaggtc tgcctgtcta
    52081 ggactcgatc ttggtaccag tccataacgg tcaaaatcga accgtgagcc tattaatgaa
    52141 gcaaattcaa tgaagcaaca actggtacca taaagaagcg gccataaact ggagagtctt
    52201 gaccaatttg aaagatcatt tgatgtagtt gaaataactg aattgggggt tgttcgatca
    52261 agtaaggaaa actcaatgga attcataatt gtctcaatgt tctttttttt tttttttact
    52321 tttttggtta ttgtctcaat attccgaaac taagaccact ccaacgctcc ttttcgccac
    52381 gcataaactg aaccaacaat taggataagc ataaaaatga aagcttctat aaatacggat
    52441 atccccaata catcaaaact cattgcccat ggataaagaa aaaccgtttc aacatcaaaa
    52501 acaacaaaaa ctagagcaaa catataataa cggattcgaa attgtaacca agcatcgccc
    52561 attggttcta tacccgattc ataactagaa agcttctctg gtcctttgct aatcggggct
    52621 aaaactgcgg aaattaaaaa tgccaaaatc ggaataacgt ttgatattat tagaaatgcc
    52681 cagaaaatat catatttgta aagcagaaac atagacgaac tcctttgaat gtgaaaaata
    52741 taccgaattt gtcgattcga attggaattc attgtcaagt catcggtaac aggttagtca
    52801 aaaccaaaat gcattttggt cgaaccacac agtttcactt gtttgctgtg atgtctcgtt
    52861 tctcgattgt actcctattt tcattacact cccttcgatt ttatttcagt atagtataaa
    52921 tctcttatac aaacaaaaca aataaaactc tcttgctttc acctcgtttc ggccttttag
    52981 aaaaaaaaaa ttccaaatag aattctcatt ttgatttcga attttttaat atttgaattc
    53041 gaaatgcaat cgattttgat tctattttct atatatattt tgttttctgt ttatgaaaag
    53101 atcttcgttt ttcaaacgcg gacgtgtcga caaatacagt aatccattcc tatatccatg
    53161 tgacttacta ttcgatttga gtggggttag gttggagttt tcatttttaa ccggattcat
    53221 gtcatgattt tgcctccttt actgtccaca atcaaagagt tagtgagact tcttttcctt
    53281 ggtataccca ctcatttttg gtgaattttt ggaggcaaaa tcatatggaa ttcacatacg
    53341 aaaaaaatga attactaggt ttctttatcc gagattcgaa aaaaaaaata acgattgaaa
    53401 tgggcttttg ttttccgttt tatgttctgc tctgaacgag tcccccataa gcaagcttat
    53461 gggaatgatt ttatttcgat gaaccaagca accacgagcg accggttaca aacaacaaaa
    53521 aatacagtaa ttgagtaaat gaaaactata gaactttttg tatttcaatt tggattatta
    53581 tattattata gggttatagg gctatacgga ctcgaaccgt agaccttctc ggtaaaagag
    53641 atcgaactga ttcttatcaa aatgattcga actctttcaa agacccaaca tgcatttttt
    53701 tttgcattgg gctctttcat taactgctag aaatatcagt tagtctacca tatttttttt
    53761 cttgacagaa aaataaggaa atggctccac gtgctcggat tcattatttg gattgtgata
    53821 taggagcact accaaagtgt ttcaaagaaa ggttatcttg acgtaggttt gcttctggcc
    53881 tagattaacc taagttaaat ggagtctcta tcatcctgat taaagaatca aatatgaaac
    53941 ttcatacgcc ttaaggttca taggacaaaa agagaatttt tgaggtcctt atactcatta
    54001 tgcctagcat tgaatagact aggtattcac cttatcaata tctcaaatca atgatggatt
    54061 ccatttggtt cctatcctaa atgggaacct gaatcgaacc gaaccatttg tcaggctatt
    54121 gttctcttgt tttgttccct aaaaatcctg gagtcagaca ttgatttctc aaaaagatca
    54181 attctttgat tgcatgatgg actcttctga aaaacattgg cgcacgtgta aacgaggtgc
    54241 tctacctaac tgagctatag cccttgtgct tgtgatacat attttatcat attatggaga
    54301 taatttcttg tcaagatgaa tatcccatga tccaacatcg tatctctttg atctttttga
    54361 ttggtattgc ttcgaagtct tattggattt ataatccatc aatgggaggg gtcttttttt
    54421 tttctcctta tctttttttt ttctccttat aatgataaat gacctactta actcagtggt
    54481 tagagtattg ctttcatacg gcaggagtca ttggttcaaa tccaatagta ggtagaactt
    54541 attagatacc atggtcaatg gtatctaata agtttttcta cttactgatt ttgtatcttt
    54601 tctatcctat tcgatttgat tttcgaattg aaactaaaac ttttttcctt acatcagaat
    54661 ccgattcccc ttgattgtat ttgattggat tcaatcggaa gaatccatat gtgtataaac
    54721 acaaattctt ttgattagga ttattcgatt cgggcgcacc gactagttac gaaatcacat
    54781 tgagaacctc tactcgtgtc ctagctcgtc tgagagctag atttgcctca attgtttgtc
    54841 tcttactttc agctttcctc aagccggctt ccgctatttc aagagtttgc tgagcttctt
    54901 ggggatcaat gtcactactc ttctccgcat catttactaa aacggtgatc tcattattac
    54961 ctattctagc aaaaccgccc atcagagcca tcgttaacca ttggtcatta aagcgtattc
    55021 tcaaaatacc tatatctaca gctgtggcaa taggcgcgtg atttggtaat acgccaattt
    55081 gtccactatt agtagataaa atgatttctt tcacttcgga atcccaaaca attcgattag
    55141 gggtcagtac acaaagattt aaggtcattt cttcaaattg ttctccattt ctaagtttgt
    55201 agccttcgca gtaacttcat cgatgttacc tactaaataa aaggcctgtt caggaagacc
    55261 atctaattct ccggacagaa tcaatttaaa gcccctaatt gtttctgcta gaccaacata
    55321 tttccccgga gaaccggtaa atacttctgc tacgaaaaaa ggttgtgata agaaacgctc
    55381 aattttgcgg gctcttgcta cggttaaacg gtcctcttcg gataattcat ccaacccaag
    55441 gatagctata atgtcctgaa gttctttgta acgttgtaaa gtttgcttaa ctctttgcgc
    55501 agtttcataa tgttcctcac caacgatccg aggttggagc atagttgacg tcgaatctaa
    55561 aggatctact gcgggataga tacctttggc ggctaatcct cttgatagta cggtagtcgc
    55621 atctaaatgt gcaaatgtcg tggcaggagc ggggtcggtc aaatcgtccg caggtacata
    55681 aacggcttga atggaagtta tggacccctc cttggtagac gtaattcttt cttgtaaaga
    55741 acccatttcg gtactaaggg taggttgata acccacagcg gaaggcattc tacccaataa
    55801 agcggatacc tcggatcccg cttggacgaa acggaaaata ttgtcgataa atagaagtac
    55861 gtcttgttca ttaacatctc ggaaatattc cgccatagtt agggcagtca aaccaactct
    55921 catacgagct cccggcggtt cattcatctg accgtagact agagccacct ttgattccgc
    55981 aaggttttgt tcattaatta ctccagattc tttcatttcc atgtaaagat catttccttc
    56041 acgagtacgt tcaccgactc cgccaaatac ggatacaccc ccatgagctt tggcaatgtt
    56101 gttgatcaat tccataatga gtactgtttt acccactcca gctcccccga atagtccgat
    56161 ttttcctccc cgacgataag gagctaaaag atctactacc ttaattcctg tttcaaaaat
    56221 agataatttt gtatctaact gtataaaggc aggcgcagat ttatgaatag gagatgttgt
    56281 gcgagtatct acaggaccta aattatcaac aggctcgcca agcacgttga aaattcgtcc
    56341 tagagtcgct ccgccaactg gaacgcttag aggagctccc gtgtcaatca cttcaattcc
    56401 tctcattaga ccatctgtag cactcatggc tacagctcta actcgattat tccctaataa
    56461 ttgctgtacc tcgcaagtca cattaattgg ttgaccgaca gtatctcgac ccttaactat
    56521 cagagcgttg taaatattag gcatctcccc tgggggaaag gctacatcca gtaccggacc
    56581 aataatttga gcaatacgtc ccaggttttt tttttcaagt gcggaacccc caggaccaga
    56641 agtagtagga tttattctca taataataat aaagtgaaat atatcaattt tttttacgaa
    56701 atttatcaaa tccaaaaaga aaatcttcga tagcaagttg atcggttaat tcaataagaa
    56761 atgggggtta gcactcgatt ttgttggtag cgtccaaccg aatgcaattc aattgtttat
    56821 ttatggaatt tcaatgaaga aattttaaag ttcaaacaac ccattttcaa aatctcaagt
    56881 ggatgaataa aattcttgag aaagtatttg atttctctat cattaccagc catattatct
    56941 acggaattcg aacctgaact tttttttgat tcattatttc ttgtccctta tttcttattc
    57001 ttattttagc atatccattt atgtctagtc tattcttttt ttataccccc cctttttatt
    57061 ttatggatga attccgcata ttttcttttc acatctagga tttacatata caacgtatat
    57121 tcctgtcaac agtcaatttc ttattatttc gatattttga ttgaaaaaaa agtaagggat
    57181 tcaaaacttt aaaaacatgg attggcttgc gccagacata tgaaagagta tacaataatg
    57241 atgtatttgg tgaatcaaat accacggtct actaaaaaaa ataaggagac gttctgatta
    57301 gttgataata ttaaatgaaa tttttgtgaa agattcctgt gaaagggttt cattaactcc
    57361 taatttatgt cgagtagacc ttgttgctgc gagaattctt aattcatgag ttgtagggag
    57421 ggacttatgt caccacaaac agagactaaa gcaagtgttg gattcaaagc cggtgttaaa
    57481 gattataaat tgacttatta tactcctgag tatgtaacca aagatactga tatcttggca
    57541 gcattccgag taactcctca acccggggtt ccgcccgagg aagccggggc cgcggtagct
    57601 gcggaatctt ctactggtac atggacaact gtgtggaccg atgggcttac cagccttgat
    57661 cgttataaag gacgatgcta caacattgag cccgttgctg gagaagaaaa tcaatatata
    57721 tgttatgtag cttacccttt agaccttttt gaagagggtt ctgttactaa catgtttact
    57781 tccattgtgg gtaatgtatt tgggtttaaa gccctgcgcg ctctacgtct agaggatcta
    57841 cgaatccctc ccgcgtattc gaaaactttc caaggccccc ctcatggcat ccaagttgag
    57901 agagataaat tgaacaagta tgggcgcccc ctattgggat gtactattaa acctaaattg
    57961 ggattatccg ctaagaacta cggtagagca gtttatgaat gtctacgtgg tggacttgac
    58021 tttaccaaag atgatgagaa cgtaaactcc caaccattta tgcgttggag agaccgtttc
    58081 ttgttttgtg cagaagctat ttataaatcg caggcagaaa ctggtgaaat caaaggtcat
    58141 tacttgaatg ctactgcagg tacatgggaa gagatgctaa aaagggcggt atttgccaga
    58201 gagttgggag ttcctatcgt aatgcatgac tacttaacag ggggattcac cgcaaatact
    58261 agcttggctc attattgccg agataatggt ctacttcttc acatccatcg tgcaatgcat
    58321 gcagttattg atagacagaa gaatcatggt atacactttc gtgtactagc taaagctttg
    58381 cgtatgtcag gtggagatca tattcacgca ggtacagtag taggtaaact tgaaggagaa
    58441 agagacataa ctttgggctt tgttgattta ctacgtgatg attttattga aaaagaccga
    58501 agccgcggta tttatttcac tcaagattgg gtctctttac caggtgttct gcccgtggct
    58561 tcagggggta ttcacgtttg gcatatgcct gctttgaccg agatctttgg ggacgattcc
    58621 gtactgcaat tcggtggagg aactttagga cacccttggg gaaatgcgcc aggcgccgta
    58681 gctaatcgag tagctctaga agcatgtgta caagctcgta atgaaggacg cgatcttgct
    58741 cgcgagggta atgaaattat ccgtgaggct agcaaatgga gtgctgaatt ggctgctgct
    58801 tgtgaaatat ggaaggagat caaatttgaa tttgaagcaa tggatacttt gtaatccagt
    58861 gattaacgtt tggtttatta gttgaattgc aattaaactc ggcccaatct tttactaaaa
    58921 ggattgagcc gaacccaacg aatttattgt atagattttt gatactacat atttatctag
    58981 atatataaga tctgaaatac aaaatagaag actaaacaca actctttcta ttgttgtgtt
    59041 gggtccacaa tgaatcctat gggcccttag gattggtgta ttcttttcga tcccgtagtt
    59101 tcgtcatgga tcgagccaag tatcacaact tcttctaccc atcctgtata tcgtcctttt
    59161 cgttccgtgt tggaatataa acttattata ttagtagata gtagacgcga ttttacgaaa
    59221 aaagctcttc atattcatag gagagaacaa atatttattt tttcaatgcc aattttacac
    59281 aatatgggga caaccactat ttataattga aaaagatcgt atagagtgaa gcgatactcc
    59341 ggggtctaac aaaagagaat gatttctttc aattgactat tcatctattg tattttcatc
    59401 taaatagggg caagaaagtg ctatggaaaa atggtggttc aattcgatgg gggagttcga
    59461 atacaggtgt gggctaagta aatcaatcga tagtctgggt cctattaaaa ataaaaatac
    59521 cagtgtaagt gagggcccgg ttagaaatga taaagataaa aacattcata gttggggtga
    59581 tagttctagt tacagcaatg ttcatcattt agttagcgtt agggacattc ggaatttcat
    59641 ctctgatgac accttttttg ttagggatag taatagggac agttattcca tatattttga
    59701 tattgaaaat caaattttag agattaacaa tgatcattct tttctgagtg aactagaaag
    59761 ttttttttat cgttttcgta attattatta taggaataat ggatctaaaa gtgacgatcc
    59821 cgactatgat ccttccatct ataatactaa atcgagttgg aataatcaca ttaataattt
    59881 cgttgactct tatcttcagt ctcaaatctg tattgatagt cacattttaa gtagtagtaa
    59941 caattacagc gacagttaca tttataatta catttgtggt gaaagtagaa atagtagtga
    60001 aagcaaaagt tcaaatataa aaactagtac gaatggtagt gatttaacta taagaaaaag
    60061 ttcgaataat ctcgatgtaa ctcaaaaata caggcatttg tgggttcaat gtgaaaattg
    60121 ttatggatta aattataaga aatttttgaa gtcaaaaatg aatatttgtg aacaatgcga
    60181 atattatttg aaaataagta gttcagatag aatcgaactt tcggttgatc caggtacttg
    60241 ggatccgatg gatgacggca tggtttctct ggatcccatt gaatttcatt cagaagagga
    60301 accttataaa gatcgtattg attcttatca aaaaaaaaca ggattaacag aggctgttca
    60361 aacaggtaca ggtcaactaa acgggattcc cgtcgcaatt ggggttatgg attttcagtt
    60421 tatggggggt agtatgggat ccgtagtagg cgagaaaatc acccgtttga tcgagtatgc
    60481 taccaataaa cttttacctc ttattctagt gtgtgcttcc ggaggggcac gcatgcaaga
    60541 aggaagtttg agcttgatgc aaatggctaa aatatcttct gctttatatg attatcaatc
    60601 aaataaaaag ttattctatg tatcaattct tacatctcct actactggtg gagtaacagc
    60661 tagttttggt atgttggggg atatcattat tgccgaaccc aatgcctata ttgcatttgc
    60721 gggtaaaaga gtaattgaac aaacattgaa taagacagta cctgaaggtt cacaagcggc
    60781 tgaatattta ttccataagg gcttattcga tccaatcgta ccacgtaacc ctttaaaagg
    60841 tgttctgagt gagctatttc agctccacgc cttttttcct ttcaataaaa attcaatcaa
    60901 gtagagtcaa gtagagtctt gagttcaact tttttttgtg gcgaacaact agttagttag
    60961 tttatcagaa tcaaaataaa aaaaccgaaa aaatgcattt ttatttggtg acataagctt
    61021 taattgtaaa ttgtagaaag aatcatgcgg ataattgttg ttttttaccg atattgctga
    61081 ttagcaatat cggtaaaaaa acaacaacat aaacagcgag ttcttccttc gaattaggag
    61141 gcaaggcaaa taaaacgaat ttcgtgttct gttcgcctct tctatatgta tatatttcaa
    61201 atatagaaaa tatagaatct tgcatctttc tatatctccc aagaagtccc ctttttataa
    61261 gaattcctgc tcttgggtcg gattctaacg aatctttcag agatttttaa atttttaaaa
    61321 gactcttttt ttattaaaaa agaaattaga agaagaagat aagaacaata taagaataaa
    61381 aataaaagaa gtaagaataa taaagaaagt ggattatcat acatacatct atttcatgta
    61441 gaaagatgaa taagtccgtt tatttagttc gacattgctt gcacttattc tatatactca
    61501 cttcgatata cttagtatac taatatacga attataatat gaattataat tattataaga
    61561 tatccttata acaataacag gtacaaatat taaatcgagg taccccattc tatgacaatt
    61621 ctcaacaact taccctccct ttttgtgcct ttagtgggcc tagtatttcc ggcaattgca
    61681 atggcctctt tatctcttca tgttcaaaaa aaaaagattt tttaaatctg atgtggtcaa
    61741 atctcatcta gttttttttt ttttcaagac ttagcgaaca aggatatcca tttagtagaa
    61801 tattgtataa gaataacggg tggctttctc cgaacataaa tgaaaaagat cttatacatg
    61861 cgtaaacatg atatatggac agacgaattc tagcaattaa aaaaaaatag gctgggatcc
    61921 gaactcatgt ctgaaattaa agtcaatcta tccatatgta tgtagctatt gatagggaat
    61981 catatgaagg ggatgctttt attttattat atctaaccaa ttcgattaat tactactaaa
    62041 agttcacatc agaatagtac tagttgatga gagttacttc ggaaaaaaaa gtaaagtgca
    62101 attttttttt gttattccat aaaatgcaac tggatctact atgtatgagt tggcgatcag
    62161 aatatatatg gatagaattt atagcaggat ctcgcaaaac aagtaatttc tgctgggcgt
    62221 ttatcctttt tttaggttca ttaggattct tattggttgg aatttctagt tatcttgata
    62281 agaatttgat atccttcttt ccgtctcaac aaatcctttt tttcccacaa gggatcgtaa
    62341 tgtctttcta tgggatcgcg ggtctcttta ttagttccta tttgtggtgc acaattacat
    62401 ggaatgtagg tagcggttat gatcgatttg atagaaaaga aggaatagtg tgcatttttc
    62461 gttggggatt tcctggaaaa aatcgccgca tctttttacg attccttatg aaagatattc
    62521 agtccatcag aatagaagta aaagagggta tttatgctcg tcgtgtcctt tatatggaaa
    62581 tcagaggcct gggagacgtt cccttgactc gtactgatga gaatttgact ccacaggaaa
    62641 ttgagcaaaa ggctgcggaa ttggcctatt tcttgcgtgt acctattgaa gtattttgaa
    62701 aaaagaaact gcaaaaaaat gctttctcag caagaggaaa acccctaaga atcctctttt
    62761 ttctataagc ataacttact taattaaagt ttcttcagaa cgcctcgtgg ggcaaaagca
    62821 aggcaaacgt gtacgtggcg ttcataatat aaaacgaaac cttttttgtt tttgtctgtc
    62881 aatttttttt tttcgaaata ttggatattt tcttttttaa taaacaggga gttctttcat
    62941 ttcgaaatcc gaaaaatatt cattattgga atctttattt gaatctttcg ggcattcatc
    63001 aaagaggagt aattacttcg aatatttgat caattaagat atctggaaac aatctatttt
    63061 tttattattt cttcatttga attcgaattc gaagtggatt cttcttctat ttctgtattt
    63121 tttctacact agattcaagg actaacctct gaatcacaac taaaaaatgg gggctcgatt
    63181 aataaattaa taattaatag gcgcgatacc ttataataga acttatgctt gatagaaata
    63241 ttagatcgca tagagtcaac gaatgaggtg acaattcaca gatgaaaaaa tgacaaaaaa
    63301 gagcgcatct attccccttc gatatctttc atttatagta tttgtagtct ttttgccccg
    63361 gtggatcact ctctcattta ataaaagtct agaatcttgg gttactaatt ggtggaatac
    63421 taggcaatcc gaaacttttt tgaacgatat tcaagaaaag agtattctag aaaaattcat
    63481 agaattagag gagctatttc tcttggatga aatggtaaag gaattcccgg aaagacatct
    63541 acaaaagttt cgtatggggc tccacaaaga aacaatccaa ttgatcaaga tacacgatga
    63601 ggagcatatc catacaattt tgcacttctc gacaaatcta atctgtttcg ttattctaag
    63661 tgcttattct attctgggta atgaagaact tgtttttctt aattcttggg ttcaagaatt
    63721 cctatataat ttaagtgaca caataaaagc cttttccatt cttttagtaa ccgatttatg
    63781 tatcggattc cattcgcccc acggttggga actaatgatt ggctatgtct ataacgattt
    63841 tggatttttt cataatgatc aaattatatc tggtcttgtt tccacttttc cagtcattct
    63901 agatacaatt ttcaaatatt ggattttcct ttatttaaat cgtgtatctc cgtcacttgt
    63961 agtgatttat cattcaatga atgactgaaa aacgagtcaa ttagaatgtt tcttactttg
    64021 tacctaagca aagcattcca ggtcgtactt accttactct ttctacccat tcagaggatt
    64081 cctcctatat tccagtaaaa ttatttcagt aaatagcaaa atcgtggata gggaactata
    64141 ctagcgacct acccaatttt attgtagaaa ttttcgggat caacgattgg accatgcaaa
    64201 ttagaaatac tttttcttcg ataaaggaag agattactcg attcatttcc gtatcactca
    64261 tgatatatat aataactcgg gcctccattt caaatgcata tcccattttt gcgcagcagg
    64321 gttttgaaaa tccacgagaa gccactggtc gtattgtatg cgccaattgc catttagcta
    64381 ataaacctgt ggatattgag gttccgcaag cggtacttcc tgatactgtg tttgaagcag
    64441 ttgttagaat tccttatgat atgcaactga aacaagttct tgctaatggt aaaaaggggg
    64501 ggttgaatgt aggggccgtt cttattttac cggaagggtt tgaattagcc cccctcagtc
    64561 gtatttctgc cgagatgaaa gaaaagatag gcaatctatc ttttcagaat tacggcccca
    64621 ctaaaaaaaa tattcttgtg atagggcctg ttcctggtaa gaaatatagt gaaatcactt
    64681 ttcctattct ttccccggat cccgcgacta ataaagatgt tcacttctta aaatacccaa
    64741 tatacgtagg tggtaacagg ggaaggggcc agatttatcc cgacgggaca aaaagtaaca
    64801 atacggttta taatgctaca gcagcgggta tagtaagcaa aatcatacga aaagaaaaag
    64861 gggggtacga aataaccata acggatgcat tggatggacg ccaagtggtt gatattatcc
    64921 ctccaggacc agaacttcgt gtttcagagg gcgaatctat caaacttgat caaccattaa
    64981 caagtaatcc taatgtgggt ggatttggtc agggagatgc agaaatagta cttcaagatc
    65041 cactacgtgt ccaaggcctt ttgttctttt tagcatctgt tgttttggca caaatctttt
    65101 tagttcttaa aaagaaacag tttgagaagg ttcaattgtc cgaaatgaat ttctagatcc
    65161 gcaaatttat caacatccgg tttgtaaaaa gaacaaaatt tttgttcgca attccaatta
    65221 tgttatgtat gagcaaaaaa attatgaaaa gtcttttgct tgtttatatt ctttttcgac
    65281 aaaatgtcgg gaatttcttg tactgcactc ctaaatcata gtatatattg tgaagaaggc
    65341 tattttactt tacccctcct ttgttttgtc aatccaagtg ggaggggtta tcacgattgt
    65401 ctgattaaaa tattttagaa tgtgtcagta gttttctatt ctaatcgaat caaattcgat
    65461 tagaactaga tactaagcat aagataagta agcggagaat ataaagaaag caaggataaa
    65521 taagggaaac aagggaatca aaaaggtatt attcgtcgtc ctagtcttcg acatcagaaa
    65581 ggggattttc cacatccctt tctggtgtcg aaatcataat ggttcttgat tccattcgtc
    65641 aaagattcct attcttagtt tcgatttttc caggtttatc agaacttttt ttttgtttat
    65701 ttcttatgta tacatataat taagtaatga aaaaaaaaaa aatgaagttt tttgaagcat
    65761 cggaaaaagt gatccatttt ctcatttata cgaacaaaac aaaatattat gattattaag
    65821 aactcaacgg gacactaccc ctcgaatcag acaaagaaag aagttatagg ccccgttgag
    65881 ttcttacgct ttgatgtcta taacgctgtt catccgctta ctacagggac gaacccaatc
    65941 cggaatatga accataaaag aaaatgccta ttaaaccgat cacagggata ccagttacag
    66001 tacctattat ccaaagagga atccttccag tagtatcggc catttatccc acttccctcc
    66061 acattttatc aagtggtcgt gctagagaca taaacagtca tagataatta taagattaag
    66121 atgcggtcct tccgactggg ataagataat ccctactatt tttttattat tctactattc
    66181 tcttttcttc tcttaattga agaaataatt ggaaaataaa acagcaagta caaaaatgag
    66241 taataacccc cagtagaggc tggtacgatt caattcaaca ttttgttcgt tcgggtttga
    66301 ttgtgtcata gctctctaat tcggattagg tttatcgttg gatgaactgc attgctgata
    66361 ttgaccctaa aaaaaaaacg gtaggtacag ctagtccgtg aacagccaac catcgcactg
    66421 taaaaattgg ataggttcga tctatggtca ttgggtcctc ctaaaaagat ctactaaatt
    66481 catcgagttg ttccaaagaa tcaaaacggc cggttattaa tggaattcct tgtcggctct
    66541 ctgtaaaata ctcgtttgga cgagggcttc caaacacatc gtaagctaaa cccgtgctca
    66601 caaataacca acccgcaatg aatagggaag gtatagtaat gctatgaatg acccagtatc
    66661 gaatactggt aataatatca gcaaaagaac gttctcctgt gcttccagac atgctgagct
    66721 ccacatattc ttgtacagtc aaaggggtat cgattccgta aaagataaga tcagtaaatg
    66781 gaaattcact gaattgcaat ctttgtgaga tcgtcaatat agtaccgagg gtacttttag
    66841 aatctaccga atcagtatag ctatccttct tctgacacag caacgcaatt tcaatcaata
    66901 tcgaaatgca gtgctagaaa atttcgttct tcttttcttc ttgctggtcg atgtataact
    66961 aggtaccatt tataggtgtc gaagaggttt tttattttaa tccccctctt tttttttaaa
    67021 gaaattggtt agtcgtccag aaacaagtaa caaggattcg atacaataaa aaagaaaaaa
    67081 taaaatgaaa atagaaaatc gaacggattc cccaattttg ttccatattg atttcaaaaa
    67141 aggtttcgtt tttgaaatga agttacatga cactgttttt attagtattt tgaatattag
    67201 gttactcaag agttgcccaa cgaatctgtt gattctgaat cttttgaggt gtcgatgtca
    67261 aagatgatga atttatttct ttttctaccc ccaatcactt tatttttttt agtaccttct
    67321 agaataattg atgaatcaaa aactttcaat tgaactgagt ctttcaattg gtataatatt
    67381 tttgcgtatc ctcgtatctt tcaaaagtgg aaacttagga aagtgctttc taaacatatg
    67441 tataaaaaga acagatttcc tttagctcct ccatgcctac tataactagt tatttcggtt
    67501 ttttactagc ggctttaact ctaacctcgg ctctatttat tggtctgagt aagataggac
    67561 ttatttgaaa ttaattgaat gaataattca taaaaagaaa tccttctgtg gtattccata
    67621 tatttggtag ttccttaccg tgttaattcc caattattgg gaattgagat tcctaagcaa
    67681 tacgaattaa tagtaatatt tcgggataga tattacctcc ccttttccct tttcaaataa
    67741 attaaattga aatgattgaa gtttttctat ttggaattgt cttaggtcta attcctatta
    67801 ctttggctgg attattcgta accgcatatt tacaatacag gcgtggtgat cagttggacc
    67861 tttgattaat attaattcac atctcttttt ttaactgacc tcctcctttc tttaatttca
    67921 tttttttggg ggggtcaaag gtcaaattca gattgctgta tttcatattt cagttcagtg
    67981 gaattttcga tctaacaaga caagagcaga atcacgctct gtaggatttg aacctacgac
    68041 attgggtttt ggagacccac gttctaccga actgaactaa gagcgctttc ttaccacaac
    68101 ggaaaagact gtaaagaagg ggattctttt ttttatatag tatagaaccc ccaaaaaaat
    68161 ttcaacccca ataaatactt cttgcatatg tatactatca taaaattgaa aattatgtat
    68221 tatgtatgtc caaattgaat cgctctaaaa tgtatctcag gttactgctt cgaggagcaa
    68281 taataggtag ggatgacagg atttgaaccc gtgacatttt gtacccaaaa caaacgcgct
    68341 accaagctgc gctacatccc ttttaactgg tctacagtat cattgtagaa aatcccggtc
    68401 ttgttttcca catccttatt ttatttccat ttccttcctt tctatgcaaa atgtatcttg
    68461 ctatttcttc ctcttggtct catatcatat aacatataat aataaattaa tatttttctc
    68521 gggaattctc aggcgcaaag ggacctgttt ttttgcttta agaaaaagaa aatattctct
    68581 accgaatcat tgcgcatgtc aagttgaatt gaggattcca cacacaaata caaaaataca
    68641 agtggtcttt aaatatatat acatctctta ccataatgta ttacaatatg gaatataaaa
    68701 aaaagaagga ggattctcaa tgcgagattt taaaacatat ctttccgtgg caccggtact
    68761 aagtactctc tggttcgggt ctttagcagg tttattgata gaaatcaatc gtttcttccc
    68821 agatgcgttg acatttcctt ttttttcatt ctagttattg atatggaaag gggtgaagaa
    68881 gattagagat agagtcaaat atttgtgact aatctctctt tcccgtcttt tttttttttc
    68941 gaattagata gattgaatac gggggtaaag agaaagaaaa aagtggattc aacctcagtt
    69001 aaattcgggt taaggctcca attaaattaa gaataaaatt aataatagag ttaaaagaaa
    69061 acaaaaggga aatgtgacta gaataagagt atcatgcaat acaagatact taaatgaaat
    69121 actgtactgc gattagaaat cgctttcgaa attgttgtat tacttattat ttactatatt
    69181 aattgcaaca aaatctttat ttcataattt gattttgagt tgttagccac ttctattttt
    69241 tcgtcccctt tcctttcttc ttatttgcgt cggatcggga aatagaaacg ttgggtgaat
    69301 caaaaaccaa aggaggttca tggccaaggg taaagacgtt cgagtaaggg ttattttgga
    69361 atgtaccggt tgtgttcgaa acggtcttaa taaggaatca acgggtattt ccagatatat
    69421 tactcaaaag aatcgacaca atacacctag tcgattggag ttgagaaaat tctgtccgta
    69481 ttgtttcaaa catacaattc atggggagat aaagaaatag atatagatcg aaccgagtgc
    69541 ttgggtgtca ccctttcaag gaacatgaaa aaaatttcga tatatatttc tattatttca
    69601 tatattgaaa taaaaacaac taaataaata tagacaaacc caatcctatg aatttcttct
    69661 ataatttttt ttttgatttg atcgaaatag tattttaggg ataaggaata aacaaattat
    69721 ggataaatcc aagcggctct ttcttaaatc caagcgatct tttcgtaggc gtttgccccc
    69781 gatccaatcg ggggatcgaa ttgattatag aaacatgagt ttaattagtc gatttattag
    69841 tgaacaagga aaaatattat ctagacgggt gaatagatta accttaaaag aacaacgatt
    69901 aattactatt gctataaaac aagctcgtat tttatcttcg ttaccttttc ttaataatga
    69961 gaaacaattt gaaagaaggg agtcaaccac cagaactcct ggttttagga acagaaaaaa
    70021 ataggcttac ttttcaattg aatccaaatt ctaatccgaa ctcaaaaaca gatggacgtt
    70081 ttgttcaaaa aatccgagaa tcattcgtgt cgtaagaaaa aaaagaatcg ggtaagagga
    70141 ataattttaa gaggaataat ttttttttat cgggcgtgtt cgctcatttt gacgacttta
    70201 tcatattatc agattttatc atactaattt ctactctacc ttcccggagt tcattctcca
    70261 gagaattcca tttcaaaaga gaattccatt tcaaagagtt tggcggattc ctcccaatcc
    70321 ccttatttta tgatctcgtt ggaaatcata taaagacaat tcctatttga tatagctatt
    70381 tgtgcaagga ttttacgatt aagaagcaac tgccccttat acagattgtg tattaatcta
    70441 ctataaatat aggatgcccc cgccccgcga attactgcat ttattcgagt gatccacaaa
    70501 cgacgaaaat cccttttttt cctatctcta tcacgatgcg ccgaaaccaa agctcttatt
    70561 ttctgttgaa taattgttcg agtaagtctt gaatgagctc cgcgaaaact tgatgcaaat
    70621 aaacgcattt ttgttctacg tctccgagct atatatcctc gtctaattct ggtcattgag
    70681 taaatgaaac tttaatgaat aactaattga tttcctttct ttcagttatt cttttccccc
    70741 ttcctagtct attaataaca aaacggattc ttccaattta taaaataaaa attccaatgg
    70801 cttttgctac tataaccttc cctaccacgc ttttttcctt ttttctaggc attggaaaaa
    70861 taaaaataga aatagctaaa gaaattgtgg gttccatcgt ctctatggtt acttcttaaa
    70921 cggtgaggtc ttctctatac accggagccc tttccttcat tttattggta acttgtacag
    70981 ttaccactct ttggctctac ccatgaattt tccagtaatt tgtctttcat aatgagatat
    71041 accttataca gtaacggtat ttaattatga agattgggtg ggtagctgac cttgtgagtc
    71101 cgttcttcta aacataatat ttctactttt ttaaatagga tttcccccgc ttaatgggta
    71161 actatttgtt accaatgggg aattctttct catcttaaat tgaaaattca ggtgatttaa
    71221 tttgcaccaa ttgaaaccat aaatttcata cacaatagaa agatatgata gatccatctt
    71281 ttttagatag tgaatgaagt tcttccattc tatccgattc accggtactg atcatggata
    71341 ctggaaaaat tgttttttct tttgttttgt ctcagcccac gatttaaacg agtcgcacat
    71401 acaccctcgt acatgttcct cgacgctgag ggcatccccc aagagcgggg gatttcgtga
    71461 cgtttctgat tggctgtctt gggtttctaa taagttgttt aatagttggc atgctgaatt
    71521 atacattatg ggctggttta gattgatcct aaccggatga ttatgagttt attcgatttc
    71581 aatatattaa tagaatatta aacctttaat taagtaatta agaagtaaga agataaaatc
    71641 ttaaatcata tatttgcacg aaatcactgc tattttttat ccaaccgcta caaaatcaac
    71701 aattccatga gcttgggctt ctgttgctga cataaaagta tccctttcca tgtcttcgga
    71761 tacagcccat aagggcttgc ctgttctttg tacataaacc cttgtaagga tttcgcgcag
    71821 tttcagtagt tcttccgctt ccaggataag ttcggacgtt tgtgcctcat aaaaaccggc
    71881 agcaggttga tggatcatta ccctgatcat ataatataac acaatcaaag gttcctgtat
    71941 ctcgcacgag gaggcaaggc gaagagataa agaataaaat aagaaaaaga tagaaaaccg
    72001 tacgggcatt tttttcacat tgcatacggc tccacaatgg aattttttta cctttcatcg
    72061 aagaaagaga aaatgtggga tccattatac ccagatcggt aaatgatcca attaccaccc
    72121 ttcttttttt ttttcggagg agttcaaaaa tactatgatg gccccgttgc tttaatatat
    72181 ttattttgtc tgtgattcag caatcccaaa gtttcttttt ttttttattt tcgtactctt
    72241 tcataacata aatgttgtta ataacctgcc ggtgtgaaaa aagtttgtga cgctgaaatc
    72301 gacctacgat aggtaagata aaataggaaa tacccttcct ttatctcata ctactctttc
    72361 gatacataat ctaatatttt gaaaaacaat aaaaaatttg catatcaaat tcgaagtgcc
    72421 atgctaatat tacttaatat taataattca tatggcgaag gcatagtctt cttttttctc
    72481 ttaaataaaa aacccattgg cgccaagcgt gagggaatgc tagacgtttg gtaattgctc
    72541 ctccgaccag gataaaagac cccattgagg cggccaatcc catgcatatt gtctgtatat
    72601 ctggtcgcac aaattgcata gtatcataaa tggctattcc aggtattacc catccgccgg
    72661 gagagtttat aagcaaatac agatccttgg tatcactctc cgaactgaga tatacaaaaa
    72721 gaccaataag ttgattcgaa acattgctat caatcgcttg gcctaaaaaa attaatcttt
    72781 ctcgataaag tcggttgatt cggataaaat tgtatccctt aggagccgta cgggcacctt
    72841 ttgatgcata cggttcaaca aaactaaaac ttgcgaaaaa aaaatcaatg tgtagcttcc
    72901 agccctcttt ctttttttat agcggactcc ttctaatgaa ggaaggggct tctctttcat
    72961 ttttgaagaa cgatgcgttt ggccggtttt cctataatat ataatattag aatataaaaa
    73021 acagttttat cgcactaact tttcattgat gtattttttc atcgagatcc aatccaaaaa
    73081 tcacgatgcc attttcttgt tcctgaatgg gcttcttcca tttttttagg tttctgctct
    73141 actccgagta aggatctgcc cgattttgat ttgcacatat aggacaaatg accccaatac
    73201 cacgtctttg tttttttttt tcattttttc tcaattttgc aattcatttc ttttatgtct
    73261 tccgccaaat attcgacgta tccattatat ttattattcg attgattaac tgtttgggat
    73321 cagtgctatt taataatttc tttctaaata ggattgttta tgatatctat aagtcctaat
    73381 aatagatata ttaccaattg ggtttttcta aacggagcct ggatacttaa ttttattggt
    73441 ccagccaagt cgaccataaa ttatttgaat tgctaatatt aatctggata cctcttcaca
    73501 aaacggatct aattccattt cattgcactt cacgttacaa atttttgatg attcaatcgc
    73561 tttttttggg ggcgaaagag aggatatctc gatcggggga gagaatgggg aaatcccata
    73621 tgacccaata tatctgacag ggcgcactat atgtcaatcc aagttggatt tcgctctccg
    73681 ggagttcgaa aaggcacttt tggaacacca ataggcataa actgaaagaa aaaagaatta
    73741 agtactctat ttcactttga tgtggaaacg taataatggt tttattattt taataatatt
    73801 agctttatcg tcatattttc tacatagata gaataagttc ataaaataaa ggaaaacaaa
    73861 gaaaattttt acgaataggt actttgaatg atgactaaat atggatgcat gcgctcttcg
    73921 aaaagggaat aaacccccat tgcgtattgg tacttatcga gtatagaata gatctgcttc
    73981 tcttttttcc tatgaaccaa attgttccat ttttactaaa agaatagaac aaatagtaac
    74041 cctttttccg agataatcca ctgaaaaaaa aaaaaggggg gtccatagca tagttttttc
    74101 aatgcaataa agttacatag tgtctatttt ttgttgataa aggggtatta ccatgggttt
    74161 gccttggtat cgtgttcata ctgtcgtatt gaatgatccc ggtcgtttgc tttctgttca
    74221 tataatgcat acagctctgg ttgctggttg ggccggttca atggctctat atgaattagc
    74281 agtttttgat ccctccgacc ctgttctcga tccaatgtgg agacaaggta tgttcgttat
    74341 acccttcatg actcgtttag gaataaccaa ttcatggggc ggttggagta ttacaggagg
    74401 gacgataacg aatccggggg tttggagtta cgaaggtgta gccggggcgc atattgtgtt
    74461 ctctggcttg tgcttcttgg cagctatctg gcattgggtg tattgggatc tagaaatatt
    74521 tggtgatgaa cgcacaggaa aaccttcttt ggatttgcct aagatctttg gaattcattt
    74581 atttctctca ggagtggctt gctttggctt tggcgcattt catgtaacag gattgtatgg
    74641 tcctggaata tgggtgtccg acccatatgg actaactgga aaggtacaat ctgtaaatcc
    74701 cgcgtggggt gtggaaggtt ttgatccctt tgttccagga ggaatagcct ctcatcatat
    74761 tgcagcaggg acattgggca tattagcagg cttattccat cttagtgtcc gcccgcccca
    74821 acgtctatat aaaggattac gtatgggcaa tattgaaacc gttctttcca gcagtatcgc
    74881 tgctgtcttt tttgcagctt ttgttgttgc tggaactatg tggtatggtt cagcaactac
    74941 tcctatcgaa ttatttggtc ccacccgtta tcaatgggat cagggatact ttcagcaaga
    75001 aatatatcga agagttagcg ctggactagc cgaaaatcaa agtttatcag aggcttggtc
    75061 taaaattcct gaaaaattaa ctttttatga ttacatcgga aataatccag cgaaaggggg
    75121 attattcaga gcgggttcaa tggataacgg agatggaata gctgtcgggt ggttaggaca
    75181 tcctgtcttt agagataaag aagggcgtga actttttgta cgtcgcatgc ctactttttt
    75241 tgaaacattt ccagttgttt tggtagacgg agatggaatt gttagagccg atgttccctt
    75301 tagaagggca gaatcgaagt atagtgtcga acaagtaggc gtaaccgttg agttctatgg
    75361 tggcgaactg aacggagtga gttatagtga tcctgcgact gtgaaaaaat atgctagacg
    75421 tgcccaattg ggtgaaattt ttgaattaga tcgtgctact ttgaaatccg atggtgtttt
    75481 tcgtagcagt ccaagaggtt ggtttacttt tggacatgct tcctttgctc tgctcttctt
    75541 cttcgggcac atttggcatg gtgctagaac cttattcaga gatgtttttg ctggtattga
    75601 cccagatttg gatgctcaag tggaatttgg agcattccaa aaacttggag atccaactac
    75661 aagaagacaa gtagtctgat gcagcattgc tctgttattt ttcgcttctc acttctattt
    75721 tctctttgtg attttacata ggatactgaa aaagtctgga tttaaatctc cgccctttcg
    75781 ccttttcttt gatttttttt tctttaatcg gggagatgat ccccaataaa caggtatgga
    75841 agctataatt gtaaaccgcg atcacattta tggaagcatt ggtttataca ttcctcttag
    75901 tctcgactct agggatcatt tttttcgcta tcttttttcg cgaaccgcct aaagttccaa
    75961 ctaaaaaatg aaatgatttt tcattatctg aattgaagta atgagcctcc caacatttgg
    76021 aggctcatta cttcaactag tccccgtgct cttcgaacgg gtctcttagt tgttgagagg
    76081 gttgcccaaa agcagtatat aaggcgtacc cagtaaaact tacaagtaat ccagatatag
    76141 agatggcgac tagggttgct gtttccatta ttatataatt tcaagaccac aatggatcta
    76201 tgataagatt gtttatttac aacggaatgg tatacaaagt caacagatct caatgaatac
    76261 aaaataggat ttatggctgc acaaactgtt gagggtagtt ctagatctgg tccaagacgg
    76321 acgtctgtag gggctttatt gaaaccattg aattcggaat atggtaaagt agctcctgga
    76381 tggggaacta ctcctttgat gggtgtcgca atggctctat ttgcggtatt cctatctatt
    76441 attttggaga tttataattc ttccgtttta ctggacggaa tttcactgaa ttagatttaa
    76501 ttagatttat aagaacccta gcttttaaat aaaaatacaa aaaacgatgc atttaggcct
    76561 cggcttttta ttttagctta ttcttttttg gtagttcgac cgcgaaattt ttgtgtttct
    76621 gtatttccgg aatatgagtg tgtgacttgt tataattgat cctattgaga gtacagaaag
    76681 tgggtctgtc gtcttgatag agatggtttt accccgtcgg atattcattc tagtatctgg
    76741 agcacggaat atatgaaata tatcacgaag tatttgaact atgattcata cttaatattc
    76801 agacctcgtg gccggattcc tcaaattttt caaaagaaaa aagttttcaa ttgaaagagt
    76861 tttcttcttt caaattcccg tttctgcttt gattttgctc aaagaacaaa cttttctttc
    76921 tagttttagt cattatatcg attctactcg ttgaataaat gatgatccaa tggttcttac
    76981 tcagggaatc cttgacttag cttgaaggtt ttattgaatc atcgtggttc tagtattaat
    77041 ttaaggtttc aattgattcc tagggtctta acaagaaaat tcctatcaat aataaagaaa
    77101 acaaaagtaa agctacattc catacaaatt aaaataacag atgaaagaaa aaaataggga
    77161 aatagaagat tcaagaggcc tggaacgatc aacagaaaga caagtgagcc tacttgattt
    77221 tttgacattc taattataac aaaaaaaaaa gagctttctt acttttactc tttcgtattt
    77281 ttagcgaaaa tggaatcaaa agattaagaa gtttccaatt ttctattcca tacctctttt
    77341 aacctgtttt ttggtttttt tgtttgagct gtacgagatg aaattctcat atacggttct
    77401 cagaggggga gtccccttgg tttacctatc tcaataaagt ctacgattgg ttcgaagagc
    77461 gtctcgagat tcaggcgatt gcagatgata taactagtaa atacgttcct cctcatgtca
    77521 acatatttta ttgtctagga ggaattacgc ttacttgttt tttagtacaa gtcgctacag
    77581 ggtttgctat gactttttac taccgtccga ccgttacgga ggcttttgct tctgttcaat
    77641 acataatgac ggaagcgaac tttggttggt taatccgatc agttcatcga tggtcagcaa
    77701 gtatgatggt cctaatgata atcctgcacg tatttcgtgt gtatctcact ggtggtttta
    77761 aaaaacctcg cgaattgact tgggttacag gtgtggttct ggctgtattg accgcatcct
    77821 ttggtgtaac aggttattct ttaccctggg accaaattgg gtattgggca gtaaaaatag
    77881 taacaggcgt accggaagcg attccggtaa taggatcgcc tttggtagag ttattacgtg
    77941 gaagtgctag tgtgggacag tccactttga cgcgttttta tagtttacac acgtttgtat
    78001 tacctcttct tactgccgta tttatgttaa tgcatttcct aatgatacgt aagcagggta
    78061 tttctggtcc tttataaaga atatagagag atttgtaatc aatcgttttt tttattactt
    78121 gggggaggaa caataatatt tcattgctac aaatatggat tattgacaaa gaataagaca
    78181 tgtgttttga aatttcccct caactccaca atattgtatt atttatttga catgaatgaa
    78241 tagttgaagg gaattctccg aagagaaaat ggattatggg agtgtgtgac ttgaactatt
    78301 gattgggccg tgcagaagta tgcctttaat ctgctacatt gaaattcaca aaaaaatgtg
    78361 tctttattcc aaccgccgcc ctatagagag gataggctag gttcgcttga agagaatctt
    78421 ttctatgatc agaccgaagc atgccgtgca tgaataggct ccgtaaaatc cagtagaata
    78481 agtgatgtgg cataatcccg atttttttta gttattttac ttacttaata gtatggaaat
    78541 gcattcattt cttctgcatc gatccgtttt atgatcctat cggagtgaaa caaaggatct
    78601 aaagaagagc agcggctaga ctatattagt aacaagcaaa tcctttgtac gcaaaaaaaa
    78661 aatatcactc gatccattgg gataagggtg aatcgcaagg gctgagacaa cccagaaagc
    78721 tcttgattat gatcaatatt gtaagcctac ttgggtatgg agcatttacc tgtaagaact
    78781 taattctttg caatggatag ttgcaacttc gtaaaatgga atccagaaat agaattattc
    78841 atatatgtgt ggatatggct aaatatagct tttctaaaat atatatatat atattttttt
    78901 atatgtatcc gtttagttcg gtggattctt gctcgagccg gatgatgaaa aattatcatg
    78961 tccggttctt tggggggatg gatctataag aattcaccta tcccaataac aaaaaaacct
    79021 gacttgaatg atcctgtatt aagagctaag ttggctaaag gtatgggtca taattattac
    79081 ggagaacccg catggcccaa cgatctttta tatatttttc cagtagtaat tctcggtact
    79141 attgcatgta atgtaggctt agcggttcta gaaccatcaa tgattggtga acccgcggat
    79201 ccgtttgcaa cccctttgga aatattaccc gaatggtatt tctttcccgt atttcaaata
    79261 cttcgtacag tacccaacaa acttttgggt gttcttttaa tggtttcagt acccgcggga
    79321 ttattaacag tacctttttt agaaaatgtt aataaattcc aaaatccatt tcgccgccca
    79381 gtagcgacaa ccgtcttttt gattggtacc gcagcggcct tgttcttggg tattggagca
    79441 acattaccta ttgataaatc cctaacttta ggtctttttt aacttgattc cattgtaaaa
    79501 tatcataatg tgcgtatcta gggagtagtc gcttcagagt caaagtgaat tctccctaga
    79561 tacctctatt caattcaatt ccggtccgaa tggatagatt gtgctaaagg tgcaaaccct
    79621 tttttttttt ttgattttta agaaaaaaat gaactaaatt caattcaatt gatttaaaat
    79681 tgatttgatt ttgcttttag gtaaatcaac tgttaagtgc ttttctattt cttttctaaa
    79741 atgcccaata tctgttttac atcttctatg cgaaaatgct caattttcat aaggtcttct
    79801 tgactgttat tcaaaaggtc gaataatgta tgtatattgg actttttgag acaattatag
    79861 atcctgggag acaattctga ttggtcaata aaaatggatt tccatgctat ttcttttttc
    79921 tttttcttta gtttagcaac cctatcgtga aaagtcaaat agggtaaaga aaccttgtat
    79981 tgattgttct ctaaatgtaa gttttcttct gccgactgga gaaagggaat aaataaatca
    80041 atcaaattcc gggaggcttc atgaagtgct tctttaggag ttaaacctcc atttgtccat
    80101 atttctagaa aaaggatctc ttgtttttca tttccatttc cataagaatg aatactatga
    80161 ttcgcgtttc gaacaggcat gaatatagca tctataggat aacttccgtc ttgaaagtta
    80221 tttggtgttt ttatattata tcctcgattc ctttcaatct gtaatccaat acaaaaatca
    80281 gttggttccg ttaggttagc tatatgctgc gtattatcaa cgatttccac agaaggtggt
    80341 aagaggatgt cttgagcagt tacatatcca ggacctttga cacaaataag cgcgtcacga
    80401 gttccatata gattacttct caatacaatt tctttcaaat tcattaaaat ttcatgtacc
    80461 gattcttgaa tacctactat ggtagaatat tcatgcggga ttttctcaga ttttgcgcgt
    80521 gtaatacatg ttccttcgat ttctccaagc aaagctcttc gcatcgcaat gcctattgtg
    80581 tcggcttgac ctttcataag tggagacaga ataaagcgtc cataataaag acgcttactg
    80641 tctgctcttg attcaacaca tttccactgt agtgtccgag tagatacttt taatttctct
    80701 cgaaccatag taatattatt tgtcagattt ttgagtcatt tatttctctt gaaatctctt
    80761 caatgtttat ttctacactc gccttttttt agggggtctg cagccattat gtggcatagg
    80821 ggttacatcc cttacgaaac ttaaaagtat accacttcga cgaatagcgc gtaatgctgc
    80881 atctcttccg agacccggac cttttatcat gacttctgct cgttgcatac cttgatctgt
    80941 tactgctcga atagcatttc ctgctgcggt ttgagcagca aaaggtgtcc ctcttcttgt
    81001 acccctgaat ccacaagtac cggcggagga ccaagaaata acccgacccc gtacatctgt
    81061 aactgtcaca atggtgttgt tgaaacttgc ttgaacatga ataacgccct ttggtattcg
    81121 ccgtgcactt ttacgtgaac ccacacgtcc agtcctacgt gaaccgcttc ttggtataga
    81181 ttttgccata ttttatcatt tccgaaatat aagtcagaga tatatggata tatccatttc
    81241 atgtcaaaac agatctttta ttttgatttg ttcatcggtt cctttagaga gtcccttttc
    81301 gaaagattat ccttgtcttt gtttatgtct cgggttggaa caaattacta taatgcgtcc
    81361 ccttctacgg atcagtcggc atttttcaca aattttacga acggaggctc ttattttcat
    81421 aattgttatt ccttaactga atttcgaatc tactttactg attggaagaa aataagtttc
    81481 ttgaaatttt tgaaccgtga attggatcct catgaaagga atcttgaaaa accaccgaac
    81541 cattcgaatc tttgttgtgg ggtctataaa ttctgcgccc cacccctccc ccccgtttga
    81601 atcataacga cttacttaaa ctttgattct atctcctggt agtatatgta taaaagagtg
    81661 tcggatcctt tctgaaacag aacttagaat ctgacttcat tatttaaacg aaccccgaac
    81721 ataccattgt gaagtgattc agtaattaaa ccctcatgaa tccatttttc ttcttttatt
    81781 ccagacaaac cctccttgaa gtatgaacta atgtaggaag gcgtgatatt agacaacttg
    81841 gcttttttat tcgttttttt cacaaacagg aagttacaga tacaattcgg atagcagaaa
    81901 atttaccata tatagcacaa aatttctccg ccgattcctt ctatccgagc tgcacggtct
    81961 gtcattatac cccgagaagt agagagaatt acaatcccca tcccgtctaa aattctagga
    82021 attcgttgat agttagaata gattcggaga ccaggtcgac ttattcgttt taaatttaaa
    82081 agagttctat atggtccttt cctattcctt ctatgtcgta gggttaaaac caaaaaatat
    82141 ttgttatttt ctacaagttt ccttacgttt tcgagaaaac cctcttgtaa aagtatttta
    82201 acaatgtttt gggtcatgtt agtagatgct attcgaaccg ttccctttcg atccatgtca
    82261 gcatttcgta tagaagttat tatgtcagca atagtgtcct tacccatgat aaactaaaat
    82321 tattgttgct tccgaatttt gatataatca gcatgttctt tttttataaa aattattaaa
    82381 gaaaattctt aaaagtatat gcgtgagaca taatctacta atttatctat tttatttaaa
    82441 tactatcact atctcacggt ctcatattat aatacctcag gtgctaatga aactatttta
    82501 gtaaaattta actgtctcaa ttcccgggcg atcgcgccaa aaacgcgggt tccttttgga
    82561 tttccttctt gatcaatgac aactgcagca ttgtcatcat atcgtattat tataccgtta
    82621 tcgcgtttga gttctttaca agtacgtaca attacagctc tgatcacttc tgatctttct
    82681 agaggcgtat ttggtactgc ttcttttatc acagcaacaa taacatcacc aatatgagca
    82741 tatcggcgat tactagctcc tattattcga atacacatca attctcgtgc cccgctattg
    82801 tctgctacat tcaaatgggt ttgaggttga atcatatcat ttttttttat ccgttttttt
    82861 aatgtaaaat aaagcaaagg acgaagtaaa aaaaaaaaaa aaagaaagaa aaccctgcaa
    82921 ttgttttttt atacacaaga cttctttcct ttggttctac atttctatcc agaaataatg
    82981 aattgagttc ttataggcat tttggacgcc gctattgaaa tagcctttcg agctatattt
    83041 tcggctactc cacccatttc ataaagtatt ctacccggtt taacaacagc tacccaatat
    83101 tctggggatc ctttccctga acccatacgg gtttccgtgg gtcttactgt aactggtttg
    83161 tctggaaata tacgtaccca tatttttccg ccacggcgta catttcgtgt cattgctcgg
    83221 cgccctgctt cgatttgtct agctgtaatc caagcgggtt caagtgcttg aagagcatat
    83281 ctaccgaaac aaatatgatt acctcgataa gatattcctt tcattcttcc tctatgttgt
    83341 ttacggaatc ttgttctttt ggggttatag ttgatggttc tttttcaatt ccatctctac
    83401 tacagaactg gacatgagag tttcttctca tccagctcct cgcgaatgaa acgactaaaa
    83461 cggattttat gaagatatac atgtgtttaa tgaataatat gctgaatcat aggattcttt
    83521 gaaattgcat ctaattaatc aattcgttaa tctattcgaa atttgtctag cgtgtttaga
    83581 tattatttaa ttaaacatgt attctatttc tagataatgt caatgtcttt ttttataacg
    83641 ttatcgttat aaaaacatct ttcttttgtt tttcctttta tcatatggga tcgacaaaaa
    83701 tgtatcaatc taataaaaaa aaactttcgc gggcgaatat ttactctttc catatctatt
    83761 ttagttatag ggttcgttca tgacctctca aaataaaaga ataaaagagg aggtccctgg
    83821 tttgtttcgc catcccaccc aatgaatcat taagattcat tttcaataga atcttctgca
    83881 ttcacgggtt atatcgttcc cattgcttct cgattaatgg ttaggtctga attttccggc
    83941 ggagtccttt tttcttaagt caattttctc agtctttatt ggctcgaggc tcttgatttt
    84001 tttgttctat aagcggattc atctaattat gcatgaatca ttattgaatt tatgctttat
    84061 tacactgcgt tttatgagat gactcatcga ccttacatat tggaatcata tatcattgat
    84121 atttccgttc tctctttctc tcatccttcc acttatccgc atactttttt tctattttgc
    84181 tttccgactt agaacttcac aactcataat ccgattggtt tttttatctt tatgcaaaaa
    84241 aagatttcag ttgctacaac gatatgtcca atatattata tctttatctt gactggttct
    84301 ttggatccag ataatgcgaa gcaatgagtt ggttattagt gctatagtta ttagttcata
    84361 ctctgggccc tggtccgttt tttgaatcct agccctaaaa aaaccaacga gtcacacact
    84421 aagcatagca attatataaa atgatcaatc gaatttttat tgaaccctct agaattgcag
    84481 aattgctctt ttttttgttt tgcttgaaca taaaaagaat aaaagggttt ttcttttttt
    84541 gtccattact tggtataatg taaaaacacg taaagtctta ttattcttcg tctacaaata
    84601 tccaaatttt gattcctaat accccgtata tagttcgaac tgtataggaa caataatcaa
    84661 ttttagctcc aatggtttgt agaggaaccc taccttctct gatccattcg acgcgtgcaa
    84721 tttcttttcc gtcgatacgt cccgcaattt gtacttgaat tccttttgta ttcgccagct
    84781 cggttaattc aatagctttt ttcattgctt tgcgaaaaga aactctattc tttaattggc
    84841 cagctataaa ttctgcaaga atactagggt gtccataagg atttgcaatt cgtgtaatag
    84901 caatgtttag ttttcggttc gcacaatgaa gttctttttg tacattcatc tgcaattctt
    84961 cgactctccg cggtctattt tctattaaga attttgggaa tcctatataa attatgactt
    85021 gaattagatc gattcttttt tgaatctcta tccgtgcaat tccctcaacg ccaacaccgg
    85081 aggatattct catatttttt tgtacataat tcttaataca gtttcgtatt ttttgatctt
    85141 cttgtagacc ttccgaataa ttttttggct gtgcaaacca aagagaatga tgactttgtg
    85201 ttgtaccaag tcggaaccca agcggattta ttttttgtcc cataaccccc cactactata
    85261 tgtatcatga catgtcagat ttttgttctt ttttttagtt atcaatccag atttttttga
    85321 gtacaccata tattcttcaa attctttata taaggatata tctttcaaaa caatagttat
    85381 atgacaagtc ggtcttttta tccgccctcg agctcgaggt tttaatcttt tcacagcagt
    85441 accctcgttt acttcggctt tactaatgac taaatttgct tcgttcaaac tcatattgtg
    85501 actagcattt gctgctgcag aataaaccaa tttaaaaatg ggataacacg ctcgataagg
    85561 catcagttct agtatcataa ggctttcctc gtaagaacgc ctacgaatct gatggattcc
    85621 ccttcggtct ttgtgagcag acatacatat atgttgacct aaagcgtata cttctgtaga
    85681 taggttcttc tttctcttct ttatcataag gttcacctct taccaatgaa tctatattca
    85741 ctttattaac gacgggatct attatcattt tttgcatgtc cacggaaatt tatagtcggc
    85801 gcaaattccc ccaatttatg tcctaccata cgatctgtta tataaatagg caaatgttcc
    85861 tttccattat gtatagcgat agtatggcca accattgtgg gtataatggt agatgcccgg
    85921 gaccaggtta ttattatttc tttttccgct tttgtattaa gtttctcgat ttttcttaat
    85981 aaatgattcg ctacaaaagg gttttttttt agtgaacgtg tcacagtgaa ttaactccta
    86041 tttttttctt ttgtaaattg taaaaataat ttggattttc tctcctattt actacggcgg
    86101 cgaagaatca aattatcact atatttattc ctttttctac ttcttcttcc aagtgcagga
    86161 taaccccaag gggttgcggg tctttttcta ccaattggag cccttccttc accaccccca
    86221 tgggggtggt ctacagggtt cataactact cctcttacta caggacgctt acctagccaa
    86281 catttcgatc cggctctacc caaacttttc tggttcaccc caacattccc tacttgtccg
    86341 actgttgctg agcagttttt ggatatcaaa cggacctccc cagagggtaa ttttaatgcg
    86401 gccgatttac cctcttttgc aatcagtttc gctacagcac ccgcagctct agctaattgt
    86461 ccaccctttc caagtgtgat ttctatgtta tgtatggctg tgcctaaggg catatcggtt
    86521 gaagtagatt cgtctttttg atcaatcaaa accccttccc aaactgtaca agcttcttcc
    86581 aaagcatacg gctttctgga tgtagatgat gatatctata cagatggatc ttatatatat
    86641 catataatga agtaccacat gagtggatat atagaatcca aatctgccga atcactcatg
    86701 ttctgatctt ctacatccta ggtcttcctg ttccgtcatc tggcttatgt tcttcatgta
    86761 gcattcagac cgaatgactc tatgaaatta cgtcgatact tccacatatt atgggtaacg
    86821 taggagacgt ctctattttt cccccgggaa atctttagaa ttaccacagc ttagctttca
    86881 attcgcctct gaccatcaaa tcaaatgtga ataacccgtc ttcctctctt tgaaacaagg
    86941 ggcgcttctg gttctgtcgg cgcttgaaac aattttgtct tctccatatt actatatctc
    87001 tagagtcaat aattttatat gaggaactac tgaactcaat cacttgctgc cgttactctt
    87061 cagttttctg ttgaggtcta tcctgtagag gtactcgaat tggatcagtg atcgatttct
    87121 aggtttcgtc gtaaacctaa ttggttactt ccaattacgt aaatcaatag ttcaaaccgc
    87181 actcaaaggt agggcatttc ccatttttat aggaacttct gtaccagaaa caatggtatc
    87241 tccaattata gcccctctgg gatgtaaaat atatctcttc tcaccatccc catagtgtat
    87301 gagacaaatg tatgcatttc gattagggtc gtattctatg gttacgattc taccatatat
    87361 gtctttttca ttccgtctaa aatcgatttt acggtataga cgcttatgac ctccccctct
    87421 atgccctgcg gtaatgattc ctctggcatt acgaccttta ccacaacgat gctgtccata
    87481 gatcaaatta tttcgtggat tggatttcac ttgactgtct acggctccat tgcgtgtgct
    87541 cggggtagaa gttttgtata aatgtatcgc catgctctta agtattttga tttaagttct
    87601 tttctttcta agaggtggaa tagaataacc cggttgaagc gtaatgatca tacgtctgta
    87661 atgcattgta tgtcccataa tgggtcccat tcttctaccc tttcggggga gttgatgact
    87721 attcatagct attaccttga caccaaagaa gagttcgacc caatgcttta tttctgtcct
    87781 agttgatcct gattcgacat tagaagtata ttgatttttc cccaataacc gaatactttt
    87841 gtctgtaaat actgcatatt tgattccatc cataaatcta ttttcttccc tatgagttcg
    87901 agtctcaata agaatgctag ttcttactgt tcatatgtta tgatatgaat ataccacacc
    87961 aattcgttat gtatagatga tgagattcca ttgatacaga gccaattcca atagacttat
    88021 tggagggtcc cattggcgtg catccagtag gaattgaacc tacgaattcg ccaattatga
    88081 gttgggcgct ttaaccattc agccatggat gcttagtggg gatcctcgta catggtgaat
    88141 aaccaaattc caattgaaat gaaatcttta ggataaatca atgcaattta ggaggaatca
    88201 atgaaaggac atcaattcaa atcctggatt ttcgaattga gagagatatt gagagaggtc
    88261 aagaattctc actatttctt agattcatgg acccaattca attcagtggg atctttcatt
    88321 cacatttttt tccaccaaga acgttttata aaactcttgg acccacgaat tttgagtatc
    88381 ctactttcac gcaattcaca gggttcaaca agcaatcgat atttcacgat caagggtgta
    88441 gtactatttg tagtagcgat ccttatatat cgtattaaca atcgaaatat ggtcgcaaga
    88501 aaaaatctct atttgacggg gcttcttcct atacctatga attccattgg acccagaaat
    88561 gatacattgg aagaatcttt tgggtcttcc aatatcaata ggttgattgt ttcgctcctg
    88621 gatcttccaa aaggaaaaaa gatctcagag agctttttcc tggatccgaa agagagtact
    88681 tgggttctcc caataactaa aaagtgtatc atgcctgaat ctaactgggg ttcgcggtgg
    88741 tggaggaact ggctcggaaa aaagagggat tctggttgta agatatctaa tgaaaccgtc
    88801 gctggaattg agatctcatt caaagagaaa gatatcaaat atctggagtt tccttttgta
    88861 tattatatgg atgatccgat ccgcaaggac catggttggg aattgtttga tcgtctttct
    88921 ccgagtaaga ggcgaaacag aatcaacttg aattcgggac agctattcga aatcttagtg
    88981 aaagactcga tttgttatct catgtttgct tttcgtgaaa aaataccaat tgaagtggag
    89041 ggtttcttca aacaacaagg agctgggtca gctattcaat caaatgatat tgagcgtttt
    89101 gcccatctct tctcgagaaa caagtgggct atttctttgc aaaattgtgc tcaatttcat
    89161 atgtggcaat tccgccaaga tctcttcgtt agttggggga agaatccgca cgaatcggat
    89221 tttttgagga agatatcgag agagaattgg atttgcttag acaatgtgtg gttggtaaac
    89281 aaggatcgat tttttagcaa ggtacggaat gtatcgtcaa atattcaata tgattccaca
    89341 agatctagtt tcgttcaagt aacggattct agccaattga aaggatcttc tgatcaatcc
    89401 agagatcatt tcgattcatt tagtaatgag gattcggaat atcacacatt gatcaatcaa
    89461 agagagattc aacaactaaa agaaagatcg attctttggg atccttcctt tcttcaaacg
    89521 gaacgaacag agatagaatc agaccgattc cctaaatgcc tttctggata ttcctcaatg
    89581 tcccggctat tcacggaacg tgaaaggcag atgaataagc atctgcttcc ggaagaaatc
    89641 gaagaatttc ttgggaatcc tacaagatcc attcgttctt ttttctctga cagatggtca
    89701 gaacttcatc tgggttcgaa tcctactgag aggtccacta gagatcagaa attgttgaag
    89761 aaagaacaag atgtttcttt tgtcccttcc aggcgatcgg aaaataaaga aatagttaat
    89821 atattcaaga taattacgta tttacaaaat accgtctcaa ttcatcctat ttcatcagat
    89881 ccgggatgtg atatggttcc gaaggatgaa ctggatatgg aaagttccaa taagatttca
    89941 ttcttaaaca aaaatcattt atttcatcta ttccatgacc ggaacagggg ggaatacacg
    90001 ttacaccacg attttgaatc agaagagaga tttcaagaaa tggcagatct attcactcta
    90061 tcaataaccg agccggatct ggtgtatcat aagggatttt ccttttctat tgattcctac
    90121 ggattggatc aaaaacgatt cttgaatgag gtattcaact ccagggatga atcgaaaaag
    90181 aaatctttat tggttctacc tcctattttt tatgaagaga atgaatcttt ttatcgaagg
    90241 atcagaaaaa aatgggtccg gatctcctgc gggaatgatt tggaagatcc aaaaccaaaa
    90301 atagtggtat ttgctagcaa caacataatg gaggcagtca atcaatatag attgatccga
    90361 aatcggattc aaatccaata tagcacctat gggtacataa gaaatgtatt gaatcgattc
    90421 tttttaatga atagatccga tcgcaacttc gaatatggaa ttcaaaggga tcaaatagga
    90481 aatgatactc tgaatcatag aactataatg aaatatacga tcaaccaaca tttatcgaat
    90541 ttgaaaaaga gtcagaagaa atggttcgat cctcttattt tgatttctcg aaccgagaga
    90601 ttcatgaatc gggatcctaa tgcatataga tacaaatggt ccaatgggag caagaatttc
    90661 caggagcatt tggaacattc cgtttctgag cagaagagcc attttcaagt agtgttcgat
    90721 cgattacgta ttaatcaata ttcgattgat tggtctgagg ttatcgacaa aaaagatttg
    90781 tctaagtcac ttcgtttctt tttgtccaag ttccttctct ttttgtccaa gttgcttttc
    90841 tttttgtcta actcacttcc ttttttcttt gtgagtttcg ggaatatccc cattcatagg
    90901 tctgagatcc acatctatga attgaaaggt ccgaatgatc aactctgcaa tcagttgtta
    90961 gaatcaatag gtcttcaaat cgttcatttg aaaaaattga aacccttctt attggatgat
    91021 cataatactt cccaaaaatc gaaattcttg atcaatggag ggataatatc accatttttg
    91081 ttcaataaga taccaaagtg gatgattgac tcattccata ctagaaataa tcgcaggaaa
    91141 tcttttgata acacggattt ctatttctca atgatatccg acgatcaaga caattggctg
    91201 aatcctgtga aaccatttca tagaagttca ttgatatctt ctttttataa agcaaatcga
    91261 cttcgattct tgaataatcc acaacgcttc cgcttctatt gtaacaaaag attccccttt
    91321 tatgtggaaa aggcccgtat caaaaattat gattttacgt atggacaatt cctccatatc
    91381 ttgttcattc gcaacaaaat attttctttg tgcggcggta aaaaaaaaca tgcttttttg
    91441 gagagagata ctatttcacc aatcgagtca caggtatcta acatattcat acctaacgat
    91501 tttccacaaa gtggtgacga aaggtataac ttgtacaaat ctttccattt tccaattcga
    91561 tccgatctat tagttcgtag agctatttac tcgatcgcag ccatttctgg aacacctcta
    91621 acagagggac aaatagtcaa ttttgaaaga acttattgtc aacctctttc agatatgaat
    91681 ctatctgatt cagaagagaa gaacttgcct cagtatctca atttcaattc aaacatgggt
    91741 ttgattcaca ctccatgttc tgagaaatat ttaccatccg aaaagaggaa aaaacggagt
    91801 ctttgtctaa agaaatgcgt tgagaaaggg cagatgtata gaacctttca acgagacagt
    91861 gctttttcaa ctctctcaaa atggaatcga ttccaaacat atatgccatg gttccttact
    91921 tcgacagggt acaaatatct aaatttgata tttttagata ctttttcaga cctattgccg
    91981 gtactaagta gcagtcaaaa atttgtatcc atttttcatg atattatgca tggatcagat
    92041 atatcatggc gaattcttca gaaaaaattg tgtcttccac aatggaatct gataagtgag
    92101 atttcgagta agtgtttaca taatcttctt ctgtccgaag aaatgattca tcgaaataat
    92161 gagtcaccat tgatatcgac acatctgaga tcgccaaatg ttcgggagtt cctctattca
    92221 atccttttcc ttcttcttgt tgctggatat ctcgttcgta cacatcttct ctttgtttcc
    92281 cgagcctatg gtgagttaca gacagagttc gaaaaggtca aatctttgat gattccatca
    92341 tacatgattg agttgcgaaa acttctggat aggtatccca catctgaacg gaattctttc
    92401 tggttaaaga atctttttct agttgctctg gaacaattag gagattctct agaagaaata
    92461 cggggttctg cttttggcgg caacatgcta tggggtggtg gtcccgctga tggggttaaa
    92521 tcaatacgtt ctaagacgaa agatttgaat atcaatctca tcgatatcat cgatctcata
    92581 agtctcatac caaatcccat caatcgaatc actttttcga gaaatacgag acatctaagt
    92641 catacaagta aagagatcca ttcattgata agaaaaagaa aaaaggtgaa cggtgattgg
    92701 attgatgata aaatagaatc ctgggtcgcg aacggtgatt cgattgatga taaagaaaga
    92761 gaattcttgg ttcagttctc caccttaacg acagaaaaaa ggattgatca aattctattg
    92821 agtctgactc atagtgatca tttatcaaag aatgactctg gttatcaaat gattgaacag
    92881 ccgggaacaa tttacttacg atacttagtt gacattcata aaaagcattt aatgaattat
    92941 gagttcaatt caccctgttt agcagaaaga cggatattcc ttgctcatta tcagacaatc
    93001 acttattcac aaacttcgtg tggggctaat agttttcatt tcccatctca tggaaaaccc
    93061 ttttcgctcc gcctagccct atccccctct aggggtattt tagtgatagg ttctatagga
    93121 accgggcgct cccatttggt caaataccta gcgacaaact cctatgttcc tttcattaca
    93181 gtatttctga acaagttcct ggataccaag cctaaaggtt ttcttattga tgatatcgat
    93241 attgatgata gtgacgatat tgatgctagt gacgatatcg atcgtgacct tgatacggag
    93301 ctggagcttc taactatgat gaatgcgcta actatcgata tgatgtcgga aataggccga
    93361 ttttatatca cccttcaatt cgaattagca aaagcaatgt ctccttgcat aatatggatt
    93421 ccaaacattc atgatctgga tgtgaatgag tcgaatgact tatccctcgg tctattagtg
    93481 aactatctct ccagggattg tgaaagatgt tccactagaa atattcttgt tattgcttcg
    93541 actcatattc cccaaaaagt ggatcccgct ctaatagccc cgaataaatt aaatacatgc
    93601 attaagatac gaaggcttct tattccacaa caacgaaagc acttttgcac tctttcatat
    93661 actaggggat ttcacttgga aaagaaaatg ttccatacta atggattcgg gtccataacc
    93721 atgggttcca atgcacgaga tcttgtagca cttaccaatg aggccctatc gattagtatt
    93781 acacagaaga aatcaattat agacactaat acaattcgat ccgctcttca tagacaaact
    93841 tgggatttgc gatcccaggt aagatcggtt caggatcatg ggatcctttt ctatcagata
    93901 ggaagggctg ttgcacaaaa tgtacttcta agtaattgcc ccatagatcc tctatctatc
    93961 tatatgaaga agaaatcatg taacgaaggg gattcttatt tgtacaaatg gtacttcgaa
    94021 cttggaacga gcatgaagaa attaacgata cttctttatc ttttgagttg ttctgccgga
    94081 tcggtcgctc aagacctttg gtctataccc ggacccgatg aaaaaaacgg gatcacttct
    94141 tctggactcg ttgagaatga ttctgatcta gttcatggcc tattagaagt agaaggcgct
    94201 ctggtgggat cctcacggac agaaaaagat tgcagtcggt ttgataatga tcgagtgaca
    94261 ttgcttcttc ggcccgaacc aaggaatccc ttagatatga tgcaaaatgg atcttgttct
    94321 atcgttgatc agagatttct ctatgaaaaa tacgaatcgg agtttgaaga aggggaagga
    94381 gaaggagtcc tcgacccgca acagatagag gaggatttat tcaatcacat agtctgggct
    94441 cctagaatat ggcgcccctg gggctttcta tttgattgta tcgaaaggcc caattcattg
    94501 ggatttccct atcgggcggg gtcatttcgg ggcaagcgga tcatttatga tgaaaaggat
    94561 gagcttcaag agaatgattc ggagttcttg cagagtagaa ccatgcagta ccagacacga
    94621 gatagatctt ccaaagaaca aggctttttt cgaataagcc aattcatttg ggaccctgcg
    94681 gatccactct ttttcctatt caaagatcag ccccttgtct ctgtgttttc acatcgagaa
    94741 ttctttgcag atgaagagat gtcaaagggg cttcttactt ccgaaacaga tcctcctaca
    94801 tctatatcta aacgctggtt tatcaagaat acgcaagaaa agcacttcga attgttgatt
    94861 catcgccaga gatggcttag aaccaatagt tcattatcta atggattttt ccgttctaat
    94921 actccatccg agagttatca gtatttatca aatctgttcc tatctaacgg aacgctattg
    94981 gatcaaatga caaagacatt gttgagaaaa agatggcttt tcccggatga aatgaaaatt
    95041 ggattcatgt aacaggagaa aggtttccca ttacttagcc ggaaagatat gcggccatga
    95101 aatagggatt aagtggaaca taattgactg ggtggtagag tcgtggaaac accagtttct
    95161 tccatatttt ggaccttagc tccatggaac aatatgctac tgctgaaaca tagaagaatt
    95221 gaaatcttag atcaaaacac tatgtatgga tggtatgaac tgcttaaaca agaattcttg
    95281 aacagcgaac caccagagct attactaaaa acggactatg taatgtactt tatctgctgg
    95341 gttacaggcg ggcattttac cagaggttta tattgtatca atctaccctt gtgtgattcc
    95401 tgttgaagca tatactcggg gggtgggtgc agggcggacg atttcaaagc ggactcccca
    95461 ttcattagat agagaagatc cccaagattt cgcgatccgc tgccgaactt attccaattc
    95521 caagatctcg gatcgaatcg gtatatcaat accgattcga tccgagatct cttattgaat
    95581 tgctcattca atgagcattc tcaatattat gccttgaaga ggactcgaac ctccacgctc
    95641 tttagcacga gattttgagt ctcgcgtgtc taccatttca ccaccaaggc atcttgaaag
    95701 tgaatcgtat tccatgaaga tgatatctat ctagtgtgat gtatggaata tatgacaaag
    95761 gtggagtgtt ggagtatttc tattgatcgg tcatgtcata taggccccaa tcggacatcc
    95821 aattgcttcg atttgaatta tccggaggat gccttatata ttatctatat taatattata
    95881 tcaaaaagat ggacaatcaa accgatttct cgattcaata gaagcccaaa gaggtgaata
    95941 aggtcccaaa taacgagaga tatggaaaaa gcaggtccga ttacgcctat tcctaatcct
    96001 aaatggaatg taacgacgta gggatccata tggaaacata gtatctattt agatacgctc
    96061 gaatgacccc ttctcataat gagaatccta ttccggtctg gtccggtatg gaatgaactt
    96121 ataatcatgg aatcgactcg atcatcagat tatagattat aagttcataa ccctagccca
    96181 ttcccatttt gggcggaaca gatctactaa ttctttgatt ccagttagta agagggatct
    96241 tgaactaaga aatcgattct agaagctaac tagaagctaa aaaagggtat cctgagcaat
    96301 tgcaataatc gggttcattg atattcctgg tatagtagat gctatcacac atacaatcat
    96361 actcaattcg atggaattgt ttgatcttaa aggggatctt ctataatttc gtacgtgagg
    96421 ggttatttct tggtttcgtc cagtcattaa taacttgatt atttttagat aatagtagat
    96481 agaaacaacg ctcgtaagga gtcctattga aaccaagaaa tataggcctg cctgccatcc
    96541 acaccagaat aaatagagtt ttccgaaaaa acctgctagt ggaggaagac ctcctaggga
    96601 taagagacat agagctaaag agagagccaa aaaaggatct tttgtgtata atcccgcata
    96661 atctcgaatg ttatcagttc cggtacgtag accaaatgat acaatgcaag caaaagttcc
    96721 tagattcatg gagatataga acagcatata agttatcatg ctcgcatatc caccatttga
    96781 gtctccaaca attattccaa taattacata tccgatttga cctatggacg aatatgcaag
    96841 catacgtttc atacttgttt gagtaatagc aatgagattc ccaaatatca tgctaagaat
    96901 agctaggatt tccagaagaa gatgccactc gtttgatgag aaataaaaag gaatatcgaa
    96961 aattcgagtg gctgaagctg aagcagctac tttcgaagta acagaaagaa aagcaacgac
    97021 tggagtggga gagtcagagt cgaaaagagg attcctcact tctttctctc attcaaaacc
    97081 gtgcatgaga ctttcatctc gcacggctcc taagtgataa aagtaaagaa gaactcatct
    97141 tctttctttt ttgattacct tcctcgcgta tgtataagat cgaatccatt cgatttcgaa
    97201 aaaggattac taatccttaa cttttcgagg aatccttcat cagtggttgt gaatgactga
    97261 tttttctcaa tcttttcgac cttggttccg taggagcaag tcagaaagat tgagaaatag
    97321 aaccatctga tttgattcgt tctcaatagc catgagatga tcatcttagg gtgatccttt
    97381 tgtcgacgga tgctcctatt acactcgtag tctctgaagg atgagaacca actctgtagc
    97441 atctacatcg agaattcaag tattgtatac gtcattagtc cgatcctttg taggaactac
    97501 ccgtaataac gaacttgcaa aatggatctg tttatcataa agagatttgt tgttcctgac
    97561 cctgcttcac cttaattgtt atttgaacaa gtataaagtt atgtcttggt ccgagtgggg
    97621 atagcatttc tcttctgcat gtccatgaag ttttgaaaaa tccaaacatc tcagagatat
    97681 atagagaggt agaaattttt cgaacgaacc gcactccttc gtatacgtca ggagtccatt
    97741 gatgagaagg ggctggggaa agcttgaacc caattcctac agtgatgaat ataagcgcaa
    97801 ttgaaattcc tggggagtta tacatttgtg tattgataag accattcact atttcttgaa
    97861 gctcgatctc tcccccggat gaaccatata gccaagagaa accatgaacc agaatagaag
    97921 agcttgcccc acccatgagt aaatatttca tagtagcctc attagaccgt acgtctttct
    97981 tggtatatcc agataatagg taggagcata aactgaaaca ttctggagct acaaagatag
    98041 ttattaaatc gttagcaccg cataaaaaca ttcctcctag agtagctgtt aatatgaata
    98101 acagaaactc cgttatagcc atttctgtac attcaatgta ctccacggat agaggaatac
    98161 atagagttga acatagtaaa ataagaaatt gaaagatttc gttgaaattg ttcgtttgga
    98221 aatttcccga aaagctaatc ataggttctt ctctccatcg gaacaatagg gccgttatgc
    98281 tcattactaa acttgttgaa gagatgaaat agaaccaagg tatatctttt tgatcagagg
    98341 ttgaatcgat catcagaaga ataattaggc caaaaattag gatacattct gggaaaataa
    98401 aacttccatc gaagagaaga aaatgaaagg ctttcataaa aattctcgta gaatcgagaa
    98461 tgaagttttc attctgtaca tgccagatca tgaattagta actgcatcca atctccaaaa
    98521 aaatcccaat tgtttcgaac tttctatttt tggaatggaa tatttacgga atctccatga
    98581 ataggatcaa accttattcc atggtattta catgagattc ctctttctta ttcttaagca
    98641 agtccccgag agggcttagt tgatccatga tttctgtttc atctttcgtt tccttttcgt
    98701 ttgtttcgag aaatatatcg atcaattccg attctttctt tttctttttt ctattgattc
    98761 ttttccgatc gagatgtatg gatccatgga tctatgtgtc tatatagacc ctgttcatgg
    98821 attaacgaaa atgtgcaaaa gctctatttg cctctgccat tctatgagtc tcttcctttt
    98881 tgcgtatggc atcgccactc cctttggcag catccactaa ttcggaactt aatttgaaag
    98941 tcatatttcg acccggacgt tttcgggatg cccctaataa ccaacgaacg gcaagtgctt
    99001 ttccttgtgc ggatcctatt tcaatgggaa cttgatgagt cgatccgcct acacgtcttg
    99061 cttttactgc tatatcggga gttactccac gtattgcttg acgtaaaacg gatagtggat
    99121 ttttttctgt cttttgttga atctttttca aggctcgata gataatttga taagccaatg
    99181 atttttttcc gtgtttcaga atacggttaa ccaacatgtt aactaatcga ttacgataaa
    99241 ttggatcgga ttttgcagtt ttttcttctg tagtacctcg acgtgacatg agcgcgaaag
    99301 gggttcaaga atcagttttc tttttataag ggctaaaatc atttattttg gctttttgac
    99361 cccatattgt agggtggatc tcgaaagata tgaaagatct ccctccaagc cgtacatacg
    99421 actttcatcg aatacggctt tccacagaat tccatactcg atctcataga tacatatgga
    99481 attctgttta ctcactttaa attgagtatc cgtttccccc cctttcctgc taggattgga
    99541 aatcctgtat tttacatatc catacgattg agtccttggg tttccgaaat agtgtaaata
    99601 gtgtaaaaag aagtgcttcg aatcattgct atttgacccg gacctgttct aaaaaagtcg
    99661 agacatttcg aattgtttgt tgacacggac aaagtcaggg aaaacttctg aaattatttc
    99721 aatattggac cttggacata taatagttcc gaatcgaatc tctttagaaa gaagatcttt
    99781 tgtctcacgg tagcctgctc cagtcccctt acgaaacttt cgttattggg ttagccatac
    99841 acttcacatg tttctagcga ttcacatggc atcatcaaat gatacaagtc ttggataaga
    99901 atctacaacg cactagaacg cccttgttga cgatccttta ctccgacagc atctagggtt
    99961 cctcgaacaa tgtgatatct cacaccgggt aaatctttaa ccctcccccc tcttactaag
   100021 actacagaat gttcttgtga attatggcca ataccaggta tataagcagt gatttcaaac
   100081 ccagaggtta atcgtactct ggcaacttta cgtaaggcag agtttggttt tttgggggtg
   100141 atagtggaaa agttgacaga taagtcaccc ttactgccac tctacagaac cgtacatgag
   100201 attttcgcct catacggctc ctcgttcaat tctttcgaag tcatcgggtc cttttcctcg
   100261 ttcgataatc tcctcccttc ttccactccg tcccgaagag taactaggac caattcagtc
   100321 acgttttcat gttccaattg aacactttcc ttttttgatt attctcaaag gagaagatta
   100381 ttctcttttt aacaaacatc tgcggatcca atcacacgat cttataataa gaacaagaga
   100441 tctttctcga tcaatccctt tgcccctcat tcttcgagaa tcagaaagat ccttttcaag
   100501 tttgaatttg ttcattttga atctgggttc ttctacttta tttttattta cttatttctt
   100561 tattattttt tttccctctc ttttcttttt ttatttcttt tttttatttt attcccttcc
   100621 atcattcctt aagtcccata ggtttgatcc tatcgaatct gatccatttt ctcattgagc
   100681 gaagggtacg aaataaatcg gatttctttt tcgatcaaaa gtactatgtg aaatcttcgg
   100741 ttttttcctc tttctctatc cctatcccat aggtacagca tttgaatcca tagagaaccg
   100801 tttcttctgt atctatatga atcgatatta ttccattcca attccttccc gatacctccc
   100861 aaggaaaatc ccgaattgga tcccaaattg acgggttagt gtgagcttat ccatgcggtt
   100921 atgcactctt cgaatgggaa tccattttct gaaagatcct ggctttcgtg ctttggtggg
   100981 tctccgagat cctttcgacg acctatgttg tgttgaaggg atatctatat gatccgatcg
   101041 attgcgtaaa gcccgcggta gcaacggaac cggggaaagt atacataagt atacagaaaa
   101101 gacagttctt ttctattcta ttagtatttt gattctatta gtattcgatt agtattagtt
   101161 agttatcccg gctcagtgag tcctttcttc cgtgattaac tgttggcacc agtcctacat
   101221 tttgtctccg tggaccgagg agaaaggggg ctcggcggga agaggattgt accatgagag
   101281 aagcaaggag gtcaacctct ttcaaatata caacatgcat tctggcaatg caatgtagtt
   101341 ggactttcat cttcatgcga atgaatcatc ttttccacgg aggcaaatct ttgcctgcta
   101401 ggcaagagga tagcaagttc aaaattctgt ttcggtagac atgtatttct attactatga
   101461 aattcataaa tgaagtagtt aatcgttttg tcaatttttc ggggtcttaa aggggcgtgg
   101521 aaagacataa gaactcttga atggaaatcg aaaagggatg gaactccggt tccttcggaa
   101581 atggtaagat ctttggcgca agaagaaggg gttgatccgt atcatcttga cttggttctg
   101641 atttcgctat ttttttaaga ataccgcttc tcctacccgt atcgaataga acttcttcat
   101701 gtaaaacctg cttgatttag atcgggagaa tcgtacggtt ttatgaaagc atgtgctatg
   101761 gttcgaatcc gtagtcaatc ctatttctag gagcagttga caattgaatc caatttttcc
   101821 cattccattc atttcgtatc cgtaatagtg cgaaaggaag gcccggttcc aagttgttca
   101881 agaatagtgg cgttgagttt ctcgaccctt tgccttagga ttagtcagtt ctatttcttg
   101941 gtgggggcag ggaagggata taactcagcg gtagagtgtc accttgacgt ggtggaagtc
   102001 atcagttcga gcctgattat ccctaaaccc aatatgagtt gtgggttttt ctattttgac
   102061 ttgccccccc gccgtgatcg aataagaatg gataagaggc tcgtgggatt gacgtgaggg
   102121 ggtagggatg gctatatttc tgggagcgaa ctccaggcga atatgaagcg catggataca
   102181 agttatgcct tggaatgaaa gacaattccg aatcagcttt gtctacgaac aaggaagcta
   102241 taagtaatgc aactatgaat ctcatggaga gttcgatcct ggctcaggat gaacgctggc
   102301 ggcatgctta acacatgcaa gtcggacggg aagtggtgtt tccagtggcg gacgggtgag
   102361 taacgcgtaa gaacctgccc ttgggagggg aacaacagct ggaaacggct gctaataccc
   102421 cgtaggctga ggagcaaaag gaggaatccg cccgaggagg ggctcgcgtc tgattagcta
   102481 gttggtgagg caatagctta ccaaggcgat gatcagtagc tggtccgaga ggatgatcag
   102541 ccacactggg actgagacac ggcccagact cctacgggag gcagcagtgg ggaattttcc
   102601 gcaatgggcg aaagcctgac ggagcaatgc cgcgtggagg tagaaggccc acgggtcgtg
   102661 aacttctttt cccggagaag aagcaatgac ggtatctggg gaataagcat cggctaactc
   102721 tgtgccagca gccgcggtaa tacagaggat gcaagcgtta tccggaatga ttgggcgtaa
   102781 agcgtctgta ggtggctttt taagtccgcc gtcaaatccc agggctcaac cctggacagg
   102841 cggtggaaac taccaagctg gagtacggta ggggcagagg gaatttccgg tggagcggtg
   102901 aaatgcgtag agatcggaaa gaacaccaac ggcgaaagca ctctgctggg ccgacactga
   102961 cactgagaga cgaaagctag gggagcgaat gggattagat accccagtag tcctagccgt
   103021 aaacgatgga tactaggcgc tgcgcgtatc gacccgtgca gtgctgtagc taacgcgtta
   103081 agtatcccgc ctggggagta cgttcgcaag aatgaaactc aaaggaattg acgggggccc
   103141 gcacaagcgg tggagcatgt ggtttaattc gatgcaaagc gaagaacctt accagggctt
   103201 gacatgccgc gaatcctctt gaaagagagg ggtgccttcg ggaacgcgga cacaggtggt
   103261 gcatggctgt cgtcagctcg tgccgtaagg tgttgggtta agtcccgcaa cgagcgcaac
   103321 cctcgtgctt agttgccacc gttgagtttg gaaccctgag cagactgccg gtgataagcc
   103381 ggaggaaggt gaggatgacg tcaagtcatc atgcccctta tgccctgggc gacacacgtg
   103441 ctacaatggc cgggacaaag ggtcgcgatc ccgcgagggt gagctaactc caaaaacccg
   103501 tcctcagttc ggattgcagg ctgcaactcg cctgcatgaa gccggaatcg ctagtaatcg
   103561 ccggtcagcc atacggcggt gaattcgttc ccgggccttg tacacaccgc ccgtcacact
   103621 atgggagctg gccatgcccg aagtcgttac cttaaccgca aggagggggg tgccgaaggc
   103681 agggctagtg actggagtga agtcgtaaca aggtagccgt actggaaggt gcggctggat
   103741 cacctccttt tcagggagag ctaatgcttg ttgggtattt tggtttgaca ccgcttcaca
   103801 cccaaaaaga agcgagctac gcctgagtta aacttggaga tggaagtctt ctttcgtttc
   103861 tcgacggtga agtaagacca agcccatgag cttattatcc taggtcggaa caagttgata
   103921 ggatccccct tttacgcccc catgtccctc ccgtgtggcg acatgggggc gtaaaaagga
   103981 aagagaggga tggggtttct ctcgcttttg gcatagtggg cccccagcgg gaggcccaca
   104041 cgccgggcta ttagctcagt ggtagagcgc gcccctgata attgcgtcgt tgtgcctggg
   104101 ctgtgagggc tctcagccac atggatagtt caatgtgctc atcagcgcct gaccctgaga
   104161 tgtggatcat ccaaggcaca ttagcatggc gtacttctcc tgttcgaacc gggggtttga
   104221 aaccaaactc ctcctcagga ggatagatgg ggcgattcag gtgagatcca atgtagatcc
   104281 aactttctat tcactcgtgg gatccgggcg gtccgggggg gactaccacg gctcctctct
   104341 tctcgataat ccatacatcc cttatcagtg tatggacagc tatctctcga gcacaggttt
   104401 aggttcggcc tcaatgggaa aaaaaatgga gcacctaaca acgtatcttc acagaccaag
   104461 aactacgaga tcgccccttt catttcattc tggggtgacg gagggatcgt accattcgag
   104521 cctttttttc atgcttttcc cggaggtctg gagaaagctg caatcaatag gattttccta
   104581 atcctccctt cccgaaagga agaacgtcaa attctttttc cttttccttt ccgcagggac
   104641 caggggattg gatctagccg taagaagaat gcttggctga taaataactc acttcttggt
   104701 cttcgacccc ctcagtcact acgaatgccc ccgatcggtg caatgggatg tgtctattta
   104761 tctatctctt gactcgaaat gggagcaggt ttgaaaaagg atcttagagt gtctagggtt
   104821 ggccgggagg gtctcttaac gccttctttt ttcttctcat cggagttatt tcacaaatac
   104881 ttgccatggt aaggaagaag gggggaacaa gcacacttgg agagcgcagt acaacggaga
   104941 gttgtatgct gcgttcggga aggatgaatc gctcccgaaa cggaatctat tgattctctc
   105001 ccaattggtt ggaccgtagg tgcgatgatt tacttcacgg gcgaggtctc tggttcaaat
   105061 ccaggatggc ccagctgcgc caaggaaaag aatagaagaa gcatctgact ccttcatgca
   105121 tgctccactt ggctcggggg gatatagctc agttggtaga gctccgctct tgcaattggg
   105181 tcgttgcgat tacgggttgg atgtctaatt gtccaggcgg taatgatagt atcttgtacc
   105241 tgaaccggtg gctcactttt tctaagtaat ggggaagagg accgaaacat gccactgaaa
   105301 gactctactg agacaaagat gggctgtcaa gaatgtagaa gaggtaggat gggcggttgg
   105361 tcagatctag tatggattgt acatggacgg tagttggagt cggcggctct cttagggttc
   105421 cctcatctgg gatccctggg gaaggggatc aagttggccc ttgcgaacag cttgatgcac
   105481 tatctccctt caaccctttg agcgaaatgc gacaaaagga aggaaaatcc atggaccgac
   105541 cccatcgtct ccaccccgta ggaactacga gatcacccca aggatgcctt cggtatccag
   105601 gggtcgcgga ccgaccatag aaccctgctc aataagtgga atgcattagc tgtccactct
   105661 caggttgggc agtaagggcc ggagaagggc aattactcat tcttaaaacc agcattctta
   105721 agaccaaaga gtcggggcgg aaaagggggg aaagccctct gttcctggtt ctcctgtagc
   105781 tggatcctcc ggaaccacaa gaatcttgag ttagaatggg attccaactc agcacctttt
   105841 cttttgagat tttgagaaga gttgctcttt ggagagcaca gtacgatgaa agttgtaagc
   105901 tgtgttcggg ggggagttat tgtctatcgt tggcctctat ggtagaatca gtgggggcct
   105961 gagaggcggt ggtttaccct gtggcggatg tcagcggttc gagtccgctt atctccaact
   106021 cgtgaactta gccgatacaa agaatatgat agcacccaat ttttccgatt cggcagttcg
   106081 atctatggtt tatcattcat ggacgttgat aagatccttc catttagcag caccttagga
   106141 tggcatagcc ttaaagtaaa gttaagggcg aggttcaaac aaggaaaggc ttacggtgga
   106201 tacctaggca cccagagacg aggaagggcg tagtaagcga cgaaatgctt cggggagttg
   106261 aaaataagcg tagatccgga gattcccgaa taggtcaacc tttcgaactg ctgctgaatc
   106321 catgggcagg caagagacaa cctggcgaac tgaaacatct tagtagccag aggaaaagaa
   106381 agcaaaagcg attcccgtag tagcggcgag cgaaatggga gcagcctaaa ccgtgaaaac
   106441 ggggttgtgg gagagcaata caagcgtcgt gctgctaggc gaagcggtgg agtgctgcac
   106501 cctagatggc gagagtccag tagccgaaag catcactagc ttacgctctg acccgagtag
   106561 catggggcac gtggaatccc gtgtgaatca gcaaggacca ccttgcaagg ctaaatactc
   106621 ctgggtgacc gatagcgaag tagtaccgtg agggaagggt gaaaagaacc cccatcgggg
   106681 agtgaaatag aacatgaaac cgtaagctcc caagcagtgg gaggagacca gggctctgac
   106741 cgcgtgcctg ttgaagaatg agccggcgac tcataggcag tggcttggtt aagggaaccc
   106801 accggagccg tagcgaaagc gagtcttcat agggcacttg tcactgctta tggacccgaa
   106861 cctgggtgat ctatccatga ccaggatgaa gcttgggtga aactaagtgg aggtccgaac
   106921 cgactgatgt tgaagaatca gcggatgagt tgtggttagg ggtgaaatgc cactcgaacc
   106981 cagagctagc tggttctccc cgaaatgcgt tgaggcgcag cagttgactg gacatctagg
   107041 ggtaaagcac tgtttcggtg cgggccgcga gagcggtacc aaatcgaggc aaactctgaa
   107101 tactagatat gacctcaaaa taacaggggt caaggtcggc cagtgagacg atgggggata
   107161 agcttcatcg tcgagaggga aacagcccgg atcaccagct aaggccccta aatgaccgct
   107221 cagtgataaa ggaggtaggg gtgcagagac agccaggagg tttgcctaga agcagccacc
   107281 cttgaaagag tgcgtaatag ctcactgatc gagcgctctt gcgccgaaga tgaacggggc
   107341 taagcgatct gccgaagctg tgggatgtaa aaatgcatcg gtaggggagc gttccgcctt
   107401 agagggaagc acccgcgcga gcggcggtgg acgaagcgga agcgagaatg tcggcttgag
   107461 taacgcaaac attggtgaga atccaatgcc ccgaaaaccc aagggttcct ccgcaaggtt
   107521 cgtccacgga gggtgagtca gggcctaaga tcaggccgaa aggcgtagtc gatggacaac
   107581 aggtgaatat tcctgtacta ccccttgttg gtcccgaggg acggaggagg ctaggttagc
   107641 cgaaagatgg ttatcggttc aaggacgcaa ggtgcccctg ctttttcagg gtaagaaggg
   107701 gtagagaaaa tgccccgagc caatgttcga gtaccaggcg ctacggcgct gaagtaaccc
   107761 atgctatact cccaggaaaa gctcgaacga ccttcaacaa aagggtacct gtacccgaaa
   107821 ccgacacagg tgggtaggta gagaatacct aggggcgcga gacaactctc tctaaggaac
   107881 tcggcaaaat agccccgtaa cttcgggaga aggggtgcct cctcacaaag ggggtcgcag
   107941 tgaccaggcc cgggcgactg tttaccaaaa acacaggtct ccgcaaagtc gtaagaccat
   108001 gtatgggggc tgacgcctgc ccagtgccgg aaggtcaagg aagttggtga cctgatgaca
   108061 ggggagccgg cgaccgaagc cccggtgaac ggcggccgta actataacgg tcctaaggta
   108121 gcgaaattcc ttgtcgggta agttccgacc cgcacgaaag gcgtaacgat ctgggcactg
   108181 tctcggagag aggctcggtg aaatagacat gtctgtgaag atgcggacta cctgcacctg
   108241 gacagaaaga ccctatgaag cttcactgtt ccctgggatt ggctttgggc ttttcctgcg
   108301 cagcttaggt ggaaggcgaa gaaggcctcc ttccgggggg gcccgagcca tcagtgagat
   108361 accactctgg aagagctaga attctaacct tgtgtcagga cctacgggcc aagggacagt
   108421 ctcaggtaga cagtttctat ggggcgtagg cctcccaaaa ggtaacggag gcgtgcaaag
   108481 gtttcctcgg gccggacgga gattggccct cgagtgcaaa ggcagaaggg agcttgactg
   108541 caagacccac ccgtcgagca gggacgaaag tcggccttag tgatccgacg gtgccgagtg
   108601 gaagggccgt cgctcaacgg ataaaagtta ctctagggat aacaggctga tcttccccaa
   108661 gagctcacat cgacgggaag gtttggcacc tcgatgtcgg ctcttcgcca cctggggctg
   108721 tagtatgttc caagggttgg gctgttcgcc cattaaagcg gtacgtgagc tgggttcaga
   108781 acgtcgtgag acagttcggt ccatatccgg tgtgggcgtt agagcattga gaggaccttt
   108841 ccctagtacg agaggaccgg gaaggacgca cctctggtgt accagttatc gtgcccacgg
   108901 taaacgctgg gtagccaagt gcggagcgga taactgctga aagcatctaa gtagtaagcc
   108961 caccccaaga tgagtgctct cctattccga cttccccaga gcctctggta gcacagccga
   109021 gacagcgacg ggttctctgc ccctgcgggg atggagcgac agaagttttg agaattcaag
   109081 agaaggtcac ggcgagacga gccgtttatc attacgatag gtgtcaagtg gaagtgcagt
   109141 gatgtatgca gctgaggcat cctaacagac cggtagactt gaaccttgtt cctacatgac
   109201 ccgatcaatt cgatcaggca ctcgccatct attttcattg ttcaactctt tgacaacatg
   109261 aaaaaaccaa aagctctgcc ctccctctct atcggatgga agggcagagg cctttggcgt
   109321 cccctccagt caagaattgg ggcctcacaa tcactagcca atatgctttt ctcgcatgcc
   109381 tttcttcgtt catggttcga tattctggtg tcctaggcgt agaggaacca caccaatcca
   109441 tcccgaactt ggtggttaaa ctctactgcg gtgacgatac tgtaggggag gtcctgcgga
   109501 aaaatagctc gacgccagga tgataaaaag cttaacacct ctcgttctta ttccctttgc
   109561 aatatgaaaa aaaaaaaaat gaaaaatgaa aaagtcgtct tattcaaaac cccaattatg
   109621 aaatcccttc tcccccactt cacacctagt aacgcaccgt gttcttatag agagaaaggt
   109681 gctttcacat cttcttaacc cgaaatggct gaggagagga aaggttcctt ttttttaggg
   109741 tacttccggg aacagatcca gtggagacgg ggcggggcct gtagctcaga ggattagagc
   109801 acgtggctac gaaccacggt gtcgggggtt cgaatccctc ctcgcccaca accggcccaa
   109861 aagggaagga cccttccctc tgggggtagg aaaatcatga tcgggatagc ggacccaaag
   109921 ctatggaact tgggtgtggg tcttttgtcg aaatggagta gccttacttt ttcttttttt
   109981 ttatttacca ttcatggttt tttaaataaa gtatgcccgg cccgaagcag aatagcagag
   110041 caagtattag tagcatagca aaaatgtgtt cctcgtcatt aatatgtttg ctcgcggtaa
   110101 ttgtggcctc tcgggagaat cgattactgc atctttgatg cacttgctag tactagtaca
   110161 tctgagaatt cttaattggc taattggaaa tagcccccgg actatggaac aaaggattat
   110221 cccggaccta caccgaggta ttgacggtta ttctcaaata tcgcagaaca gaatgtgata
   110281 cgatgagata gaatgcaata gaaacaaaga cacagggaac gggttaccta cttttaacgg
   110341 tcaaagcgaa ccctttcatt ctgacattct gaattcttta attcggaatg aatcaaatct
   110401 ccccaagtag gattcgaacc tacgaccagt cagttaacag ccgaccgctc taccactgag
   110461 ctactgagga acagcgggag attctatctc atagagttca attcccgttc tcaacccatg
   110521 accaatatga actcgaagtt tccttcgtaa ctccccgaac ttcttcgtag tggctccgtc
   110581 ccatgccccg tttcataggg aaccacaaag tggctctatt tcattatatt ccatccatat
   110641 cccaattcca ttcatttaat atccctttgg tgtcattgac ataagaattg atataagaga
   110701 tgtcgtttct agtctatctg tttctatttc tatatatgga aagttcaaaa atcatcatat
   110761 aataatccag aaattgaaat agaaaagaaa aaagggaggt ttgtgatgat ttttcaatct
   110821 tttatactag gtaatctagt atccttatgc atgaagataa tcaattcggt cgttgtggtc
   110881 ggactctatt atggatttct gaccacattc tccatagggc cctcttatct cttacttctc
   110941 cgagctcggg ttatggaaga aggaaccgag aagaaggtat cggcaacaac tggttttatt
   111001 gcgggacagc tcatgatgtt catatcgatc tattatgcgc ctctgcatct agcattgggt
   111061 agacctcata caataactgt cctagctcta ccgtatcttt tgtttcattt cttctggaac
   111121 aatcacaaac actcttttga ttatggatct actaccagaa attcaatgcg taatcttagc
   111181 attcaatgtg tattcctgaa taatctcatt tttcaattat tcaaccattt cattttacca
   111241 agttcaatgt tagccagatt agtcaacatt tatatgtttc gatgcaacaa caagatgtta
   111301 tttgtaacaa gtagttttgt tggttggtta attggtcaca ttttattcat gaaatgggtt
   111361 ggattggtat tagtttggat acagcaaaag aattctatta ggtctaatgt acttattcga
   111421 tctaataagt accttgtgtc agaattgaga aattctatgg ctcgaatcta tagtattctc
   111481 ttatttatta cctgtatcta ctatttaggc agaataccgt cacccatttt tactaagaaa
   111541 ctgaaagtga aagaaacctc agaaacctca gaaacctcag aaacggaaga aagggaggaa
   111601 gaaacagatg tagaaataga aacaactttc gaaaggaggg ggactaaaca ggaacaagag
   111661 gtatccaccg aagaagatcc ttctccttcc ctttttttgg aagaaaagga ggatccggat
   111721 gggaatcaag aaaattcgaa gttagaaata tttaaagaaa aagaagagaa atatttatta
   111781 tggtttgaga aacctctcgc gactcttctt ttcgactata aacaatggaa tcgcccattt
   111841 cgatataaaa aaaagaaaag aaataatcga tttattaatg ttgtaagaaa tgaaatgtca
   111901 cacttttttt tttatacatg tcaaagtgat ggaaaagaaa ggatctcttt tacgtatcca
   111961 gcaagtttgt caactttttt tgaaatgata caacaaaaga tgtctttttt aacaaaagaa
   112021 aaactatcct ctgatgaatt gtataataat tggagttaca ccaatgaaaa aaaaaataac
   112081 ttaaacaagg agtttaggat taaaaaaaat attaatacat aaaataaata tactaagaga
   112141 taaaaagaga tgcgactccc ccctacatat tttaaacctt cccctacaaa aaaactggta
   112201 ataccaaccc cattcgtaat tccatcaatc actcgtctat cgaacaaatg ggttagttca
   112261 gccaatcctc ttatccattg agttaaggat agtgcataaa aagcatctat ataagcacga
   112321 ttatatgacc aatcgtatag caaattgata attttatctc ccaaaactct ttgactctta
   112381 ttgactcttt tagtaaataa attaagtcca ttccagtttt ggaaagatga ataaaagggt
   112441 ttatataaaa aagccgctat aaatattcca aaaaacgtta tactaactga aaaagttgca
   112501 tttggcaaaa attcatacca atcaaaaaaa tgatttgaat tttgatgtaa aaggtttata
   112561 gacggagtta acaattttga taagatatca aaattgtttc cttcttgatt aaaggggatt
   112621 cctatggctc caacaaacaa aggaaataag actaatataa gcatagagaa tagcatagta
   112681 ttgtccgatt catggggata aaaaaaagtc tttgtaggac caaaaggcaa aatagtaaga
   112741 aaaggcattt ttgttacatg agtatccatt cggtatgttt tcttcgaaaa aaaagaagtc
   112801 ctttcccttt cattattatt tatttttaat aaagcaacta aaggaaaact ttttttaatc
   112861 gatttttgct cctctttacc ccatagagat attgaataga aggaatttcc ttttttgcca
   112921 ctgtaatttt gaaaacgaac gtttaaatgt ccttcaaaag taagtaaata aatccgaaac
   112981 atataaaatg cagttaatcc ggctgtgaaa gaagcaatta ttgcgaaaat cggtgaatat
   113041 aaccaactat cattaagaat ttcatctttg gaccaaaaac aagcaagagg tggaatacca
   113101 caaagagaaa gtgtacctaa taaaaaagca gtttttgtaa ttggcacgtg ctttcttaac
   113161 ccgcccataa gagccatatt ctggctttta tctggagcgt atccaacaag agcttccatt
   113221 gaatgaataa ttgatccgga tcctaaaaac aacaaggctt tcgaataagc atgagtaatc
   113281 aaatgaaata aagcggctcg ataagacccc atacctagag ctaacatcat ataacccaat
   113341 tgagacattg tagaataggc taaacttttc ttaatatctt tttgagcaag agctaaagtg
   113401 gctcctaata atactgttat tatacctata aaagatatta gattcattat gtatggtatc
   113461 gctatgaaaa gtggaagaag acgagctaca agaaaaattc ctgctgctac catagtagcg
   113521 gcgtggataa gagccgaaat aggagtaggt ccctccatgg catcaggtaa ccatacatga
   113581 aggggaaatt gtgcggattt agcaactgcg ccgccaaata atagaaaggc acacaaagta
   113641 acaaataaaa agtgaacctc cttcttataa atcaagttat tgaatatttc gaacaaatcc
   113701 cgaaattcaa aactacccgt tgtccaataa agacctaaga ttcctaataa taaaccaaaa
   113761 tcccctacac gattagttac aaaggctttt tgacaagcac ttgccgcact aggtcgtgtg
   113821 aaccaaaacc ctattaatag ataagaacac atcccaacca actcccaaaa aatataaatt
   113881 tgtatcaaat tcgaacttgt aactaatccc aacatggaag tattgaaaaa actcatataa
   113941 gcaaaaaatc tcaaatatcc ttgatcatga gacatataat tgtcgctata aaaaagaacc
   114001 agaattccaa ctgtggtgat taatattgac ataatagaag taagcggatc aataaagtgt
   114061 ccgaactcga aagaaaaatc attattgatg gtccaagacc atatgtattg atagatagaa
   114121 ctcctattta tttgctgaat agatagatcg accgaaaaaa tcataactat acttaacaaa
   114181 aaaatactag gaaaagccca aatacggcga agattttttg ttgccgttgg aaaaagtaga
   114241 agtcccactc ctattaacat aggaactgga agcagaacga aaggtatgat ccaagaatat
   114301 tgatatgtat gttccataaa aataataatt tttttattct taattaattg tttctgattc
   114361 accggttctt atctctttta aaagggatta ctaaagtatt aaaaaagcaa ctgaaactca
   114421 aatggaattt tctgttcgta gttagtttga acctttctca actacttcca aaattttcaa
   114481 agtgaaaaat aacgaattat tttatactaa gtttatacta agtttatact aagtaagatt
   114541 tttaggaaaa cgtagcagca aattacaatt tccattatta ttccctatta caaaaattta
   114601 tggacatata tcaagactaa aaaattggac aaaaaaaaaa aagaagtatt ttattttgat
   114661 atcaatcatc ggatgtccca taactttgcc taataaaaaa agaactaggt atttttgttt
   114721 gtttattcag aataattaac gagtttcatt cgggactgat tgattatgtt ctattctaat
   114781 aaatggcatt taataaccaa ttactagaaa agaaaaagat tcaagttttt tattaggtag
   114841 gtaagggttc ttaagcttgt tcgatatgta ttttttatgt acaaatggaa catcccaaaa
   114901 agagacagag atagaaaggt atcacaaata actccgaaat acaaattatt ttgcctcaga
   114961 tattgtatgg aataggaatt gaaaaaaaaa aaaacgattt gttttaaaca atagatgtct
   115021 ttcacatcca atttttgcaa tgaataactt tttatttttt gaatggcagt tccaaaaaaa
   115081 cgtagttcta tattaaaaaa acgtattcgt aaaaatattt ggaaaaaagg gggatattgg
   115141 gcagcgctga aagctttttc gttagcgaaa tccctttcga ccgggaattc aaaaagtttt
   115201 ttgtacgaca aataatgaat aaaacgttgg aataattgga atccgcatcc acctgactcc
   115261 aaaaacgagc caatttcgtt tcgaatttag attccatttt ttaatataga atagaaaaat
   115321 agaagtaaaa aaaaaataga aatagaaaaa gtaagtaata aataatgatt tccattccct
   115381 actgttttga accaatggat ttggctactg aattggtact ttttttattt gaaaaaaaaa
   115441 aaaaaggaat aaaagttgag agttttgcct ttatttgtat ttgaatatgc ttttcattcc
   115501 cgggatgggg attcttaatt tccccatcac ccaccgactt ataaataaga caataataaa
   115561 ttataaataa gacaataata aaggttttgt tttgtctttt cttttttttt ttttcttttc
   115621 tatttctcct tttctatttc aatttatgct atagaatagc ataaattgaa atctttagac
   115681 aaaagcaatg agttgttgaa actaattatt aattatactg ttttttttta actttctgaa
   115741 tcatcactcc aagtgagaat gagaaaagcg tctttcgcca tttcggcgta tttctaattt
   115801 ctatacgaat agtatgcaat ttagaagtaa taaaaaaatc ctatgtttga aagggagaat
   115861 caatctaaaa atatccattt ttagaaatcg gatttagaaa tcaattttta aagtaggaca
   115921 atagaaatcc aaattctttt atataatatg tatagctcaa tacctaattg gtttgataaa
   115981 ccctaagaca aattcatact gaaaaaaaac ctaacgatta tcacaagaca aaagttatgc
   116041 aaattaaata aaattttttt gaattattgg atattatgct taaattgtga tcgtgatcca
   116101 taaaaaagaa aaagaatatg ttattgttaa attgttaagt taaataaaac tgaaacctta
   116161 aataactaaa taaaacgata aaaaagggat tgtttcaatc tctattgaaa caggttttta
   116221 ttcatcaatt gaatgcttcc taaaacatca attgaatgct tcctaaaaca tcaattgaat
   116281 gcttcctaaa aataaaaagt atttcattga aactttctct ttcactttca atctcgacga
   116341 ttaaataaaa ataagttatt attatttcta gcaagccgct atggtgaaat cggtagacac
   116401 gctgctctta ggaagcagtg ctagagcatc tcggttcgaa tccgagtggc ggcataacat
   116461 cttctaatct tctaaaagat atataaaagc cctataatga attgaatttc cgatttccat
   116521 tccgtatact caagagactt tcacttttta cttttaattt cattttttat ttatgatatt
   116581 ttcaacttta gaacatatat taactcatat atcattttcg gtcatttcaa ttggaattac
   116641 aattcattta ataaccttat tagtcgatga aatcgtagga ctatatcatt catcagaaaa
   116701 ggggatgata gctacccttt tctgtctaac aggattatta gtaattcgtt ggatttattc
   116761 ggggcatttc ccattaagtg atttatatga atcattaatc tttctgtcat ggagtttctc
   116821 cattattcat aggattttaa aacataaaaa tcatttaagc gcaataaccg cgccaagtgc
   116881 tatttttacc caaggctttg caacttcgtg tttgttaacc aaaatgcatc aatccggaat
   116941 attagtgccc gctctacaag ttcagtggtt aatgatgcac gtaagtatga tggtattcgg
   117001 ctatgcagct cttttatgcg gatcattatt atccacagct cttctagtca ttacatttcg
   117061 aaaagtgata aggatttttg gtaaaagcaa taaattatta aatggaactg taactgagtc
   117121 attttccttc ggtgaaatac aatacatgaa tgcaaaaacc aatgttttac taaatactta
   117181 ttttttttct gctagaaatt attacaggta tcaattgatt caacaattgg atcattggag
   117241 ttatcatatt attagtctag gatttatctt tttaaccata ggtattcttt caggcgcagt
   117301 atgggctaat gaggcatggg gatcatattg gaattgggat ccaaaggaaa cttgggcatt
   117361 tattacttgg actatattcg ggatttattt ccatactcga acaaataaaa aatcggaagg
   117421 ttttaattcc gcaattgtgg cttctatggg ctttgttata atttggatat gttatttcgg
   117481 ggtcaatcta ttaggaatag ggttacatag ttatggttca tttaattaac aattcacatc
   117541 taattgaatt gcaaattgaa gaaaagaaag ggcctgatga agacaaacat aggacagcgc
   117601 atatatataa acgaaactga gtggaaaccg ccgagaacct tttgaatcaa gtagtggagt
   117661 gattcaaaag gttctcacaa acgccaaagg ggtttggtta caattcaaat ttattttttc
   117721 tttttttatt catgaaaatt ctctataaaa aaattagata gaatagcttc gaccttgtcc
   117781 actgatagtg acagaacgaa atccggataa ataccaatac caagtacggg tagaagaata
   117841 gagatcaaaa caaataattc ccgtggtcca gaatcaaaaa aataagagtt tacgccatta
   117901 aatagcttgt acccataaaa catttgccgt aacatagata atgaataaat aggagttaat
   117961 atcattccaa ttgccattac aaaagtaatc agtatttttg ctattaaaaa atatttttgg
   118021 ctagtaatta ttccaaaaaa gactatcaat tccgcaacaa aaccactcat gcccggtaat
   118081 gcaagggaag ccattgataa gatactaaat agcgtgaata tctttggaat tggtatagcc
   118141 agtccgccca tttcgtcaag ataaccatga cgtattctat cataactcgt tcctgctaag
   118201 aaaaaaagtg cagcgctaat aaacccatga gaaattattt gtaaaatggc tccgctgagt
   118261 cctgtatcag ttatcgagcc aattcctata attatgaaac ccatatgaga tacagaggaa
   118321 taggcgattc ttttttttaa attgcgttgg ccaggagatg ttaaagctgc ataaattatt
   118381 tgcattgtac ctactatgat taaccaggga gaaaatagag aatgagcgtg cggtaatagt
   118441 tccatattga tccgaaccaa gccatatgct cccattttta ataagattcc ggccagaagc
   118501 atacaagtac tgtaatgggc ctccccatgg gtgtctggta accatgtatg taagggtata
   118561 atcggtgatt tgacagcaaa agcaataaga aatccaatat agaatagtat ttccagtgcc
   118621 acgggatacg atcgattagc taatatttcc aaatttaatg ttggttcatt ggaaccgtat
   118681 aaaccgatac ccaaaactcc tattaataga aaaacggaac ctcctgcagt gtacaaaata
   118741 aactttgtag ctgaataaag acgtttcttt ccaccccatg ctgatagaag tagataaaca
   118801 ggaattaatt ctaattccca catgatgaaa aaaagtaaaa ggtcacgaga agcaaatgat
   118861 cctatttgac cgctatacat tgctaacatc aggaaataga ataatcggga attccgagta
   118921 actggccaag ccgctaacgt agctaaagtg gtgataaatc ccgtcaataa aatgggtcct
   118981 agggaaagtc catctattcc caatctccag taaaaaccaa aaaaattgat ccatttataa
   119041 tcctctgcga gttgtattaa tggatcgtcc aattcaaaat gataacagaa ggcataggtc
   119101 gttagaagga gttctagcac gcatatatat atagtatacc ccctagtcac cttatttcct
   119161 ctatgaggga gaaagaaaat gaaaaaaccc gtggctatcg gaaaaactac aattattgtt
   119221 aaccaaggaa aaaagttcgt ggtaaaggca agatacactc gaaccagaca aaaccgtgct
   119281 cgaaaaatag aatatatatt cttaattttt tttttttatt tttcgagtac gggtttttgt
   119341 cggtaatcag taagtaaaaa aaatgtattc aaaatagatt caagtggggt ttttgggaac
   119401 gtatcaatat caataagcta gacccatgct tcgagttgtt tcatgccata aataaactcg
   119461 aacactcaag aaatccgttg gacaggcgga ttcacatctc ttacaaccaa cacaatcctc
   119521 cgttcttgga gcagaagcaa tttgtttagc tttacatccg tcccaaggta tcatttctaa
   119581 tacatccgtg ggacatgctc ggacacattg agtacaccct atacatgtat cataaatctt
   119641 tactgaatgt gacattgaat ctatcaattt ctgaattcat aaattttcga tctagtaatt
   119701 ttggaaatga atcatatatt gaaacaccag atcaatcaac gatttaccag aattttggaa
   119761 tcaatccatt tctggatcaa ctgataagag ggaacaaaga tactttgatt ttttacgttt
   119821 ttgccaatat gatcgaggtt aggacgtatt atagatgcta attcgaattg atgaatattc
   119881 ttattttgaa atactatttt atttattcaa caaagtcgat tgattgatac gaattgattt
   119941 tctgttacga taaattgacg aaacaatagc tgatccgata gctgcttcag cggctgcaat
   120001 agctataaca aaaattgaga aaatatctcc ttttaattgc ctactatcaa aaaaatcgga
   120061 aaatgttaca aaatttatat taaccgcatt tagtataagt tcaagacaca tcagggcccg
   120121 gacaatattt cggctcgtga tcaatccata gataccaata gaaaataaat aagcactcaa
   120181 aataagtaca tgctcgagca tcattgacca actccgtacc aatttcgatt catttcaata
   120241 tgaacaataa gtcaagtgat ttgattgctt ataatctaac aagtatagaa caaaagaata
   120301 tattgctaat agatcgaatc attctatttg atttatacat gaaacagtat tcaaatagaa
   120361 ttgaaggcaa atagatgtgc taacacagaa aagttgaatt tggattgctg ttgctagtta
   120421 taaagatttt ttactgacga gctacggcaa ttgcacctat caaagcaact aaaagaatta
   120481 tcgaaatgag ttcaaatgga agaaaaaagt cggttgataa atgaattcca atttgttgac
   120541 tattacttat caaatcttgc tctataatct ggttggatcg tgtagtccaa ataatcccgt
   120601 accacgacgt atctagaata gtagtgagta aggacaaaaa aagacttgta caaaccagag
   120661 aagtaactcc atccccaata gtccaaagat tcaaatgaaa atcgttggaa tagtctgaac
   120721 cattcatgaa cattacagca aatatgatta aaacatttac agctcctaca taaataagga
   120781 gctgtgcagc agctacaaaa ggcgaatttg atagaatata gaataaggat atacaaataa
   120841 gaacgaatcc caatgaaaag gcagaataaa tcgggttggt aagtaatacc actcccagac
   120901 ctcctaatat aagacccgat cctagaaaaa ctaaaagaaa atcatgtatt ggtccagcca
   120961 aatccattat attaaaataa gagataaata aatcgaaata ttttttcatg accttattga
   121021 accgaccagg caattttttt ttatgaggca ttcccgattg aattcaattc aaatctaata
   121081 ggtgtgaatt gatgtgggta cagttattgg atcaatttcg ttcttttctt tattggaaat
   121141 ggcagttgga aattgaaagt ctatatttcg aaaaaattgt ggatatatta acagactttc
   121201 aatacaaatg aatttgtact tctcataatc caatctatag ttgggatttg taccaaacaa
   121261 agagaaagac cttattcctt tataccaaca cggaaccttt gtaatttcca ataataaaga
   121321 gatttacccg ttttttcttt gagacgaatt caaaactgtt cgaattgtaa aatcgtcaat
   121381 tactgacatt ggtaaacgac ctaaagcaat ttgattgtaa ttcaattcgt gacggtcgta
   121441 agtagcaagt tcatattctt cagtcattga taaacaattt gttggacaat actcaacgca
   121501 gttaccacaa aaaatacaaa ttccgaaatc aatactgtaa ttaagcaagc gtttctttcg
   121561 aatatccgtt tccaatttcc aatcaacaac aggcagatct ataggacata cacgaacaca
   121621 tacttcacaa gcaatacatt tatcaaattc aaaatggatt cgaccgcgga agcgctctga
   121681 tgttattaat ttttcataag gatattgaat agttacaggg aaacgatttg cttgggataa
   121741 ggtaatcatg aaactttgac cgatgtacct tgcagctcgt actgtttgtt gaccataatt
   121801 catgaaccca gttaccatag ggaacatatc gggaatatct atgaataaat tttgtctttc
   121861 tcttgtttga ggtaagccgt gaatatagta tctttttttt tgtttacagt gaaaggagtt
   121921 gggaagaggt tgttaataat aaattaccaa gagaaatagg taaaagaaat ttccagccaa
   121981 gatttaataa ttggtccatt cttagtctag gtaaagtcca tcttgttgtg atagaaatga
   122041 acaagaacaa ataagtttta gctaatgtaa taaagatacc aattgtcgtt ccaaagattc
   122101 catccgcttt atttatttca aataactcag gaacaaatat gtacggaatt gaaagattcc
   122161 aaccgcccaa gtaaagaact gttacaaata atgaggaaac taataaattt agataggaag
   122221 caacgtaaaa taaaccaaat ttgatccctg aatattcggt ttgatagcct gctactaatt
   122281 cttcttctgc ttctggtaaa tcaaaaggta atctttcgca ttctgctagg gaagaaatta
   122341 gaaaaacgat aaaccctata ggttgacgcc acaaattcca cccccaaaaa ccatattttg
   122401 attgcgcccc gactatatca actgtacttg aactattaga taatcatagt cggtgataac
   122461 attactgttc ccatcgctat tccaaaaccg tacatgagat tttcacctca tacggctcct
   122521 cagggccaca aataaatgta aggaccgggc aagtattcgt tatcttgata tggttatagc
   122581 atagatagac tcgtggaagg tccccaatta taccaatgga attctgtctg ctataagaat
   122641 aaatcaaaaa gcatttctga attgatctca tccttcaact tttttggggt gagtaataac
   122701 ttaataaatc cttcaataaa atactctttg tagaaatatc tattgatatt tcgagccatc
   122761 attttttttt tcgattacga aaaaaaaaaa aattagacat tccattagtt catgaatcat
   122821 gacacaattt ttctttctat gaagatagga aagaaataag aaaaaaaatc gcttttcttt
   122881 ttattgtaat ttcttttttt tctatttttt ttgttcctct tcttctttct gagaaaaagg
   122941 ggtcctcaaa atcaaaaaag taagggatta tttcgttcct gatagtaatt tctttaattg
   123001 ggggatagga gcatactctg aatcggaatt gtggggagta ctgcctgatc atttctacca
   123061 acttaaagcc ccaattagta ttctttttat gttatgcaga cgtatctttt tcgttaattt
   123121 acataatctc cattactaat tctttgtgtg tattttagtg ttccttatta tccacccatt
   123181 tttttttcaa tcccccgttc gttaatatat gtattgtaat acattcaaac atatagtgaa
   123241 aactccatac ggttgacttt tgagcccgct tcaagctagg atgaccaatc aactaatctt
   123301 ggggtaaagg gcatcttcca cttttgttta ctttaactta actcttgtac ataggaaatg
   123361 agactcaatc ttcttttact gcgaatttag aagttgtttt ctttcactca tatataacta
   123421 tctaattttt ttattaacct aaagaatcaa taaatgaata aaaaaaaaaa aatgcggata
   123481 tccattaaat ttcttttttt tttttctaga aggaaaagaa aagcttctat tttagcgaat
   123541 cgcacgtaga gatattgata aaacacataa agttaatggt atttcataac taatcgattg
   123601 agcagcagct cgcagaccac ctaaaaacga atatttatta tttgatccat atcctgacat
   123661 aagaagtcca ataggagcaa tacttgaaac ggcaatccat aaaaaaatac caatattgag
   123721 atccgctaaa acaaggtgat aactaaaagg aattactgaa taacttagta gaattgatat
   123781 gactgctata gatggtccaa tactgaagaa acgagtattt cctctagctg gaagaagatt
   123841 ctctttgaaa agtagttttg ttccatctgc taaagcttga agaattccga aagggctggc
   123901 gtattcaggg ccaatacgtt gttgtattcc tgcagatatt tctctttcta accacacaat
   123961 tactagtaca cctattgtga ttcctaatac aagagtcaaa ataggggcaa acacccgtat
   124021 ggtcccatag agctctttta aggattccaa tcgggaaaaa gaattaatat cttgtacttc
   124081 tgttgtatca actatcattt caacgatcaa cttctcccat aatgatatct atactaccta
   124141 gtatcgtcat aatatccgcc aatttcattc ttttaactaa ctgaggaaga atttgcaaat
   124201 tgataaaacc cggtgggcga attttccatc gccaaggaaa actactttga tctcctatca
   124261 gaaaaattcc caattctcct tttggggctt cgactctcac ataaagttct tgtttcggta
   124321 attcaaaagt aggagaaggt tttttactaa tgaatcgatc ttcaaaatca ttccattctg
   124381 gatcgctttc tctagcaaag catcggattt ctaaattctc atagggcccc cccggaattc
   124441 cttccaaagc ctgttgaata atttttaccg attctgtcat ttcaccgatt cggactaaat
   124501 aacgagctaa tgaatcccct tctttttgcc actggacttc ccaatcaaat tcgtcgtaac
   124561 actcataatg atccacttta cgaagatccc attctattcc agacgctcgt agcattggtc
   124621 ctgataaacc ccaatttatt gcttcttctc caccaaaaat gcctactcct tcaactcgtt
   124681 ctaaaaagac agggtttcgt gtaataagtt tttgatattc aacaaccccc gttaaaaaat
   124741 aatcacagaa atccaaacat ttctctatcc agccatgggg taaatcggcc gctatccctc
   124801 cgatacgaaa ataattatgc atcattctca taccggtggc agcttcgaat agatcatata
   124861 ctaattctct ttctctgaaa atatagaaga agggagtctg tgcaccaata tctgccataa
   124921 aagggccgag ccataacaga tgagaggcta tacgactcaa ctccaacata attactctga
   124981 tatagctggc ccttttaggt acttgaatat ttcccaactg ttctggtcca tttacagtta
   125041 ttgcttctgt gaacatagta gctaaataat cccaacgtgt tacataaggc agatattgta
   125101 taattgttcg gttttccgca attttttcca tccctctgtg taaataaccc aatatcggtt
   125161 cacagtcaat aacatcttcg ccatcgagag taacgatgag acgaagaaca ccatgcattg
   125221 atgggtggtg aggccccata tttactctca taaggtcttt tcctgtagct agtatactca
   125281 taggtttttc ctcgattcat tcttacatga attgttgaaa acaaaaagaa gttatcaaga
   125341 ttcaaaatct aataaatcaa ataattcaaa attctttttt tcaaattaac gattttttga
   125401 ctcccggata ttcaactgac taattaattc tttataacgt actccatttt tctttgacaa
   125461 ataagaaagt aggcgttggc gtttttccag aactttccgt aaacccctct gagataaata
   125521 gtcttttctg tgcaattcca aatgggaagt aagtctttgt atcttattag tgaaacttaa
   125581 tacttgaaat tcaacagacc cactgttttc tttttttttt tcttgaaaag taactgagat
   125641 gaatgaattt tttaccataa aacgaaatcc tcttttccct ttcttttaat atgaaattta
   125701 ctgatcagta ataataatgt tagtcatttg aattgaatat acacaatcat cttaaagccg
   125761 ttatgaactt ccgataaaat caatcaacaa tcaatcccat tttcaatgtg attagggata
   125821 aaaaggatgg tatatttctt caaaagagaa aaagcgagac ctaaaaaaaa aattatgtta
   125881 attcatttat agatctaacc aatccgtatg tccttaaagt ggtatcctgt atcataatgg
   125941 aatgtaagac aaggcatgtg tctgtctctt tgttttcata taccaggtat ggtacgtatg
   126001 gtacgcgatc gataagaaaa atgtactagt aacaaatttg caatcgtgga tacatatgta
   126061 tccttatcat actgaaacga ctgccattat tggtattaaa ccaatagcga ttcatacaaa
   126121 ctaaatcttc taatcgataa ttgggccaaa gaaagaactt taatttaatt agtttctttt
   126181 tctctctagc aagatctttg cttttatcca aaacgtgacc cccttttttt acgttattac
   126241 aaaatacgga atttctctga ataccatttt gattcttcca attgaaacaa atcagagttc
   126301 tcaattctct acgatggtta gggaataaaa tattttcagg aacaagcaaa tcataattct
   126361 ttttgtctct atttccagtc attctttgat gtcttgcaat ggattcataa tttttttttt
   126421 tatgaacatg gcttttttct cggtatcttt tagtaatttg gcgcttattc ttatgaacca
   126481 atgaaatacc tacgatttga tatataaaaa actgtccatc attttttaca gacagacgaa
   126541 gcggttcgat aataaatatt ccccctttca ccaattctgt aagagtgaaa tccttatgaa
   126601 tcgtcaaaat atccagaccc atttctcccc cttgaataga ggatatagca atttctcttg
   126661 gatttatcag tcgaagcagg agacaataga tcttgatatt atttattatt ctttgattta
   126721 aaaaagaatc ccatctcaac tgaaaatgca aatacttttt taggaagaaa taaagttctg
   126781 cttctgtgtt gttcttgtat tgttttttcg ttctacgttt tttgatgtct gatcccgaaa
   126841 aatttgcttc aacatctttt tcttggtttg agagaactga cccaagactt acttggtttt
   126901 gtgcatctga tcgaggattc ccttggtctg ggggttcttt ttcttcttta cttctattgt
   126961 ataattcaag agagtttttt tgattcgatg atataaaaag gtcttccttt ttctttcgag
   127021 ttattttttt attcccattt tcatttccat taaaactgaa aagaagtaat ttgattggta
   127081 tgatccacgg ttttttttta tatgcattaa aaaatagcac taattctcgg aagaaccaaa
   127141 gctccagatt tgatatagga caacttagta ttgcttcatt cattcccatc caatcaaaaa
   127201 agaacttttt ttgattggat ggtttaattt cttcatcttc atgaattgta agataaaaaa
   127261 gaactttctt attaatttca tcaattattt gatacttatc agccccaatc ttagtatttg
   127321 gattcctgtt ggtaccaata tcaacccaga cttcaatatc aaccttattt ctaagacaaa
   127381 aatcgagaat tctccaatca aaatattttc tatccgaaaa tttatccata tccataatat
   127441 tatcttcttc tagataatta ttaataggga tacctcccaa catatcaaat aatttgcctt
   127501 cccttatgtt ggaattagaa aggatttctt ctttattatt tacttggaat aatgatttat
   127561 gaatatacga gtctttctta tcttcataat taatagattt atatgataaa agatcatatt
   127621 tatagtgttt tttaaaatta tctttttgat tctgtaacgg attcgcttca aaaaaatttt
   127681 gtttgtcgga atgagttaat ccattttttt catatgaacc ctttttgttt aaatctttct
   127741 tttgagccat actgtgttga ttggctctat ttcgccattt ttgtggtact aatataggcc
   127801 atcttatccg agataaatcg gattgatatg gataatgccc ctttaaccag tttttccatt
   127861 gattcatttc aaaattccaa aaagattcat gtcttaattc gtaatgaaat attccttgtt
   127921 ttttaaaata atcttttatt tccttcttaa gaaaaaggga tgttccgtca tattgaaaga
   127981 caaatcttaa attataaaag tgaataagtt gggtttgtga taatttgtaa aatacatatg
   128041 cttgtgattg tgagaaaaaa gagaaatcat aagaaatctt tgaattctta ttactaacct
   128101 tagaaagtga tttttttata gtcgaaataa agtgaatttc atttttactt ttacttgttt
   128161 tattaattct ttcctgattt gtttcattat tgtggatatt tttctcaata atttggattt
   128221 tttttggtga ttcaaaaaaa aaatgggcat tgattcttgg aatattgaca atagctagaa
   128281 aaatttttat gtatatccct tcaatgaaaa attttataaa gaaatatgat ttaccaatta
   128341 atcgagtatt tctttttttt aatatttgcc aaatcttttt ggacgctcct aatattttag
   128401 gacgataact tgttttgttc gaactaatat ttatttcgta agttagctgt ttttttttct
   128461 tttcttttgt aattttttct attttctttt ttattatgtt tgttcgatta gtcagatctt
   128521 ttattttttt ttcgggcagt gctaaatttg tccaatccat agatcgaatt tgaatggacg
   128581 attcgtgaat catccgatta ctcattatca aatctttttt atcttcaccc aattcatcta
   128641 tttctcgcaa tctaaataat ggaattttgt ttgtttttga aagttctttt actcttcctt
   128701 ttacttttag taatagaatt cttttgatga cccatctttt tgtttctttt gcgatttgtt
   128761 gaaaaatttt ggttctttct tttaaaactc ttaaagactt tgttttcaat tgtctaattt
   128821 ttttttttag ttctttgaaa atgggtttaa aaaatgaagg tctttttcgg ggaggaccaa
   128881 aaggcaactc cgcctccatt ccccaaactg ttaaaaaaca aaaatcgttg tttttttgtc
   128941 cccctttttt tttcattgca tctttatgag ggaattgtag cttagatttg tgccagggtt
   129001 tcaggcaaaa aggaaatagg atctttatct gaataccctc tgttaaccag tttttcggaa
   129061 attctcgttc ggataattga acaccattat gggtgcattt tacatacatt tccctattcc
   129121 aatcctttaa atcctcggac cattcgggaa tttgaaataa tagcatgcga gcaatatttt
   129181 tagctattat cagtgaaggt aatataatat attttctaag aattgattga gttaataata
   129241 caaaacttct gagtatttga gcaaaaaaaa atgtattcca gatttctgct atgggtatct
   129301 ctgttttttc ttttcttttg tatttttctc ttttgtcctc ctcttggtta tcaatttttt
   129361 tttgcttttc aattttagaa tcagaaagtt ttttgtcttt ttgtttccac atccaatttt
   129421 taaaaattac tttcatcagt tcggaaatat caaaagaaaa aaaaaaagat ttgtctagcc
   129481 tgtccaaaaa aagcggggaa tgcacatttg cttgaaacag ttcccaagta atagttttac
   129541 gtctttgtgc gcgcatggag cctttgatta gacctcgacg aaaatccgat tgttgtgaat
   129601 aatgggtcaa attcactttc tttgcttgct taggactctt agtatatttt gtattaatat
   129661 acgtggaggt atttggcttt ggctggttat cagtaaaaat aactacatgt ttgaactttc
   129721 tcgaacgaat tgcccctgct acagtttcgc ccctgttttt ctttttttgt cctaaaccag
   129781 taattgagtt gtatgaccag cgaggaacct ttttactaat ttcttttatt ccaatagagt
   129841 tttttctaat tctttggtcg ttgggatccg ttataactac atcgaataaa atttttaaaa
   129901 ttagtattcg atcttctgaa tcaatttttt cttgtgtgtg ttctggaaat aaagaacgta
   129961 ctttttttgt tgaaaataat tttagacgaa acccatctag tgtctgctca aatttggtat
   130021 aattcttaat aagaagaaga ccatgaattt tatttatcca aaacgtcctg atgttctttt
   130081 ggctagaagt ttcatttagc gttaggggtg aaaaaaaaaa atggattctt ccacgataag
   130141 gtccatgcaa aaaaggatcg tattttttag gtaagtattc ttgtttagtc ttatcattac
   130201 acaattgagt ccttttttca agtacattca gagtactaga tcctttatct aaaacagcga
   130261 ttctattcct aaactccttg tttaagttat tttttttttc attggtgtaa ctccaattat
   130321 tatacaattc atcagaggat agtttttctt ttgttaaaaa agacatcttt tgttgtatca
   130381 tttcaaaaaa agttgacaaa cttgctggat acgtaaaaga gatcctttct tttccatcac
   130441 tttgacatgt ataaaaaaaa aagtgtgaca tttcatttct tacaacatta ataaatcgat
   130501 tatttctttt ctttttttta tatcgaaatg ggcgattcca ttgtttatag tcgaaaagaa
   130561 gagtcgcgag aggtttctca aaccataata aatatttctc ttctttttct ttaaatattt
   130621 ctaacttcga attttcttga ttcccatccg gatcctcctt ttcttccaaa aaaagggaag
   130681 gagaaggatc ttcttcggtg gatacctctt gttcctgttt agtccccctc ctttcgaaag
   130741 ttgtttctat ttctacatct gtttcttcct ccctttcttc cgtttctgag gtttctgagg
   130801 tttctgaggt ttctttcact ttcagtttct tagtaaaaat gggtgacggt attctgccta
   130861 aatagtagat acaggtaata aataagagaa tactatagat tcgagccata gaatttctca
   130921 attctgacac aaggtactta ttagatcgaa taagtacatt agacctaata gaattctttt
   130981 gctgtatcca aactaatacc aatccaaccc atttcatgaa taaaatgtga ccaattaacc
   131041 aaccaacaaa actacttgtt acaaataaca tcttgttgtt gcatcgaaac atataaatgt
   131101 tgactaatct ggctaacatt gaacttggta aaatgaaatg gttgaataat tgaaaaatga
   131161 gattattcag gaatacacat tgaatgctaa gattacgcat tgaatttctg gtagtagatc
   131221 cataatcaaa agagtgtttg tgattgttcc agaagaaatg aaacaaaaga tacggtagag
   131281 ctaggacagt tattgtatga ggtctaccca atgctagatg cagaggcgca taatagatcg
   131341 atatgaacat catgagctgt cccgcaataa aaccagttgt tgccgatacc ttcttctcgg
   131401 ttccttcttc cataacccga gctcggagaa gtaagagata agagggccct atggagaatg
   131461 tggtcagaaa tccataatag agtccgacca caacgaccga attgattatc ttcatgcata
   131521 aggatactag attacctagt ataaaagatt gaaaaatcat cacaaacctc ccttttttct
   131581 tttctatttc aatttctgga ttattatatg atgatttttg aactttccat atatagaaat
   131641 agaaacagat agactagaaa cgacatctct tatatcaatt cttatgtcaa tgacaccaaa
   131701 gggatattaa atgaatggaa ttgggatatg gatggaatat aatgaaatag agccactttg
   131761 tggttcccta tgaaacgggg catgggacgg agccactacg aagaagttcg gggagttacg
   131821 aaggaaactt cgagttcata ttggtcatgg gttgagaacg ggaattgaac tctatgagat
   131881 agaatctccc gctgttcctc agtagctcag tggtagagcg gtcggctgtt aactgactgg
   131941 tcgtaggttc gaatcctact tggggagatt tgattcattc cgaattaaag aattcagaat
   132001 gtcagaatga aagggttcgc tttgaccgtt aaaagtaggt aacccgttcc ctgtgtcttt
   132061 gtttctattg cattctatct catcgtatca cattctgttc tgcgatattt gagaataacc
   132121 gtcaatacct cggtgtaggt ccgggataat cctttgttcc atagtccggg ggctatttcc
   132181 aattagccaa ttaagaattc tcagatgtac tagtactagc aagtgcatca aagatgcagt
   132241 aatcgattct cccgagaggc cacaattacc gcgagcaaac atattaatga cgaggaacac
   132301 atttttgcta tgctactaat acttgctctg ctattctgct tcgggccggg catactttat
   132361 ttaaaaaacc atgaatggta aataaaaaaa aagaaaaagt aaggctactc catttcgaca
   132421 aaagacccac acccaagttc catagctttg ggtccgctat cccgatcatg attttcctac
   132481 ccccagaggg aagggtcctt cccttttggg ccggttgtgg gcgaggaggg attcgaaccc
   132541 ccgacaccgt ggttcgtagc cacgtgctct aatcctctga gctacaggcc ccgccccgtc
   132601 tccactggat ctgttcccgg aagtacccta aaaaaaagga acctttcctc tcctcagcca
   132661 tttcgggtta agaagatgtg aaagcacctt tctctctata agaacacggt gcgttactag
   132721 gtgtgaagtg ggggagaagg gatttcataa ttggggtttt gaataagacg actttttcat
   132781 ttttcatttt tttttttttc atattgcaaa gggaataaga acgagaggtg ttaagctttt
   132841 tatcatcctg gcgtcgagct atttttccgc aggacctccc ctacagtatc gtcaccgcag
   132901 tagagtttaa ccaccaagtt cgggatggat tggtgtggtt cctctacgcc taggacacca
   132961 gaatatcgaa ccatgaacga agaaaggcat gcgagaaaag catattggct agtgattgtg
   133021 aggccccaat tcttgactgg aggggacgcc aaaggcctct gcccttccat ccgatagaga
   133081 gggagggcag agcttttggt tttttcatgt tgtcaaagag ttgaacaatg aaaatagatg
   133141 gcgagtgcct gatcgaattg atcgggtcat gtaggaacaa ggttcaagtc taccggtctg
   133201 ttaggatgcc tcagctgcat acatcactgc acttccactt gacacctatc gtaatgataa
   133261 acggctcgtc tcgccgtgac cttctcttga attctcaaaa cttctgtcgc tccatccccg
   133321 caggggcaga gaacccgtcg ctgtctcggc tgtgctacca gaggctctgg ggaagtcgga
   133381 ataggagagc actcatcttg gggtgggctt actacttaga tgctttcagc agttatccgc
   133441 tccgcacttg gctacccagc gtttaccgtg ggcacgataa ctggtacacc agaggtgcgt
   133501 ccttcccggt cctctcgtac tagggaaagg tcctctcaat gctctaacgc ccacaccgga
   133561 tatggaccga actgtctcac gacgttctga acccagctca cgtaccgctt taatgggcga
   133621 acagcccaac ccttggaaca tactacagcc ccaggtggcg aagagccgac atcgaggtgc
   133681 caaaccttcc cgtcgatgtg agctcttggg gaagatcagc ctgttatccc tagagtaact
   133741 tttatccgtt gagcgacggc ccttccactc ggcaccgtcg gatcactaag gccgactttc
   133801 gtccctgctc gacgggtggg tcttgcagtc aagctccctt ctgcctttgc actcgagggc
   133861 caatctccgt ccggcccgag gaaacctttg cacgcctccg ttaccttttg ggaggcctac
   133921 gccccataga aactgtctac ctgagactgt cccttggccc gtaggtcctg acacaaggtt
   133981 agaattctag ctcttccaga gtggtatctc actgatggct cgggcccccc cggaaggagg
   134041 ccttcttcgc cttccaccta agctgcgcag gaaaagccca aagccaatcc cagggaacag
   134101 tgaagcttca tagggtcttt ctgtccaggt gcaggtagtc cgcatcttca cagacatgtc
   134161 tatttcaccg agcctctctc cgagacagtg cccagatcgt tacgcctttc gtgcgggtcg
   134221 gaacttaccc gacaaggaat ttcgctacct taggaccgtt atagttacgg ccgccgttca
   134281 ccggggcttc ggtcgccggc tcccctgtca tcaggtcacc aacttccttg accttccggc
   134341 actgggcagg cgtcagcccc catacatggt cttacgactt tgcggagacc tgtgtttttg
   134401 gtaaacagtc gcccgggcct ggtcactgcg accccctttg tgaggaggca ccccttctcc
   134461 cgaagttacg gggctatttt gccgagttcc ttagagagag ttgtctcgcg cccctaggta
   134521 ttctctacct acccacctgt gtcggtttcg ggtacaggta cccttttgtt gaaggtcgtt
   134581 cgagcttttc ctgggagtat agcatgggtt acttcagcgc cgtagcgcct ggtactcgaa
   134641 cattggctcg gggcattttc tctacccctt cttaccctga aaaagcaggg gcaccttgcg
   134701 tccttgaacc gataaccatc tttcggctaa cctagcctcc tccgtccctc gggaccaaca
   134761 aggggtagta caggaatatt cacctgttgt ccatcgacta cgcctttcgg cctgatctta
   134821 ggccctgact caccctccgt ggacgaacct tgcggaggaa cccttgggtt ttcggggcat
   134881 tggattctca ccaatgtttg cgttactcaa gccgacattc tcgcttccgc ttcgtccacc
   134941 gccgctcgcg cgggtgcttc cctctaaggc ggaacgctcc cctaccgatg catttttaca
   135001 tcccacagct tcggcagatc gcttagcccc gttcatcttc ggcgcaagag cgctcgatca
   135061 gtgagctatt acgcactctt tcaagggtgg ctgcttctag gcaaacctcc tggctgtctc
   135121 tgcaccccta cctcctttat cactgagcgg tcatttaggg gccttagctg gtgatccggg
   135181 ctgtttccct ctcgacgatg aagcttatcc cccatcgtct cactggccga ccttgacccc
   135241 tgttattttg aggtcatatc tagtattcag agtttgcctc gatttggtac cgctctcgcg
   135301 gcccgcaccg aaacagtgct ttacccctag atgtccagtc aactgctgcg cctcaacgca
   135361 tttcggggag aaccagctag ctctgggttc gagtggcatt tcacccctaa ccacaactca
   135421 tccgctgatt cttcaacatc agtcggttcg gacctccact tagtttcacc caagcttcat
   135481 cctggtcatg gatagatcac ccaggttcgg gtccataagc agtgacaagt gccctatgaa
   135541 gactcgcttt cgctacggct ccggtgggtt cccttaacca agccactgcc tatgagtcgc
   135601 cggctcattc ttcaacaggc acgcggtcag agccctggtc tcctcccact gcttgggagc
   135661 ttacggtttc atgttctatt tcactccccg atgggggttc ttttcaccct tccctcacgg
   135721 tactacttcg ctatcggtca cccaggagta tttagccttg caaggtggtc cttgctgatt
   135781 cacacgggat tccacgtgcc ccatgctact cgggtcagag cgtaagctag tgatgctttc
   135841 ggctactgga ctctcgccat ctagggtgca gcactccacc gcttcgccta gcagcacgac
   135901 gcttgtattg ctctcccaca accccgtttt cacggtttag gctgctccca tttcgctcgc
   135961 cgctactacg ggaatcgctt ttgctttctt ttcctctggc tactaagatg tttcagttcg
   136021 ccaggttgtc tcttgcctgc ccatggattc agcagcagtt cgaaaggttg acctattcgg
   136081 gaatctccgg atctacgctt attttcaact ccccgaagca tttcgtcgct tactacgccc
   136141 ttcctcgtct ctgggtgcct aggtatccac cgtaagcctt tccttgtttg aacctcgccc
   136201 ttaactttac tttaaggcta tgccatccta aggtgctgct aaatggaagg atcttatcaa
   136261 cgtccatgaa tgataaacca tagatcgaac tgccgaatcg gaaaaattgg gtgctatcat
   136321 attctttgta tcggctaagt tcacgagttg gagataagcg gactcgaacc gctgacatcc
   136381 gccacagggt aaaccaccgc ctctcaggcc cccactgatt ctaccataga ggccaacgat
   136441 agacaataac tcccccccga acacagctta caactttcat cgtactgtgc tctccaaaga
   136501 gcaactcttc tcaaaatctc aaaagaaaag gtgctgagtt ggaatcccat tctaactcaa
   136561 gattcttgtg gttccggagg atccagctac aggagaacca ggaacagagg gctttccccc
   136621 cttttccgcc ccgactcttt ggtcttaaga atgctggttt taagaatgag taattgccct
   136681 tctccggccc ttactgccca acctgagagt ggacagctaa tgcattccac ttattgagca
   136741 gggttctatg gtcggtccgc gacccctgga taccgaaggc atccttgggg tgatctcgta
   136801 gttcctacgg ggtggagacg atggggtcgg tccatggatt ttccttcctt ttgtcgcatt
   136861 tcgctcaaag ggttgaaggg agatagtgca tcaagctgtt cgcaagggcc aacttgatcc
   136921 ccttccccag ggatcccaga tgagggaacc ctaagagagc cgccgactcc aactaccgtc
   136981 catgtacaat ccatactaga tctgaccaac cgcccatcct acctcttcta cattcttgac
   137041 agcccatctt tgtctcagta gagtctttca gtggcatgtt tcggtcctct tccccattac
   137101 ttagaaaaag tgagccaccg gttcaggtac aagatactat cattaccgcc tggacaatta
   137161 gacatccaac ccgtaatcgc aacgacccaa ttgcaagagc ggagctctac caactgagct
   137221 atatcccccc gagccaagtg gagcatgcat gaaggagtca gatgcttctt ctattctttt
   137281 ccttggcgca gctgggccat cctggatttg aaccagagac ctcgcccgtg aagtaaatca
   137341 tcgcacctac ggtccaacca attgggagag aatcaataga ttccgtttcg ggagcgattc
   137401 atccttcccg aacgcagcat acaactctcc gttgtactgc gctctccaag tgtgcttgtt
   137461 ccccccttct tccttaccat ggcaagtatt tgtgaaataa ctccgatgag aagaaaaaag
   137521 aaggcgttaa gagaccctcc cggccaaccc tagacactct aagatccttt ttcaaacctg
   137581 ctcccatttc gagtcaagag atagataaat agacacatcc cattgcaccg atcgggggca
   137641 ttcgtagtga ctgagggggt cgaagaccaa gaagtgagtt atttatcagc caagcattct
   137701 tcttacggct agatccaatc ccctggtccc tgcggaaagg aaaaggaaaa agaatttgac
   137761 gttcttcctt tcgggaaggg aggattagga aaatcctatt gattgcagct ttctccagac
   137821 ctccgggaaa agcatgaaaa aaaggctcga atggtacgat ccctccgtca ccccagaatg
   137881 aaatgaaagg ggcgatctcg tagttcttgg tctgtgaaga tacgttgtta ggtgctccat
   137941 tttttttccc attgaggccg aacctaaacc tgtgctcgag agatagctgt ccatacactg
   138001 ataagggatg tatggattat cgagaagaga ggagccgtgg tagtcccccc cggaccgccc
   138061 ggatcccacg agtgaataga aagttggatc tacattggat ctcacctgaa tcgccccatc
   138121 tatcctcctg aggaggagtt tggtttcaaa cccccggttc gaacaggaga agtacgccat
   138181 gctaatgtgc cttggatgat ccacatctca gggtcaggcg ctgatgagca cattgaacta
   138241 tccatgtggc tgagagccct cacagcccag gcacaacgac gcaattatca ggggcgcgct
   138301 ctaccactga gctaatagcc cggcgtgtgg gcctcccgct gggggcccac tatgccaaaa
   138361 gcgagagaaa ccccatccct ctctttcctt tttacgcccc catgtcgcca cacgggaggg
   138421 acatgggggc gtaaaagggg gatcctatca acttgttccg acctaggata ataagctcat
   138481 gggcttggtc ttacttcacc gtcgagaaac gaaagaagac ttccatctcc aagtttaact
   138541 caggcgtagc tcgcttcttt ttgggtgtga agcggtgtca aaccaaaata cccaacaagc
   138601 attagctctc cctgaaaagg aggtgatcca gccgcacctt ccagtacggc taccttgtta
   138661 cgacttcact ccagtcacta gccctgcctt cggcaccccc ctccttgcgg ttaaggtaac
   138721 gacttcgggc atggccagct cccatagtgt gacgggcggt gtgtacaagg cccgggaacg
   138781 aattcaccgc cgtatggctg accggcgatt actagcgatt ccggcttcat gcaggcgagt
   138841 tgcagcctgc aatccgaact gaggacgggt ttttggagtt agctcaccct cgcgggatcg
   138901 cgaccctttg tcccggccat tgtagcacgt gtgtcgccca gggcataagg ggcatgatga
   138961 cttgacgtca tcctcacctt cctccggctt atcaccggca gtctgctcag ggttccaaac
   139021 tcaacggtgg caactaagca cgagggttgc gctcgttgcg ggacttaacc caacacctta
   139081 cggcacgagc tgacgacagc catgcaccac ctgtgtccgc gttcccgaag gcacccctct
   139141 ctttcaagag gattcgcggc atgtcaagcc ctggtaaggt tcttcgcttt gcatcgaatt
   139201 aaaccacatg ctccaccgct tgtgcgggcc cccgtcaatt cctttgagtt tcattcttgc
   139261 gaacgtactc cccaggcggg atacttaacg cgttagctac agcactgcac gggtcgatac
   139321 gcgcagcgcc tagtatccat cgtttacggc taggactact ggggtatcta atcccattcg
   139381 ctcccctagc tttcgtctct cagtgtcagt gtcggcccag cagagtgctt tcgccgttgg
   139441 tgttctttcc gatctctacg catttcaccg ctccaccgga aattccctct gcccctaccg
   139501 tactccagct tggtagtttc caccgcctgt ccagggttga gccctgggat ttgacggcgg
   139561 acttaaaaag ccacctacag acgctttacg cccaatcatt ccggataacg cttgcatcct
   139621 ctgtattacc gcggctgctg gcacagagtt agccgatgct tattccccag ataccgtcat
   139681 tgcttcttct ccgggaaaag aagttcacga cccgtgggcc ttctacctcc acgcggcatt
   139741 gctccgtcag gctttcgccc attgcggaaa attccccact gctgcctccc gtaggagtct
   139801 gggccgtgtc tcagtcccag tgtggctgat catcctctcg gaccagctac tgatcatcgc
   139861 cttggtaagc tattgcctca ccaactagct aatcagacgc gagcccctcc tcgggcggat
   139921 tcctcctttt gctcctcagc ctacggggta ttagcagccg tttccagctg ttgttcccct
   139981 cccaagggca ggttcttacg cgttactcac ccgtccgcca ctggaaacac cacttcccgt
   140041 ccgacttgca tgtgttaagc atgccgccag cgttcatcct gagccaggat cgaactctcc
   140101 atgagattca tagttgcatt acttatagct tccttgttcg tagacaaagc tgattcggaa
   140161 ttgtctttca ttccaaggca taacttgtat ccatgcgctt catattcgcc tggagttcgc
   140221 tcccagaaat atagccatcc ctaccccctc acgtcaatcc cacgagcctc ttatccattc
   140281 ttattcgatc acggcggggg ggcaagtcaa aatagaaaaa cccacaactc atattgggtt
   140341 tagggataat caggctcgaa ctgatgactt ccaccacgtc aaggtgacac tctaccgctg
   140401 agttatatcc cttccctgcc cccaccaaga aatagaactg actaatccta aggcaaaggg
   140461 tcgagaaact caacgccact attcttgaac aacttggaac cgggccttcc tttcgcacta
   140521 ttacggatac gaaatgaatg gaatgggaaa aattggattc aattgtcaac tgctcctaga
   140581 aataggattg actacggatt cgaaccatag cacatgcttt cataaaaccg tacgattctc
   140641 ccgatctaaa tcaagcaggt tttacatgaa gaagttctat tcgatacggg taggagaagc
   140701 ggtattctta aaaaaatagc gaaatcagaa ccaagtcaag atgatacgga tcaacccctt
   140761 cttcttgcgc caaagatctt accatttccg aaggaaccgg agttccatcc cttttcgatt
   140821 tccattcaag agttcttatg tctttccacg cccctttaag accccgaaaa attgacaaaa
   140881 cgattaacta cttcatttat gaatttcata gtaatagaaa tacatgtcta ccgaaacaga
   140941 attttgaact tgctatcctc ttgcctagca ggcaaagatt tgcctccgtg gaaaagatga
   141001 ttcattcgca tgaagatgaa agtccaacta cattgcattg ccagaatgca tgttgtatat
   141061 ttgaaagagg ttgacctcct tgcttctctc atggtacaat cctcttcccg ccgagccccc
   141121 tttctcctcg gtccacggag acaaaatgta ggactggtgc caacagttaa tcacggaaga
   141181 aaggactcac tgagccggga taactaacta atactaatcg aatactaata gaatcaaaat
   141241 actaatagaa tagaaaagaa ctgtcttttc tgtatactta tgtatacttt ccccggttcc
   141301 gttgctaccg cgggctttac gcaatcgatc ggatcatata gatatccctt caacacaaca
   141361 taggtcgtcg aaaggatctc ggagacccac caaagcacga aagccaggat ctttcagaaa
   141421 atggattccc attcgaagag tgcataaccg catggataag ctcacactaa cccgtcaatt
   141481 tgggatccaa ttcgggattt tccttgggag gtatcgggaa ggaattggaa tggaataata
   141541 tcgattcata tagatacaga agaaacggtt ctctatggat tcaaatgctg tacctatggg
   141601 atagggatag agaaagagga aaaaaccgaa gatttcacat agtacttttg atcgaaaaag
   141661 aaatccgatt tatttcgtac ccttcgctca atgagaaaat ggatcagatt cgataggatc
   141721 aaacctatgg gacttaagga atgatggaag ggaataaaat aaaaaaaaga aataaaaaaa
   141781 gaaaagagag ggaaaaaaaa taataaagaa ataagtaaat aaaaataaag tagaagaacc
   141841 cagattcaaa atgaacaaat tcaaacttga aaaggatctt tctgattctc gaagaatgag
   141901 gggcaaaggg attgatcgag aaagatctct tgttcttatt ataagatcgt gtgattggat
   141961 ccgcagatgt ttgttaaaaa gagaataatc ttctcctttg agaataatca aaaaaggaaa
   142021 gtgttcaatt ggaacatgaa aacgtgactg aattggtcct agttactctt cgggacggag
   142081 tggaagaagg gaggagatta tcgaacgagg aaaaggaccc gatgacttcg aaagaattga
   142141 acgaggagcc gtatgaggcg aaaatctcat gtacggttct gtagagtggc agtaagggtg
   142201 acttatctgt caacttttcc actatcaccc ccaaaaaacc aaactctgcc ttacgtaaag
   142261 ttgccagagt acgattaacc tctgggtttg aaatcactgc ttatatacct ggtattggcc
   142321 ataattcaca agaacattct gtagtcttag taagaggggg gagggttaaa gatttacccg
   142381 gtgtgagata tcacattgtt cgaggaaccc tagatgctgt cggagtaaag gatcgtcaac
   142441 aagggcgttc tagtgcgttg tagattctta tccaagactt gtatcatttg atgatgccat
   142501 gtgaatcgct agaaacatgt gaagtgtatg gctaacccaa taacgaaagt ttcgtaaggg
   142561 gactggagca ggctaccgtg agacaaaaga tcttctttct aaagagattc gattcggaac
   142621 tattatatgt ccaaggtcca atattgaaat aatttcagaa gttttccctg actttgtccg
   142681 tgtcaacaaa caattcgaaa tgtctcgact tttttagaac aggtccgggt caaatagcaa
   142741 tgattcgaag cacttctttt tacactattt acactatttc ggaaacccaa ggactcaatc
   142801 gtatggatat gtaaaataca ggatttccaa tcctagcagg aaaggggggg aaacggatac
   142861 tcaatttaaa gtgagtaaac agaattccat atgtatctat gagatcgagt atggaattct
   142921 gtggaaagcc gtattcgatg aaagtcgtat gtacggcttg gagggagatc tttcatatct
   142981 ttcgagatcc accctacaat atggggtcaa aaagccaaaa taaatgattt tagcccttat
   143041 aaaaagaaaa ctgattcttg aacccctttc gcgctcatgt cacgtcgagg tactacagaa
   143101 gaaaaaactg caaaatccga tccaatttat cgtaatcgat tagttaacat gttggttaac
   143161 cgtattctga aacacggaaa aaaatcattg gcttatcaaa ttatctatcg agccttgaaa
   143221 aagattcaac aaaagacaga aaaaaatcca ctatccgttt tacgtcaagc aatacgtgga
   143281 gtaactcccg atatagcagt aaaagcaaga cgtgtaggcg gatcgactca tcaagttccc
   143341 attgaaatag gatccgcaca aggaaaagca cttgccgttc gttggttatt aggggcatcc
   143401 cgaaaacgtc cgggtcgaaa tatgactttc aaattaagtt ccgaattagt ggatgctgcc
   143461 aaagggagtg gcgatgccat acgcaaaaag gaagagactc atagaatggc agaggcaaat
   143521 agagcttttg cacattttcg ttaatccatg aacagggtct atatagacac atagatccat
   143581 ggatccatac atctcgatcg gaaaagaatc aatagaaaaa agaaaaagaa agaatcggaa
   143641 ttgatcgata tatttctcga aacaaacgaa aaggaaacga aagatgaaac agaaatcatg
   143701 gatcaactaa gccctctcgg ggacttgctt aagaataaga aagaggaatc tcatgtaaat
   143761 accatggaat aaggtttgat cctattcatg gagattccgt aaatattcca ttccaaaaat
   143821 agaaagttcg aaacaattgg gatttttttg gagattggat gcagttacta attcatgatc
   143881 tggcatgtac agaatgaaaa cttcattctc gattctacga gaatttttat gaaagccttt
   143941 cattttcttc tcttcgatgg aagttttatt ttcccagaat gtatcctaat ttttggccta
   144001 attattcttc tgatgatcga ttcaacctct gatcaaaaag atataccttg gttctatttc
   144061 atctcttcaa caagtttagt aatgagcata acggccctat tgttccgatg gagagaagaa
   144121 cctatgatta gcttttcggg aaatttccaa acgaacaatt tcaacgaaat ctttcaattt
   144181 cttattttac tatgttcaac tctatgtatt cctctatccg tggagtacat tgaatgtaca
   144241 gaaatggcta taacggagtt tctgttattc atattaacag ctactctagg aggaatgttt
   144301 ttatgcggtg ctaacgattt aataactatc tttgtagctc cagaatgttt cagtttatgc
   144361 tcctacctat tatctggata taccaagaaa gacgtacggt ctaatgaggc tactatgaaa
   144421 tatttactca tgggtggggc aagctcttct attctggttc atggtttctc ttggctatat
   144481 ggttcatccg ggggagagat cgagcttcaa gaaatagtga atggtcttat caatacacaa
   144541 atgtataact ccccaggaat ttcaattgcg cttatattca tcactgtagg aattgggttc
   144601 aagctttccc cagccccttc tcatcaatgg actcctgacg tatacgaagg agtgcggttc
   144661 gttcgaaaaa tttctacctc tctatatatc tctgagatgt ttggattttt caaaacttca
   144721 tggacatgca gaagagaaat gctatcccca ctcggaccaa gacataactt tatacttgtt
   144781 caaataacaa ttaaggtgaa gcagggtcag gaacaacaaa tctctttatg ataaacagat
   144841 ccattttgca agttcgttat tacgggtagt tcctacaaag gatcggacta atgacgtata
   144901 caatacttga attctcgatg tagatgctac agagttggtt ctcatccttc agagactacg
   144961 agtgtaatag gagcatccgt cgacaaaagg atcaccctaa gatgatcatc tcatggctat
   145021 tgagaacgaa tcaaatcaga tggttctatt tctcaatctt tctgacttgc tcctacggaa
   145081 ccaaggtcga aaagattgag aaaaatcagt cattcacaac cactgatgaa ggattcctcg
   145141 aaaagttaag gattagtaat cctttttcga aatcgaatgg attcgatctt atacatacgc
   145201 gaggaaggta atcaaaaaag aaagaagatg agttcttctt tacttttatc acttaggagc
   145261 cgtgcgagat gaaagtctca tgcacggttt tgaatgagag aaagaagtga ggaatcctct
   145321 tttcgactct gactctccca ctccagtcgt tgcttttctt tctgttactt cgaaagtagc
   145381 tgcttcagct tcagccactc gaattttcga tattcctttt tatttctcat caaacgagtg
   145441 gcatcttctt ctggaaatcc tagctattct tagcatgata tttgggaatc tcattgctat
   145501 tactcaaaca agtatgaaac gtatgcttgc atattcgtcc ataggtcaaa tcggatatgt
   145561 aattattgga ataattgttg gagactcaaa tggtggatat gcgagcatga taacttatat
   145621 gctgttctat atctccatga atctaggaac ttttgcttgc attgtatcat ttggtctacg
   145681 taccggaact gataacattc gagattatgc gggattatac acaaaagatc cttttttggc
   145741 tctctcttta gctctatgtc tcttatccct aggaggtctt cctccactag caggtttttt
   145801 cggaaaactc tatttattct ggtgtggatg gcaggcaggc ctatatttct tggtttcaat
   145861 aggactcctt acgagcgttg tttctatcta ctattatcta aaaataatca agttattaat
   145921 gactggacga aaccaagaaa taacccctca cgtacgaaat tatagaagat cccctttaag
   145981 atcaaacaat tccatcgaat tgagtatgat tgtatgtgtg atagcatcta ctataccagg
   146041 aatatcaatg aacccgatta ttgcaattgc tcaggatacc cttttttagc ttctagttag
   146101 cttctagaat cgatttctta gttcaagatc cctcttacta actggaatca aagaattagt
   146161 agatctgttc cgcccaaaat gggaatgggc tagggttatg aacttataat ctataatctg
   146221 atgatcgagt cgattccatg attataagtt cattccatac cggaccagac cggaatagga
   146281 ttctcattat gagaaggggt cattcgagcg tatctaaata gatactatgt ttccatatgg
   146341 atccctacgt cgttacattc catttaggat taggaatagg cgtaatcgga cctgcttttt
   146401 ccatatctct cgttatttgg gaccttattc acctctttgg gcttctattg aatcgagaaa
   146461 tcggtttgat tgtccatctt tttgatataa tattaatata gataatatat aaggcatcct
   146521 ccggataatt caaatcgaag caattggatg tccgattggg gcctatatga catgaccgat
   146581 caatagaaat actccaacac tccacctttg tcatatattc catacatcac actagataga
   146641 tatcatcttc atggaatacg attcactttc aagatgcctt ggtggtgaaa tggtagacac
   146701 gcgagactca aaatctcgtg ctaaagagcg tggaggttcg agtcctcttc aaggcataat
   146761 attgagaatg ctcattgaat gagcaattca ataagagatc tcggatcgaa tcggtattga
   146821 tataccgatt cgatccgaga tcttggaatt ggaataagtt cggcagcgga tcgcgaaatc
   146881 ttggggatct tctctatcta atgaatgggg agtccgcttt gaaatcgtcc gccctgcacc
   146941 caccccccga gtatatgctt caacaggaat cacacaaggg tagattgata caatataaac
   147001 ctctggtaaa atgcccgcct gtaacccagc agataaagta cattacatag tccgttttta
   147061 gtaatagctc tggtggttcg ctgttcaaga attcttgttt aagcagttca taccatccat
   147121 acatagtgtt ttgatctaag atttcaattc ttctatgttt cagcagtagc atattgttcc
   147181 atggagctaa ggtccaaaat atggaagaaa ctggtgtttc cacgactcta ccacccagtc
   147241 aattatgttc cacttaatcc ctatttcatg gccgcatatc tttccggcta agtaatggga
   147301 aacctttctc ctgttacatg aatccaattt tcatttcatc cgggaaaagc catctttttc
   147361 tcaacaatgt ctttgtcatt tgatccaata gcgttccgtt agataggaac agatttgata
   147421 aatactgata actctcggat ggagtattag aacggaaaaa tccattagat aatgaactat
   147481 tggttctaag ccatctctgg cgatgaatca acaattcgaa gtgcttttct tgcgtattct
   147541 tgataaacca gcgtttagat atagatgtag gaggatctgt ttcggaagta agaagcccct
   147601 ttgacatctc ttcatctgca aagaattctc gatgtgaaaa cacagagaca aggggctgat
   147661 ctttgaatag gaaaaagagt ggatccgcag ggtcccaaat gaattggctt attcgaaaaa
   147721 agccttgttc tttggaagat ctatctcgtg tctggtactg catggttcta ctctgcaaga
   147781 actccgaatc attctcttga agctcatcct tttcatcata aatgatccgc ttgccccgaa
   147841 atgaccccgc ccgataggga aatcccaatg aattgggcct ttcgatacaa tcaaatagaa
   147901 agccccaggg gcgccatatt ctaggagccc agactatgtg attgaataaa tcctcctcta
   147961 tctgttgcgg gtcgaggact ccttctcctt ccccttcttc aaactccgat tcgtattttt
   148021 catagagaaa tctctgatca acgatagaac aagatccatt ttgcatcata tctaagggat
   148081 tccttggttc gggccgaaga agcaatgtca ctcgatcatt atcaaaccga ctgcaatctt
   148141 tttctgtccg tgaggatccc accagagcgc cttctacttc taataggcca tgaactagat
   148201 cagaatcatt ctcaacgagt ccagaagaag tgatcccgtt tttttcatcg ggtccgggta
   148261 tagaccaaag gtcttgagcg accgatccgg cagaacaact caaaagataa agaagtatcg
   148321 ttaatttctt catgctcgtt ccaagttcga agtaccattt gtacaaataa gaatcccctt
   148381 cgttacatga tttcttcttc atatagatag atagaggatc tatggggcaa ttacttagaa
   148441 gtacattttg tgcaacagcc cttcctatct gatagaaaag gatcccatga tcctgaaccg
   148501 atcttacctg ggatcgcaaa tcccaagttt gtctatgaag agcggatcga attgtattag
   148561 tgtctataat tgatttcttc tgtgtaatac taatcgatag ggcctcattg gtaagtgcta
   148621 caagatctcg tgcattggaa cccatggtta tggacccgaa tccattagta tggaacattt
   148681 tcttttccaa gtgaaatccc ctagtatatg aaagagtgca aaagtgcttt cgttgttgtg
   148741 gaataagaag ccttcgtatc ttaatgcatg tatttaattt attcggggct attagagcgg
   148801 gatccacttt ttggggaata tgagtcgaag caataacaag aatatttcta gtggaacatc
   148861 tttcacaatc cctggagaga tagttcacta atagaccgag ggataagtca ttcgactcat
   148921 tcacatccag atcatgaatg tttggaatcc atattatgca aggagacatt gcttttgcta
   148981 attcgaattg aagggtgata taaaatcggc ctatttccga catcatatcg atagttagcg
   149041 cattcatcat agttagaagc tccagctccg tatcaaggtc acgatcgata tcgtcactag
   149101 catcaatatc gtcactatca tcaatatcga tatcatcaat aagaaaacct ttaggcttgg
   149161 tatccaggaa cttgttcaga aatactgtaa tgaaaggaac ataggagttt gtcgctaggt
   149221 atttgaccaa atgggagcgc ccggttccta tagaacctat cactaaaata cccctagagg
   149281 gggatagggc taggcggagc gaaaagggtt ttccatgaga tgggaaatga aaactattag
   149341 ccccacacga agtttgtgaa taagtgattg tctgataatg agcaaggaat atccgtcttt
   149401 ctgctaaaca gggtgaattg aactcataat tcattaaatg ctttttatga atgtcaacta
   149461 agtatcgtaa gtaaattgtt cccggctgtt caatcatttg ataaccagag tcattctttg
   149521 ataaatgatc actatgagtc agactcaata gaatttgatc aatccttttt tctgtcgtta
   149581 aggtggagaa ctgaaccaag aattctcttt ctttatcatc aatcgaatca ccgttcgcga
   149641 cccaggattc tattttatca tcaatccaat caccgttcac cttttttctt tttcttatca
   149701 atgaatggat ctctttactt gtatgactta gatgtctcgt atttctcgaa aaagtgattc
   149761 gattgatggg atttggtatg agacttatga gatcgatgat atcgatgaga ttgatattca
   149821 aatctttcgt cttagaacgt attgatttaa ccccatcagc gggaccacca ccccatagca
   149881 tgttgccgcc aaaagcagaa ccccgtattt cttctagaga atctcctaat tgttccagag
   149941 caactagaaa aagattcttt aaccagaaag aattccgttc agatgtggga tacctatcca
   150001 gaagttttcg caactcaatc atgtatgatg gaatcatcaa agatttgacc ttttcgaact
   150061 ctgtctgtaa ctcaccatag gctcgggaaa caaagagaag atgtgtacga acgagatatc
   150121 cagcaacaag aagaaggaaa aggattgaat agaggaactc ccgaacattt ggcgatctca
   150181 gatgtgtcga tatcaatggt gactcattat ttcgatgaat catttcttcg gacagaagaa
   150241 gattatgtaa acacttactc gaaatctcac ttatcagatt ccattgtgga agacacaatt
   150301 ttttctgaag aattcgccat gatatatctg atccatgcat aatatcatga aaaatggata
   150361 caaatttttg actgctactt agtaccggca ataggtctga aaaagtatct aaaaatatca
   150421 aatttagata tttgtaccct gtcgaagtaa ggaaccatgg catatatgtt tggaatcgat
   150481 tccattttga gagagttgaa aaagcactgt ctcgttgaaa ggttctatac atctgccctt
   150541 tctcaacgca tttctttaga caaagactcc gttttttcct cttttcggat ggtaaatatt
   150601 tctcagaaca tggagtgtga atcaaaccca tgtttgaatt gaaattgaga tactgaggca
   150661 agttcttctc ttctgaatca gatagattca tatctgaaag aggttgacaa taagttcttt
   150721 caaaattgac tatttgtccc tctgttagag gtgttccaga aatggctgcg atcgagtaaa
   150781 tagctctacg aactaataga tcggatcgaa ttggaaaatg gaaagatttg tacaagttat
   150841 acctttcgtc accactttgt ggaaaatcgt taggtatgaa tatgttagat acctgtgact
   150901 cgattggtga aatagtatct ctctccaaaa aagcatgttt ttttttaccg ccgcacaaag
   150961 aaaatatttt gttgcgaatg aacaagatat ggaggaattg tccatacgta aaatcataat
   151021 ttttgatacg ggccttttcc acataaaagg ggaatctttt gttacaatag aagcggaagc
   151081 gttgtggatt attcaagaat cgaagtcgat ttgctttata aaaagaagat atcaatgaac
   151141 ttctatgaaa tggtttcaca ggattcagcc aattgtcttg atcgtcggat atcattgaga
   151201 aatagaaatc cgtgttatca aaagatttcc tgcgattatt tctagtatgg aatgagtcaa
   151261 tcatccactt tggtatctta ttgaacaaaa atggtgatat tatccctcca ttgatcaaga
   151321 atttcgattt ttgggaagta ttatgatcat ccaataagaa gggtttcaat tttttcaaat
   151381 gaacgatttg aagacctatt gattctaaca actgattgca gagttgatca ttcggacctt
   151441 tcaattcata gatgtggatc tcagacctat gaatggggat attcccgaaa ctcacaaaga
   151501 aaaaaggaag tgagttagac aaaaagaaaa gcaacttgga caaaaagaga aggaacttgg
   151561 acaaaaagaa acgaagtgac ttagacaaat cttttttgtc gataacctca gaccaatcaa
   151621 tcgaatattg attaatacgt aatcgatcga acactacttg aaaatggctc ttctgctcag
   151681 aaacggaatg ttccaaatgc tcctggaaat tcttgctccc attggaccat ttgtatctat
   151741 atgcattagg atcccgattc atgaatctct cggttcgaga aatcaaaata agaggatcga
   151801 accatttctt ctgactcttt ttcaaattcg ataaatgttg gttgatcgta tatttcatta
   151861 tagttctatg attcagagta tcatttccta tttgatccct ttgaattcca tattcgaagt
   151921 tgcgatcgga tctattcatt aaaaagaatc gattcaatac atttcttatg tacccatagg
   151981 tgctatattg gatttgaatc cgatttcgga tcaatctata ttgattgact gcctccatta
   152041 tgttgttgct agcaaatacc actatttttg gttttggatc ttccaaatca ttcccgcagg
   152101 agatccggac ccattttttt ctgatccttc gataaaaaga ttcattctct tcataaaaaa
   152161 taggaggtag aaccaataaa gatttctttt tcgattcatc cctggagttg aatacctcat
   152221 tcaagaatcg tttttgatcc aatccgtagg aatcaataga aaaggaaaat cccttatgat
   152281 acaccagatc cggctcggtt attgatagag tgaatagatc tgccatttct tgaaatctct
   152341 cttctgattc aaaatcgtgg tgtaacgtgt attcccccct gttccggtca tggaatagat
   152401 gaaataaatg atttttgttt aagaatgaaa tcttattgga actttccata tccagttcat
   152461 ccttcggaac catatcacat cccggatctg atgaaatagg atgaattgag acggtatttt
   152521 gtaaatacgt aattatcttg aatatattaa ctatttcttt attttccgat cgcctggaag
   152581 ggacaaaaga aacatcttgt tctttcttca acaatttctg atctctagtg gacctctcag
   152641 taggattcga acccagatga agttctgacc atctgtcaga gaaaaaagaa cgaatggatc
   152701 ttgtaggatt cccaagaaat tcttcgattt cttccggaag cagatgctta ttcatctgcc
   152761 tttcacgttc cgtgaatagc cgggacattg aggaatatcc agaaaggcat ttagggaatc
   152821 ggtctgattc tatctctgtt cgttccgttt gaagaaagga aggatcccaa agaatcgatc
   152881 tttcttttag ttgttgaatc tctctttgat tgatcaatgt gtgatattcc gaatcctcat
   152941 tactaaatga atcgaaatga tctctggatt gatcagaaga tcctttcaat tggctagaat
   153001 ccgttacttg aacgaaacta gatcttgtgg aatcatattg aatatttgac gatacattcc
   153061 gtaccttgct aaaaaatcga tccttgttta ccaaccacac attgtctaag caaatccaat
   153121 tctctctcga tatcttcctc aaaaaatccg attcgtgcgg attcttcccc caactaacga
   153181 agagatcttg gcggaattgc cacatatgaa attgagcaca attttgcaaa gaaatagccc
   153241 acttgtttct cgagaagaga tgggcaaaac gctcaatatc atttgattga atagctgacc
   153301 cagctccttg ttgtttgaag aaaccctcca cttcaattgg tattttttca cgaaaagcaa
   153361 acatgagata acaaatcgag tctttcacta agatttcgaa tagctgtccc gaattcaagt
   153421 tgattctgtt tcgcctctta ctcggagaaa gacgatcaaa caattcccaa ccatggtcct
   153481 tgcggatcgg atcatccata taatatacaa aaggaaactc cagatatttg atatctttct
   153541 ctttgaatga gatctcaatt ccagcgacgg tttcattaga tatcttacaa ccagaatccc
   153601 tcttttttcc gagccagttc ctccaccacc gcgaacccca gttagattca ggcatgatac
   153661 actttttagt tattgggaga acccaagtac tctctttcgg atccaggaaa aagctctctg
   153721 agatcttttt tccttttgga agatccagga gcgaaacaat caacctattg atattggaag
   153781 acccaaaaga ttcttccaat gtatcatttc tgggtccaat ggaattcata ggtataggaa
   153841 gaagccccgt caaatagaga ttttttcttg cgaccatatt tcgattgtta atacgatata
   153901 taaggatcgc tactacaaat agtactacac ccttgatcgt gaaatatcga ttgcttgttg
   153961 aaccctgtga attgcgtgaa agtaggatac tcaaaattcg tgggtccaag agttttataa
   154021 aacgttcttg gtggaaaaaa atgtgaatga aagatcccac tgaattgaat tgggtccatg
   154081 aatctaagaa atagtgagaa ttcttgacct ctctcaatat ctctctcaat tcgaaaatcc
   154141 aggatttgaa ttgatgtcct ttcattgatt cctcctaaat tgcattgatt tatcctaaag
   154201 atttcatttc aattggaatt tggttattca ccatgtacga ggatccccac taagcatcca
   154261 tggctgaatg gttaaagcgc ccaactcata attggcgaat tcgtaggttc aattcctact
   154321 ggatgcacgc caatgggacc ctccaataag tctattggaa ttggctctgt atcaatggaa
   154381 tctcatcatc tatacataac gaattggtgt ggtatattca tatcataaca tatgaacagt
   154441 aagaactagc attcttattg agactcgaac tcatagggaa gaaaatagat ttatggatgg
   154501 aatcaaatat gcagtattta cagacaaaag tattcggtta ttggggaaaa atcaatatac
   154561 ttctaatgtc gaatcaggat caactaggac agaaataaag cattgggtcg aactcttctt
   154621 tggtgtcaag gtaatagcta tgaatagtca tcaactcccc cgaaagggta gaagaatggg
   154681 acccattatg ggacatacaa tgcattacag acgtatgatc attacgcttc aaccgggtta
   154741 ttctattcca cctcttagaa agaaaagaac ttaaatcaaa atacttaaga gcatggcgat
   154801 acatttatac aaaacttcta ccccgagcac acgcaatgga gccgtagaca gtcaagtgaa
   154861 atccaatcca cgaaataatt tgatctatgg acagcatcgt tgtggtaaag gtcgtaatgc
   154921 cagaggaatc attaccgcag ggcatagagg gggaggtcat aagcgtctat accgtaaaat
   154981 cgattttaga cggaatgaaa aagacatata tggtagaatc gtaaccatag aatacgaccc
   155041 taatcgaaat gcatacattt gtctcataca ctatggggat ggtgagaaga gatatatttt
   155101 acatcccaga ggggctataa ttggagatac cattgtttct ggtacagaag ttcctataaa
   155161 aatgggaaat gccctacctt tgagtgcggt ttgaactatt gatttacgta attggaagta
   155221 accaattagg tttacgacga aacctagaaa tcgatcactg atccaattcg agtacctcta
   155281 caggatagac ctcaacagaa aactgaagag taacggcagc aagtgattga gttcagtagt
   155341 tcctcatata aaattattga ctctagagat atagtaatat ggagaagaca aaattgtttc
   155401 aagcgccgac agaaccagaa gcgccccttg tttcaaagag aggaagacgg gttattcaca
   155461 tttgatttga tggtcagagg cgaattgaaa gctaagctgt ggtaattcta aagatttccc
   155521 gggggaaaaa tagagacgtc tcctacgtta cccataatat gtggaagtat cgacgtaatt
   155581 tcatagagtc attcggtctg aatgctacat gaagaacata agccagatga cggaacagga
   155641 agacctagga tgtagaagat cagaacatga gtgattcggc agatttggat tctatatatc
   155701 cactcatgtg gtacttcatt atatgatata tataagatcc atctgtatag atatcatcat
   155761 ctacatccag aaagccgtat gctttggaag aagcttgtac agtttgggaa ggggttttga
   155821 ttgatcaaaa agacgaatct acttcaaccg atatgccctt aggcacagcc atacataaca
   155881 tagaaatcac acttggaaag ggtggacaat tagctagagc tgcgggtgct gtagcgaaac
   155941 tgattgcaaa agagggtaaa tcggccgcat taaaattacc ctctggggag gtccgtttga
   156001 tatccaaaaa ctgctcagca acagtcggac aagtagggaa tgttggggtg aaccagaaaa
   156061 gtttgggtag agccggatcg aaatgttggc taggtaagcg tcctgtagta agaggagtag
   156121 ttatgaaccc tgtagaccac ccccatgggg gtggtgaagg aagggctcca attggtagaa
   156181 aaagacccgc aaccccttgg ggttatcctg cacttggaag aagaagtaga aaaaggaata
   156241 aatatagtga taatttgatt cttcgccgcc gtagtaaata ggagagaaaa tccaaattat
   156301 ttttacaatt tacaaaagaa aaaaatagga gttaattcac tgtgacacgt tcactaaaaa
   156361 aaaacccttt tgtagcgaat catttattaa gaaaaatcga gaaacttaat acaaaagcgg
   156421 aaaaagaaat aataataacc tggtcccggg catctaccat tatacccaca atggttggcc
   156481 atactatcgc tatacataat ggaaaggaac atttgcctat ttatataaca gatcgtatgg
   156541 taggacataa attgggggaa tttgcgccga ctataaattt ccgtggacat gcaaaaaatg
   156601 ataatagatc ccgtcgttaa taaagtgaat atagattcat tggtaagagg tgaaccttat
   156661 gataaagaag agaaagaaga acctatctac agaagtatac gctttaggtc aacatatatg
   156721 tatgtctgct cacaaagacc gaaggggaat ccatcagatt cgtaggcgtt cttacgagga
   156781 aagccttatg atactagaac tgatgcctta tcgagcgtgt tatcccattt ttaaattggt
   156841 ttattctgca gcagcaaatg ctagtcacaa tatgagtttg aacgaagcaa atttagtcat
   156901 tagtaaagcc gaagtaaacg agggtactgc tgtgaaaaga ttaaaacctc gagctcgagg
   156961 gcggataaaa agaccgactt gtcatataac tattgttttg aaagatatat ccttatataa
   157021 aga
//
