# Supplementary material for: Plastome comparative genomics in maples resolves the infrageneric backbone relationships
Source: PeerJ. 2020 Jul 13;8:e9483. doi: 10.7717/peerj.9483 (PMC7365138; doi:10.7717/peerj.9483)
Supplement: Data S1 [file peerj-08-9483-s007.zip › Acer_pentaphyllum.gb]

LOCUS       Acer_pentaphyllum      156220 bp    DNA     circular     21-DEC-2019
DEFINITION  Acer_penta chloroplast.
ACCESSION   Acer_penta
KEYWORDS    .
SOURCE      chloroplast Acer_penta
  ORGANISM  Acer_penta
            Acer_penta; REFERENCE 1 (bases 1 to 156220) AUTHORS Tillich,M.,
            Lehwark,P., Pellizzer,T., Ulbricht-Jones, E.S., Fischer, A., Bock,
            R. and Greiner,S.
COMMENT     GeSeq Version 1.73 Job GeSeqJob-20190601-103301                    
            Subjob        Acer_pentaphyllum_IT14_CP                            
            Creator       anonymous                                            
            Program       blat                                                 
                          blatxcutoff=25                     blatncutoff=85    
                              annotate_ir=true               shortmatches=false
                              mpimpchlororefset=true                           
                              ncbirefs=NC_030343.1                             
                Program       HMMER                                            
                              ref=hmm_db_cp-ref5.2_cds                         
                Program       ARAGORN v1.2.38                                  
                              gcode=gcbact                   maxintronlen=3000 
                              intronoverlap=false            fixintron=false   
                              lowscoring=false               circular=true     
                Program       ARWEN v1.2.3 disabled                            
                Program       tRNAscan-SE v1.3.1 disabled                      
                Program       tRNAscan-SE v2.0.3 disabled                      
                Program       RNA Editing disabled                             
                Submitted     24 Jun 2019 02:33:23 GMT                         
                Started       24 Jun 2019 02:43:07 GMT                         
                Finished      24 Jun 2019 02:44:06 GMT.
FEATURES             Location/Qualifiers
     misc_feature    1..85938
                     /standard_name="LSC"
     tRNA            complement(12..86)
                     /gene="trnH-GUG"
                     /product="tRNA-His"
     gene            complement(12..86)
                     /gene="trnH-GUG"
                     /locus_tag="BAR07_gt001"
                     /db_xref="GeneID:27983468"
     CDS             complement(509..1570)
                     /gene="psbA"
                     /product="photosystem II Q protein (D1)"
                     /translation="MTAILERRESERLWGRFCNWITSTENRLYIGWFGVLMIPTLLTA
                     TSVFIIAFIAAPPVDIDGIREPVSGSLLYGNNIISGAIIPTSAAIGLHFYPIWEAASV
                     DEWLYNGGPYELIVLHFLLGVACYMGREWELSFRLGMRPWIAVAYSAPVAAATAVFLI
                     YPIGQGSFSDGMPLGISGTFNFMIVFQAEHNILMHPFHMLGVAGVFGGSLFSAMHGSL
                     VTSSLIRETTENESANEGYRFGQEEETYNIVAAHGYFGRLIFQYASFNNSRSLHFFLA
                     AWPVVGIWFTALGISTMAFNLNGFNFNQSVVDSQGRVINTWADIINRANLGMEVMHER
                     NAHNFPLDLAAIEAPSTNG"
     gene            complement(509..1570)
                     /gene="psbA"
                     /locus_tag="BAR07_gp089"
                     /db_xref="GeneID:27983579"
     tRNA            join(complement(4358..4394),complement(1840..1874))
                     /gene="trnK-UUU"
                     /product="tRNA-Lys"
     gene            complement(1840..4394)
                     /gene="trnK-UUU"
                     /locus_tag="BAR07_gt002"
                     /db_xref="GeneID:27983503"
     CDS             complement(2091..3644)
                     /gene="matK"
                     /product="maturase K"
     gene            complement(2091..3644)
                     /gene="matK"
                     /locus_tag="BAR07_gp088"
                     /db_xref="GeneID:27983477"
     CDS             join(complement(6429..6467),complement(5415..5624))
                     /gene="rps16"
                     /product="30S ribosomal protein S16"
     gene            complement(5415..6467)
                     /gene="rps16"
                     /locus_tag="BAR07_gp087"
                     /db_xref="GeneID:27983486"
     tRNA            complement(7572..7643)
                     /gene="trnQ-UUG"
                     /product="tRNA-Gln"
     gene            complement(7572..7643)
                     /gene="trnQ-UUG"
                     /locus_tag="BAR07_gt003"
                     /db_xref="GeneID:27983505"
     CDS             7998..8183
                     /gene="psbK"
                     /product="photosystem II protein K"
     gene            7998..8183
                     /gene="psbK"
                     /locus_tag="BAR07_gp086"
                     /db_xref="GeneID:27983591"
     CDS             8554..8664
                     /gene="psbI"
                     /product="photosystem II protein I"
     gene            8554..8664
                     /gene="psbI"
                     /locus_tag="BAR07_gp085"
                     /db_xref="GeneID:27983550"
     tRNA            complement(8818..8905)
                     /gene="trnS-GCU"
                     /product="tRNA-Ser"
     gene            complement(8818..8905)
                     /gene="trnS-GCU"
                     /locus_tag="BAR07_gt004"
                     /db_xref="GeneID:27983564"
     tRNA            join(9694..9717,10437..10484)
                     /gene="trnG-UCC"
                     /product="tRNA-Gly"
     gene            9694..10484
                     /gene="trnG-UCC"
     tRNA            10664..10735
                     /gene="trnR-UCU"
                     /product="tRNA-Arg"
     gene            10664..10735
                     /gene="trnR-UCU"
                     /locus_tag="BAR07_gt006"
                     /db_xref="GeneID:27983513"
     CDS             complement(10992..12515)
                     /gene="atpA"
                     /product="ATP synthase CF1 alpha chain"
     gene            complement(10992..12515)
                     /gene="atpA"
                     /locus_tag="BAR07_gp084"
                     /db_xref="GeneID:27983592"
     CDS             join(complement(13733..13891),complement(12569..12976))
                     /gene="atpF"
                     /product="ATP synthase CF0 B chain"
     gene            complement(12569..13891)
                     /gene="atpF"
                     /locus_tag="BAR07_gp083"
                     /db_xref="GeneID:27983488"
     CDS             complement(13949..14194)
                     /gene="atpH"
                     /product="ATP synthase CF0 C chain"
     gene            complement(13949..14194)
                     /gene="atpH"
                     /locus_tag="BAR07_gp082"
                     /db_xref="GeneID:27983499"
     CDS             complement(15344..16087)
                     /gene="atpI"
                     /product="ATP synthase CF0 A chain"
     gene            complement(15344..16087)
                     /gene="atpI"
                     /locus_tag="BAR07_gp081"
                     /db_xref="GeneID:27983543"
     CDS             complement(16304..16936)
                     /gene="rps2"
                     /product="ribosomal protein S2"
     gene            complement(16304..16936)
                     /gene="rps2"
                     /locus_tag="BAR07_gp080"
                     /db_xref="GeneID:27983514"
     CDS             complement(17299..21396)
                     /gene="rpoC2"
                     /product="DNA-directed RNA polymerase beta'' chain"
                     /translation="MEVPMAERAGLVFHNKMIDGTAIKRLISRLIDHFGMAYTSHILD
                     QVKTLGFQQATATSISLGIDDLLTIPSKGWLVKDAEQQSLILEKHHHYGNVHAVEKLR
                     QSIEIWYATSEYLRQEMNPNFRMTDPFNPVHIMSFSGARGNASQVHQLVGMRGLMSDP
                     QGQMIDLPIQSNLREGLSLTEYIISCYGARKGVVDTAVRTSDAGYLTRRLVEVVQHIV
                     VRRTDCGTIRGISVSPQNRMMSERVFSQTLIGRVLADDIYIGPRCIAIRNQDIGIGLV
                     NRFITFRTQAISIRTPFTCRSTSWICRLCYGRSPTHGDLVELGEAVGIISGQSIGEPG
                     TQLTLRTFHTGGVFTGGIAEHVRAPSNGKIKFNEDLVHPTRTRHGHPAFLCDIDLYVI
                     IENEDIMHKVTIPPKSFLLVQNDQYVESEQVIAEIRAGTYTLNFKERVRKHIYSDSEG
                     EMHWSTNVYHAPEFQYSNVRLLPKTSHLWILSGGSCRSGVVSFSLHKDQDQLNIHSHS
                     VERRYISSLSVNNDQVRHQLVRSNFSDKKEDGIFDYSGFNRIIGNRIIGIGHCNLIHP
                     AILHKNSDLLAKRRRNQFLIPFHSIQEQEKELMPHSGISIEIPIKGIFRKNSILAYFD
                     DPRYRRKNSGITKYGTIGAHSIVKKEDLIEYRGVKKIKPKFQMKIDRFFFIPEEVHIL
                     PESSYVMVRNNSIIGVDTRIALNRRSQVGGLVRVEKKKKRIELKIFSGDIHFPGETDK
                     ISRHSGILIPPETGKKELKESTRESKKLKKWIYVQRITPTKKKHFVLVRPVVTYEIAN
                     GINLATLFPQDLLREKDNMHLQAVNYILYGKGKPFRGISDTSIQLVRTCLVLNWDQDK
                     KSSSVEEVCASFVEVSTNGMIRDFLRIDLVQSHISYIRKRNAPSSPGLISDNGPDRTN
                     INPFYSIYFKARVQQSLSQNQGTIHTLLNRNKECQSLIILSSSNCFRMGPFNDIKYHN
                     VIKQSIHIQKDPLIPIRNSLGPLGTVLQIANFYSFYYLITYNPISVTNYLKLDNLKQT
                     FQVRKFYLMDENERIYNPDPDSKIVLNPFNLNWYFIHHNYCEEMSTIMSLGQFICENI
                     CIATNGPHLKSGQVLIVQAGSVVIRSANPYLATLGATVHGHYGEILYEGDTLITFIYE
                     KSRSGDITQGLPKVEQVLEVRSIDSISMNLEKRVEGWNARITRILGIPWGFLIGAELT
                     IVQSRISLVNKIQKVYRSQGVQIHNRHIEIIVRQITSKVLVSEDGMSNIFLPGELIGL
                     LRAERTGRALEEAIRYRAILLGITRASLNTQSFISEASFQETARVLAKAALRGRIDWL
                     KGLKENVVLGGMIPVGTGFKALVHCSRQHNNILLETKKRIYSGGG"
     gene            complement(17299..21396)
                     /gene="rpoC2"
                     /locus_tag="BAR07_gp079"
                     /db_xref="GeneID:27983519"
     CDS             join(complement(23920..24354),complement(21563..23188))
                     /gene="rpoC1"
                     /product="DNA-directed RNA polymerase beta' chain"
     gene            complement(21563..24354)
                     /gene="rpoC1"
                     /locus_tag="BAR07_gp078"
                     /db_xref="GeneID:27983472"
     CDS             complement(24381..27593)
                     /gene="rpoB"
                     /product="DNA-directed RNA polymerase beta chain"
     gene            complement(24381..27593)
                     /gene="rpoB"
                     /locus_tag="BAR07_gp077"
                     /db_xref="GeneID:27983476"
     tRNA            28762..28842
                     /gene="trnC-GCA"
                     /product="tRNA-Cys"
     gene            28762..28842
                     /gene="trnC-GCA"
                     /locus_tag="BAR07_gt007"
                     /db_xref="GeneID:27983473"
     CDS             29390..29479
                     /gene="petN"
                     /product="cytochrome b6-f complex subunit VIII"
     gene            29390..29479
                     /gene="petN"
                     /locus_tag="BAR07_gp076"
                     /db_xref="GeneID:27983575"
     CDS             complement(30276..30380)
                     /gene="psbM"
                     /product="photosystem II protein M"
     gene            complement(30276..30380)
                     /gene="psbM"
                     /locus_tag="BAR07_gp075"
                     /db_xref="GeneID:27983571"
     tRNA            complement(30961..31034)
                     /gene="trnD-GUC"
                     /product="tRNA-Asp"
     gene            complement(30961..31034)
                     /gene="trnD-GUC"
                     /locus_tag="BAR07_gt008"
                     /db_xref="GeneID:27983566"
     tRNA            complement(31481..31564)
                     /gene="trnY-GUA"
                     /product="tRNA-Tyr"
     gene            complement(31481..31564)
                     /gene="trnY-GUA"
                     /locus_tag="BAR07_gt009"
                     /db_xref="GeneID:27983580"
     tRNA            complement(31624..31696)
                     /gene="trnE-UUC"
                     /product="tRNA-Glu"
     gene            complement(31624..31696)
                     /gene="trnE-UUC"
                     /locus_tag="BAR07_gt010"
                     /db_xref="GeneID:27983574"
     tRNA            32458..32529
                     /gene="trnT-GGU"
                     /product="tRNA-Thr"
     gene            32458..32529
                     /gene="trnT-GGU"
                     /locus_tag="BAR07_gt011"
                     /db_xref="GeneID:27983588"
     tRNA            32464..32522
                     /gene="trnM-CAU"
                     /product="tRNA-Met"
     gene            32464..32522
                     /gene="trnM-CAU"
                     /locus_tag="BAR07_gt012"
                     /db_xref="GeneID:27983593"
     CDS             34012..35073
                     /gene="psbD"
                     /product="photosystem II D2 protein"
     gene            34012..35073
                     /gene="psbD"
                     /locus_tag="BAR07_gp074"
                     /db_xref="GeneID:27983600"
     CDS             35021..36442
                     /gene="psbC"
                     /product="photosystem II 44 kDa apoprotein"
     gene            35021..36442
                     /gene="psbC"
                     /locus_tag="BAR07_gp073"
                     /db_xref="GeneID:27983504"
     tRNA            complement(36600..36692)
                     /gene="trnS-UGA"
                     /product="tRNA-Ser"
     gene            complement(36600..36692)
                     /gene="trnS-UGA"
                     /locus_tag="BAR07_gt013"
                     /db_xref="GeneID:27983498"
     CDS             37045..37233
                     /gene="psbZ"
                     /product="photosystem II protein Z"
     gene            37045..37233
                     /gene="psbZ"
                     /locus_tag="BAR07_gp072"
                     /db_xref="GeneID:27983570"
     tRNA            37797..37867
                     /gene="trnG-GCC"
                     /product="tRNA-Gly"
     gene            37797..37867
                     /gene="trnG-GCC"
     tRNA            complement(38053..38126)
                     /gene="trnfM-CAU"
                     /product="tRNA-Met"
     gene            complement(38053..38126)
                     /gene="trnfM-CAU"
                     /locus_tag="BAR07_gt015"
                     /db_xref="GeneID:27983602"
     CDS             complement(38283..38585)
                     /gene="rps14"
                     /product="30S ribosomal protein S14"
     gene            complement(38283..38585)
                     /gene="rps14"
                     /locus_tag="BAR07_gp071"
                     /db_xref="GeneID:27983581"
     CDS             complement(38731..40935)
                     /gene="psaB"
                     /product="photosystem I P700 chlorophyll A apoprotein A2"
     gene            complement(38731..40935)
                     /gene="psaB"
                     /locus_tag="BAR07_gp070"
                     /db_xref="GeneID:27983537"
     CDS             complement(40961..43213)
                     /gene="psaA"
                     /product="photosystem I P700 chlorophyll A apoprotein A1"
     gene            complement(40961..43213)
                     /gene="psaA"
                     /locus_tag="BAR07_gp069"
                     /db_xref="GeneID:27983482"
     CDS             join(complement(45768..45896),complement(44814..45041),
                     complement(43929..44081))
                     /gene="ycf3"
                     /product="photosystem I assembly protein Ycf3"
     gene            complement(43929..45896)
                     /gene="ycf3"
                     /locus_tag="BAR07_gp068"
                     /db_xref="GeneID:27983479"
     tRNA            46777..46863
                     /gene="trnS-GGA"
                     /product="tRNA-Ser"
     gene            46777..46863
                     /gene="trnS-GGA"
                     /locus_tag="BAR07_gt016"
                     /db_xref="GeneID:27983485"
     CDS             complement(47108..47713)
                     /gene="rps4"
                     /product="30S ribosomal protein S4"
     gene            complement(47108..47713)
                     /gene="rps4"
                     /locus_tag="BAR07_gp067"
                     /db_xref="GeneID:27983573"
     tRNA            complement(48064..48136)
                     /gene="trnT-UGU"
                     /product="tRNA-Thr"
     gene            complement(48064..48136)
                     /gene="trnT-UGU"
                     /locus_tag="BAR07_gt017"
                     /db_xref="GeneID:27983520"
     tRNA            join(49204..49240,49774..49822)
                     /gene="trnL-UAA"
                     /product="tRNA-Leu"
     gene            49204..49822
                     /gene="trnL-UAA"
                     /locus_tag="BAR07_gt018"
                     /db_xref="GeneID:27983589"
     tRNA            50170..50242
                     /gene="trnF-GAA"
                     /product="tRNA-Phe"
     gene            50170..50242
                     /gene="trnF-GAA"
                     /locus_tag="BAR07_gt019"
                     /db_xref="GeneID:27983521"
     CDS             complement(51017..51493)
                     /gene="ndhJ"
                     /product="NADH-plastoquinone oxidoreductase subunit J"
     gene            complement(51017..51493)
                     /gene="ndhJ"
                     /locus_tag="BAR07_gp066"
                     /db_xref="GeneID:27983590"
     CDS             complement(51606..52295)
                     /gene="ndhK"
                     /product="NADH-plastoquinone oxidoreductase subunit K"
     gene            complement(51606..52295)
                     /gene="ndhK"
                     /locus_tag="BAR07_gp065"
                     /db_xref="GeneID:27983526"
     CDS             complement(52355..52717)
                     /gene="ndhC"
                     /product="NADH-plastoquinone oxidoreductase chain 3"
     gene            complement(52355..52717)
                     /gene="ndhC"
                     /locus_tag="BAR07_gp064"
                     /db_xref="GeneID:27983516"
     tRNA            join(complement(54248..54286),complement(53621..53657))
                     /gene="trnV-UAC"
                     /product="tRNA-Val"
     gene            complement(53621..54286)
                     /gene="trnV-UAC"
                     /locus_tag="BAR07_gt020"
                     /db_xref="GeneID:27983533"
     tRNA            54468..54539
                     /gene="trnM-CAU"
                     /product="tRNA-Met"
     gene            54468..54539
                     /gene="trnM-CAU"
                     /locus_tag="BAR07_gt021"
                     /db_xref="GeneID:27983517"
     tRNA            54473..54531
                     /gene="trnT-GGU"
                     /product="tRNA-Thr"
     gene            54473..54531
                     /gene="trnT-GGU"
                     /locus_tag="BAR07_gt022"
                     /db_xref="GeneID:27983594"
     CDS             complement(54772..55173)
                     /gene="atpE"
                     /product="ATP synthase CF1 epsilon chain"
     gene            complement(54772..55173)
                     /gene="atpE"
                     /locus_tag="BAR07_gp063"
                     /db_xref="GeneID:27983601"
     CDS             complement(55170..56666)
                     /gene="atpB"
                     /product="ATP synthase CF1 beta chain"
     gene            complement(55170..56666)
                     /gene="atpB"
                     /locus_tag="BAR07_gp062"
                     /db_xref="GeneID:27983531"
     CDS             57437..58864
                     /gene="rbcL"
                     /product="ribulose-1,5-bisphosphate carboxylase/oxygenase
                     large subunit"
     gene            57437..58864
                     /gene="rbcL"
                     /locus_tag="BAR07_gp061"
                     /db_xref="GeneID:27983489"
     CDS             59433..60914
                     /gene="accD"
                     /product="acetyl-CoA carboxylase carboxyl transferase
                     beta"
     gene            59433..60914
                     /gene="accD"
                     /locus_tag="BAR07_gp060"
                     /db_xref="GeneID:27983497"
     CDS             61615..61728
                     /gene="psaI"
                     /product="photosystem I reaction center subunit VIII"
     gene            61615..61728
                     /gene="psaI"
                     /locus_tag="BAR07_gp059"
                     /db_xref="GeneID:27983494"
     CDS             62142..62696
                     /gene="ycf4"
                     /product="photosystem I assembly protein ycf4"
     gene            62142..62696
                     /gene="ycf4"
                     /locus_tag="BAR07_gp058"
                     /db_xref="GeneID:27983561"
     CDS             63228..63926
                     /gene="cemA"
                     /product="chloroplast envelope protein"
     gene            63228..63926
                     /gene="cemA"
                     /locus_tag="BAR07_gp057"
                     /db_xref="GeneID:27983522"
     CDS             64132..65094
                     /gene="petA"
                     /product="cytochrome f"
     gene            64132..65094
                     /gene="petA"
                     /locus_tag="BAR07_gp056"
                     /db_xref="GeneID:27983515"
     CDS             complement(65873..65995)
                     /gene="psbJ"
                     /product="photosystem II protein J"
     gene            complement(65873..65995)
                     /gene="psbJ"
                     /locus_tag="BAR07_gp055"
                     /db_xref="GeneID:27983509"
     CDS             complement(66145..66261)
                     /gene="psbL"
                     /product="photosystem II protein L"
     gene            complement(66145..66261)
                     /gene="psbL"
                     /locus_tag="BAR07_gp054"
                     /db_xref="GeneID:27983556"
     CDS             complement(66284..66403)
                     /gene="psbF"
                     /product="cytochrome b559 beta chain"
     gene            complement(66284..66403)
                     /gene="psbF"
                     /locus_tag="BAR07_gp053"
                     /db_xref="GeneID:27983560"
     CDS             complement(66413..66664)
                     /gene="psbE"
                     /product="cytochrome b559 alpha chain"
     gene            complement(66413..66664)
                     /gene="psbE"
                     /locus_tag="BAR07_gp052"
                     /db_xref="GeneID:27983559"
     CDS             67424..67519
                     /gene="petL"
                     /product="cytochrome b6-f complex subunit VI"
     gene            67424..67519
                     /gene="petL"
                     /locus_tag="BAR07_gp051"
                     /db_xref="GeneID:27983542"
     CDS             67703..67816
                     /gene="petG"
                     /product="cytochrome b6-f complex subunit V"
     gene            67703..67816
                     /gene="petG"
                     /locus_tag="BAR07_gp050"
                     /db_xref="GeneID:27983569"
     tRNA            complement(67955..68028)
                     /gene="trnW-CCA"
                     /product="tRNA-Trp"
     gene            complement(67955..68028)
                     /gene="trnW-CCA"
                     /locus_tag="BAR07_gt023"
                     /db_xref="GeneID:27983562"
     tRNA            complement(68221..68294)
                     /gene="trnP-UGG"
                     /product="tRNA-Pro"
     gene            complement(68221..68294)
                     /gene="trnP-UGG"
                     /locus_tag="BAR07_gt024"
                     /db_xref="GeneID:27983582"
     tRNA            complement(68223..68293)
                     /gene="trnP-GGG"
                     /product="tRNA-Pro"
     gene            complement(68223..68293)
                     /gene="trnP-GGG"
                     /locus_tag="BAR07_gt025"
                     /db_xref="GeneID:27983583"
     CDS             68645..68779
                     /gene="psaJ"
                     /product="photosystem I reaction center subunit IX"
     gene            68645..68779
                     /gene="psaJ"
                     /locus_tag="BAR07_gp049"
                     /db_xref="GeneID:27983599"
     CDS             69233..69433
                     /gene="rpl33"
                     /product="50S ribosomal protein L33"
     gene            69233..69433
                     /gene="rpl33"
                     /locus_tag="BAR07_gp048"
                     /db_xref="GeneID:27983552"
     CDS             69631..69936
                     /gene="rps18"
                     /product="30S ribosomal protein S18"
     gene            69631..69936
                     /gene="rps18"
                     /locus_tag="BAR07_gp047"
                     /db_xref="GeneID:27983546"
     CDS             complement(70201..70554)
                     /gene="rpl20"
                     /product="50S ribosomal protein L20"
     gene            complement(70201..70554)
                     /gene="rpl20"
                     /locus_tag="BAR07_gp046"
                     /db_xref="GeneID:27983535"
     CDS             join(complement(71277..71390),142085..142316,
                     142863..142888)
                     /gene="rps12"
                     /product="30S ribosomal protein S12"
                     /trans_splicing
     CDS             join(complement(71277..71390),complement(99843..100074),
                     complement(99271..99296))
                     /gene="rps12"
                     /locus_tag="BAR07_gp044"
                     /trans_splicing
                     /transl_table=11
                     /product="30S ribosomal protein S12"
                     /protein_id="YP_009257692.1"
                     /db_xref="GeneID:27983466"
     gene            join(complement(71277..71390),142085..142888)
                     /gene="rps12"
                     /locus_tag="BAR07_gp045"
                     /trans_splicing
                     /db_xref="GeneID:27983534"
     gene            join(complement(71277..71390),complement(99271..100074))
                     /gene="rps12"
                     /locus_tag="BAR07_gp044"
                     /trans_splicing
                     /db_xref="GeneID:27983466"
     CDS             join(complement(73522..73590),complement(72381..72671),
                     complement(71549..71776))
                     /gene="clpP"
                     /product="clpP-like protease"
     gene            complement(71549..73590)
                     /gene="clpP"
                     /locus_tag="BAR07_gp043"
                     /db_xref="GeneID:27983467"
     CDS             74020..75546
                     /gene="psbB"
                     /product="photosystem II p680 chlorophyll A apoprotein"
     gene            74020..75546
                     /gene="psbB"
                     /locus_tag="BAR07_gp042"
                     /db_xref="GeneID:27983484"
     CDS             75737..75838
                     /gene="psbT"
                     /product="photosystem II protein T"
     gene            75737..75838
                     /gene="psbT"
                     /locus_tag="BAR07_gp041"
                     /db_xref="GeneID:27983487"
     CDS             complement(75944..76075)
                     /gene="psbN"
                     /product="photosystem II protein N"
     gene            complement(75944..76075)
                     /gene="psbN"
                     /locus_tag="BAR07_gp040"
                     /db_xref="GeneID:27983565"
     CDS             76180..76401
                     /gene="psbH"
                     /product="photosystem II 10 kDa phosphoprotein"
     gene            76180..76401
                     /gene="psbH"
                     /locus_tag="BAR07_gp039"
                     /db_xref="GeneID:27983553"
     CDS             join(76531..76536,77306..77962)
                     /gene="petB"
                     /locus_tag="CDC74_pgp040"
                     /codon_start=1
                     /transl_table=11
                     /product="cytochrome b6"
                     /protein_id="YP_009379366.1"
                     /db_xref="GeneID:32957814"
     gene            76531..77962
                     /gene="petB"
                     /locus_tag="BAR07_gp038"
                     /db_xref="GeneID:27983545"
     CDS             join(78161..78169,78900..79424)
                     /gene="petD"
                     /locus_tag="CDC74_pgp039"
                     /codon_start=1
                     /transl_table=11
                     /product="cytochrome b6/f complex subunit IV"
                     /protein_id="YP_009379367.1"
                     /db_xref="GeneID:32957815"
     gene            78161..79424
                     /gene="petD"
                     /locus_tag="CDC74_pgp039"
                     /db_xref="GeneID:32957815"
     CDS             complement(79654..80631)
                     /gene="rpoA"
                     /product="DNA-directed RNA polymerase alpha chain"
     gene            complement(79654..80631)
                     /gene="rpoA"
                     /locus_tag="BAR07_gp036"
                     /db_xref="GeneID:27983501"
     CDS             complement(80696..81112)
                     /gene="rps11"
                     /product="30S ribosomal protein S11"
     gene            complement(80696..81112)
                     /gene="rps11"
                     /locus_tag="BAR07_gp035"
                     /db_xref="GeneID:27983508"
     CDS             complement(81230..81343)
                     /gene="rpl36"
                     /product="50S ribosomal protein L36"
     gene            complement(81230..81343)
                     /gene="rpl36"
                     /locus_tag="BAR07_gp034"
                     /db_xref="GeneID:27983529"
     gene            complement(81459..81694)
                     /gene="infA"
                     /locus_tag="BAQ94_gp032"
                     /pseudo
                     /db_xref="GeneID:27982816"
     CDS             complement(81819..82223)
                     /gene="rps8"
                     /product="30S ribosomal protein S8"
     gene            complement(81819..82223)
                     /gene="rps8"
                     /locus_tag="BAR07_gp033"
                     /db_xref="GeneID:27983563"
     CDS             complement(82383..82751)
                     /gene="rpl14"
                     /product="50S ribosomal protein L14"
     gene            complement(82383..82751)
                     /gene="rpl14"
                     /locus_tag="BAR07_gp032"
                     /db_xref="GeneID:27983530"
     CDS             join(complement(84359..84367),complement(82881..83282))
                     /gene="rpl16"
                     /locus_tag="CDC74_pgp032"
                     /codon_start=1
                     /transl_table=11
                     /product="50S ribosomal protein L16"
                     /protein_id="YP_009379373.1"
                     /db_xref="GeneID:32957822"
     gene            complement(82881..84367)
                     /gene="rpl16"
                     /locus_tag="BAR07_gp031"
                     /db_xref="GeneID:27983532"
     CDS             complement(84534..85196)
                     /gene="rps3"
                     /product="30S ribosomal protein S3"
     gene            complement(84534..85196)
                     /gene="rps3"
                     /locus_tag="BAR07_gp030"
                     /db_xref="GeneID:27983495"
     CDS             complement(85453..85635)
                     /gene="rpl22"
                     /product="50S ribosomal protein L22"
     gene            complement(85453..85635)
                     /gene="rpl22"
                     /locus_tag="BAR07_gp029"
                     /db_xref="GeneID:27983518"
     CDS             complement(85674..85952)
                     /gene="rps19"
                     /product="30S ribosomal protein S19"
     gene            complement(85674..85952)
                     /gene="rps19"
                     /locus_tag="BAR07_gp028"
                     /db_xref="GeneID:27983525"
     repeat_region   85939..112005
                     /note="repeat_hit position 156220 - 130154, match 100.%,
                     length 26067"
                     /rpt_type="inverted"
     CDS             join(complement(87109..87501),complement(86013..86447))
                     /gene="rpl2"
                     /product="50S ribosomal protein L2"
     gene            complement(86013..87501)
                     /gene="rpl2"
                     /locus_tag="BAR07_gp027"
                     /db_xref="GeneID:27983540"
     CDS             complement(87520..87801)
                     /gene="rpl23"
                     /product="50S ribosomal protein L23"
     gene            complement(87520..87801)
                     /gene="rpl23"
                     /locus_tag="BAR07_gp026"
                     /db_xref="GeneID:27983493"
     tRNA            complement(87967..88040)
                     /gene="trnI-CAU"
                     /product="tRNA-Ile"
     gene            complement(87967..88040)
                     /gene="trnI-CAU"
                     /locus_tag="BAR07_gt026"
                     /db_xref="GeneID:27983538"
     CDS             88129..94980
                     /gene="ycf2"
                     /product="Ycf2"
     gene            88129..94980
                     /gene="ycf2"
                     /locus_tag="BAR07_gp025"
                     /db_xref="GeneID:27983584"
     tRNA            complement(95538..95618)
                     /gene="trnL-CAA"
                     /product="tRNA-Leu"
     gene            complement(95538..95618)
                     /gene="trnL-CAA"
                     /locus_tag="BAR07_gt027"
                     /db_xref="GeneID:27983469"
     CDS             join(complement(97643..98419),complement(96205..96960))
                     /gene="ndhB"
                     /product="NADH-plastoquinone oxidoreductase chain 2"
     gene            complement(96205..98419)
                     /gene="ndhB"
                     /locus_tag="BAR07_gp024"
                     /db_xref="GeneID:27983576"
     CDS             complement(98750..99217)
                     /gene="rps7"
                     /product="30S ribosomal protein S7"
     gene            complement(98750..99217)
                     /gene="rps7"
                     /locus_tag="BAR07_gp023"
                     /db_xref="GeneID:27983480"
     CDS             complement(101088..101279)
                     /gene="ycf15"
                     /product="Ycf15"
     gene            complement(101088..101279)
                     /gene="ycf15"
                     /locus_tag="BAR07_gp022"
                     /db_xref="GeneID:27983527"
     tRNA            101883..101954
                     /gene="trnV-GAC"
                     /product="tRNA-Val"
     gene            101883..101954
                     /gene="trnV-GAC"
                     /locus_tag="BAR07_gt028"
                     /db_xref="GeneID:27983547"
     rRNA            102189..103679
                     /gene="rrn16"
                     /product="16S ribosomal RNA"
     gene            102189..103679
                     /gene="rrn16"
                     /locus_tag="BAR07_gr008"
                     /db_xref="GeneID:27983595"
     tRNA            join(103974..104015,104969..105003)
                     /gene="trnI-GAU"
                     /product="tRNA-Ile"
     gene            103974..105003
                     /gene="trnI-GAU"
                     /locus_tag="BAR07_gt029"
                     /db_xref="GeneID:27983491"
     tRNA            join(105068..105105,105913..105947)
                     /gene="trnA-UGC"
                     /product="tRNA-Ala"
                     /standard_name="trnA-UGC tRNA"
     gene            105068..105947
                     /gene="trnA-UGC"
                     /locus_tag="BAR07_gt030"
                     /db_xref="GeneID:27983506"
     CDS             complement(105235..105363)
                     /gene="orf42"
                     /product="putative pvs-trna-like protein"
     gene            complement(105235..105363)
                     /gene="orf42"
                     /locus_tag="BAR07_gp021"
                     /db_xref="GeneID:27983511"
     rRNA            106104..108913
                     /gene="rrn23"
                     /product="23S ribosomal RNA"
     gene            106104..108913
                     /gene="rrn23"
                     /locus_tag="BAR07_gr007"
                     /db_xref="GeneID:27983555"
     rRNA            109012..109114
                     /gene="rrn4.5"
                     /product="4.5S ribosomal RNA"
     gene            109012..109114
                     /gene="rrn4.5"
                     /locus_tag="BAR07_gr006"
                     /db_xref="GeneID:27983474"
     rRNA            109331..109451
                     /gene="rrn5"
                     /product="5S ribosomal RNA"
     gene            109331..109451
                     /gene="rrn5"
                     /locus_tag="BAR07_gr005"
                     /db_xref="GeneID:27983567"
     tRNA            109703..109776
                     /gene="trnR-ACG"
                     /product="tRNA-Arg"
     gene            109703..109776
                     /gene="trnR-ACG"
                     /locus_tag="BAR07_gt031"
                     /db_xref="GeneID:27983557"
     tRNA            complement(110328..110399)
                     /gene="trnN-GUU"
                     /product="tRNA-Asn"
     gene            complement(110328..110399)
                     /gene="trnN-GUU"
                     /locus_tag="BAR07_gt032"
                     /db_xref="GeneID:27983585"
     CDS             110735..112033
                     /gene="ycf1"
                     /product="hypothetical chloroplast RF1"
     gene            110735..112033
                     /gene="ycf1"
                     /locus_tag="BAR07_gp020"
                     /db_xref="GeneID:27983596"
     CDS             complement(111967..114228)
                     /gene="ndhF"
                     /product="NADH-plastoquinone oxidoreductase chain 5"
     gene            complement(111967..114228)
                     /gene="ndhF"
                     /locus_tag="BAR07_gp019"
                     /db_xref="GeneID:27983500"
     misc_feature    112006..130153
                     /standard_name="SSC"
     CDS             114989..115141
                     /gene="rpl32"
                     /product="50S ribosomal protein L32"
     gene            114989..115141
                     /gene="rpl32"
                     /locus_tag="BAR07_gp018"
                     /db_xref="GeneID:27983478"
     tRNA            116227..116306
                     /gene="trnL-UAG"
                     /product="tRNA-Leu"
     gene            116227..116306
                     /gene="trnL-UAG"
                     /locus_tag="BAR07_gt033"
                     /db_xref="GeneID:27983551"
     CDS             116417..117373
                     /gene="ccsA"
                     /product="cytochrome c biogenesis protein"
     gene            116417..117373
                     /gene="ccsA"
                     /locus_tag="BAR07_gp017"
                     /db_xref="GeneID:27983578"
     CDS             complement(117570..119102)
                     /gene="ndhD"
                     /product="NADH-plastoquinone oxidoreductase chain 4"
     gene            complement(117570..119102)
                     /gene="ndhD"
                     /locus_tag="BAR07_gp016"
                     /db_xref="GeneID:27983510"
     CDS             complement(119254..119499)
                     /gene="psaC"
                     /product="photosystem I iron-sulfur center"
     gene            complement(119254..119499)
                     /gene="psaC"
                     /locus_tag="BAR07_gp015"
                     /db_xref="GeneID:27983490"
     CDS             complement(119743..120048)
                     /gene="ndhE"
                     /product="NADH-plastoquinone oxidoreductase chain 4L"
     gene            complement(119743..120048)
                     /gene="ndhE"
                     /locus_tag="BAR07_gp014"
                     /db_xref="GeneID:27983544"
     CDS             complement(120281..120817)
                     /gene="ndhG"
                     /product="NADH-plastoquinone oxidoreductase chain 6"
     gene            complement(120281..120817)
                     /gene="ndhG"
                     /locus_tag="BAR07_gp013"
                     /db_xref="GeneID:27983536"
     CDS             complement(121173..121676)
                     /gene="ndhI"
                     /product="NADH-plastoquinone oxidoreductase subunit I"
     gene            complement(121173..121676)
                     /gene="ndhI"
                     /locus_tag="BAR07_gp012"
                     /db_xref="GeneID:27983523"
     CDS             join(complement(123430..123981),
                     complement(121753..122292))
                     /gene="ndhA"
                     /product="NADH-plastoquinone oxidoreductase chain 1"
     gene            complement(121753..123981)
                     /gene="ndhA"
                     /locus_tag="BAR07_gp011"
                     /db_xref="GeneID:27983524"
     CDS             complement(123983..125164)
                     /gene="ndhH"
                     /product="NADH-plastoquinone oxidoreductase 49 kDa
                     subunit"
     gene            complement(123983..125164)
                     /gene="ndhH"
                     /locus_tag="BAR07_gp010"
                     /db_xref="GeneID:27983483"
     CDS             complement(125268..125540)
                     /gene="rps15"
                     /product="30S ribosomal protein S15"
     gene            complement(125268..125540)
                     /gene="rps15"
                     /locus_tag="BAR07_gp009"
                     /db_xref="GeneID:27983502"
     CDS             complement(125899..131424)
                     /gene="ycf1"
                     /product="hypothetical chloroplast RF1"
                     /standard_name="ycf1 CDS"
     gene            complement(125899..131424)
                     /gene="ycf1"
                     /locus_tag="BAR07_gp008"
                     /db_xref="GeneID:27983541"
     repeat_region   130154..156220
                     /note="repeat_hit position 112005 - 85939, match 100.%,
                     length 26067"
                     /rpt_type="inverted"
     tRNA            131760..131831
                     /gene="trnN-GUU"
                     /product="tRNA-Asn"
     gene            131760..131831
                     /gene="trnN-GUU"
                     /locus_tag="BAR07_gt034"
                     /db_xref="GeneID:27983471"
     tRNA            complement(132383..132456)
                     /gene="trnR-ACG"
                     /product="tRNA-Arg"
     gene            complement(132383..132456)
                     /gene="trnR-ACG"
                     /locus_tag="BAR07_gt035"
                     /db_xref="GeneID:27983597"
     rRNA            complement(132708..132828)
                     /gene="rrn5"
                     /product="5S ribosomal RNA"
     gene            complement(132708..132828)
                     /gene="rrn5"
                     /locus_tag="BAR07_gr004"
                     /db_xref="GeneID:27983586"
     rRNA            complement(133045..133147)
                     /gene="rrn4.5"
                     /product="4.5S ribosomal RNA"
     gene            complement(133045..133147)
                     /gene="rrn4.5"
                     /locus_tag="BAR07_gr003"
                     /db_xref="GeneID:27983558"
     rRNA            complement(133246..136055)
                     /gene="rrn23"
                     /product="23S ribosomal RNA"
     gene            complement(133246..136055)
                     /gene="rrn23"
                     /locus_tag="BAR07_gr002"
                     /db_xref="GeneID:27983568"
     tRNA            join(complement(137054..137091),
                     complement(136212..136246))
                     /gene="trnA-UGC"
                     /product="tRNA-Ala"
                     /standard_name="trnA-UGC tRNA"
     gene            complement(136212..137091)
                     /gene="trnA-UGC"
                     /locus_tag="BAR07_gt036"
                     /db_xref="GeneID:27983475"
     CDS             136796..136924
                     /gene="orf42"
                     /product="putative pvs-trna-like protein"
     gene            136796..136924
                     /gene="orf42"
     tRNA            join(complement(138144..138185),
                     complement(137156..137190))
                     /gene="trnI-GAU"
                     /product="tRNA-Ile"
     gene            complement(137156..138185)
                     /gene="trnI-GAU"
                     /locus_tag="BAR07_gt037"
                     /db_xref="GeneID:27983554"
     rRNA            complement(138480..139970)
                     /gene="rrn16"
                     /product="16S ribosomal RNA"
     gene            complement(138480..139970)
                     /gene="rrn16"
                     /locus_tag="BAR07_gr001"
                     /db_xref="GeneID:27983507"
     tRNA            complement(140205..140276)
                     /gene="trnV-GAC"
                     /product="tRNA-Val"
     gene            complement(140205..140276)
                     /gene="trnV-GAC"
                     /locus_tag="BAR07_gt038"
                     /db_xref="GeneID:27983492"
     CDS             140880..141071
                     /gene="ycf15"
                     /product="Ycf15"
     gene            140880..141071
                     /gene="ycf15"
                     /locus_tag="BAR07_gp006"
                     /db_xref="GeneID:27983598"
     CDS             142942..143409
                     /gene="rps7"
                     /product="30S ribosomal protein S7"
     gene            142942..143409
                     /gene="rps7"
                     /locus_tag="BAR07_gp005"
                     /db_xref="GeneID:27983548"
     CDS             join(143740..144516,145199..145954)
                     /gene="ndhB"
                     /product="NADH-plastoquinone oxidoreductase chain 2"
     gene            143740..145954
                     /gene="ndhB"
                     /locus_tag="BAR07_gp004"
                     /db_xref="GeneID:27983528"
     tRNA            146541..146621
                     /gene="trnL-CAA"
                     /product="tRNA-Leu"
     gene            146541..146621
                     /gene="trnL-CAA"
                     /locus_tag="BAR07_gt039"
                     /db_xref="GeneID:27983481"
     CDS             complement(147179..154030)
                     /gene="ycf2"
                     /product="Ycf2"
     gene            complement(147179..154030)
                     /gene="ycf2"
                     /locus_tag="BAR07_gp003"
                     /db_xref="GeneID:27983577"
     tRNA            154119..154192
                     /gene="trnI-CAU"
                     /product="tRNA-Ile"
     gene            154119..154192
                     /gene="trnI-CAU"
                     /locus_tag="BAR07_gt040"
                     /db_xref="GeneID:27983470"
     CDS             154358..154639
                     /gene="rpl23"
                     /product="50S ribosomal protein L23"
     gene            154358..154639
                     /gene="rpl23"
                     /locus_tag="BAR07_gp002"
                     /db_xref="GeneID:27983587"
     CDS             join(154658..155050,155712..156146)
                     /gene="rpl2"
                     /product="50S ribosomal protein L2"
     gene            154658..156146
                     /gene="rpl2"
                     /locus_tag="BAR07_gp001"
                     /db_xref="GeneID:27983539"
ORIGIN      
        1 gattggttat gggcgaacga cgggaattga acccgcgcat ggtggattca caatccactg
       61 ccttgatcca cttggctaca tccgccccca ctagctacaa aattacaaga caaaaagatt
      121 aaaatttcta ccatcaatca tctttttttt atcttacctt aattatgaag atacaaatta
      181 agagacaaga ggcataaatt tccaaacttt tttatattat tttatattat atagaaaata
      241 gaaaattgac tcaaaataat aataataaac tgtaaagtca taataactaa aggctaattt
      301 aattattagc acgtagtaat aatatgatac taaataaaaa gataaaaagg cataaaaaaa
      361 ctttgtgttt tgttgaagtc aaaaaaggac aaaaataaca aattgaaaaa aaaaaaccta
      421 ataaataacg gagcaatgcc gatttattga aagaggatcg gcattgctcc gttattttca
      481 aaaactcgta tacacgaaga tcgaaatctt atccatttgt agaaggggct tcaatagcag
      541 ctaggtctag agggaaatta tgagcattac gttcatgcat aacttccata ccaaggttag
      601 cgcggttaat aatatcagcc caggtattaa ttacacgacc ttgactatca actacagatt
      661 ggttgaaatt gaaaccgttt aggttgaaag ccatagtgct aatacctaaa gcagtgaacc
      721 agatacctac tacaggccaa gcagctaaga agaagtgtaa agaacgagag ttgttgaaac
      781 tcgcatattg aaagatcaat cggccaaaat aaccatgagc agctacaata ttataagttt
      841 cttcctcttg accgaatctg taaccttcat tagcggattc attttctgtg gtttccctga
      901 tcaaactaga agttaccaag gaaccatgca tagcactgaa tagggagccg ccgaatacac
      961 cagctacgcc taacatgtga aatgggtgca taaggatgtt gtgctcagcc tggaatacaa
     1021 tcatgaagtt gaaagtacca gagattccta gaggcatacc atcagaaaaa cttccttgac
     1081 caattgggta aatcaagaaa acagcagtag cagctgcaac aggagctgaa tacgcaacag
     1141 caatccaagg gcgcataccc agacggaaac taagttccca ctcgcgaccc atgtaacaag
     1201 ctacaccaag taagaagtgt agaacaatta gctcataagg accgccattg tataaccatt
     1261 catcaacaga tgccgcttcc catatcgggt aaaagtgcaa acctatagct gcagaagtag
     1321 gaataatggc accagaaata atattgtttc cataaagtag agatccagaa acaggttcac
     1381 gaataccatc aatatccact ggaggagcag caatgaaggc gataataaat acagaagttg
     1441 cggtcaataa ggtagggatc atcaaaacac caaaccatcc aatgtaaaga cggttttcgg
     1501 tgctggttat ccagttacag aagcgacccc ataggcgttc gctttcgcgt ctctctaaaa
     1561 ttgcagtcat ggtaaaatct tggtttattt aatcatcagg gactcccaag cacacaaact
     1621 ttctagaact agataattgg gagcttgtta ttcaacagta taacatgact tatagccccg
     1681 tgtcaaccaa tagcaacatc aatatctctg atcttatcta tctatctatc tagaaattca
     1741 gaagaatttt tttttgaata aattaaataa attcgaaaaa agaaatgcct attttttttt
     1801 atattttata gatatattat tttgatatga taatccaaat gggttgcccg ggactcgaac
     1861 ccggaactag tcggatggag tagaaaaatt ccttgtgaaa ttgatatagg taaaaaaatc
     1921 tctccccaag ccgtgcctgc atttttcatt gcacacagct ttccctatgt ataacaccga
     1981 agactcccta aaaaacgcta aaaaagtgaa acacccagtc gatcaacctt tattagtctt
     2041 attgcatgaa catttaatag aaattaatga atttttttgt tatctattca tcagttagga
     2101 acaatttcta atttatcatg attaaccaaa ttaaccaaat cgttaataca aataatatcc
     2161 aaataccaaa cccgccccct atataacctc tgcgaaggaa acaaagctct tggaaagatt
     2221 aaagaaagaa cgtgctcttc ctccgtaaag aattcttcca agaattccga gcctaatctt
     2281 ttcaaaaaaa cgcgcacagt acttttgtgt ttacgaacca aacttttaac acaagaaacc
     2341 cgaagtatat attttattct atacaaactc tttttttttg aagatccgct gtgataatga
     2401 gaaagatttc tgcatatacg cataaaccgg tcgataatat aagaatctga ggaatcggcc
     2461 caggtcggct tactaatggg atgccctaat gagttacaaa aacgcgccgt agtcaatgat
     2521 ccaatcagag gaataattgg aacggttgtc tcgaactgct tcatagcatt atcaattaaa
     2581 aatgcatttt ctagcatttg actccgcacc accaaagtat ttagtcgccc cctggaaaga
     2641 tagcccagaa agtctatata atctttgtat aagtggttta tatgaatcct tccgggttga
     2701 gaccacacgt gaaaatgcca ttgccataaa ttgacaaggt aatatttcca tttattcatc
     2761 agaagaggca tatcttttga agccagaacg gattttcctt gatatctaac ataatgcatg
     2821 ataggatgct tgaacaacca taagtagtcc tgaaaatcat taacaaagac ttggacaaga
     2881 tattctactt ttccataaaa agaaattcgc tcaaaaagga gtcctgaaga tgttgatcgt
     2941 aaatgagaag attggttacg gagaaaaaag aagattgatt catattcata tacatgagaa
     3001 ttatatagga acaaaaaaaa tcttggatta cttgttgaaa aaatggaatt tgatttcttt
     3061 ggagtaataa gactattcaa attaaaatac tcatgaagaa agaatcgcaa taaatgtaaa
     3121 gaagaggcat cttttaccca atagcgaaag gttcgaacca agatttccgg gcgaatgggg
     3181 tagggtatta gtacatctaa gacatagtgt aaatgtgaga aattgttctc gaaaaaagga
     3241 aatattgaat gaattgattg gaaattatga gatttcgcca tttctttttc tttcccttct
     3301 aagaaagcta ctaatcgtag ggaaaatgga atttccacaa tgactgaaaa tccctccgat
     3361 atcatttgcg aataaaattt attgttgtgt ccaataaagt gatttggatt agaatcctta
     3421 gcataaatac tcaaatgaat ccgttgatac gtccgactaa ttaaacgttt cacactgagt
     3481 gaactagatt tattgtcata acccccattt tccaacggaa tcgtcgatct atttaaaccg
     3541 tgatcatgag caagtgcata aatatactct cgaaaaagaa gtgggtatag gaagttgtgt
     3601 tgctgagatc tatctagttc taaatggatt tgatattctt tcatttgaaa ttagattgca
     3661 acaaaaggta aggtatttat tggattatca aatgatacat agtgcgatac agtcaaaaca
     3721 aagtattgta gtaaaaaaaa aaatggatac cttggaaacg ggtaaactca ttaccggatt
     3781 ctcgattttc tcatttttga attggtttat gtttgttata gtgtaaatag gtggttagaa
     3841 atcctttatt tttgcaatcc aaccgctctt ttgattttgg aaaacaaaat atctttatca
     3901 atatactgct tcttctacac attcatctcc aacccatatt agggacaaac tcatagttag
     3961 gactcattaa aaaaatcgct aatcgactca cggaaaaccc cttccccgca ttaggaacta
     4021 atatcttttt aacgtttaat tagatcgggg aattattcaa attcaattca gaagagaagc
     4081 tcgttccttt ttatttcccg agaattggaa ccataaggct ctatccattt attcactcga
     4141 cccaactttg aattcaattt tttgttctgc gccaacaatt caaaccctat tttgaagcca
     4201 ttgaatcaga ataaagtatt ctcaaaattt tccattgata cgacatgctg gtttttccat
     4261 tcattccttt caggatcagt cgtggtctta caaactctcc tgatggtatg gacgaatcct
     4321 ttgtttcata taaatgtgta aaagatgcta gccgcactta aaagccgagt actctaccgt
     4381 tgagttagca acccgaataa ttcgaatagg tggatacaat cggaataaaa aagaaataaa
     4441 agaaaagaaa tgaaattgta caacggaatc aaaatattaa attagcaaga aatcgactaa
     4501 caaaatttag aatcgattgg gaacataaaa aaaagcttct tgtataacag cgaatccagc
     4561 gaacccatta ctttaatttt gaatgaagta aagaaaaaaa ccaaacctct gttacggaga
     4621 gaaataggta cggagataaa tggatccgtt tatccttatc cacgatcgaa ttatagttgt
     4681 tcgatacgct gttgtcaata tgacggtgaa tgttgaatat taatgttaag aaaagaatct
     4741 aaaaaaataa aatagcgaaa acaaaaagaa tgaatttatt aatttaatta aaagaaaatt
     4801 aaaataaaaa aaaaattaga aaatgaaata aataaataat atagaaaaga aataatttag
     4861 aaatgctttt gaaaaaaaaa atcgaaaaga aaaagaaaga acttgcgtta gatttgcact
     4921 ccatatttac tatacataaa tacaaatgga tacatagcta tagctgaaag aataaaaaaa
     4981 aaaaaaaaaa gaaatctcgg gttgacattg attcaatcaa tcaatataag taaaataaac
     5041 aagttgaatc ccttgttttg tgatttgtta ataaatttac aacgacaaac tataaaacgc
     5101 cccgtttcga ttgcgagtaa tgtaaatttt tgatttctcg atccaattag ttcgttgtat
     5161 tcatttgatc ttttttatat gcatcttata tcaataaaat tctagcaata aaattgattt
     5221 ttgttcttct gcttattttt tttgccctta tactttcaga acatgatact ttatgggagc
     5281 aatattaaat aggaataaaa agtgggtatg aatagaacaa aaaagggggg agtagtaaag
     5341 aaaaagttat acaaaactat ataggagtca tccacaccct ctttttttat tctataccct
     5401 cgatgcaatt tcgtttaatt aagatgaagt tccttaaaaa ccccagcctt ctttgaaata
     5461 tcatgaaccg ttcctgtagg ttgagcgccc ttgtcaagga aatctaaaat agcaggaata
     5521 tttaaatggg tttgattatt tatcggatca taaaaaccca ctttccgaag atctcttccc
     5581 tctcttcggg atcgagcatc gattgcaacg attcgataaa cagctcattg ggatagatgt
     5641 agatgaacaa tacccccccc tagaaacgta taagaagttt tctcctcgta cggctcgaga
     5701 aaaaatgatt agaaattgtg tgatttaagt ccttcttttt cgaaaaaaaa aagcattcgt
     5761 actctcataa ctcaagttgg ataactttta aatagcccaa aagaaaatct ttagggattt
     5821 ctttttttga gtggtctcta accccttttt ttgtctcgtt tcgaatcgat tttttgattc
     5881 ttaattccca ttctgatcta attgttgaga caattgaaac ggtatttcct tgttccagga
     5941 tcctttttat ctttgccttg aatcattggg tttagacatt acttcggtga tctttcgttt
     6001 tcaaaaatgg cggcaacaca cccctttttg cgattttttt ctatcaaaga atcatacgaa
     6061 caattgattc ctgcatgata cacttttcat cgaaagagtt ttaccaattc caacaaattg
     6121 tcgttttgga tttcaaaatt gctcgaatcg gattctttcg atttctatat cgaaaatata
     6181 cttacggagt ttgttacaac ttattgattg gtattaaccc tagatccttg cccctgcgaa
     6241 atgaacaaat actttctact caagctccat catgtcctat ttacactaca ccccaacaaa
     6301 aaacgagaat tctagtagaa cagaacaaag tatgtcgagc caagagccca ttcatttcta
     6361 gataatctac aatctaaaat ggcggataaa aaaaaatcca cagcggatcg tgtccttcaa
     6421 gtcgcacgtt gctttctacc acatcgtttc aaacgaagtt ttaccataac atttttctag
     6481 ttttgaaccg gtatgtaatt gattcaatta tagaatcatg aatagtcatt gcttcggtca
     6541 atacccagtc ccttttcctt cgatatgaaa ggaatagtta gttaatttat gaggaagaag
     6601 cctcagtaag aatttaattt caccctctat tttaatttta ttgcatgaat gcaatatttc
     6661 tttttatttc taaataaaac aaaaaagaac acgaataaaa ataaaaagaa aataaagtaa
     6721 aaagtaaata tagaggatga agatatatga atggaccccg tctcaattat taattatgat
     6781 taaatccatt tccaattatc aattagagcc aaacatcaaa tacctccagc tcaaagaaaa
     6841 ttcacccata tgaaactcga ttgattatga gatcttacat cgctcactaa ctcgtatgga
     6901 ccccactccc aattcattct gggggatgat taatcataaa tcaaaatagg atcctatttg
     6961 atacgggatg ctagactctt ttgtatagat aaaaagacaa aagggtccag attacatcat
     7021 tctttactat aattgttctt ttaccctaaa ccggtcttag aaacttaatt ccattgattg
     7081 aattcaaaca gtaccactac cacgaatacc ctcttgttta gatttcaaaa aatgaaataa
     7141 aaaatcgggg ctgtcttatt aaaaaaaata taagaaagat agagagaaag atagaggttt
     7201 tcgcatttcg atttagaatg tatccttgca aattcacgga ggtagggtat gtaaggattt
     7261 tttaagccac tcacttacat atcaaagtga aagggagggg gagggcccat ccgacttttt
     7321 ttgaattcaa actcttgtga tctatgttgc catcttactt ggatcacaaa tggatcccgt
     7381 tttattttcg tattatttga actcgattca atttatgaaa aaacatctta ttcagagaag
     7441 agttttgaaa attcgaaaca agaagtccat tttatcaaaa attagactct taaaaaaatt
     7501 atactctgaa agagaggttg ctcaaaaaag taatttggag tctgatattc ggatatatct
     7561 aagaggtcgc tctgggacgg aaggattcga acctccgaat agcgggacca aaacccgttg
     7621 ccttacccct tggccacgcc ccatttgaat ttcttttcta ttcgatacta ataaacacta
     7681 atattagttg ttcgtcaatt cccggccaaa tctctacgga ataaagtaga ttcctttttt
     7741 aagattttga cacaagtaga tgcagaatta aactccattt attgatcatt acatagaatt
     7801 caattaagat attgaatgaa agtatgattt cttctattct cttgtgagaa ttgaaggatt
     7861 tttgttttga ttggttcggt tcaaagaagt attttttttt gtctacctta ctttcttttc
     7921 gtcattttta gcttatatca ataacatatt tttaactcaa tcaaaataca attatctcca
     7981 agaacaaaat gtttgttatg cttaatacct ttagtttgat ctatatcttt cttaattctg
     8041 ccctttattc gagtagtttt ttattcggca aattacccga ggcgtacgct tttttgaatc
     8101 caattgtaga tgttatgcca gtaatacctc ttctcttttt tctcttagcc tttgtttggc
     8161 aagctgctgt aagttttcga taagatcgtt aatagtgtcc gagaaaaatt catgatttat
     8221 tcaagctcga gaaaaaaaaa ttctaacaat tgataagacc agatgagtct tccaatttga
     8281 atgaaccctc aagtaaaaca gtaaaattct tgggcagaca cgataaattt agatttcccc
     8341 atttcacgat tctgaccctt tttttttcac tgaaagaccc tattagagtc cgccacaata
     8401 tcgaatgtta atttcgaaaa ataaaaactc ttttgtattt ctatcaattt gaaaaaccgt
     8461 ttcatttctt ggtgtcaaaa taggatatgt agtataaaaa tagagaatct attctctttc
     8521 cccccctccc caaaaaaatt tggagattgt gtaatgctta ctctcaaact ctttgtttac
     8581 accgtagtta tattctttgt ttctctcttc atcttcgggt tcctatctaa tgatccaggg
     8641 cgtaatcctg gacgtgaaga ctaaaaaata agaaattttt ctttacttta ttcttagaaa
     8701 tgtttttagg atttgatttt atctattcta catctttaac tagtcaaata aaaaaataaa
     8761 aaaagcaaaa gggttcgcta aattcgaatt tgaaagatac ccagtcagcg acggaaacgg
     8821 aaagagaggg attcgaaccc tcggtacgaa tagctcgtac aacggattag caatccgacg
     8881 ctttaatcca ctcagccatc tctcctaatt gaaaaaaaaa aaaataataa taattactat
     8941 gttacattac acaaaagata atgcttgaaa aaaaggccct tctttacttt aactttatta
     9001 tatagcttat atattttttt attgtatttt gtattgtatt atacagatgg atacaacttt
     9061 tatcaggaat tccatttttt atttctataa aattaaaaat gaaaataaag aatggcctcg
     9121 aaagagatat ctcgaatcaa aatagaaaaa aataaagaat atctctttac aaaattacaa
     9181 aaggcctttt tttttatttt cacggcctgg tctggtcagt acccagccgg gccttttttt
     9241 gttccaatga accataccgc caaatcataa aaaaaatgat ttagatggaa tcaaagtgtc
     9301 atttcttatt ctttattatt attttgtttc ttcttctttt ttttttattt aatttacttt
     9361 tactggatac tcgaaaaaag ggaaaaacag aacgatgtat ttttttttgc acaatgcatt
     9421 ttatgttatg gcttaaattg ttttgtcgag ccgtatctgt caaaactcct tcaagaacca
     9481 aatttgttat tttatttagt tattcaattt cgttttttat ttttaaacaa aataagtcct
     9541 cttttcctaa tttcattagg actcctaaca aacacgtcaa tactctaagc tctaatttgc
     9601 atttcatgat tttttttatt tctgtcctat attgattacg tccgattccc ctgttcgaca
     9661 aaagtcccat ttctatacaa taatcgtatt gtagcgggta tagtttagtg gtaaaagtgc
     9721 gattcgttct attaatcctc ttaatagtta aggggttctt cagtttcatt catattctga
     9781 tcaaaaactt tatttcttaa aaggatttca tttgaatcct ttacctctaa atgaaagatt
     9841 cgaggaagaa tatccattct cgtgatttgt atccaagggt caattagaaa tttcaaattt
     9901 ggattatgaa attacgaaac ataatttttg tgaatttgga attggatcaa tctttccaat
     9961 tgaataagta taagtaaggg atccatggat aaagatagaa aagtctattt ccaatcgtaa
    10021 ctaaatcttc catttttgtt ttgcataggg tagattgaag caaaatagct attaaacgat
    10081 aactttggtt tactagagac atcgccatat tcatatccta tttttttagc tcgggagaaa
    10141 gaaaatactt ttcctaagga ttctctcaaa tagaaatcga gaacgaagta actagaaaag
    10201 ttgggattgt tataacggca ctcttctaga gggatcatct agaaagcgaa ttgttttgaa
    10261 tgcattcaga caaaaaaagc tgacatagat gttatgggtc gaattttttg atttcgtccc
    10321 cgtcttatat cttgggaatt tttccatctt ccataaagga gccgaatgaa accaaagttt
    10381 catgttcggt tttgaattag aggcgttcaa aatggtgaat cgacgtcgac tataacccct
    10441 agccttccaa gctaacgatg cgggttcgat tcccgctacc cgctccatat gataatgata
    10501 tctatcgtta tatcaattca gcgatgcatt aattcaattt gaattaatgc atcactgaat
    10561 tgaatacgta attccggaaa ttctctcact gattctttat ggtattttgt ccgaacaaga
    10621 gataggaaaa aaaaatgcga aaaaaacaaa ttagggatga aaagcgtcca ttgtctaatg
    10681 gataggacag aggtcttcta aacctttggt ataggttcaa atcctattgg acgcaattta
    10741 gcaatttatt tgcatttcca tagtataata tatatatatt ctatactttg catatgatct
    10801 aatatgatat tattagatta ataaattatt agattcaaaa ttttcaaata aaaaagtaaa
    10861 attacgtata tttctatctt atttagcctt atatcttatt tgacctatat cttatttatt
    10921 tattttatta attaaataat aatcaatatt aaataaagta ctagaaagat taagaatgat
    10981 agatttttta tttataattg ttcctgaagt agaaagcgtt ccatttgttc ctgaatagct
    11041 tctttcaaaa gggcttccgc ttcctcggtg aatgtcttag tagaagatat gatttcttgg
    11101 aactgaggtt tattcgtttt taaataagta cgtaactcac cgagaaattt tcttacctgt
    11161 ccgatttcta atgaatcaag ataaccattc gttccagtat aaatagtcat tatttgttct
    11221 tcgaccgtga gaggggctga ttgggattgt ttgagcaact cacgtaatcg ttgacccctt
    11281 gccaattgat tctgagtagc tttatcgaga tcagaagcaa attgtgcaaa ggcttctaat
    11341 tctgcgaatt gggccaattc caattttaat ttgccggcta cttgtttcat agctttaatt
    11401 tgagctgcgg atcctactct ggagacagaa atacccacgt taatagcagg tctgattcca
    11461 gcattgaata gatccgcgga taagaatatt tgtccatctg taatggaaat tacattagta
    11521 ggaatatacg ccgaaacatc tcctgattgg gtttcaacta ttggtaaagc ggtcatactt
    11581 ccttcaccta actgagaact taatttagcg gctctttcca aaagtcgtga atgcaaataa
    11641 aaaacatctc ctggataagc ttcgcgaccg ggtggtcttc gtaatagaag agacatttgt
    11701 cgataagcct gcgcctgttt ggagagatca tcataaatga ttaaagtgtg tcgttcacgg
    11761 tacataaaat attcagccag agaagctcct gtataaggag cgaggtattg taatgtagca
    11821 ggggaatccg ccgtttcggc taccacaata gtgtattcca tcgcccccct ttcctggaaa
    11881 gtagtcacta cctgagccac agaagatgct ttttgaccaa tagctacata aacacatatt
    11941 acatttttcc cttgttgatt gagaatcgta tccgtggcta ctgctgtttt accagtctgt
    12001 ctgtcgccaa taattaattc tcgctgaccg cgtcctatag gtatcattga atcaatagca
    12061 ataagtcctg tttgaagagg ctcatatacg gaacgtctcg aaataatacc tggagcggga
    12121 gattcaatta atcgagattc agaagctgaa atttcacctc gaccgtcaat aggtttagcc
    12181 agggcattta taacacgacc caaataagcc tcgcttactg gtatctgagc aatttttcct
    12241 gttgctttta cagaacttcc ctcttgtatc cttaaaccgt cacccattaa tacaacacca
    12301 acattatttg attccaaatt cagagcaatg cctattgtac cctcttcaaa ttctactaat
    12361 tcacccgcca ttacttcatc aagaccataa atacgagcga tgccgtcgcc tacttgaagt
    12421 acggtaccga tatttacaat cttgactgct ctattatatt gctcaatacg ttcacggata
    12481 atattactaa tttcgtcggc tctaattgtt accatgagta taattttttt ttagttaaag
    12541 aaaaaaaaca atgcctacag gaaaaggact aatcagttat ttctgccatc gcctcaaacg
    12601 tgtcaatatt ctcactaatg gtacgtaaat gtaactcctt gttcaaagaa ctagtcagag
    12661 tgcctcgagc tccttttaaa acttgttgga aaacctgttg tcggacttgc tgaaccgccc
    12721 tttggtggtc aaaacgaatg gtttcatttt tgtaattttc taattcttcc aaagtcttat
    12781 aagttgactt aatcaaattc aatttttctc gttctatctg cgagtatcca ttcactcgaa
    12841 attgatccgc ttccctttcg actttccgta agcgagcccg ggctttttcc agccgttgaa
    12901 tggccccccc ctgcagttcc tctgaatttc gaatagtatt caggatcttc cgttttcgat
    12961 tatctaataa atcacttaat gaaagtagat tatctttcca ttcatctcaa aacttacatg
    13021 atcccttccc gaaccaaaca tgaatttttc gattcatttg gctctcacac tcaattactt
    13081 caacttttta agtatggggg caatttccat atcttttttt ttaatgtaat gagcctatcc
    13141 tctacctctc ttctctattc atattccaag atgtcgcgac taatcactaa tccaagacca
    13201 gaatattttg aggactcttc tgacggaaca aaacaaaaat attgaattgt cagcaaagtt
    13261 gtttcttttt ttcgtcaaat ccaaagaatt cttcttactt tatattatac acaggtcacc
    13321 gattcagcat aaaaagcggt tgattgaaat atttcaaata ttttgcattc caataaaaga
    13381 aaaggctcaa ataattttat cgacatgagt gttttatatc gaaaaaaaaa cacaaattcc
    13441 aattattcat tttgcaaaca tttctattct atattaatat agtagtagaa agagtaccat
    13501 gctgcgtctg gacttcaaac agtttggttt agctttaacc atgttaatga ccccccacta
    13561 ttggtttggt tgatagagaa tcaaagtaga tttaccaatg aatcacgaaa tgctatggtt
    13621 cttaaatatg atttgaaatt gattcagaag taattcgcgg aatcgtgcac ctttttcgat
    13681 ctagttataa tgaaaaaaag tacagctggt tggatccagc ctattcttga aataaacaac
    13741 tcgcacgcac tccctttcca aaaaagatca atacaccaag gactacactt agatttattg
    13801 gatttgttgc taaaatatcg gtattaaacc cgaaactccc ggcaaatgac cagcgaacca
    13861 aggaaacgaa agaatcggtt atatttttca tattatctcc tcttttagat agactaaaaa
    13921 aaaatacgta atttgcatat ttataggatt aaacaaaggg attcgcaaat aaaagcgcta
    13981 atgctacaac cagtccataa attgttaaag cttccataaa agccagacta agcaataaag
    14041 tacctcgtat ttttccctcc gcctcgggtt gtctcgcgat accttctaca gcttgacccg
    14101 cagcagtacc ttgacctact ccaggtccaa tagaagcaag cccgacggcc aacccagcgg
    14161 caataacaga agcggcagaa atcagtggat tcatgataag ttcctcggac taaaataaag
    14221 aaatagttaa tgatacaatc gtccaatgaa ttatgactta attattccat cgttaagatt
    14281 catccagtcg aaataactaa gaactcggaa ttgaagtaat aataatatta gtattaaacc
    14341 ataaaagcta cttcgatatc tcttttttag ttccgatcca caggattttt gtgaatccat
    14401 acgacttttg ttcttccatt tcttctttcc aaaccctttt ttaattcttc attcgttagt
    14461 tttctttatt tcatcgcttt attcattcac attcaattca caggcaaaga cgaaaccgaa
    14521 gaatttctat tggaatctct atctaagttc acaatagtag ggcggattag atatatcttt
    14581 agttgatata taactatcaa tatctaatat catatataca tgtctttctt ccataacgta
    14641 aaccaactat tcatatctta gattcaaact attcgtatct taaagtcaat cgtattctag
    14701 aatcattctt ggaaccatac acaagagttg gcttagagtc attagatccc atatacccaa
    14761 ttctgttccc ctctcccaat caacccattt tttatgaatc tcgtttggcg aatcattgca
    14821 tagaaataaa cataagtatt ttattccggt aaggtcattc actttaatta tttaattctt
    14881 tattaatatt ttcttttggt caattgttga attgaataaa atcaactgaa atgggaatca
    14941 ttctagaaag catctttctt tttctttttt tttttaatca cacaccgtgt aaattgtgat
    15001 actatgatac tataagaatt tttatattaa gaatttttat tcaaataatg actccttata
    15061 tttgaattga atgaacaaaa caatagaata ataatattca ttggcaggag tatgatataa
    15121 taaagccaaa catgaatttt aggaaaaaga tctttttgat ctctttcctt ttttacaatt
    15181 acccaatatc tgaatttttt ttctatgact cttggtcgta tatcccgtct ttgtctattt
    15241 ctatttgtat attgatgttt cctaagtgaa ttatctttag ttacgcatac actgcgttat
    15301 tctaagctaa aaaaaaaaaa aaagagacta tttcgaaaac tagtcaatga tggccctcca
    15361 tagattcgcc tatataagcc gccgctaaag ttgcaaaaat aagagcttga ataccgcttg
    15421 taaataatcc aaggaacatc acaggtatag gaaccactaa aggtactaaa gaaacaagaa
    15481 caacaactac taattcatca gctaatatat tcccgaaaag tcgaaagcta agtgataaag
    15541 gttttgtgaa atcttctaaa atgttaatgg gtaaaagaat tggagtcggt tgaatgtatt
    15601 tactgaaata acctaatccc tttttagaaa gacctgcata gaaatatgct actgacgtga
    15661 gcaaggctaa agcaacggta gtattgatat cattcgtagg tgcagctaac tccccatggg
    15721 gtaactgtat tattttccaa ggtaaaagag caccggacca attcgaaaca aaaataaata
    15781 gaaacatagt tccaataaag ggaacccatg gaccatattc ttctccaatc tgagttttgc
    15841 tcacgtctcg aataaattca aggacatatt cgaagaaatt ttgaccggca gtcggaatag
    15901 tttgtggatt ccgaacagct ataagggctg aacctaataa gatagcaatt acaacccaag
    15961 aagtaataag tacttgggca tggacttgta aacctcctat ttgccaatag aaatgttggc
    16021 ctacttccac accggatata tcgtataacc cttttagtgt gttactggaa catgatataa
    16081 cattcatatt gccctctaac agaaatagaa ctttaaaaag aattattttg attcaaccct
    16141 ctccctttcg acttggatac tttaattaga attatccgtt ttgaataccc gctaatcacc
    16201 cacagttttt ttttaatttc ttttctttta tgcgatgcaa gaagagtaac cgattccaaa
    16261 aatccatgta gttaccaaaa aaaattattt atcttattat taatcaagga tttcgtatat
    16321 agctagaacg accctcacaa attgcaaata caaatttatt aagaattaat cggattgaag
    16381 ctatagcgtt atcgtttgct ggaatcgaaa tatctgcgag atcggggtca caatttgtat
    16441 cgattaaaca aattgttgga attccaaaag cgatacattc tcgaagagcc gtatattctt
    16501 cttgctgatc aacgatgatt acaatatccg gtacccccgt catatattga atcccgcccg
    16561 tatacgtttg caagcgtgat aattgtctct tcaggatagc tgcatctctt tttggaagac
    16621 ggttgagtct ccccgtcttt tgttccgctc tcaaatccct gaacttatga agtctcgttt
    16681 ctgtagtgga ccaattcgtt aacataccgt cgagcctttt ttttttaata taatataatg
    16741 acatataatg acaccgggtt cttattgcag ctcgtgctac taaatccgct gctttataac
    16801 aagcttctga taaaaaacga gcagttcttg tcagatttgt aatatgaata cctttatgtt
    16861 ttgctgagat ataaggtgac attctaggat tccatttcct agtaccatga ccaaaaggaa
    16921 ttcctgcttc catcatctct tcaaaattga tattccacta tcttcttgcc atttctcccc
    16981 atacttcctc ttttttttat tttttttatc aaaaaaagat ttgataaaaa aaagagacga
    17041 gtgaaataaa taattgttcc aatggaacct tctcttctac cagagattgg ccattgatac
    17101 acaatccagg ccattcatta ctttctattc gttattatct ttcttttctt actattaaga
    17161 aatcaaagga tcaaaaatag ttaagagaat tcgctactta ggactcatta aatcctctaa
    17221 attattgttc tgatgtatca tgtaaagtct ttgaaatgca aaagtctaat aattctctgt
    17281 ggtgtaagaa aatatctatc atcccccccc cgaataaatt cttttttttg tttccaaaag
    17341 aatattgtta tgctgccgtg aacagtgcac taatgctttg aatccggtac caacgggtat
    17401 catccccccc agaacaacgt tctctttcag gcctttcaac cagtcgatac gaccccggag
    17461 agctgctttt gctaaaaccc gagcggtttc ttgaaaactt gcttcagata taaaactttg
    17521 agtattcaga gatgctctcg ttattcccaa taatatagct cgataacgga tcgcttcttc
    17581 caaagcacgc cccgttcgct ccgctcgtaa caatccaata agttcgccgg gtaaaaaaat
    17641 attagacatt ccgtcttctg aaaccaacac ttttgatgtt atttgacgta caataatttc
    17701 gatatgtcta ttatggattt ggaccccctg ggatcgataa accttttgga tcttattaac
    17761 caaagagata cgactttgca ctatagttag ctcagcacca attaagaatc cccaaggaat
    17821 cccaagaatt cttgttatac gcgcgttcca accctcaact cttttttcta ggttcatcga
    17881 tattgaatca atcgaacgca cttctaacac ttgttctact tttggaagac cctgcgttat
    17941 atcaccagat cttgattttt catatataaa tgtaattaat gtatctcctt cataaaggat
    18001 ttctccataa tgcccatgaa cagtagctcc tagagtagcc aaataagggt tagctgatct
    18061 tattactaca gagccagctt gaacaattaa aacttgacct gatttgaggt gtggtccatt
    18121 tgtggctata catatatttt cacaaataaa ctgcccaaga ctcattattg tggacatttc
    18181 ctcacaataa ttatgatgga taaaatacca attcaaatta aatggattca aaacaatctt
    18241 actgtctgga tcaggattat aaattctctc gttttcatcc attaaataaa atttacgtac
    18301 ttgaaaagtc tgttttaaat tatcaagttt caaatagtta gttaccgaaa tcggattata
    18361 agttattaaa tagtaaaatg aataaaaatt cgcaatttga aggactgttc ctaagggtcc
    18421 caacgaattc ctaattggaa ttagaggatc tttttgaatg tgaattgatt gctttatcac
    18481 attatgatat ttgatatcgt tgaatggacc cattcgaaaa caattcgatg atgacaaaat
    18541 tatcaaagac tggcattcct tatttctatt caacaaggta tgaatagttc cttgattttg
    18601 gctaagtgat tgttgaaccc ttgccttgaa ataaatggag taaaacggat ttatattggt
    18661 gcgatctgga ccattatcag agatcaatcc tggacttgac ggagcattcc tttttctgat
    18721 atacgaaata tgggattgca ctaagtcgat tcttagaaaa tctcgaatca taccgtttgt
    18781 acttacttca acaaaggaag cacagacctc ttcgacggaa gaactttttt tgtcttggtc
    18841 ccaattcaag actaaacaag ttcgaactaa ttgaatactt gtgtcagaaa taccccgaaa
    18901 gggtttgccc tttccataaa ggatataatt gacagcttga aggtgcatat tatccttttc
    18961 ccgcagcaga tcctggggga agagtgttgc taaattgata ccgttcgcta tttcatatgt
    19021 gactacgggt cgaaccaaaa caaaatgctt tttcttggta ggtgtgatcc gttggacata
    19081 gatccatttt ttcaattttt ttgattcccg ggtggattcc ttaagttctt tttttcccgt
    19141 ttccggcggt atcaagatgc cactgtgtcg ggatatctta tccgtttccc caggaaaatg
    19201 gatatcccca gaaaaaattt tgagttcaat cctttttttt tttttctcca ctcggactaa
    19261 tccgcccact tggcttcttc tatttaaagc gatccgggta tctactccaa tgatactatt
    19321 attccgtacc attacgtaag aagattcggg taaaatatgc acttcctcgg gaatgaaaaa
    19381 aaagcgatca attttcattt gaaattttgg cttaattttt ttgactcctc gatactcaat
    19441 caagtcctct tttttgacga ttgaatgcgc ccctatagtc ccatatttag taattcctga
    19501 attctttctt ctgtatcgag gatcatcaaa ataagcaaga atactatttt tacggaaaat
    19561 accctttatg ggtatttcaa tcgagatacc tgaatggggc attagttctt tctcttgttc
    19621 ttgaatggag tggaacggaa tgagaaattg atttcttcgc ctttttgcca ataaatcaga
    19681 attcttgtgg agaattgcag gatgtatgag attacaatga ccaataccta tgattcgatt
    19741 acctatgatt cgattaaatc ccgaataatc aaaaatacca tcttcttttt tatcagaaaa
    19801 atttgaccta actaattggt gtctcacttg atcattattc actgagaggc tagaaatata
    19861 tcttcgttcg acagaatgag aatggatgtt cagttgatct tgatccttgt ggagtgaaaa
    19921 agaaactaca ccggatctgc acgaacctcc tgataatatc cataaatggc ttgtttttgg
    19981 taagagccgg acattactat attgaaattc gggtgcatgg tacacgttgg tactccagtg
    20041 catttctccc tctgagtcag aataaatatg ttttcgaacc ctctccttaa aattcaaagt
    20101 gtatgttccc gcccgaatct cagcaatcac ttgttctgat tctacatatt gatcattttg
    20161 aactaaaaga aagctttttg gtggaatagt caccttatgc ataatatctt cattctcaat
    20221 aattacatac aaatctatat cacatagaaa agcaggatgc ccgtgccgtg tacgtgtggg
    20281 atggactaaa tcctcattga atttgatttt tccattagag ggggctcgca catgttctgc
    20341 gatgccccct gtaaatactc cgccggtatg aaaagttctt agtgttagtt gagtccccgg
    20401 ttccccgatg gattgacccg aaataatacc tacagcttct cccaattcaa ccaggtcacc
    20461 atgagtggga ctccgaccat aacataatcg acagatccaa gaggtactcc tacaagtaaa
    20521 gggggttcga atagatattg cttgtgttcg aaaggttatg aatcgattga cgagtccaat
    20581 cccaatatct tgatttcgaa tggcaatgca tcgggggcct atatatatat cgtctgctaa
    20641 tacacgacca attaatgttt ggctaaaaac tctttccgac atcatccggt tttgaggact
    20701 tacagaaatt cctcggatgg tgccacaatc tgttctacgt acaacaatgt gttgaactac
    20761 ttcaacaagc cggcgcgtaa gatatccagc atctgatgtt cgtacagcgg tatccacaac
    20821 tcctttgcgg gctccatagc aagagattat atattctgtt aaagacagtc cttcgcgtaa
    20881 attgctttga atgggtaaat caatcatttg cccttgggga tcagacatta atcctctcat
    20941 acccactaat tggtggactt gagatgcatt tcctctagct cccgaaaaag acattatatg
    21001 gactggatta aagggatctg tcatcctaaa attaggattc atttcttgtc gcaaatattc
    21061 acttgtagca taccatatct caatggattg gcgcagtttt tctaccgcgt gtacattccc
    21121 ataatgatgg tgtttttcca aaatcaaact ttgttgttca gcatctttga ctagccatcc
    21181 tttagaaggt atcgttaaaa gatcatcaat tcctaatgaa atggatgtag cagtggcttg
    21241 ctggaaaccc agagtcttta cttgatccag gatgtgtgat gtatatgcca ttccgaagtg
    21301 atctattaac ctgctaataa gtcgtttaat ggcagttcca tctatcattt tattgtgaaa
    21361 gaccagaccc gcccgttccg ccataggtac ctccatattc cgttgagtag gattcgacaa
    21421 tggatttgag tcaatgattg gaaaacttcc ttttctcgat cttgattcgc gtagaaaggt
    21481 caagaactac ggtcctagtt gaatcggaaa ggcccgaatt cacatcggtg ttatagaatt
    21541 acttagctta gacaccatat gattaggtac catatgagca ggcccggcaa aaaccttgta
    21601 tcgcttcttc gatttctcga taaagagaaa tatgaccaac ggtggttcga atgtatatac
    21661 aaagaatttc tttttttaca cttcttacta ttagataatg tccataaatc tcatgatagg
    21721 tacccaaaga ttcatagtga acttcgatgg gagcttccct tgaagcaata acgcgttgat
    21781 ctagtcgcca ccggagccac agaggactat ctaaattgat tcttttctgc cgaaaagctc
    21841 caattgcatc ataggaatta caaaaaaagg ggtctttcgt ataattatag cgatagctat
    21901 tatcgccact tctttgattt tgatagtttc ttcgattaca tggattatac ctacttgcac
    21961 aaatacctcg aagattcatg ctcgttaata catagagtcc aataagtata tcttgagtcg
    22021 gtacagaaat gggatcccca atagcaggag acaagagatt catatgagaa aacataagta
    22081 aacgagcctc cgcttgagcc tctaaagata aaggtacatg aacagccatt tgatccccat
    22141 caaagtctgc attgaatccc ttacagacta atggatgtaa acaaatagca cgtccttcca
    22201 ctaaaacggg ctggaatgcc tgtatgccta atctatgcaa agtaggcgct cgattcagca
    22261 atacaggatg tccccgcata acttcctgaa gtatttccca tataatcggc cctttgtccc
    22321 gaattttact cttagcaact cctatgtttg aagcaagatg ttgtctaatt agactacaaa
    22381 ttacaaatgc ctggaaaagc tctattgcga tttcgcgggg caacccacat cgatgtaatg
    22441 aaagtgaggg gcctacgaca atcacagaac gccccgaata atcgacccgt ttgccaagca
    22501 gagtctcacg aaatcttccc tccttgcctt caattacatc tgaaaacgac ttatacacct
    22561 tattatgacc atccctcatt ggttgtccac ggattccatt atcaagaagt gtatctacgg
    22621 cttcttgtac caatttctcc tgacacatta ctaattcccc tggcgtagat ctacttgttg
    22681 ttaatagatc ggtaagagta ttgttccgat agataactct tctatagagt tcattaatat
    22741 ctgaactcat tagtttacct ccctctatct gaatgatcgg tctcaactcg ggaggaagaa
    22801 ccggtaatag acataaaacc atccactctg ggtctatatt tgttcgaata aaatgcttag
    22861 ctaattctat gcgtctaacc aaaaaatccc ttcttcttcc aatttttcga tcttcccatt
    22921 cattacctgt gggtccttct tcccctaatt ctttccattc gacccacgaa taatctataa
    22981 taattcgcaa atctagatcg gctaattgtt cccggatagc aactgctcca gtagaaattt
    23041 ctcggttgcg aaatatatcg aaaccttggg tagtaaaaaa aagtgggatg ctgtatttcc
    23101 aggattggat ttcatattcg aataaacctc gtaatcgtaa aaaagtgggt tttttagcta
    23161 taggcctagc aaaagaaaaa ttgggatagg atcctatagg atctcccccc cttcaaaatc
    23221 ggacatgagc gtttcccctc atccggctca agtagttaca ccaaattaag gctaaagaaa
    23281 ggggttccca ctttcaaatt ctagaaaaca ccccaaacaa ctactcctta ctcaagttcc
    23341 tagtgaagac taagcaacat ttcctcgatt cattttaaat gcaatgttca atttttgagt
    23401 agtctacttc ccccgaatca tgaatctcct attcaaatta aaataaagaa gtaccttgaa
    23461 attcataagg gatttccttg tctatgtatc gttccatgcg atcttttagg tcctgcttca
    23521 cctcgacggt tatgccacga tgtccttaaa gcctatatgc gatgtataga ctcccgtaac
    23581 catgacctat ttgcttattt gaagatagtt tcatttcttt ctaaagaaag ggaattatta
    23641 attctttctt tctttctaaa gaaagggaat tattaattcc gcaaaaggca aaagaaagaa
    23701 gtcttttttt tttcacgagg tacaactatc aatttttatt ttttttttta ctgaatcgac
    23761 catagaccca ttcccctttt gattggggag tattgaatac accccttatt ctgagcttca
    23821 tgttactcct acatgtcaga ttctgggcat cccaattcga ttgactggga tgacagtttc
    23881 atatttctaa tctgtaaaat caaaatttcg atcaaatcac acatcgcaat atactagacc
    23941 ttctaattct ttaagaggtt tatctaaaag attcgcgata taactaggaa gacgtttcaa
    24001 ataccacacg tgggttactg ggcatcccag ttttatgtat cccatttgat atcttcgtat
    24061 ccgagaatca acaaattcaa ctccgcattg ttcacaaaat tgcgggtctt gcttttcatc
    24121 tccgattact cgataatttc cacaagcaca aattccactt ttaataggtc caaaaattct
    24181 ttcacaaaat aatccatccc tttccggttt attcgttttg taatgaaaag tatagggttt
    24241 tgtcacttct ccaactatgt ctccattagg taggatttta ttggtccaag cgcttatttg
    24301 ttgaggagag actgatccaa ttcggagttg ttgatgttta taccgatcaa tcatagaagc
    24361 aaatttgtga ttcattccga ttaagcttcc ttcttattaa tctggaagtt tttctcagat
    24421 acaaggaaat gattcagttc caaagccaaa gatcgtagtt ctcgaacgag caatcgaaaa
    24481 gattctggag catcttcggg tttaggtatt gttcctccaa tgatcgtagt accaagtact
    24541 tcttggcgag ctctaatatg atcggattta taagtaagca tctcttgtaa aatatgagca
    24601 acaccaaagc cctcaagagc ccaaacctcc atttctccga cccgttgccc cccttgcttg
    24661 gaccttcctc taagaggttg ttgggttaca agtgcataat gcccactgga acgtccgtgt
    24721 attttatcat caacttgatg aattaatttc aagatataag gctttcctat tataacaggt
    24781 tgttcaaaag gatctcccgt tcgtccatca aatattctgc tttttcccgg atactcgggt
    24841 tcaaagaccc atggattcgc tgtttgttta ctggcttcat ataattcaga aaacacgagt
    24901 tttctcgaag cctcttgttc atatctctca tcaaaaggtg ctattctata atgtctattt
    24961 agcagacccc ccgctaaccc gagcgagcat tcaaatatct gtcctacatt cattcgtgaa
    25021 ggtactccta atgggttgaa gaccatatca acaggccttc catcttgcaa gtaaggcata
    25081 tcctgtctag gcaaaatttt ggaaatgatc cctttatttc catgtcttcc agctacttta
    25141 tcacctactt taatttcacg tttctgtgaa atatatacac gaatcgtttc tggattataa
    25201 ctggaacccc ccttttttcg gatccatctc acatcaataa ctcgaccccg accgcctata
    25261 ggtagtttta gacaagtttc ctttgaagtg gatacctgaa tgccaagtat ggcccgtaat
    25321 aatctatctt ccggagcata cgatgattct ttcgccgtct gaggcgttaa tttacctact
    25381 aaaatatcgc ccgtctccac ccaagatccc agcataacaa ttccattttt gtctaaattg
    25441 cggagtaaac ggacttctag atgtggtatt tcattagtga tcctttcggg accttggctt
    25501 gttacatgag tctgaatttc atatttccgt atgtgaaaag aagtataaat atctctatat
    25561 atcagacgtt cgctaataag taccgcatcc tcaaaattgt aaccttccca tggcatataa
    25621 gctactaata cgtttttccc caaagcgagt tcgccaccaa ccgtagcggc accatccgct
    25681 aaaacttgtc cctttttaat gcatctatcc cgcccaacct ggggtttttg atgcatacaa
    25741 gtatttttgt tggaacgttg atacataact aatggaatac ctatcgtatc tccattgccc
    25801 gataaaacga tcttgtcaat atccgtataa aggacctttc cctcgtgttc ggctatagcg
    25861 gtaacccctg aatctagggc cacttggcgt tccaacccag ttccaacaat gcacttctcg
    25921 gaccgagaga gcggaactgc ttggcgttgc atattagaac tcattaaagc ccgattcgca
    25981 tcattatgct cgataaaagg aatgagggaa gctccaatag aaaaatattg gaagggagaa
    26041 atacttcgaa gatgaacccg ttcccacgaa atagtcagga attcttgacg atatcgagtc
    26101 ggaacaacct gttcttcctg aataccctga ctcagcgcca aagaatttcc tgccgctacc
    26161 atatagtatt catctatact tggtgataaa taaagcattc gtatcttttt cgatttctca
    26221 aagatttcat aaaatgggct ttctagagac ccccaataac caattctcgc atgaattgct
    26281 aaggatccaa taagtccaac attgattcct tcagacgtgt caattgggca aatgcgccca
    26341 tagtgactag gatgtatatc tcgtatccga aaactagcag ttcgtcctgt caatcctcca
    26401 gggcccaaat aactcaattt tctcccgtga actatttgtg tcaatggatt agttcgatcc
    26461 aaaacttgag ataatgggtg taatccgaaa aaagaatcat aagtggttgt taatggagtt
    26521 gaagttacca aattttgagg agtcggcatc aatttatgcc taattgctcc gcctatagtt
    26581 cctctaaccg cattttctaa ccgaaccagg gccaatccga attgatcttg taagagatcc
    26641 gctacagacc gaatacgttt atttttcaaa tgattcatat cgtcaagtgt acccatccca
    26701 aatttaagtc caatcaaatg atccgcagct gccaatacat ctcgtggtaa caaaaatata
    26761 ttgtttttgg gtatattaag attcagcctc tggttcatat ttcgtcgacc aatccttcct
    26821 aattcgcatc tttggtgaaa aaatttcttt tgtaattcct tacataagga ttcagaaaat
    26881 accggatctc cgcctacaca agcaaattgt tgataaaact ccaaaatggc attttctttt
    26941 gaccccattt tttttttctc tttatcagtc aggaaagaca agaaaatttc agggtagcaa
    27001 atattctcta gaatttctct tagattcgaa cccatagctg atgatagaac tagaatagat
    27061 attttctgtt tcctactcac acgagcccat atccttgctt ttctatcaat ctctaattct
    27121 aatcttcctc cccaatctga tattatggtg cccgcataga ccaaaattcc gttatggtcc
    27181 aattctgacc ggtaatagat acctgggctt tgcaatattt gattgatcac aattctgtat
    27241 attccattta ctataaaagt tcccaaggaa ttcattagag gaatgtttcc aataaaaatt
    27301 gtttgttctt gcatatcccc tctgcttttc caaattaatc ctgcggatac atataattca
    27361 gaagaatatg tgagtgattc atatacagca tctctttctt ttatcaaagg ttctaccaat
    27421 tgatatgttt ccacaaataa ttgaaattca atttcttgat ctgtatcttc aatttttgga
    27481 aacttataaa gttcttctgt taagccctga tcaatgaacc tacaaaatcc ttcaaattgt
    27541 atctgattca acccgggtat tgtagacatt cccgcatttc cgtcaccgag cattttgaat
    27601 ttcccattta tcaaaaaatc ccattctttt ctcattctgc attgaatcat atgaatcgat
    27661 ctagcaatga tggaatttcg attctgttta ctgaatcaca tgaaatttta cccaactcca
    27721 tatatatgga atgtatgaaa tacgtatgaa cggaggaaaa aagatgattt tcgacttaat
    27781 tttagactta gttaaattgg aatttctaag agacagatcc aaacggaaag gaattgctaa
    27841 attccactta gaattatgga gtttttttat tttgtctaga atagaaaatt cactttatac
    27901 cattattatg atattacata ttccaatccg attggatatc agaaaaataa atggattcgg
    27961 gatttgatcc attcacggag ataaagacat aataatcaga aacaatataa caatagaaag
    28021 tgaatttttt gagtacttaa ctctttcgtg aattccattg ttccaaaaat gatttgcaga
    28081 gaactccttt ttcttttttt cgtagaattt ttatttttag aatacgattg aagtgcataa
    28141 gaaggcttgt atttattaaa cccgcgctgc tatagctatc tatccataca tcgctctcct
    28201 ttattgcata cttctactcg ggacagcaca tgtggtactc tatcaaaatt tctattttct
    28261 cttcaatcta atcaatctaa attgcagtac gacaagtgtc cgcctattcc ctataaacag
    28321 gcatcataca caaataatat accccataag ctaactgtgg aacacaactt atgtttgggg
    28381 tttacatata ctaataattg acattataat tgaaattgag ttgagaaggt ttttttttca
    28441 ataaaaaaat caagactgat tagttatata tcaattttga ttttcttata tcatttatca
    28501 ttaggtaaag acaatttgag atgtaaatcc aagagtgggt catgaattta cagtcatata
    28561 gttaatggtt ccaatttgtt ctgaattttt gcttttgtaa ctgaaaaaaa ttcccatttg
    28621 gttttttaat agaaaagaga ggtatttaga tattggttgt tttgagatac tataaaatta
    28681 attgaaggga aggcgccggc ccccccccaa aaaacaaata acaaataaag gggaatattt
    28741 tcatctattt ggtatcgttt tggcggcatg gccgagcggt aaggtggggg actgcaaatc
    28801 ctttttcccc agttcaaatc tgggtgtcgc ctgattaaca aaagacaaga ctcgaaatcc
    28861 cttattcttt attccccttt gctgttataa ctcgccgaat ttttcccagc aaaacacgcg
    28921 tagtcttgag actttcttga ttggaaacag ctgggggttc ccttctttaa attaaagtgc
    28981 cgtaactcgt tgtatttagg attcaaggaa agattatagt agtggaaggg ctatcatatc
    29041 aaataaagag ttaccgattt ttttccatta ctaatgtcgt gtctactggc cgggtcttga
    29101 attagattgg atggataatt ggcttttttc ttttacttaa tgataatgaa ggacaagaaa
    29161 aataaagaat aggtatcagt attcctacat atatatatta gtagcattcc ctttgatact
    29221 tcaaaagaaa agcgtaactg cagtttcatt tttcatattt attggagtct ttgatcgagg
    29281 gtgttgggtc agaatcccct tttgactctg caccagtgat tccactatta ttaataaaca
    29341 ctaatggaat aattccttca tattcagaga gataggggac ataattcaca tggatatagt
    29401 aagtctcgct tgggctgcgt taatggtagt ctttacattt tccctttcac tcgtaatatg
    29461 gggaaggagt ggactctaga gatactacga attgagttgg ggaatcaaat tgtatcactt
    29521 ttttatagat tttttataga tcgttttgca aagcataaat aatctttatt aatattaatt
    29581 atttaatata ttgaattcat taatttaatt caatttcgaa ttaaaaaatt gaattaataa
    29641 aaatatcttc attccgaaat tgtattggct tttatttctg ctgtgcttta ttgacgcgtt
    29701 tgctatcatg gctgaaggat tcaaaatcga taggataacc cctttctaat ttcgaaatcc
    29761 gaagaagtta ccgtagaact ccttggatta tctgtaaacc gcgcaatcaa ttacttcttt
    29821 gaaatgctaa aaaaaagatt actttctaat tttctataaa ttagaaaata ataagaaaat
    29881 tagaaaataa taagagttgc ctcgcgatta tttcagattg attggaatca acaaaaatca
    29941 aatagataaa ggaaacaaat agatgaagca aagaaataga attgagatac tatgtacatt
    30001 ccatatattt aattgatatt aacatttatg aagatccata tacatattgt agattgatct
    30061 cgattcagtt tgtatctttc tagattacaa taataaaaat ggatagtatg gtcgaacgat
    30121 tcatttttga atcgttcgac catactatta ctatcggatc ttagaggcta ctgcggattc
    30181 tagtccgttc attgcatttg ggaaattgaa ttttttttga gttcttaaat cattgataag
    30241 aactaagaaa tcaagtgtaa ttcaaattaa tcactttaat tactttgact gaccgttttt
    30301 acatatatta taagcaaaaa agcagtagga actagaatga acagtgcagt agcaataaat
    30361 gcgagaatat ttacttccat aatctcatcg tttcgttttt tttttttact tcgcaataac
    30421 tcgggattta atcccataga gatgataaat ctttcgtttg tcaattcaat gggatcgatt
    30481 agatttcaat gatattgaat cggatcaata tcatgaataa caatatctga gctatcaagt
    30541 cgattcatcg tcgagaattg aatagtataa cataggcgga tcttttatcc acataccaat
    30601 acaaacttag attcctgatt cactcaaaag aattcctttc ctttatattt taagacctta
    30661 ttttgattta tcattctttt ccattctgtc ttttcgataa cctaccgcct ttcttgtaca
    30721 ataatctacc cgctttccac ttccattgtt tccaaacggt ttacaaataa acccaaacaa
    30781 acagaaaata gaaaaaagga aggagttaag ttctaaactc ctttttttta atgatctaat
    30841 tttcttggaa aacaaagaaa aagaaggata cctcggggaa tgaaactata ccatttgtac
    30901 ccagtttaac agaaaatgga gagagatatt tatgtatttt tttattggat ttggatccgt
    30961 cgggactgac ggggctcgaa cccgcagctt ccgccttgac agggcggtgc tctgaccaat
    31021 tgaactacaa tcccggagaa ataaaacgta cagcatccgt attcttatga tttgattcaa
    31081 accatttcga ttaatagtgc cctgttgtaa cagagacgtg agtgatatcc acatgaatat
    31141 acactttagt gaaacaagaa agcagcacgg attattgatt attagtaatc ctttcgttat
    31201 ttccaaatcg attgagaatc catttttcat tgaaaaaagc gtctttttgt ctttgctttc
    31261 ttcttttcat tagactttat acttaataat cctgatagaa atctagatca ctagcaagat
    31321 cagaatcaga atttatgaga ccaaataaat ggaacaaata aaaaaatagt ggtggggata
    31381 tatcagaaaa tttgactttt ttgattcttt catatcttcc atttctggaa aactaaaggg
    31441 gttatatcat ttcatggtga atcagcgaat tattaattat tgggccgagc tggatttgaa
    31501 ccagcgtaga catattgcca acgaatttac agtccgtccc cattaaccgc tcgggcatcg
    31561 acccagaaag agtctattcg agtcttattg ataatccatg atcaacttcc tttcgtagta
    31621 acctaccccc aggggaagtc gaatccccgc tgcctccttg aaagagagat gtcctgaacc
    31681 actagacgat gggggcgtaa ttgcccgacc gccatcatac tatgctcata gtatgagcag
    31741 ttttttgaaa ttgtcaatat aatggaatgg tatgactaga tccgaaggat ctttacgtct
    31801 tttctgatcc cataccatag cattttttga ttcgttttcg tcatttatat tcatgaatca
    31861 ctcattcgaa tctttattct gaagattcta gaaaattaat ataaaaaaaa gaaggttaaa
    31921 cttcatttct tccactttca ttcattgatt aacttcttgt taagatcaga gaggcgtatc
    31981 tccatatcac actaagcaag gaaattaaca gatcagaaat cgaaatctga aaatctgggg
    32041 gatcaacaag ttatcgaaat ttgttttttc tctaaaaatt gggttcagag cacaaccaaa
    32101 atctcttcag cacatgcttc aataaaatat cttggatcta cgtcgaattg gtaggtacat
    32161 gtatccatca aatggatttt gtttcgttct gatgggggtc aggtcaattc aaatcaattt
    32221 cattcgggtt ggtcttgaaa caattaattt tgttgatatt tgtcaaatcc aatatcaata
    32281 aaccaaaatt accttatatc tatactcctt aagtaaatcc aaattatcgt tcccgaaggg
    32341 gacactaacc agtatgagtc tattgtgtat acttataata taacttataa tatatatata
    32401 tacatagata gatctatctt atgcgcctac tgactcattc agtaattgaa taaaatggcc
    32461 cttttaactc agtggtagag taacgccatg gtaaggcgta agtcatcggt tcaaatccga
    32521 taaggggctt tttggccgtt ttgataattt gataaaaaac ctcaaggggt aatattaata
    32581 tttaaacgaa gaataaagat attacttttt ttgtaataaa aaaagagtaa ccaactgtat
    32641 aataatctaa ttctaaacta tctaatttaa tgataaaaag ttacccttat aatgagttct
    32701 agtatactaa ttagactagt cattctagtt cgaaaagaaa gtttcacatt tgtttattat
    32761 aatgagtaat gataatgcta agtcgtttct tcaatcgccc aatatttttc ttttccatta
    32821 ttccagtcaa atccattgta aagattagaa atcaacaaaa gaaaaagtaa gtggacctaa
    32881 cccattgaat catggctata tccactatgc tgatattaaa attgaaaatt cgatagatat
    32941 gaaattggaa ccgtagatct tttttttatt tcatatttct tttgactctg caagaatctg
    33001 tcgatatttc cgattcaatc ttcttgttcc tagacgttcc ataggaataa cttgatattc
    33061 cgttcctcta cagaaaaagg tttattccaa gttacaacac aagagagatt tccaatatat
    33121 tttgattccc gaacacacga agatccattg ggatttctat ctaatattct gatttctatc
    33181 tatataaatc ttatatagat agaaatcaga tcatggcttc atgtatcaaa tattttaata
    33241 tcaatgcata cgatcttttt gttccgacaa tgtgaggaaa gtggatgtga gaaagaaact
    33301 ttcatttaca gtctcttatt atttcattta atattgtatt gaatttaaaa atgggaaatt
    33361 ctctttttat ctctgacata tatctgacat agaaaagtaa atagaaagat attccaagtg
    33421 tatttcttgc ttcgacctgc gaaaaagcta ctctggagtt ttctattaat ctgaaagaaa
    33481 aggaaataga ataaagaaga caataaaaaa aagaaaatga aaaagaaaag caataaaaaa
    33541 taaaatatat actactgtag tagtttaata cacatagaaa gcagaagagt acataaaaat
    33601 attgattttt ctcaatctca cggacaagag ccaagaataa gattagtcgg tagaacgaga
    33661 ttgagtaaaa gtcagtctgg ggatcaacca gtaacgagag aagggatcac ttcttccttg
    33721 aattgaagag ttctttcaaa aaattaatct atctgattga tacgttataa gacaattcat
    33781 ggttcaggtt gagacgatta ttaagaatag gaaggaatac acgaattgag ttcatggatt
    33841 tagctaagtc agggtcagac tatggaccac taaagggttt tatcttcgaa accaattcgc
    33901 aggggcagtg tacgagaaat caaattctat cgaaatgatc gaatcctcga acgccccgaa
    33961 ataacataag gtgttcggaa atggttgaag tagttgaata ggaggaccgt tatgactata
    34021 gcccttggta aatttaccaa agatgaaaat gatttatttg atattatgga tgactggtta
    34081 cggagagacc gtttcgtttt tgtaggttgg tccggtctat tgctctttcc ttgtgcctat
    34141 ttcgctttag ggggttggtt cacaggcaca acctttgtaa cttcatggta tacccatgga
    34201 ttggccagtt cctatttgga aggatgcaac ttcttaaccg ccgcagtctc cactcctgct
    34261 aatagtttag cacattcttt gttgttacta tggggtcctg aagcacaagg agattttact
    34321 cgttggtgtc aattaggcgg tctttggact tttgttgctc tccacggcgc tttcggacta
    34381 ataggtttca tgttacgtca atttgaactt gctcgatctg ttcaattgcg accttataat
    34441 gcaatagcat tctccggtcc gattgctgtt tttgtttctg tattcctgat ttatccactg
    34501 ggtcagtctg gttggttctt tgcgcctagt tttggtgtag ctgctatatt tcgattcatt
    34561 ctttttttcc aagggtttca taattggaca ttgaatccat ttcatatgat gggagttgcc
    34621 ggtgtattgg gcgctgctct gctatgcgct attcatggtg ctaccgtaga aaatacttta
    34681 tttgaagatg gtgatggtgc aaatacattc cgtgctttta acccaactca agccgaagaa
    34741 acttattcaa tggtcaccgc taaccgcttt tggtcccaaa tctttggggt tgctttttcc
    34801 aataaacgtt ggttacattt ctttatgtta tttgtaccag taactggttt atggatgagt
    34861 gctcttggag tagtcggtct ggctctgaac ttgcgtgctt atgacttcgt ttcccaggaa
    34921 atccgtgcag cggaagatcc tgaatttgag actttctaca ccaaaaatat tcttttaaac
    34981 gagggtattc gtgcctggat ggcggctcaa gatcagcctc atgaaaacct tatattccct
    35041 gaggaggttc taccccgtgg aaacgctctt taatggaact ttagctgtag ctggtcgtga
    35101 ccaagaaacc accggtttcg cttggtgggc cgggaatgcc cgacttatca atttatccgg
    35161 gaaactgctg ggagctcatg tagcccatgc cggattaatc gtattctggg cgggagcaat
    35221 gaacctattt gaagtggccc atttcgtacc agaaaagcca atgtatgaac aaggattaat
    35281 tttacttccc cacctagcta ctctaggctg gggggtaggt cctgggggag aagttataga
    35341 cacctttcca tactttgtat ctggggtact tcacttaatt tcctccgcag tattgggctt
    35401 tggcggtatt tatcatgcac ttctgggacc tgagactctt gaagaatctt ttccattttt
    35461 cggttatgta tggaaagata gaaataaaat gaccacaatt ttgggtattc acttaatttt
    35521 gttaggtata ggcgcttttc ttctagtatt caaagctctt tattttgggg gcgtatatga
    35581 tacctgggct ccgggggggg gagatgtaag aaaaattacc aacttgaccc ttagcccaag
    35641 tattatattt ggttatttac taaaatcctt ctttggagga gaagggtgga ttgttagtgt
    35701 ggacgatatg gaagatataa ttggagggca tgtatggtta ggttccattt gtatatttgg
    35761 cggaatctgg catatcttaa ccaaaccttt tgcatgggct cgccgtgcac ttgtatggtc
    35821 tggggaggct tacttgtctt atagtttagg tgctttatct gtttttggtt tcattgcttg
    35881 ctgctttgtc tggttcaata ataccgctta tcctagtgag ttttatgggc ccactggacc
    35941 agaagcttct caagctcaag catttacttt tctagttaga gaccaacgtc ttggggctaa
    36001 cgtcggatcc gctcaaggac ctactggttt aggtaaatat ctaatgcgct ctccaactgg
    36061 agaagtcatt tttggaggag aaactatgcg cttttgggat ctgcgtgctc cctggttaga
    36121 acctctaagg ggtcccaacg gtttagactt gagtaggttg aaaaaagaca tacagccttg
    36181 gcaagaacga cgttcggcgg aatatatgac tcatgcccct ttaggttctt taaattctgt
    36241 gggtggtgta gctactgaga tcaatgcagt taattacgtc tctccgcgaa gttggttagc
    36301 tacgtctcat tttgttctag gattcttcct attcgtaggt catttatggc acgcgggaag
    36361 ggctcgtgca gctgcagccg gatttgaaaa aggaattgat cgcgattttg aacctgttct
    36421 ttccatgact cctcttaact gagacagggg atccaatgct tatgcttaaa ataggaatcg
    36481 atttgatttc accatacata ttgagggaag tgggtcatac gactcctttt tactttcttt
    36541 tcaactcatt tatatcaaat tgattttcta ttttttctgg catagattcc ccaagcaaaa
    36601 ggagagagag ggattcgaac cctcgatagt tctttgttcc gaactatacc ggttttcaag
    36661 accggagcta tcaaccactc ggccatctct ccgaaagaca atttctattt tacttttacc
    36721 gaatagaaca tggccatatg agtggatacc atcactatgt atagaaagat atgaggtgtg
    36781 aatctctagg tcaatctatc tatccgtatt atctagaaaa tagatggatg catgatccag
    36841 cactcccatt tttgaagtca aaaaaaggta ctctcgactc catgtccgaa taaaaaagtg
    36901 ctaaaaagtt gtatatacgt tatatagaat taatggattc atgttagtaa aatccctcta
    36961 tgatgcattt tattcaaatt ttttggctga tagagggatc aaatggtata gttatttttt
    37021 tgggtagctt ggaggattag aaacatgact attgctttcc aattggctgt ttttgcatta
    37081 attgttactt cattcatctt actgattagt gtacccgttg tatttgcttc tcctgatggt
    37141 tggtcgagta acaaaaatgt tgtattttct ggtacatcat tatggattgg attagtcttt
    37201 ctggtgggta tccttaattc tctcatctct tgaatctatt cgttccagat ccaacaataa
    37261 accggccctt ccctataatt ttttcttttt ctttatttgc attttggaga cttatagtca
    37321 atttgaatct gtctcacaac ccgaaaaaga aaaaattata gagaggggtc caacttctgg
    37381 aacttgaatg aaaaaaaaaa aaaataataa taatatttat attaatctaa ataatagaat
    37441 tctaatagaa tagaattcga atataaattc gaattttaaa gaaatttgat atatattaaa
    37501 tagaaatcaa ataagaaatc tattctataa tttttaatag atttaataga aataaaatag
    37561 aatacaaata gatattcaaa aaaattcaat aattaaaatt aattaattaa ttgaaattct
    37621 tatttcaata tttaatagaa taatattgaa tttgctattt gcttttatta aataaaatgg
    37681 gttttgaatt gttttaattg gttgggttgg atggtggaat ttgatggaat ccccccgaag
    37741 agagtatctg gcctaactct ggataaaaat tatccgggca ttttaccaaa aaaaatgcgg
    37801 atatagtcga atggtaaaat ttctctttgc caaggagaag acgcgggttc gattcccgct
    37861 atccgcccag gataaagtaa tttatttaat aagataaaag aatcatttaa taagataaaa
    37921 gaatcattat agttgaccgt gatagtatag tggttctatc tttccaaccc aacagaaaaa
    37981 gaaaagtgtt aattaattac tagttaacaa aatcaaacct aatttttttt gtcaaaaaaa
    38041 aaattgaaaa tgttgcggag acgggatttg aacccatgac ctcaaggtta tgagccttgc
    38101 gagctaccaa actgctctac cccgcgatga agaaaagaac tgggaactaa tgaacaacca
    38161 aggattgaat gtgcccctct tccatatctg tacaaataga atagcctatt tctacagaat
    38221 ggtaaagggg ctcctctatg atcatagata aaaatagaaa aaatgaaggg atattttaat
    38281 ccttaccaac ttgatcttgt tgcccccggc aacaaacatg cgtgaaccat ttcacgaagt
    38341 atgtgtccgg atagtccaaa gtctcgatag ttagctctcg gttttccggt cgaaaaacaa
    38401 cgtcgatgaa gacgcgtagg tgcactatta cgcggtgggg attgtaactt tccatgaatt
    38461 ttccattttt cactcaacga cggagctttg tttatttctt ttttggagga tcgccgaatc
    38521 aaatgatatt tttgttctaa ttgttgcctt ttcttctccc tatgaatcaa acttttcttt
    38581 gccataacgg ttcagtttct attattatca atgatacaag tcggatccta gatgtagaaa
    38641 tagagctgta gaaatataag aaggcatatc cctttctcca tcgaaagaaa ttatattatc
    38701 gcgcagatac aagacaaaaa gaagaaagaa ttaaccaaat ttacccgatg tagaggcaat
    38761 caagaaagcg gcataagtga atatataacc tacagaaaag tgagctaatc caaccaatct
    38821 tgcttgcaca atagaaaggg ccactggttt atctctccat cgaatcaaat ttgccaaagg
    38881 tgtgcgttcg tgagcccatg ctaaagtttc aatcaattcc tgccaatacc cgcgccagga
    38941 aattaagaac ataaatccag tagcccaaac aagatgtcca aataagaaca tccacgccca
    39001 gactgataaa ctattcatac caaacgggtt atacccattg ataagttgtg aagagtttaa
    39061 ccatagataa tctcttaacc atcccatcaa ataagtggac gattcattaa actgtgaaac
    39121 gttaccctgc cataatgtga tgtgcttcca atgccaataa aaagtaaccc atccaatggt
    39181 atttaacatc cagaaaactg ccaaataaaa tgcatcccaa gccgaaatat cacaagtacc
    39241 gcctcgtccc ggaccgtcgc aaggaaaact ataaccgaaa tcctttttat ctggcattaa
    39301 cttggaaccg cgtgcatcta aagcaccctt tactaagatc aatgtagttg tatgtaaacc
    39361 tagagcaata gcatgatgaa ccaagaagtc tccaggacct attgttaaga atagtgaatt
    39421 actattctca ttaatagcag ttaaccagcc aggcaaccat atgcttcgac ccgcattgaa
    39481 tgctgggcca ttcgttgaag ataaaagtac gtcgaatcca tatgaagttt taccatgagc
    39541 agattgtatc cattgggcaa atatcggttc gatcaagatt tgtttctccg gagtaccaaa
    39601 agcaagcatg acatcattat gaacataaag tcccaaagta tggaacccca gaaacagact
    39661 ggcccaactt aaatgggata tgatagcttc tttatggtct aacattcttg ccaatacatt
    39721 atcctcattc tgttccggat tgtaatctct aataaaaaaa atagctccat gagcaaaagc
    39781 tcctgtcatg atgaatcctg cgatgtattg gtgatgagta tataacgcag cttgagtagt
    39841 aaagtcttgt gctatgaatg cataagcagg taaagagtac atgtgctgag ctaccaagga
    39901 agtaataacc cctaaagagg ctagagcaag gcctaattga aaatgaagcg aattattgat
    39961 tgtgtcataa agacccttat ggccgcgccc caatcgccct cccggaggaa tatgggcttc
    40021 taaaagatct tttatactgt gcccaatccc gaaatttgtt ctatacatat gaccagcaac
    40081 gagaaaaata aatgcaatag ctagatgatg gtgtgcaata tcggtcagcc ataaactttg
    40141 cgtttgtgga tggaatcctc cgagaagggt tagaatggca gttcctgatc cttgggaggt
    40201 accaaataaa tgactacttg aatcggggtt ttgagcataa agattccact gacctgtaaa
    40261 aagcgggcct aacccttggg gatgtggtaa tacatctaag aaattattcc atcgaacata
    40321 ttctcccctg gacgcgggaa tagcgacatg gactaaatgc cctgtccaag ccaaggaact
    40381 tactccgaac agtcctgaca aatgatgatt gagacgagat tcagcatttt tgaaccacga
    40441 aacgctgggt ttccatttcg gttgtaggtg taaccaaccc gctattaagg atatggcaga
    40501 aagaaataat agaaaaagag ccccagtata aaggtcttca ttagtacgta aaccgattgt
    40561 ataccaccac tgataaacac cagaataagc gatattcact gggccaagag caccccctcg
    40621 agaaaaagct tccacggccg gttgaccaaa atgaggatcc caaattgcat gagcaatagg
    40681 tcttacatgt aaagggtcct gtacccatgc ctcaaaattt ccttgccaag ctacatgaaa
    40741 cagatttccg gaagtccaca gaaaaatgat tgctaattga ccgaagtgag aagcaaaaat
    40801 attctgataa agacgttcct cagtaatatc atcatgactc tcgaagtcat gtgcagtagc
    40861 aataccaaac caaatacgac gagtagtggg gtcctgagct aagccttggc taaaccttgg
    40921 aaatcttaat gccataatgc ctttcaaatc ctcctagcca ttatcctact gcaataattc
    40981 ttgctaagaa gaacgcccat gttgtggcaa ttccacccag aaggtaatgg gttactccta
    41041 cagcacgtcc ctgtacaatg ctcaaggctc taggctgagt agcaggagca acttttaatt
    41101 tattatgagc ccaaacgatg gattcaataa gttcttgcca ataaccacgc ccactgaaga
    41161 gaaacattaa actaaatgcc catacaaaat gagcacctag gaaaaaaagg ccatatgcag
    41221 ataatgaaga accataagac tgaattacct gagacgcctg tgcccataaa aaatcgcgga
    41281 gccacccatt aatagtaatg gaactctgcg caaagtttcc tcctgtaata tgagttacca
    41341 ccccttgatc gcttatacta ccccaaacat ctgactgcat tttccaactg aaatggaata
    41401 ttactacgga gattgcattg tacatccaga atagtcctaa gaagacatgg tcccaagcgg
    41461 atacttgaca tgtcccccct cttccgggcc catcacaagg gaaacgaaac ccaagatttg
    41521 ctttatccgg tatcaaacgc gagctacgag caaatagaac tccttttagg agtatcaata
    41581 ccgtcacatg aatcgtaaat gcatgaatgt gatgtaccaa aaaatctgcg gttcctaatg
    41641 gaataggtaa caaagcaact ttgccaccca ctgccactaa atcaccaccc ccccaagtca
    41701 aactggtgct cgctgttgca ccaggggccg ttccaccagg tgctaaagcg tgggtgtttt
    41761 gtatccattg agcaaagaca ggttgtaatt gtatagcggt atctgaaaac atatcttggg
    41821 gacgtcctaa agcgctcatg gtatcattat gaatatacaa accaaaactg tgaaagccta
    41881 gaaatataca tacccagttg agatgtgata tgattgcgtc gcgatgccta aggacacgat
    41941 ctaatagatc gttgtatcga gtagttggat cataatctct taccataaaa atggctgcat
    42001 gcgcagcagc accaacgatg agaaatccac caatccacat gtgatgtgtg aacaatgaca
    42061 attgtgtccc atagtcagta gctagatatg gataaggggg cattgaatac atatgatgag
    42121 ctacaacaat ggttaaagat cctaacatag ctaggttaag agataattga gcatgccatg
    42181 acgttgttag gatctcatat agccctttat gaccctggcc tgtaaatgga cctttatgag
    42241 cttctaaaat ctcttttaga ccatgaccaa tgccccagtt ggtcctatac atgtgacccg
    42301 ctatcaggaa aagaattgca atagctagat gatggtgtgc aatatcggtc agccatagac
    42361 ccccagttac tggatctaat cctccacgaa aagtaagaaa ttccgcatat tttgaccaat
    42421 tcaaggtaaa aaatggggtt gctccttcgg caaaactggg ataaagttga gccaaaagat
    42481 cccgattcaa gataaattca tgaggaagtg ggatctcttt aggatctact ccggcgttta
    42541 gaaattggtt aatcggtaaa gatacatgta cttgatgccc cgcccaagaa agggacccaa
    42601 gccctagtag ccctgctaaa tggtgattca acatagattc tacatcctga aaccaagcta
    42661 attttggagc agctttgtga taatggaacc aaccagcaaa aagcattaag gctgcaaaga
    42721 tcaatgcgcc aattgcggta caatagagtt gtaattcact agttattcca gacgctcgcc
    42781 aaatctgaaa aaaaccagag gttatttgta ttcctcggaa acccccgccc acgtcaccgt
    42841 tcaatatttc ttggcccacg attggccaaa ccacctgggc actaggtcca atgtgagtag
    42901 gatcgcttag ccaggcttca taattggaaa aacgagcacc gtggaaatac atgccactca
    42961 gccaaagaaa aatgatggag agttgcccga aatgggcact aaataccttt cgagagatct
    43021 cttccaaatc actggtatgg ctatcgaagt cgtgagcatc agcatgtaag ttccagatcc
    43081 aagtggtagt atcaggtcct ttagctattg ttcttgaaaa atgacccggt ctggcccatt
    43141 cctcgaaaga agtttttatg ggatccctat ctaccaaaat tttgacttct ggttccggcg
    43201 aacgaataat cattgagtcc tcctctttcc ggacaacaca tacaaagaaa cccgccaaca
    43261 gttagtcaag tcattagtga acctatgaga gatgcttata attagtctct ttctcttcta
    43321 ctctttttct cgtctacttc tatctcccat ctatttattt tctttagtta ttcactagag
    43381 caattatgat ctggaagtcg atcctgggca agtgttcgga tctattatga catatccatg
    43441 aggtgctcaa cggaccttat taatcttttt tagttttcga aaaccctttc caaaccgatt
    43501 tttttacata gtgtattcat atctcaatta gaaatcccta aacggagcta ctttctgtct
    43561 tacatagaac atattacttt attccaaatt ccaaataacg tgagcagtca ttagtcatta
    43621 ctaagataag agacattcca ggatctatat ctataatatt tggtcattct agggtccctt
    43681 ttattagttt taatagaata ggagaaaaaa aaaatgaatt ctctaccgta tctatgtatc
    43741 ctttctccct acgaaatacc agacgaaata gaacggcctt agaaaagata taatgaaatt
    43801 ctttgattgg gtcttcccag aaaaagggtc ttattattaa aaactgatga ggccaacaaa
    43861 caattaatta taactataac aaaaaaatag atatataaat tctaacgaaa taaataaaca
    43921 gagagttctt attcgaaacg ccccgtgatc ttcaaccaat tctgcgcttc aatataatta
    43981 ccaggagtga gcgcgatagc ttgtttccaa tactcggcgg cttgattgaa ccaagcctcc
    44041 gcaatttcag aatctccctg tcgaatggcc tgttctcccc ggttggaata ggcgggtcaa
    44101 ttcctttcct tagaaccgta cttgagagtt tcccacctca tacggctcgg caatcaattt
    44161 tttggtgtcc ccgttttttt aatcgactat atcgaattga atgagatttc ttatcctaac
    44221 caaaagaggt taatttcatg agcatgagtt tcaaacttga cttttgacta aattaataat
    44281 cagctttcat tttatctttt ctcccaccgt cagaagaata acataaaaga aaagcatttc
    44341 tactatcgtt agaattttct gaaaggtacc tatctcggtt tcgtctaaaa atttatatag
    44401 aatctttgaa aaagtctttt cttcctaaga aagaaaagac ttactgtctt tgggatctga
    44461 tgctacaccg ctgctcaata ccttagggga tccactttat tacataagtg gattcctaat
    44521 ttttatttca tatcatggac ataaataagc agttcttatt gtatcggcat cggcccaaaa
    44581 cctcgcgaat tggtctttac ggtgcttcct ctatcaatta gatcctttat ccatagaata
    44641 aagtatctag gcatatctat ttcttcatat tttgactcta tgaagtttct ttctttgcta
    44701 cagctgataa aaatcgtttt ttgcacgatg catatgtaga aagcctattt tttttttcta
    44761 gtatttatta gtgtatttgc tctttcttcc ttctatagta gagatagtcg cacgtaatga
    44821 cagatcacag ccatattatt aaaagcttgg ggtaagaacg ggtttcgttc tagtgcccga
    44881 aaataatatt ctaaagcttt tgtatgctct ccgttacttg tgtggataag gcctatgtta
    44941 tagagtatat agcttcgatc atagggatca atttctagtc gcatagcttc ataataattc
    45001 tgtaaagctt ccgcataatt tccttccgat tgagctgaca tccgttacgg tcgtcattcg
    45061 attcaaagaa ttctccgttc cagaaacgta catgagattt tcatctcata cggctcctcc
    45121 cctatgtgca taatgaaaat aatacatgga atcaaaaaag attgaaatat tctcattatg
    45181 aattcagtgg ggctaacgtt tttacaagaa atctctagcc aacctttctg caaaagatat
    45241 tttcttaaca tcacgcgtgt tgatactggt actagataaa aatggaaact ccaacaattt
    45301 ctttgttctc aacgcccttt aatttccagg aattaatcac ttcaacagtc ttctatggtt
    45361 ctaagggtat ccaaagtacc aacgagatgg atgtttgtta tcccaaccat tctttttagt
    45421 cccgatcccg ataaggaaaa gcggtaattt taaacaaagt tttcgtgttg ttgattccta
    45481 ggcgtagcgc ctcttcccct atgcggccta ttggtactag tctagtatgg taaggttggc
    45541 ctgtaatata gaacccatag gtgtaacctt tcgctcaata ctcgaatcga caattgaagc
    45601 atctgaggct gcattaatcg gggatacacg acagaaggaa ttgttttatc tagaaacttc
    45661 accttcaaca agcgtagatt ttttcaataa tctttttcgt tcttttctat cccgaatctt
    45721 ccgtctttct cctaagaccg aagcggtaaa taaaaaaata atcaactcac accatctcta
    45781 taataggtaa atgcctcttt ttctcctgaa gttgtcggaa ttattcgtaa taagatattg
    45841 gccacaattg aaaaggtctt atcaataaaa ttttcattta tccgcgatct aggcataggt
    45901 agaaatccat tctataattc ttttcattaa ctctcgtgag aaaacgatcc cacaagtaaa
    45961 ggaattttac agtacgaaat aacataaaag cagactcata tccaattttt tctttttgga
    46021 aggggtcgat aaaaaataag aaatattaga atccgattcg atttcatcaa aatggagtag
    46081 tataaatgga gtagtataag aatgaaagga actattccga tttgatcaaa gtagaagaat
    46141 caaagaattt atcttgcgga ttaggagaat tcgagaagtt tttctgaaat taagatccaa
    46201 agaagaaaaa aatcgaataa ttcttcaata atccttctat aatgaaaata gaataaccct
    46261 ccgttttgtg ttttgtgcat agcgggtaga cgcttataca ctatacaatc aaatcgaaaa
    46321 ggatgattta tgaatttgga atagatttac gggttaaggg gttgttgtta agcgacctaa
    46381 aattggaaag aaattttcaa attcttatgg aaattgaatt tgaataaaaa gataattatg
    46441 atctaaaggt atccattcac catagtctaa caaaatagac cgatcagtcg attcgttcca
    46501 attcattgat tgaatccggt aaaaatatca gaaaaaggta ggagcgccgt ctccgtcttg
    46561 gcaaacaaga tatatcttta ttgtttttaa ccgtttttca aaaaaaaatt atattatctt
    46621 tttctcccag ctccctggct cgaagaaaaa attccttctt tgatgaaaag ttttccattt
    46681 ttctagctag aatggattcg agtgtctgta cccatctaac aatcgaatat gaacaactcg
    46741 caattcgctc ggattctcgg tcataatcat tatgtaggag agatggccga gtggttcaag
    46801 gcgtagcatt ggaactgcta tgtaggcttt tgtttaccga gggttcgaat ccctctcttt
    46861 ccgtatcttc acccaattca ccaatgcttc agacctttct ttgagataga ttctcaattc
    46921 ctaatttctg tgatacggaa ggaaagaaag aacgggcagg gaataaagat ccgcctactg
    46981 atctatgata catgaatggg agaaaaatac aaatctccgg atccaattcc ttaccttgtg
    47041 tccctttact taacttaagt gaaagggaaa aattgtacga acccttggtt tgttatttta
    47101 gttaggttta agtctcacga gaataatatt ctacgacaag taattcattt attttcaaac
    47161 cgacccattt actatctatt atttgattga ctaatccttt atattggaat gcgtgaagag
    47221 tcaaatgctt tggcaattct tcatggtggg atgaatcaag ataattttga atcagagctc
    47281 tcgatttttg gtcatccctt gctgtaataa tatctcgggg tttgcaacga taacttggta
    47341 tatccactat acgaccatta actaaaatat gtctatgatt aactaattgg cgggcttgag
    47401 gaatagttga agccataccc aatcgaaaaa ggatgttatc taaacgcatt tcaagtaatt
    47461 gtagtaaaac cagacccgtt gatcctttgg cttttccggc gatacgaaca tatttaagta
    47521 attgccgttc tgtaagacca taatgaaaac gcaatttttg tttttcttct aaacgaatac
    47581 gatattgaga ttttttcccg gagcgcgatt ggtttctaag atcgcttccg gctccaggtc
    47641 ttttactcgt tagtcccggt aaagccccca ggcggcgtat ttttttgaaa cgaggccctc
    47701 ggtaacgtga cataaaaact ccttatttta ttgaaatttc ataaacctaa attaaaacta
    47761 aaactgagct aaatgataaa tgaagcaaaa tccactgaag tattgtacta caaagaataa
    47821 tgagatgtat caatatccac acactttttt gtattgtata tatataaata taaatcaaaa
    47881 gacggttctt tttcttgatt tattctgccg aggtctaact cctccaatta tgattcataa
    47941 ttagaagctc ctacaacata ataaatcgat gccccttgaa aaagagggac aaagcccttt
    48001 caatgttctt ttctttcaaa aagacattat caatcatttt taaaaatcaa acaaatagag
    48061 aaaagccggc tatcggaatc gaaccgatga ccatcgcatt acaaatgcga tgctctaacc
    48121 tctgagctaa gcgggcttaa ataacggcaa tgagatggtg catgcataga aattcggtaa
    48181 attactagaa ttttatctat taactattca ttcttagcta ttcataaaga aaagaataga
    48241 gaatcaaatt caaaataaat attgaatatt atagaacata acgattaaaa taacgattaa
    48301 tagaatatag cgatctatag aatttcgatt tctatattta tcaataataa atatcttact
    48361 cttaattagg taataagagt tttttgtttt gaattgaaaa tcaaatgaca ttagaaattg
    48421 tttttttcta acctaatttt attaatatat tcgattctat tattatatag aatataatat
    48481 acagaatatt attattctac tgattctata tatccatttt ttctatatct ctattttttt
    48541 ctagatatct atttatctat tttgaattat caatcgaatc tagtattagc ttcttatgat
    48601 acattatcta aattatccat tcttttattc taattctaaa aaatgatgct ttggctttcg
    48661 actaaataat tcgatttgaa ttcgaaatta ataattaata aaatgattta ttatattaga
    48721 aacgattaat taatatttaa ttaattttaa ttattttttg ttatgttata taggatccgc
    48781 cttagcctta agtaaaggat aagaaaaaaa tgcaattaaa gaaaaagatc aaatccagat
    48841 aaattcaatg cagataaatg caatccatat aactgtaatc cagattagaa tgagggagtc
    48901 taatgataca tttctccgtt ttttgttttc aacgaaagaa aacacgaaaa aaaaaaaaga
    48961 atcgaccgtt cgagtattcc agcggattgc atgagaaaaa tgagagtaag agaggcatat
    49021 gttaatgtta tgtaatatat atccatatat attgaattgc agatacagaa aggatagaat
    49081 catttctgac aagaaatcga aacacttttc aatataggaa tccgtatcta atgaattcta
    49141 tgtttcagcg taaatgaaag aaaaaggaga acggcatcga ggtcctaatc tcaaaatgca
    49201 aggggggata tggcgaaatt ggtagacgct acggacttaa ttggattgag ccttggtatg
    49261 gaaacctact aagtgataac tttcaaattc agagaaaccc gggaatcaaa aatgggcaat
    49321 cctgagccaa atcctgtttt acgagaataa aacaaagcaa acaagggttc agaaagcgag
    49381 aaaagggata ggtgcagaga ctcaacggaa gctgttctaa caaatggagt tgactgcctt
    49441 ttttggggaa agaaaggcaa attaatcgaa tatcaaaact gcataaagga taaaggataa
    49501 gtctataata cactatggat acaaaatgaa aaattatctc aaaaatgaca acctgaagct
    49561 gtatttatat taatgaaaaa gattaatgaa aaagaaaaca aaagaattgg gattccaagt
    49621 tgaagaatcg aatattcatt gatcaaatca ttcactccat agtctggtag atcgtttctt
    49681 ttgaagaact gattactcag acgagaataa agatagagtc ccattctaca tgtcaatata
    49741 aataccggca acaatgaaat ttatagtaat aggaaaatcc gtcgacttta gaaatcgtga
    49801 gggttcaagt ccctctatcc ccccaaaaag accgatttga ctatttctcc taccctctct
    49861 tttttttagt ggttcaaaat tcgttctctt tctcattcat tctacctttt tacaaacgta
    49921 tcagagcaga attttttttt cttttatcac aatcacaagt ggtgtggtat atatgatata
    49981 cgtacaaatg aacatctttg aacaaagaat cccgattcac aattcatatc attgctcata
    50041 ctgaaactta taaattattc tattcaagaa atcgaatttc acgctcaaga cttttaatac
    50101 tttttttatc ttttttaatt gacatagacc ccagtcatct agtaaaatga ggatgatgcg
    50161 ccggtaatgg tcgggatagc tcagctggta gagcagagga ctgaaaatcc tcgtgtcacc
    50221 agttcaaatc tggttcctgg catatatatt gaatttgtag aaatatctat tctacaaatt
    50281 cagtgatatg aatcgatata cataatacat attgattaat cgtatagatc atgatacata
    50341 catacttatt catctagcta ggtatctgga actggacccc cccccccccc tttattttta
    50401 tagatgagta aagagtatat aaatgagtga aagagtatat aaaaaatgta tatctaataa
    50461 aagaattaat tagattcttt ttcctcttct ttttgatttg ttcatactat gtctccgccc
    50521 gttcaaaaag aatgttaata caccatacat attcgaaagg gttaaattgg ttggttgaaa
    50581 gacccaagca aaagtctagt ctaggaagtt gaatgaaggg tgggaatagc ctaaattcat
    50641 ctccgataca gtacaaatta gaattcgatc ccctttcatt ttgtattttt attttctttt
    50701 ttctgtttct tccttccctc ctatgtgacc ctctagagcc catctaagcg atgtgcgcga
    50761 tacaaagttc atgatgcaga actctttttt ttagttcatc ctattggctt ggctcatcca
    50821 aaacaagcat cttacaattt tgaaaatctc aaaattggaa ttgtattgtc tttttttttt
    50881 ttctatttaa tttatttagc gcgttcataa taataatacg aatgcgactt caattcctct
    50941 ctttgatcta gaaaagaacg tacaaatatt tcttgaatat cgggagttgt aaaaatgaag
    51001 attagtttct tataattcaa tgagcatctt gtatttcata aaaattgggg gcaatataat
    51061 ccttacgtaa gggccatcct atccaacttt caggcattaa gatacgttta agccgtggat
    51121 gattatcata aaagattccc aacatatcat aagattcccg ttcttgaaaa ttcgaacttt
    51181 tccaaaccca gaaaacggac ggaattttag gattattcct tggagcaaat acttttatgc
    51241 atacttcttc cggttgatct accccatact ctattcttgt aagatgatac acactggcta
    51301 acagtccgcc cggtgctaca tcataggcac attgggaacg tagataattg taaccatata
    51361 catataaaat gacagcaacg gaatgccaat cctccggctt tatttgtaaa gtttctattc
    51421 cttggtaatc gaagcccaaa gatctatgaa ttagcccgtg tttgactagc caagcagaca
    51481 aacgaccctg catctttttt tctctcccac attttgattt ctataaatat ttcacattta
    51541 cgatgaaatt ttttcattta tgaagattaa ttcgctcttt ctttttctgt acaaaaaaat
    51601 ccttcctaat taacgacttc gggggaagat actgaacttt tgtatttgaa aaatgtttca
    51661 gtttcaggag ggatttcgga catcgatggt ggttgataga gtaatccttg atcataattt
    51721 ccagtatcag tactgtctac aacacgaaac ttgtgattgg tagtaaaagt aaacgaccga
    51781 ttctcctgtt gcaagcgaat tcgctcttca tagatttcgc gagatatttt cttacgaagt
    51841 tttgttatgg catctataac tgcctctggt ttaggtggac agcccggcaa ataaacatcc
    51901 acaggaatta gcttatcgac tcccctaaca gtactataag aatcggtact gaacatcccc
    51961 cccgtaatcg tacatgctcc catagcaata acatattttg gttcaggcat ttgttcatat
    52021 aatctcacta aagaaggagc cattttcatt gttactgtgc cagctgttaa aattaggtct
    52081 gcctgtctag gactcgatct tggtaccagt ccataacggt caaaatcgaa ccgtgagcct
    52141 attaatgaag caaattcaat gaagcaacaa ctggtaccat aaagaagcgg ccataaactg
    52201 gagagtcttg accaatttga aagatcattt gatgtagttg aaataactga attgggggtt
    52261 gttcgatcaa gtaaggaaaa ctcaatggaa ttcataattg tctcaatggt attttttttt
    52321 ttactttttt ggttattgtc tcgatattcc gaaactaaga ccactccaat gctccttttc
    52381 gccacgcata aactgaacca acaattagga taagcataaa aatgaaagct tctataaata
    52441 cggatacccc caatacatca aaactcattg cccatggata aagaaaaacc gtttcaacat
    52501 caaaaacaac aaaaactaga gcaaacatat aataacggat tcgaaattgt aaccaagcat
    52561 cgcccattgg ttctataccc gattcataac tagaaagctt ctctggtcct ttgctaatcg
    52621 gggctaaaac tgcggaaatg agaaatgcca aaataggaat aacgtttgat attattagaa
    52681 atgcccagaa aatatcatat ttgtaaagca gaaacataga cgaactcctt tgaatgggga
    52741 aaatataccg aattcgtcga ttcgaattgg aattcattgt caagtcatcg gtaacaggtt
    52801 agtcaaaacc aaaatgcatt ttggtcgaac cacacagttt cacttgtttg ctgtgatgtc
    52861 tcgtttctcg attgtactcc tattttcatt acacttcctt cgattttatt tcagtatagt
    52921 ataaatctct tatacaaaca aaacaaataa aactctcttg ctttcacctc gcttcgggct
    52981 tttagaaaaa aaaaattcca aatagaattc tcattttgat ttcgaatttt gaaattttta
    53041 atattcgaat tcgaaattca atcgattttc gattctattt tctatatata tttggttttc
    53101 tgtttatgaa aagatcttcg tttttcaaac gcggacgtgt cgacaaatac agtaatccgt
    53161 tcctatatcc atgtgactta ctatttgatt tgagtggggt taggttggag ttttcatttt
    53221 taaccggatt catgtcatga ttttgcctcc aaaaattcat caaaaatgag taggtatacc
    53281 aaggaaaaga agtctcacta actctctgat tgtggacagt aaaggaggca aaatcatatg
    53341 gaattcacat acgaaaaaaa tgaattacta aaaaaaatgg gtttctttat ccgagattcg
    53401 aaaaaaaaaa aataacgatt gaaatgggct tttgttttcc gttttatgtt ctgctctgaa
    53461 cgagcccccc ataagcaggc ttatgggaat gattttattt tgatgaacca agcaaccacg
    53521 agcgaccggt tacaaacaac aaaaaataca gtaataatga aaactataga actttttgta
    53581 tttcaatttg gattattata ttattattat attattatta tagggctata cggactcgaa
    53641 ccgtagacct tctcggtaaa agagatcgaa ctgattctta tcaaaatgat tcgaactctt
    53701 tcaaagaccc aacatgcatt tttttttttt gcattgggct ctttcattaa ctgctagaaa
    53761 tatcagttag tctaccatat tttttttctt gacagaaaaa taaggaaatg gctccacgtg
    53821 ctcggattca ttatttggat tgtgatatag gagcactacc aaagtgtttc aaagaaaggt
    53881 tatcttgacg taggtttgct tctggcctag attaacctaa gttaaatgga gtctctatca
    53941 tcccgattaa agaatcaaat atgaaacttc atacgcctta aggttcatag gacaaaaaga
    54001 gaatttttga ggtccttata ctcattatgc ctagcattga atagactagg tattcacctt
    54061 atcaatatct caaatcaatg gtggattcca tttggttcct aaatgggaac ctgaatcgaa
    54121 ccgaaccatt tgtcaggcta ttgttctctt gttttgttcc ctaaaaatcc tggagtcaga
    54181 cattgatttc tgaaaaagat caattctttg attgcatgat ggactcttct gaaaaacatt
    54241 ggcgcgcgtg taaacgaggt gctctaccta actgagctat agcccttgtg cttgtgatac
    54301 atattttatc atattatgta gataatttct tgtcaagatg aatattccat gatccaacat
    54361 cgtatctctt tgatcttttt gattggtatt gcttcgaagt cttattgcat ttataatcca
    54421 tcaatgggag gggtcctttt tttttttctc cttataatga taaatgacct acttaactca
    54481 gtggttagag tattgctttc atacggcggg agtcattggt tcaaatccaa tagtaggtag
    54541 aacttattag ataccatggt caacggtatc taataagttt ttctacttac tgattttgta
    54601 tcttttctat cctattcgat ttgattttcg aattgaaact aacacttttt tccttacatc
    54661 agaatccgat tccacttgat tgtatttgat tggattcaat cggaagaatc catatgtgta
    54721 taaacaaaaa ttcttttgat taggattatt cgattcgggc gcaccgacta gttacgaaat
    54781 cacattgaga acctctactc gtgtcctagc tcgtctgaga gctagatttg cctcaattgt
    54841 ttgtctctta ctttcagctt tcctcaagcc ggcttccgct atttcaagag tttgctgagc
    54901 ttcttgggga tcaatgtcac tactcttctc cgcatcattt actaaaacgg tgatctcatt
    54961 attacctatt ctagcaaaac cgcccatcag agccatcgtt aaccattggt cattaaagcg
    55021 tattctcaaa atacctatat ctacagctgt ggcaataggc gcgtgatttg gtaatacgcc
    55081 aatttgtcca ctattagtag ataaaacgat ttctttcact tctgaatccc aaacaattcg
    55141 attaggggtc agtacacaaa gatttaaggt catttcttca aattgttctc catttctaag
    55201 tttgtagcct tcgcagtaac ttcatcgatg ttacctacta aataaaaggc ctgttcagga
    55261 agactatcta attctccgga cagaatcaat ttaaagcctc taattgtttc tgctagacca
    55321 acatatttcc ccggagaacc ggtaaatact tctgctacga aaaagggttg tgataagaaa
    55381 cgctcaattt tgcgggctct tgctacggtt aaacggtcct cttcggataa ttcatccaac
    55441 ccaaggatag ctataatgtc ctgaagttct ttgtaacgtt gtaaagtttg cttaactctt
    55501 tgcgcagttt cataatgttc ctcaccaacg atccgaggtt ggagcatagt tgacgtcgaa
    55561 tctaaaggat ctactgcggg atagatacct ttggcggcta atcctcttga tagtacggta
    55621 gtcgcatcta aatgtgcaaa tgtcgtggca ggagcggggt cggtcaaatc gtccgcaggt
    55681 acataaacgg cttgaatgga agttatggac ccctccttgg tagacgtaat tctttcttgt
    55741 aaagaaccca tttcggtact aagggtaggt tgataaccca cagcggaagg cattctaccc
    55801 aataaagcgg atacctcgga tcccgcttgg acgaaacgga aaatattgtc gataaataga
    55861 agtacgtctt gttcattaac atctcggaaa tattccgcca tagttagggc agtcaaacca
    55921 actctcatac gagctcccgg cggttcattc atctgaccgt agactagagc cacctttgat
    55981 tccgcaaggt tttgttcatt aattactcca gattctttca tttccatgta aagatcattt
    56041 ccttcacgag tacgttcacc gactccgcca aatacggata cacccccatg agctttggca
    56101 atgttgttga tcaattccat aatgagtact gttttaccca ctccagctcc cccgaatagt
    56161 ccgatttttc ctccccgacg ataaggagct aaaagatcta ctaccttaat tcctgtttca
    56221 aaaatagata attttgtatc taactgtata aaggcaggcg cagatttatg aataggagat
    56281 gttgtgcgag tatctacagg acctaaatta tcaacaggct cgccaagcac gttgaaaatt
    56341 cgtcctagag tcgctccgcc aactggaaca cttagaggag ctcccgtgtc aatcacttca
    56401 attcctctca ttagaccatc tgtagcactc atggctacag ctctaactcg attattccct
    56461 aataattgct gtacctcgca agtcacatta attggttgac cgacagtatc tcgaccctta
    56521 actatcagag cgttgtaaat attaggcatc tcccctgggg gaaaggctac atccagtacc
    56581 ggaccaataa tttgagcaat acgtcccagg tttttttttt caagtgcgga acccccagga
    56641 ccagaagtag taggatttat tctcataata ataataaagt gaaatatatc aaaaattttt
    56701 tacgaaattt atcaaatcca aaaagaaaat cttcgatagc aagttgatcg gttaattcaa
    56761 taagaaatgg gggttagcac tcgattttgt tggtagcgtc caaccgaatg caattcaatt
    56821 gtttatttat ggaatttcaa tgaagaaatt ttaaagttca aacaacccat tttcaaaatc
    56881 tcaagtggat gaataaaatt cttgagaaag tatttgattt ctctatcatt accagccata
    56941 ttatctacgg aattcgaacc tgaacttttt tttttgattc attatttctt gtcccttatt
    57001 tcttattctt attttagcat atcaatttat gtctagtcta ttcttttttt atacccccct
    57061 ttttatttta tggatgaatt ccgcatattt tcttttcaca tctaggattt acatatacaa
    57121 cgtatattcc tgtcaacagt caatttctta atatttagat attttgattg aaaaaaaaaa
    57181 agtaagggat tcaaaacttt aaaaacaagg attgggttgc gccagacata tgaaagagta
    57241 tacaataatg atgtatttgg tgaatcaaat accacggtct actaaaaaaa ataaggagac
    57301 gttctgatta gttgataata ttaaatgcaa tttttgtgaa agattcctgt gaaagggttt
    57361 cattaactcc taatttatgt cgagtagacc ttgttgctgc gagaattctt aattcatgag
    57421 ttgtagggag ggacttatgt caccacaaac agagactaaa gcaagtgttg gattcaaagc
    57481 cggtgttaaa gattataaat tgacttatta tactcctgac tatgtaacca aagatactga
    57541 tatcttggca gcattccgcg taactcctca acccggggtt ccgcccgagg aagccggggc
    57601 cgcggtagct gcggaatctt ctactggtac atggacaact gtgtggaccg atgggcttac
    57661 cagccttgat cgttataaag gacgatgcta caacattgag cccgttgctg gagaagaaaa
    57721 tcaatatata tgttatgtag cttacccttt agaccttttt gaagagggtt ctgttactaa
    57781 catgtttact tccattgtgg gtaatgtatt tgggtttaaa gccctgcgcg ctctacgtct
    57841 agaggatcta cgaatccctc ccgcgtattc aaaaactttc caaggccccc ctcatggcat
    57901 ccaagttgag agagataaat tgaacaagta cgggcgcccc ctattgggat gtactattaa
    57961 acctaaattg ggattatccg ctaagaacta cggtagagca gtttatgaat gtctacgtgg
    58021 tggacttgac tttaccaaag atgatgagaa cgtaaactcc caaccattta tgcgttggag
    58081 agaccgtttc ttgttttgtg cagaagctat ttataaatcg caggcagaaa ctggtgaaat
    58141 caaaggtcat tacttgaatg ctactgcagg tacatgggaa gagatgataa aaagggcggt
    58201 atttgccaga gagttgggag ttcctatcgt aatgcatgac tacttaacag ggggattcac
    58261 cgcaaatact agcttggctc attattgccg agataatggt ctacttcttc acatccatcg
    58321 tgcaatgcat gcagttattg atagacagaa gaatcatggt atacactttc gtgtactagc
    58381 taaagctttg cgtatgtcag gtggagatca tattcactca ggtacagtag taggtaaact
    58441 tgaaggagaa agagacataa ctttgggctt tgttgattta ctacgtgatg attttattga
    58501 aaaagaccga agccgcggca tttatttcac tcaagattgg gtctctttac caggtgttct
    58561 gcccgtggct tcagggggta ttcacgtttg gcatatgcct gctttgaccg agatctttgg
    58621 ggacgattcc gtactgcaat tcggtggagg aactttagga cacccttggg gaaatgcgcc
    58681 aggcgccgta gctaatcgag tagctctaga agcatgtgta caagctcgta atgaaggacg
    58741 cgatcttgct cgcgagggta atgaaattat ccgtgaggct agcaaatgga gtgctgaatt
    58801 ggctgctgct tgtgaagtat ggaaggagat caaatttgaa tttgaagcaa tggatacttt
    58861 gtaatccagt gattaacgtt tggtttatta gttgaattgc aattaaactc ggcccaatct
    58921 tttactaaaa ggattgagcc gaacccaacg aatttattgt atagattttg gatactacat
    58981 atttatctag atatataaga tctgaaatac aaaatagaag actaaacaca actctttcta
    59041 ttgttgtgtt gggtccacaa ttaatcctat gggcccttag gattggtgta ttcttttcga
    59101 tcccgtagtt tcgtcatgga tcgagccaag tatcacaact tcttctaccc atcctgtata
    59161 tcgtcctttt cgttccgtgt tggaatataa acttattata ttagtagata gtagacggga
    59221 ttttacaaaa aaagctcttc atattcatag gagagaacaa atatttattt tttcaatgcc
    59281 aattttacac aatatgggga caaccactat ttataattga aaaagatcgt atagagtgaa
    59341 gcgatactcc ggggtctcac aaaagagaat gatttctttc aattgactat tcatctattg
    59401 tattttcatc taaatagggg caagaaagtg ctatggaaaa atggtggttc aattctatgg
    59461 gggagttcga atacaggtgt gggctaagta aatcaatcga tagtctgggt cctattaaaa
    59521 ataaaaatac cagtgtaagc gagggcccgg ttagaaatga taaagataaa aacattcata
    59581 gttggggtga tagttctagt tacagcaatg ttcatcattt agttagcgtt agggacattc
    59641 ggaatttcat ctctgatgac accttttttg ttagggatag taatagggac agttattcca
    59701 tatattttga tattgaaaat caaattttag agattaacaa tgatcattct tttctgagtg
    59761 aactagaaag ttctttttat ggttttcgta attattatta taggaataat ggatctaaaa
    59821 gtgacgatcc cgactatgat ccttccatct ataatagtaa atcgagttgg aataatcaca
    59881 ttaataattt cgttgactct tatcttcagt ctcaaatctg tattgatagt cccattttaa
    59941 gtagtagtaa caattacagt gacagttaca tttataatta catttgtggt gaaagtcgaa
    60001 atagtagtga aagcaaaagt tccaatataa aaacgagtac gaatggtagt gatttaacta
    60061 taagaaaaag ttcgaataat cttgatgtaa ctcaaaaata caggcatttg tgggttcaat
    60121 gtgaaaattg ttatggatta aattataaga aatttttgaa gtcaaaaatg aatatttgtg
    60181 aacaatgcgg atattatttg aaaataagta gttcagatag aatcgaactt tcggttgatg
    60241 caggtacttg ggatccgatg gatgacggca tggtttctct ggatcccatt gaatttcatt
    60301 cagaagagga accttataaa gatcgtattg attcttatca aaaaaaaaca ggattaacag
    60361 aggctgttca aacaggtaca ggtcaactaa acgggattcc cgtcgcaatt ggggttatgg
    60421 attttcagtt tatggggggt agtatgggat ccgtagtagg cgagaaaatc acccgtttga
    60481 tcgagtacgc taccaataaa cttttacctc ttattctagt gtgtgcttcc ggaggggcac
    60541 gcatgcaaga aggaagtttg agcttgatgc aaatggctaa aatatcttct gctttatatg
    60601 attatcaatc aaataaaaag ttattctatg tatcaattct tacatctcct actactggtg
    60661 gagtaacagc tagttttggt atgttggggg atatcattat tgccgaacct aatgcctata
    60721 ttgcatttgc gggtaaaaga gtaattgaac aaacattgaa taagacagta cctgaaggtt
    60781 cacaagcggc tgaatattta ttccataagg gcttattcga tccaatcgta ccacgtaacc
    60841 ctttaaaagg tgttctgagt gagctatttc agctacacgc cttttttcct ttcaataaaa
    60901 attcaatcaa gtagagtctt gagttcaact ttttttttgt ggcgaacaac tagttagtta
    60961 gtttatcaga atcaaaataa aaaaccgaaa aaatgaattt ttatttggtg acataagatt
    61021 taattgtaga aagaatcatg cggataattg ttgttttttt accgatattg ctgattagta
    61081 atatcggtaa aaaaacaaca aagcgaattc ttccttcgaa ttaggaggca aggcaaataa
    61141 aacaaatttc gtgttctgtt cgcctcttct atatgtatat atttcaaata tagaaaatat
    61201 agaatcttgc atctttctat atctcccaag aagtcccctt tttataagaa tccctgctct
    61261 tgggtcggat tctaacgaat ctttcgggga tttttaaatt tttaagagac tcttttttta
    61321 ttaaatttat taaaaaagaa attagaagaa gaagataaga acaatataag aataaaaata
    61381 aaagaagtaa gaataataaa gaaagtggat tatcatacat acatctattt catgtagaaa
    61441 gatgaataag ttcgtttatt tagttcgaca ttgcttgcac ttattatata tactcacttc
    61501 gatatactta gtatactaat atacgaatta taatatgaat tataattatt ataagatatc
    61561 cttataacaa taacaggtac aaatattaaa tattaaatcg aggtacccca ttctatgaca
    61621 attctcaaca acttaccctc cctttttgtg cctttagtgg gcctagtatt tccggcaatt
    61681 gcaatggcct ctttatctct tcatgttcaa aaaaaaaaga ttttttaaat ctgatgtggt
    61741 caaatctcat ctagtttttt tttcaagact tggcgaacaa ggatatccat ttagtagaat
    61801 attgtataag aataacaggt ggctttctcc gaacataaat gaaaaagatc ttatacatgc
    61861 gtaaacatga tatatggaca gacgaattct agcaattaaa aaaaaggctg ggatccgaac
    61921 tcatgtctga aattaaagta aatctatcca tatgtatgta gctattgata gggaatcata
    61981 tgaaggagat acttttattt tattatatct aaccaattcg attaattact actaaaagtt
    62041 cacatcagaa tagtactagt tgatgagagt tacttcggaa aaaaaagtaa agtgaaactt
    62101 tttttttgtt attccataaa atgcaactgg atctactatg tatgagttgg cgatcagaat
    62161 atatatggat agaatttata gcaggatctc gcaaaacaag taatttctgc tgggcgttta
    62221 tccttttttt aggttcatta ggattctttt tggttggaat ttctagttat cttgataaga
    62281 atttgatatc cttctttccg tctcaacaaa tccttttttt cccacaaggg atcgtaatgt
    62341 ctttctatgg gatcgcgggt ctctttatta gttcctattt gtggtgcaca attacatgga
    62401 atgtaggtag cggttatgat cgatttgata gaaaagaagg aatagtgcgc atttttcgtt
    62461 ggggatttcc tggaaaaaat cgccgcatct ttttacgatt ccttatgaaa gatattcagt
    62521 ccatcagaat agaagtaaaa gagggtattt atgctcgtcg tgtcctttat atggaaataa
    62581 gaggcctggg agacgttccc ttgactcgta ctgatgagaa tttgactcca cgggaaattg
    62641 agcaaaaggc tgcggaattg gcctatttct tgcgtgtacc aattgaagta ttttgaaaaa
    62701 agaaactgca aaataaatgc tttctcagca agaggaaaac ccctaagaat cctttttttt
    62761 ctataagcat aacttactta attaaagttt cttcagaacg cctcgtgggg ccaaagcaag
    62821 gcaaacgtgt acgtggcggc cataagccat aatataaaac gaaacctttt ttgtttttgt
    62881 ctgtcaattt ttttttgaaa tatttgatat tttctttttt aataaacagg aagttctttc
    62941 atttcgaaat ccgaaaaata ttcattattg gaatctttat ttgaatcttt cgggcattca
    63001 tcaaagggga gtaattactt cgaatattta atcaattaag atatctgaaa acaatctatt
    63061 tttttattat ttcttcattt gaattcgaat tcgaagtgga ttcttcttct atttctgtat
    63121 tttttctaca ctagattaaa ggactaacct ctgaatcaca actaaaaaat gggggctcga
    63181 ttaataaatt aataattaaa atgaggtgac aattcacaga tgaaaaaatg acaaaaaaga
    63241 gcgcatctat tccccttcga tatctttcat ttatagtatt tgtagtcttt ttgccccggt
    63301 ggatcactct ctcatttaat aaaagtctag aatcttgggt tactaattgg tggaatacta
    63361 ggcaatccga aacctttttg aacgatattc aagaaaagag tattctagaa aaattcatag
    63421 aattagagga gctatttctc ttggatgaaa tggtaaagga attcccggaa agacatctac
    63481 aaaagtttcg tatggggctc cacaaagaaa caatccaatt gatcaagata cacgatgagg
    63541 atcatatcca tacaattttg cacttctcga caaatctaat ctgtttcgtt attctaagtg
    63601 cttattctat tctgggtaat gaagaacttg tttttcttaa ttcttgggtt caagaattcc
    63661 tatataattt aagcgacaca ataaaagcct tttccattct tttagtaact gatttatgta
    63721 tcggattcca ttcgccccac ggttgggaac taatgattgg ctatgtctat aacgattttg
    63781 gattttttca taatgatcaa attatatctg gtcttgtttc cacttttcca gtcattctag
    63841 atacaatttt caaatattgg attttccttt atttaaatcg tgtatctccg tcacttgtag
    63901 tgatttatca ttcaatgaat gactgaaaaa cgagtcaatt agaatgtttc ttactttgta
    63961 cctaagcaaa gcattccagg tcgtacttac cttactcttt ctacccattc agaggattcc
    64021 tcctatattc cagtaaaatt atttcagtaa atagcaaaat cgtggatagg gaactatact
    64081 agcgacctac ccaattttat tgtagaaatt ttcgtgatca acgattggac catgcaaatt
    64141 agaaatactt tttcttcgat aaaggaagag attactcgat tcatttccgt atcactcatg
    64201 atatatataa taactcgggc ctccatttca aatgcatatc ccatttttgc gcagcagggt
    64261 tttgaaaatc cacgagaagc cactggtcgt attgtatgcg ccaattgcca tttagctaat
    64321 aaacctgtgg atattgaggt tccgcaagcg gtacttcctg atactgtgtt tgaagcagtt
    64381 gttagaattc cttatgatat gcaactgaaa caagttcttg ctaatggtaa aaaggggggg
    64441 ttgaatgtag gggccgttct tattttaccg gaagggtttg aattagcccc ccccagtcgt
    64501 atttctcccg agatgaaaga aaagataggc aatctatctt ttcagaatta cggccccact
    64561 aaaaaaaata ttcttgtgat agggcctgtt cctggtaaga aatatagtga aatcgctttt
    64621 cctattcttt ccccggatcc cgcgactaat aaagatgttc acttcttaaa atacccaata
    64681 tacgtaggtg gtaacagggg aaggggccag atttatcccg acgggacaaa aagtaacaat
    64741 acggtttata atgctacagc agcgggtata gtaagcaaaa tcatacgaaa agaaaaaggg
    64801 gggtacgaaa taaccataac ggatgcattg gatggacgcc aagcggttga tattatccct
    64861 ccaggaccag aacttcgtgt ttcagagggc gaatctatca aacttgatca accattaaca
    64921 agtaatccta atgtgggtgg atttggtcag ggagatgcag aaatagtact tcaagatcca
    64981 ctacgtgtcc aaggcctttt gttctttttg gcatctgttg ttttggcaca aatcttttta
    65041 gttcttaaaa agaaacagtt tgagaaggtt caattgtccg aaatgaattt ctagatccgc
    65101 aaatttatca acatcaggtt tgtaaaaaga acaaaatttt tgttcgcaat tccaattatg
    65161 ttatgtatga gcaaaaaaat tatgaaaagt cttttgcttg tttctattct ttttcgacca
    65221 aatgtcggga atttcttgta ctgcactcct aaatcatagt atatattgtg aagaaggcta
    65281 ttttacttta cccctccttt gttttgtcaa tccaagtggg aggggttatc acgactgtct
    65341 gattaaaata ttttagaatg cgtcagtcgt tttctattct aatcgaatca aattcgatta
    65401 gaactagata ctcatagaac tagatactaa gcataagata agtaaacgga gaatataaag
    65461 aaagcaggga taaataaggg aaacaaggga atcaaaaagg tattattcgt cgtcctagtc
    65521 ttcgacatca gaaagggaat tttccacatc cctttctggt gtcgaaatca taatggttct
    65581 tgattccatt cgtcaaagat tcctattctt agtttcgatt tttccaggtt tatcagaact
    65641 tttttttgtt tttttcttat gtatacatat aattaagtaa tgaaaaaaaa aaaatgaagt
    65701 tttttgaagc atcggaaaaa gtgatccatt ttctcattta tacgaacaaa acaaaatatt
    65761 atgattatta agaactcaac ggggcactac ccctcgaatc agacaaagaa agaagttata
    65821 ggccccgttg agttcttacg ctttgatgtc tataacgcag ttcatccgct tactacaggg
    65881 acgaacccaa tccggaatat gaaccataaa agaaaatgcc tattaaaccg atcacaggaa
    65941 taccagttac agtacctatt atccaaagag gaatccttcc agtagtatcg gccatttatc
    66001 ccacttccct ccacatttta tcaagtggtc gtgctagaga cataaacagt catagataat
    66061 tataagatta agatgcgatc cttccgactg ggataagata attcctacta tttttttatt
    66121 attctaatat tctcttttct tctcttaatt gaagaaataa ttggaaaata aaacagcaag
    66181 tacaaaaatg agtaataacc cccagtagag gctggtacga ttcaattcaa cattttgttc
    66241 gttcgggttt gattgtgtca tagctctcta attcggatta ggtttatcgt tggatgaact
    66301 gcattgctga tattgaccct aaaaaaaaaa cggtaggtac agctagtccg tgaacagcca
    66361 accatcgcac tgtaaaaatt ggataggttc gatctatggt cattgggtcc tcctaaaaag
    66421 atctactaaa ttcatcgagt tgttccaaag aatcaaaacg gccggttatt aatggaattc
    66481 cttgtcggct ctctgtaaaa tactcgtttg gacgagggct tccaaacaca tcgtaagcta
    66541 aacccgtgct cacaaataac caacccgcaa tgaataggga aggtatagta atgctatgaa
    66601 tgacccagta tcgaatactg gtaacaatat cagcaaaaga acgttctcct gtgcttccag
    66661 acatgctgag ctccacatat tcttgtacag tcaaaggggg atcgattccg taaaagataa
    66721 gatcagtaaa tggaaattca ctgaattgca atctttgtga gatcgtcaat atagtaccga
    66781 gggtactttt agaatctacc gaatcagtat agctatcctt cttctgacac agcaacgcaa
    66841 tttcaatcaa tatcgaaatg cagtgctaga aaatttcgtt cttcttttct tcttgctggt
    66901 cgatgtataa ctaggtacca ttcataggtg tcgaagaggt tttttatttt aatccccctc
    66961 tttttttttt aagaaattgg ttagtcgtcc agaaacaagt aacaaggatt cgatacaata
    67021 aaaaagaaaa aataaaatga aaatagaaaa tcgaacggat tccccaattt tgttccatat
    67081 tgatttcaaa aaggtttcgt ttttgaaatg aagttacatg acactgtttt tattagtatt
    67141 ttgaatatta ggttactcaa gagttgccca acgaatctgt tgattctgaa tcgtgggagg
    67201 tgtcgatgtc aaagatgatg aatttatttc tttttctacc cctaatcact ttagtttttt
    67261 tagtaccttc tagaataatt gatgaatcaa aaactttcaa ttgaactgag tctttcaatt
    67321 ggtataatat ttttgcgtat cctcgtatct ttcaaaagtg gaaacttagg aaagtgcttt
    67381 ctaaacatat gtataaaaag aacagatttc ctttagctcc tccatgccta ctataactag
    67441 ttatttcggt tttttactag cggctttaac gctaacctcg gctctattta ttggtctgag
    67501 taagatagga cttatttgaa attaattgaa tgaataattc ataaaaagaa atccttctgt
    67561 ggtattccat atatttggta gttccttacc gtgttaatta ccaattattg ggaattgaga
    67621 ttcctaagca atacgaatta atagtaatat ttcgggatag atattacctc cccttttccc
    67681 ttttcaaata aattaaattg aaatgattga agtttttcta tttggaattg tcttaggtct
    67741 aattcctatt actttggctg gattattcgt aaccgcatat ttacaataca ggcgtggtga
    67801 tcagttggac ctttgattaa tattaattca catctctttt tttaactgac ctcctccttt
    67861 ctttaattta atttttgggg gggtcaaagg tcaaattcag attgctgtat ttcagttcag
    67921 tggaattttc gatctaacaa gacaagagca gaatcacgct ctgtaggatt tgaacctacg
    67981 acattgggtt ttggagaccc acgttctacc gaactgaact aagagcgctt tcttaccaca
    68041 acggaaaaga ctgtaaagaa ggggattctt ttttttatat agtatagaac ccccccaaaa
    68101 atttcaaccc aaataaatac ttcttgcata tgtatactat cataaaattg aaaattatgt
    68161 attatgtatg tccaaattga atcgctctaa aatgtatctc tggttactgc ttcgaggagg
    68221 tagggatgac aggatttgaa cccgtgacat tttgtaccca aaacaaacgc gctaccaagc
    68281 tgcgctacat ccctttcaac tggtctacag tatcattgta gaaaatcccc gtcttgtttt
    68341 ccacatcctt attttatttc catttccttc ctttctatgc aaaatttatc ttgccatttc
    68401 ttcctcttgg tctcatatca tataacatat aataataaat taatattttt ctcgggaatt
    68461 ctcaggcgca aagggacccg tttttttgct ttaagaaaaa gaaaatcttc tctaccgaat
    68521 cattgcacat gtcaagttga atttttgatt ccacacacaa atacaggtgg tctttaacta
    68581 catatacatc tcttaccata atgtattaca atatggaata taaaaaaaag aaggaggatt
    68641 ctcaatgcga gattttaaaa catatctttc cgtggcaccg gtactaagta ctctctggtt
    68701 cgggtcttta gcaggtttat tgatagaaat caatcgtttc ttcccagatg cgttgacatt
    68761 tccttttttt tcattctagt tattgatatg gaaaggggtg aagaagatta gagatagagt
    68821 caaatatttg tgactaatct ctctttcccg tctttttttt tttcgaatta gatagattga
    68881 atacgggggt aaagagaaag aaaaaagtgg attcaacctc agttaaattc gggttaaggc
    68941 tcaaattaaa ttaagaatca aattaataat agagttaaaa gaaaacaaaa gggaaatgtg
    69001 actagaataa gagtatcatg caatacaaga tacttaaatg tgtactgcga ttagaaatcg
    69061 ctttcgaaat tgttgtatta cttattattt actatattaa ttgcaacaaa atttcataat
    69121 ttgattttga gttgttagcc acttctattt tttcgtccct tttcctttct tcttatttgc
    69181 gtcggatcgg aaaatagaaa cgctgggtga atcaaaaacc caaaggaggt tcatggcaaa
    69241 ggggaaagac gttcgagtaa gggttatttt ggaatgtacc ggttgtgttc gaaacggtgt
    69301 taataaggaa tcaacgggta tttccagata tattactcaa aagaatcgac acaatacacc
    69361 tagtcgattg gaattgagaa aattctgtcc gtattgtttc aaacatacaa ttcatgggga
    69421 gataaagaaa tagatataga tcgaacctag tgcttgggtg tcaccctttc aaggaacatg
    69481 aaaaaaattt agatatatat ttctattatt tcatatattg aaataaaaac aactaaataa
    69541 atatagacaa acccaatcct atgaatttct tctataattt ttttttgatt tgatcgaaat
    69601 agtattttag ggataaggaa taaacaaatt atggataaat ccaagcgact ctttcttaaa
    69661 tccaagcgat cttttcgtag gcgtttgccc ccgatccaat cgggggatcg aattgattat
    69721 agaaacatga gtttaattag tcgatttatt agtgaacaag gaaaaatatt atctagacgg
    69781 gtgaatagat taaccttaaa agaacaacga ttaattacta ttgctataaa acaagctcgt
    69841 attttatctt cgttaccttt tcttaataat gagaaacaat ttgaaagaag ggagtcaacc
    69901 accagaactc ctggttttag gaacagaaaa aaataggctt acttttcaat tgaatcaaaa
    69961 ttctaatccg aactcaaaaa cagatggacg ttttgttcaa aaaatccgag aatcattcgt
    70021 gtcgtaagaa aaaaaagaat cgggtaagag gaataaattt ttttatcggg cgtgttcgct
    70081 cattttgacg actttatcat attatcagat tttataatac taatttctac tctaccttcc
    70141 cggagttcat tctccagaga attccatttc aaaaagtttg gcggattcct tccaatcccc
    70201 ttattttatg atctcgttgg aaatcatata aagataattc ctatttgata tagctatttg
    70261 tgcaaggatt ttacgattaa gaagcaactg ccccttatac agattgtgta ttaatctact
    70321 ataaatatag gatgcccccg ccccgcgaat tactgcattt attcgagtga tccacaaacg
    70381 acgaaaatcc ctttttttcc tatctctatc acgatgcgcc gaaaccaaag ctcttatttt
    70441 ctgttgaata attgttcgag taagtcttga atgagccccg cgaaaactgg atgcaaataa
    70501 acgcattttt gttctacgtc tccgagctat atatcctcgt ctaattctgg tcattgagta
    70561 aatgaaactt taatgaataa ctaattgatt tcctttcttt cagttattct tttccccctt
    70621 cctagtctat taataacaaa acggattctt ccaatttata aaataaaaat tccaatggct
    70681 tttgctacta taaccttccc taccacgctt ttttcctttt ttctaggcat tggaaaaatc
    70741 aaaatagaaa tagctaaaga aattgtgggt tccatcgtct ctatggttac ttcttaaacg
    70801 gtgaggtctt ctctatacac cggagccctt tccttcattt tattggtaac ttgtacagtt
    70861 accactcttt ggctctaccc atgaattttc cagtaatggg tctttcataa tgagatatac
    70921 cttatacagt aacggtattt aattatgaag attggttggg tagctgacct tgtgagtccg
    70981 ttcttctaaa cataatattt ctactttttt aaataggatt tcccccgctt aatgggtaac
    71041 tatttgttac caatggggaa ttctttctca tcttaaattg aaaattcagg tgatttaatt
    71101 tgcaccaatt gaaaccataa atttcataca caatagaaag atatgataga tccatctttt
    71161 ttagatagtg aatggagttc ttccattcta tccgattcac cggtactgat cattgatact
    71221 ggaaaaattg ttttttcttt tgttttgtct cagtccatga tttaaacgag tcgcacatac
    71281 accctcgtac atgttcctcg acgctgaggg catcccccaa gagcggggga tttcgtgacg
    71341 tttctgattg gctgtcttgg gtttctaata agttgtttaa tagttggcat gctgaattat
    71401 acattatggg ctggtttaga ttgatcctaa ccggatgatt atggatttat tcgatttcaa
    71461 tatattaata gaatattaaa cccttaatta agtaattaag aagtaagaag ataaaatctt
    71521 aaatcgtata tttgcacgaa gctatttttt atccaaccgc tacaaaatca acaattccat
    71581 gaacttgggc ttctgttgct gacataaaag tatccctttc catgtcttcg gatacagccc
    71641 ataagggctt gcctgttctt tgtacataaa cccttgtaag gatttcgcgc agtttcagta
    71701 gttcttccgc ttccaggata agttcggacg tttgtgcctc ataaaaaccg gcagcaggtt
    71761 gatggatcat taccctgatc atataatata acacaatcaa aggttcctgt atctcgcacg
    71821 aggaggcaag gcgaagagat aaagaataaa ataagaaaaa gatagaattg aacaaccgta
    71881 cgggcatttt ttttcacatt gcatacggct ccacaatgga atttttttac ctttcatcga
    71941 agaaagagaa aatgtgggat ctattatacc cagatcggta aatgatccaa ttaccaccct
    72001 tctttttttt ttcggaggag ttccaaaata ctatgatggc cccgttgctt taatatattt
    72061 atttcgtctg tgattcagca atcccaaagt ttcttttttt ttttttcgta ctctttcata
    72121 acataaatgt tgttaataac ctgccggtgt gaaaaaagtt tgtgacgctg aaatcgacct
    72181 acgataggta agataaaatc ggaaataccc ttcctttatc tcatactact ctttcgatac
    72241 ataatctaat attttgaaaa acaataaaaa atttgcatat cgaattcgaa gtgccatgct
    72301 aatattactt aatattaata attcatatgg cgaaggcata gtcttctttt ttctcttaaa
    72361 taaaaaaccc attggcgcca agcgtgaggg aatgctagac gtttggtaat tgctcctccg
    72421 accaggataa aagaccccat tgaggcggct aatcccatgc atattgtctg tatatctggt
    72481 cgcacaaatt gcatagtatc ataaatggct attccaggta ttacccatcc gccgggagag
    72541 tttataagca aatacagatc cttggtctca ctctccgaac tgagatatac aaaaagacca
    72601 ataagttgat tcgaaacatt gctatcaatc gcttggccta aaaaaattaa tctttctcga
    72661 taaagtcggt tgattcggat aaaattgtat cccttaggag ccgtacgggc accttttgat
    72721 gcatacggtt caacaaaact aaaacttgcg aaaaaaaatc aatgtgtagc ttccagccct
    72781 ctttcttttt ttatagcgga ctccttttaa tgaaggaagg ggcttctctt tcatttttga
    72841 agaacgatgc gtttggccgg ttttcctata atattagaat ataaaaaaca gttttatcgc
    72901 actaactttt cattgatgta ttttttcatc gagatccaat ccaaaaatca cgatgccatt
    72961 ttcttgttcc tgaatgggct tcttccattt ttttaggttt atgctctact ccgagtaagg
    73021 atccgcccga ttttgatttg cacatatagg acaaatgacc ccaataccac gtctttgttt
    73081 tttttttttt tttcattttt tctcaatttt tcaattcatt tcttttatgt cttccgccaa
    73141 atattcgacg tatccattat atttattatt cgattgatta actgttttgg atcagtgcta
    73201 tttaataatt tctttctaaa tagagttgtt tatgatatct ataagtccta ataatagata
    73261 tattaccaat tgggtttttc taaacggagc ctggatactt aattttattg gtccagccaa
    73321 gtcgaccata aattatttga attgttaata ttaatctgga tacctcttca caaaacggat
    73381 ctaattgcat ttcattgcac ttcacgttac aaatttttga tgattcaatc gctttttttg
    73441 ggggcgaaag agaggatatc tcgatcgggg gagagaatgg ggaaatccca tatgacccaa
    73501 tatatctgac agggcgcact atatgtcaat ccaagttgga tttcgctctc cgggagttcg
    73561 aaaaggaact tttggaacac caataggcat aaactgaaag aaaaaagaat taagtactct
    73621 atttcacttt gatgtggaaa cgtaataatg gttttattat tttaataata ttagctttat
    73681 cgtcatattt tctacataga tagaataagt tcataaaata aaggaaaaca aagaaagttt
    73741 ttacgaatag gtactttgaa tgatgactaa atatggatgc atgcgctctt cgaaaaggga
    73801 ataaaccccc attgcgtatt ggtacttatc gagtatagaa tagatctgct tctctttttt
    73861 cctatgaacc aaattgttcc atttttacta aaagaataga acaaatagta accctttttc
    73921 cgagataatc cactgaaaaa aaaaggggtc catagcatag ttttttcaat gcaataaagt
    73981 tacatagtgt ctattttttg ttgataaagg ggtattacca tgggtttgcc ttggtatcgt
    74041 gttcatactg tcgtattgaa tgatcccggt cgtttgcttt ctgttcatat aatgcataca
    74101 gctctggttg ctggttgggc cggttcaatg gctctatatg aattagcagt ttttgatccc
    74161 tccgaccctg ttctcgatcc aatgtggaga caaggtatgt tcgttatacc cttcatgact
    74221 cgtttaggaa taaccaattc atggggcggt tggagtatta caggagggac gataacgaat
    74281 ccgggggttt ggagttacga aggtgtagcc ggggcgcata ttgtgttctc tggcttgtgc
    74341 ttcttggcag ctatctggca ttgggtgtat tgggatctag aaatatttgg tgatgaacgc
    74401 acaggaaaac cttctttgga tttgcctaag atctttggaa ttcatttatt tctctcagga
    74461 gtggcttgct ttggctttgg cgcatttcat gtaacaggat tgtatggtcc tggaatatgg
    74521 gtgtccgacc catatggact aactggaaag gtacaatctg taaatcccgc gtggggtgtg
    74581 gaaggttttg atccctttgt tccaggagga atagcctctc atcatattgc agcagggaca
    74641 ttgggcatat tagcaggctt attccatctt agtgtccgcc cgccccaacg tctatataaa
    74701 ggattacgta tgggcaatat tgaaaccgtt ctttccagca gtatcgctgc tgtctttttt
    74761 gcagcttttg ttgttgctgg aactatgtgg tatggttcag caactactcc tatcgaatta
    74821 tttggtccca cccgttatca atgggatcag ggatactttc agcaagaaat atatcgaaga
    74881 gttagcgctg gactagccga aaatcaaagt ttatcagagg cttggtctaa aattcctgaa
    74941 aaattaactt tttatgatta catcggaaat aatccagcga aagggggatt attcagagcg
    75001 ggttcaatgg ataacggaga tggaatagct gtcgggtggt taggacatcc tatctttaga
    75061 gataaagaag ggcgtgaact ttttgtacgt cgcatgccta ctttttttga aacatttcca
    75121 gttgttttgg tagacggaga tggaattgtt agagccgatg ttccctttag aagggcagaa
    75181 tcgaagtata gtgtcgaaca agtaggcgta accgttgagt tctatggtgg cgaactgaac
    75241 ggagtgagtt atagtgatcc tgcgactgtg aaaaaatatg ctagacgtgc ccaattgggt
    75301 gaaatttttg aattagatcg tgctactttg aaatccgatg gtgtttttcg tagcagtcca
    75361 agaggttggt ttacttttgg acatgcttcc tttgctctgc tcttcttctt cgggcacatt
    75421 tggcatggtg ctagaacctt attcagagat gtttttgctg gtattgaccc agatttggat
    75481 gctcaagtgg aatttggagc attccaaaaa cttggagatc caactacaag aagacaagta
    75541 gtctgatgca gcattgctct gttatttttc gcttctcact tctattttct ctttgtgatt
    75601 ttacatagga tactgaaaaa gtctggattt aaatctccgc cctttcgcct tttctttgat
    75661 ttttttttct ttaatcgggg agatgatccc caataaacag gtatggaagc tataattgta
    75721 aaccgcgatc aaatttatgg aagcattggt ttatacattc ctcttagtct cgactctagg
    75781 gatcattttt ttcgctatct tttttcgcga accacctaaa gttccaacta aaaaatgaaa
    75841 tgatttttca ttatctgaat tgatttttca ttatctgaat tgatttttca ttatctgaat
    75901 tgaagtaatg agcctcccaa cattgggagg ctcgttactt caactagtcc ccgtgctctt
    75961 cgaacgggtc tcttagttgt tgagagggtt gcccaaaagc agtatataag gcgtacccag
    76021 taaaacttac aagtaatcca gatatagaga tggcgactag ggttgctgtt tccattatta
    76081 tataatttca agaccacaat ggatctatga taagattgtt tatttacaac ggaatggtat
    76141 acaaagtcaa cagatctcaa tgaatacaaa ataggattta tggctgcaca aactgttgag
    76201 ggtagttcta gatctggtcc aagacggacg tctgtagggg ctttattgaa accattgaat
    76261 tcggaatacg gtaaagtagc tcctggatgg ggaactactc ctttgatggg tgtcgcaatg
    76321 gctctatttg cggtattcct atctattatt ttggagattt ataattcttc cgttttactg
    76381 gacggaattt cactgaatta gatttataag aaccctagct tttaaataaa aatacaaaaa
    76441 acgatgcatt taggcctcgg ctttttattt tatcttattc ttttttggta gttcgaccgc
    76501 gaaatttttg tgtttctgta tttccggaat atgagtgtgt gacttgttat aattgatcct
    76561 attgagagta cagagagtgg gtctgtcgtc ttgatagaga tggttttacc ccgtcggata
    76621 ttcattctag tatctggagc acggaatata tgaaatatat cacgaagtat ttgaactatg
    76681 attcatactt aatattcaga cctcgtggcc ggattcctca aatttttcca aagaaaaaag
    76741 ttttcaattg aaagagtttt cttctttcaa attcccgttt ctgctttgat tttgctcaaa
    76801 gaacaaactt ttctttctag ttttagtcat tctatcgatt ctactcgttg aataaatgat
    76861 gatccaacgg ttcttactca gggaatcctt gacttagctt gaaggtttta ttgaatcatc
    76921 gtggttctag tatgaattta aggtttcaat tgattcctag ggtcttaaca agaaaattcc
    76981 tatcaataat aaagaaaaca aaagtaaagc tacattacat acaaattaaa ataacagatg
    77041 aaagaaaaaa atagggaaat agaagattca agaggcctgg aacgatcaac agaaagacaa
    77101 gtgagcctac ttgatttttt gacattctaa ttataacaaa aaaaaaaaaa agagctttca
    77161 tatttttagc gaaaattgaa tcaaaagatt aagaagtttc caattttcta ttccatacct
    77221 attttaacct gtttttggtt ttttttgttt gagctgtacg agatgaaatt ctcatatacg
    77281 gttctcagag ggggagtccc cttggtttac ctatctcaat aaagtctacg attggttcga
    77341 agagcgtctc gagattcagg cgattgcaga tgatataact agtaaatacg ttcctcctca
    77401 tgtcaacata ttttattgtc taggaggaat tacgcttact tgttttttag tacaagtcgc
    77461 tacagggttt gctatgactt tttactaccg tccgaccgtt acggaggctt ttgcttctgt
    77521 tcaatacata atgacggaag ctaactttgg ttggttaatc cgatcagttc atcgatggtc
    77581 agcaagtatg atggtcctaa tgataatcct gcacgtattt cgtgtgtatc tcactggtgg
    77641 ttttaaaaaa cctcgcgaat tgacttgggt tacaggtgtg gttctggctg tattgaccgc
    77701 atcctttggt gtaacaggtt attctttacc ctgggaccaa attgggtatt gggcagtaaa
    77761 aatagtaaca ggcgtaccgg aagcgattcc ggtaatagga tcgcctttgg tagagttatt
    77821 acgtggaagt gctagtgtgg gacagtccac tttgacgcgt ttttatagtt tacacacgtt
    77881 tgtattacct cttcttactg ccgtatttat gttaatgcat ttcctaatga tacgtaagca
    77941 gggtatttct ggtcctttat aaagaatata gagagatttg taatcaatcg ttttttttat
    78001 tacgtggggg aggaacaata atatttcatt gctacaaata tggattattg acaaagaata
    78061 agacatgtat tttgaaattt cccctcaact ccacaatatt gtattattta tttgacatga
    78121 atgaatagtt gaagggaatt ctccgaagag aaaatggatt atgggagtgt gtgacttgaa
    78181 ctattgattg ggccgtgcag aagtatgcct ttatctgcta cattgaaatt cacaaaaaaa
    78241 tgtgtcttta ttccaaccgc cgccctatag agaggatagg ctgggttcgc ttgaagagaa
    78301 tcttttctat gatcagaccg aagcatgccg tgcatgaata ggctccgtaa aatccagtat
    78361 aagtaaaatc ccgtagaata agtgatgtgg cataatcccg atttttttta gttattttac
    78421 ttacttattt tttagttatt ttacttactt aatagtatgg aaatgcattc atttcttctg
    78481 catcgatccg ttttatgatc ctatcggagt gaaacaaagg atctaaagaa gagcagcggc
    78541 tagactatat tagtaacaag caaatccttt gtacgcgaaa aaaaaatata actcgatcca
    78601 tttttttgtg gggataaggg tgaatcgcaa gggctgagac aacccagaaa gctcttgatt
    78661 atgatcaata ttgtaagcct acttgggtat ggagcattta cctgtaagaa cttaattctt
    78721 tgcaatggat agttgcaact tcgtaaaatg gaagtaaaat ggaatccaga aatagaatta
    78781 ttcatatatg tgtggatatg gctaaatata gcttttctaa aatctatata tatttttttt
    78841 ttatatgtat ccgtttagtt cggtggattc ttgctcgagc cggatgatga aaaattatca
    78901 tgtccggttc tttgggggga tggatctata agaattcacc tatcccaata acaaaaaaac
    78961 ctgacttgaa tgatcctgta ttaagagcta agttggctaa aggtatgggt cataattatt
    79021 acggagaacc cgcatggccc aacgatcttt tatatatttt tccagtagta attctcggta
    79081 ctattgcatg taatgtaggc ttagcggttc tagaaccatc aatgattggt gaacccgcgg
    79141 atccgtttgc aacccctttg gaaatattac ccgaatggta tttctttccc gtatttcaaa
    79201 tacttcgtac agtacccaac aaacttttgg gtgttctttt aatggtttca gtacccgcgg
    79261 gattattaac agtacctttt ttagaaaatg ttaataaatt ccaaaatcca tttcgccgcc
    79321 cagtagcgac aaccgtcttt ttgattggta ccgcagcggc cttgttcttg ggtattggag
    79381 caacattacc gattgataaa tccctaactt taggtctttt ttaacttgat tccattgtaa
    79441 aatatcataa tgtgcgtatc tagggagtag tcgcttcaga gtcaaagtga attctcccta
    79501 gatacctcta ttcaattcaa ttccggtccg aatggataga ttgtgctaaa ggcgcttttt
    79561 cgatttttaa gaaaaaaacg aactaaattc aattcaattg atttcaaatt gatttgattt
    79621 tgcttttagg taaatcaatt gttaagtgct tttctatttc ttttctaaaa tgcccaatat
    79681 ccgttttaca tcttctatgc gaaaatgctc aattttcata aggtcttctt gactgttatt
    79741 caaaaggtcg aataatgtat gtatattgga ctttttgaga caattataga tcctgggaga
    79801 caattctgat tggtcaataa aaatggattt ccatgctatt tcttttttct ttagtttagc
    79861 aaccctatcg tgaaaagtca aatagggtaa agaaaccttg tattgattgt tctctaaatg
    79921 taagttttct tccgccgact ggagaaaggg aataaataaa tcaatcaaat tccgggaggc
    79981 ttcatgaagt gcttctttag gagttaaacc tccatttgtc catatttcta gaaaaaggat
    80041 ctcttgtttt tcatttccat ttccataaga atgaatacta tgattcgcgt ttcgaacagg
    80101 catgaatata gcatctatag gataacttcc gtcttgaaag ttatttggtg tttttatatt
    80161 atatcctcga ttcctttcaa tttgtaatcc aatacaaaaa tcagttggtt ccgttaggtt
    80221 agctatatgc tgcgtattat caacgatttc cacagaaggt ggtaagagga tgtcttgagc
    80281 agttacatat ccaggacctt tgacacaaat aagcgcgtca cgagttccat atagattact
    80341 tctcaataca atttctttca aattcattaa aatttcatgt actgattctt gaatacctac
    80401 tatggtagaa tattcatgcg ggattttctc agattttgcg cgtgtaatac atgttccttc
    80461 gatttctcca agcaaagctc ttcgcatcgc aatgcctatt gtgtcggctt gacctttcat
    80521 aagtggagac agaataaagc gtccataata aagacgcttg ctgtctgctc ttgattcaac
    80581 acatttccac tgtagtgtcc gagtagatac ttttaatttc tctcgaacca tagtaatatt
    80641 atttgtcaga tttttgagtc atttatttct cttgaaatct cttcaatgtt tatttctaca
    80701 ctcgcctttt tttagggggt ctgcagccat tatgtggcat aggggttaca tcccttacga
    80761 aacttaaaag tataccactt cgacgaatag cgcgtaatgc tgcatctctt ccgagacccg
    80821 gaccttttat catgacttct gctcgttgca taccttgatc tgttactgct cgaatagcat
    80881 ttcctgctgc ggtttgagca gcaaaaggtg tccctcttct tgtacccctg aatccacaag
    80941 taccggcgga ggaccaagaa ataacccgac cccgtacatc tgtaactgtc acaatggtgt
    81001 tgttgaaact tgcttgaaca tgaataacgc cctttggtat tcgccgtgca cttttacgtg
    81061 aacccacacg tccagtccta cgtgaaccgc ttcttggtat agattttgcc atattttatc
    81121 atttccgaaa tataagtcag agatatatgg atatatccat ttcatgtcaa aacggatctt
    81181 ttattttgat ttgttcatcg gttcctttag agagtccctt ttcgaaagat tatccttgtc
    81241 tttgtttatg tctcgggttg gaacaaatta ctataatgcg tccccttcta cggatcagtc
    81301 ggcatttttc acaaatttta cgaacggagg ctcttatttt cataattgtt attccttaac
    81361 tgaatttcga atcgacttta ctgattggaa gaaaataagt ttcttgagat ttttgaaccg
    81421 tgaattggat cctcatgaaa ggaatcttga aaaaccaccg aaccattcga atctttgttg
    81481 tggggtctag aaattctgcg cccccccccg tttgaatcat aacgacttac ttaaattttg
    81541 attctatctc ctgctagtat atgtataaaa gagtgtcgga tccttcctga aacagaactt
    81601 agaatctgac ttcattattt aaacgaaccc cgaacatacc attgtgaagt gattcagtaa
    81661 ttaaaccttc atgaatccat ttttcttctt ttattccaga caaaccctcc ttgaagtatc
    81721 aactaatgta ggaaggcgtg atattagata acttggcctt ttttattcgt ttttttcaca
    81781 aacaggaagt tacagataca attcggatag cagaaaattt accatatata gcacaaaatt
    81841 tctccgccga ttccttctag ccgagctgct cggtctgtca ttataccccg agaagtagag
    81901 aggattacaa tccccatccc gtctaaaatt ctaggaattc gttgatagtt agaatagatt
    81961 cggagacccg gtcgacttat tcgttttaaa tttaaaagag ttctatatgg tcctttccta
    82021 ttccttctat gtcgtagggt taaaaccaaa aaatatttgt tattttctac aagtttcctt
    82081 acgttttcga gaaaaccctc ttgtaaaagt attttaacaa cgttttgggt catgttagta
    82141 gatgctattc gaaccgttcc ctttcgatcc atgtcagcat ttcgtataga agttattatg
    82201 tcagcaatag tgtccttacc catgataaac taaaattatt gttgcttccg aatttggata
    82261 taatcagcat gttctttttt tataaaaatt attaaagaaa attcttaaaa gtatatgcgt
    82321 gagacataat ccactaattt atctatttta tttaaatact atcactatct cacggtctca
    82381 tattataata cctcaggtgc taatgaaact attttagtaa aatttaactg tctcaattcc
    82441 cgggcgatcg cgccaaaaac tcgggttcct tttggatttc cttcttgatc aatgacaact
    82501 gcagcattgt catcatatcg tattattata ccgttatcgc gtttgagttc tttacaagta
    82561 cgtacaatta cagctctgat cacttctgat ctttctagag gcgtatttgg tactgcttct
    82621 tttatcacag caacaataac atcaccaata tgagcatatc ggcgattact agctcctatt
    82681 attcgaatac acatcaattc tcgtgccccg ctattgtctg ctacattcaa atgggtttga
    82741 ggttgaatca tatcattttt ttttttatcc gtttttttaa tgtaaaataa agcaaaggac
    82801 gaagtaaaaa aaaaaaaaga aagaaaaccc tgcaattgtt ttttttatac acaagacttc
    82861 tttcctttgg ttctacattt ctatccagaa ataatgaatt gagttcttat aggcattttg
    82921 gacgccgcta ttgaaatagc ctttcgagct atattttcgg ctactccacc catttcataa
    82981 agtattctac ccggtttaac aacagccacc caatattctg gggatccttt ccctgaaccc
    83041 atacgggttt ccgtgggtct tactgtaact ggtttgtctg gaaatatacg tacccatatt
    83101 tttccgccac ggcgtacatt tcgtgtcatt gctcggcgcc ctgcttcgat ttgtctagat
    83161 gtaatccaag cgggttcaag tgcttgaaga gcatatctac cgaaacaaat atgattacct
    83221 cgataagata ttcctttcat tcttcctcta tgttgtttac ggaatcttgt tctttttggg
    83281 ttatagttga tggttctttt tcaattccat ctctactaca gaactggaca tgagagtttc
    83341 ttctcatcca gctcctcgcg aatgaaacga ctaaaacaga ttttatcaag atatacatgt
    83401 gtttaatgaa taatatgctg aatcgtagga ttctttgaaa ttgcatctaa ttaatcaatt
    83461 cgttaatcta ttcgaaattt gtctagcgtg tttagatatt atttaattaa acatgtattc
    83521 tatttctaga taatgtcaat gtcttttttt ataacgttat cgttataaaa aaatctttct
    83581 tttgtttttc cttttatcat atgggatcga caaaaatgta tcaatctaat aaaaaaaaac
    83641 tttcgcgggc gaatatttac tctttccata tctatttcag ccatttccat atctatttca
    83701 gttatagggt tagttcatga cctctcaaaa taaaaaaaag aataaaagag gaggtccctg
    83761 gtttgttccg ccatcccacc caatgaatca ttaagattca ttttcaatag aaccttctgc
    83821 attcacgggt tatatcgttc ccattgcttc tcgattaatg gttaggtctg aattttccgg
    83881 cggagtcctt ttttcttaag tcaaatttct cagtctttat tggctcgagg ctcttgattt
    83941 ttttgttcta taagcggatt catctaatta tgcatgaacc attattgaat ttatgcttta
    84001 ttacactgcg ttttatgaga tgactcatcg accttacata ttggaatcat atatcattga
    84061 tatttccgtt ctctctttct ctcatccttc cacttatccg catacttttt ttctgttttg
    84121 ctttccgact tagaacttca caactcataa tccgattggt ttttttatct ttatgcaaaa
    84181 aaagatttca gttgctacaa cgatatgtcc aatatattat atctttatct tgactggttc
    84241 tttggatcca gataatgcga agcaatgagt tggttattag tgctatagtt attagttcat
    84301 actctgggcc ctggtccgtt tttttgaatc ctagcctaaa aaaaccaacg agtcacacac
    84361 taagcatagc aattatataa aatgatcaat cgaattttta tttaaccctc tagaattgca
    84421 gaattgctct ttttttgttt tgcttgaaca taaaaagaat aaaagaaaag aataaaaggg
    84481 tttttctttt tttgtccatt actaggtata atgtaaaaac acgtaaagtc ttattattct
    84541 tcgtctacaa atatccaaat tttgattcct aataccccgt atatagttcg aactgtatag
    84601 taacaataat caattttagc tccaatggtt tgtagaggaa ccctaccttc tctgatccat
    84661 tcgacgcgtg caatttcttt tccatcgata cgtcccgcaa tttgtacttg aattcctttt
    84721 gtattcgcca gctcggttaa ttcaatagct tttttcattg ctttgcgaaa agaaactcta
    84781 ttctttaatt ggccagctat aaattctgca agaatattag ggtgtccata aggatttgca
    84841 attcgtgtaa tagcaatgtt tagttttcgg ttcgcacaat gaagttcttt ttgtacattc
    84901 atctgcaatt cttcgactct ccgcggtcta ttttctatta agaattttgg gaatcctata
    84961 taaattatga cttgaattag atcgattctt ttttgaatct ctatccgtgc aattccctca
    85021 acgccaacac cggaggatat tctcatattt ttttgtacat aattcttaat acagtttcgt
    85081 attttttgat cttcttgtag accttccgaa taattttttg gctgtgcaaa ccaaagagaa
    85141 tgatgacttt gtgttgtacc aagtcggaac ccaagcggat ttattttttg tcccataatc
    85201 ccccactact atatgtagca tgacatgtca gatttttgtt ctttttttta gttatcaatc
    85261 cagatttttt tgagtacacc atatattctt caaattcttt atataaggat atatctttca
    85321 aaacaatagt tatatgacaa gtcggtcttt ttatcagata actgcgccct cgagctcgag
    85381 gttttaatct tttcacagca gtaccctcgt ttacttcggc tttactaatg actaaatttg
    85441 cttcgttcaa actcatattg tgactagcat ttgctgctgc agaataaacc gaagttctag
    85501 tatcataagg ctttcctcgt aagaacgcct acgactctga tcgattcccc ttcgggcttt
    85561 gtgagcagac atacatatat gttgacctaa agcgtatact tctgtagata ggttcctctt
    85621 tctcttcttt atcataaggt tcacctctta ccaatgaatc tatattcact ttattaacga
    85681 cgggatctat tatcattttt tgcatgtcca cggaaattta tagtcggcgc aaattccccc
    85741 aatttatgtc ctaccatacg atctgttata taaataggca aatgttcctt tccattatgt
    85801 atagcgatag tatggccaac cattgtgggt ataatggtag atgcccggga ccaggttatt
    85861 attatttctt tttccgcttt tgtattaagt ttatcgattt ttcttaataa atgattcgct
    85921 acaaaaggtt ttttttttag tgaacgtgtc acagtgaatt aactcctatt tttttctttt
    85981 gtaaattgta aaaataattt tgattttctc tcctatttac tacggcggcg aagaatcaaa
    86041 ttatcactat atttattcct ttttctactt cttcttccaa gtgcaggata accccaaggg
    86101 gttgcgggtc tttttctacc aattggagcc cttccttcac cacccccatg ggggtggtct
    86161 acagggttca taactactcc tcttactaca ggacgcttac ctagccaaca tttcgatccg
    86221 gctctaccca aacttttctg gttcacccca acattcccta cttgtccgac tgttgctgag
    86281 cagtttttgg atatcaaacg gacctcccca gagggtaatt ttaatgcggc cgatttaccc
    86341 tcttttgcaa tcagtttcgc tacagcaccc gcagctctag ctaattgtcc accctttcca
    86401 agtgtgattt ctatgttatg tatggctgtg cctaagggca tatcggttga agtagattcg
    86461 tctttttgat caatcaaaac cccttcccaa actgtacaag cttcttccaa agcatacggc
    86521 tttctggatg tagatgatga tatctataca gatggatctt atatatatca tataatgaag
    86581 taccacatga gtggatatat agaatccaaa tctgccgaat cactcatgtt ctgatcttct
    86641 acatcctagg tcttcctgtt ccgtcatctg gcttatgttc ttcatgtagc attcagaccg
    86701 aatgactcta tgaaattacg tcgatacttc cacatattat gggtaacgta ggagacgtct
    86761 ctatttttcc cccgggaaat ctttagaatt accactgctt agctttcaat tcgcctctga
    86821 ccatcaaatc aaatgtgaat aacccgtctt cctctctttg aaacaagggg cgcttctggt
    86881 tctgtcggcg cttgaaacaa ttttgtcttc tccatattac tatatctcta gagtcaataa
    86941 ttttatatga ggaactactg aactcaatca cttgctgccg ttactcttca gttttctgtt
    87001 gaggtctatc ctgtagaggt actcgaattg gatcagtgat cgatttctag gtttcgtcgt
    87061 aaacctaatt ggttacttcc aattacgtaa atcaatagtt caaaccgcac tcaaaggtag
    87121 ggcatttccc atttttatag gaacttctgt accagaaaca atggtatctc caattatagc
    87181 ccctctggga tgtaaaatat atctcttctc accatcccca tagtgtatga gacaaatgta
    87241 tgcatttcga ttagggtcgt attctatggt tacgattcta ccatatatgt ctttttcatt
    87301 ccgtctaaaa tcgattttac ggtatagacg cttatgacct ccccctctat gccctgcggt
    87361 aatgattcct ctggcattac gacctttacc acaacgatgc tgtccataga tcaaattatt
    87421 tcgtggattg gatttcactt gactgtctac ggctccattg cgtgtgctcg gggtagaagt
    87481 tttgtataaa tgtatcgcca tgctcttaag tattttgatt taagttcttt tctttctaag
    87541 aggtggaata gaataacccg gttgaagcgt aatgatcata cgtctgtaat gcattgtatg
    87601 tcccataatg ggtcccattc ttctaccctt tcgggggagt tgatgactat tcatagctat
    87661 taccttgaca ccaaagaaga gttcgaccca atgctttatt tctgtcctag ttgatcctga
    87721 ttcgacatta gaagtatatt gatttttccc caataaccga atacttttgt ctgtaaatac
    87781 tgcatatttg attccatcca taaatctatt ttcttcccta tgagttcgag tctcaataag
    87841 aatgctagtt cttactgttc atatgttatg atatgaatat accacaccaa ttcgttatgt
    87901 atagatgatg agattccatt gatacagagc caattccaat agacttattg gagggtccca
    87961 ttggcgtgca tccagtagga attgaaccta cgaattcgcc aattatgagt tgggcgcttt
    88021 aaccattcag ccatggatgc ttagtgggga tcctcgtaca tggtgaataa ccaaattcca
    88081 attgaaatga aatctttagg ataaatcaat gcaatttagg aggaatcaat gaaaggacat
    88141 caattcaaat cctggatttt cgaattgaga gagatattga gagaggtcaa gaattctcac
    88201 tatttcttag attcatggac ccaattcaat tcagtgggat ctttcattca catttttttc
    88261 caccaagaac gttttataaa actcttggac ccacgaattt tgagtatcct actttcacgc
    88321 aattcacagg gttcaacaag caatcgatat ttcacgatca agggtgtagt actatttgta
    88381 gtagcgatcc ttatatatcg tattaacaat cgaaatatgg tcgcaagaaa aaatctctat
    88441 ttgacggggc ttcttcctat acctatgaat tccattggac ccagaaatga tacattggaa
    88501 gaatcttttg ggtcttccaa tatcaatagg ttgattgttt cgctcctgga tcttccaaaa
    88561 ggaaaaaaga tctcagagag ctttttcctg gatccgaaag agagtacttg ggttctccca
    88621 ataactaaaa agtgtatcat gcctgaatct aactggggtt cgcggtggtg gaggaactgg
    88681 ctcggaaaaa agagggattc tggttgtaag atatctaatg aaaccgtcgc tggaattgag
    88741 atctcattca aagagaaaga tatcaaatat ctggagtttc cttttgtata ttatatggat
    88801 gatccgatcc gcaaggacca tggttgggaa ttgtttgatc gtctttctcc gagtaagagg
    88861 cgaaacataa tcaacttgaa ttcgggacag ctattcgaaa tcttagtgaa agactcgatt
    88921 tgttatctca tgtttgcttt tcgtgaaaaa ataccaattg aagtggaggg tttcttcaaa
    88981 caacaaggag ctgggtcagc tattcaatca aatgatattg agcgttttgc ccatctcttc
    89041 tcgagaaaca agtgggctat ttctttgcaa aattgtgctc aatttcatat gtggcaattc
    89101 cgccaagatc tcttcgttag ttgggggaag aatccgcacg aatcggattt tttgaggaag
    89161 atatcgagag agaattggat ttgcttagac aatgtgtggt tggtaaacaa ggatcgattt
    89221 tttagcaagg tacggaatgt atcgtcaaat attcaatatg attccacaag atctagtttc
    89281 gttcaagtaa cggattctag ccaattgaaa ggatcttctg atcaatccag agatcatttc
    89341 gattcattta gtaatgagga ttcggaatat cacacattga tcaatcaaag agagattcaa
    89401 caactaaaag aaagatcgat tctttgggat cctccctttc ttcaaacgga acgaacagag
    89461 atagaatcag accgattccc taaatgcctt tctggatatt cctcaatgtc ccggctattc
    89521 acggaacgtg aaaggcagat gaataagcat ctgcttccgg aagaaatcga agaatttctt
    89581 gggaatccta caagatccat tcgttctttt ttctctgaca gatggtcaga acttcatctg
    89641 ggttcgaatc ctactgagag gtccactaga gatcagaaat tgttgaagaa agaacaagat
    89701 gtttcttttg tcccttccag gcgatcggaa aataaagaaa tagttaatat attcaagata
    89761 attacgtatt tacaaaatac cgtctcaatt catcctattt catcagatcc gggatgtgat
    89821 atggttccga aggatgaact ggatatggaa agttccaata agatttcatt cttaaacaaa
    89881 aatcatttat ttcatctatt ccatgaccgg aacagggggg aatacacgtt acaccacgat
    89941 tttgaatcag aagagagatt tcaagaaatg gcagatctat tcactctatc aataaccgag
    90001 ccggatctgg tgtatcataa gggattttcc ttttctattg attcctacgg attggatcaa
    90061 aaacgattct tgaatgaggt attcaactcc agggatgaat cgaaaaagaa atctttattg
    90121 gttctacctc ctatttttta tgaagagaat gaatcttttt atcgaaggat cagaaaaaaa
    90181 tgggtccgga tctcctgcgg gaatgatttg gaagatccaa aaccaaaaat agtggtattt
    90241 gctagcaaca acataatgga ggcagtcaat caatatagat tgatccgaaa tcggattcaa
    90301 atccaatata gcacctatgg gtacataaga aatgtattga atcgattctt tttaatgaat
    90361 agatccgatc gcaacttcga atgtggaatt caaagggatc aaataggaaa tgatactctg
    90421 aatcatagaa ctgtaatgaa atatacgatc aaccaacatt tatcgaattt gaaaaagagt
    90481 cagaagaaat ggttcgatcc tcttattttg atttctcgaa ccgagagatt catgaatcgg
    90541 gatcctaatg catatagata caaatggtcc aatgggagca agaatttcca ggagcatttg
    90601 gaacattccg tttctgagca gaagagccat tttcaagtag tgttcgatcg attacgtatt
    90661 aatcaatatt cgattgattg gtctgaggtt atcgacaaaa aagatttgtc taagtcactt
    90721 cgtttctttt tgtccaagtt ccttctcttt ttgtccaagt tgcttttctt tttgtctaac
    90781 tcacttcctt ttttctttgt gagtttcggg aatatcccca ttcataggtc tgagatccac
    90841 atctatgaat tgaaaggtcc gaatgatcaa ctctgcaatc agttgttaga atcaataggt
    90901 cttcaaatcg ttcatttgaa aaaattgaaa cccttcttat tggatgatca taatacttcc
    90961 caaaaatcga aattcttgat caatggaggg ataatatcac catttttgtt caataagata
    91021 ccaaagtgga tgattgactc attccatact agaaataatc gcaggaaatc ttttgataac
    91081 acggatttct atttctcaat gatatccgac gatcaagaca attggctgaa tcctgtgaaa
    91141 ccatttcata gaagttcatt gatatcttct ttttataaag caaatcgact tcgattcttg
    91201 aataatccac aacgcttccg cttctattgt aacaaaagat tcccctttta tgtggaaaag
    91261 gcccgtatca aaaattctga ttttacgtat ggacaattcc tccatatctt gttcattcgc
    91321 aacaaaatat tttctttgtg cggcggtaaa aaaaaacatg cttttttgga gagagatact
    91381 atttcaccaa tcgagtcaca ggtatctaac atattcatac ctaacgattt tccacaaagt
    91441 ggtgacgaaa ggtataactt gtacaaatct ttccattttc caattcgatc cgatctatta
    91501 gttcgtagag ctatttactc gatcgcagcc atttctggaa cacctctaac agagggacaa
    91561 atagtcaatt ttgaaagaac ttattgtcaa cctctttcag atatgaatct atctgattca
    91621 gaagagaaga acttgcctca gtatctcaat ttcaattcaa acatgggttt gattcacact
    91681 ccatgttctg agaaatattt accatccgaa aagaggaaaa aacggagtct ttgtctaaag
    91741 aaatgcgttg agaaagggca tatgtataga acctttcaac gagacagtgc tttttcaact
    91801 ctctcaaaat ggaatctatt ccaaacatat atgccatggt tccttacttc gacagggtac
    91861 aaatatctaa atttgatatt tttagatact ttttcagacc tattgccggt actaagtagc
    91921 agtcaaaaat ttgtatccat ttttcatgat attatgcatg gatcagatat atcatggcga
    91981 attcttcaga aaaaattgtg tcttccacaa tggaatctga taagtgagat ttcgagtaag
    92041 tgtttacata atcttcttct gtccgaagaa atgattcatc gaaataatga gtcaccattg
    92101 atatcgacac atctgagatc gccaaatgtt cgggagttcc tctattcaat ccttttcctt
    92161 cttcttgttg ctggatatct cgttcgtaca catcttctct ttgtttcccg agcctatggt
    92221 gagttacaga cagagttcga aaaggtcaaa tctttgatga ttccatcata catgattgag
    92281 ttgcgaaaac ttctggatag gtatcccaca tctgaacgga attctttctg gttaaagaat
    92341 ctttttctag ttgctctgga acaattagga gattctctag aagaaatacg gggttctgct
    92401 tttggcggca acatgctatg gggtggtggt cccgctgatg gggttaaatc aatacgttct
    92461 aagacgaaag atttgaatat caatctcatc gatatcatcg atctcataag tctcatacca
    92521 aatcccatca atcgaatcac tttttcgaga aatacgagac atctaagtca tacaagtaaa
    92581 gagatccatt cattgataag aaaaagaaaa aaggtgaacg gtgattggat tgatgataaa
    92641 atagaatcct gggtcgcgaa cggtgattcg attgatgata aagaaagaga attcttggtt
    92701 cagttctcca ccttaacgac agaaaaaagg attgatcaaa ttctattgag tctgactcat
    92761 agtgataatt tatcaaagaa tgactccggt tatcaaatga ttgaacagcc gggaacaatt
    92821 tacttacgat acttagttga cattcataaa aagcatttaa tgaattatga gttcaattca
    92881 ccctgtttag cagaaagacg gatattcctt gctcattatc agacaatcac ttattcacaa
    92941 actttgtgtg gggctaatag ttttcatttc ccatctcatg gaaaaccctt ttcgctccgc
    93001 ctagccctat ccccctctag gggtatttta gtgataggtt ctataggaac cgggcgctcc
    93061 catttggtca aatacctagc gacaaactcc tatgttcctt tcattacagt atttctgaac
    93121 aagttcctgg ataccaagcc taaaggtttt cttattgatg atatcgatat tgatgatagt
    93181 gacgatattg atgctagtga cgatatcgat cgtgaccttg atacggagct ggagcttcta
    93241 actatgatga atgcgctaac tatcgatatg atgtcggaaa taggccgatt ttatatcacc
    93301 cttcaattcg aattagcaaa agcaatgtct ccttgcataa tatggattcc aaacattcat
    93361 gatctggatg tgaatgagtc gaatgactta tccctcggtc tattagtgaa ctatctctcc
    93421 agggattgtg aaagatgttc cactagaaat attcttgtta ttgcttcgac tcatattccc
    93481 caaaaagtgg atcccgctct aatagccccg aataaattaa atacatgcat taagatacga
    93541 aggcttctta ttccacaaca acgaaagcac tttttcactc tttcatatac taggggattt
    93601 cacttggaaa agaaaatgtt ccatactaat ggattcgggt ccataaccat gggttccaat
    93661 gcacgagatc ttgtagcact taccaatgag gccctttcga ttagtattac acagaagaaa
    93721 tcaattatag acactaatac aattcgatcc gctcttcata gacaaacttg ggatttgcga
    93781 tcccaggtaa gatcggttca ggatcatggg atccttttct atcagatagg aagggctgtt
    93841 gcacaaaatg tacttctaag taattgcccc atagatcctc tatctatcta tatgaagaag
    93901 aaatcatgta acgaagggga ttcttatttg tacaaatggt acttcgaact tggaacgagc
    93961 atgaagaaat taacgatact tctttatctt ttgagttgtt ctgccggatc ggtcgctcaa
    94021 gacctttggt ctatacccgg acccgatgaa aaaaacggga tcacttcttc tggactcgtt
    94081 gagaatgatt ctgatctagt tcatggccta ttagaagtag aaggcgctct ggtgggatcc
    94141 tcacggacag aaaaagattg cagtcggttt gataatgatc gagtgacatt gcttcttcgg
    94201 cccgaaccaa ggaatccctt atatatgatg caaaatggat cttgttctat cgttgatcag
    94261 agatttctct atgaaaaata cgaatcggag tttgaagaag gggaaggaga aggagtcctc
    94321 gacccgcaac agatagagga ggatttattc aatcacatag tctgggctcc tagaatatgg
    94381 cgcccctggg gctttctatt tgattgtatc gaaaggccca attcattggg atttccctat
    94441 cgggcggggt catttcgggg caagcggatc atttatgatg aaaaggatga gcttcaagag
    94501 aatgattcgg agttcttgca gagtagaacc atgcagtacc agacacgaga tagatcttcc
    94561 aaagaacaag gcttttttcg aataagccaa ttcatttggg accctgcgga tccactcttt
    94621 ttcctattca aagatcagcc ccttgtctct gtgttttcac atcgagaatt ctttgcagat
    94681 gaagagatgt caaaggggct tcttacttcc gaaacagatc ctcctacatc tatatctaaa
    94741 cgctggttta tcaagaatac gcaagaaaag cacttcgaat tgttgattca tcgccagaga
    94801 tggcttagaa ccaatagttc attatctaat gaatttttcc gttctaatac tccatccgag
    94861 agttatcagt atttatcaaa tctgttccta tctaacggaa cgctattgga tcaaatgaca
    94921 aagacattgt tgagaaaaag atggcttttc ccggatgaaa tgaaaattgg attcatgtaa
    94981 caggagaaag gtttcccatt acttagccgg aaagatatgc ggccatgaaa tagggattaa
    95041 gtggaacata attgactggg tggtagagtc gtggaaacac cagtttcttc catattttgg
    95101 accttagctc catggaacaa tatgctactg ctgaaacata gaagaattga aatcttagat
    95161 caaaacacta tgtatggatg gtatgaactg cttaaacaag aattcttgaa cagcgaacca
    95221 ccagagctat tactaaaaac ggactatgta atgtacttta tctgctgggt tacaggcggg
    95281 cattttacca gaggtttata ttgtatcaat ctacccttgt gtgattcctg ttgaagcata
    95341 tactcggggg gtgggtgcag ggcggacgat ttcaaagcgg actccccatt cattagatag
    95401 agaagatccc caagatttcg cgatccgctg ccgaacttat tccaattcca agatctcgga
    95461 tcgaatcggt attgatatac cgatttgatc cgagatctct tattgaattg ctcattcaat
    95521 gagcattctc aatattatgc cttgaagagg actcgaacct ccacgctctt tagcacgaga
    95581 ttttgagtct cgcgtgtcta ccatttcacc accaaggcat cttgaaagtg aatcgtattc
    95641 catgaagatg atatctatct agtgtgatgt atggaatata tgacaaaggt ggagtgttgg
    95701 agtatttcta ttgatcggtc atgtcatata ggccccaatc ggacatccaa ttgcttcgat
    95761 ttgaattatc cggaggatgc cttatatatt atctatatta atattatatc aaaaagatgg
    95821 acaatcaaac cgatttctcg attcaataga agcccaaaga ggtgaataag gtcccaaata
    95881 acgagagata tggaaaaagc aggtccgatt acgcctattc ctaatcctaa atggaatgta
    95941 acgacgtagg gatccatatg gaaacatagt atctatttag atacgctcga atgacccctt
    96001 ctcataatga gaatcctatt ccggtctggt ccggtatgga atgaacttat aatcatggaa
    96061 tcgactcgat catcagatta tagattataa gttcataacc ctagcccatt cccattttgg
    96121 gcggaacaga tctactaatt ctttgattcc agttagtaag agggatcttg aactaagaaa
    96181 tcgattctag aagctaacta gaagctaaaa aagggtatcc tgagcaattg caataatcgg
    96241 gttcattgat attcctggta tagtagatgc tatcacacat acaatcatac tcaattcgat
    96301 ggaattgttt gatcttaaag gggatcttct ataatttcgc acgtgagggg ttatttcttg
    96361 gtttcgtcca gtcattaata acttgattat ttttagataa tagtagatag aaacaacgct
    96421 cgtaaggagt cctattgaaa ccaagaaata taggcctgcc tgccatccac accagaataa
    96481 atagagtttt ccgaaaaaac ctgctagtgg aggaagacct cctagggata agagacatag
    96541 agctaaagag agagccaaaa aaggatcttt tgtgtataat cccgcataat ctcgaatgtt
    96601 atcagttccg gtacgtagac caaatgatac aatgcaagca aaagttccta gattcatgga
    96661 gatatagaac agcatataag ttatcatgct cgcatatcca ccatttgagt ctccaacaat
    96721 tattccaata attacatatc cgatttgacc tatggacgaa tatgcaagca tacgtttcat
    96781 gcttgtttga gtaatagcaa tgagattccc caatatcatg ctaagaatag ctaggatttc
    96841 cagaagaaga tgccattcgt ttgatgagaa ataaaaagga atatcgaaaa ttcgagtggc
    96901 tgaagctgaa gcagctactt tcgaagtaac agaaagaaaa gcaacgactg gagtgggaga
    96961 gtcagagtcg aaaagaggat tcctcacttc tttctctcat tcaaaaccgt gcatgagact
    97021 ttcatctcgc acggctccta agtgataaaa gtaaagaaga actcatcttc tttctttttt
    97081 gattaccttc ctcgcgtatg tataagatcg aatccattcg atttcgaaaa aggattacta
    97141 atccttaact tttcgaggaa tccttcatca gtggttgtga atgactgatt tttctcaatc
    97201 ttttcgacct tggttccgta ggagcaagtc agaaagattg agaaatagaa ccatctgatt
    97261 tgattcgttc tcaatagcca tgagatgatc atcttagggt gatccttttg tcgacggatg
    97321 ctcctattac actcgtagtc tctgaaggat gagaaccaac tctgtagcat ctacatcgag
    97381 aattcaagta ttgtatacgt cattagtccg atcctttgta ggaactaccc gtaataacga
    97441 acttgcaaaa tggatctgtt tatcataaag agatttgttg ttcctgaccc tgcttcacct
    97501 taattgttat ttgaacaagt ataaagttat gtcttggtcc gagtggggat agcatttctc
    97561 ttctgcatgt ccatgaagtt ttgaaaaatc caaacatctc agagatatat agagaggtag
    97621 gaatttttcg aacgaaccgc actccttcgt atacgtcagg agtccattga tgagaagggg
    97681 ctggggaaag cttgaaccca attcctacag tgatgaatat aagcgcaatt gaaattcctg
    97741 gggagttata catttgtgta ttgataagac cattcactat ttcttgaagc tcgatctctc
    97801 ccccggatga accatatagc caagagaaac catgaaccag aatagaagag cttgccccac
    97861 ccatgagtaa atatttcata gtagcctcat tagaccgtac gtctttcttg gtatatccag
    97921 ataataggta ggagcataaa ctgaaacatt ctggagctac aaagatagtt attaaatcgt
    97981 tagcaccgca taaaaacatt cctcctagag tagctgttaa tatgaataac agaaactccg
    98041 ttatagccat ttctgtacat tcaatgtact ccacggatag aggaatacat agagttgaac
    98101 atagtaaaat aagaaattga aagatttcgt tgaaattgtt cgtttggaaa tttcccgaaa
    98161 agctaatcat aggttcttct ctccatcgga acaatagggc cgttatgctc attactaaac
    98221 ttgttgaaga gatgaaatag aaccaaggta tatctttttg atcagaggtt gaatcgatca
    98281 tcagaagaat aattaggcca aaaattagga tacattctgg gaaaataaaa cttccatcga
    98341 agagaagaaa atgaaaggct ttcataaaaa ttctcgtaga atcgagaatg aagttttcat
    98401 tctgtacatg ccagatcatg aattagtaac tgcatccaat ctccaaaaaa atcccaattg
    98461 tttcgaactt tctatttttg gaatggaata tttacggaat ctccatgaat aggatcaaac
    98521 cttattccat ggtatttaca tgagattcct ctttcttatt cttaagcaag tccccgagag
    98581 ggcttagttg atccatgatt tctgtttcat ctttcgtttc cttttcgttt gtttcgagaa
    98641 atatatcgat caattccgat tctttctttt tcttttttct attgattctt ttccgatcga
    98701 gatgtatgga tccatggatc tatgtgtcta tatagaccct gttcatggat taacgaaaat
    98761 gtgcaaaagc tctatttgcc tctgccattt tatgagtctc ttcctttttg cgtatggcat
    98821 cgccactccc tttggcagca tccactaatt cggaacttaa tttgaaagtc atatttcgac
    98881 ccggacgttt tcgggatgcc cctaataacc aacgaacggc aagtgctttt ccttgtgcgg
    98941 atcctatttc aatgggaact tgatgagtcg atccgcccac acgtcttgct tttactgcta
    99001 tatcgggagt tactccacgt attgcttgac gtaaaacgga tagtggattt ttttctgtct
    99061 tttgttgaat ctttttcaag gctcgataga taatttgata agccaatgat ttttttccgt
    99121 gtttcagaat acggttaacc aacatgttaa ctaatcgatt acgataaatt ggatcggatt
    99181 ttgcagtttt ttcttctgta gtacctcgac gtgacatgag cgcgaaaggg gttcaagaat
    99241 cagttttctt tttataaggg ctaaaatcat ttattttggc tttttgaccc catattgtag
    99301 ggtggatctc gaaagatatg aaagatctcc ctccaagccg tacatacgac tttcatcgaa
    99361 tacggctttc cacagaattc catactcgat ctcatagata catatggaat tctgtttact
    99421 cactttaaat tgagtatccg tttccccccc ctttcctgct aggattggaa atcctgtatt
    99481 ttacatatcc atacgattga gtccttgggt ttccgaaata gtgtaaatag tgtaaaaaga
    99541 agtgcttcga atcattgcta tttgacccgg acctgttcta aaaaagtcga gacatttcga
    99601 attgtttgtt gacacggaca aagtcaggga aaacttctga aattatttca atattggacc
    99661 ttggacatat aatagttccg aatcgaatct ctttagaaag aagatctttt gtctcacggt
    99721 agcctgctcc agtcccctta cgaaactttc gttattgggt tagccataca cttcacatgt
    99781 ttctagcgat tcacatggca tcatcaaatg atacaagtct tggataagaa tctacaacgc
    99841 actagaacgc ccttgttgac gatcctttac tccgacagca tctagggttc ctcgaacaat
    99901 gtgatatctc acaccgggta aatctttaac cctcccccct cttactaaga ctacagaatg
    99961 ttcttgtgaa ttatggccaa taccaggtat ataagcagtg atttcaaacc cagaggttaa
   100021 tcgtactctg gcaactttac gtaaggcaga gtttggtttt ttgggggtga tagtggaaaa
   100081 gttgacagat aagtcaccct tactgccact ctacagaacc gtacatgaga ttttcgcctc
   100141 atacggctcc tcgttcaatt ctttcgaagt catcgggtcc ttttcctcgt tcgataatct
   100201 cctcccttct tccactccgt cccgaagagt aactaggacc aattcagtca cgttttcatg
   100261 ttccaattga acactttcct tttttgatta ttctcaaagg agaagattat tctcttttta
   100321 acaaacatct gcggatccaa tcacacgatc ttataataag aacaagagat ctttctcgat
   100381 caatcccttt gcccctcatt cttcgagaac cagaaagatc cttttcaagt ttgaatttgt
   100441 tcattttgaa tctgggttct tctactttat ttttatttac ttatttcttt attatttttt
   100501 ttccctctct tttctttttt tatttctttt ttttatttta ttcccttcca tcattcctta
   100561 agtcccatag gtttgatcct atcgaatctg atccattttc tcattgagcg aagggtacga
   100621 aataaatcgg atttcttttt cgatcaaaag tactatgtga aatcttcggt tttttcctct
   100681 ttctctatcc ctatcccata ggtacagcat ttgaatccat agagaaccgt ttcttctgta
   100741 tctatatgaa tcgatattat tccattccaa ttccttcccg atacctccca aggaaaatcc
   100801 cgaattggat cccaaattga cgggttagtg tgagcttatc catgcggtta tgcactcttc
   100861 gaatgggaat ccattttctg aaagatcctg gctttcgtgc tttggtgggt ctccgagatc
   100921 ctttcgacga cctatgttgt gttgaaggga tatctatatg atccgatcga ttgcgtaaag
   100981 cccgcggtag caacggaacc ggggaaagta tacataagta tacagaaaag acagttcttt
   101041 tctattctat tagtattttg attctattag tattagatta gtattagtta gttatcccgg
   101101 ctcagtgagt cctttcttcc gtgattaact gttggcacca gtcctacatt ttgtctctgt
   101161 ggaccgagga gaaagggggc tcggcgggaa gaggattgta ccatgagaga agcaaggagg
   101221 tcaacctctt tcaaatatac aacatgcatt ctggcaatgc aatgtagttg gactttcatc
   101281 ttcatgcgaa tgaatcatct tttccacgga ggcaaatctt tgcctgctag gcaagaggat
   101341 agcaagttcc aaattctgtt tcggtagaca tgtatttcta ttactatgaa attcataaat
   101401 gaagtagtta atcgttttgt caatttttcg gggtcttaaa ggggcgtgga aagacataag
   101461 aactcttgaa tggaaatcga aaagagatgg aactccggtt ccttcggaaa tggtaagatc
   101521 tttggcgcaa gaagaagggg ttgatccgta tcatcttgac ttggttctga tttcgctatt
   101581 tttttaagaa taccgcttct cctacccgta tcgaatagaa cttcttcgtg taaaacctgc
   101641 ttgatttaga tcgggagaat cgtacggttt tatgaaagca tgtgctatgg ttcgaatccg
   101701 tagtcaatcc tatttctagg agcagttgac aattgaatcc aatttttccc attccattca
   101761 tttcgtatcc gtaatagtgc gaaaggaagg cccggttcca agttgttcaa gaatagtggc
   101821 gttgagtttc tcgacccttt gccttaggat tagtcagttc tatttcttgg tgggggcagg
   101881 gaagggatat aactcagcgg tagagtgtca ccttgacgtg gtggaagtca tcagttcgag
   101941 cctgattatc cctaaaccca atatgagttg tgggtttttc tattttgact tgcccccccg
   102001 ccgtgatcga ataagaatgg ataagaggct cgtgggattg acgtgagggg gtagggatgg
   102061 ctatatttct gggagcgaac tccaggcgaa tatgaagcgc atggatacaa gttatgcctt
   102121 ggaatgaaag acaattccga atcagctttg tcgacgaaca aggaagctat aagtaatgca
   102181 actatgaatc tcatggagag ttcgatcctg gctcaggatg aacgctggcg gcatgcttaa
   102241 cacatgcaag tcggacggga agtggtgttt ccagtggcgg acgggtgagt aacgcgtaag
   102301 aacctgccct tgggagggga acaacagctg gaaacggctg ctaatacccc gtaggctgag
   102361 gagcaaaagg aggaatccgc ccgaggaggg gctcgcgtct gattagctag ttggtgaggc
   102421 aatagcttac caaggcgatg atcagtagct ggtccgagag gatgatcagc cacactggga
   102481 ctgagacacg gcccagactc ctacgggagg cagcagtggg gaattttccg caatgggcga
   102541 aagcctgacg gagcaatgcc gcgtggaggt agaaggccca cgggtcgtga acttcttttc
   102601 ccggagaaga agcaatgacg gtatctgggg aataagcatc ggctaactct gtgccagcag
   102661 ccgcggtaat acagaggatg caagcgttat ccggaatgat tgggcgtaaa gcgtctgtag
   102721 gtggcttttt aagtccgccg tcaaatccca gggctcaacc ctggacaggc ggtggaaact
   102781 accaagctgg agtacggtag gggcagaggg aatttccggt ggagcggtga aatgcgtaga
   102841 gatcggaaag aacaccaacg gcgaaagcac tctgctgggc cgacactgac actgagagac
   102901 gaaagctagg ggagcgaatg ggattagata ccccagtagt cctagccgta aacgatggat
   102961 actaggcgct gcgcgtatcg acccgtgcag tgctgtagct aacgcgttaa gtatcccgcc
   103021 tggggagtac gttcgcaaga atgaaactca aaggaattga cgggggcccg cacaagcggt
   103081 ggagcatgtg gtttaattcg atgcaaagcg aagaacctta ccagggcttg acatgccgcg
   103141 aatcctcttg aaagagaggg gtgccttcgg gaacgcggac acaggtggtg catggctgtc
   103201 gtcagctcgt gccgtaaggt gttgggttaa gtcccgcaac gagcgcaacc ctcgtgctta
   103261 gttgccaccg ttgagtttgg aaccctgagc agactgccgg tgataagccg gaggaaggtg
   103321 aggatgacgt caagtcatca tgccccttat gccctgggcg acacacgtgc tacaatggcc
   103381 gggacaaagg gtcgcgatcc cgcgagggtg agctaactcc aaaaacccgt cctcagttcg
   103441 gattgcaggc tgcaactcgc ctgcatgaag ccggaatcgc tagtaatcgc cggtcagcca
   103501 tacggcggtg aattcgttcc cgggccttgt acacaccgcc cgtcacacta tgggagctgg
   103561 ccatgcccga agtcgttacc ttaaccgcaa ggaggggggt gccgaaggca gggctagtga
   103621 ctggagtgaa gtcgtaacaa ggtagccgta ctggaaggtg cggctggatc acctcctttt
   103681 cagggagagc taatgcttgt tgggtatttt ggtttgacac cgcttcacac ccaaaaagaa
   103741 gcgagctatg cctgagttaa acttggagat ggaagtcttc tttcgtttct cgacggtgaa
   103801 gtaagaccaa gcccatgagc ttattatcct aggtcggaac aagttgatag gatccccctt
   103861 ttacgccccc atgtccctcc cgtgtggcga catgggggcg taaaaaggaa agagagggat
   103921 ggggtttctc tcgcttttgg catagtgggc ccccagcggg aggcccacac gccgggctat
   103981 tagctcagtg gtagagcgcg cccctgataa ttgcgtcgtt gtgcctgggc tgtgagggct
   104041 ctcagccaca tggatagttc aatgtgctca tcagcgcctg accctgagat gtggatcatc
   104101 caaggcacat tagcatggcg tacttctcct gttcgaaccg ggggtttgaa accaaactcc
   104161 tcctcaggag gatagatggg gcgattcagg tgagatccaa tgtagatcca actttctatt
   104221 cactcgtggg atccgggcgg tccggggggg actaccacgg ctcctctctt ctcgataatc
   104281 catacatccc ttatcagtgt atggacagct atctctcgag cacaggttta ggttcggcct
   104341 caatgggaaa aaaaaatgga gcacctaaca acgtatcttc acagaccaag aactacgaga
   104401 tcgccccttt catttcattc tggggtgacg gagggatcgt accattcgag cctttttttc
   104461 atgcttttcc cggaggtctg gagaaagctg caatcaatag gattttccta atcctccctt
   104521 cccgaaagga agaacgtcaa attctttttc cttttccttt ccgcagggac caggggattg
   104581 gatctagccg taagaagaat gcttggctga taaataactc acttcttggt cttcgacccc
   104641 ctcagtcact acgaatgccc ccgatcggtg caatgggatg tgtctattta tctatctctt
   104701 gactcgaaat gggagcaggt ttgaaaaagg atcttagagt gtctagggtt ggccgggagg
   104761 gtctcttaac gccttctttt ttcttctcat cggagttatt tcacaaatac ttgccatggt
   104821 aaggaagaag gggggaacaa gcacacttgg agagcgcagt acaacggaga gttgtatgct
   104881 gcgttcggga aggatgaatc gctcccgaaa cggaatctat tgattctctc ccaattggtt
   104941 ggaccgtagg tgcgatgatt tacttcacgg gcgaggtctc tggttcaaat ccaggatggc
   105001 ccagctgcgc caaggaaaag aatagaagaa gcatctgact ccttcatgca tgctccactt
   105061 ggctcggggg gatatagctc agttggtaga gctccgctct tgcaattggg tcgttgcgat
   105121 tacgggttgg atgtctaatt gtccaggcgg taatgatagt atcttgtacc tgaaccggtg
   105181 gctcactttt tctaagtaat ggggaagagg accgaaacat gccactgaaa gactctactg
   105241 agacaaagat gggctgtcaa gaatgtagaa gaggtaggat gggcggttgg tcagatctag
   105301 tatggattgt acatggacgg tagttggagt cggcggctct cttagggttc cctcatctgg
   105361 gatccctggg gaaggggatc aagttggccc ttgcgaacag cttgatgcac tatctccctt
   105421 caaccctttg agcgaaatgc gacaaaagga aggaaaatcc atggaccgac cccatcgtct
   105481 ccaccccgta ggaactacga gatcacccca aggatgcctt cggtatccag gggtcgcgga
   105541 ccgaccatag aaccctgctc aataagtgga atgcattagc tgtccactct caggttgggc
   105601 agtaagggtc ggagaagggc aattactcat tcttaaaacc agcattctta agaccaaaga
   105661 gtcggggcgg aaaagggggg aaagccctcc gttcctggtt ctcctgtagc tggatcctcc
   105721 ggaaccacaa gaatccttag ttagaatggg attccaactc agcacctttt cttttgagat
   105781 tttgagaaga gttgctcttt ggagagcaca gtacgatgaa agttgtaagc tgtgttcggg
   105841 ggggagttat tgtctatcgt tggcctctat ggtagaatca gtgggggcct gagaggcggt
   105901 ggtttaccct gtggcggatg tcagcggttc gagtccgctt atctccaact cgtgaactta
   105961 gccgatacaa agaatatgat agcacccaat ttttccgatt cggcagttcg atctatggtt
   106021 tatcattcat ggacgttgat aagatccttc catttagcag caccttagga tggcatagcc
   106081 ttaaagtaaa gttaagggcg aggttcaaac aaggaaaggc ttacggtgga tacctaggca
   106141 cccagagacg aggaagggcg tagtaagcga cgaaatgctt cggggagttg aaaataagcg
   106201 tagatccgga gattcccgaa taggtcaacc tttcgaactg ctgctgaatc catgggcagg
   106261 caagagacaa cctggcgaac tgaaacatct tagtagccag aggaaaagaa agcaaaagcg
   106321 attcccgtag tagcggcgag cgaaatggga gcagcctaaa ccgtgaaaac ggggttgtgg
   106381 gagagcaata caagcgtcgt gctgctaggc gaagcggtgg agtgctgcac cctagatggc
   106441 gagagtccag tagccgaaag catcactagc ttacgctctg acccgagtag catggggcac
   106501 gtggaatccc gtgtgaatca gcaaggacca ccttgcaagg ctaaatactc ctgggtgacc
   106561 gatagcgaag tagtaccgtg agggaagggt gaaaagaacc cccatcgggg agtgaaatag
   106621 aacatgaaac cgtaagctcc caagcagtgg gaggagacca gggctctgac cgcgtgcctg
   106681 ttgaagaatg agccggcgac tcataggcag tggcttggtt aagggaaccc accggagccg
   106741 tagcgaaagc gagtcttcat agggcacttg tcactgctta tggacccgaa cctgggtgat
   106801 ctatccatga ccaggatgaa gcttgggtga aactaagtgg aggtccgaac cgactgatgt
   106861 tgaagaatca gcggatgagt tgtggttagg ggtgaaatgc cactcgaacc cagagctagc
   106921 tggttctccc cgaaatgcgt tgaggcgcag cagttgactg gacatctagg ggtaaagcac
   106981 tgtttcggtg cgggccgcga gagcggtacc aaatcgaggc aaactctgaa tactagatat
   107041 gacctcaaaa taacaggggt caaggtcggc cagtgagacg atgggggata agcttcatcg
   107101 tcgagaggga aacagcccgg atcaccagct aaggccccta aatgaccgct cagtgataaa
   107161 ggaggtaggg gtgcagagac agccaggagg tttgcctaga agcagccacc cttgaaagag
   107221 tgcgtaatag ctcactgatc gagcgctctt gcgccgaaga tgaacggggc taagcgatct
   107281 gccgaagctg tgggatgtaa aaatgcatcg gtaggggagc gttccgcctt agagggaagc
   107341 acccgcgcga gcggcggtgg acgaagcgga agcgagaatg tcggcttgag taacgcaaac
   107401 attggtgaga atccaatgcc ccgaaaaccc aagggttcct ccgcaaggtt cgtccacgga
   107461 gggtgagtca gggcctaaga tcaggccgaa aggcgtagtc gatggacaac aggtgaatat
   107521 tcctgtacta ccccttgttg gtcccgaggg acggaggagg ctaggttagc cgaaagatgg
   107581 ttatcggttc aaggacgcaa ggtgcccctg ctttttcagg gtaagaaggg gtagagaaaa
   107641 tgccccgagc caatgttcga gtaccaggcg ctacggcgct gaagtaaccc atgctatact
   107701 cccaggaaaa gctcgaacga ccttcaacaa aagggtacct gtacccgaaa ccgacacagg
   107761 tgggtaggta gagaatacct aggggcgcga gacaactctc tctaaggaac tcggcaaaat
   107821 agccccgtaa cttcgggaga aggggtgcct cctcacaaag ggggtcgcag tgaccaggcc
   107881 cgggcgactg tttaccaaaa acacaggtct ccgcaaagtc gtaagaccat gtatgggggc
   107941 tgacgcctgc ccagtgccgg aaggtcaagg aagttggtga cctgatgaca ggggagccgg
   108001 cgaccgaagc cccggtgaac ggcggccgta actataacgg tcctaaggta gcgaaattcc
   108061 ttgtcgggta agttccgacc cgcacgaaag gcgtaacgat ctgggcactg tctcggagag
   108121 aggctcggtg aaatagacat gtctgtgaag atgcggacta cctgcacctg gacagaaaga
   108181 ccctatgaag cttcactgtt ccctgggatt ggctttgggc ttttcctgcg cagcttaggt
   108241 ggaaggcgaa gaaggcctcc ttccgggggg gcccgagcca tcagtgagat accactctgg
   108301 aagagctaga attctaacct tgtgtcagga cctacgggcc aagggacagt ctcaggtaga
   108361 cagtttctat ggggcgtagg cctcccaaaa ggtaacggag gcgtgcaaag gtttcctcgg
   108421 gccggacgga gattggccct cgagtgcaaa ggcagaaggg agcttgactg caagacccac
   108481 ccgtcgagca gggacgaaag tcggccttag tgatccgacg gtgccgagtg gaagggccgt
   108541 cgctcaacgg ataaaagtta ctctagggat aacaggctga tcttccccaa gagctcacat
   108601 cgacgggaag gtttggcacc tcgatgtcgg ctcttcgcca cctggggctg tagtatgttc
   108661 caagggttgg gctgttcgcc cattaaagcg gtacgtgagc tgggttcaga acgtcgtgag
   108721 acagttcggt ccatatccgg tgtgggcgtt agagcattga gaggaccttt ccctagtacg
   108781 agaggaccgg gaaggacgca cctctggtgt accagttatc gtgcccacgg taaacgctgg
   108841 gtagccaagt gcggagcgga taactgctga aagcatctaa gtagtaagcc caccccaaga
   108901 tgagtgctct cctattccga cttccccaga gcctctggta gcacagccga gacagcgacg
   108961 ggttctctgc ccctgcgggg atggagcgac agaagttttg agaattcaag agaaggtcac
   109021 ggcgagacga gccgtttatc attacgatag gtgtcaagtg gaagtgcagt gatgtatgca
   109081 gctgaggcat cctaacagac cggtagactt gaaccttgtt cctacatgac ccgatcaatt
   109141 cgatcaggca ctcgccatct attttcattg ttcaactctt tgacaacatg aaaaaaccaa
   109201 aagctctgcc ctccctctct atcggatgga agggcagagg cctttggcgt cccctccagt
   109261 caagaattgg ggcctcacaa tcactagcca atatgctttt ctcgcatgcc tttcttcgtt
   109321 catggttcga tattctggtg tcctaggcgt agaggaacca caccaatcca tcccgaactt
   109381 ggtggttaaa ctctactgcg gtgacgatac tgtaggggag gtcctgcgga aaaatagctc
   109441 gacgccagga tgataaaaag cttaacacct ctcgttctta ttccctttgc aatatgaaaa
   109501 aaaaaaatga aaaatgcaaa agtcgtctta ttcaaaaccc caattatgaa atcccttctc
   109561 ccccacttca cacctagtaa cgcaccgtgt tcttatagag agaaaggtgc tttcacatct
   109621 tcttaacccg aaatggctga ggagaggaaa ggttcctttt ttttagggta cttccgggaa
   109681 cagatccagt ggagacgggg cggggcctgt agctcagagg attagagcac gtggctacga
   109741 accacggtgt cgggggttcg aatccctcct cgcccacaac cggccccaaa gggaaggacc
   109801 cttccctctg ggggtaggaa aatcatgatc gggatagcgg acccaaagct atggaacttg
   109861 ggtgtgggtc ttttgtcgaa atggagtagc cttacttttt cttttttttt tatttagcat
   109921 tcatggtttt ttaaataaag tatgcccggc ccgaagcaga atagcagagc aagtattagt
   109981 agcatagcaa aaatgtgttc ctcgtcatta atatgtttgc tcgcggtaat tgtggcctct
   110041 cgggagaatc gattactgca tctttgatgc acttgctagt actagtacat ctgagaattc
   110101 ttaattggct aattggaaat agcccccgga ctatggaaca aaggattatc ccggacctac
   110161 accgaggtat tgacggttat tctcaaatat cgcagaacag aatgtgatac gatgagatag
   110221 aatgcaatag aaacaaagac acagggaacg ggttacctac ttttaacggt caaagcgaac
   110281 cctttcattc tgacattctg aattctttaa ttcggaatga atcaaatctc cccaagtagg
   110341 attcgaacct acgaccagtc agttaacagc cgaccgctct accactgagc tactgaggaa
   110401 cagcgggaga ttctatctca tagagttcaa ttcccgttct caacccatga ccaatatgaa
   110461 ctcgaagttt ccttcgtaac tccccgaact tcttcgtagt ggctccgtcc catgccccgt
   110521 ttcataggga accacaaagt ggctctattt cattatattc catccatatc ccaattccat
   110581 tcatttaata tccctttggt gtcattgaca taagaattga tataagagat gtcgtttcta
   110641 gtctatctgt ttctatttct atatatggaa agttcaaaaa tcatcatata ataatccaga
   110701 aattgaaata gaaaagaaaa aagggaggtt tgtgatgatt tttcaatctt ttatactagg
   110761 taatctagta tccttatgca tgaagataat caattcggtc gttgtggtcg gactctatta
   110821 tggatttctg accacattct ccatagggcc ctcttatctc ttacttctcc gagctcgggt
   110881 tatggaagaa ggaaccgaga agaaggtatc ggcaacaact ggttttattg cgggacagct
   110941 catgatgttc atatcgatct attatgcgcc tctgcatcta gcattgggta gacctcatac
   111001 aataactgtc ctagctctac cgtatctttt gtttcatttc ttctggaaca atcacaaaca
   111061 ctcttttgat tatggatcta ctaccagaaa ttcaatgcgt aatcttagca ttcaatgtgt
   111121 attcctgaat aatctcattt ttcaattatt caaccatttc attttaccaa gttcaatgtt
   111181 agccagatta gtcaacattt ctatgtttcg atgcaacaac aagatgttat ttgtaacaag
   111241 tagttttgtt ggttggttaa ttggtcacat tttattcatg aaatgggttg gattggtatt
   111301 agtttggata cagcaaaaga attctattag gtctaatgta cttattcgat ctaataagta
   111361 ccttgtgtca gaattgagaa attctatggc tcgaatctat agtattctct tatttattac
   111421 ctgtatctac tatttaggca gaataccgtc acccattttt actaagaaac tgaaagtgaa
   111481 agaaacctca gaaacggaag aaagggagga agaaacagat gtagaaatag aaacaacttt
   111541 cgaaaggagg gggactaaac aggaacaaga ggtatccacc gaagaagatc cttctccttc
   111601 cctttttttg gaagaaaagg aggatccgga tgggaatcaa gaaaattcga agttagaaat
   111661 atttaaagaa aaagaagaga aatatttatt atggtttgag aaacctctcg cgactcttct
   111721 tttcgactat aaacaatgga atcgcccatt tcgatataaa aaaaagaaaa gaaataatcg
   111781 atttattaat gttgtaagaa atgaaatgtc acactttttt ttttatacat gtcaaagtga
   111841 tggaaaagaa aggatctctt ttacgtatcc agcaagtttg tcaacttttt tggaaatgat
   111901 acaacaaaag atgtcttttt taacaaaaga aaaactatcc tctgatgaat tgtataataa
   111961 ttggagttac accaatgaaa aaaaaaataa cttaaacaag gagttaatga ttaaaaaaaa
   112021 tattaataca taaaataaat atactaagag ataaaaagag atgcgacttc cccctacata
   112081 ttttaaacct tcccctacaa aaaaactggt aataccaacc ccattcgtaa ttccatcaat
   112141 cactcgtcta tcgaacaaat gggttagttc agctaatcct cttatccatt gagttaagga
   112201 tagtgcataa aaagcatcta tataagcacg attatatgac caatcatata gcaaattgat
   112261 aattttatct cccaaaactc tttgactctt attgactctt ttagtaaata aattaagtcc
   112321 attccagttt tggaaagatg aataaaaggg tttatataaa aaagccgcta taaatattcc
   112381 aaaaaacgtt atactaactg aaaaagttgc atttggcaaa aattcatacc aatcaaaaaa
   112441 attatttgaa ttttgatgta aaagatttat agacggagtt aacaattttg ctaagatatc
   112501 caaatggttt ccttcttgat taaagggaat tcctatggct ccaacaaaca aagggaataa
   112561 gactaatata agcatagaga atagcatagt attgtccgat tcatggggat aaaaaaaagt
   112621 ctttgtagga ccaaaaggaa aaatagtaag aaaaggcatt tttgttacat gagtatccat
   112681 tcggtatgtt ttcttcgaaa aaaaagaagt cctttccctt tcattattat ttatttttaa
   112741 taaagcaact aaaggaaaac tttttttaat cgattttggc tcttctttac cccatagaga
   112801 tattgaatag aaggaatttc cttttttgcc actgtaattt tgaaaacgaa cgtttaaatg
   112861 tccttcaaaa gtaagtaaat aaacccgaaa catataaaat gcagttaatc cggctgtgaa
   112921 agaagcaatt attgcgaaaa tcggtgaata taaccaacta tcattaagaa tttcatcttt
   112981 ggaccaaaaa caagcaagag gtggaatacc acaaagagaa agtgtaccta ataaaaaagc
   113041 agtttttgta attggcacgt gctttcttaa cccgcccata agagccatgt tctggctttt
   113101 atctggagcg tatccaacaa gagcttccat tgaatgaata attgatccgg atcctaaaaa
   113161 caacaaggct ttcgaataag catgagtaat caaatgaaat aaagcggctc gataggaccc
   113221 catacctaga gctaacatca tataacccaa ttgagacatt gtagaatagg ctaaactttt
   113281 cttaatatct ttttgagcaa gagctaaagt ggctcctaat aataccgtta ttatacctat
   113341 aaaagatatt agattcatta tgtatggtat cgctatgaaa agtggaagaa gacgagctac
   113401 aagaaaaatt cccgctgcta ccatagtagc ggcgtggata agagccgaaa taggagtagg
   113461 cccctccatg gcatcaggta accatacatg aaggggaaat tgtgcggatt tagcaactgc
   113521 gccgccaaat aatagaaagg cacacaaagt aacaaataaa aagttaacct ccttattata
   113581 aatcaagtta ttgaatattt cgaacaaatc ccgaaattcg aaactacccg ttgtccaata
   113641 aagacctaag attcctaata ataaaccaaa atcccctaca cgattagtta caaaggcttt
   113701 ttgacaagca cttgccgcac taggtcgtgt gaaccaaaac cctattaata gataagaaca
   113761 catcccaacc aattcccaaa aaatataaat ttgtatcaaa ttcgaacttg taactaatcc
   113821 caacattgaa gtattaaaaa aactcatata agcaaaaaat ctcaaatatc cttgatcatg
   113881 agacatataa ttgtcgctat aaaaaagaac cagaattcca actgtggtga ttaatattga
   113941 cataatagaa gtaagcggat caataaagtg tccgaactcg aaagaaaaat cattattgat
   114001 ggtcaaagac catatgtatt gatagataga actcctattt atttgctgaa tagatagatc
   114061 gaccgaaaaa atcataacta tacttaacaa aaaaatacta ggaaaagccc aaatacggcg
   114121 aagatttttt gttgccgttg gaaaaagtag aagtcccact cctattaaca taggaactgg
   114181 aagcggaacg aaaggtatga tccaagaata ttgatatgta tgttccataa aaataataat
   114241 ttttttattc ttaattaatt gtttctgatt caccggttct tatctctttt aaaagagatt
   114301 actaaagtat taaaaaagca actgaaacta aaatggcatt ttctattcgt agttagtttg
   114361 aacctttctc aactacttca aaaatttgca aagtgaaaaa taacgaatcc ttttatacta
   114421 agtttatact aagtaagatt tttgtaagat ttttagggaa acgtagcagc aaattccaat
   114481 ttccattatt attccctatt acaaaaattt atggacatat atcaagacta aaaaattgga
   114541 caaaaaaaag aagtacttta ttttgatatc aatcatcgga tgtcccataa ctttgcctaa
   114601 taaaaaaaga actaggtatt tttgtttgtt tattcagaat aattaacgag tttaattcgg
   114661 gactgattga ttgtgttcta ttctaataaa tggtatttaa taaccaatta ccagaattac
   114721 tagaaaagaa aaaagaaaaa gattcaagtt ttttattagg taggtaaggg ttcttaagct
   114781 tgttcgatat gtatttttta tgtacaaatg taacatccca aaaagagaca gagatagaaa
   114841 ggtatcacaa ataactccga aatacaaatt cttttgcctc agatattgta tggaatagga
   114901 attgaaaaaa aaaaaaaaaa tgatttgttt taaacaatag atgtctttca catccaattt
   114961 ttgtaatgaa taacttttta ttttttgaat ggcagttcca aaaaaacgta gttctatatt
   115021 aaaaaaacgt attcgtaaaa agatttggaa aaaaggggga tattgggcag cgcggaaagc
   115081 tttttcgtta gcgaaatccc tttcgaccgg gaattcaaaa agttttttgt acgacaaata
   115141 attaataaaa cgttggaata attggaatcc gcatccacct gactccaaaa acgagccaat
   115201 ttagtttcga atttagattc cattttttaa tatagaatag aaaaatcgaa gtaaaaaaaa
   115261 tagaaataga aaaagtaagt aataaataat gatttccatt ccctactgtt ttgaaccaat
   115321 ggatttggct actgaatcgg tacttttttt tatttgaaaa aaaaaaagaa taaaaaatgg
   115381 agagttttgc ctttatttgt atttgaatat gcttttcatt cccgggatgg ggattcttaa
   115441 tttccccatc acccacccac ttataaataa gacaataata agggttttgt tttgtctttt
   115501 cttttttttt tatttatttc tccttttcta tttcaattta tgctatagaa tagcataaat
   115561 tgaaatcttt agacaaaagc aatgagttgt tgaaactaat tttgaattag actttttttt
   115621 aactttctga atcatcactc caagtgagaa tgagaaaagc gtctttcgcc atttcggcgt
   115681 atttctaatt tctatacgaa tagtgtgcaa tttataagta ataaaagaat cctatgtttg
   115741 aaagggagga tcaatctaaa aatatcgatt tttagaattc ggatttagaa ataaattttt
   115801 gaagtaggac aatagaaatc gaaattcttt tatataatat gtatagctcg atacctaatt
   115861 ggtttgataa accctaagac aaattcatac tgaaaaaaac ctaacgatta tcacaagaca
   115921 aaagttatgc aaattaaatc caattttttg aattattgga tattttgaat tattggatat
   115981 tatgcttaaa ttgtgatcgt gatccataaa aaagaaaaag aatatgttat tgttaagtta
   116041 aataaaactg aaaccttaaa taactaaata aaacgataaa aaagagactg tttcaataga
   116101 gattgaaaca agtttttatt catcaattga atgcttccta aaaaccaaaa gtatttcatt
   116161 gaaactttct ctttcacttt ccatctcgac gattaaataa aaataagtta ttattatttc
   116221 tagcaagccg ctatggtgaa atcggtagac acgctgctct taggaagcag tgctagagca
   116281 tctcggttcg aatccgagtg gcggcataac atcttctaaa cgatatataa aagccctata
   116341 gtgaattgaa tttccgattt ccattccgta tactcgagag actttcactt tttcctttta
   116401 atttcatttt ttatttatga tattttcaac tttagaacat atattaactc atatatcatt
   116461 ttcggtcatt tcaattggaa ttacaatcca tttaataacc ttattagtcg atgaaatcgt
   116521 aggactatat gattcatcag aaaaggggat gatagctacc cttttctgtc taacaggatt
   116581 attagtaatt cgttggattt attcggggca tttcccatta agtgatttat atgaatcatt
   116641 aatctttctg tcatggagtt tctccattat tcataggatt ttaaaacata aaaatcattt
   116701 aagcgcaata accgcgccaa gtgctatttt tacccaaggc tttgcaactt cgtgtttgtt
   116761 aaccaaaatg catcaatccg aaatattagt gcccgctcta caagttcagt ggttaatgat
   116821 gcacgtaagt atgatggtat tcggctatgc agctctttta tgcggatcat tattatccac
   116881 agctcttcta gtcattacat ttcgaaaagt gataaggatt tttggtaaaa gcaataaatt
   116941 attaaatgga actgtaactg agtcattttc cttcggtgaa atacaataca tgaatgcaaa
   117001 aaccaatgtt ttactaaata cttatttttt ttctgctaga aattattaca ggtatcaatt
   117061 gattcaagaa ttggatcatt ggagttatca tattattagt ctaggattta tctttttaac
   117121 cataggtatt ctttcaggcg cagtatgggc taatgaggca tggggatcat attggaattg
   117181 ggatccaaag gaaacttggg catttattac ttggactata ttcggtattt atttccatac
   117241 tcgaacaaat aaaaaatcgg aaggttttaa ttccgcaatt gtggcttcta tgggctttgt
   117301 tataatttgg atatgttatt tcggggtcaa tctattagga atagggttac atagttatgg
   117361 ttcatttaat taacaattca catctaattg aattgcaaat tgaagaaaag aaagggcctg
   117421 atgaagacaa acataggatg gcgcatatat ataaacgaaa ctgagtggaa accgccgaga
   117481 accttttgaa tcactccact acttgattca aaaggttctc acaaacccaa aaggggtttg
   117541 gttacaattc aaatttattt tttctttttt tattcatgaa aattctctat aaaaaaatta
   117601 gatagaatag cttcgacctt gtccactgat agtgacagaa cgaaatccgg ataaatacca
   117661 ataccaagta cgggtagaag aatagagatc aaaacaaata attcccgtgg tccagaatca
   117721 aaaaaataag agtttgcgcc attaaatagc ttgtacccat aaaacatttg ccgtaacata
   117781 gataatgaat aaataggagt taatatcatt ccaattgcca ttacaaaagt aatcagtatt
   117841 tttgctatta aaaaatattt ttggctagta attattccaa aaaatactat caattccgca
   117901 acaaaaccac tcatgcccgg taatgcaagg gaagccattg ataagatact aaatagcgtg
   117961 aatatctttg gaattggtat agccagtccg cccatttcgt cgagataacc atgacgtatt
   118021 ctatcataac tcgttcctgc taagaaaaaa agtgcagcgc taataaaccc atgagaaatt
   118081 atttgtaaaa tggctccgct gagtcctgta tcagttatcg agccaattcc tataattatg
   118141 aaacccatat gagatacaga ggaataggcg attctttttt ttaaattgcg ttggccagga
   118201 gatgttaaag ctgcataaat tatttgcatt gtacctacta tgattaacca gggagaaaat
   118261 agagaatgag cgtgcggtaa tagttccata ttgatccgaa ccaagccata tgctcccatt
   118321 tttaataaga ttccggccag aagcatacaa gtactgtaat gggcctcccc atgggtgtcc
   118381 ggtaaccatg tatgtaaggg tataatcggt gatttgacag caaaagcaat aagaaatcca
   118441 atatagaata gtatttccag tgccacggga tacgatcgat tagctaatat ttccaaattt
   118501 aatgttggtt cattggaacc atataaaccg atacccaaaa ctcctattaa tagaaaaacg
   118561 gaacctcctg cagtgtacaa aataaacttt gtagctgaat aaagacgttt ctttccaccc
   118621 catgctgata gaagtagata aacaggaatt aattctaatt cccacatgat gaaaaaaagt
   118681 aaaaggtcac gagaagcaaa tgatcctatt tgaccactat acattgctaa catcaggaaa
   118741 tagaataatc gggaattccg agtaactggc caagccgcta acgtagctaa agtggtgata
   118801 aatcccgtca ataaaatggg tcctagggaa agtccatcta ttcccaatct ccagtaaaaa
   118861 ccaaaaaaat cgatccattt ataatcctct gcgagttgta ttaatggatc gtccaattca
   118921 aaatgataac agaaggcata ggtcgttaga aggagttcta gcacgcatat atatatagta
   118981 taccccctag tcaccttatt tcctctatga gggagaaaga aaatgaaaaa acccgtggct
   119041 ataggaaaaa ctacaattat tgttaaccaa ggaaaaaagt tcgtggtaaa ggcaagatac
   119101 actcgaacca gacaaaaccg tgctcgaaaa atagaatata tattcttcat tttttttttt
   119161 gatttttcga gtacgggttt ttgtcggtaa tcagtaagta aaaaaaatgt attcaaaata
   119221 gattcaagtg gggttttggg gaacgtatca atatcaataa gctagaccca tgcttcgagt
   119281 tgtttcatgc cataaataaa ctcgaacact caagaaatcc gttggacagg cggattcaca
   119341 tctcttacaa ccaacacaat cctccgttct tggagcagaa gcaatttgtt tagctttaca
   119401 tccgtcccaa ggtatcattt ctaatacatc cgtgggacat gctcggacac attgagtaca
   119461 ccctatacat gtatcataaa tctttactga atgtgacatt gaatctatcc atttctgaat
   119521 tcataaattt tcgatctagt aattttggaa atgaatcata tattgaaaca ccagatcaat
   119581 caacgattta ccagaatttt tgaatcaatc catttctgga tcaactgata agagggaaca
   119641 aagatacttt gattttttac gttttcgccg atatgatcga ggttaggacg tattatagat
   119701 gctaatttga atttatgaat attctgattt tgaaatacta ttttatttat tcaacaaagt
   119761 cgattgattg atacgaatcg attttctgtt acgataaatt gacgaaacaa tagctgatcc
   119821 gatagctgct tcagcggctg caatagctat aacaaaaatt gagaaaatat ctccttttaa
   119881 ttgcctacta tcaaaaaaat cggaaaatgt tacaaaattt atattaaccg catttagtat
   119941 aagttcaaga cacatcaggg cccggacaat atttttgctc gtgatcaatc catagatacc
   120001 aatagaaaat aaataagcac tcaaaataag tacatgctcg agcatcattg accaactccg
   120061 taccaatttc gattcatttc aatatgaaca ataagtcaag tgatttgatt acttataatc
   120121 taacaagtat agaacaaaag aatatattgc taatagatca aatcaataaa cttctatttg
   120181 atttatacat gaaacagtat tcaaatcgaa ttgaaggcaa atagatgtga taacacagaa
   120241 aagttgaatt tggattgctg ttgctagttc taaagatttt ttactgacga gctacggcaa
   120301 ttgcacctat caaagcaact aaaagaatga tcgaaatgag ttcaaatgga agaaaaaagt
   120361 cggttgataa atgaattcca atttgttgac tgttacttat caaatcttgc tctataatct
   120421 ggttggatcg tgtagtccaa ataatcccgt accacgacgt atctagaata gtagtgagta
   120481 aggacaaaaa aatacttgta caaaccagag aagtaactcc attcccaata gtccaaagat
   120541 tcaaatgaaa atcgttggaa tagtctgaac cattcatgaa cattacagca aatatgatta
   120601 aaacatttac agctcctaca taaataagga gctgtgcagc agctataaaa ggcgaatgtg
   120661 atagaatata gaataaggat atacaaataa gaacgaatcc caatgaaaag gcagaataaa
   120721 tcgggttggt aagtaatacc actcccagac ctcctaatat aagacccgat cctagaaaaa
   120781 ctaaaagaaa atcatgtatt ggtccagcca aatccattat attaaaataa gagataaata
   120841 aatcgaaatg ttttttcatg accttattga accgaccagg caattttttt tatgaggcat
   120901 tcccgattga attcaattca aatctaatag gtgtgaattg atgtgggtac agttattgga
   120961 tcaatttcgt tcttttcttt attggaaatg gcagttggaa attgaaagtc tatatttcga
   121021 aaaaattgtg gatatattaa cagactttca atacaaatta atttgtactt ctcataatcc
   121081 aatctatagt tgggatttgt accaaacaaa gagaaagacc ttattccttt ataccaacac
   121141 ggaaccctag taatttccaa taataaagag atttacccgt tttttctttg agacgaattc
   121201 aaaactgttc gaattgtaaa atcgtcaatt actgacattg gtaaacgacc taaagcaatt
   121261 tgatcgtaat tcaattcgtg acggtcataa gtagcaagtt catattcttc agtcattgat
   121321 aaacaatttg ttggacaata ctcaacgcag ttaccacaaa aaatacaaat tccgaaatca
   121381 atactgtaat taagcaatcg tttctttcga atatcagttt ccaatttcca atcaacaaca
   121441 ggcagatcta taggacatac acgaacacat acttcacaag caatacattt atcaaattca
   121501 aaatggattc gaccgcggaa acgctccgat gttattaatt tttcataagg atattgaata
   121561 gttacaggga aacgatttgc ttgggataag gtaatcatga aactttgacc aatgtacctt
   121621 gcagctcgta ctgtttgttg accataattc atgaacccag ttaccatagg gagcatatcg
   121681 ggaatatcta tgaatcaatt ttttctttct cttgtttgag gtaagccgtg aatatagtat
   121741 cccttttttt gtctacagtg aaaggagttg ggaagaggtt gttaataata gattaccgag
   121801 agaaataggt aaaagaaatt tccagccaag atttaataat tggtccattc ttagtctagg
   121861 taaagtccat cttgttgtga tagaaatgaa caagaacaaa taagttttag ctaatgtaat
   121921 aaagatacca attgtcgttc caaagattcc atccgcttta tttatttcaa ataactcagg
   121981 aacaaatatg tacggaagtg aaagattcca accgcccaag taaagaactg ttacaaataa
   122041 tgaggaaact aataaattta gataggaagc aacgtaaaat aaaccaaatt tgatccccga
   122101 atattcggtt tgatagcctg ctactaattc ttcttctgct tctggtaaat caaaaggtaa
   122161 tctttcgcat tctgctaggg aagaaattag aaaaacgata aaccctatag gttgacgcca
   122221 caaattccac ccccaaaaac catattttga ttgcgccccg actatatcaa ctgtacttga
   122281 actattagat aatcatagtc ggtgataaca ttactgttcc catcgctatt acaaaaccgt
   122341 acatgagatt ttcacctcat acggctcctc agggccacaa ataaatgtaa ggaccgggca
   122401 agtattcgtt atcttgatat ggttatagca tagatagact cgtggaaggt ccccaattat
   122461 accaatggaa ttctgtctgc tataagaata aatcaaaaag catttctgaa tcgatctcat
   122521 ccttcaactt ttttggggtg agtaataact taataaatcc ttcaataaaa tactctttgt
   122581 agaaatatct attgatattt cgagccatca tttttttttg attacgaaaa aaaaattaga
   122641 cattacatta gttcatgaat catgacacaa tttttctttc tatgaagata ggaaagaaat
   122701 actatgaaga taggaaagaa ataagaaaag aagataggaa agaaataaga aaaaaatagc
   122761 ttttcttttt attgtaattt gatttttttt tctatgtttt tttgttcctc ttcttctttc
   122821 tgagaaaaag ggggcctcaa aaaagtaaag gattatttcg ttcccgatag taatttcttt
   122881 aattggggga taggagcata ctctgaatcg gaattgtggg gagtactgcc tgatcatttc
   122941 taccaactta aagccccaat tagtattctt tttatgttat gcagacgtat ctttttcgtt
   123001 aatttacata atctccatta ctaattcttt gtgtgtattt tagtgttcct tattatccac
   123061 ccattttttt ttcaatcccc cgttcgttaa tatatgtatt gtaatacatt caaacatata
   123121 gtgaaaactc catacggttg acttttgagc ccgcttcaag ctaggatgac caatcaacta
   123181 atcttggggt aaagggcatc ttccactttt gtttactttc acttaactct tgtacatagg
   123241 aaatgagact caatccgctt ttactgcgaa tttagaagtt gttttctttc actcatatat
   123301 aactatctaa tttttttatt aacctaaaga ataaataaat ggataaaaaa aaaatgcgga
   123361 tatccattaa atttcttttt ttttttttct agaaggaaaa gaaaagctta tattttagcg
   123421 aatcgcacgt agagatattg ataaaacaca taaagttaat ggtatttcat aactaatcga
   123481 ttgagcagca gctcgcagac cacctaaaaa cgaatattta ttatttgatc catatcctga
   123541 cataagaagt ccaataggag caatacttga aacggcaatc cataaaaaaa taccaatatt
   123601 gagatcagct aaaacaaggt gataactaaa aggaattact gaataactta gtagaatgga
   123661 tatgactgct atagatggtc caatactgaa gaaacgagta tttcctctag ctggaagaag
   123721 attctctttg aaaagtagtt ttgttccatc tgctaaagct tgaagaattc cgaaagggct
   123781 ggcgtattca gggccaatac gttgttgtat tcctgcagat atttctcttt ctaaccacac
   123841 aattactagt acacctattg tgattcctaa tacaagagtc aaaatagggg caaacacccg
   123901 tatggtccca tagagctctt ttaaggattc caatcgggaa aaagaattaa tatcttgtac
   123961 ttctgttgta tcgactatca tttcaacgat caacttctcc cataatgata tctatactac
   124021 ctagtatcgt cataatatcc gccaatttca ttcttttaac taactgagga agaatttgca
   124081 aattgataaa acccggtggg cgaattttcc atcgccaagg aaaactactt cgatctccta
   124141 tcagaaaaat tcccaattct ccttttgggg cttcgactct cacataaagt tcttgtttcg
   124201 gtaattcaaa agtaggagaa ggttttttac taatgaatcg atcttcaaaa tcattccatg
   124261 ctggatcgct ttctctagca aagcatcgga tttctaaatt ctcatagggc cctcccggaa
   124321 ttccttccaa agcctgttga ataattttta cggattctgt catttcaccg attcggacta
   124381 aataacgagc taatgaatct ccttcttttt gccactggac ttcccaatca aattcgtcgt
   124441 aacactcata atgatccact ttacgaagat cccattctat tccagacgct cgtagcattg
   124501 gtcctgataa accccaattt attgcttctt ctccaccaaa aatgcctact ccttcaactc
   124561 gttctaaaaa gacagggttt cgtgtaataa gtttttgata ttcaacaacc cccgttaaaa
   124621 aataatcaca gaaatccaaa catttctcta tccagccatg gggtaaatcg gccgctatcc
   124681 ctccgatacg aaaataatta tgcatcattc tcataccggt ggcagcttcg aataggtcat
   124741 atactaattc tctttctctg aaaatataga agaagggagt ctgtgcacca atatctgcca
   124801 taaaagggcc gagccataac agatgagagg ctatacgact caactccaac ataattactc
   124861 tgatatagct ggccctttta ggtacttgaa tatttcccaa ctgttctggt ccatttacag
   124921 ttattgcttc tgtgaacata gtagctaaat aatcccaacg tgttacataa ggcagatatt
   124981 gtataattgt tcggttttcc gcaatttttt ccatccctct gtgtaaataa cccaatatcg
   125041 gttcacagtc aataacatct tcgccatcga gagtaacgat gagacgaaga acaccatgca
   125101 ttgatgggtg gtgaggtccc atatttactc tcataaggtc ttttcctgta gctagtatac
   125161 tcataggttt ttcctcgatt cattcttaca tgaattgttg aaaacaaaaa gaagttatca
   125221 agattcaaaa tctaataaat caaataattc aaaattcttt tttcaaatta acgatttttt
   125281 gactcccgga tattcaactg actaattaat tctttataac gtactctatt tttctttgac
   125341 aaataagaaa gtagccgttg gcgtttttcc agaactttcc gtaaacccct ctgagataaa
   125401 tagtcttttc tgtgcaattc caaatgggaa gtaagtcttt gtatcttatt agtgaaactt
   125461 aatacttgaa attcaacaga cccgctgttt tctttttttt tttcttgaaa agtaactgag
   125521 atgaatgaat tttttaccat aaaacgaaac cctcttttcc ctttctttta atatgaaatt
   125581 tactgatcag taataataat gttagtcatt tgaattgaat atacacaatc atcttaaagc
   125641 cgttatgaac ttccgataaa atcaatcaac aatcaatccc actttcgatt tgattaggga
   125701 taaaaaagga tggtatattt cttcaaaaga gaaaaagcga gacctaaaaa aaaattctgt
   125761 taattcattt ctagatctaa ccaatccgta tgtccttaaa gtggtatcct gtatcataat
   125821 ggaatgtaag acaaggcatg cgtccatctc tttgttttca tataccaggt atggtacgcg
   125881 atcgataaga aaaacgtact agtaacaaat ttgcaatcgt ggatacatat gtatccttat
   125941 catactgaaa cgactgccat tattggtatt aaaccaatag cgattcatac aaactaaatc
   126001 ttctaatcga taattgggcc aaagaaagaa ctttaattta attagttttt ttttctctct
   126061 agcaagatct ttgcttttat ccaaaacgtg actccctttt tttacgttat tacaaaatac
   126121 ggaatttctc tgaataccat tttgattctt ccaattgaaa caaatcagag ttctcaactc
   126181 tctacgacgg ttggggaata aaatattttc aggaacaagc aaatcataat tctttttgtc
   126241 tctatttcca gtcattcttt gatgtcttgc aatggattca taattttttt ttttatgaac
   126301 attgcttttt tctcggtatc ttttagtaat ttggcgctta ttcttatgaa ccaatgaaat
   126361 acctacgatt tgatatataa aaaactgtcc atcgtttttt acagacagac gaagcggttc
   126421 gataataaat attccccctt tcaccaattc tgtaagagtg aaatccttat gaatcatcaa
   126481 aatatccaga cccatttctc ccccttgaat agaggatata gcaatttctc ttggatttat
   126541 cagtcgaagc aggagacaat agatcttgat attatttatt attctttgat ttaaaaaaga
   126601 atcccatctc aactgaaaat gcaaatactt ttttaggaag aaataaagtt ctgcttctgt
   126661 gttgttcttg tattgttttt tcgttctacg ttttttgatg tctgatcccg aagaatttgc
   126721 ttcaacatct ttttcttggt ttgagagaac tgacccaaga cttacttggt tttgtgcatc
   126781 tgatcgagga ttccctcggt ctgggggttc tttttcttct ttacttctat tgtataattc
   126841 aagagagttt ttttgattgg atgatataaa aagatcttcc tttttctttc gagttatttt
   126901 tttattccca ttttcatttc ccttaaaact gaaaagaagt aaattgattg gtatgatcca
   126961 cgtttttttt ttatatgcat taaaaaatag cactaattct cggaagaacc aaagctcccg
   127021 atttgatata ggacaactta gtattgcttc attcattccc atccaatcaa aaaagaactt
   127081 tttttgattg gacggtttaa tttcttcatc ttcatgaatt gtaagataaa aaagaacttt
   127141 cttattaatt tcatcaatta tttgatactt atcagcccca atcttagtat tttgattcct
   127201 gttggtacca atatcaaccc agacttcaat atcaacctta tttctaagac aaaaatcgag
   127261 aattctccaa tcaaaaaatt ttctatccga aaatttatcc atatccataa tataatcttc
   127321 ttctagataa ttattaatag ggatacctcc caacatatca aataatttgc cttccgttat
   127381 gttggaatta gaaaagattt cttctttatt tttattattt acttggaata atgatttatg
   127441 aatatacgag tctttcttat cttcataatt aatagattta tatgataaaa gatcatatct
   127501 atagtgtttt ttaaaattat ctttttgatt ctgtaatgga ttcgcttcaa aaaaattttg
   127561 tttgtcggaa tgagttaatc tatttttttc atatgaatcc tttttgttta aatctttctt
   127621 ttgagccata ctgtgttgat tggctctatt tcgccatttt tgtggtacta atataggcca
   127681 tcttatccga gataaatcgg attgatattg ataatgaccc tttaaccagt ttttccattg
   127741 attcatttca aaattcaaaa aagattcatg tcttaattcg taatgaaata ttccttgttt
   127801 ttttaaaaaa tcttttattt ccttcttaag aaaaagggat gttccgtcat attgaaagac
   127861 aaatcttaaa ttataaaagt gaataagttg ggtttgtgat aatttgtaaa atacatatgc
   127921 ttgtgattgt gagaaaaaag agaaatcata agaaatcttt gaattcttat tactaacctt
   127981 agaaaatgat ttttttatag tcgaaataaa gtgaattcca tttttacttg ttttaattcc
   128041 atttttactt gttttattaa ttttttcctg gtttgtttca ttattgtgga tatttttctc
   128101 aataattttg attttttttg gtgattcaaa aaaaaaaatt gcattgattc ttggaatatt
   128161 gacaatagct agaaaaattt ttatgtatat cctttcaatg aaaaatttta taaaaaaata
   128221 tgatttacca attaatcgag tatttctttt ttttaatatt tgccaaatct tttttgacgc
   128281 tcctaatatt ttaggacgat aacttgtttt gttcgaacta atatttattt cgtaagttag
   128341 cagtcttttt ttcttttctt ttgtaatttt ttctattttc ttttttatta tgtttgttcg
   128401 attagtcaga tcttttattt ttttttcggg cagtgctaaa tttgtccaat ccatagatcg
   128461 aatttgaatg gacgattcgt gaatcatctg attactcatt atcaaatctt ttttatcttc
   128521 acccaattca tctatttctc gcaatctaaa taatggaatt ttgtttgttt ttgaaagttc
   128581 ttttactttt agtaatagaa ttcttttgat gacccatctt tttgtttctt ttgcgatttg
   128641 ttgaaaaatt tttgttcttt cttttaaaac tcttaaagac tttgttttca attgtctaat
   128701 tttttttttt agttctttga aaatgggttt aaaaaacgaa ggtctttttc ggggaggacc
   128761 aaaaggcaat tccgcttcca ttccccaaac agttaaaaaa caaaaatcgt tgtttttttg
   128821 tccccctttt tttttcattg catctttatg agggaattgt agcttagatt tgtgccaggg
   128881 tttcaggcaa aaaggaaata ggatctttat ctgaataccc tctgttaacc agtttttcgg
   128941 aaattctcgt tcggataatt gaacaccgtt atgggtgcat tttacataca tttccctatt
   129001 ccaatccttt aaatcctcgg accattcggg aatttgaaat aagagcatgc gagcaatatt
   129061 tttagctatt atcagtgaag gtaatataat atattttcta agaatcgatt gagttaataa
   129121 tacaaaactt ctgagtactt gagcaaaaaa aaatgtattc cagatttctg ctatgggtat
   129181 ctctgttttt tcttttcttt tgtatttttc tcttttgtcc tcctcttggt tatccatttt
   129241 tttttgcttt tcaattttag aatcagaaag ttttttgtct ttttgtttcc acatccaatt
   129301 tttaaaaata actttcatca gttcggaaat atcaaaagaa aaaaaaaaag gtttgtctag
   129361 cctgtccaaa aaaagcgggg aatgcacatt tgcttgaaac agttccccag taatagtttt
   129421 acgtctttgt gcgcgcatag agcctttgat tagacctcga cgaaaatccg attgttgtga
   129481 ataatgggtc aaattcactt tctttgcttg cttaggactc ttagtatatt ttgtattaat
   129541 atacgtagag gtatttggct ttggctggtt atcagtaaaa ataactacat gtttgaactt
   129601 tcttgaacga attgcccctg ctacagtttc acccctgttt ttcttttttt gtcctaaatc
   129661 ggtaattgag ttgtatgacc agcgaggaac ttttttacta atttctttta ttccaataga
   129721 gttttttcta attctttggt cgttgggatc cgttataact acatcgaata aaatttttaa
   129781 aattagtatt cgatcttctg aatcaatttt ttcttgtgtt tgttctggaa ataaagaacg
   129841 tacttttttt gttgcaaata attttatacg aaacctatct agtgtctgct caaattcggg
   129901 ataattctta ataagaagaa gaccatgaat tttatttatc caaaacgtac tgatgttctt
   129961 ttggctagaa gtttcattta gcgttagggg tgaaaaaaaa aaatcgattc ttccgcgata
   130021 aggtccatgc aaaaaaggat catatttttt aggtaagtat tcttgtttag tcttatcatt
   130081 acacaattga gtcctttttt caagtacatt cagagtacta gatcctttat ctaaaacttc
   130141 aattctattc ctaaactcct tgtttaagtt attttttttt tcattggtgt aactccaatt
   130201 attatacaat tcatcagagg atagtttttc ttttgttaaa aaagacatct tttgttgtat
   130261 catttccaaa aaagttgaca aacttgctgg atacgtaaaa gagatccttt cttttccatc
   130321 actttgacat gtataaaaaa aaaagtgtga catttcattt cttacaacat taataaatcg
   130381 attatttctt ttcttttttt tatatcgaaa tgggcgattc cattgtttat agtcgaaaag
   130441 aagagtcgcg agaggtttct caaaccataa taaatatttc tcttcttttt ctttaaatat
   130501 ttctaacttc gaattttctt gattcccatc cggatcctcc ttttcttcca aaaaaaggga
   130561 aggagaagga tcttcttcgg tggatacctc ttgttcctgt ttagtccccc tcctttcgaa
   130621 agttgtttct atttctacat ctgtttcttc ctccctttct tccgtttctg aggtttcttt
   130681 cactttcagt ttcttagtaa aaatgggtga cggtattctg cctaaatagt agatacaggt
   130741 aataaataag agaatactat agattcgagc catagaattt ctcaattctg acacaaggta
   130801 cttattagat cgaataagta cattagacct aatagaattc ttttgctgta tccaaactaa
   130861 taccaatcca acccatttca tgaataaaat gtgaccaatt aaccaaccaa caaaactact
   130921 tgttacaaat aacatcttgt tgttgcatcg aaacatagaa atgttgacta atctggctaa
   130981 cattgaactt ggtaaaatga aatggttgaa taattgaaaa atgagattat tcaggaatac
   131041 acattgaatg ctaagattac gcattgaatt tctggtagta gatccataat caaaagagtg
   131101 tttgtgattg ttccagaaga aatgaaacaa aagatacggt agagctagga cagttattgt
   131161 atgaggtcta cccaatgcta gatgcagagg cgcataatag atcgatatga acatcatgag
   131221 ctgtcccgca ataaaaccag ttgttgccga taccttcttc tcggttcctt cttccataac
   131281 ccgagctcgg agaagtaaga gataagaggg ccctatggag aatgtggtca gaaatccata
   131341 atagagtccg accacaacga ccgaattgat tatcttcatg cataaggata ctagattacc
   131401 tagtataaaa gattgaaaaa tcatcacaaa cctccctttt ttcttttcta tttcaatttc
   131461 tggattatta tatgatgatt tttgaacttt ccatatatag aaatagaaac agatagacta
   131521 gaaacgacat ctcttatatc aattcttatg tcaatgacac caaagggata ttaaatgaat
   131581 ggaattggga tatggatgga atataatgaa atagagccac tttgtggttc cctatgaaac
   131641 ggggcatggg acggagccac tacgaagaag ttcggggagt tacgaaggaa acttcgagtt
   131701 catattggtc atgggttgag aacgggaatt gaactctatg agatagaatc tcccgctgtt
   131761 cctcagtagc tcagtggtag agcggtcggc tgttaactga ctggtcgtag gttcgaatcc
   131821 tacttgggga gatttgattc attccgaatt aaagaattca gaatgtcaga atgaaagggt
   131881 tcgctttgac cgttaaaagt aggtaacccg ttccctgtgt ctttgtttct attgcattct
   131941 atctcatcgt atcacattct gttctgcgat atttgagaat aaccgtcaat acctcggtgt
   132001 aggtccggga taatcctttg ttccatagtc cgggggctat ttccaattag ccaattaaga
   132061 attctcagat gtactagtac tagcaagtgc atcaaagatg cagtaatcga ttctcccgag
   132121 aggccacaat taccgcgagc aaacatatta atgacgagga acacattttt gctatgctac
   132181 taatacttgc tctgctattc tgcttcgggc cgggcatact ttatttaaaa aaccatgaat
   132241 gctaaataaa aaaaaaagaa aaagtaaggc tactccattt cgacaaaaga cccacaccca
   132301 agttccatag ctttgggtcc gctatcccga tcatgatttt cctaccccca gagggaaggg
   132361 tccttccctt tggggccggt tgtgggcgag gagggattcg aacccccgac accgtggttc
   132421 gtagccacgt gctctaatcc tctgagctac aggccccgcc ccgtctccac tggatctgtt
   132481 cccggaagta ccctaaaaaa aaggaacctt tcctctcctc agccatttcg ggttaagaag
   132541 atgtgaaagc acctttctct ctataagaac acggtgcgtt actaggtgtg aagtggggga
   132601 gaagggattt cataattggg gttttgaata agacgacttt tgcatttttc attttttttt
   132661 ttcatattgc aaagggaata agaacgagag gtgttaagct ttttatcatc ctggcgtcga
   132721 gctatttttc cgcaggacct cccctacagt atcgtcaccg cagtagagtt taaccaccaa
   132781 gttcgggatg gattggtgtg gttcctctac gcctaggaca ccagaatatc gaaccatgaa
   132841 cgaagaaagg catgcgagaa aagcatattg gctagtgatt gtgaggcccc aattcttgac
   132901 tggaggggac gccaaaggcc tctgcccttc catccgatag agagggaggg cagagctttt
   132961 ggttttttca tgttgtcaaa gagttgaaca atgaaaatag atggcgagtg cctgatcgaa
   133021 ttgatcgggt catgtaggaa caaggttcaa gtctaccggt ctgttaggat gcctcagctg
   133081 catacatcac tgcacttcca cttgacacct atcgtaatga taaacggctc gtctcgccgt
   133141 gaccttctct tgaattctca aaacttctgt cgctccatcc ccgcaggggc agagaacccg
   133201 tcgctgtctc ggctgtgcta ccagaggctc tggggaagtc ggaataggag agcactcatc
   133261 ttggggtggg cttactactt agatgctttc agcagttatc cgctccgcac ttggctaccc
   133321 agcgtttacc gtgggcacga taactggtac accagaggtg cgtccttccc ggtcctctcg
   133381 tactagggaa aggtcctctc aatgctctaa cgcccacacc ggatatggac cgaactgtct
   133441 cacgacgttc tgaacccagc tcacgtaccg ctttaatggg cgaacagccc aacccttgga
   133501 acatactaca gccccaggtg gcgaagagcc gacatcgagg tgccaaacct tcccgtcgat
   133561 gtgagctctt ggggaagatc agcctgttat ccctagagta acttttatcc gttgagcgac
   133621 ggcccttcca ctcggcaccg tcggatcact aaggccgact ttcgtccctg ctcgacgggt
   133681 gggtcttgca gtcaagctcc cttctgcctt tgcactcgag ggccaatctc cgtccggccc
   133741 gaggaaacct ttgcacgcct ccgttacctt ttgggaggcc tacgccccat agaaactgtc
   133801 tacctgagac tgtcccttgg cccgtaggtc ctgacacaag gttagaattc tagctcttcc
   133861 agagtggtat ctcactgatg gctcgggccc ccccggaagg aggccttctt cgccttccac
   133921 ctaagctgcg caggaaaagc ccaaagccaa tcccagggaa cagtgaagct tcatagggtc
   133981 tttctgtcca ggtgcaggta gtccgcatct tcacagacat gtctatttca ccgagcctct
   134041 ctccgagaca gtgcccagat cgttacgcct ttcgtgcggg tcggaactta cccgacaagg
   134101 aatttcgcta ccttaggacc gttatagtta cggccgccgt tcaccggggc ttcggtcgcc
   134161 ggctcccctg tcatcaggtc accaacttcc ttgaccttcc ggcactgggc aggcgtcagc
   134221 ccccatacat ggtcttacga ctttgcggag acctgtgttt ttggtaaaca gtcgcccggg
   134281 cctggtcact gcgaccccct ttgtgaggag gcaccccttc tcccgaagtt acggggctat
   134341 tttgccgagt tccttagaga gagttgtctc gcgcccctag gtattctcta cctacccacc
   134401 tgtgtcggtt tcgggtacag gtaccctttt gttgaaggtc gttcgagctt ttcctgggag
   134461 tatagcatgg gttacttcag cgccgtagcg cctggtactc gaacattggc tcggggcatt
   134521 ttctctaccc cttcttaccc tgaaaaagca ggggcacctt gcgtccttga accgataacc
   134581 atctttcggc taacctagcc tcctccgtcc ctcgggacca acaaggggta gtacaggaat
   134641 attcacctgt tgtccatcga ctacgccttt cggcctgatc ttaggccctg actcaccctc
   134701 cgtggacgaa ccttgcggag gaacccttgg gttttcgggg cattggattc tcaccaatgt
   134761 ttgcgttact caagccgaca ttctcgcttc cgcttcgtcc accgccgctc gcgcgggtgc
   134821 ttccctctaa ggcggaacgc tcccctaccg atgcattttt acatcccaca gcttcggcag
   134881 atcgcttagc cccgttcatc ttcggcgcaa gagcgctcga tcagtgagct attacgcact
   134941 ctttcaaggg tggctgcttc taggcaaacc tcctggctgt ctctgcaccc ctacctcctt
   135001 tatcactgag cggtcattta ggggccttag ctggtgatcc gggctgtttc cctctcgacg
   135061 atgaagctta tcccccatcg tctcactggc cgaccttgac ccctgttatt ttgaggtcat
   135121 atctagtatt cagagtttgc ctcgatttgg taccgctctc gcggcccgca ccgaaacagt
   135181 gctttacccc tagatgtcca gtcaactgct gcgcctcaac gcatttcggg gagaaccagc
   135241 tagctctggg ttcgagtggc atttcacccc taaccacaac tcatccgctg attcttcaac
   135301 atcagtcggt tcggacctcc acttagtttc acccaagctt catcctggtc atggatagat
   135361 cacccaggtt cgggtccata agcagtgaca agtgccctat gaagactcgc tttcgctacg
   135421 gctccggtgg gttcccttaa ccaagccact gcctatgagt cgccggctca ttcttcaaca
   135481 ggcacgcggt cagagccctg gtctcctccc actgcttggg agcttacggt ttcatgttct
   135541 atttcactcc ccgatggggg ttcttttcac ccttccctca cggtactact tcgctatcgg
   135601 tcacccagga gtatttagcc ttgcaaggtg gtccttgctg attcacacgg gattccacgt
   135661 gccccatgct actcgggtca gagcgtaagc tagtgatgct ttcggctact ggactctcgc
   135721 catctagggt gcagcactcc accgcttcgc ctagcagcac gacgcttgta ttgctctccc
   135781 acaaccccgt tttcacggtt taggctgctc ccatttcgct cgccgctact acgggaatcg
   135841 cttttgcttt cttttcctct ggctactaag atgtttcagt tcgccaggtt gtctcttgcc
   135901 tgcccatgga ttcagcagca gttcgaaagg ttgacctatt cgggaatctc cggatctacg
   135961 cttattttca actccccgaa gcatttcgtc gcttactacg cccttcctcg tctctgggtg
   136021 cctaggtatc caccgtaagc ctttccttgt ttgaacctcg cccttaactt tactttaagg
   136081 ctatgccatc ctaaggtgct gctaaatgga aggatcttat caacgtccat gaatgataaa
   136141 ccatagatcg aactgccgaa tcggaaaaat tgggtgctat catattcttt gtatcggcta
   136201 agttcacgag ttggagataa gcggactcga accgctgaca tccgccacag ggtaaaccac
   136261 cgcctctcag gcccccactg attctaccat agaggccaac gatagacaat aactcccccc
   136321 cgaacacagc ttacaacttt catcgtactg tgctctccaa agagcaactc ttctcaaaat
   136381 ctcaaaagaa aaggtgctga gttggaatcc cattctaact aaggattctt gtggttccgg
   136441 aggatccagc tacaggagaa ccaggaacgg agggctttcc ccccttttcc gccccgactc
   136501 tttggtctta agaatgctgg ttttaagaat gagtaattgc ccttctccga cccttactgc
   136561 ccaacctgag agtggacagc taatgcattc cacttattga gcagggttct atggtcggtc
   136621 cgcgacccct ggataccgaa ggcatccttg gggtgatctc gtagttccta cggggtggag
   136681 acgatggggt cggtccatgg attttccttc cttttgtcgc atttcgctca aagggttgaa
   136741 gggagatagt gcatcaagct gttcgcaagg gccaacttga tccccttccc cagggatccc
   136801 agatgaggga accctaagag agccgccgac tccaactacc gtccatgtac aatccatact
   136861 agatctgacc aaccgcccat cctacctctt ctacattctt gacagcccat ctttgtctca
   136921 gtagagtctt tcagtggcat gtttcggtcc tcttccccat tacttagaaa aagtgagcca
   136981 ccggttcagg tacaagatac tatcattacc gcctggacaa ttagacatcc aacccgtaat
   137041 cgcaacgacc caattgcaag agcggagctc taccaactga gctatatccc cccgagccaa
   137101 gtggagcatg catgaaggag tcagatgctt cttctattct tttccttggc gcagctgggc
   137161 catcctggat ttgaaccaga gacctcgccc gtgaagtaaa tcatcgcacc tacggtccaa
   137221 ccaattggga gagaatcaat agattccgtt tcgggagcga ttcatccttc ccgaacgcag
   137281 catacaactc tccgttgtac tgcgctctcc aagtgtgctt gttcccccct tcttccttac
   137341 catggcaagt atttgtgaaa taactccgat gagaagaaaa aagaaggcgt taagagaccc
   137401 tcccggccaa ccctagacac tctaagatcc tttttcaaac ctgctcccat ttcgagtcaa
   137461 gagatagata aatagacaca tcccattgca ccgatcgggg gcattcgtag tgactgaggg
   137521 ggtcgaagac caagaagtga gttatttatc agccaagcat tcttcttacg gctagatcca
   137581 atcccctggt ccctgcggaa aggaaaagga aaaagaattt gacgttcttc ctttcgggaa
   137641 gggaggatta ggaaaatcct attgattgca gctttctcca gacctccggg aaaagcatga
   137701 aaaaaaggct cgaatggtac gatccctccg tcaccccaga atgaaatgaa aggggcgatc
   137761 tcgtagttct tggtctgtga agatacgttg ttaggtgctc catttttttt tcccattgag
   137821 gccgaaccta aacctgtgct cgagagatag ctgtccatac actgataagg gatgtatgga
   137881 ttatcgagaa gagaggagcc gtggtagtcc cccccggacc gcccggatcc cacgagtgaa
   137941 tagaaagttg gatctacatt ggatctcacc tgaatcgccc catctatcct cctgaggagg
   138001 agtttggttt caaacccccg gttcgaacag gagaagtacg ccatgctaat gtgccttgga
   138061 tgatccacat ctcagggtca ggcgctgatg agcacattga actatccatg tggctgagag
   138121 ccctcacagc ccaggcacaa cgacgcaatt atcaggggcg cgctctacca ctgagctaat
   138181 agcccggcgt gtgggcctcc cgctgggggc ccactatgcc aaaagcgaga gaaaccccat
   138241 ccctctcttt cctttttacg cccccatgtc gccacacggg agggacatgg gggcgtaaaa
   138301 gggggatcct atcaacttgt tccgacctag gataataagc tcatgggctt ggtcttactt
   138361 caccgtcgag aaacgaaaga agacttccat ctccaagttt aactcaggca tagctcgctt
   138421 ctttttgggt gtgaagcggt gtcaaaccaa aatacccaac aagcattagc tctccctgaa
   138481 aaggaggtga tccagccgca ccttccagta cggctacctt gttacgactt cactccagtc
   138541 actagccctg ccttcggcac ccccctcctt gcggttaagg taacgacttc gggcatggcc
   138601 agctcccata gtgtgacggg cggtgtgtac aaggcccggg aacgaattca ccgccgtatg
   138661 gctgaccggc gattactagc gattccggct tcatgcaggc gagttgcagc ctgcaatccg
   138721 aactgaggac gggtttttgg agttagctca ccctcgcggg atcgcgaccc tttgtcccgg
   138781 ccattgtagc acgtgtgtcg cccagggcat aaggggcatg atgacttgac gtcatcctca
   138841 ccttcctccg gcttatcacc ggcagtctgc tcagggttcc aaactcaacg gtggcaacta
   138901 agcacgaggg ttgcgctcgt tgcgggactt aacccaacac cttacggcac gagctgacga
   138961 cagccatgca ccacctgtgt ccgcgttccc gaaggcaccc ctctctttca agaggattcg
   139021 cggcatgtca agccctggta aggttcttcg ctttgcatcg aattaaacca catgctccac
   139081 cgcttgtgcg ggcccccgtc aattcctttg agtttcattc ttgcgaacgt actccccagg
   139141 cgggatactt aacgcgttag ctacagcact gcacgggtcg atacgcgcag cgcctagtat
   139201 ccatcgttta cggctaggac tactggggta tctaatccca ttcgctcccc tagctttcgt
   139261 ctctcagtgt cagtgtcggc ccagcagagt gctttcgccg ttggtgttct ttccgatctc
   139321 tacgcatttc accgctccac cggaaattcc ctctgcccct accgtactcc agcttggtag
   139381 tttccaccgc ctgtccaggg ttgagccctg ggatttgacg gcggacttaa aaagccacct
   139441 acagacgctt tacgcccaat cattccggat aacgcttgca tcctctgtat taccgcggct
   139501 gctggcacag agttagccga tgcttattcc ccagataccg tcattgcttc ttctccggga
   139561 aaagaagttc acgacccgtg ggccttctac ctccacgcgg cattgctccg tcaggctttc
   139621 gcccattgcg gaaaattccc cactgctgcc tcccgtagga gtctgggccg tgtctcagtc
   139681 ccagtgtggc tgatcatcct ctcggaccag ctactgatca tcgccttggt aagctattgc
   139741 ctcaccaact agctaatcag acgcgagccc ctcctcgggc ggattcctcc ttttgctcct
   139801 cagcctacgg ggtattagca gccgtttcca gctgttgttc ccctcccaag ggcaggttct
   139861 tacgcgttac tcacccgtcc gccactggaa acaccacttc ccgtccgact tgcatgtgtt
   139921 aagcatgccg ccagcgttca tcctgagcca ggatcgaact ctccatgaga ttcatagttg
   139981 cattacttat agcttccttg ttcgtcgaca aagctgattc ggaattgtct ttcattccaa
   140041 ggcataactt gtatccatgc gcttcatatt cgcctggagt tcgctcccag aaatatagcc
   140101 atccctaccc cctcacgtca atcccacgag cctcttatcc attcttattc gatcacggcg
   140161 ggggggcaag tcaaaataga aaaacccaca actcatattg ggtttaggga taatcaggct
   140221 cgaactgatg acttccacca cgtcaaggtg acactctacc gctgagttat atcccttccc
   140281 tgcccccacc aagaaataga actgactaat cctaaggcaa agggtcgaga aactcaacgc
   140341 cactattctt gaacaacttg gaaccgggcc ttcctttcgc actattacgg atacgaaatg
   140401 aatggaatgg gaaaaattgg attcaattgt caactgctcc tagaaatagg attgactacg
   140461 gattcgaacc atagcacatg ctttcataaa accgtacgat tctcccgatc taaatcaagc
   140521 aggttttaca cgaagaagtt ctattcgata cgggtaggag aagcggtatt cttaaaaaaa
   140581 tagcgaaatc agaaccaagt caagatgata cggatcaacc ccttcttctt gcgccaaaga
   140641 tcttaccatt tccgaaggaa ccggagttcc atctcttttc gatttccatt caagagttct
   140701 tatgtctttc cacgcccctt taagaccccg aaaaattgac aaaacgatta actacttcat
   140761 ttatgaattt catagtaata gaaatacatg tctaccgaaa cagaatttgg aacttgctat
   140821 cctcttgcct agcaggcaaa gatttgcctc cgtggaaaag atgattcatt cgcatgaaga
   140881 tgaaagtcca actacattgc attgccagaa tgcatgttgt atatttgaaa gaggttgacc
   140941 tccttgcttc tctcatggta caatcctctt cccgccgagc cccctttctc ctcggtccac
   141001 agagacaaaa tgtaggactg gtgccaacag ttaatcacgg aagaaaggac tcactgagcc
   141061 gggataacta actaatacta atctaatact aatagaatca aaatactaat agaatagaaa
   141121 agaactgtct tttctgtata cttatgtata ctttccccgg ttccgttgct accgcgggct
   141181 ttacgcaatc gatcggatca tatagatatc ccttcaacac aacataggtc gtcgaaagga
   141241 tctcggagac ccaccaaagc acgaaagcca ggatctttca gaaaatggat tcccattcga
   141301 agagtgcata accgcatgga taagctcaca ctaacccgtc aatttgggat ccaattcggg
   141361 attttccttg ggaggtatcg ggaaggaatt ggaatggaat aatatcgatt catatagata
   141421 cagaagaaac ggttctctat ggattcaaat gctgtaccta tgggataggg atagagaaag
   141481 aggaaaaaac cgaagatttc acatagtact tttgatcgaa aaagaaatcc gatttatttc
   141541 gtacccttcg ctcaatgaga aaatggatca gattcgatag gatcaaacct atgggactta
   141601 aggaatgatg gaagggaata aaataaaaaa aagaaataaa aaaagaaaag agagggaaaa
   141661 aaaataataa agaaataagt aaataaaaat aaagtagaag aacccagatt caaaatgaac
   141721 aaattcaaac ttgaaaagga tctttctggt tctcgaagaa tgaggggcaa agggattgat
   141781 cgagaaagat ctcttgttct tattataaga tcgtgtgatt ggatccgcag atgtttgtta
   141841 aaaagagaat aatcttctcc tttgagaata atcaaaaaag gaaagtgttc aattggaaca
   141901 tgaaaacgtg actgaattgg tcctagttac tcttcgggac ggagtggaag aagggaggag
   141961 attatcgaac gaggaaaagg acccgatgac ttcgaaagaa ttgaacgagg agccgtatga
   142021 ggcgaaaatc tcatgtacgg ttctgtagag tggcagtaag ggtgacttat ctgtcaactt
   142081 ttccactatc acccccaaaa aaccaaactc tgccttacgt aaagttgcca gagtacgatt
   142141 aacctctggg tttgaaatca ctgcttatat acctggtatt ggccataatt cacaagaaca
   142201 ttctgtagtc ttagtaagag gggggagggt taaagattta cccggtgtga gatatcacat
   142261 tgttcgagga accctagatg ctgtcggagt aaaggatcgt caacaagggc gttctagtgc
   142321 gttgtagatt cttatccaag acttgtatca tttgatgatg ccatgtgaat cgctagaaac
   142381 atgtgaagtg tatggctaac ccaataacga aagtttcgta aggggactgg agcaggctac
   142441 cgtgagacaa aagatcttct ttctaaagag attcgattcg gaactattat atgtccaagg
   142501 tccaatattg aaataatttc agaagttttc cctgactttg tccgtgtcaa caaacaattc
   142561 gaaatgtctc gactttttta gaacaggtcc gggtcaaata gcaatgattc gaagcacttc
   142621 tttttacact atttacacta tttcggaaac ccaaggactc aatcgtatgg atatgtaaaa
   142681 tacaggattt ccaatcctag caggaaaggg gggggaaacg gatactcaat ttaaagtgag
   142741 taaacagaat tccatatgta tctatgagat cgagtatgga attctgtgga aagccgtatt
   142801 cgatgaaagt cgtatgtacg gcttggaggg agatctttca tatctttcga gatccaccct
   142861 acaatatggg gtcaaaaagc caaaataaat gattttagcc cttataaaaa gaaaactgat
   142921 tcttgaaccc ctttcgcgct catgtcacgt cgaggtacta cagaagaaaa aactgcaaaa
   142981 tccgatccaa tttatcgtaa tcgattagtt aacatgttgg ttaaccgtat tctgaaacac
   143041 ggaaaaaaat cattggctta tcaaattatc tatcgagcct tgaaaaagat tcaacaaaag
   143101 acagaaaaaa atccactatc cgttttacgt caagcaatac gtggagtaac tcccgatata
   143161 gcagtaaaag caagacgtgt gggcggatcg actcatcaag ttcccattga aataggatcc
   143221 gcacaaggaa aagcacttgc cgttcgttgg ttattagggg catcccgaaa acgtccgggt
   143281 cgaaatatga ctttcaaatt aagttccgaa ttagtggatg ctgccaaagg gagtggcgat
   143341 gccatacgca aaaaggaaga gactcataaa atggcagagg caaatagagc ttttgcacat
   143401 tttcgttaat ccatgaacag ggtctatata gacacataga tccatggatc catacatctc
   143461 gatcggaaaa gaatcaatag aaaaaagaaa aagaaagaat cggaattgat cgatatattt
   143521 ctcgaaacaa acgaaaagga aacgaaagat gaaacagaaa tcatggatca actaagccct
   143581 ctcggggact tgcttaagaa taagaaagag gaatctcatg taaataccat ggaataaggt
   143641 ttgatcctat tcatggagat tccgtaaata ttccattcca aaaatagaaa gttcgaaaca
   143701 attgggattt ttttggagat tggatgcagt tactaattca tgatctggca tgtacagaat
   143761 gaaaacttca ttctcgattc tacgagaatt tttatgaaag cctttcattt tcttctcttc
   143821 gatggaagtt ttattttccc agaatgtatc ctaatttttg gcctaattat tcttctgatg
   143881 atcgattcaa cctctgatca aaaagatata ccttggttct atttcatctc ttcaacaagt
   143941 ttagtaatga gcataacggc cctattgttc cgatggagag aagaacctat gattagcttt
   144001 tcgggaaatt tccaaacgaa caatttcaac gaaatctttc aatttcttat tttactatgt
   144061 tcaactctat gtattcctct atccgtggag tacattgaat gtacagaaat ggctataacg
   144121 gagtttctgt tattcatatt aacagctact ctaggaggaa tgtttttatg cggtgctaac
   144181 gatttaataa ctatctttgt agctccagaa tgtttcagtt tatgctccta cctattatct
   144241 ggatatacca agaaagacgt acggtctaat gaggctacta tgaaatattt actcatgggt
   144301 ggggcaagct cttctattct ggttcatggt ttctcttggc tatatggttc atccggggga
   144361 gagatcgagc ttcaagaaat agtgaatggt cttatcaata cacaaatgta taactcccca
   144421 ggaatttcaa ttgcgcttat attcatcact gtaggaattg ggttcaagct ttccccagcc
   144481 ccttctcatc aatggactcc tgacgtatac gaaggagtgc ggttcgttcg aaaaattcct
   144541 acctctctat atatctctga gatgtttgga tttttcaaaa cttcatggac atgcagaaga
   144601 gaaatgctat ccccactcgg accaagacat aactttatac ttgttcaaat aacaattaag
   144661 gtgaagcagg gtcaggaaca acaaatctct ttatgataaa cagatccatt ttgcaagttc
   144721 gttattacgg gtagttccta caaaggatcg gactaatgac gtatacaata cttgaattct
   144781 cgatgtagat gctacagagt tggttctcat ccttcagaga ctacgagtgt aataggagca
   144841 tccgtcgaca aaaggatcac cctaagatga tcatctcatg gctattgaga acgaatcaaa
   144901 tcagatggtt ctatttctca atctttctga cttgctccta cggaaccaag gtcgaaaaga
   144961 ttgagaaaaa tcagtcattc acaaccactg atgaaggatt cctcgaaaag ttaaggatta
   145021 gtaatccttt ttcgaaatcg aatggattcg atcttataca tacgcgagga aggtaatcaa
   145081 aaaagaaaga agatgagttc ttctttactt ttatcactta ggagccgtgc gagatgaaag
   145141 tctcatgcac ggttttgaat gagagaaaga agtgaggaat cctcttttcg actctgactc
   145201 tcccactcca gtcgttgctt ttctttctgt tacttcgaaa gtagctgctt cagcttcagc
   145261 cactcgaatt ttcgatattc ctttttattt ctcatcaaac gaatggcatc ttcttctgga
   145321 aatcctagct attcttagca tgatattggg gaatctcatt gctattactc aaacaagcat
   145381 gaaacgtatg cttgcatatt cgtccatagg tcaaatcgga tatgtaatta ttggaataat
   145441 tgttggagac tcaaatggtg gatatgcgag catgataact tatatgctgt tctatatctc
   145501 catgaatcta ggaacttttg cttgcattgt atcatttggt ctacgtaccg gaactgataa
   145561 cattcgagat tatgcgggat tatacacaaa agatcctttt ttggctctct ctttagctct
   145621 atgtctctta tccctaggag gtcttcctcc actagcaggt tttttcggaa aactctattt
   145681 attctggtgt ggatggcagg caggcctata tttcttggtt tcaataggac tccttacgag
   145741 cgttgtttct atctactatt atctaaaaat aatcaagtta ttaatgactg gacgaaacca
   145801 agaaataacc cctcacgtgc gaaattatag aagatcccct ttaagatcaa acaattccat
   145861 cgaattgagt atgattgtat gtgtgatagc atctactata ccaggaatat caatgaaccc
   145921 gattattgca attgctcagg ataccctttt ttagcttcta gttagcttct agaatcgatt
   145981 tcttagttca agatccctct tactaactgg aatcaaagaa ttagtagatc tgttccgccc
   146041 aaaatgggaa tgggctaggg ttatgaactt ataatctata atctgatgat cgagtcgatt
   146101 ccatgattat aagttcattc cataccggac cagaccggaa taggattctc attatgagaa
   146161 ggggtcattc gagcgtatct aaatagatac tatgtttcca tatggatccc tacgtcgtta
   146221 cattccattt aggattagga ataggcgtaa tcggacctgc tttttccata tctctcgtta
   146281 tttgggacct tattcacctc tttgggcttc tattgaatcg agaaatcggt ttgattgtcc
   146341 atctttttga tataatatta atatagataa tatataaggc atcctccgga taattcaaat
   146401 cgaagcaatt ggatgtccga ttggggccta tatgacatga ccgatcaata gaaatactcc
   146461 aacactccac ctttgtcata tattccatac atcacactag atagatatca tcttcatgga
   146521 atacgattca ctttcaagat gccttggtgg tgaaatggta gacacgcgag actcaaaatc
   146581 tcgtgctaaa gagcgtggag gttcgagtcc tcttcaaggc ataatattga gaatgctcat
   146641 tgaatgagca attcaataag agatctcgga tcaaatcggt atatcaatac cgattcgatc
   146701 cgagatcttg gaattggaat aagttcggca gcggatcgcg aaatcttggg gatcttctct
   146761 atctaatgaa tggggagtcc gctttgaaat cgtccgccct gcacccaccc cccgagtata
   146821 tgcttcaaca ggaatcacac aagggtagat tgatacaata taaacctctg gtaaaatgcc
   146881 cgcctgtaac ccagcagata aagtacatta catagtccgt ttttagtaat agctctggtg
   146941 gttcgctgtt caagaattct tgtttaagca gttcatacca tccatacata gtgttttgat
   147001 ctaagatttc aattcttcta tgtttcagca gtagcatatt gttccatgga gctaaggtcc
   147061 aaaatatgga agaaactggt gtttccacga ctctaccacc cagtcaatta tgttccactt
   147121 aatccctatt tcatggccgc atatctttcc ggctaagtaa tgggaaacct ttctcctgtt
   147181 acatgaatcc aattttcatt tcatccggga aaagccatct ttttctcaac aatgtctttg
   147241 tcatttgatc caatagcgtt ccgttagata ggaacagatt tgataaatac tgataactct
   147301 cggatggagt attagaacgg aaaaattcat tagataatga actattggtt ctaagccatc
   147361 tctggcgatg aatcaacaat tcgaagtgct tttcttgcgt attcttgata aaccagcgtt
   147421 tagatataga tgtaggagga tctgtttcgg aagtaagaag cccctttgac atctcttcat
   147481 ctgcaaagaa ttctcgatgt gaaaacacag agacaagggg ctgatctttg aataggaaaa
   147541 agagtggatc cgcagggtcc caaatgaatt ggcttattcg aaaaaagcct tgttctttgg
   147601 aagatctatc tcgtgtctgg tactgcatgg ttctactctg caagaactcc gaatcattct
   147661 cttgaagctc atccttttca tcataaatga tccgcttgcc ccgaaatgac cccgcccgat
   147721 agggaaatcc caatgaattg ggcctttcga tacaatcaaa tagaaagccc caggggcgcc
   147781 atattctagg agcccagact atgtgattga ataaatcctc ctctatctgt tgcgggtcga
   147841 ggactccttc tccttcccct tcttcaaact ccgattcgta tttttcatag agaaatctct
   147901 gatcaacgat agaacaagat ccattttgca tcatatataa gggattcctt ggttcgggcc
   147961 gaagaagcaa tgtcactcga tcattatcaa accgactgca atctttttct gtccgtgagg
   148021 atcccaccag agcgccttct acttctaata ggccatgaac tagatcagaa tcattctcaa
   148081 cgagtccaga agaagtgatc ccgttttttt catcgggtcc gggtatagac caaaggtctt
   148141 gagcgaccga tccggcagaa caactcaaaa gataaagaag tatcgttaat ttcttcatgc
   148201 tcgttccaag ttcgaagtac catttgtaca aataagaatc cccttcgtta catgatttct
   148261 tcttcatata gatagataga ggatctatgg ggcaattact tagaagtaca ttttgtgcaa
   148321 cagcccttcc tatctgatag aaaaggatcc catgatcctg aaccgatctt acctgggatc
   148381 gcaaatccca agtttgtcta tgaagagcgg atcgaattgt attagtgtct ataattgatt
   148441 tcttctgtgt aatactaatc gaaagggcct cattggtaag tgctacaaga tctcgtgcat
   148501 tggaacccat ggttatggac ccgaatccat tagtatggaa cattttcttt tccaagtgaa
   148561 atcccctagt atatgaaaga gtgaaaaagt gctttcgttg ttgtggaata agaagccttc
   148621 gtatcttaat gcatgtattt aatttattcg gggctattag agcgggatcc actttttggg
   148681 gaatatgagt cgaagcaata acaagaatat ttctagtgga acatctttca caatccctgg
   148741 agagatagtt cactaataga ccgagggata agtcattcga ctcattcaca tccagatcat
   148801 gaatgtttgg aatccatatt atgcaaggag acattgcttt tgctaattcg aattgaaggg
   148861 tgatataaaa tcggcctatt tccgacatca tatcgatagt tagcgcattc atcatagtta
   148921 gaagctccag ctccgtatca aggtcacgat cgatatcgtc actagcatca atatcgtcac
   148981 tatcatcaat atcgatatca tcaataagaa aacctttagg cttggtatcc aggaacttgt
   149041 tcagaaatac tgtaatgaaa ggaacatagg agtttgtcgc taggtatttg accaaatggg
   149101 agcgcccggt tcctatagaa cctatcacta aaatacccct agagggggat agggctaggc
   149161 ggagcgaaaa gggttttcca tgagatggga aatgaaaact attagcccca cacaaagttt
   149221 gtgaataagt gattgtctga taatgagcaa ggaatatccg tctttctgct aaacagggtg
   149281 aattgaactc ataattcatt aaatgctttt tatgaatgtc aactaagtat cgtaagtaaa
   149341 ttgttcccgg ctgttcaatc atttgataac cggagtcatt ctttgataaa ttatcactat
   149401 gagtcagact caatagaatt tgatcaatcc ttttttctgt cgttaaggtg gagaactgaa
   149461 ccaagaattc tctttcttta tcatcaatcg aatcaccgtt cgcgacccag gattctattt
   149521 tatcatcaat ccaatcaccg ttcacctttt ttctttttct tatcaatgaa tggatctctt
   149581 tacttgtatg acttagatgt ctcgtatttc tcgaaaaagt gattcgattg atgggatttg
   149641 gtatgagact tatgagatcg atgatatcga tgagattgat attcaaatct ttcgtcttag
   149701 aacgtattga tttaacccca tcagcgggac caccacccca tagcatgttg ccgccaaaag
   149761 cagaaccccg tatttcttct agagaatctc ctaattgttc cagagcaact agaaaaagat
   149821 tctttaacca gaaagaattc cgttcagatg tgggatacct atccagaagt tttcgcaact
   149881 caatcatgta tgatggaatc atcaaagatt tgaccttttc gaactctgtc tgtaactcac
   149941 cataggctcg ggaaacaaag agaagatgtg tacgaacgag atatccagca acaagaagaa
   150001 ggaaaaggat tgaatagagg aactcccgaa catttggcga tctcagatgt gtcgatatca
   150061 atggtgactc attatttcga tgaatcattt cttcggacag aagaagatta tgtaaacact
   150121 tactcgaaat ctcacttatc agattccatt gtggaagaca caattttttc tgaagaattc
   150181 gccatgatat atctgatcca tgcataatat catgaaaaat ggatacaaat ttttgactgc
   150241 tacttagtac cggcaatagg tctgaaaaag tatctaaaaa tatcaaattt agatatttgt
   150301 accctgtcga agtaaggaac catggcatat atgtttggaa tagattccat tttgagagag
   150361 ttgaaaaagc actgtctcgt tgaaaggttc tatacatatg ccctttctca acgcatttct
   150421 ttagacaaag actccgtttt ttcctctttt cggatggtaa atatttctca gaacatggag
   150481 tgtgaatcaa acccatgttt gaattgaaat tgagatactg aggcaagttc ttctcttctg
   150541 aatcagatag attcatatct gaaagaggtt gacaataagt tctttcaaaa ttgactattt
   150601 gtccctctgt tagaggtgtt ccagaaatgg ctgcgatcga gtaaatagct ctacgaacta
   150661 atagatcgga tcgaattgga aaatggaaag atttgtacaa gttatacctt tcgtcaccac
   150721 tttgtggaaa atcgttaggt atgaatatgt tagatacctg tgactcgatt ggtgaaatag
   150781 tatctctctc caaaaaagca tgtttttttt taccgccgca caaagaaaat attttgttgc
   150841 gaatgaacaa gatatggagg aattgtccat acgtaaaatc agaatttttg atacgggcct
   150901 tttccacata aaaggggaat cttttgttac aatagaagcg gaagcgttgt ggattattca
   150961 agaatcgaag tcgatttgct ttataaaaag aagatatcaa tgaacttcta tgaaatggtt
   151021 tcacaggatt cagccaattg tcttgatcgt cggatatcat tgagaaatag aaatccgtgt
   151081 tatcaaaaga tttcctgcga ttatttctag tatggaatga gtcaatcatc cactttggta
   151141 tcttattgaa caaaaatggt gatattatcc ctccattgat caagaatttc gatttttggg
   151201 aagtattatg atcatccaat aagaagggtt tcaatttttt caaatgaacg atttgaagac
   151261 ctattgattc taacaactga ttgcagagtt gatcattcgg acctttcaat tcatagatgt
   151321 ggatctcaga cctatgaatg gggatattcc cgaaactcac aaagaaaaaa ggaagtgagt
   151381 tagacaaaaa gaaaagcaac ttggacaaaa agagaaggaa cttggacaaa aagaaacgaa
   151441 gtgacttaga caaatctttt ttgtcgataa cctcagacca atcaatcgaa tattgattaa
   151501 tacgtaatcg atcgaacact acttgaaaat ggctcttctg ctcagaaacg gaatgttcca
   151561 aatgctcctg gaaattcttg ctcccattgg accatttgta tctatatgca ttaggatccc
   151621 gattcatgaa tctctcggtt cgagaaatca aaataagagg atcgaaccat ttcttctgac
   151681 tctttttcaa attcgataaa tgttggttga tcgtatattt cattacagtt ctatgattca
   151741 gagtatcatt tcctatttga tccctttgaa ttccacattc gaagttgcga tcggatctat
   151801 tcattaaaaa gaatcgattc aatacatttc ttatgtaccc ataggtgcta tattggattt
   151861 gaatccgatt tcggatcaat ctatattgat tgactgcctc cattatgttg ttgctagcaa
   151921 ataccactat ttttggtttt ggatcttcca aatcattccc gcaggagatc cggacccatt
   151981 tttttctgat ccttcgataa aaagattcat tctcttcata aaaaatagga ggtagaacca
   152041 ataaagattt ctttttcgat tcatccctgg agttgaatac ctcattcaag aatcgttttt
   152101 gatccaatcc gtaggaatca atagaaaagg aaaatccctt atgatacacc agatccggct
   152161 cggttattga tagagtgaat agatctgcca tttcttgaaa tctctcttct gattcaaaat
   152221 cgtggtgtaa cgtgtattcc cccctgttcc ggtcatggaa tagatgaaat aaatgatttt
   152281 tgtttaagaa tgaaatctta ttggaacttt ccatatccag ttcatccttc ggaaccatat
   152341 cacatcccgg atctgatgaa ataggatgaa ttgagacggt attttgtaaa tacgtaatta
   152401 tcttgaatat attaactatt tctttatttt ccgatcgcct ggaagggaca aaagaaacat
   152461 cttgttcttt cttcaacaat ttctgatctc tagtggacct ctcagtagga ttcgaaccca
   152521 gatgaagttc tgaccatctg tcagagaaaa aagaacgaat ggatcttgta ggattcccaa
   152581 gaaattcttc gatttcttcc ggaagcagat gcttattcat ctgcctttca cgttccgtga
   152641 atagccggga cattgaggaa tatccagaaa ggcatttagg gaatcggtct gattctatct
   152701 ctgttcgttc cgtttgaaga aagggaggat cccaaagaat cgatctttct tttagttgtt
   152761 gaatctctct ttgattgatc aatgtgtgat attccgaatc ctcattacta aatgaatcga
   152821 aatgatctct ggattgatca gaagatcctt tcaattggct agaatccgtt acttgaacga
   152881 aactagatct tgtggaatca tattgaatat ttgacgatac attccgtacc ttgctaaaaa
   152941 atcgatcctt gtttaccaac cacacattgt ctaagcaaat ccaattctct ctcgatatct
   153001 tcctcaaaaa atccgattcg tgcggattct tcccccaact aacgaagaga tcttggcgga
   153061 attgccacat atgaaattga gcacaatttt gcaaagaaat agcccacttg tttctcgaga
   153121 agagatgggc aaaacgctca atatcatttg attgaatagc tgacccagct ccttgttgtt
   153181 tgaagaaacc ctccacttca attggtattt tttcacgaaa agcaaacatg agataacaaa
   153241 tcgagtcttt cactaagatt tcgaatagct gtcccgaatt caagttgatt atgtttcgcc
   153301 tcttactcgg agaaagacga tcaaacaatt cccaaccatg gtccttgcgg atcggatcat
   153361 ccatataata tacaaaagga aactccagat atttgatatc tttctctttg aatgagatct
   153421 caattccagc gacggtttca ttagatatct tacaaccaga atccctcttt tttccgagcc
   153481 agttcctcca ccaccgcgaa ccccagttag attcaggcat gatacacttt ttagttattg
   153541 ggagaaccca agtactctct ttcggatcca ggaaaaagct ctctgagatc ttttttcctt
   153601 ttggaagatc caggagcgaa acaatcaacc tattgatatt ggaagaccca aaagattctt
   153661 ccaatgtatc atttctgggt ccaatggaat tcataggtat aggaagaagc cccgtcaaat
   153721 agagattttt tcttgcgacc atatttcgat tgttaatacg atatataagg atcgctacta
   153781 caaatagtac tacacccttg atcgtgaaat atcgattgct tgttgaaccc tgtgaattgc
   153841 gtgaaagtag gatactcaaa attcgtgggt ccaagagttt tataaaacgt tcttggtgga
   153901 aaaaaatgtg aatgaaagat cccactgaat tgaattgggt ccatgaatct aagaaatagt
   153961 gagaattctt gacctctctc aatatctctc tcaattcgaa aatccaggat ttgaattgat
   154021 gtcctttcat tgattcctcc taaattgcat tgatttatcc taaagatttc atttcaattg
   154081 gaatttggtt attcaccatg tacgaggatc cccactaagc atccatggct gaatggttaa
   154141 agcgcccaac tcataattgg cgaattcgta ggttcaattc ctactggatg cacgccaatg
   154201 ggaccctcca ataagtctat tggaattggc tctgtatcaa tggaatctca tcatctatac
   154261 ataacgaatt ggtgtggtat attcatatca taacatatga acagtaagaa ctagcattct
   154321 tattgagact cgaactcata gggaagaaaa tagatttatg gatggaatca aatatgcagt
   154381 atttacagac aaaagtattc ggttattggg gaaaaatcaa tatacttcta atgtcgaatc
   154441 aggatcaact aggacagaaa taaagcattg ggtcgaactc ttctttggtg tcaaggtaat
   154501 agctatgaat agtcatcaac tcccccgaaa gggtagaaga atgggaccca ttatgggaca
   154561 tacaatgcat tacagacgta tgatcattac gcttcaaccg ggttattcta ttccacctct
   154621 tagaaagaaa agaacttaaa tcaaaatact taagagcatg gcgatacatt tatacaaaac
   154681 ttctaccccg agcacacgca atggagccgt agacagtcaa gtgaaatcca atccacgaaa
   154741 taatttgatc tatggacagc atcgttgtgg taaaggtcgt aatgccagag gaatcattac
   154801 cgcagggcat agagggggag gtcataagcg tctataccgt aaaatcgatt ttagacggaa
   154861 tgaaaaagac atatatggta gaatcgtaac catagaatac gaccctaatc gaaatgcata
   154921 catttgtctc atacactatg gggatggtga gaagagatat attttacatc ccagaggggc
   154981 tataattgga gataccattg tttctggtac agaagttcct ataaaaatgg gaaatgccct
   155041 acctttgagt gcggtttgaa ctattgattt acgtaattgg aagtaaccaa ttaggtttac
   155101 gacgaaacct agaaatcgat cactgatcca attcgagtac ctctacagga tagacctcaa
   155161 cagaaaactg aagagtaacg gcagcaagtg attgagttca gtagttcctc atataaaatt
   155221 attgactcta gagatatagt aatatggaga agacaaaatt gtttcaagcg ccgacagaac
   155281 cagaagcgcc ccttgtttca aagagaggaa gacgggttat tcacatttga tttgatggtc
   155341 agaggcgaat tgaaagctaa gcagtggtaa ttctaaagat ttcccggggg aaaaatagag
   155401 acgtctccta cgttacccat aatatgtgga agtatcgacg taatttcata gagtcattcg
   155461 gtctgaatgc tacatgaaga acataagcca gatgacggaa caggaagacc taggatgtag
   155521 aagatcagaa catgagtgat tcggcagatt tggattctat atatccactc atgtggtact
   155581 tcattatatg atatatataa gatccatctg tatagatatc atcatctaca tccagaaagc
   155641 cgtatgcttt ggaagaagct tgtacagttt gggaaggggt tttgattgat caaaaagacg
   155701 aatctacttc aaccgatatg cccttaggca cagccataca taacatagaa atcacacttg
   155761 gaaagggtgg acaattagct agagctgcgg gtgctgtagc gaaactgatt gcaaaagagg
   155821 gtaaatcggc cgcattaaaa ttaccctctg gggaggtccg tttgatatcc aaaaactgct
   155881 cagcaacagt cggacaagta gggaatgttg gggtgaacca gaaaagtttg ggtagagccg
   155941 gatcgaaatg ttggctaggt aagcgtcctg tagtaagagg agtagttatg aaccctgtag
   156001 accaccccca tgggggtggt gaaggaaggg ctccaattgg tagaaaaaga cccgcaaccc
   156061 cttggggtta tcctgcactt ggaagaagaa gtagaaaaag gaataaatat agtgataatt
   156121 tgattcttcg ccgccgtagt aaataggaga gaaaatcaaa attattttta caatttacaa
   156181 aagaaaaaaa taggagttaa ttcactgtga cacgttcact
//
