# Supplementary material for: Plastome comparative genomics in maples resolves the infrageneric backbone relationships
Source: PeerJ. 2020 Jul 13;8:e9483. doi: 10.7717/peerj.9483 (PMC7365138; doi:10.7717/peerj.9483)
Supplement: Data S1 [file peerj-08-9483-s007.zip › Acer_pilosum.gb]

LOCUS       Acer_pilosum          155586 bp    DNA     circular     21-DEC-2019
DEFINITION  Acer_pilos chloroplast.
ACCESSION   Acer_pilos
KEYWORDS    .
SOURCE      chloroplast Acer_pilos
  ORGANISM  Acer_pilos
            Acer_pilos; REFERENCE 1 (bases 1 to 155586) AUTHORS Tillich,M.,
            Lehwark,P., Pellizzer,T., Ulbricht-Jones, E.S., Fischer, A., Bock,
            R. and Greiner,S.
COMMENT     GeSeq Version 1.73 Job GeSeqJob-20190601-103301                    
            Subjob        Acer_pilosum_M409_CP                                 
            Creator       anonymous                                            
            Program       blat                                                 
                          blatxcutoff=25                     blatncutoff=85    
                              annotate_ir=true               shortmatches=false
                              mpimpchlororefset=true                           
                              ncbirefs=NC_030343.1                             
                Program       HMMER                                            
                              ref=hmm_db_cp-ref5.2_cds                         
                Program       ARAGORN v1.2.38                                  
                              gcode=gcbact                   maxintronlen=3000 
                              intronoverlap=false            fixintron=false   
                              lowscoring=false               circular=true     
                Program       ARWEN v1.2.3 disabled                            
                Program       tRNAscan-SE v1.3.1 disabled                      
                Program       tRNAscan-SE v2.0.3 disabled                      
                Program       RNA Editing disabled                             
                Submitted     24 Jun 2019 02:33:23 GMT                         
                Started       24 Jun 2019 02:50:26 GMT                         
                Finished      24 Jun 2019 02:51:31 GMT.
FEATURES             Location/Qualifiers
     misc_feature    1..85313
                     /note="large single copy region (LSC)"
                     /standard_name="LSC"
     tRNA            complement(10..84)
                     /gene="trnH-GUG"
                     /product="tRNA-His"
     gene            complement(10..84)
                     /gene="trnH-GUG"
                     /locus_tag="BAR07_gt001"
                     /db_xref="GeneID:27983468"
     CDS             complement(357..1418)
                     /gene="psbA"
                     /product="photosystem II Q protein (D1)"
                     /translation="MTAILERRESERLWGRFCNWITSTENRLYIGWFGVLMIPTLLTA
                     TSVFIIAFIAAPPVDIDGIREPVSGSLLYGNNIISGAIIPTSAAIGLHFYPIWEAASV
                     DEWLYNGGPYELIVLHFLLGVACYMGREWELSFRLGMRPWIAVAYSAPVAAATAVFLI
                     YPIGQGSFSDGMPLGISGTFNFMIVFQAEHNILMHPFHMLGVAGVFGGSLFSAMHGSL
                     VTSSLIRETTENESANEGYRFGQEEETYNIVAAHGYFGRLIFQYASFNNSRSLHFFLA
                     AWPVVGIWFTALGISTMAFNLNGFNFNQSVVDSQGRVINTWADIINRANLGMEVMHER
                     NAHNFPLDLAAIEAPSTNG"
     gene            complement(357..1418)
                     /gene="psbA"
                     /locus_tag="BAR07_gp089"
                     /db_xref="GeneID:27983579"
     tRNA            join(complement(4219..4255),complement(1697..1731))
                     /gene="trnK-UUU"
                     /product="tRNA-Lys"
     gene            complement(1697..4255)
                     /gene="trnK-UUU"
                     /locus_tag="BAR07_gt002"
                     /db_xref="GeneID:27983503"
     CDS             complement(1947..3485)
                     /gene="matK"
                     /product="maturase K"
     gene            complement(1947..3485)
                     /gene="matK"
                     /locus_tag="BAR07_gp088"
                     /db_xref="GeneID:27983477"
     CDS             join(complement(6050..6088),complement(5032..5241))
                     /gene="rps16"
                     /product="30S ribosomal protein S16"
     gene            complement(5032..6088)
                     /gene="rps16"
                     /locus_tag="BAR07_gp087"
                     /db_xref="GeneID:27983486"
     tRNA            complement(7183..7254)
                     /gene="trnQ-UUG"
                     /product="tRNA-Gln"
     gene            complement(7183..7254)
                     /gene="trnQ-UUG"
                     /locus_tag="BAR07_gt003"
                     /db_xref="GeneID:27983505"
     CDS             7610..7795
                     /gene="psbK"
                     /product="photosystem II protein K"
     gene            7610..7795
                     /gene="psbK"
                     /locus_tag="BAR07_gp086"
                     /db_xref="GeneID:27983591"
     CDS             8171..8281
                     /gene="psbI"
                     /product="photosystem II protein I"
     gene            8171..8281
                     /gene="psbI"
                     /locus_tag="BAR07_gp085"
                     /db_xref="GeneID:27983550"
     tRNA            complement(8428..8515)
                     /gene="trnS-GCU"
                     /product="tRNA-Ser"
     gene            complement(8428..8515)
                     /gene="trnS-GCU"
                     /locus_tag="BAR07_gt004"
                     /db_xref="GeneID:27983564"
     tRNA            join(9298..9321,10042..10089)
                     /gene="trnG-UCC"
                     /product="tRNA-Gly"
     gene            9298..10089
                     /gene="trnG-UCC"
     tRNA            10268..10339
                     /gene="trnR-UCU"
                     /product="tRNA-Arg"
     gene            10268..10339
                     /gene="trnR-UCU"
                     /locus_tag="BAR07_gt006"
                     /db_xref="GeneID:27983513"
     CDS             complement(10533..12056)
                     /gene="atpA"
                     /product="ATP synthase CF1 alpha chain"
     gene            complement(10533..12056)
                     /gene="atpA"
                     /locus_tag="BAR07_gp084"
                     /db_xref="GeneID:27983592"
     CDS             join(complement(13273..13431),complement(12110..12517))
                     /gene="atpF"
                     /product="ATP synthase CF0 B chain"
     gene            complement(12110..13431)
                     /gene="atpF"
                     /locus_tag="BAR07_gp083"
                     /db_xref="GeneID:27983488"
     CDS             complement(13489..13734)
                     /gene="atpH"
                     /product="ATP synthase CF0 C chain"
     gene            complement(13489..13734)
                     /gene="atpH"
                     /locus_tag="BAR07_gp082"
                     /db_xref="GeneID:27983499"
     CDS             complement(14906..15649)
                     /gene="atpI"
                     /product="ATP synthase CF0 A chain"
     gene            complement(14906..15649)
                     /gene="atpI"
                     /locus_tag="BAR07_gp081"
                     /db_xref="GeneID:27983543"
     CDS             complement(16266..16493)
                     /gene="rps2"
                     /product="ribosomal protein S2"
     gene            complement(16266..16493)
                     /gene="rps2"
                     /locus_tag="BAR07_gp080"
                     /db_xref="GeneID:27983514"
     CDS             complement(16852..20934)
                     /gene="rpoC2"
                     /product="DNA-directed RNA polymerase beta'' chain"
                     /translation="MEVPMAERAGLVFHNKMIDGTAIKRLISRLIDHFGMAYTSHILD
                     QVKTLGFQQATATSISLGIDDLLTIPSKGWLVQDAEQQSLILEKHHHYGNVHAVEKLR
                     QSIEIWYATSEYLRQEMNPNFRMTDPFNPVHIMSFSGARGNASQVHQLVGMRGLMSDP
                     QGQMIDLPIQSNLREGLSLTEYIISCYGARKGVVDTAVRTSDAGYLTRRLVEVVQHIV
                     VRRTDCGTIRGISVSPQNRMMSERVFSQTLIGRVLADDIYIGPRCIAIRNQDIGIGLV
                     NRFITFRTQAISIRTPFTCRSTSWICRLCYGRSPTHGDLVELGEAVGIISGQSIGEPG
                     TQLTLRTFHTGGVFTGGIAEHVRAPSNGKIKFNEDLVHPTRTRHGHPAFLCDIDLYVI
                     IESEDIMHKVTIPPKSFLLVQNDQYVESEQVIAEIRAGTYTLNFKERVRKHIYSDSEG
                     EMHWSTDVYHAPEFQYSNVRLLPKTSHLWILSGGSCRSGVVSFSLHKDQDQLNIHSHS
                     VERRYISSLSVNNDQVRHRLVRSDFSDKKEDGILDYSGFNRIIGIGHCNLIHPAILHK
                     NSDLLAKRRRNQFLIPFQSIQEQEKELMPHSGISIEIPIKGIFRKNSILAYFDDPRYR
                     RKNSGITKYGTIGAHSIVKKEDLIEYRGVKKIKPKFQMKIDRFFFIPEEVHILPESSY
                     VMVRNNSIIGVDTRIALNRRSQVGGLVRVEKKKKKIELKIFSGDIHFPGETDKISRHS
                     GILIPPETGKKELKESTRESKKLKKWIYVQRITPTKKKHFVLVRPVVTYEIANGINLA
                     TLFPQDLLREKDNMHLRVVNYILYGKGKPFRGISDTSIQLVRTCLVLNWDQDKKSSSV
                     EEVCASFVEVSTNGMIRDFLRIDLVQSHISYIRKRNAPSSPGLISDNGPDRTNINPFY
                     SIYFKARVQQSLSQNQGTIHTLLNRNKECQFLIILSSSNCFRMGPFNDIKYHNVIKQS
                     IHIQKEPLIPIRNSLGPLGTVLQIANFYSFYYLITYNPISVTNYLKLDNLKQTFQVRK
                     FYLMDENERIYNPDPDSKIVLNPFNLNWYFIHHNYCEEMSTIMSLGQFICENICIATN
                     GPHLKSGQVLIVQAGSVVIRSAKPYLATPGATVHGHYGEILYEGDTLITFIYEKSRSG
                     DITQGLPKVEQVLEVRSIDSISMNLEKRVEGWNARITRILGIPWGFLIGAELTIVQSR
                     ISLVNKIQKVYRSQGVQIHNRHIEIIVRQITSKVLVSEDGMSNIFLPGELIGLLRAER
                     TGRALEEAICYRAILLGITRASLNTQSFISEASFQETARVLAKAALRGRIDWLKGLKE
                     NVVLGGMIPVGTGFKALVHCSRQHNNILLETKKRIYSGGG"
     gene            complement(16852..20934)
                     /gene="rpoC2"
                     /locus_tag="BAR07_gp079"
                     /db_xref="GeneID:27983519"
     CDS             join(complement(23416..23850),complement(21101..22726))
                     /gene="rpoC1"
                     /product="DNA-directed RNA polymerase beta' chain"
     gene            complement(21101..23850)
                     /gene="rpoC1"
                     /locus_tag="BAR07_gp078"
                     /db_xref="GeneID:27983472"
     CDS             complement(23877..27089)
                     /gene="rpoB"
                     /product="DNA-directed RNA polymerase beta chain"
     gene            complement(23877..27089)
                     /gene="rpoB"
                     /locus_tag="BAR07_gp077"
                     /db_xref="GeneID:27983476"
     tRNA            28262..28342
                     /gene="trnC-GCA"
                     /product="tRNA-Cys"
     gene            28262..28342
                     /gene="trnC-GCA"
                     /locus_tag="BAR07_gt007"
                     /db_xref="GeneID:27983473"
     CDS             28890..28979
                     /gene="petN"
                     /product="cytochrome b6-f complex subunit VIII"
     gene            28890..28979
                     /gene="petN"
                     /locus_tag="BAR07_gp076"
                     /db_xref="GeneID:27983575"
     CDS             complement(29753..29857)
                     /gene="psbM"
                     /product="photosystem II protein M"
     gene            complement(29753..29857)
                     /gene="psbM"
                     /locus_tag="BAR07_gp075"
                     /db_xref="GeneID:27983571"
     tRNA            complement(30462..30535)
                     /gene="trnD-GUC"
                     /product="tRNA-Asp"
     gene            complement(30462..30535)
                     /gene="trnD-GUC"
                     /locus_tag="BAR07_gt008"
                     /db_xref="GeneID:27983566"
     tRNA            complement(30988..31071)
                     /gene="trnY-GUA"
                     /product="tRNA-Tyr"
     gene            complement(30988..31071)
                     /gene="trnY-GUA"
                     /locus_tag="BAR07_gt009"
                     /db_xref="GeneID:27983580"
     tRNA            complement(31131..31203)
                     /gene="trnE-UUC"
                     /product="tRNA-Glu"
     gene            complement(31131..31203)
                     /gene="trnE-UUC"
                     /locus_tag="BAR07_gt010"
                     /db_xref="GeneID:27983574"
     tRNA            31985..32056
                     /gene="trnT-GGU"
                     /product="tRNA-Thr"
     gene            31985..32056
                     /gene="trnT-GGU"
                     /locus_tag="BAR07_gt011"
                     /db_xref="GeneID:27983588"
     tRNA            31991..32049
                     /gene="trnM-CAU"
                     /product="tRNA-Met"
     gene            31991..32049
                     /gene="trnM-CAU"
                     /locus_tag="BAR07_gt012"
                     /db_xref="GeneID:27983593"
     CDS             33528..34589
                     /gene="psbD"
                     /product="photosystem II D2 protein"
     gene            33528..34589
                     /gene="psbD"
                     /locus_tag="BAR07_gp074"
                     /db_xref="GeneID:27983600"
     CDS             34537..35958
                     /gene="psbC"
                     /product="photosystem II 44 kDa apoprotein"
     gene            34537..35958
                     /gene="psbC"
                     /locus_tag="BAR07_gp073"
                     /db_xref="GeneID:27983504"
     tRNA            complement(36202..36294)
                     /gene="trnS-UGA"
                     /product="tRNA-Ser"
     gene            complement(36202..36294)
                     /gene="trnS-UGA"
                     /locus_tag="BAR07_gt013"
                     /db_xref="GeneID:27983498"
     CDS             36647..36835
                     /gene="psbZ"
                     /product="photosystem II protein Z"
     gene            36647..36835
                     /gene="psbZ"
                     /locus_tag="BAR07_gp072"
                     /db_xref="GeneID:27983570"
     tRNA            37393..37463
                     /gene="trnG-GCC"
                     /product="tRNA-Gly"
     gene            37393..37463
                     /gene="trnG-GCC"
     tRNA            complement(37630..37703)
                     /gene="trnfM-CAU"
                     /product="tRNA-Met"
     gene            complement(37630..37703)
                     /gene="trnfM-CAU"
                     /locus_tag="BAR07_gt015"
                     /db_xref="GeneID:27983602"
     CDS             complement(37866..38168)
                     /gene="rps14"
                     /product="30S ribosomal protein S14"
     gene            complement(37866..38168)
                     /gene="rps14"
                     /locus_tag="BAR07_gp071"
                     /db_xref="GeneID:27983581"
     CDS             complement(38314..40518)
                     /gene="psaB"
                     /product="photosystem I P700 chlorophyll A apoprotein A2"
     gene            complement(38314..40518)
                     /gene="psaB"
                     /locus_tag="BAR07_gp070"
                     /db_xref="GeneID:27983537"
     CDS             complement(40544..42796)
                     /gene="psaA"
                     /product="photosystem I P700 chlorophyll A apoprotein A1"
     gene            complement(40544..42796)
                     /gene="psaA"
                     /locus_tag="BAR07_gp069"
                     /db_xref="GeneID:27983482"
     CDS             join(complement(45356..45484),complement(44402..44629),
                     complement(43518..43670))
                     /gene="ycf3"
                     /product="photosystem I assembly protein Ycf3"
     gene            complement(43518..45484)
                     /gene="ycf3"
                     /locus_tag="BAR07_gp068"
                     /db_xref="GeneID:27983479"
     tRNA            46372..46458
                     /gene="trnS-GGA"
                     /product="tRNA-Ser"
     gene            46372..46458
                     /gene="trnS-GGA"
                     /locus_tag="BAR07_gt016"
                     /db_xref="GeneID:27983485"
     CDS             complement(46714..47319)
                     /gene="rps4"
                     /product="30S ribosomal protein S4"
     gene            complement(46714..47319)
                     /gene="rps4"
                     /locus_tag="BAR07_gp067"
                     /db_xref="GeneID:27983573"
     tRNA            complement(47670..47742)
                     /gene="trnT-UGU"
                     /product="tRNA-Thr"
     gene            complement(47670..47742)
                     /gene="trnT-UGU"
                     /locus_tag="BAR07_gt017"
                     /db_xref="GeneID:27983520"
     tRNA            join(48641..48677,49198..49246)
                     /gene="trnL-UAA"
                     /product="tRNA-Leu"
     gene            48641..49246
                     /gene="trnL-UAA"
                     /locus_tag="BAR07_gt018"
                     /db_xref="GeneID:27983589"
     tRNA            49595..49667
                     /gene="trnF-GAA"
                     /product="tRNA-Phe"
     gene            49595..49667
                     /gene="trnF-GAA"
                     /locus_tag="BAR07_gt019"
                     /db_xref="GeneID:27983521"
     CDS             complement(50431..50907)
                     /gene="ndhJ"
                     /product="NADH-plastoquinone oxidoreductase subunit J"
     gene            complement(50431..50907)
                     /gene="ndhJ"
                     /locus_tag="BAR07_gp066"
                     /db_xref="GeneID:27983590"
     CDS             complement(51020..51709)
                     /gene="ndhK"
                     /product="NADH-plastoquinone oxidoreductase subunit K"
     gene            complement(51020..51709)
                     /gene="ndhK"
                     /locus_tag="BAR07_gp065"
                     /db_xref="GeneID:27983526"
     CDS             complement(51770..52132)
                     /gene="ndhC"
                     /product="NADH-plastoquinone oxidoreductase chain 3"
     gene            complement(51770..52132)
                     /gene="ndhC"
                     /locus_tag="BAR07_gp064"
                     /db_xref="GeneID:27983516"
     tRNA            join(complement(53644..53682),complement(53028..53064))
                     /gene="trnV-UAC"
                     /product="tRNA-Val"
     gene            complement(53028..53682)
                     /gene="trnV-UAC"
                     /locus_tag="BAR07_gt020"
                     /db_xref="GeneID:27983533"
     tRNA            53861..53932
                     /gene="trnM-CAU"
                     /product="tRNA-Met"
     gene            53861..53932
                     /gene="trnM-CAU"
                     /locus_tag="BAR07_gt021"
                     /db_xref="GeneID:27983517"
     tRNA            53866..53924
                     /gene="trnT-GGU"
                     /product="tRNA-Thr"
     gene            53866..53924
                     /gene="trnT-GGU"
                     /locus_tag="BAR07_gt022"
                     /db_xref="GeneID:27983594"
     CDS             complement(54156..54557)
                     /gene="atpE"
                     /product="ATP synthase CF1 epsilon chain"
     gene            complement(54156..54557)
                     /gene="atpE"
                     /locus_tag="BAR07_gp063"
                     /db_xref="GeneID:27983601"
     CDS             complement(54554..56044)
                     /gene="atpB"
                     /product="ATP synthase CF1 beta chain"
     gene            complement(54554..56044)
                     /gene="atpB"
                     /locus_tag="BAR07_gp062"
                     /db_xref="GeneID:27983531"
     CDS             56822..58249
                     /gene="rbcL"
                     /product="ribulose-1,5-bisphosphate carboxylase/oxygenase
                     large subunit"
     gene            56822..58249
                     /gene="rbcL"
                     /locus_tag="BAR07_gp061"
                     /db_xref="GeneID:27983489"
     CDS             58818..60299
                     /gene="accD"
                     /product="acetyl-CoA carboxylase carboxyl transferase
                     beta"
     gene            58818..60299
                     /gene="accD"
                     /locus_tag="BAR07_gp060"
                     /db_xref="GeneID:27983497"
     CDS             60983..61096
                     /gene="psaI"
                     /product="photosystem I reaction center subunit VIII"
     gene            60983..61096
                     /gene="psaI"
                     /locus_tag="BAR07_gp059"
                     /db_xref="GeneID:27983494"
     CDS             61504..62058
                     /gene="ycf4"
                     /product="photosystem I assembly protein ycf4"
     gene            61504..62058
                     /gene="ycf4"
                     /locus_tag="BAR07_gp058"
                     /db_xref="GeneID:27983561"
     CDS             62641..63339
                     /gene="cemA"
                     /product="chloroplast envelope protein"
     gene            62641..63339
                     /gene="cemA"
                     /locus_tag="BAR07_gp057"
                     /db_xref="GeneID:27983522"
     CDS             63547..64509
                     /gene="petA"
                     /product="cytochrome f"
     gene            63547..64509
                     /gene="petA"
                     /locus_tag="BAR07_gp056"
                     /db_xref="GeneID:27983515"
     CDS             complement(65276..65398)
                     /gene="psbJ"
                     /product="photosystem II protein J"
     gene            complement(65276..65398)
                     /gene="psbJ"
                     /locus_tag="BAR07_gp055"
                     /db_xref="GeneID:27983509"
     CDS             complement(65548..65664)
                     /gene="psbL"
                     /product="photosystem II protein L"
     gene            complement(65548..65664)
                     /gene="psbL"
                     /locus_tag="BAR07_gp054"
                     /db_xref="GeneID:27983556"
     CDS             complement(65687..65806)
                     /gene="psbF"
                     /product="cytochrome b559 beta chain"
     gene            complement(65687..65806)
                     /gene="psbF"
                     /locus_tag="BAR07_gp053"
                     /db_xref="GeneID:27983560"
     CDS             complement(65816..66067)
                     /gene="psbE"
                     /product="cytochrome b559 alpha chain"
     gene            complement(65816..66067)
                     /gene="psbE"
                     /locus_tag="BAR07_gp052"
                     /db_xref="GeneID:27983559"
     CDS             66815..66910
                     /gene="petL"
                     /product="cytochrome b6-f complex subunit VI"
     gene            66815..66910
                     /gene="petL"
                     /locus_tag="BAR07_gp051"
                     /db_xref="GeneID:27983542"
     CDS             67094..67207
                     /gene="petG"
                     /product="cytochrome b6-f complex subunit V"
     gene            67094..67207
                     /gene="petG"
                     /locus_tag="BAR07_gp050"
                     /db_xref="GeneID:27983569"
     tRNA            complement(67349..67422)
                     /gene="trnW-CCA"
                     /product="tRNA-Trp"
     gene            complement(67349..67422)
                     /gene="trnW-CCA"
                     /locus_tag="BAR07_gt023"
                     /db_xref="GeneID:27983562"
     tRNA            complement(67624..67697)
                     /gene="trnP-UGG"
                     /product="tRNA-Pro"
     gene            complement(67624..67697)
                     /gene="trnP-UGG"
                     /locus_tag="BAR07_gt024"
                     /db_xref="GeneID:27983582"
     tRNA            complement(67626..67696)
                     /gene="trnP-GGG"
                     /product="tRNA-Pro"
     gene            complement(67626..67696)
                     /gene="trnP-GGG"
                     /locus_tag="BAR07_gt025"
                     /db_xref="GeneID:27983583"
     CDS             68048..68182
                     /gene="psaJ"
                     /product="photosystem I reaction center subunit IX"
     gene            68048..68182
                     /gene="psaJ"
                     /locus_tag="BAR07_gp049"
                     /db_xref="GeneID:27983599"
     CDS             68645..68845
                     /gene="rpl33"
                     /product="50S ribosomal protein L33"
     gene            68645..68845
                     /gene="rpl33"
                     /locus_tag="BAR07_gp048"
                     /db_xref="GeneID:27983552"
     CDS             69044..69349
                     /gene="rps18"
                     /product="30S ribosomal protein S18"
     gene            69044..69349
                     /gene="rps18"
                     /locus_tag="BAR07_gp047"
                     /db_xref="GeneID:27983546"
     CDS             complement(69616..69969)
                     /gene="rpl20"
                     /product="50S ribosomal protein L20"
     gene            complement(69616..69969)
                     /gene="rpl20"
                     /locus_tag="BAR07_gp046"
                     /db_xref="GeneID:27983535"
     CDS             join(complement(70692..70805),141442..141673,
                     142221..142246)
                     /gene="rps12"
                     /product="30S ribosomal protein S12"
                     /trans_splicing
     CDS             join(complement(70692..70805),complement(99227..99458),
                     complement(98654..98679))
                     /gene="rps12"
                     /locus_tag="BAR07_gp044"
                     /trans_splicing
                     /transl_table=11
                     /product="30S ribosomal protein S12"
                     /protein_id="YP_009257692.1"
                     /db_xref="GeneID:27983466"
     gene            join(complement(70692..70805),141442..142246)
                     /gene="rps12"
                     /locus_tag="BAR07_gp045"
                     /trans_splicing
                     /db_xref="GeneID:27983534"
     gene            join(complement(70692..70805),complement(98654..99458))
                     /gene="rps12"
                     /locus_tag="BAR07_gp044"
                     /trans_splicing
                     /db_xref="GeneID:27983466"
     CDS             join(complement(72937..73005),complement(71801..72091),
                     complement(70970..71197))
                     /gene="clpP"
                     /product="clpP-like protease"
     gene            complement(70970..73005)
                     /gene="clpP"
                     /locus_tag="BAR07_gp043"
                     /db_xref="GeneID:27983467"
     CDS             73435..74961
                     /gene="psbB"
                     /product="photosystem II p680 chlorophyll A apoprotein"
     gene            73435..74961
                     /gene="psbB"
                     /locus_tag="BAR07_gp042"
                     /db_xref="GeneID:27983484"
     CDS             75160..75261
                     /gene="psbT"
                     /product="photosystem II protein T"
     gene            75160..75261
                     /gene="psbT"
                     /locus_tag="BAR07_gp041"
                     /db_xref="GeneID:27983487"
     CDS             complement(75327..75458)
                     /gene="psbN"
                     /product="photosystem II protein N"
     gene            complement(75327..75458)
                     /gene="psbN"
                     /locus_tag="BAR07_gp040"
                     /db_xref="GeneID:27983565"
     CDS             75563..75784
                     /gene="psbH"
                     /product="photosystem II 10 kDa phosphoprotein"
     gene            75563..75784
                     /gene="psbH"
                     /locus_tag="BAR07_gp039"
                     /db_xref="GeneID:27983553"
     CDS             join(75914..75919,76698..77354)
                     /gene="petB"
                     /locus_tag="CDC74_pgp040"
                     /codon_start=1
                     /transl_table=11
                     /product="cytochrome b6"
                     /protein_id="YP_009379366.1"
                     /db_xref="GeneID:32957814"
     gene            75914..77354
                     /gene="petB"
                     /locus_tag="BAR07_gp038"
                     /db_xref="GeneID:27983545"
     CDS             join(77553..77561,78256..78780)
                     /gene="petD"
                     /locus_tag="CDC74_pgp039"
                     /codon_start=1
                     /transl_table=11
                     /product="cytochrome b6/f complex subunit IV"
                     /protein_id="YP_009379367.1"
                     /db_xref="GeneID:32957815"
     gene            77553..78780
                     /gene="petD"
                     /locus_tag="CDC74_pgp039"
                     /db_xref="GeneID:32957815"
     CDS             complement(79028..80011)
                     /gene="rpoA"
                     /product="DNA-directed RNA polymerase alpha chain"
     gene            complement(79028..80011)
                     /gene="rpoA"
                     /locus_tag="BAR07_gp036"
                     /db_xref="GeneID:27983501"
     CDS             complement(80076..80492)
                     /gene="rps11"
                     /product="30S ribosomal protein S11"
     gene            complement(80076..80492)
                     /gene="rps11"
                     /locus_tag="BAR07_gp035"
                     /db_xref="GeneID:27983508"
     CDS             complement(80610..80723)
                     /gene="rpl36"
                     /product="50S ribosomal protein L36"
     gene            complement(80610..80723)
                     /gene="rpl36"
                     /locus_tag="BAR07_gp034"
                     /db_xref="GeneID:27983529"
     gene            complement(80839..81075)
                     /gene="infA"
                     /locus_tag="BAQ94_gp032"
                     /pseudo
                     /db_xref="GeneID:27982816"
     CDS             complement(81199..81603)
                     /gene="rps8"
                     /product="30S ribosomal protein S8"
     gene            complement(81199..81603)
                     /gene="rps8"
                     /locus_tag="BAR07_gp033"
                     /db_xref="GeneID:27983563"
     CDS             complement(81763..82131)
                     /gene="rpl14"
                     /product="50S ribosomal protein L14"
     gene            complement(81763..82131)
                     /gene="rpl14"
                     /locus_tag="BAR07_gp032"
                     /db_xref="GeneID:27983530"
     CDS             join(complement(83715..83723),complement(82258..82659))
                     /gene="rpl16"
                     /locus_tag="CDC74_pgp032"
                     /codon_start=1
                     /transl_table=11
                     /product="50S ribosomal protein L16"
                     /protein_id="YP_009379373.1"
                     /db_xref="GeneID:32957822"
     gene            complement(82258..83723)
                     /gene="rpl16"
                     /locus_tag="CDC74_pgp032"
                     /db_xref="GeneID:32957822"
     CDS             complement(83877..84539)
                     /gene="rps3"
                     /product="30S ribosomal protein S3"
     gene            complement(83877..84539)
                     /gene="rps3"
                     /locus_tag="BAR07_gp030"
                     /db_xref="GeneID:27983495"
     CDS             complement(84524..85012)
                     /gene="rpl22"
                     /product="50S ribosomal protein L22"
     gene            complement(84524..85012)
                     /gene="rpl22"
                     /locus_tag="BAR07_gp029"
                     /db_xref="GeneID:27983518"
     CDS             complement(85051..85329)
                     /gene="rps19"
                     /product="30S ribosomal protein S19"
     gene            complement(85051..85329)
                     /gene="rps19"
                     /locus_tag="BAR07_gp028"
                     /db_xref="GeneID:27983525"
     repeat_region   85314..111380
     CDS             join(complement(86486..86878),complement(85390..85824))
                     /gene="rpl2"
                     /product="50S ribosomal protein L2"
     gene            complement(85390..86878)
                     /gene="rpl2"
                     /locus_tag="BAR07_gp027"
                     /db_xref="GeneID:27983540"
     CDS             complement(86897..87178)
                     /gene="rpl23"
                     /product="50S ribosomal protein L23"
     gene            complement(86897..87178)
                     /gene="rpl23"
                     /locus_tag="BAR07_gp026"
                     /db_xref="GeneID:27983493"
     tRNA            complement(87344..87417)
                     /gene="trnI-CAU"
                     /product="tRNA-Ile"
     gene            complement(87344..87417)
                     /gene="trnI-CAU"
                     /locus_tag="BAR07_gt026"
                     /db_xref="GeneID:27983538"
     CDS             87506..94363
                     /gene="ycf2"
                     /product="Ycf2"
     gene            87506..94363
                     /gene="ycf2"
                     /locus_tag="BAR07_gp025"
                     /db_xref="GeneID:27983584"
     tRNA            complement(94921..95001)
                     /gene="trnL-CAA"
                     /product="tRNA-Leu"
     gene            complement(94921..95001)
                     /gene="trnL-CAA"
                     /locus_tag="BAR07_gt027"
                     /db_xref="GeneID:27983469"
     CDS             join(complement(97026..97802),complement(95588..96343))
                     /gene="ndhB"
                     /product="NADH-plastoquinone oxidoreductase chain 2"
     gene            complement(95588..97802)
                     /gene="ndhB"
                     /locus_tag="BAR07_gp024"
                     /db_xref="GeneID:27983576"
     CDS             complement(98133..98600)
                     /gene="rps7"
                     /product="30S ribosomal protein S7"
     gene            complement(98133..98600)
                     /gene="rps7"
                     /locus_tag="BAR07_gp023"
                     /db_xref="GeneID:27983480"
     CDS             complement(100472..100663)
                     /gene="ycf15"
                     /product="Ycf15"
     gene            complement(100472..100663)
                     /gene="ycf15"
                     /locus_tag="BAR07_gp022"
                     /db_xref="GeneID:27983527"
     tRNA            101267..101338
                     /gene="trnV-GAC"
                     /product="tRNA-Val"
     gene            101267..101338
                     /gene="trnV-GAC"
                     /locus_tag="BAR07_gt028"
                     /db_xref="GeneID:27983547"
     rRNA            101573..103063
                     /gene="rrn16"
                     /product="16S ribosomal RNA"
     gene            101573..103063
                     /gene="rrn16"
                     /locus_tag="BAR07_gr008"
                     /db_xref="GeneID:27983595"
     tRNA            join(103358..103399,104353..104387)
                     /gene="trnI-GAU"
                     /product="tRNA-Ile"
     gene            103358..104387
                     /gene="trnI-GAU"
                     /locus_tag="BAR07_gt029"
                     /db_xref="GeneID:27983491"
     tRNA            join(104452..104489,105297..105331)
                     /gene="trnA-UGC"
                     /product="tRNA-Ala"
                     /standard_name="trnA-UGC tRNA"
     gene            104452..105331
                     /gene="trnA-UGC"
                     /locus_tag="BAR07_gt030"
                     /db_xref="GeneID:27983506"
     CDS             complement(104619..104747)
                     /gene="orf42"
                     /product="putative pvs-trna-like protein"
     gene            complement(104619..104747)
                     /gene="orf42"
                     /locus_tag="BAR07_gp021"
                     /db_xref="GeneID:27983511"
     rRNA            105488..108297
                     /gene="rrn23"
                     /product="23S ribosomal RNA"
     gene            105488..108297
                     /gene="rrn23"
                     /locus_tag="BAR07_gr007"
                     /db_xref="GeneID:27983555"
     rRNA            108396..108498
                     /gene="rrn4.5"
                     /product="4.5S ribosomal RNA"
     gene            108396..108498
                     /gene="rrn4.5"
                     /locus_tag="BAR07_gr006"
                     /db_xref="GeneID:27983474"
     rRNA            108722..108842
                     /gene="rrn5"
                     /product="5S ribosomal RNA"
     gene            108722..108842
                     /gene="rrn5"
                     /locus_tag="BAR07_gr005"
                     /db_xref="GeneID:27983567"
     tRNA            109097..109170
                     /gene="trnR-ACG"
                     /product="tRNA-Arg"
     gene            109097..109170
                     /gene="trnR-ACG"
                     /locus_tag="BAR07_gt031"
                     /db_xref="GeneID:27983557"
     tRNA            complement(109721..109792)
                     /gene="trnN-GUU"
                     /product="tRNA-Asn"
     gene            complement(109721..109792)
                     /gene="trnN-GUU"
                     /locus_tag="BAR07_gt032"
                     /db_xref="GeneID:27983585"
     CDS             110128..111384
                     /gene="ycf1"
                     /product="hypothetical chloroplast RF1"
     gene            110128..111384
                     /gene="ycf1"
                     /locus_tag="BAR07_gp020"
                     /db_xref="GeneID:27983596"
     CDS             complement(111337..113610)
                     /gene="ndhF"
                     /product="NADH-plastoquinone oxidoreductase chain 5"
     gene            complement(111337..113610)
                     /gene="ndhF"
                     /locus_tag="BAR07_gp019"
                     /db_xref="GeneID:27983500"
     misc_feature    111381..129519
                     /standard_name="SSC"
     CDS             114350..114502
                     /gene="rpl32"
                     /product="50S ribosomal protein L32"
     gene            114350..114502
                     /gene="rpl32"
                     /locus_tag="BAR07_gp018"
                     /db_xref="GeneID:27983478"
     tRNA            115587..115666
                     /gene="trnL-UAG"
                     /product="tRNA-Leu"
     gene            115587..115666
                     /gene="trnL-UAG"
                     /locus_tag="BAR07_gt033"
                     /db_xref="GeneID:27983551"
     CDS             115777..116733
                     /gene="ccsA"
                     /product="cytochrome c biogenesis protein"
     gene            115777..116733
                     /gene="ccsA"
                     /locus_tag="BAR07_gp017"
                     /db_xref="GeneID:27983578"
     CDS             complement(116939..118471)
                     /gene="ndhD"
                     /product="NADH-plastoquinone oxidoreductase chain 4"
     gene            complement(116939..118471)
                     /gene="ndhD"
                     /locus_tag="BAR07_gp016"
                     /db_xref="GeneID:27983510"
     CDS             complement(118621..118866)
                     /gene="psaC"
                     /product="photosystem I iron-sulfur center"
     gene            complement(118621..118866)
                     /gene="psaC"
                     /locus_tag="BAR07_gp015"
                     /db_xref="GeneID:27983490"
     CDS             complement(119109..119414)
                     /gene="ndhE"
                     /product="NADH-plastoquinone oxidoreductase chain 4L"
     gene            complement(119109..119414)
                     /gene="ndhE"
                     /locus_tag="BAR07_gp014"
                     /db_xref="GeneID:27983544"
     CDS             complement(119647..120183)
                     /gene="ndhG"
                     /product="NADH-plastoquinone oxidoreductase chain 6"
     gene            complement(119647..120183)
                     /gene="ndhG"
                     /locus_tag="BAR07_gp013"
                     /db_xref="GeneID:27983536"
     CDS             complement(120540..121043)
                     /gene="ndhI"
                     /product="NADH-plastoquinone oxidoreductase subunit I"
     gene            complement(120540..121043)
                     /gene="ndhI"
                     /locus_tag="BAR07_gp012"
                     /db_xref="GeneID:27983523"
     CDS             join(complement(122775..123326),
                     complement(121121..121660))
                     /gene="ndhA"
                     /product="NADH-plastoquinone oxidoreductase chain 1"
     gene            complement(121121..123326)
                     /gene="ndhA"
                     /locus_tag="BAR07_gp011"
                     /db_xref="GeneID:27983524"
     CDS             complement(123328..124509)
                     /gene="ndhH"
                     /product="NADH-plastoquinone oxidoreductase 49 kDa
                     subunit"
     gene            complement(123328..124509)
                     /gene="ndhH"
                     /locus_tag="BAR07_gp010"
                     /db_xref="GeneID:27983483"
     CDS             complement(124613..124885)
                     /gene="rps15"
                     /product="30S ribosomal protein S15"
     gene            complement(124613..124885)
                     /gene="rps15"
                     /locus_tag="BAR07_gp009"
                     /db_xref="GeneID:27983502"
     CDS             complement(125253..130772)
                     /gene="ycf1"
                     /product="hypothetical chloroplast RF1"
                     /standard_name="ycf1 CDS"
     gene            complement(125253..130772)
                     /gene="ycf1"
                     /locus_tag="BAR07_gp008"
                     /db_xref="GeneID:27983541"
     repeat_region   129520..155586
                     /note="repeat A; IRa"
                     /rpt_type="inverted"
                     /standard_name="repeat region"
     tRNA            131108..131179
                     /gene="trnN-GUU"
                     /product="tRNA-Asn"
     gene            131108..131179
                     /gene="trnN-GUU"
                     /locus_tag="BAR07_gt034"
                     /db_xref="GeneID:27983471"
     tRNA            complement(131730..131803)
                     /gene="trnR-ACG"
                     /product="tRNA-Arg"
     gene            complement(131730..131803)
                     /gene="trnR-ACG"
                     /locus_tag="BAR07_gt035"
                     /db_xref="GeneID:27983597"
     rRNA            complement(132058..132178)
                     /gene="rrn5"
                     /product="5S ribosomal RNA"
     gene            complement(132058..132178)
                     /gene="rrn5"
                     /locus_tag="BAR07_gr004"
                     /db_xref="GeneID:27983586"
     rRNA            complement(132402..132504)
                     /gene="rrn4.5"
                     /product="4.5S ribosomal RNA"
     gene            complement(132402..132504)
                     /gene="rrn4.5"
                     /locus_tag="BAR07_gr003"
                     /db_xref="GeneID:27983558"
     rRNA            complement(132603..135412)
                     /gene="rrn23"
                     /product="23S ribosomal RNA"
     gene            complement(132603..135412)
                     /gene="rrn23"
                     /locus_tag="BAR07_gr002"
                     /db_xref="GeneID:27983568"
     tRNA            join(complement(136411..136448),
                     complement(135569..135603))
                     /gene="trnA-UGC"
                     /product="tRNA-Ala"
                     /standard_name="trnA-UGC tRNA"
     gene            complement(135569..136448)
                     /gene="trnA-UGC"
                     /locus_tag="BAR07_gt036"
                     /db_xref="GeneID:27983475"
     CDS             136153..136281
                     /gene="orf42"
                     /product="putative pvs-trna-like protein"
     gene            136153..136281
                     /gene="orf42"
     tRNA            join(complement(137501..137542),
                     complement(136513..136547))
                     /gene="trnI-GAU"
                     /product="tRNA-Ile"
     gene            complement(136513..137542)
                     /gene="trnI-GAU"
                     /locus_tag="BAR07_gt037"
                     /db_xref="GeneID:27983554"
     rRNA            complement(137837..139327)
                     /gene="rrn16"
                     /product="16S ribosomal RNA"
     gene            complement(137837..139327)
                     /gene="rrn16"
                     /locus_tag="BAR07_gr001"
                     /db_xref="GeneID:27983507"
     tRNA            complement(139562..139633)
                     /gene="trnV-GAC"
                     /product="tRNA-Val"
     gene            complement(139562..139633)
                     /gene="trnV-GAC"
                     /locus_tag="BAR07_gt038"
                     /db_xref="GeneID:27983492"
     CDS             140237..140428
                     /gene="ycf15"
                     /product="Ycf15"
     gene            140237..140428
                     /gene="ycf15"
                     /locus_tag="BAR07_gp006"
                     /db_xref="GeneID:27983598"
     CDS             142300..142767
                     /gene="rps7"
                     /product="30S ribosomal protein S7"
     gene            142300..142767
                     /gene="rps7"
                     /locus_tag="BAR07_gp005"
                     /db_xref="GeneID:27983548"
     CDS             join(143098..143874,144557..145312)
                     /gene="ndhB"
                     /product="NADH-plastoquinone oxidoreductase chain 2"
     gene            143098..145312
                     /gene="ndhB"
                     /locus_tag="BAR07_gp004"
                     /db_xref="GeneID:27983528"
     tRNA            145899..145979
                     /gene="trnL-CAA"
                     /product="tRNA-Leu"
     gene            145899..145979
                     /gene="trnL-CAA"
                     /locus_tag="BAR07_gt039"
                     /db_xref="GeneID:27983481"
     CDS             complement(146537..153394)
                     /gene="ycf2"
                     /product="Ycf2"
     gene            complement(146537..153394)
                     /gene="ycf2"
                     /locus_tag="BAR07_gp003"
                     /db_xref="GeneID:27983577"
     tRNA            153483..153556
                     /gene="trnI-CAU"
                     /product="tRNA-Ile"
     gene            153483..153556
                     /gene="trnI-CAU"
                     /locus_tag="BAR07_gt040"
                     /db_xref="GeneID:27983470"
     CDS             153722..154003
                     /gene="rpl23"
                     /product="50S ribosomal protein L23"
     gene            153722..154003
                     /gene="rpl23"
                     /locus_tag="BAR07_gp002"
                     /db_xref="GeneID:27983587"
     CDS             join(154022..154414,155076..155510)
                     /gene="rpl2"
                     /product="50S ribosomal protein L2"
     gene            154022..155510
                     /gene="rpl2"
                     /locus_tag="BAR07_gp001"
                     /db_xref="GeneID:27983539"
ORIGIN      
        1 ttggttatgg gcgaacgacg ggaattgaac ccgcgcatgg tggattcaca atccactgcc
       61 ttgatccact tggctacatc cgccccccac tagctacaaa atttcaaaat aaaaagattg
      121 aaatttctac cattaatcat ctttttttat cttaccttaa ttatgaagat acaaatgaag
      181 agacaagagg cataaatttc caaacttttt tatattatat agaaaataga aatttgactc
      241 aaaataacaa actgaaaaaa aaaacctaat aaataacgga gcaataccga tttattggaa
      301 gaggatcggc attgctccgt tattttcaaa aattcgtata cacaaagatc gaaatcttat
      361 ccatttgtag aaggagcttc aatagcagct aggtctagag ggaaattatg agcattacgt
      421 tcatgcataa cttccatacc aaggttagcg cggttaataa tatcagccca ggtattaatt
      481 acacgacctt gactatcaac tacagattgg ttgaaattga aaccgtttag gttgaaagcc
      541 atagtgctaa tacctaaagc agtgaaccag atacctacta caggccaagc agctaagaag
      601 aagtgtaaag aacgagagtt attgaaactc gcatattgaa agatcaatcg gccaaaataa
      661 ccatgagcag ctacaatatt ataagtttct tcctcttgac cgaatctgta accttcatta
      721 gcagattcat tttctgtggt ttccctgatc aaactagaag ttaccaagga accatgcata
      781 gcactgaata gggagccgcc gaatacacca gctacgccta acatgtgaaa tgggtgcata
      841 aggatgttgt gctcagcctg gaatacaatc atgaagttga aagtaccaga gattcctaga
      901 ggcataccat cagaaaaact tccttgacca attgggtaaa tcaagaaaac agcagtagca
      961 gctgcaacag gagctgaata cgcaacagca atccaaggac gcatacccag acggaaacta
     1021 agttcccact cgcgacccat gtaacaagct acaccaagta agaagtgtag aacaattagc
     1081 tcataaggac caccattgta taaccattca tcaacagatg ccgcttccca tatcgggtaa
     1141 aagtgcaaac ctatagctgc agaagtagga ataatggcac cagaaataat attgtttcca
     1201 taaagtagag atccagaaac aggttcacga ataccatcaa tatccactgg aggagcagca
     1261 atgaaggcga taataaatac agaagttgcg gtcaataagg tagggatcat caaaacacca
     1321 aaccatccaa tgtaaagacg gttttcggtg ctggttatcc agttacagaa gcgaccccat
     1381 aggcgttcgc tttcgcgtct ctctaaaatt gcagtcatgg taaaatcttg gtttatttaa
     1441 tcatcaggga ctcccaagca cacaaccttt ctagaactag ataattggga gcttgttatt
     1501 caacagtata acatgcctta tagccccatg tcaaccaata gcaacatcga tatctctgat
     1561 cttatctatc tatctatcta taaattcaga agaatttttt ttttgaataa attaaataaa
     1621 tttgaaaaaa gaaatgccta tttttttttt tttttttttt ttttatagat atattatttt
     1681 gatatgataa tccaaatggg ttgcccggga ctcgaacccg gaactagtcg gatggagtag
     1741 aaaaattcct tgtgaaattg atataggtaa aaaatctctc cccaagccgt gcctgcattt
     1801 ttcattgcac acagctttcc ctatgtataa catcgaagac tccctaaaaa acgctaaaaa
     1861 agtgaaatac ccagttgatc aacctttatt agtcttattg catgaacatt taatagaaat
     1921 taatgaattt ttttgttatc tattcatcag ttaggaacaa tttctaattt atcatgatta
     1981 accaaatcgt gaatacaaat aatatccaaa taccaaaccc gccccctata taacctccgc
     2041 gaagtaaaca aagctcttgg aaagattaaa gaaagaacgt gctcttcctc cgtaaagaac
     2101 tcttccaaga attccgagcc taatcttttc aaaaaaacgc gcacagtact tttgtgttta
     2161 cgaaccaaac ttttaacaca agaaacccga agtatatatt ttattctata caaactcttt
     2221 ttttttgaag atccgctgtg ataatgagaa agatttctgc atatacgcat aaaccggtcg
     2281 ataatataag aatctgagga atcagcccag gtcggcttac taatgggatg ccctaatgag
     2341 ttacaaaaac gcgccgtagt caatgatcca atcagaggaa taattggaac ggttgtctcg
     2401 aactgcttca tagcattatc gattagaaat gcattttcta gcatttgact ccgcaccacc
     2461 aaagtattta gtcgccccct agaaagatag cccagaaagt cgatataatc tttgtataag
     2521 tggtttatat gaatccttcc gggttgagac cacaagtgaa aatgccattg ccataaattg
     2581 acaaggtaat atttccattt attcatcaga agaggcatat cttttgaagc cagaacggat
     2641 tttccttgat atctaacata atgcatgata ggatgcttga acaaccataa gttgtcctga
     2701 aaatcattaa caaagacttg gacaagatct tctacttttc cataaaaaga aattcgctca
     2761 aaaaggagtc ctgaagatgt tgatcgtaaa tgagaagatt ggttacggag aaaaaagaag
     2821 attgattcat attcatatac atgagaatta tataggaaca agaaaaatct tggattactt
     2881 gttgaaaaaa tggaatttga tttctttgga gtaataagac tattccaatt aaaatactca
     2941 tgaagaaaga atcgcaataa atgtaaagaa gaggcatctt ttacccaata gcgaaaggtt
     3001 cgaaccaaga tttccgggcg aatggggtag ggtattagta catccaagac atagtgtaaa
     3061 tgtgagaaat tgttctcgaa aaaaggaaat attgaatgaa ttgattggaa attatgagat
     3121 ttcgccattt ctttcccttc taagaaagct actaatcgta gggaaaatgg aatttccaca
     3181 atgactgaaa atccctccga tatcatttgc gaatagaatt tattgttgtg tccaataaat
     3241 tgatttgcat tagaatcctt agcataaata ctcaaatgaa tccgttgata cgtccgacta
     3301 attaaacgtt tcacactgag tgaactagat ttattgtcat aacccccatt ttccaacgga
     3361 atcgtcgatc tatttaaacc gtgatcatga gcaagtgcat aaatatactc tcgaaaaaga
     3421 agtgggtata ggaagttgtg ttgctgagat ccatctagtt ctaaatggat ttgatattct
     3481 ttcatttgaa attagattgc aacaaagggt aaggtattta ttggattatc aaatgatcca
     3541 ttgggttatc aaatgataca tagtgcgata cagtcaaaac aaagtattgt agtaaaaaaa
     3601 aaaatggata ccttggaaac gggtaaactc attaccggat tctcgatttt ctcatttttg
     3661 aattggttta tgtttgttat agtataaata ggtggttaga aatcctttat ttttgcaatc
     3721 caaccgctct tttgattttg gaaaacaaaa tatctttatc aatatactgc ttcttctaca
     3781 cattcatctc caacccataa tagggacaaa ctcataggta ggactcatta aaaaaatcgc
     3841 taatcgactc acggaaaacc ccttccccgc attagggact aatatctttt taacgtttaa
     3901 ttagatcggg gaattattca aattcaattc agaagagaag ctcgttcctt tttatttccc
     3961 gagaattgga accataaggc tctatccatt tattcactcg acccaacttg gaattcaatt
     4021 ttttgttctg cgccaacaat tcaaacccta ttttgaagcc attgaatcag aataaaatat
     4081 tctcaaaatt ttccattgat acgacatgct ggtttttcca ttcattcctt tcaggatcag
     4141 tcgtggtctt acaaactctc ccgatggtat ggacgaatcc tttgtttcat ataaatgtgt
     4201 aaaagatgct agccgcactt aaaagccgag tactctaccg ttgagttagc aacccgaata
     4261 attcgaatgg gtggatacaa tcggaataaa aaagaaataa aagaaaagaa atgcaattgc
     4321 acaacggaat caaaatatta aaacggagat aaatggatcc gtttatcctt atccacgatc
     4381 gaattatagt tgttcgatac gctgttgtca atatgacggt gaatgttgaa tattaatgtt
     4441 aagaaaagaa tctaaaaaaa taaaatggcg aaaacaaaaa gaatgaattt attaatttaa
     4501 ttaaaataaa aaaaaattat aaaaagaact tgcgttagat ttgcactaca tatttactat
     4561 acataaatac aaatggatac atagctatag ctgaaaaaat aaaaaaaaaa tctcgggttg
     4621 acatggattc aatcaatcaa tataagtaaa ataaacaagt tgaatccctt gttttgtgat
     4681 ttgttaatag atttacaacg acaaactaga aaacgcccgg tttggattgc gaggaatgta
     4741 aattttcgat ttctcgaccc gattagttcg ttgtattcat tcgatctttt ttatatgcat
     4801 cttatatcaa taaaattcta gcaataaaat tgatttttgt tcttctgctt attttttttg
     4861 tccttatact tccagaacat gatactttat gggagcaaca ttaaatagga ataaaaaata
     4921 ggtatgaata gaacaaaaaa ggggggagta gtaaagaaaa agttatacaa aactatatag
     4981 gagtcatcca caccctcttt tttttattct atatcctcga tgcaatttcg tttaattaag
     5041 atgaagttcc ttaaaaatcc cagccttctt tgaaatatca tgaaccgttc ctgtaggttg
     5101 agcgcccttg tcaaggaaat ctaaaatagc aggaagattt aaatgggttt gattatttat
     5161 cggatcataa aaacccactt tccgaagatc tcttccctct cttcgggatc gagcatcgat
     5221 tgcaacgatt cgataaacag ctcattggga tagatgtaga tgaacaatac cccccctaga
     5281 aacgtataag aagttttctc ctcgtacggc tcgagaaaaa acgattcgaa attgtgtgat
     5341 ttaagtcctt ctttttcgaa aaaaaaagca ttcgtactct cataactcaa gttggataac
     5401 ttttaaatag cccaaaagaa aatctttagg gatttctttt tttgagtggt ctctaacccc
     5461 tttttttgtt tgtctcgttt cgaatctatt ttttgattct taattcctat tctgatctaa
     5521 ttgttgagac aattgaaaac ggtatttcct tgttccagga tcctttttat ctttgccttg
     5581 aatcattggg tttagacatt acttcggtga tctttcgttt tcaaaaatgg cggcaacaca
     5641 cccctttttg cgattttttt ctatcaaaga atcatacgaa caattgattc ctgcatgata
     5701 cacttttcat cgaaagagtt ttaccaattc caacaaattg tcgtttttga tttcaaaatt
     5761 gctcgaatcg gattctttca atttatatat cgaaaatata cttacgaagt ttgttacaac
     5821 ttattgattg gtattaaccc tagatccttg cccctgcgaa atgaacaaat actttctact
     5881 caagctccat catgtcctat ttacactaca ccccaacaaa aaacgagaat tctagtagaa
     5941 cagaacaaag tatgtcgagc caagagccca ttcatttcta gataatctac aatctaaaat
     6001 ggcggatgaa aaaaaaatcc acagcggatc gtgtccttca agtcgcacgt tgctttctac
     6061 cacatcgttt caaacgaagt tttaccataa catttttcta gttttgaacc ggtatgtaat
     6121 tgattcaatt atggaatcat gaatagtcat tgcttcggtc aatacccagt cctttttcct
     6181 tcgatatgaa aggaatagtt agttaattta tgaggaagaa gcctcagtaa gaatttaatt
     6241 tcaccctcta ttttaatatt ttaattttat tgcatgaatg caatatttct ttttatttct
     6301 aaataaaaca aaaaagaaca cgaaaaaaaa gaaaaagaaa ataaagtaaa aaggaaataa
     6361 gaggatgaag atatatgaat ggaccccgtc tcaattatta attattatta aatacatttc
     6421 caattattaa ttagagccaa acatcaaata cctccagctc aaagaaaatt catccatatg
     6481 aaactcgatt gattatgaga tcttacatcg ctcactaact cgtatggacc ccactcccaa
     6541 ttcattctgg gggatgatta atcataaata aaaataggat cctatttgat acgggatgct
     6601 agactctttt gtatagataa aaagccaaaa gggtccagat tacgtcattc tttactataa
     6661 ttgttctttt accctaaacc ggtcttagaa acttaattcc attgattgaa ttcaaacagt
     6721 accacgaata ccctcttgtt tagatttcaa gaaatgaaat aaaaaattgg ggctatctta
     6781 ttaaaaaaaa tataagaaag atagaggttt tcgcatttcg atttagaatg tatccttgca
     6841 aattcacgga ggtagggtat gtaaggattt tttaagccac tcacttacat atcaaagtga
     6901 aagggagggg gagggcccat ccgacttttt ttgaattcaa actcttgtga tctatgttgc
     6961 catcttactt ggatcacaaa tggattccgt tttattttcg tattatttga actcgattca
     7021 atttatgaaa aaaacatctt attcagagaa gagttttgaa aattcgaaac aagaagtcca
     7081 ttttatcaaa aattagactc ttaaaaaaat tatactctga aagagaggtt gctcaaaaaa
     7141 gtaattttga gtctgatatt cggatatata taagaggtcg ctctgggacg gaaggattcg
     7201 aacctccgaa tagcgggacc aaaacccgtt gccttaccgc ttggccacgc cccatttgaa
     7261 tttcttttct attcgatact aataaacact aatattggtt gttcgtcaat tcccggccaa
     7321 atctctatgg aataaattag attctttttt tttaagattt tgacacaagt agatgcagaa
     7381 ttaaactcca tttattgatc attacataga attcaattaa gatattgtat gaaagtatga
     7441 tttcttctat tctcttgtga gaattgaagg atttttgttt tgattggttc ggttcaaaga
     7501 agtatttttt ttgtctacct tactttcttt tcgtcatttt tagcttatat caataacata
     7561 tttttaactc aatcaaaata caattatctc caagaacaaa atgtttgtta tgcttaatac
     7621 ctttagtttg atctatatct ttcttaattc tgccctttat tcgagtagtt ttttattcgg
     7681 caaattaccc gaggcgtacg cttttttgaa tccaattgta gatgttatgc cagtaatacc
     7741 tcttctattt tttctcttag cctttgtttg gcaagctgct gtaagttttc gataagatct
     7801 ttaatagtgt ccgagaaaaa ttcatgattt attcaagctc gaaaaaaaaa attctaacaa
     7861 ttgataagac cagatgagtc ttccaatttg aatgaaccct caagtaaaac agtcaaattc
     7921 ttgggcagac acgataaatt tcgatttccc catttcacga ttctgaccct tttttttaac
     7981 tgaaagaccc tcttagagtc cgccacaata tcgaagtcga attgtgttaa tttcgaaaaa
     8041 taaaaactct tttgtatttc tatcaatttg aaaaaccgtt tcatttcttg gtgtcaaaat
     8101 aggatatgta gtataaaaat agagaatcta ttctcttttc cccccccaaa aaaaatttgg
     8161 agattgtgta atgcttactc tcaaactctt tgtttacacc gtagttatat tctttgtttc
     8221 tctcttcatc ttcgggttcc tatctaatga tccagggcgt aatcctggac gtgaagacta
     8281 aaaaataaga aatttttctt tactttattc ttagaaatgt ttttaggatt tgattttatc
     8341 tattctacat ctttaactag tcaaataaaa aaaagcaaaa gggttcgcta aattcgaatt
     8401 tgaaagatac ccagtcagcg acggaaacgg aaagagaggg attcgaaccc tcggtacgaa
     8461 tagctcgtac aacggattag caatccgacg ctttaatcca ctcagccatc tctcctaatt
     8521 gaaaaaaaaa aataataatt actatgttac attacacaaa agataatgct tgaaaaaaag
     8581 gcccttcttt actttaactt tattatatag cttatatatt tttttattgt attttgtatt
     8641 gtattataca gatggataca acttttatca gcaattccat tttttatttc tataaaattc
     8701 aaaattaaaa taaagaatgg cctcgaaaga gatatctcga atcaaaatag aaaaaaataa
     8761 agaatatctc tttacaaaat tacaaaaggc cgtttttttt tttattttca cggcctggtc
     8821 tggtcagtac ccagccgggc ctttttttgt tccaatgaac cataccgcca aatcatagaa
     8881 aaaatgattt agatggaatc aaagtgtcat ttcttattct ttattattct tttgtttctt
     8941 cttctttttt tttatttaat ttacttttac tggatactcg aaaaaaggga aaaacagaac
     9001 gatgtatttt tttttgcaca atgcattttc tgttatggct tatattgttt tgtcgagccg
     9061 tatctgtcaa aactccttca agaacaaaat ttgttatttt atttagttat tcaatttcgt
     9121 tttttatttt taaacaaaat aagtcctctt ttcctaattt cattaggact cctaacaaac
     9181 acgtcaatac tctaagctct aatttgcatt tcatgatttt tttttctgtc ctatattgat
     9241 tacgtccgat tcccttgttc gacaaaagtc ccatttctat acaataatcg tattgtagcg
     9301 ggtatagttt agtggtaaaa gtgcgattcg ttctattaat cctcttaata gttaaggggt
     9361 tcttcagttt cattcatatt ctgatcaaaa actttatttc ttaaaaggat ttcatttgaa
     9421 tcctttacct ctaaatgaaa gattcgagga agaatatcca ttctcgtgat ttgtatccaa
     9481 gggtcaatta gaaatttcaa atttggatta tgaaattacg aaacataatt tttgtgaatt
     9541 tggaattgga tcaatctttc caattgaata agtataagta agggatccat ggataaagat
     9601 agaaaagtct atttccaatc gtaactaaat cttcaatttt tgttttgcat agggtagatt
     9661 gaagcaaaat agctattaaa cgataacttt ggtttactag agacatcgcc atattcatat
     9721 cctatttttt tagctcggga gaaagaaaat acttttccta aggattctct caaatagaaa
     9781 tcgagaacga agtaactaga aaaattggga ttgttataac ggcactcttc tagagggatc
     9841 atctagaaag cgaattgttt tgaatgcatt cagacaaaaa aaagctgaca tagatgttat
     9901 gggtcgaatt ttttgatttc gtccccgtct tatatcttgg gaatttttcc atcttccata
     9961 aaggagccga atgaaaccaa agtttcatgt tcggttttga attagaggcg ttcaaaatgg
    10021 tgaatcgacg tcgactataa cccctagcct tccaagctaa cgatgcgggt tcgattcccg
    10081 ctacccgctc catatgataa cgatatcaat cattatatca attgagcgat gcattaattc
    10141 aaattgaatt aatgcatcac tcaattgaat acgtaattcc ggaaattctc tcaccgattc
    10201 tttatggtat tttttccgaa caagagatag gaacaaaaaa atgcgaaaaa aaaattagga
    10261 atgaaaagcg tccattgtct aatggatagg acagaggtct tctaaacctt tggtataggt
    10321 tcaaatccta ttggacgcaa tttagcaatt tatttgcatt tccatagtat aatatatata
    10381 ttctatactt tgcatatgat ataatatgat attattagat taataaatta ttcgattatt
    10441 tatttagcct tatatcttat ttattttatt aattaaataa taatcaatat taaataaagt
    10501 actataaaga ttaagaatga tagatttttt atttagaatt gttcctgaag tagaaagcgt
    10561 tccatttgtt cctgaatagc ttctttcaaa agggcttccg cttcctcggt gaatgtctta
    10621 gtagaagata tgatttcttg gaactgaggt ttattcgttt ttaaataaaa acgtaactga
    10681 ccgagaaatt gtcttacctg tccgatttct aatgaatcaa gataaccatt cgttccagta
    10741 taaatagtca ttatctgttc ttcgaccgtg aaaggggctg attgggattg tttgagcaac
    10801 tcacgtaatc gttgacccct tgccaattga ttctgagtag ctttatcgag atcagaagca
    10861 aattgtgcaa aggcttctaa ttctgcgaat tgggccaatt ccaattttaa tttgccggct
    10921 acttgtttca tagctttaat ttgagctgcg gatcctactc tggagacaga aatacccacg
    10981 ttaatagcag gtctgattcc agcattgaat agatccgcgg ataagaatat ttgtccatct
    11041 gtaatggaaa ttacattagt aggaatatac gccgaaacat ctcctgattg agtttcaact
    11101 attggtaaag cggtcatact tccttcacct aactgagaac ttaatttagc ggctctttcc
    11161 aaaagtcgtg aatgcaaata aaaaacatct cctggataag cttcgcgacc gggtggtctt
    11221 cgtaatagaa gagacatttg tcgataagcc tgcgcctgtt tggagagatc atcataaatg
    11281 attaaagtgt gtcgttcacg gtacataaaa tattcagcca gagaagctcc tgtataagga
    11341 gcgagatatt gtaatgtagc gggggaatcc gccgtttcgg ctaccacaat agtgtattcc
    11401 atcgcccccc tttcctggaa agtagtcact acctgagcca cagaagatgc tttttgacca
    11461 atagctacat aaacacatat tacatttttc ccttgttgat tgagaatcgt atccgtggct
    11521 actgctgttt taccagtctg tctgtcgcca ataattaatt ctcgctgacc gcgtcctata
    11581 ggtatcattg aatcaatagc aataagtcct gtttgaagag gctcatatac ggaacgtctc
    11641 gaaataatac ctggagcggg agattcaatt aatcgagatt cagaagctga aatttcacct
    11701 cgaccgtcaa taggtttagc cagggcattt ataacacgac ccaaataagc ctcgcttact
    11761 ggtatctgag caatttttcc tgttgctttt acagaacttc cctcttgtat ccttaaaccg
    11821 tcacccatta atacaacacc gacattattt gattccaaat tcagagcaat gcctattgta
    11881 ccctcttcaa attctactaa ttcacccgcc attacttcat caagaccata aatacgagcg
    11941 atgccgtcgc ctacttgaag tacggtaccg ctatttacaa tcttgactgc tctattatat
    12001 tgctcaatac gttcacggat aatattacta atttcgtcgg ctctaattgt taccatgagt
    12061 ataatttttt tttagttaaa gaaaaaaaac aatgcctaca ggaaaaggac taatcagtta
    12121 tttctgccat cgcctcaaac gtgtcaatat tctcactaat ggtacgtaaa tgtaactcct
    12181 tgttcaaaga actattcaga gtgcctcgag ctccttgtaa aacttgttga aaaacctgtt
    12241 gtcggacttg ctgaaccgcc cttttgtggt caaaacgaat ggtttcattt ttgtaatttt
    12301 ctaattcttc caaagtctta taagttgact taatcaaatt caatttttct cgttctatct
    12361 tcgagtatcc attcactcga agttgatctg cttccctttc gactttccgt aagcgagccc
    12421 gggctttttc cagccgttga atggcccccc cctgcagttc ctctgaattt cgaatagtat
    12481 tcaggatctt ccgttttcga ttatctaata aatcacttaa tgaaagtaga ttatctttcc
    12541 attcatctca aaacttacat gatcccttcc cgaaccaaac atgaattttt cgattcattt
    12601 ggctctcaca ctcaattact tcaacttttt aagtatgggg gcaattccca tatctttttt
    12661 tttttaatgt aatgagccta tcctctacct ctcttctcta ttcatattcc aagatgtcgc
    12721 gactaatcac taatccaaga ccagaatatt ttgaggactc ttctgacgga acaaaacaaa
    12781 aatattgaat tgtcagcaaa gttgtttctt tttttcgtca aatccaaaga attcttctta
    12841 ctttatatta tacacaggtc accgattcag cataaaaagc ggtcgattga aatatttcaa
    12901 atattttgca ttccaataaa agaaaaggct caaataattt tatcgacatg agtgttttat
    12961 atcgaaaaaa aacaaattcc aattattcat tttgcaaaca tttctattct atattaatat
    13021 agtagtagaa agagtaccat gctgcgtctg gacttcaaac agtttggttt agctttaacc
    13081 atgttaatga ccccacacta tttgtttggt tgatagagaa tcaaagtaga tttaccaatg
    13141 aatcacgaaa tgctatggtt cttaaatatg atttgaaatt gattcataag taattcgcgg
    13201 aatcgtgcac ctttttcgat ctagttataa tgaaaaaaag tacagctggt tggatccagc
    13261 ctattcttga aataaacaac tcgcacgcac tccctttcca aaaaagatca atacaccaag
    13321 gactacactt agatttattg gatttgttgc taaaatatcg gtattaaacc cgaaactccc
    13381 ggcaaatgac cagcgaacca aggaaacgaa agaatcggtt atatttttca tattatctcc
    13441 tcttttagat agactaaaaa aaaatacgta atttgcatat ttataggatt aaacaaaggg
    13501 attcgcaaat aaaagcgcta atgctacaac cagtccataa attgttaaag cttccataaa
    13561 agccagacta agcaataaag tacctcgtat ttttccctcc gcctcgggtt gtctcgcgat
    13621 accttctaca gcttgacccg cagcagtacc ttgacctact ccaggtccaa tagaagcaag
    13681 cccgacagcc aacccagcgg caataacaga agcggcagaa atcagtggat tcatgataag
    13741 ttcctcgcac taaaataaag aaatagttaa tgatacaatc gtccaatgaa ttatgactta
    13801 attattccat cgctaagatt catccagtcg aaataactaa gaactcggaa ttgaagtaat
    13861 aataatatta gtattaaacc ataaaagcta cttcgatatc tcttttttag ttccgatcca
    13921 caggattttt gtgaatccac aggatttttg tgaatccata cgacttttgt tcttccattt
    13981 cttctttcca aacccttttt gaattcttcg ttcgttagtt ttctttattt catcgcttta
    14041 ttcattcaca ttcaattcac aggcaaagac gaaaccgaag aatttctatt ggaatctcta
    14101 tctaagttca caatagtagg gcggattaga tatatcttta gttgatatat aactatcaat
    14161 atctaatatc atatatacat gtctttcttc cataacgtaa accaactatt catatcctca
    14221 tatcttagat tcaaactatt cgtatcttaa aggcaatcgt attctagaat cattcttgga
    14281 atcatacaca agagttggct tagagtcatt agatcccata tacccaattc tgttcccctc
    14341 tcccaatcaa cccatttttt atgaatctcg tttggcgaat cattgcatag aaataaacat
    14401 aagtatttta ttccggtaag gtcattcact ttaattattt aattatttat taatattttc
    14461 ttttggtcaa tcgttgaatt gaataaaatc aactgaaatg ggaatcattc tagaaagcat
    14521 ctttcttttt cttttttttt taatcacaca ccgtgtaaat tgtgatacta tgatactata
    14581 agaattttta tattaagaat ttttattcaa ataatgactc cttatatttg aattgaatga
    14641 acaaaacaat agaatgataa tattcattgg caggagtatg atataataaa gccaaacatg
    14701 aattttagga aaaagatctt tttgatctct ttcctttttt acaattcccc aatatctgaa
    14761 ttttttttct atgactcttg gtcgtatatc ccgtatttgt ctatttctat ttgtatattg
    14821 atgtttccta agtggattat ctttagttac gcatacactg cgttattcta agctaaaaaa
    14881 aaaaagagac tatttcgaaa actagtcaat gatggccctc catagattcg cctatataag
    14941 ccgccgctaa agttgcaaaa ataagagctt gaataccgct tgtaaataat ccaaggaaca
    15001 tcacaggtat aggaaccact aaaggtacta aagaaacaag aacaacaact actaattcat
    15061 cagctaatat attcccgaaa agtcgaaagc taagtgataa aggttttgtg aaatcttcta
    15121 aaatgttaat gggtaaaaga attggagtcg gttgaatgta tttactgaaa taacctaatc
    15181 cctttttaga aagacctgca tagaaatatg ctactgacgt gagcaaggct aaagcaacgg
    15241 tagtattgat atcattcgta ggtgcagcta actccccatg gggtaactgt attattttcc
    15301 aaggtaaaag agcaccggac caattcgaaa caaaaataaa tagaaacata gttccaataa
    15361 agggaaccca tggaccatat tcttctccaa tctgagtttt gctcacgtct cgaataaatt
    15421 caaggacata ttcgaagaaa ttttgaccgg cagtcggaat agtttgtgga ttccgaacag
    15481 ctataagggc tgaacctaat aagatagcaa ttacaaccca agaagtaata agtacttggg
    15541 catggacttg taaacctcct atttgccaat agaaatgttg gcctacttcc acaccggata
    15601 tatcgtataa cccttttagt atgttactgg aacatgatat aacattcata ttgccctcta
    15661 acagaaatag aacttttaaa agaattattt tgattcaacc ctctcccttt cgacttgtat
    15721 actttaatta gaattatccg ttttgaatac ccgctaatca cataatatcc acagtttttt
    15781 ttatttcttt tcttttatgc gattcaagaa gagtaaccga ttccaaaaat ccatgtagtt
    15841 accaaaaaaa tttatttatc ttattattaa tcaaggattt cgtatatagc tagaacgacc
    15901 ctcacaaatt gcaaatacaa atttattaag aattaatcgg attgaagcta tagcgttatc
    15961 gtttgctgga atcgaaatat ctgcgagatc ggggtcacga tttgtatcga ttaaacaaat
    16021 tgttggaatt cccaaagcga tacattctcg aagagccgtc tattcttctt gctgatcaac
    16081 gatgattaca atatcaggta cccccgtcat atattgaatc ccgcccggat acgtttgcaa
    16141 gcgtgataat tgtctcttca ggatagctgc atctcttttt ggaagacggt tgagtctccc
    16201 cgtcttttgt tccgctctca aatccctgaa cttatgaagt ctcgtttctg tagtggacca
    16261 attcgttaac ataccaccga gccctttttt attaatataa tataatgaca ccggattctt
    16321 attgcagctc gtgctactaa atccgctgct ttataacaag cttctgataa aaaacgagca
    16381 gttcttgtca gatttgtaat atgaatacct ttatgttttg ctgagatata aggtgacatt
    16441 ctaggattcc atttcctagt acgatgacca aaaggaattc ctgcttccat catctcttca
    16501 aaatcgatat tccactatct tcttgccatt tctccccata cttcctcttt tttttatcaa
    16561 aaaagatttg ataaaaaaaa gagacgaggt gccctgaaat aaataattgt tccaatggaa
    16621 ccttctcttc taccagagat tggccattgc tacacaatcc aggccattca ttactttcta
    16681 ttcgttatta tctttctttt cttactatta agaaatcaaa ggatcaaaaa tagttaagag
    16741 aatccgctcc ttaggactca ttaaatcctc taaatgattg ttctgatgta tcatctaaag
    16801 tctttgaaat gcaaaagtct aataattctc tgtggtgtaa gaaaatatct atcatccccc
    16861 ccccgaataa attctttttt ttgtttccaa aagaatattg ttatgctgcc gtgaacagtg
    16921 cactaatgct ttgaatccgg taccaacggg tatcatcccc cccagaacaa cgttctcttt
    16981 caggcctttc aaccagtcga tacgaccccg gagagctgct tttgctaaaa cccgagcggt
    17041 ttcttgaaaa cttgcttcag atataaaact ttgagtattc agagatgctc tcgttattcc
    17101 caataatata gctcgataac agatcgcttc ttccaaagca cgccccgttc gctccgctcg
    17161 taacaatcca ataagttcgc cgggtaaaaa aatattagac attccatctt ctgaaaccaa
    17221 cacttttgat gttatttgac gtacaataat ttcgatatgt ctattatgga tttggacccc
    17281 ctgggatcga taaacctttt ggatcttatt aaccaaagag atacgacttt gcactatagt
    17341 tagctcagca ccaattaaga atccccaagg aatcccaaga attcttgtta tacgcgcgtt
    17401 ccaaccctca actctttttt ctaggttcat cgatattgaa tcaatcgaac gcacttctaa
    17461 cacttgttct acttttggaa gaccctgcgt tatatcacca gatcttgatt tttcatatat
    17521 aaatgtaatt aatgtatctc cttcataaag gatttctcca taatgcccat gaacagttgc
    17581 tcctggagta gccaaataag gcttagccga tcttattact acagagccag cttgaacaat
    17641 taaaacttga cctgatttga ggtgtggtcc atttgtggct atacatatat tttcacaaat
    17701 aaactgccca agactcatta ttgtggacat ttcctcacaa taattatgat ggataaaata
    17761 ccaattcaaa ttaaatggat tcaaaacaat cttactgtct ggatccggat tataaatcct
    17821 ctcgttttca tccattaaat aaaatttacg tacttgaaaa gtctgtttta aattatcaag
    17881 tttcaaatag ttagttaccg aaatcggatt ataagttatt aaatagtaaa atgaataaaa
    17941 attcgcaatt tgaaggactg ttcctaaggg tcccaacgaa ttcctgattg gaattagagg
    18001 ctctttttga atgtgaattg attgctttat cacattatga tatttgatat cgttgaatgg
    18061 acccattcga aaacaattag atgatgacaa aattatcaaa aattggcatt ccttatttct
    18121 attcaacaac gtatgaatag ttccttgatt ttggctaagt gattgttgaa cccttgcctt
    18181 gaaataaatg gagtaaaacg gatttatatt ggtgcgatct ggaccattat cagagatcaa
    18241 tcctgggctt gacggagcat tcctttttct gatatacgaa atatgggatt gcactaagtc
    18301 gattcttagg aaatctcgaa tcataccatt tgtacttact tcaacaaagg aagcacagac
    18361 ctcttcgacg gaagaacttt ttttgtcttg gtcccaattc aagactaaac aagttcgaac
    18421 taattgaata cttgtgtcag aaataccccg aaagggtttg ccctttccat aaaggatata
    18481 attgacaact cgaaggtgca tattatcctt ttcccgcagc agatcctggg ggaagagtgt
    18541 tgctaaattg ataccgttcg ctatttcata tgtgactacg ggtcgaacca aaacaaaatg
    18601 ctttttcttg gtaggggtga tccgttggac atagatccat tttttcaatt tttttgattc
    18661 ccgggtggat tccttaagtt ctttttttcc cgtttccggc ggtatcaaga tgccactgtg
    18721 tcgggatatc ttatccgttt ccccaggaaa atggatatcc ccagaaaaaa tttttagttc
    18781 aatttttttt ttttttttct ccactcggac caatccgccc acttggcttc ttctatttaa
    18841 agcgattcgg gtatctactc caatgatact attattccgt accattacgt aagaagattc
    18901 gggtaaaata tgcacttcct cgggaatgaa aaaaaagcga tcaattttca tttgaaattt
    18961 tggcttaatt tttttgactc ctcgatactc aatcaagtcc tcttttttga cgattgaatg
    19021 cgcccctata gtcccatatt tagtaattcc tgaattcttt cttctgtatc gaggatcatc
    19081 aaaataagca agaatactat ttttacggaa aatacccttt atgggtattt caatcgagat
    19141 acctgaatgg ggcattagtt ctttctcttg ttcttgaatg gattggaacg gaataagaaa
    19201 ttgatttctt cgcctttttg ccaataaatc agaattcttg tggagaattg caggatgtat
    19261 gagattacaa tgaccaatac ctatgattcg attaaatccc gaataatcca aaataccatc
    19321 ttctttttta tcagaaaaat ctgacctaac taatcggtgt ctcacttgat cattattcac
    19381 tgagaggcta gaaatatatc ttcgttcgac agaatgagaa tggatgttca gttgatcttg
    19441 atccttgtgg agtgaaaaag aaactacacc ggatctgcac gaacctcctg ataatatcca
    19501 taaatgactt gtttttggta agagccggac attactatat tgaaattcgg gtgcatggta
    19561 cacgtcggta ctccagtgca tttctccctc tgaatcagaa taaatatgtt ttcgaaccct
    19621 ctccttaaaa ttcaaagtgt atgttcccgc ccgaatctca gcaatcactt gttctgattc
    19681 tacatattga tcattttgaa ctaaaagaaa gctttttggt ggaatagtca ccttatgcat
    19741 aatatcttca ctctcaataa ttacatacaa atctatatca catagaaaag caggatgccc
    19801 gtgccgtgta cgtgtgggat ggactaaatc ctcattgaat tttatttttc cattagaggg
    19861 ggctcgcaca tgttctgcga tgccccctgt aaatactccg ccggtatgaa aagttcttaa
    19921 tgttagttga gtccccggtt ccccgatgga ttgacccgaa ataataccta cagcttctcc
    19981 caattcaacc aggtcaccat gagtgggact ccgaccataa cataatcgac agatccaaga
    20041 ggtactccta caagtaaagg gggttcgaat agatattgct tgtgttcgaa aggttatgaa
    20101 tcgattgacg agtccaatcc caatatcttg atttcgaatg gcaatgcatc gggggccgat
    20161 atatatatcg tctgctaata cacgaccaat taatgtttgg ctaaaaactc tttccgacat
    20221 catccggttt tgaggactta cagaaattcc tcggatggtg ccacaatctg ttctacgtac
    20281 aacaatgtgt tgaactactt caacaagtcg gcgcgtaaga tatccagcat ctgatgttcg
    20341 tacagcggta tccacaactc ctttgcgggc tccatagcaa gagattatat attccgttaa
    20401 agacagtcct tcgcgtaaat tgctttgaat gggtaaatca atcatttgcc cttggggatc
    20461 agacattaat cctctcatac ccactaattg gtggacttga gatgcatttc ctctagctcc
    20521 cgaaaaagac attatatgga ctggattaaa gggatctgtc atcctaaaat taggattcat
    20581 ttcttgtcgc aaatattcac ttgtagcata ccatatctca atggattggc gcagtttttc
    20641 taccgcgtgt acattcccat aatgatggtg tttttccaaa atcaaacttt gttgttcagc
    20701 atcttggact agccatcctt tagaaggtat cgttaaaaga tcatcaattc ctaatgaaat
    20761 ggatgtagca gtggcttgct ggaaacccag agtctttact tgatccagga tgtgtgatgt
    20821 atatgccatt ccgaagtgat ctattaacct gctaataagt cgtttaatgg cagttccatc
    20881 tatcatttta ttgtgaaaga ccagacccgc ccgttccgcc ataggtacct ccatattccg
    20941 ttgagtagga ttcgacaatg gatttgagtc aatgattgga aaacttcctt ttctcgatct
    21001 tgattcgcgt agaaaggtca agaactacgg tcctagttga atcggaaagg cccgaattca
    21061 catcggtgtt atagaattac ttagcttaga caccatatga ttaggtacca tatgagcagg
    21121 cccggcaaaa accttgtatc gcttcttcga tttctcgata aagagaaata tgaccaacgg
    21181 tggttcgaat gtatatacaa agaatttctt tttttacact tcttactatt agataatgtc
    21241 cataaatctc atgataggta cccaaagatt catagtgaac ttcgatggga gcttcccttg
    21301 aagcaataac gcgttgatct agtcgccacc ggagccacag aggactatct aaattgattc
    21361 ttttctgccg aaaagctcca attgcatcat aggaattaca aaaaaagggg tctttcgtat
    21421 aattatagct atagctatta tcaccacttc tttgattttg atagtttctt cgattacatg
    21481 gattatacct atttgcacaa atacctcgaa gattcctgct agttaataca tagagtccaa
    21541 taagcatatc ttgagtcggt acagaaatgg gatccccaat agcaggagac aagagattca
    21601 tatgagaaaa cataagtaaa cgagcctccg cttgagcctc taaagataaa ggtacatgaa
    21661 cagccatttg atccccatca aagtctgcat tgaatccctt acagactaat ggatgtaaac
    21721 aaatagcacg tccttccact aaaacgggct ggaatgcctg tatgcctaat ctatgcaaag
    21781 taggcgctcg attcagcaat acaggatgtc cccgcataac ttcctgaagt atttcccata
    21841 taatcggccc tttgtcccga atttgactct tagcaactcc tatgtttgaa gcaagatgtt
    21901 gtctaattag actacaaatt acaaatgcct ggaaaagctc tattgcgatt tcgcggggca
    21961 acccacatcg atgtaatgaa agtgaagggc ctacgacaat cacagaacgc cccgaataat
    22021 cgacccgttt gccaagcaga gtctcacgaa atcttccctc tttgccttca attacatctg
    22081 aaaacgactt atacacctta ttatgaccat ccctcattgg ttgtccacgg attccattat
    22141 caagaagtgt atctacggct tcttgtacca atttctcctg acacattact aattcccctg
    22201 gcgtagatct acttgttgtt aatagatcgg taagagtatt gttccgatag ataactcttc
    22261 tatagagttc attaatatct gaactcatta gtttacctcc ctctatctga atgatcggtc
    22321 tcaactcggg gggaagaact ggtaatagac ataaaaccat ccactctggg tctatatttg
    22381 ttcgaataaa atgcttagct aattctatgc gtctaaccaa aaaatccctt cttcttccaa
    22441 tttttcgatc ttcccattca ttacctgtgg gtccttcttc ccccaattct ttccattcga
    22501 cccacgaata atctataata attcgcaaat ctagatcggc taattgttcc cggatagcaa
    22561 ctgctccagt agaaatttct cggttgcgaa atatatcgaa accttgggta gtaaaaaaaa
    22621 gtgggatgct gtatttccag gattggattt catattcgaa taaacctcgt aatcgtaaaa
    22681 aagtgggttt tttagctata ggcctagcaa aagaaaaatt gggataggat cctataggat
    22741 ctccccccct tcaaaatcgg acatgagcgt ttcccctcat ccggctcaag tagttacacc
    22801 caattaaggc taaagaaagg ggttcccact ttcaaattct agaaaacacc ccaaacaact
    22861 actccttact caagttccta gtgaagacta aacaacattt cctcgattca ttttaaatga
    22921 aatgttcaat ttttgagtag tctacttccc ccgaatcatg aatctcctat tcaaattaaa
    22981 agaaagaagt accttgaaat tcataaggga tttccttgtc tatgtatcgt tccatgcgat
    23041 cttttaggtc ctgcttcacc tcgacggtta tgccacgatg tccttaaagc ctatatgcga
    23101 tgtatagact cccgtaacca tgacctattt gcttatttga agataatttc atttctttct
    23161 aaagaaaggg aattattaat tccgcaaaag aaagaagtct tttttttttt cacgaggtac
    23221 aactatcaat ttttatttct tttttactga atcgaccata gacccattcc ccttttgatt
    23281 tgggagtatt gaatacaccc cttattctga gcttcatgtt actcctacat gtcagattct
    23341 gggcatccca attcgattga ctgggatgac agtttcatat ttctaatctg taaaatcaaa
    23401 atttcgatca aatcacacat cgcaatatac tagaccttct aattctttaa gaggtttatc
    23461 taaaagattc gcgatataac taggaagacg tttcaaatac cacacgtggg ttactgggca
    23521 tcccagtttt atgtatccca tttgatatct tcgtatccga gaatcaacaa attcaactcc
    23581 gcattgttca caaaattgtg ggtcttgctt ttcatctccg attactcgat aatttccaca
    23641 agcacaaatt ccacttttaa taggtccaaa aattctttca caaaataatc catctttttc
    23701 cggtttattc gttttgtaat gaaaagtata gggttttgtc acttctccaa ctatgtctcc
    23761 attaggtagg attttattgg tccaagcgct tatttgttga ggagagactg atccaattcg
    23821 gagttgttga tgtttatacc gatcaatcat agaagcaaat ttgtgattca ttccgattaa
    23881 gcttccttct tattaatctg gaagtttttc tcagatacaa ggaaatgatt cagttccaaa
    23941 gccaaagatc gtagttctcg aacgagcaat cgaaaagatt ctggagcatc ttcgggtttc
    24001 ggtattgttc ctccaatgat cgtagtacca agtacttctt ggcgagctct aatatgatcg
    24061 gatttataag taagcatctc ttgtaaaata tgagcaacac caaagccctc aagagcccaa
    24121 acctccattt ctccgacccg ttgtccccct tgcttggacc ttcctctaag gggttgttgg
    24181 gttacaagtg cataatgccc actggaacgt ccgtgtattt tatcatcaac ttgatgaatt
    24241 aatttcaaga tataaggctt tcctattata acaggttgtt caaaaggatc tcccgttcgt
    24301 ccatcaaata ttctgctttt tcccggatac tcgggttcaa agacccatgg attcgctgtt
    24361 tgtttactgg cttcatataa ttcagaaaac acgagttttc tcgaagcctc ttgttcatat
    24421 ctctcatcaa aaggtgctat tctataatgt ctatttagca gaccccccgc taacccgagc
    24481 gagcattcaa atatctgtcc tacattcatt cgtgaaggta ctcctaatgg gttgaagacc
    24541 atatcaacag gccttccatc ttgcaagtaa ggcatatcct gtctaggcaa aatttttgaa
    24601 atgatccctt tatttccatg tcttccagct actttatcac ctactttaat ttcacgtttc
    24661 tgtgaaatat atacacgaat cgtttctgga ttataactgg aaccccccct ttttcggatc
    24721 catctcacat caataactcg accccgaccg cctataggta gttttagaca agtttccttt
    24781 gaagtggata cctgaatgcc aagtatggcc cgtaataatc tatcttccgg agcatacgat
    24841 gattctttcg ccgtctgagg cgttaattta cctactaaaa tatcgcccgt ctccacccaa
    24901 gatcccagca taacaattcc atttttgtct aaattgcgga gtaaacggac ttctagatgt
    24961 ggtatttcat tagtgatcct ttcgggacct tggcttgtta catgagtctg aatttcatat
    25021 ttccgtatgt gaaaagaagt ataaatatct ctatatatca gacgttcgct aataagtacc
    25081 gcatcctcaa aattgtaacc ttcccatggc atataagcta ctaatatatt tttccccaaa
    25141 gcgagttcgc caccaaccgt agcggcacca tccgctaaaa cttgtccctt tttaatgcat
    25201 ctatcccgcc caacctgggg tttttgatgc atacaagtat ttttgttgga acgttgatac
    25261 ataactaatg gaatacctat tgtatctcca ttgcccgata aaacgatctt gtcaatatcc
    25321 gtataaagga cctttccctc gtgttcggct atagcggtaa cccctgaatc tagggccact
    25381 tggcgttcca acccagttcc aacaatgcac ttctcggacc gagagagcgg aactgcttgg
    25441 cgttgcatat tagaactcat taaagcccga ttcgcatcat tatgctcgat aaaaggaatg
    25501 agggaagctc caatagaaaa atattggaag ggagaaatac ttcgaagatg aacccgttcc
    25561 cacgaaatag tcaggaattc ttgacgatat cgagtcggaa caacctgttc ttcctgaata
    25621 ccctgactca gcgccaaaga atttcctgcc gctaccatat agtattcatc tatacttggt
    25681 gataaataaa gcattcgtat ctttttcgat ttctcaaaga tttcataaaa tgggctttct
    25741 agagaccccc aataaccaat tctcgcatga attgctaagg atccaataag tccaacattg
    25801 attccttcag acgtgtcaat tgggcaaatg cgcccatagt gactaggatg tatatctcgt
    25861 atccgaaaac tagcagttcg tcctgtcaat cctccagggc ccaaataact caattttctc
    25921 ccatgaacta tttgtgtcaa tggattagtt cgatccaaaa cttgagataa tgggtgtaat
    25981 ccgaaaaaag aatcataagt ggttgttaat ggagttgaag ttaccaaatt ttgaggagtc
    26041 ggcatcaatt tatgcctaat tgctccgcct atagttcctc taaccgcatt ttctaaccga
    26101 accagggcca atccgaattg atcttgtaag agatccgcta cagaccgaat acgtttattt
    26161 ttcaaatgat tcatatcgtc aagtgtaccc attccaaatt taagtccaat caaatgatcc
    26221 gcagctgcca atacatctcg tggtaacaaa aatatattgt ttttgggtat attaagattc
    26281 agcctctggt tcatatttcg tcgaccaatc cttcctaatt cgcatctttg gtgaaaaaat
    26341 ttcttttgta attccttaca taaggattca gaaaataccg gatctccgcc tacacaagca
    26401 aattgttgat aaaactccaa aatggcattt tcttttgacc caattttttt tttctcttta
    26461 tcagtcagga aagacaagaa aatttcaggg tagcaaatat tctctagaat ttctcttaga
    26521 ttcgaaccca tagctgatga tagaactaga atagatactt tctgtttcct actcacacga
    26581 gcccatatcc ttgcttttct atcaatctct aattctaatc ttcctcccca atctgatatt
    26641 atggtgcccg catagaccaa aattccgtta tggtccaatt ctgaccggta atagatacct
    26701 gggctttgca atatttgatt gatcacaatt ctgtatattc catttactat aaaagttccc
    26761 aaggaattca ttagaggaat gtttccaata aaaattgttt gttcttgcat atcccctctg
    26821 cttttccaaa ttaatcctgc ggatacatat aattcagaag aatatgtgag tgattcatat
    26881 acagcatctc tttcttttat caaaggttct accaattgat atgtttccac aaataattga
    26941 aattcaattt cttgatctgt atcttcaatt tttggaaact tataaagttc ttctgttaag
    27001 ccctgatcaa tgaacctaca aaatccttca aattgtatct gattcaaccc gggtattgta
    27061 gacattcccg catttccgtc accgagcatt ttgaatttcc catttatcaa aaaatcccat
    27121 tcttttctca ttctgcattg aatcatatga atcgatctag caatgatgga atttcgattc
    27181 tgtttactga atcacatgaa attttaccca actccatata tggaatgtat gaaatacgta
    27241 tgaacggagg aaaaaagatg attttagact taattttaga cttagttaaa ttggaatttc
    27301 taagagacag atccaaacgg aaaggaattg ataaattcca cttagaatta tggagttttt
    27361 ttattttgtc tagaatagaa aattcacttt ataccattat tatgatatta catattccaa
    27421 tccgattgga tattggatat cagaaaaata aatggattcg ggatttgatc cattcacgga
    27481 gataaagaca taataatcag aaacaatata acaatagaaa gttaattttt tgagtactta
    27541 actctttcgt gaattccatt gttccaaaaa tgatttgcag agaactcctt tttctttttt
    27601 tcgtagaatt tttattttta gaatacgatt gaagtgcata agaaggcttg tatttattaa
    27661 acccgcgctg ctatagctat ctatccatac atcgctctcc tttattgcat acttctactc
    27721 gggacagcac atgtcgtact ctatcaaaat ttctattttc tcttcaatct aatcaatctc
    27781 aattgcagta cgacaagtgt ccgccaattc cctataaaca ggcatcatac acaaataata
    27841 taccccataa gctaactgtg gaacacaact tatgtttggg gtttacatat actaataatt
    27901 gacattataa ttgaaattga gttgagaagg tttttttttc aataaaaaaa tcaagactga
    27961 ttagttatat atcaattttg atttgattat atcatttatc attagggaaa gacaatttga
    28021 gatgtaaatc caagagtggg tcatgaattt acagtcatat agttaatggt tccaatttgt
    28081 tctgaatttt ggcttttgta actgaaaaaa attcccattt ggttttttaa tagaaaagag
    28141 aggtatttag atattgggtg ttttgagata ctataaaatt aattgaaggg aaggagccgg
    28201 cccccccaaa aaacaaataa caaataaagg ggaatatttt gcatctattt tgtatcgttt
    28261 tggcggcatg gccgagcggt aaggtggggg actgcaaatc ctttttcccc agttcaaatc
    28321 tgggtgtcgc ctgattaaca aaagacaaga ctcgaaatcc cttattcttt attctccttt
    28381 gctgttataa ctcgccgaat ttttcccagc aaaacacgcg tagtcttgag actttcttga
    28441 ttggaaacag ctgggggttc ccttctttaa attaaagtgc cgtaactcgt tgtatttagg
    28501 attcaaggaa agattatagt agtggaaggg ctatcatatc aaataaagag ttaccgattt
    28561 ttttccatta ctaatgtcgt gtctactggc cgggtcttga attagattgg atggataatt
    28621 ggcttttttc ttttacttaa tgaaaatgaa ggacaagaaa aataaagaat aggtatcggt
    28681 attcctacct atatatatca gtagcattcc ctttgatact tcaaaagaaa agcgtaactg
    28741 cagtttaatt tttcatattt attggagtct ttcatcaagg gtgttgggtc agaatcccct
    28801 tttgactctg caccggtgat tccactatta ttaataaaca ctaatggaat aattccttca
    28861 tattcagaga gataggggac ataattcaca tggatatagt aagtctcgct tgggctgcgt
    28921 taatggtagt ctttacattt tccctttcac tcgtaatatg gggaaggagt ggactctaga
    28981 gatactacga attgagttgg ggaatcaaat tgtatcactt ttttatagat ttttttatag
    29041 atcgttttga aaagcataaa taatctttat taattattta atatattgaa ttcattaatt
    29101 taattcaatt tcgaattaaa aaattgaatt aataaaaata tcttcattcc gaaattgtat
    29161 tggcttttat ttctgctgtg ctttattgac gcgtttgcta tcatggctga aggattcaaa
    29221 atcgatagga taaccctttt cgaatttcga aatccgaaga agttaccata gaactccttg
    29281 gattatctgt aaaccgcgca ataaattact tctttgaaat gctaaaaaaa agattacttt
    29341 ctaattttct ataaattaga aaataataag agttgcctcg ggattatttc agattgattg
    29401 gaatcaacaa aaatcaaata gataaaggaa acaaatagat gaagcaaaga aatagaattg
    29461 agatactatg tacattccat atatttaatt gatattaaca tttatgaaga tccatataca
    29521 tattgtagat tgatcttgat tcagtttgta tctttctaga ttacaataat aaaaatggat
    29581 agtatggtcg aacgattcat ttttgaatcg ttcgaccata ctattactat cggatcttag
    29641 aggctactgc ggattctagt ccgttcattg cattttggaa attgaatttt tttttgagtt
    29701 cttaaatcat tgataagaac taagaaagca agtgtaattc aaattaacca ctttaattac
    29761 tttgactgac cgtttttaca tatattataa gcaaaaaagc agtaggaact agaatgaaca
    29821 gtgcagtagc aataaatgcg agaatattta cttccataat ctcatcgttt cgtttttttt
    29881 tttttacttc gcaataactc gggatttaat cccatagaga tgataaatct ttcgtttgtc
    29941 aattcaatgg gatcgattag atttcaatga tattgaatcg gatcaatatc atgaataaca
    30001 atatctgagc tatcaagtcg atttatcgtc gagaattgaa tagtataaca taggcggatc
    30061 ttttatccac ataccaatac aaacttagat tcctgattca ctcaaaagaa ttcctttcct
    30121 ttatatttta agactttatt ttgatttatc attctttctt tattttgatt tatcattctt
    30181 ttccattctg tcttttcgat aacctaccgc ctttcttgta caatcatcta cccgctttcc
    30241 acttccattg tttccaaacg gtttacaaat aaaccaaaac aaacagaaaa tagaaaaaag
    30301 gaaggagttt tgttctaaac tccttttttt aatgatctaa ttttcttgga aaacaaagaa
    30361 aaagaaggat acctcgggta atgaaactat accatttgta cccagtttaa cagaaaatgg
    30421 agagagatat ttatgtattt ttttattgga tttggatccg tcgggactga cggggctcga
    30481 acccgcagct tccgccttga cagggcggtg ctctgaccaa ttgaactaca atcccggaga
    30541 aataaaacgt acagtatccg tattcttatg atttgattca aaccatttcg atttcaatta
    30601 atagggccct gttgtaacag agacgtgagt gatatccaca tgaatataca ctttagtgaa
    30661 agaagaaagc agcacggatt attgattatt agtaatcctt ttgttattgc caaatcgatt
    30721 gagaatccat ttttcattga aaaaagcgtc tttttgtctt tgctttcttc ttttcattag
    30781 actttatact taataatcct gatagaaatc tagatcacta gcaagatcag aatcagaatt
    30841 tatgagacca aataaatgga acaaataaaa aaatagtggt ggggatatat cagaaaattt
    30901 gacttttttg attctttcat atcttccatt tctggaaaac taaaggggtt atatcatttc
    30961 atggtgaatc ggcgaattat taattattgg gccgagctgg atttgaacca gcgtagacat
    31021 attgccaacg aatttacagt ccgtccccat taaccgctcg ggcatcgacc cagaaagagt
    31081 ctattcgagt cttattgata atccatgatc aacttccttt cgtagtaacc tacccccagg
    31141 ggaagtcgaa tccccgctgc ctccttgaaa gagagatgtc ctgaaccact agacgatggg
    31201 ggcataattg cccgaccgcc atcatactat gctcatagta tgagcagttt tttgaaattg
    31261 tcaatataac ggaatggtat gactagatcc gaaggatctt tacgtctttt atgatcccat
    31321 accatagcat tttttgattc gttttcgtca tttatattca tgaatcactc atttgaatct
    31381 ttattctgaa gattctagaa aattaatata aaaaaagaag gttaaacttc atttcttccg
    31441 ctttcatcca ttgattaact tcttgttaag atcagagagg cgtatctcca tatcacacta
    31501 agccaggaaa ttaacagatg agaaatcgaa atctgaaaat ctgggggatc aacaagttat
    31561 cgaaatttgt tttttctcta aaaattgggt tcagagcaca accaaaatct cttcagcaaa
    31621 tgcttcaata aaatatcttg gatctacgtc gaattgctag gtacatgtat ccatcaaatg
    31681 aattttgttt cgttctgatg ggggtcaggt caattcaaat caatttcatt cgggttggtc
    31741 ttgaaacaat tcattttgtt gatatttatc aaatccaata tcaataaaca aaaattacct
    31801 tatacctata ctccttaagt aaatccaaat actccttaaa taaatccaaa tttgcgttcc
    31861 cgaaggggac actaactagt atgagtctac tgtgtatact tataatataa cttataatat
    31921 atatatagac atagatagat ctatcttatg cgcctactga ctcattcagt aattgaataa
    31981 aatggccctt ttaactcagt ggtagagtaa cgccatggta aggcgtaagt catcggttca
    32041 aatccgataa ggggcttttt ggccgttttg ataaaaaacc tcaagcggta atattaatat
    32101 ttaaacgaag aataaagata ttactttttt ttgtaataaa aaaagagtaa ccaactgtat
    32161 aataatggaa ttctaaacta tataatttaa tgataaaaag ttacccttat aatgagttct
    32221 agtatactaa ttagactagt cattctagtt cgaaaagaaa gtttcacatt tgtttattat
    32281 aatgagtaat gataatgcta agtcgtttct tcaatcgccc aatatttttc ttttccatta
    32341 ttccagtcaa atccattgta aagattagga accaacaaaa gaaaaagtaa gtggacctaa
    32401 cccattgaat catggctata tccactatgc tgatattaaa atttaaaatt cgatagatat
    32461 gaaattggaa ccgtagatct tttttttatt tcatatttct tttgactctg caagaatctg
    32521 tcgatatttc cgattcaatc ttcttgttcc tagacgttcc ataggaataa cttgatattc
    32581 cgttcctcta cagaaaaagg tttattccaa gttacaacac aagagagatt tccaatctat
    32641 tttgattccc gaacacacga agatccattg ggatttctat ctaatattct gatttctatc
    32701 tatataagac ttatatagat agaaatcaga tcatggcttc atgtatcaaa tattttaata
    32761 tcaatgcata cgatcttttt gttccgacaa tgtgaggaaa gtggatgtga taaagaaact
    32821 ttcatttaca gtctcttatt atttcattta atattgtatt gaatttaaaa acgggcaatt
    32881 ctctttttgt ctctgacata tatctgacat agaaaagcga atagaaagat attccaagtg
    32941 tatttcctgc gaaaaagcta ctctggagtt ttctattaat ctgaaagaaa aggaaatata
    33001 ataaagaaga caaaaaaaaa aagaaaatga aaaaggaaag caataaaaaa taaaatatat
    33061 actactgtag tagtttaata cacatagaaa gcagaagagt acataaaaat attgattttt
    33121 ctcaatctca cggacaagag ccaagaacaa gattagttgg tagaacgaga ttgagtagaa
    33181 gtcagtctgg ggatcaacca gtaacgagag aagggatcac ttcttccttg aattgaagag
    33241 ttctttcaaa agattaatct atctgattga taagttataa gacaattcat ggttcaggtt
    33301 gagacgatta ttaagaatag gaaggaatac acgaattgag ttcatggatt tagctaagtc
    33361 agggtcagac tatggaccac taaagggttt tatcttcgaa accaattcgc aggggcagtg
    33421 tacgagaaat caaattctat cgaaatgatc gaatcctcga acgccccgaa agtgccataa
    33481 cataaggtgt tcggaaatgg ttgaagtagt tgaataggag gaccgttatg actatagccc
    33541 ttggtaaatt taccaaagat gaaaatgatt tatttgatat tatggatgac tggttacgga
    33601 gagaccgttt cgtttttgta ggttggtccg gtctattgct ctttccttgt gcctatttcg
    33661 ctttaggggg ttggttcaca ggcacaacct ttgtaacttc atggtatacc catggattgg
    33721 ccagttccta tttggaagga tgcaacttct taaccgccgc agtctccact cctgctaata
    33781 gtttagcaca ttctttgttg ttactatggg gtcctgaagc acaaggggat tttactcgtt
    33841 ggtgtcaatt aggcggtctt tggacttttg ttgctctcca cggcgctttc ggactaatag
    33901 gtttcatgtt acgtcaattt gaacttgctc gatctgttca attgcgacct tataatgcaa
    33961 tagcattctc cggtccgatt gctgtttttg tttctgtatt cctgatttat ccactgggtc
    34021 agtctggttg gttctttgcg cctagttttg gtgtagctgc tatatttcga ttcattcttt
    34081 ttttccaagg gtttcataat tggacattga atccatttca tatgatggga gttgccggtg
    34141 tattgggcgc tgctctgcta tgcgctattc atggtgctac cgtagaaaat actttatttg
    34201 aagatggtga tggtgcaaat acattccgtg cttttaaccc aactcaagcc gaagaaactt
    34261 attcaatggt caccgctaac cgcttttggt cccaaatctt tggggttgct ttttccaata
    34321 aacgttggtt acatttcttt atgttatttg taccagtaac tggtttatgg atgagtgctc
    34381 ttggagtagt cggtctggct ctgaacttgc gtgcttatga cttcgtttcc caggaaatcc
    34441 gtgcagcgga agatcctgaa tttgagactt tctacacaaa aaatattctt ttaaacgagg
    34501 gtattcgtgc ctggatggcg gctcaagatc agcctcatga aaaccttata ttccctgagg
    34561 aggttctacc ccgtggaaac gctctttaat ggaactttag ctgtagctgg tcgtgaccaa
    34621 gaaaccaccg gtttcgcttg gtgggccggg aatgcccgac ttatcaattt atccgggaaa
    34681 ctgctgggag ctcatgtagc ccatgccgga ttaatcgtat tctgggcggg agcaatgaac
    34741 ctatttgaag tggcccattt cgtaccagaa aagccaatgt atgaacaagg attaatttta
    34801 cttccccacc tagctactct aggctggggg gtaggtcctg ggggagaagt tatagacacc
    34861 tttccatact ttgtatctgg ggtacttcac ttaatttcct ccgcggtatt gggctttggc
    34921 ggtatttatc atgcacttct gggacctgag actcttgaag aatcttttcc atttttcggt
    34981 tatgtatgga aagatagaaa taaaatgacc acaattttgg gtattcactt aattttgtta
    35041 ggtataggcg cttttcttct agtattcaaa gctctttatt ttgggggcgt atatgatacc
    35101 tgggctccgg gggggggaga tgtaagaaaa attaccaact tgacccttag cccaagtatt
    35161 atatttggtt atttactaaa atccttcttt ggaggagagg ggtggattgt tagtgtggac
    35221 gatatggaag atataattgg agggcatgta tggttaggtt ccatttgtat atttggcgga
    35281 atctggcata tcttaaccaa accttttgca tgggctcgcc gtgcacttgt atggtctggg
    35341 gaggcttact tgtcttatag tttaggtgct ttatctgttt ttggtttcat tgcttgctgc
    35401 tttgtctggt tcaataatac cgcttatcct agtgagtttt atgggcccac tggaccagaa
    35461 gcttctcaag ctcaagcatt tacttttcta gttagagacc aacgtcttgg ggctaacgtc
    35521 ggatccgctc aaggacctac tggtttaggt aaatatctaa tgcgctctcc aactggagaa
    35581 gtcatttttg gaggagaaac tatgcgcttt tgggatctgc gtgctccctg gttagaacct
    35641 ctaaggggtc ccaacggttt agacttgagt aggttgaaaa aagacataca gccttggcaa
    35701 gaacgacgtt cggcggaata tatgactcat gcccctttag gttctttaaa ttctgtgggt
    35761 ggtgtagcta ctgagatcaa tgcagttaat tacgtctctc cgcgaagttg gttagctacg
    35821 tctcattttg ttctaggatt ctttctattc gtaggtcatt tatggcacgc gggaagggct
    35881 cgtgcagctg cagccggatt tgaaaaagga attgatcgcg attttgaacc tgttctttcc
    35941 atgactcctc ttaactgaga caggggatcc aatgcttatg cttaaaatag gaatcgattt
    36001 gatttcacca tccatattga gggaagtggg tcatacttaa aagggactcc tttttacttt
    36061 cttttcaact catttatatc gaatcgattt tctatttttt ctggctcggc tagcctacct
    36121 agccgagtca ttctccttta tgagacgaaa aagtcaggta aaaccaaaat aaataaagaa
    36181 aaaagagatt ccccgagcaa aaggagagag agggattcga accctcgata gttctttgtt
    36241 ccgaactata ccggttttca agaccggagc tatcaaccac tcggccatct ctccgaaaga
    36301 caatttctat tttactttta ccgaatagaa catggccata tgagtggata ccatcgctat
    36361 gtatagaaag atatgaggtg tgaatctcta ggtcaatcta tctatccgta ttatctagaa
    36421 aatagatgga tgcacgatcc agcactccca ttttggaagt caaaaaaagg tactctcgac
    36481 tccatgtccg aataaaaaag tgctaaaaag ttgtatatac gttatataga attaatggat
    36541 tcatgttagt aaaatccctc tacgatgcat tttattcaaa ttttttggct gatagaggga
    36601 tcaaatggta tagttatttt ttggggtagc ttggaggatt agaaacatga ctattgcttt
    36661 ccaattggct gtttttgcat taattgttac ttcatccatc ttactgatta gtgtacccgt
    36721 tgtatttgct tctcctgatg gttggtcgag taacaaaaat gttgtatttt ctggtacatc
    36781 attatggatt ggattagtct ttctggtggg tatccttaat tctctcatct cttgaatcta
    36841 ttcgttccag atccaacaat aaaccggccc ttccctataa ttttttcttt ttcgggttgt
    36901 gagacagact caaattgact ataagtctcc aaaatgcaaa taaagaaaaa gaaaaaatta
    36961 tagagagggg tccaacttct ggaacttgaa tgaaaaaaaa aataataata atatttatat
    37021 taatctaaat aatagaattc taatagaata gaattcgaat ataaattcga attttaaaga
    37081 aatttgatat atattaaata gaaatcaaat aagaaatcga ttctataatt tttaatagat
    37141 ttaatagaaa taaaatagaa tagaaataag atattcaaaa aaattcaata attataatta
    37201 attaattgaa attcttattt caatatttaa taatattgaa tttgaatttg ctattcgctt
    37261 ttattaaaaa aaattggttt tgaattgttt taattggttg ggttggatgg tggaatttga
    37321 tggaatcccc ccgaagagag tatctggcct aactctggat aaacattatc cgggcatttt
    37381 accaaaaaaa atgcggatat agtcgaatgg taaaatttct ctttgccaag gagaaggcgc
    37441 gggttcgatt cccgctatcc gcccaggata aagtatttta tttaataaga taaaagaatc
    37501 attatagttg accgtgatag tatagtggtt ctatctttcc aacccaacag aaaaagaaaa
    37561 gtgttaatta attactagtt aacaaaatca aacctaattt ttttttgtca aaaaaaaaaa
    37621 ttgaaaatgt tgcggagacg ggatttgaac ccatgacctc aaggttatga gccttgcgag
    37681 ctaccaaact gctctacccc gcgatgaaga aaagaactgg gaactaatga acaaccaagg
    37741 attgaatgtg cccctcttcc atatctgtac aaatagaata gcctatttat acagaatggt
    37801 aaaggggctc ctttatgatc tatgatcata gagaaaaata gaaaaatgaa gggatatttt
    37861 aatccttacc aacttgatct tgttgccccc ggcaacaaac atgcgtgaac catttcacga
    37921 agtatgtgtc cggatagtcc aaagtctcga tagttagctc tcggttttcc ggtcgaaaaa
    37981 caacgtcgat gaagacgcgt aggtgcacta ttacgcggtg gggattgtaa ctttccatga
    38041 attttccatt tttcactcaa cgacggagct ttgtttattt ctttttttga ggatcgccga
    38101 atcaaatgat atttttgttc taattgttgc cttttcttct ccctatgaat caaacttttc
    38161 tttgccataa cggttcagtt tctattatta tcaatgatac aagtcggatc ctagatgtag
    38221 aaatagagct gtagaaatat aagaaggcat atccctttct ccatcgaaag aaattatatt
    38281 atcgcgcaga tacaagacaa aaagaagaaa gaattaacca aatttacccg atgtagaggc
    38341 aatcaagaaa gcggcataag tgaatatata acctacagaa aagtgagcta atccaaccaa
    38401 tcttgcttgc acaatagaaa gggccactgg tttatctctc catcgaatca aatttgccaa
    38461 aggtgtgcgt tcgtgagccc atgctaaagt ttcaatcaat tcctgccaat acccgcgcca
    38521 ggaaattaag aacataaatc cagtagccca aacaagatgt ccaaataaga acatccacgc
    38581 ccagactgat aaactattca taccaaacgg gttataccca ttgataagtt gtgaagagtt
    38641 taaccataga taatctctta accatcccat caaataagtg gacgattcat taaactgtga
    38701 aacgttaccc tgccataatg tgatgtgctt ccaatgccaa taaaaagtaa cccatccaat
    38761 ggtatttaac atccagaaaa ctgccaaata aaatgcatcc caagccgaaa tatcacaagt
    38821 accgcctcgt cccggaccgt cgcaaggaaa actataaccg aaatcctttt tatctggcat
    38881 taacttggaa ccgcgtgcat ctaaagcacc ctttactaag atcaatgtgg ttgtatgtaa
    38941 acctagagca atagcatgat gaaccaagaa gtctccagga cctattgtta agaatagtga
    39001 attactattc tcattaatag cagttaacca gccaggcaac catatgcttc gacccgcatt
    39061 gaatgctggg ccattcgttg aagataaaag tacgtcgaat ccatatgaag ttttaccatg
    39121 agcagattgt atccattggg caaatatcgg ttcgatcaag atttgtttct ccggagtacc
    39181 aaaagcaagc atgacatcat tatgaacata aagtcccaaa gtatggaacc ccagaaacag
    39241 gctggcccaa cttaaatggg atatgatagc ttctttatgg tctaacattc ttgccaatac
    39301 attatcctca ttctgttccg gattgtaatc tctaataaaa aaaatagctc catgagcaaa
    39361 agctcctgtc atgatgaatc ctgcgatgta ttggtgatga gtatataacg cagcttgagt
    39421 agtaaagtct tgtgctatga atgcataagc aggtaaagag tacatgtgtt gagctaccaa
    39481 ggaagtaata acccctaaag aggctagagc aaggcctaat tgaaaatgaa gcgaattatt
    39541 gattgtgtca taaagaccct tatggccgcg ccccaatcgc cctcccggag gaatatgggc
    39601 ttctaaaaga tcttttatac tgtgcccaat cccaaaattt gttctataca tatgaccagc
    39661 aacgagaaaa ataaatgcaa tagctagatg atggtgtgca atatcggtca gccataaact
    39721 ttgcgtttgt ggatggaatc ctccgagaag ggttagaatg gcagttcctg atccttggga
    39781 ggtaccaaat aaatgactac ttgaatcggg gttttgagca taaagattcc actgacctgt
    39841 aaaaagcggg cctaaccctt ggggatgtgg taatacatct aagaaattat tccatcgaac
    39901 atattctccc ctggacgcag gaatagcgac atggactaaa tgccctgtcc aagccaagga
    39961 acttactccg aacagtcctg acaaatgatg attgagacga gattccgcat ttttgaacca
    40021 cgaaacgctg ggtttccatt tcggttgtag gtgtaaccaa cccgctatta aggatatggc
    40081 agaaagaaat aatagaaaaa gagctccagt ataaaggtct tcattagtac gtaaaccgat
    40141 tgtataccac cactgataaa caccagaata agcgatattc actgggccaa gagcaccccc
    40201 tcgagaaaaa gcttccacgg ccggttgacc aaaatgagga tcccaaattg catgagcaat
    40261 aggtcttaca tgtaaagggt cctgtaccca tgcctcaaaa tttccttgcc aagctacatg
    40321 aaacagattt ccggaagtcc acagaaaaat gattgctaat tgaccgaagt gagaagcaaa
    40381 aatattctga taaagacgtt cctcagtaat atcatcatga ctctcgaagt catgtgcagt
    40441 agcaatacca aaccaaatac gacgagtagt ggggtcctga gctaagcctt ggctaaacct
    40501 tggaaatctt aatgccataa tgcctttcaa atcctcctag ccattatcct actgcaataa
    40561 ttcttgctaa gaagaacgcc catgttgtgg caattccacc cagaaggtaa tgggttactc
    40621 ctacagcacg tccctgtaca atgctcaagg ctctaggctg agtagcagga gcaactttta
    40681 atttattatg agcccaaacg atggattcaa taagttcttg ccaataacca cgcccactga
    40741 agagaaacat taaactaaat gcccatacaa aatgagcacc taggaaaaaa aggccatatg
    40801 cagataatga agaaccataa gactgaatta cctgagacgc ctgtgcccat aaaaaatcgc
    40861 ggagccaccc attaatagta atggaactct gcgcaaagtt tcctcctgta atatgagtta
    40921 ccaccccttg atcgcttata ctaccccaaa catctgactg cattttccaa ctgaaatgga
    40981 atattactac ggagattgca ttgtacatcc agaatagtcc taagaagaca tggtcccaag
    41041 cggatacttg acatgtcccc cctcttccgg gcccatcaca agggaaacga aacccaagat
    41101 ttgctttatc cggtatcaaa cgcgagctac gagcaaatag aactcctttt aggagtatca
    41161 ataccgtcac atgaatcgta aatgcatgaa tgtgatgtac caaaaaatct gcggttccta
    41221 atggaatagg taacaaagca actttgccac ccactgccac taaatcacca ccaccccaag
    41281 tcaaactggt gctcgctgtt gcaccagggg ccgttccacc aggtgctaaa gcgtgggtgt
    41341 tttgtatcca ttgagcaaag acaggttgta attgtatagc ggtatctgaa aacatatctt
    41401 ggggacgtcc taaagcgctc atggtatcat tatgaatata caaaccaaaa ctgtgaaagc
    41461 ctagaaatat acatacccag ttgagatgtg atatgattgc gtcgcgatgc ctaaggacac
    41521 gatctaatag atcgttgtat cgagtagttg gatcataatc tcttaccata aaaatggctg
    41581 catgcgcagc agcaccaacg atgagaaatc caccaatcca catgtgatgt gtgaacaatg
    41641 acaattgtgt cccatagtca gtagctagat atggataagg gggcattgaa tacatatgat
    41701 gagctacaac aatggttaaa gatcctaaca tagctaggtt aagagataat tgagcatgcc
    41761 atgacgttgt taggatctca tatagccctt tatgaccctg gcctgtaaat ggacctttat
    41821 gagcttctaa aatctctttt agaccatgac caatgcccca gttggtccta tacatgtgac
    41881 ccgctatcag gaaaagaatt gcaatagcta gatgatggtg tgcaatatcg gtcagccata
    41941 gacccccagt tactggatct aatcctccac gaaaagtaag aaattccgca tattttgacc
    42001 aattcaaggt aaaaaatggg gttgctcctt cggcaaaact gggataaagt tgagccaaaa
    42061 gatcccgatt caagataaat tcatgaggaa gtgggatctc tttaggatct actccggcgt
    42121 ttagaaattg gttaatcggt aaagatacat gtacttgatg ccccgcccaa gaaagggacc
    42181 caagccctag tagccctgct aaatggtgat tcaacataga ttctacatcc tgaaaccaag
    42241 ccaattttgg agcagctttg tgataatgga accaaccagc aaaaagcatt aaggctgcaa
    42301 agatcaatgc gccaattgcg gtacaataga gttgtaattc actagttatt ccagacgctc
    42361 gccaaatctg aaaaaaacca gaggttattt gtattcctcg gaaacccccg cccacgtcac
    42421 cgttcaatat ttcttggccc acgattggcc aaaccacctg ggcactaggt ccaatgtgag
    42481 taggatcgct tagccaggct tcataattgg aaaaacgagc accgtggaaa tacatgccac
    42541 tcagccaaag aaaaatgatg gagagttgcc cgaaatgggc actaaatacc tttcgagaga
    42601 tctcttccaa atcactggta tggctatcga agtcgtgagc atcagcatgt aagttccaga
    42661 tccaagtggt agtatcaggt cccttagcta ttgttcttga aaaatgaccc ggtctggccc
    42721 attcctcgaa agaagttttt atgggatccc tatctaccaa aatttttact tctggttccg
    42781 gcgaacgaat aatcattgag tcctcctctt tccggacaac acatacaaag aaacccgcca
    42841 acagttagtc aagtcattag tgaacctatg agagatgctt ataattagtc tctttctctt
    42901 ctactctttt tctcgtctac ttctatctcc catctattta ttttctttag ttattcacta
    42961 gagcaattat gatctggaag tcgatccagg gcaagtgttc ggatctatta tgacatatcc
    43021 atgaggtgct caacggacct tattaatctt ttttagtttt agaaaaccct tcccggcgtc
    43081 aaaaaccaat ttttttacat agtgtattca tatctcaatt agaaatccct aaacggagct
    43141 actttctgtc ttacatagaa catattactt tattccaaat tccaaataac gtgagcagtc
    43201 attagtcatt actaagataa gagacattcc aggatctata tctataatat tttgtcattc
    43261 gagggtcgct tttattagtt ttaatagaat aggagaaaaa aaatgaattc tctaccgtat
    43321 ctatgtatcc tttctcccta cgaaatacca gacgaaatag aacggcctta gaaaagatat
    43381 aatgaaattc tttgattggg tcttcccaga aaaagggtct tattattaaa aactgatggg
    43441 gccaacaaac aattaattct aactataaca aaaaaataga tatataaatt ctaacgaaat
    43501 aaataaacag agagttctta ttcgaaacgc cccgtgatct tcaaccaatt ctgcgcttca
    43561 atataattac caggagtgag cgcgatagct tgtttccaat actcggcggc ttgattgaac
    43621 caagcctccg caatttcaga atctccctgt cgaatggcct gttctccccg gttggaatag
    43681 gcgggtcaat tcctttcctt agaaccgtac ttgagagttt cccacctcat acggctcggc
    43741 aatcaatttt tttgtgtccc cattttttta atcgactata tcgaattgaa tgagatttct
    43801 tatcctaacc aaaagaggtt aatttcatga gcatgagttt caaacttgac ttttgattaa
    43861 attaataatc agctttcatt ttatcttttc tcccaccgtc agaagaataa cataaaagaa
    43921 aagcatttct actatcgtta gaattttctg aaaggtacct atctcggttt cgtctaaaaa
    43981 tttatataga atctttgaaa aagtcttttc ttcctaagaa agaaaagact tactgtcttt
    44041 gggatctgat gctacaccgc tgctcaatac cttaggggat ccactttatt acagaagttg
    44101 attcctaatt tttatttcat atcatggaca taaataagca gttcttattg tatcggcatc
    44161 ggcccaaaac ctcgcgaatt ggtctttacg gtgcttcctc tatcaattag atcctttatc
    44221 catagaataa agtatctagg catatctatt tcttcatatt tcgactctat gaagtttctt
    44281 tctttgctac agctgataaa aatcgttttt tgcacgatgc atatgtagaa agcctatttt
    44341 tttttctagt atttattagt gtatttgctc tttcttcctt ctatagtaga gatagtcgca
    44401 cgtaatgaca gatcacagcc atattattaa aagcttgggg taagaacggg tttcgttcta
    44461 gtgcccgaaa ataatattct aaagcttttg tatgctctcc gttacttgtg tggataaggc
    44521 ctatgttata gagtatatag cttcgatcat agggatcgat ttctagtcgc atagcttcat
    44581 aataattctg taaagcttcc gcataatttc cttccgattg agctgacatc cgttacggtc
    44641 gtcattcgat tcaaagaatt ctccgttcca gaaacgtaca tgagattttc atctcatacg
    44701 gctcctcccc tatgtgcata atgaaaataa tacgtggaat caaaaaagat tgaaatattc
    44761 tcattatgaa ttcagtgggg ctaacgtttt tacaagaaat ctctagccaa cctttctgca
    44821 aaagatattt tcttaacagc acgcgtgttg atactggtac tagataaaaa tgtaaactcc
    44881 aacaatttct ttgttctcaa cgccctttaa tttccaggaa ttaatcactt caacagtctt
    44941 ctatggttct aagggtatcc aaagtaccaa cgagatggat gtttgttatc ccaaccattc
    45001 tttttagtcc cgatcccgat aaggaaaagc ggtaatttta aacaaagttt tcgtgttgtt
    45061 gattcctagg cgtagcgcct cttcccctat gcggcctatt ggtactagtc tagtatggta
    45121 gggttggcct gtaatataga acccataggt gtaacctttc gctcaatact cgaatcgaca
    45181 attgaagcat ctgaggctgc attaatcggg gatacacgac agaaggaatt gttttatcta
    45241 gaaacttcac cttcaacaag cgtagatttt ttcaacaatc tttttccttc ttttctatcc
    45301 cgaatcttcc gtctttctcc taagaccgaa gcggtaaata aaaaaataat caaatcacac
    45361 catctctata ataggtaaat gcctcttttt ctcctgaagt tgtcggaatt attcgtaata
    45421 agatattggc gacaattgaa aaggtcttat caataaaatt ttcatttatc cgcgatctag
    45481 gcataggtat aaatccattc tataattctg ttcattaact ctcgtgagaa aacgatccca
    45541 caagtaaagg aattttacag tacgaaataa cataaaagca gactcatatc caattttttc
    45601 tttttgaaag gggtcgataa aaaataagaa atattagaat ccgattcgat ttcatccaaa
    45661 tgtagtagta taaatgtagt agtataagaa tgaaaggaac tattccgatt tgatcaaagt
    45721 agaagaatca aagaatttat cttgcggatt aggagaattc gagaagtttt tctgaaatta
    45781 agatccaaag aagaaaaaaa tcgaataatt cttcaataat ccttctataa tgaaaataga
    45841 ataaccctcc attttgtgtt ttgtgcatag cgggtagacg cttatacact atacaatcaa
    45901 atcgaaaggg gtgatttatg aatttggaat agatttacgg gttaaggggt tgttgttaag
    45961 cgacctaaaa ttggaaagaa attttcaaat tcttatggaa attgaattcg actaaaaaga
    46021 taattatgat ctaaaggtat ccattcacca tagtctaaca aaatagaccg atcggttgat
    46081 tcgttccaat tcattgattg aatccggtaa aaatatcaga aaaaggtagg agcgccgtct
    46141 ccgtcttggc aaacaagata tatctttatt gttattgttt ttaaccgttt ttcaaaaaaa
    46201 aaattatatt atctttttct cccagctccc tggctcgaag aaaaaattct ttctttgatg
    46261 aaaagttttc catttttata gctagaatgg attcgagtgt ctgtacccat ctaacaatcg
    46321 aatatgaaca actcgcaatt cgctcggatt ctcggtcata atcattatgt aggagagatg
    46381 gccgagtggt tcaaggcgta gcattggaac tgctatgtag gcttttgttt accgagggtt
    46441 cgaatccctc tctttccgta tcttcaccca attcaccaat gcttcagacc tttctttgag
    46501 atagattctc aattcctaat ttctgtgata cggaaggaaa gaaagaacgg gcagggaata
    46561 aagatctgcc tactgatcta tgattgatct atgatacatg aatgggagaa aaatacaaat
    46621 ctccggatcc aattccttac cttgtgtccc tttacttaac ttaagtgaaa gggaaaaatt
    46681 gtacgaaccc ttggtttgtt attttagtta ggtttaagtc tgacgagaat aatattctac
    46741 gacaagtaat tcatttattt tcaaaccgac ccatttacta tctattattt gattgactaa
    46801 tcctttatat tggaatgcgt gaagagtcaa atgctttggc aattcttcat ggtgggatga
    46861 atcaagataa ttttgaatca gagctctcga tttttggtca tcccttgctg taataatatc
    46921 tcggggtttg caacgataac ttggtatatc tactatacca ccattaacta aaatatgtct
    46981 atgattaact aattggcggg cttgaggaat agttgaagcc atacccaatc gaaaaaggat
    47041 gttatctaaa cgcatttcaa gtaattgtag taaaaccaga cccgttgatc ctttggcttt
    47101 tccggcgata cgaacatatt taagtaattg ccgttctgta agaccataat gaaaacgcaa
    47161 tttttgtttt tcttctaaac gaatacgata ttgagatttt ttcccggagc gcgattggtt
    47221 tctaagatcg cttccggctc caggtctttt actcgttagt cccggtaaag cccccaggcg
    47281 gcgtattttt ttgaaacgag gccctcggta acgtgacata aaaactcctt attttattga
    47341 aatttcataa acctaaatta aaactaaaac tgagctaaat gataaatgaa gcgaaatcca
    47401 ctgaagtatt gtactacaaa gaataatgag atgtatcaat atccacacac ttttttgtat
    47461 tgtatatata taaatataaa tcaaaagacg gttctttttc ttgatttatt ctgccgaggt
    47521 ctaactcctc caattatgat tcataattag aagctcctac aacataataa atcgatgccc
    47581 cttggaaaag agggacgagg ccctttcaat gttcttttct ttcaaaaaga cattatcaat
    47641 cattttttaa aataaaacaa atagagaaaa gccggctatc ggaatcgaac cgatgaccat
    47701 cgcattacaa atgcgatgct ctaacctctg agctaagcgg gcttaaataa cggcaatggg
    47761 atggtgcatg catagaaatt cggtaaatta ctagaatctt atctattaac tattcattct
    47821 tagctattca taaagaaaag aatagagaat taaattcaaa ataaatattg aatattatag
    47881 aacataacga ttaaaataac gattaataga atatagcgat ctatagaatt tcgatttcta
    47941 tatttatcaa taataaatat cttactctta atttatctat ttatctattt tgaattatca
    48001 atcgaatcta gtattagctt cttatgatac attatctaaa ttatccattc ttttattcta
    48061 attctaaaaa atgatgcttt ggctttcgac taaataattc gatttgaatt cgaaattaat
    48121 aaaatgatta gttataacta ttatattaga aacgattaat taatatttaa ttaattttaa
    48181 tttgagttat tttttgttat gttatatagg atccgcctta gccttaagta aaggataaga
    48241 aaaaaatgaa attaaagaaa aagatgaaat ccagataaat gcaatgcaga taaatgcaat
    48301 ccatataact gtaatccaga ttagaatgag ggagtctaat gatacatttc tccgtttttt
    48361 gttttcaacg aaagaaaaga cgaaaaaaaa aaaaagaatc gaccgttcga gtattccacc
    48421 ggattgcatg agaaaaatga gagtaagagg ggcatatgtt aatgttatgt aatatatatc
    48481 catatatatt gaattgcgga tacagaaagg atagaatcat ttctgacaag aaatcgaaac
    48541 acctttcaat ataggaatcc gtatctaatg aattctatgt ttcagcgtaa atgaaagaaa
    48601 aaggagaacg gcatcgaggt cctaatctca aaatgcaagg ggggatatgg cgaaattggt
    48661 agacgctacg gacttaattg gattgagcct tggtatggaa acctactaag tgataacttt
    48721 caaattcaga gaaacccggg aatcaaaaat gggcaatcct gagccaaatc ctgttttacg
    48781 agaataaaac aaagcaaaca agggttcaga aagcgagaaa agggataggt gcagagactc
    48841 aacggaagct gttctaacaa atggagttga ctgccttttt ttgggaaaga aagggaaatt
    48901 aatcgaatat cgaaactgca taaaggatga aggataagtc tataatacac tatggataca
    48961 aaatgaaaaa ttatctcaaa aatgacaacc tgaagctgta tttatattaa tgaaaaagaa
    49021 aacaaaagaa ttgggattcc gagttgaaga atcgaatatt cattgatcaa atcattcact
    49081 ccatagtctg gtagagcctt tcttttgaag aactgcttac tcagacgaga ataaagatag
    49141 agtcccattc tacatgtcaa tataaatacc ggcaacaatg aaatttatag taagaggaaa
    49201 atccgtcgac tttagaaatc gtgagggttc aagtccctct atccccccaa aaagaccgat
    49261 ttgactattt ctcctaccct ctcttttttt tagtggttca aaattcgttc tctttctcat
    49321 tcattctacc tttttacaaa cgtatcagag cagaattttt tttttctttt atcacaatca
    49381 caagtggtgt ggtatatatg atatacgtac aaatgaacat ctttgaacaa agaatcccga
    49441 ttcacaattc atatcattgc tcatactgaa acttagaaat tattctattc aagaaatcga
    49501 attccacgct caagactttt aatacttttt ttatcttttt taattgacat agaccccggt
    49561 catctagtaa aatgaggatg atgcgccggt aatggtcggg atagctcagc tggtagagca
    49621 gaggactgaa aatcctcgtg tcaccagttc aaatctggtt cctggcatat atattgaatt
    49681 tgtagaaata tctattctac aaattcagtg atatgaatcg atatacataa tacatattga
    49741 ttaatcgtat agatcatgat acatacatac ttattcatct agctaggtat ctggaaatgg
    49801 accccccccc ccttttttat agatgagtaa agagtagata aatgagtgaa agagtatata
    49861 aaaaatgtat atctaataaa agaattaatt agattctttt tcctcttctt tttgatttgt
    49921 tcatactatg tctccgcccg ttcaaaaaga atgttaatac accatacata ttcgaaaggg
    49981 ttaaattggt tggttgaaag acccaagcaa aagtctagtc taggaagttg aatgaagggt
    50041 gggaatagcc taaattcatc tccgatacag tacaaattag aattcgatcc cttttcattt
    50101 tgtattttta ttttcttttt tctgtttctt ccttccctcc tatgtgaccc tctagagccc
    50161 atctaagcga tgtgcgcgat acaaagttca tgatgcagaa ctcttttttt tagttcatcc
    50221 tattggcttg gctcatccaa aacaagcatc ttacaatttt gaaaatctca aaattgtatt
    50281 gtcttttttt ttttttctat ttaatttatt tagcgcgttc ataataataa tacgaatgcg
    50341 acttcaattc ctctctttga tctagaaaag aacgtacaaa tatttcttga atatcgggag
    50401 ttgtaaaaat gaagattagt ttcttataat tcaatgagca tcttgtattt cataaaaatt
    50461 gggggcaata taatccttac gtaagggcca tcctatccaa ctttcaggca ttaagatacg
    50521 tttaagccgt ggatgattat cataaaagat tcccaacata tcataagatt cccgttcttg
    50581 aaaattcgaa cttttccaaa cccagaaaac ggacggaatt ttaggattat tccttggagc
    50641 aaatactttt atgcatactt cttccggttg atctacccca tactctattc ttgtaagatg
    50701 atacacactg gctaacagtc cgcccggtgc tacatcatag gcacattggg aacgtagata
    50761 attgtaacca tatacatata aaatgacagc aacggaatgc caatcctccg gctttatttg
    50821 taaagtttct attccttggt aatcgaagcc caaagatcta tgaattagcc cgtgtttgac
    50881 tagccaagca gacaaacgac cctgcatctt tttttctctc ccacattttg atttctataa
    50941 atatttcaca tttacgatga aattttttca tttatgaaga ttaattcgtt ctttcttttt
    51001 ctgtacaaaa aaatccttcc taattaacga attcggggga agatactgaa cttttgtatt
    51061 tgaaaaatgt ttcagtttca agagggattt cggacataga tggtggttga tagagtaatc
    51121 cttgatcata atttccagta tcagtactgc ctgcaacacg aaacttgtga ttggtagtaa
    51181 aagtaaacga ccgattctcc tgttgcaatc gaattcgctc ttcatagatt tctcgagata
    51241 ttttcttacg aagttttgtt atggcatcta taactgcctc tggtttaggc ggacagcccg
    51301 gcaaataaac atccacggga attagcttat cgactccccg aacagtacta taagaatcgg
    51361 tactgaacat cccccccgta atcgtacatg ctcccatagc aataacatat tttggttcag
    51421 gcatttgttc atataatctc actaaagaag gagccatttt cattgttact gtgccagctg
    51481 ttaaaattag gtccgcctgt ctaggactcg atcttggtac cagtccataa cggtcaaaat
    51541 cgaaccgtga gcctattaat gaagcaaatt caatgaagca acaactggta ccataaagaa
    51601 gcggccataa actggagagt cttgaccaat ttgaaagatc atttgatgta gttgaaataa
    51661 ctgaattggg ggttgttcga tcaagtaagg aaaactcaat ggaattcata attgtctcaa
    51721 tgttattttt tttttttact tttttggtta ttgtctcaat attccgaaac taagaccact
    51781 ccaatgctcc ttttcgccac gcataaactg aaccaacaat taggataagc ataaaaatga
    51841 aagcttctat aaatacggat acccccaata catcaaaact cattgcccat ggataaagaa
    51901 aaaccgtttc aacatcaaaa acaacaaaaa ctagagcaaa catataataa cggattcgaa
    51961 attgtaacca agcatcgccc attggttcta tacccgattc ataactagaa agcttctctg
    52021 gtcctttgct aatcggggct aaaactgcgg aaattagaaa tgccaaaata ggaataacgt
    52081 ttgatattat cagaaatgcc cagaaaatat catatttgta aagcagaaac atagacgaac
    52141 tcctttgaat gtggaaaata taccgaattc gtcgattcga attggaattc attgtcaagt
    52201 catcggtaac aggttagtca aaaccaaaat gcattttggt cgaaccacac agtttcactt
    52261 gtttgctgtg atgtctcgtt tctcgattgt actcctattt tcattacact tccttcgatt
    52321 ttatttcagt atagtataaa tctcttatac aaacaaaaca aataaaactc tcttgctttc
    52381 acctcgcttc gggcttttag aaaaaaaaaa attccaaata gaattctcat tttgatttcg
    52441 aattttgaaa tttttaatat tcgaattcga aattcaatcg attttcgatt ctattttcta
    52501 tatatatttt gttttatgtt tatgaaaaga tcttcgtttt tcaaacgcgg acgtgtcgac
    52561 aaatacagta atccgttcct atagccatgt gacttactat tcgatttgag tggggttagg
    52621 ttggagtttt catttttaac cggattcatg tcatgatttt gcctccttta ctgtccacaa
    52681 tcaaagagtg agtgagactt cttttccttg gtatacccac tcatttttgg tgaatttttt
    52741 gaggcaaaat cgtatggaat tcacatacga aaaaaatgaa ttactaaaaa aaatgggttt
    52801 ctttatccga gatttgaaaa aaaaaataac gattgaaatg ggcttttgtt ttccgtttta
    52861 tgttctgctc tgaacgagcc ccccataagc aagcttatgg gaatgatttt atttcgatga
    52921 accaagcaac cacgagcgac cggttacaaa caacaaaaaa tacagtaatt gagtaaatga
    52981 aaactataga actttttgta tttcaatttt gattattata ttattaatag ggctatacgg
    53041 actcgaaccg tagaccttct cggtaaaaga gatcgaactg attcttatca aaatgattcg
    53101 aactctttca aagacccaac atgcattttt tttttgcatt gggctctttc attaactgct
    53161 agaaatatca gttagtctac catatttttt tttcttgaca gaaaaataag gaaatggctc
    53221 cacgtgctcg gattcattat ttggattgtg atataggagc actaccaaag tgtttcaaag
    53281 aaaggttatc ttgacgtagg tttgcttctg gcctagatta acctaagtta aatggagtct
    53341 ctatcatcct tcaaatatga aacttcatac gccttaaggt tcataggaca aaaagagaat
    53401 ttttgaggtc cttatactca ttatgcctag cattgaatag actaggtatt caccttatca
    53461 atatctcaaa tcaatgatgg attccattcg gttcctaaat gggaacctga atcgaaccga
    53521 accatttgtc aggctattgt tctcttgttt tgttccctaa aaatcctgga gtcagacatt
    53581 gatttctcaa aaagatcaat tctttgattg catgatggac tcttctgaaa aacattggcg
    53641 cacgtgtaaa cgaggtgctc tacctaactg agctatagcc cttgtgcttg tgatacatat
    53701 tttatcatat tatggagata atttcttgtc aagatgaata ttccatgatc caacatcgta
    53761 tctctttgat ctttttgatt ggtattgctt cgaagtctta ttgcatttat aatccatcaa
    53821 tgggagaggt cctttttttt ctccttataa tgataaatga cctacttaac tcagtggtta
    53881 gagtattgct ttcatacggc gggagtcatt ggttcaaatc caatagtagg tagaacttat
    53941 tagctaccat ggtcaatggt atctaataag tttttctact tactgatttt gtatcttttc
    54001 tatcctattc gattttattt tcgaattgaa actaaaactt ttttccttac atcagaatcc
    54061 gattccactt gattgtattt gattggattc aatcggaaga atccatatca aaaattcttt
    54121 ggattaggat tattcgattc gggcgcaccg actagttacg aaatcacatt gagaacctct
    54181 actcgtgtcc tagctcgtct gagagctaga tttgcctcaa ttgtttgtct cttactttca
    54241 gctttcctca agccggcttc cgctatttca agagtttgct gagcttcttg gggatcaatg
    54301 tcactactct tctccgcatc atttactaaa acggtgatct cattattacc tattctagca
    54361 aaaccgccca tcagagccat cgttaaccat tggtcattaa agcgtattct caaaatacct
    54421 atatctaccg ctgtggcaat aggcgcgtga tttggtaata cgccaatttg tccactatta
    54481 gtagataaaa tgatttcttt cacttctgaa tcccaaacaa ttcgattagg ggtcagtaca
    54541 caaagattta aggtcatttc ttcaaattgt tctccatttc taagtttgta gccttcgcag
    54601 taacttcatc gatgttacct actaaataaa aggcctgttc aggaagacca tctaattctc
    54661 cggacagaat caatttaaag cctctaattg tttctgctag accaacatat ttccccggag
    54721 aaccggtaaa tacttctgct acgaaaaaag gttgtgataa gaaacgctca attttgcggg
    54781 ctcttgctac ggttaaacgg tcctcttcgg ataattcatc caacccaagg atagctataa
    54841 tgtcctgaag ttctttgtaa cgttgtaaag tttgcttaac tctttgcgca gtttcataat
    54901 gttcctcacc aacgatccaa ggttggagca tagttgacgt cgaatctaaa ggatctactg
    54961 cgggatagat acctttggcg gctaatcctc ttgatagtac ggtagtcgca tctaaatgtg
    55021 caaatgtcgt ggcaggagcg gggtcggtca aatcgtccgc aggtacataa acggcttgaa
    55081 tggaagttat ggacccctcc ttggtagacg taattctttc ttgtaaagaa cccatttcgg
    55141 tactaagggt aggttgataa cccacagcgg aaggcattct acccaataaa gcggatacct
    55201 cggatcccgc ttggacgaaa cggaaaatat tgtcgataaa tagaagtacg tcttgttcat
    55261 taacatctcg gaaatattcc gccatagtta gggcagtcaa accaactctc atacgagctc
    55321 ccggcggttc attcatctga ccgtagacta gagccacctt tgattccgca aggttttgtt
    55381 cattaattac tccagattct ttcatttcca tgtaaagatc atttccttca cgagtacgtt
    55441 caccgactcc gccaaatacg gatacacccc catgagcttt ggcaatgttg ttgatcaatt
    55501 ccataattag tactgtttta cccactccag ctcccccgaa tagtccgatt tttcctcccc
    55561 gacgataagg agctaaaaga tctactacct taattcctgt ttcaaaaata gataattttg
    55621 tatctaactg tataaaggca ggcgcagatt tatgaatagg agatgttgtg cgagtatcta
    55681 caggacctaa attatcaaca ggctcgccaa gcacgttgaa aattcgtcct agagtcgctc
    55741 cgccaactgg aacacttaga ggagctcccg tgtcaatcac ttcaattcct ctcattagac
    55801 catctgtagc actcatggct acagctctaa ctcgattatt ccctaataat tgctgtacct
    55861 cgcaagtcac attaattggt tgaccgacag tatctcgacc cttaactatc agagcgttgt
    55921 aaatattagg catcccccct gggggaaagg ctacatccag taccggaccg ataatttgag
    55981 caatacgtcc caggtttttt ttttcagaac ccccaggacc cgaagtagta gtatttattc
    56041 tcataatcat aataataata aagtgaaata tatcaaaaat tttttacgaa atttatcaaa
    56101 tccaaaaaga aaatcttcga tagcaagttg atcggttaat tcaataagaa atgggggtta
    56161 gcactcgatt ttgttggtag cgtccaaccg aatgcaattc aattgtttat ttagggaatt
    56221 tcaatgaaga aattttaaag ttcaaacaac ccattttcaa aatctcaagt ggatgaataa
    56281 aattcttgag aaagtattag atttctctac cattaccagc catattatct acggaattcg
    56341 aacctgaact tttttttttt gattcattat ttcttgtccc ttatttctta ttcttatttt
    56401 agcatatcga tttatgtcta gtctattctt tttttatacc cccccttttt attttatgga
    56461 tgaattccgc atattttctt ttcacatcta ggatttacat atacaacgta tattcctgtc
    56521 aacagtcaat ttcttattat ttagatattt tgattgaaaa aaaaaagtaa gggattcaaa
    56581 actttaaaaa caaggattgg gttgcgccag acatatgaaa gagtatacaa taatgatgta
    56641 tttggtgaat caaataccac ggtctactaa aaaaaataag gagacgttct gattagttga
    56701 taatattaaa tgaaattttt gtgaaagatt cctgtgaaag ggtttcatta actcctaatt
    56761 tatgtcgagt agaccctgtt gctgcgagaa ttcttaattc atgagttgta gggagggact
    56821 tatgtcacca caaacagaga ctaaagcaag tgttggattc aaagccggtg ttaaagatta
    56881 taaattgact tattatactc ctgaatatgt aaccaaagat actgatatct tggcagcatt
    56941 ccgagtaact cctcaacccg gggttccgcc cgaggaagcc ggggccgcgg tagctgcgga
    57001 atcttctact ggtacatgga caactgtgtg gaccgatggg cttaccagcc ttgatcgtta
    57061 taaaggacga tgctacaaca ttgagcccgt tgctggagaa gaaaatcaat atatatgtta
    57121 tgtagcttac cccttagacc tttttgaaga gggttctgtt actaacatgt ttacttccat
    57181 tgtgggtaat gtatttgggt ttaaagccct gcgcgctcta cgtctagagg atctacgaat
    57241 ccctcccgcg tattcgaaaa ctttccaagg cccccctcat ggcatccaag ttgagagaga
    57301 taaattgaac aagtatgggc gccccctatt gggatgtact attaaaccta aattgggatt
    57361 atccgctaag aactacggta gagcagttta tgaatgtcta cgtggtggac ttgactttac
    57421 caaagatgat gagaacgtaa actcccaacc atttatgcgt tggagagacc gtttcttgtt
    57481 ttgtgcagaa gctatttata aatcgcaggc agaaactggt gaaatcaaag gtcattactt
    57541 gaatgctact gcaggtacat gggaagagat gataaaaagg gcggtatttg ccagagagtt
    57601 gggagttcct atcgtaatgc atgactactt aacaggggga ttcaccgcaa atactagctt
    57661 ggctcattat tgccgagata atggtctact tcttcacatc catcgtgcaa tgcatgcagt
    57721 tattgataga cagaagaatc atggtataca ctttcgtgta ctagctaaag ctttgcgtat
    57781 gtctggtgga gatcatattc actcaggtac agtagtaggt aaacttgaag gagaaagaga
    57841 cataactttg ggctttgttg atttactacg tgatgatttt attgaaaaag accgaagccg
    57901 cggtatttat ttcactcaag attgggtctc tttaccaggt gttctgcccg tggcttcagg
    57961 gggtattcac gtttggcata tgcctgcttt gaccgagatc tttggggacg attccgtact
    58021 gcaattcggt ggaggaactt taggacaccc ttggggaaat gcgccaggcg ccgtagctaa
    58081 tcgagtagct ctagaagcat gtgtacaagc tcgtaatgaa ggacgcgatc ttgctcgcga
    58141 gggtaatgaa attatccgtg aggctagcaa atggagtgct gaattggctg ctgcttgtga
    58201 agtatggaag gagatcaaat ttgaatttga agcaatggat actttgtaat ccagtgatta
    58261 acgtttggtt tattagttga attgcaatta aactcggccc aatcttttac taaaaggatt
    58321 gagccgaacc caacgaattt attgtataga tttttgatac tacatattta tctagatata
    58381 taagatatga aatacaaaat agaagactaa acacaactct ttctattgtt gtgttgggtc
    58441 cacaattaat cctatgggcc cttaggattg gtgtattctt ttcgatcccg tagtttcgtc
    58501 atggatcgag ccaagtatca caacttcttc tacccatcct gtatatcgtc cttttcgttc
    58561 cgtgttggaa tataaactta ttctattagt agatagtaga cgggatttta cgaaaaaagc
    58621 tcttcatatt cataggagag aacaaatatt tattttttca atgccaattt tacacaatat
    58681 ggggacaatc actatttata attgaaaaag atcgtataga gtgaagcgat actccggggt
    58741 ctcacaaaag agaatgattt ctttcaattg actattcatc tattgtattt tcatctaaat
    58801 aggggcaaga aagttctatg gaaaaatggt ggttcaattc gatgggggag ttcgaataca
    58861 ggtgtgggct aagtaaatca atcgatagtc tgggtcctat taaaaataaa aataccggtg
    58921 taagcgaggg cccggttaga aatgataaag ataaaaacat tcatagttgg ggtgatagtt
    58981 ctagttacag caatgttcat catttagtta gcgttaggga cattcggaat ttcatctccg
    59041 acgacacctt ttttgttagg gatagtaata gggacagtta ttccatatat tttgatattg
    59101 aaaatcaaat tttagagatt aacaatgatc attcttttct gagtgaacta gaaagttctt
    59161 tttatggttt tcgtaattat tattatagga ataatggatc taaaagtgac gatcccgact
    59221 atgatccgtc catctataat actaaatcga gttggaataa tcacattaat aatttcgttg
    59281 actcttatct tcagtctcaa atctgtattg atagtcacat tttaagtagt agtaacaatt
    59341 acagtgacag ttacatttat aattacattt gtggtgaaag tagaaatagt agtgaaagca
    59401 aaagttccaa tataaaaaac agtacgaatg gtagtgattt aactataaga aaaagttcga
    59461 ataatctcga tgtaactcaa aaatacaggc atttgtgggt tcaatgtgaa aattgttatg
    59521 gattaaatta taagaaattt ttgaagtcaa aaatgaatat ttgtgaacaa tgcggatatt
    59581 atttgaaaat aagtagttca gatagaatcg aactttcgat tgatccaggt acttgggatc
    59641 cgatggatga cggcatggtt tctctggatc ccattgaatt tcattcagaa gaggaacctt
    59701 ataaagatcg tattgattct tatcaaaaaa aaacaggatt aacagaggct gttcaaacag
    59761 gtacaggtca actaaacggg attcccgtcg caattggggt tatggatttt cagtttatgg
    59821 ggggtagtat gggatccgta gtaggcgaga aaatcacccg tttgatcgag tatgctacca
    59881 ataaactttt acctcttatt ctagtgtgtg cttccggagg ggcacgcatg caagaaggaa
    59941 gtttgagctt gatgcaaatg gctaaaatct cttctgcttt atatgattat caatcaaata
    60001 aaaagttatt ctatgtatca attcttacat ctcctactac tggtggagta acagctagtt
    60061 ttggtatgtt gggggatatc attattgccg aacctaatgc ctatattgca tttgcgggta
    60121 aaagagtaat tgaacaaaca ttgaataaga cagtacctga aggttcacaa gcggctgaat
    60181 atttattcca taagggctta ttcgatccaa tcgtaccacg taacccttta aaaggtgttc
    60241 tgagtgagct atttcagctc cacgcctttt ttcctttcaa taaaaattca atcaagtaga
    60301 gtcttgagtt caactttttt tttgtggcga acaactagtt agttagttta tcagaatcaa
    60361 aataaaaaac cgaaaaaatg aatttttatt tggtgacata agatttaatt gtagaaagaa
    60421 tcatgcggat aattgttgtt tttttaccga tattgctgat tagtaatatc ggtaaaaaaa
    60481 caacaacata aacagcgaat tcttccttcg aattaggagg caaggcaaat aaaacgaatt
    60541 tcgtgttctg ttcgcctctt ctatatgtat ataattcaaa tataaaaaat atagaatctt
    60601 gcatctttct atatctccca agaagtcccc tttttataag aatccccgct cttgggtcgg
    60661 attctaacga atctttcggg gatttttaag agactctttt tttattaaaa aagaaattag
    60721 aagaagaaga taagaacaat ataagaataa aaataaaaga agtaagaata ataaagaaag
    60781 tggattatca tacatacatc tatttcatgt agaaagatga ataagtccgt ttatttagtt
    60841 cgacattgct tgcacttatt atatatactc acttcgatat acttagtata ctaatatacg
    60901 aattataata tgaattataa ttattataag atatccttat aacaataaca ggtacaaata
    60961 ttaaatcgag gtaccccatt ctatgacaat tctcaacaac ttaccctcct tttttgtgcc
    61021 tttagtgggc ctagtatttc cggcaattgc aatggcctct ttatctcttc atgttcaaaa
    61081 aaaaaagatt ttttaaatct gatgtggtca aatctcatct agtttttttt tcaagactta
    61141 gcgaacaagg atatccattt agtagaatat tgtatacgaa taacatctcc gaacataaat
    61201 gaaaaagatc ttatacatgc gtaaacatga tatatggaca gacgaattct agcaattaaa
    61261 aaaaaatagg ctgggatccg aactcgtgtc tgaaattaaa gtaaatctat ccatatgtat
    61321 gtagctattg atagggaatc atatgaaggg gatgctttta ttttattata tctaaccaat
    61381 tcgattaatt actactaaaa gttcacatca gaatagtact agttgatgag agttacttcg
    61441 gaaaaaaaag taaagtgaaa tttttttttg ttattccata aaatgcaact ggatctacta
    61501 tgtatgagtt ggcgatcaga atatatatgg atagaattta tagcaggatc tcgcaaaaca
    61561 agtaatttct gctgggcgtt tatccttttt ttaggttcat taggattctt attggttgga
    61621 atttctagtt atcttgataa gaatttgata tccttctttc cgtctcaaca aatccttttt
    61681 ttcccacaag ggatcgtaat gtctttctat gggatcgcgg gtctctttat tagttcctat
    61741 ttgtggtgca caattacatg gaatgtaggt agcggttatg atcgatttga tagaaaagaa
    61801 ggaatagtgt gcatttttcg ttggggattt cctggaaaaa atcgccgcat ctttttacga
    61861 ttccttatga aagatattca gtccatcaga atagaagtaa aagagggtat ttatgctcgc
    61921 cgtgtccttt atatggaaat cagaggcctg ggagacgttc ccttgactcg tactgatgag
    61981 aatttgactc cacgggaaat tgagcaaaag gctgcggaat tggcctattt cttgcgtgta
    62041 ccaattgaag tattttgaaa aaaagaaact gcaaaataaa tgctttctca gcaagaggaa
    62101 aacccctaag aatcctcttt tttctataag cataacttac ttaattaaag tttcttcaga
    62161 acgcctcgtg gggccaaagc aaggcaaacg tgtacgtggc ggccataata gaaaacgaaa
    62221 ccttttttgt ttttgtctgt caattttttt ttcgaaatat ttgatatttt cttttttaat
    62281 aaacaggaag ttctttcatt tcgaaatccg aaaaatattc attattggaa tctttatttg
    62341 aatctttcgg gcattcatca aaggggagta attacttcga atatttgatc aattaagata
    62401 tctggaaaca atctattttt ttattatttc ttcatttgaa ttcgaattcg aagtggattc
    62461 ttcttctatt tctgtatttt ttctacacta gattcaagga ctcacctctg aatcacaact
    62521 aaaaaatggg ggctcgatta ataattaata ggcgcgatac cttataatag aacttatgct
    62581 tgatagaaat attagatcgc atagagtcaa cgaatgaggt gacaattcac agatgaaaaa
    62641 atgacaaaaa agagcgcatc tattcccctt cgatatcttt catttatagt atttgtagtc
    62701 tttttgcccc ggtggatcac tctctcattt aataaaagtc tagaatcttt ggttactaat
    62761 tggtggaata ctaggcaatc cgaaactttt ttgaacgata ttcaagaaaa gagtattcta
    62821 gaaaaattca tagaattcga ggagctattt ctcttggatg aaatggtaaa ggaattcccg
    62881 gaaagacatc tacaaaagtt tcgtatgggg ctccacaaag aaacaatcca attgatcaag
    62941 atacacgatg aggatcatat ccatacaatt ttgcacttct cgacaaatct aatctgtttc
    63001 gttattctaa gtgcttattc tattctgggt aatgaagaac ttgtttttct taattcttgg
    63061 gttcaagaat tcctatataa tttaagcgac acaataaaag ccttttccat tcttttagta
    63121 actgatttat gtatcggatt ccattcgccc cacggttggg aactaatgat tggctatgtc
    63181 tataacgatt ttggattttt tcataatgat caaattatat ctggtcttgt ttccactttt
    63241 ccagtcattc tagatacaat tttcaaatat tggattttcc tttatttaaa tcgtgtatct
    63301 ccgtcacttg tagtgattta tcattcaatg aatgactgaa aaacgagtca attattgaat
    63361 gtttcttact ttgtacctaa gcaaagcatt ccaggtcgta cttaccttac tctttctacc
    63421 cattcagagg attcctccta tattccagta aaattatttc agtaaatagc aaaatcgtgg
    63481 atagggaact atactagcga cctacccaat tttattgtag aaattttcgg gatcaacgat
    63541 tggaccatgc aaattagaaa tactttttct tcgataaagg aagagattac tcgattcatt
    63601 tccgtatcac tcatgatata tataataact cgggcctcca tttcaaatgc atatcccatt
    63661 tttgcgcagc agggttttga aaatccacga gaagccactg gtcgtattgt atgtgccaat
    63721 tgccatttag ctaataaacc tgtggatatt gaggttccgc aagcggtact tcctgatact
    63781 gtgtttgaag cagttgttag aattccttat gatatgcaac tgaaacaagt tcttgctaat
    63841 ggtaaaaagg gggggttgaa tgtaggggcc gttcttattt taccggaagg gtttgaatta
    63901 gcccccccca gtcgtatttc tcccgagatg aaagaaagga taggcaatct atcttttcag
    63961 aattacggcc ccactaaaaa aaatattctt gtgatagggc ctgttcctgg taagaaatat
    64021 agtgaaatca cttttcctat tctttccccg gatcccgcga ctaataaaga tgttcacttc
    64081 ttaaaatacc caatatacgt aggtggtaac aggggaaggg gccagattta tcccgacggg
    64141 acaaaaagta acaatacggt ttataatgct acagcagcgg gtatagtaag caaaatcata
    64201 cgaaaagaaa aaggggggta cgaaataacc ataacggatg cattggatgg acgccaagtg
    64261 gttgatatta tccctccagg accagaactt cgtgtttcag agggcgaatc tatcaaacct
    64321 gatcaaccat taacaagtaa tcctaatgtg ggtggatttg gtcagggaga tgcagaaata
    64381 gtacttcaag atccactacg tgtccaaggc cttttgttct ttttggcatc tgttgttttg
    64441 gcacaaatct ttttagttct taaaaagaaa cagtttgaga aggttcaatt gtccgaaatg
    64501 aatttctaga tccgcaaatt tatcaacatc aggtttgtaa aaagaacaaa aattttgttc
    64561 gcaattccaa ttatgttatg tatgagcaaa aaaattatga aaagtctttt gcttgtttct
    64621 attctttttc gaccaaatgt cgggaatttc ttgtactgca ctcctaaatc acagtatata
    64681 ttgtgaagaa ggctatttta ctttacccct cctttgtttt gtcaatccaa gtgggagggg
    64741 ttatcacgat tgtctgatta aaatatttta gaatgcgtca gtagttttct attctaatcg
    64801 aatcaaattc gattagaact agatactaag cataagataa gtaagcggag aatataaaga
    64861 aagcaaggat aaataaggga aacaagggaa tcaaaaaggt attattcgtc gtcctagtct
    64921 tcgacatcag aaagggaatt ttccacatcc ctttctggtg tcgaaatcat aatggttctt
    64981 ggttccattc gtcaaagatc cctattctta gtttcgattt ttccaggttt atcagaactt
    65041 tttttttgtt tatttcttat gtatacatat aattaagtaa tgaaaaaaaa aaagaaatga
    65101 agttttttga agcatcggaa aaagtgatcc attttctcat ttatacgaac aaaacaaaat
    65161 attatgatta ttaagaactc aacggggcac tacccctcga atcagacaaa gaaagaagtt
    65221 ataggccccg ttgagttctt acgctttgat gtctataacg cagttcatcc gcttactaca
    65281 gggacgaacc caatccggaa tatgaaccat aaaagaaaat gcctattaaa ccgatcacag
    65341 gaataccagt tacagtacct attatccaaa gaggaatcct tccagtagta tcggccattt
    65401 atcccacttc cctccacatt ttatcaagtg gtcgtgctag agacataaac agtcatagat
    65461 aattataaga ttaagatgcg atccttccga ctgggataag ataattccta ctattttttt
    65521 attattctac tattctcttt tcttctctta attgaagaaa taattggaaa ataaaacagc
    65581 aagtacaaaa atgagtaata acccccagta gaggctggta cgattcaatt caacattttg
    65641 ttcgttcggg tttgattgtg tcatagctct ctaattcgga ttaggtttat cgttggatga
    65701 actgcattgc tgatattgac cctaaaaaaa aaacggtagg tacagctagt ccgtgaacag
    65761 ccaaccatcg cactgtaaaa attggatagg ttcgatctat ggtcattggg tcctcctaaa
    65821 aagatctact aaattcatcg agttgttcca aagaatcaaa acggccggtt attaatggaa
    65881 ttccttgtcg gctctctgta aaatactcgt ttggacgagg gcttccaaac acatcgtaag
    65941 ctaaacccgt gctcacaaat aaccaacccg caatgaatag ggaaggtata gtaatgctat
    66001 gaatgaccca gtatcgaata ctggtaataa tatcagcaaa agaacgttct cctgtgcttc
    66061 cagacatgct gagctccaca tattcttgta cagtcaaagg gggatcgatt ccgtaaaaga
    66121 taagatcagt aaatggaaat tcactgaatt gcaatctttg tgagatcgtc aatatagtac
    66181 cgagggtact tttagaatct accgaatcag tatagctatc cttcttctga cacagcaacg
    66241 caatttcaat caatatcgaa atgcagtgct agaaaatttc gttcttcttt tcttcttgct
    66301 ggtcgatgta taactaggta ccattcatag gtgtcgaaga ggttttttat tttaatcccc
    66361 ctcttttttt ttaagaaatt ggttagtggt ccagaaacaa gtaacaagga ttcgatacaa
    66421 taaaaaaaat aaaatgaaaa tagaaaatcg aacggattcc ccaattctgt tccatattga
    66481 tttaaaaaag gtttcgtttt tgaaatgaag ttacatgaca ttattagtat tttgaatatt
    66541 aggttactca agagttgccc aacgaatctg ttgattctga atcgtgggag gtgtcgatgt
    66601 caaagatgat gaatttattt ctttttctac ccctaatcac tttatttttt ttagtacctt
    66661 ctagaataat tgatgaatca aaaactttca attgaactga gtctttcaat tggtataata
    66721 tttttgcgta tcctcgtatc tttcaaaagt ggaaatttag gaaagtgctt tctaaacata
    66781 tgtataaaaa gaacagattt cctttagctc ctccatgcct actataacta gttatttcgg
    66841 ttttttacta gcggctttaa ctctaacctc ggctctattt attggtctga gtaagatagg
    66901 acttatttga aattaattga atgaataatt cataaaaaga aatccttctg tggtagtcca
    66961 tatattttgt agttccttac cgtgttaatt accaattatt tggaattgag attcctaagc
    67021 aatacgaatt aatagtaatc tttcgggata gatattacct ccccttttcc cttttcaaat
    67081 aaattaaatt gaaatgattg aagtttttct atttggaatt gtcttaggtc taattcctat
    67141 tactttggct ggattattcg taaccgcata tttacaatac aggcgtggtg atcagttgga
    67201 cctttgatta atatgaattc acatctcttt ttttaactga cctcctcctt tctttaattc
    67261 aatttttttg gggggggtca aaggtcaaat tcagattgct gtatttcagt tcagtggaat
    67321 tttcgatcta acaagacaag agcagaatca cgctctgtag gatttgaacc tacgacattg
    67381 ggttttggag acccacgttc taccgaactg aactaagagc gctttcttac cacaacggaa
    67441 aagactgtaa agaaggggat tctttttttt atatagtata gaacccccaa aaaaatttca
    67501 accccaataa atacttcttg catatgtata ctatcataaa attgaaaatt atgtattatg
    67561 tatgtccaag ttgaatcgct ctaaaatgta tctctggtta ctgcttcgag gagcaataat
    67621 aggtagggat gacaggattt gaacccgtga cattttgtac ccaaaacaaa cgcgctacca
    67681 agctgcgcta catccctttc aactggtcta cagtatcatt gtagaaaatc cccgtcttgt
    67741 tttccacatc cttattttat ttccatttcc ttcctttcta tgcaaaatgt atcttgccat
    67801 ttcttcctct tggtctcata tcatataaca tataataata aattaatatt tttctcggga
    67861 attctcaggc gcaaagggac ccgttttttt gctttaagaa aaagaaaatc ttctctaccg
    67921 aatcattgca catgtcaagt tgaattgggg attccacaca caaatacaag tggtctttaa
    67981 ctacatatac atctcttacc ataatgtatt acaatatgga atataaaaaa aagcaggagg
    68041 attctcaatg cgagatttta aaacatatct ttccgtggca ccggtactaa gtactctctg
    68101 gttcgggtct ttagcaggtt tattgataga aatcaatcgt ttcttcccag atgcgttgac
    68161 attccctttt ttttcattct agttattgat atggaaaggg gtgaagaaga ttagagatag
    68221 agtcaaatat ttgtgactaa tctctctttc ccgtcttttt tttcgaatta gatagattga
    68281 atacgggggt aaagagaaag aaaaaagtgg attcaacctc agttaaattc gggttaaggc
    68341 tccaattaaa ttaagaatca aattaataat agagttaaaa gaaaacaaaa ggtaaatgtg
    68401 actagaataa gagtatcatg caatacaaga tacttaaatg aaatactgta ctgcgattag
    68461 aaatcgcttt cgaaattgtt gtattactta ttatttacta tattaattgc aacaaaatct
    68521 ttatttcata attggatttt gagttgttag ccacttctat tttttcgtcc cttttccttt
    68581 cttcttattt gcgtcggatc ggaaaataga aacgttgggt gaatcaaaaa cccaaaggag
    68641 gttcatggcc aagggtaaag acgttcgagt aagggttatt ttggaatgta ccggttgtgt
    68701 tcgaaacggt gttaataagg aatcaacggg tatttccaga tatattactc aaaagaatcg
    68761 acacaataca cccagtcgat tggaattgag aaaattctgt ccgtattgtt tcaaacatac
    68821 aattcatggg gagataaaga aatagatata gatcgaaccg agtgcttggg tgtcaccctt
    68881 tcaaggaaca tgaaaaaaat ttagatatat atttctatta tttcatatat tgaaataaaa
    68941 acaactaaat aaatatagac aaacccaatc ctatgaattt cttctataat tttttttttg
    69001 atttgatcga aatagtattt tagggataag gaataaacaa attatggata aatccaagcg
    69061 actctttctt aaatccaagc gatcttttcg taggcgtttg cccccgatcc aatcggggga
    69121 tcgaattgat tatagaaaca tgagtttaat tagtcgattt attagtgaac aaggcaaaat
    69181 attatctaga cgggtgaata gattaacctt aaaagaacaa cgattaatca ctattgctat
    69241 aaaacaagct cgtattttat cttcgttacc ttttcttaat aatgagaaac aatttgaaag
    69301 aagggagtca accaccagaa ctcctggttt taggaacaga aaaaaatagg cttacttttc
    69361 aattgaatca aaattctaat ccgaactcaa aaacagatgg acgttttgtt caaaaaatcc
    69421 gagaatcatt cgtgtcgtaa gaaaaaaaaa agaatcgggt aagaggaata aattttttta
    69481 tcgggcgtgt tcgctcattt tgacgacttt atcatattat cagattttat catactaatt
    69541 tctactctac cttcccggag ttcattctcc agagaattcc atttcaaaaa gtttggcaga
    69601 ttccttccaa tccccttatt ttatgatctc gttggaaagc atataaagac aattcctatt
    69661 taatatagct atttgtgcaa ggattttacg attaagaagc aactgcccct tatacagatt
    69721 gtgtattaat ctactataaa tataggatgc ccccgccccg cgaattactg catttattcg
    69781 agtgatccac aaacgacgaa aatccctttt tttcctatct ctatcacgat gcgccgaaac
    69841 caaagctctt attttctgtt gaataattgt tcgagtaagt cttgaatgag ccccgcgaaa
    69901 acttgatgca aataaacgca tttttgttct acgtctccga gctatatatc ctcgtctaat
    69961 tctggtcatt gagtaaatga aactttaatg aataactaat tgatttcctt tctttcagtt
    70021 attcttttcc cccttcctag tctattaata acaaaacgga ttcttccaat ttataaaata
    70081 aaaattccaa tggcttttgc tactataacc ttccctacca cgcttttttc cttttttcta
    70141 ggcattggaa aaataaaaat agaaatagct aaagaaattg tgggttccat cgtctctatg
    70201 gttacttctt aaacggtgag gtcttctcta tacaccggag ccctttcctt cattttattg
    70261 gtaacttgta cagttaccac tctttggctc tacccatgaa ttttccagta atgggtcttt
    70321 cataatgaga tataccttat acagtaacgg tatttaatta tgaagattgg ttgggtagct
    70381 gaccttgtga gtccgttctt ctaaacataa tatttctact ttttgaaata ggatttcccc
    70441 cgcttaatcg gtaactattt gttaccaatg gggaattctt tctcatctta aattgaaaat
    70501 ccgggtgatt taatttgcac caattgaaac cataaatttc atacacaata gaaagatatg
    70561 atagatccat cttttttaga tagtgaatgg agttcttcca ttctatccga ttcaccggta
    70621 ctgatcattg atactggaaa aattgttttt tcttttgttt tgtctcagcc catgatttaa
    70681 acgagtcgca catacaccct cgtacatgtt cctcgacgct gagggcatcc cccaagagcg
    70741 ggggatttcg tgacgtttct gattggctgt cttgggtttc taataagttg tttaatagtt
    70801 ggcatgctga attatacatt atgggctggt ttagattgat cctaaccgga tgattatgaa
    70861 tttattcgat ttcaatatat taatagaata ttaaaccctt aattaagtaa ttaagaagta
    70921 agaagataaa atcttaaatc gtatatttgc acgaaatcac tgctattttt tatccaaccg
    70981 ctacaaaatc aacaattcca tgagcttggg cttctgttgc tgacataaaa gtatcccttt
    71041 ccatgtcttc ggatacagcc cataagggct tgcctgttct ttgtacataa acccttgtaa
    71101 ggatttcgcg cagtttcagt agttcttccg cttccaggat aagttcggac gtttgtgcct
    71161 cataaaaacc ggcagcaggt tgatggatca ttaccctgat catataatat aacacaatca
    71221 aaggttcctg tatctcgcac gaggaggcaa ggcgaagaga taaagaataa aataagaaaa
    71281 agatagaatt aaacaaccgt acgggcattt ttttcacatt gcatacggct ccacaatgga
    71341 atttttttac ctttcatcga agaaagagaa aatgtgggat ctattatacc cagatccgta
    71401 aatgatccaa ttaccaccct tctttttttt tcggaggagt tcaaaaatac tatgatggcc
    71461 ccgttgcttt aatatattta tttcgtctgt gattcagcaa tcccaaagtt tctttttttt
    71521 ttttttcgta ctctttcata acataaatgt tgttaataac ctgccggtgt gaaaaaagtt
    71581 tgtgacgctg aaatcgacct acgataggta agataaaatc ggaaataccc gtcctgtatc
    71641 tcatactact ctttcgatac ataatctaat attttgaaaa acaataaaaa atttgcatat
    71701 cgaattcgaa gtgccatgct aatattactt aatattaata attcatatgg cgaaggcata
    71761 gtcttctttt ttctcttaaa taaaaaaccc attggcgcca agcgtgaggg aatgctagac
    71821 gtttggtaat tgctcctccg accaggataa aagaccccat tgaggcggct aatcccatgc
    71881 atattgtctg tatatctggt cgcacaaatt gcatagtatc ataaatggct attccaggta
    71941 ttacccatcc gccgggagag tttataagca aatacagatc cttggtatca ctctccgaac
    72001 tgagatatac aaaaagacca ataagttgat tcgaaacatt gctatcaatc gcttggccta
    72061 aaaaaattaa tctttctcga taaagtcggt tgattcggat aaaattgtat cccttaggag
    72121 ccgtacgggc accttttgat gcatacggtt caacaaaact aaaacttgcg aaaaaaaaat
    72181 caatgtgtag cttccagccc tctttctttt tttatagcgg actccttcta atgaaggaag
    72241 gggcttctct ttcatttttg aagaacgatg cgtttggtcg gttttcctat aatattagaa
    72301 tataaaaaac agttttatcg cactaacctt tcattgatgt attttttcat cgagatccaa
    72361 tccaaaaatc acgatgccat tttcttgttc ctgaatgggc ttcttccatt tttttaggtt
    72421 tatgctctac tccgagtaag gatccgcccg attttgattt gcacatatag gacaaatgac
    72481 cccaatacca cgtctttgtt ttttttttca ttttttctca attttgcaat tcatttcttt
    72541 tatgtcttcc gccaaatatt cgacgtatcc attatattta ttattcgatt gattaactgt
    72601 ttgggatcag tgctatttaa taatttcttt ctaaatagaa ttgtttatga tatctataag
    72661 tcctaataat agatatatta ccaattgggt ttttctaaac ggagcctgga tacttaattt
    72721 tattggtcca gccaagtcga ccataaatta tttgaattgc taatattaat ctggatacct
    72781 cttcacaaaa cggatctaat tgcatttcat tgcacttcac gttacaaatt tttgatgatt
    72841 caatcgcttt ttttgggggc gaaagagagg atatctcgat cgggggagag aatggggaaa
    72901 tcccatatga cccaatatat ctgacagggc gcactatatg tcaatccaag ttggatttcg
    72961 ctctccggga gttcgaaaag gaacttttgg aacaccaata ggcataaact gaaagaaaaa
    73021 agaattaagt actctatttc actttgatgt ggaaacgtaa taatggtttt attattttaa
    73081 taatattagc tttatcgtca tattttctac atagatagaa taagttcata aaataaagga
    73141 aaacaaagaa aatttttacg aataggtact ttgaatgatg actaaatatg gatgcatgcg
    73201 ctcttcgaaa agggaataaa cccccattgc gtattggtac ttatcgagta tagaatagat
    73261 ctgcttctct tttttcctat gaaccaaatt gttccatttt tactaaaaga atagaacaaa
    73321 tagtaaccct ttttccgaga taatccactg aaaaaaaagg gggtccatag catagttttt
    73381 tcaatgcaat aaagttacat agtgtctatt ttttgttgat aaaggggtat taccatgggt
    73441 ttgccttggt atcgtgttca tactgtcgta ttgaatgatc ccggtcgttt gctttctgtt
    73501 catataatgc atacagctct ggttgctggt tgggccggtt caatggctct atatgaatta
    73561 gcagtttttg atccctccga ccctgttctc gatccaatgt ggagacaagg tatgttcgtt
    73621 atacccttca tgactcgttt aggaataacc aattcatggg gcggttggag tattacagga
    73681 gggacgataa cgaatccggg ggtttggagt tacgaaggtg tagccggggc gcatattgtg
    73741 ttctctggct tgtgcttctt ggcagctatc tggcattggg tgtattggga tctagaaata
    73801 tttggtgatg aacgcacagg aaaaccttct ttggatttgc ctaagatctt tggaattcat
    73861 ttatttctct caggagtggc ttgctttggc tttggcgcat ttcatgtaac aggattgtat
    73921 ggccctggaa tatgggtgtc cgacccatat ggactaactg gaaaggtaca atctgtaaat
    73981 cccgcgtggg gtgtggaagg ttttgatccc tttgttccag gaggaatagc ctctcatcat
    74041 attgcagcag ggacattggg catattagca ggcttattcc atcttagtgt ccgcccgccc
    74101 caacgtctat ataaaggatt acgtatgggc aatattgaaa ccgttctttc cagcagtatc
    74161 gctgctgtct tttttgcagc ttttgttgtt gctggaacta tgtggtacgg ttcagcaact
    74221 actcctatcg aattatttgg tcccacccgt tatcaatggg atcagggata ctttcagcaa
    74281 gaaatatatc gaagagttag cgctggacta gccgaaaatc aaagtttatc agaggcttgg
    74341 tctaaaattc ctgaaaaatt aactttttat gattacatcg gaaataatcc agcgaaaggg
    74401 ggattattca gagcgggttc aatggataac ggagatggaa tagctgtcgg gtggttagga
    74461 catcctattt ttagagataa agaagggcgt gaactttttg tacgtcgcat gcctactttt
    74521 tttgaaacat ttccagttgt tttggtagac ggagatggaa ttgttagagc cgatgttccc
    74581 tttagaaggg cagaatcgaa gtatagtgtc gaacaagtag gcgtaaccgt tgagttctat
    74641 ggtggcgaac tgaacggagt gagttatagt gatcctgcga ctgtgaaaaa atatgctaga
    74701 cgtgcccaat tgggtgaaat ttttgaatta gatcgtgcta ctttgaaatc cgatggtgtt
    74761 tttcgtagca gtccaagagg ttggtttact tttggacatg cttcctttgc tctgctcttc
    74821 ttcttcgggc acatttggca tggtgctaga accttattca gagatgtttt tgctggtatt
    74881 gacccagatt tggatgctca agtggaattt ggagcattcc aaaaacttgg agatccaact
    74941 acaagaagac aagtagtctg atgcagcatt gctctgttat ttttcgcttc tcacttctat
    75001 tttctctttg tgattttaca taggatactg aaaaagtctg gatttaaata tttaaatctc
    75061 cgccctttcg ccttttcttt gatttttttt tctttaatcg gggagatgat cccaaataaa
    75121 caggtatgga agctataatt gtaaaccgcg atcaaattta tggaagcatt ggtttataca
    75181 ttcctcttag tctcgactct agggatcatt tttttcgcta tcttttttcg cgaaccacct
    75241 aaagttccaa ctaaaaaatg aaatgatttt tcattatctg aattgaagta atgagcctcc
    75301 caatattggg aggctcatta cttcaactag tccccgtgct cttcgaacgg gtctcttagt
    75361 tgttgagagg gttgcccaaa agcagtatat aaggcgtacc cagtaaaact cacaagtaat
    75421 ccagatatag agatggcgac tagggttgct gtttccatta ttatataatt tcaagaccac
    75481 aatggatcta tgataagatt gtttatttac aacggaatgg tatacaaagt caacagatct
    75541 caatgaatac aaaataggat ttatggctgc acaaactgtt gagggtagtt ctagatctgg
    75601 tccaagacgg acgtctgtag gggctttatt gaaaccattg aattcggaat atggtaaagt
    75661 agctcctgga tggggaacta ctcctttgat gggtgtcgca atggctctat ttgcggtatt
    75721 cctatctatt attttggaga tttataattc ttccgtttta ctggacggaa tttcactgaa
    75781 ttagatttat aagaacccta gcttttaaat aaaaatacaa aaaacgatgc atttaggcct
    75841 cggcttttta ttttagctta ttcttttttg gtagttcgac cgcgaaattt ttgtgtttct
    75901 gtatttccgg aatatgagtg tgtgacttgt tataattgat cctattgaga gtacagagag
    75961 tgggtctgtc gtcttgatag agacggtttt accccgtcgg atattcattc tagtatctgg
    76021 agcacggaat atatgaaata tatcacgaag tatttgaact atgattcata cttaatattc
    76081 agacctcgtg gccggattcc tcaaattttt ccaaagaaaa aagttttcaa ttgaaagagt
    76141 tttcttcttt caaattccca tttctgcttt gattttgctc aaagaacaaa cttttctttc
    76201 tagttttagt cattatatcg attctactcg ttgaataaat gatgatccaa tggttcttac
    76261 tcagggaatc cttgacttag cttgaaggtt ttattgaatc atcgtggttc tagtatgaat
    76321 ttaaggtttc aattgattcc tagggtctta acaagaaaat tcctatcaat aataaagaaa
    76381 acaaaagtaa agctacatta catacaaatt aaaataacaa atgaaagaaa aaaataggga
    76441 aatagaagat tcaagaggcc tggaacgatc aacagaaaga caagtgagcc tacttgattt
    76501 tttgacattc taattataac aaaaaaagag ctttcttact tttactcttt cgtattttta
    76561 gcgaaaattg aatcaaaaga ttaagaagtt tccaattttc tattccatac ctcttttaac
    76621 ctgtttttgg ttttttttgt ttgagctgta cgagatgaaa ttctcatata cggttctcag
    76681 agggggagtc cccttggttt acctatctca ataaagtcta cgattggttc gaagagcgtc
    76741 tcgagattca ggcgattgca gatgatataa ctagtaaata cgttcctcct catgtcaaca
    76801 tattttattg tctaggagga attacgctta cttgtttttt agtacaagtc gctacagggt
    76861 ttgctatgac tttttactac cgtccgaccg ttacggaggc ttttgcttct gttcaataca
    76921 taatgacgga agctaacttt ggttggttaa tccgatcagt tcatcgatgg tcagcaagta
    76981 tgatggtcct aatgataatc ctgcacgtat ttcgtgtgta tctcactggt ggttttaaaa
    77041 aacctcgcga attgacttgg gttacaggtg tggttctggc tgtattgacc gcatcctttg
    77101 gtgtaacagg ttattcttta ccctgggacc aaattgggta ttgggcagta aaaatagtaa
    77161 caggcgtacc ggaagcgatt ccggtaatag gatcgccttt ggtagagtta ttacgtggaa
    77221 gtgctagtgt gggacagtcc actttgacgc gtttttatag tttacacacg tttgtattac
    77281 ctcttcttac tgccgtattt atgttaatgc atttcctaat gatacgtaag caaggtattt
    77341 ctggtccttt ataaagaata tagagagatt tgtaatcaat catttttttt attacttggg
    77401 ggaggaacaa taatatttca ttgctacaaa tatggattat tgacaaagaa taagacatgt
    77461 attttgaaat ttcccctcaa ctccacaata ttgtattatt tatttgacat gaatgaatag
    77521 ttgaagggaa ttctccgaag agaaaatgga ttatgggagt gtgtgacttg aactattgat
    77581 tgggccgtgc agaagtatgc ctttatctgc tacattgaaa ttcacaaaaa aatgtgtctt
    77641 tattccaacc gccgccctat agagaggata ggctgggttc gcttgaagag aatcttttct
    77701 atgatcagac cgaagcatgc cgtgcatgaa taggctccgt aaaatccagt agaagtaaaa
    77761 tccagtcgaa taagtgatgt ggcataatcc cgattttttt tagttatttt acttacttaa
    77821 tagtatggaa atgcattcat ttcttctgca tcgatccgtt ttatgatcct atcggagtga
    77881 aacaaaggat ctaaagaaga gcagcggcta gactatatta gtaacaagca aatccttcgt
    77941 acgcgaaaaa aaaatatcac tcgatccatt tttttgtggg gataggggtg aatcgcaagg
    78001 gctgagacaa cccagaaagc tcttgattat gatcaatatt gtaagcctac ttgggtatgg
    78061 agcatttacc tgtaagaact taattctttg caatggatag ttgcaacttc gtaaaatgga
    78121 atccagaaat agaattattc atatatgtgt ggatatggct aaatatagct tttctaaaat
    78181 ctatatatat ttttttttat atgtatccgt ttagttcggt ggattcttgc tcgagccgga
    78241 tgatgaaaaa ttatcatgtc cggttctttg gggggatgga tctataagaa ttcacctatc
    78301 ccaataacaa aaaaacctga cttgaatgat cctgtattaa gagctaagtt ggctaaaggt
    78361 atgggtcata attattacgg agaacccgca tggcccaacg atcttttata catttttcca
    78421 gtagtaattc tcggtactat tgcatgtaat gtaggcttag cggttctaga accatcaatg
    78481 attggtgaac ccgcggatcc gtttgcaacc cctttggaaa tattacccga atggtatttc
    78541 tttcccgtat ttcaaatact tcgtacagta cccaacaaac ttttgggtgt tcttttaatg
    78601 gtttcagtac ccgcgggatt attaacagta ccttttttag aaaatgttaa taaattccaa
    78661 aatccatttc gccgcccggt agcgacaacc gtctttttga ttggtaccgc agcggccttg
    78721 ttcttgggta ttggagcaac attacctatt gataaatccc taactttagg tcttttttaa
    78781 cttgattcca ttgtaaaata gaataatgtg cgtatctagg gagtagtcgc ttcagagtca
    78841 aagtgaattc tccctagata cctctattca attcaattcc ggtccgaatg gatagattgt
    78901 gctaaaggtg caaacccttt tttttttcga tttttaagaa acaaatgaac taaattcaat
    78961 tcaattgatt taaaattgat tttattttgc ttttaggtaa taggtaaatc aattgttaag
    79021 tgcttttcta tttcttttcg aaaatgccca atatccgttt tacatcttct atgcgaaaat
    79081 gctcgatttt cataaggtct tcttgactgt tattcaaaag gtcgaataat gtatgtatat
    79141 tggacttttt gagacaatta tagatcctgg gagacaattc tgattggtca ataaaaatgg
    79201 atttccatgc tatttctttt ttctttttct ttagtttagc aaccctatcg tgaaaagtca
    79261 aatagggtaa agaaaccttg tattgattgt tctcgaaatg taagttttct tctgccgact
    79321 ggagaaaggg aataaataaa tcaatcaaat tccgggaggc ttcatgaagt gcttctttag
    79381 gagttaaacc tccatttgtc catatttcta gaaaaaggat ctcttgtttt tcatttccat
    79441 ttccataaga atgaatacta tgattcgcgt ttcgaacagg catgaataga gcatctatag
    79501 gataacttcc gtcttgaaag ttatttggtg tttttatatt atatcctcga ttcctttcaa
    79561 tttgtaatcc aatacaaaaa tcagttggtt ccgttaggtt agctatatgc tgcgtattat
    79621 caacgatttc tacagaaggt ggtaagagga tgtcttgagc agttacatat ccaggacctt
    79681 tgacacaaat aagcgcgtca cgagttccat atagattact tctcaataca atttctttca
    79741 aattcattaa aatttcatgt actgattctt gaatacctac tatggtagaa tattcatgcg
    79801 ggattttctc agattttgcg cgtgtaatac atgttccttc gatttctcca agcaaagctc
    79861 ttcgcatcgc aatgcctatt gtgtcggcct gacctttcat aagtggagac agaataaagc
    79921 gtccataata aagacgctta ctgtctgctc ttgattcaac acatttccac tgtagtgtcc
    79981 gagtagatac ttttaatttc tctcgaacca tagtaatatt atttgtcaga tttttgagtc
    80041 atttatttct cttgaaatct cttcaatgtt tatttctaca ctcgcctttt tttagggggt
    80101 ctgcagccat tatgtggcat aggggttaca tcccttacga aacttaaaag tataccactt
    80161 cgacgaatag cgcgtaatgc tgcatctctt ccgagacccg gaccttttat catgacttct
    80221 gctcgttgca taccttgatc tgttactgct cgaatagcat ttcctgctgc ggtttgagca
    80281 gcaaaaggtg tccctcttct tgtacccctg aatccacaag taccggcgga ggaccaagaa
    80341 ataacccgac cccgtacatc tgtaactgtc acaatggtgt tgttgaaact tgcttgaaca
    80401 tgaataacgc cctttggtat tcgccgtgca cttttacgtg aacccgcacg tccagtccta
    80461 cgtgaaccgc ttcttggtat agattttgcc atattttatg atttccgaaa tataagtcag
    80521 agatatatgg atatatccat ttcatgtcaa aacagatctt ttattttgat ttgttcattg
    80581 gttcctttag agagtccctt ttcgaaagat tacccttgtc tttgtttatg tctcgggttg
    80641 gaacaaatta ctataatgcg tccccttcta cggatcagtc ggcatttttc acaaatttta
    80701 cgaacggagg ctcttatttt cataattgtt attccttaac tgaatttcga atctacttta
    80761 ctgattggaa gaaaataagt ttcttgaaat ttttgaaccg tgaattggat cctcatgaaa
    80821 ggaatcttga aaaaccaccg aaccgttcga atctttgttg tggggtctag aaattctgcg
    80881 cccccccccc gtttgaatca taacgactta cttaaatttt gattctatct cctggtagta
    80941 tatgtataaa agagtgtcgg atccttcctg aaacagaact tagaatctga cttcattatt
    81001 taaacgaacc ccgaacatac cattatgaag tgattcagta attaaacctt catgaatcca
    81061 tttttcttct tttattccag acaaaccctc cttgaagtat caactaatgt aggaaggcgt
    81121 gatattagac aacttggctt ttttattcgt ttttttcaca aacaggaagt tacagataca
    81181 attcggatag cagaaaattt accatatata gcacaaaatt tctccgccga ttccttctag
    81241 ccgagctgct cggtctgtca ttataccccg agaagtagag agaattacaa tccccatccc
    81301 gtctaaaatt ctaggaattc gttgatagtt agaatagatt cggagaccag gtcgacttat
    81361 tcgttttaaa tttaaaagag ttctatatgg tcctttccta ttccttctat gtcgtagggt
    81421 taaaaccaaa aaatatttgt tattttctac aagtttcctt acgttttcga gaaaaccctc
    81481 ttgtaaaagt attttaacaa tgttttgggt catgttagta gatgctattc gaaccgttcc
    81541 ctttcgatcc atgtcagcat ttcgtataga agttattatg tcagcaatag tgtccttacc
    81601 catgataaac tcaaattatt gttgcttccg aattttgata taatcagcat gttctttttt
    81661 tataaaaatt attaaagaaa attcttaaaa gtatatgcgt gagacataat ctattaattt
    81721 atctatttta tttaaatact atcactatct cacagtctca tattataata cctcaggtgc
    81781 taatgaaact attttagtaa aatttaactg tctcaattcc cgggcgatcg cgccaaaaac
    81841 tcgggttcct tttggatttc cttcttgatc aatgacaact gcagcattgt catcatatcg
    81901 tattattata ccgttatcgc gtttgagttc tttacaagta cgtacaatta cagctctgat
    81961 cacttctgat ctttctagag gcgtatttgg tactgcttct tttatcacag caacaataac
    82021 atcaccaata tgagcatacc ggcgattact agctcctatt attcgaatac acatcaattc
    82081 tcgtgccccg ctattgtctg ctacattcaa atgggtttga ggttgaatca tatcattttt
    82141 ttttatctgt ttttttaatg taaaataaag caaaggacga agtaaaaaaa aaaaagaaag
    82201 aaaaccctgc aattgttttt tttatacaca agacttcttt cctttggttc tacatttcta
    82261 tccagaaata atgaattgag ttcttatagg cattttggac gccgctattg aaatagcctt
    82321 tcgagctata ttttcggcta ctccacccat ttcataaagt attctacccg gtttaacaac
    82381 agctacccaa tattctgggg atcccttccc tgaacccata cgggtttccg tgggtcttac
    82441 tgtaaccggt ttgtctggaa atatacgtac ccatattttt ccgccacggc gtacatttcg
    82501 tgtcattgct cggcgccctg cttcgatttg tctagatgta atccaagcgg gttcaagtgc
    82561 ttgaagagca tatctaccga aacaaatatg attacctcga taagatattc ctttcattct
    82621 tcctctatgt tgtttacgga atcttgttct ttttgggtta tagttgatgg ttctttttca
    82681 attccatctc tactacagaa ctggacatga gagtttcttc tcatccagct cctcgcgaat
    82741 gaaacgacta aaacggattt tatcaagata tacatgtgtt taatgaataa tatgctgaat
    82801 cataggattc tttgaaattg catgtaatta atcaattcgt taatctattc gaaatttgtc
    82861 tagcgtgttt agatattatt taattaaaca tgtattctat ttctagataa tgtcaatgtc
    82921 tttttttata acgttatcgt tataaaaaaa tctttctttt gtttttcctt ttatcatatg
    82981 ggatcgacaa aaatgtatca atctaataaa aaaaaacttt cgcgggcgaa tatttactct
    83041 ttccatatct atttcagtta tagggttagt tcatgacctc tcaaaataaa agaataaaag
    83101 aggaggtccc tggtttgttc cgccatccca cccaatgaat cattaagatt cattttcaat
    83161 agaatcttct gcattcacgg gttatatcgt tcccattgct tctcgattaa tggttaggtc
    83221 tgaattttcc ggcggagtcc ttttttctta agtcaatttt ctcagtcttt attggctcga
    83281 ggctcttgat ttttttgttc tataagcgga ttcatctaat tatgcatgaa tcattattga
    83341 atttatgctt tattacactg cgttttatga gatgactcat cgaccttaca tattggaatc
    83401 atatatcatt gatatttccg ttctctcttt ctctcatcct tccacttatc cgcatacttt
    83461 ttttctattt tgctttccga cttcgaactt cacaactcat aatccgattg atttttttat
    83521 ctttatgcaa aaaaatattt cagttgctac aacgatatgt ccaatatatt atatctttat
    83581 cttgactggt tctttggatc cagataatgc gaagcaatga gttggttatt agtgctatag
    83641 ttattagttc atactctggg ccctggtccg tttttttgaa tcctagccct aaaaaaaaaa
    83701 ccaacgagtc acacactaag catagcaatt atataaaacg atcaatcgaa tttttattga
    83761 accctctaga attgcagaat tgctcttttt ttgttttgct tgaacataaa aagaataaaa
    83821 gggtttttct ttttttgtcc attactgggt ataatgtaaa aacacgtaaa gtcttattat
    83881 tcttcgtcta caaatatcca aattttgatt cctaataccc cgtatatagt tcgaactgta
    83941 taggaacaat aatcaatttt agctccaatg gtttgtagag gaaccctacc ttctctgatc
    84001 cattcgacgc gtgcaatttc ttttccgtcg atacgtcccg caatttgtac ttgaattcct
    84061 tttgtattcg ccagctcggt taattcaata gcttttttca ttgctttgcg aaaagaaact
    84121 ctattcttta attggccagc tataaattct gcaagaatat tagggtgtcc ataaggattt
    84181 gcaattcgtg taatagcaat gtttagtttt cggttcgcac aatgaagttc tttttgtaca
    84241 ttcatctgca attcttcgac tctccgcggt ctattttcta ttaagaattt tgggaatcct
    84301 atataaatta tgacttgaat tagatcgatt cttttttgaa tctctatccg tgcaattccc
    84361 tcaacgccaa caccggagga tattctcata tttttttgta cataattctt aatacagttt
    84421 cgtatttttt gatcttcttg tagaccttcc gaataatttt ttggctgtgc aaaccaaaga
    84481 gaatgatgac tttgtgttgt accaagtcgg aacccaagtg gatttatttt ttgtcccata
    84541 atcccccact actatatgta tcatgacatg tcagattttt gttctttttt ttagttatca
    84601 atccagattt ttttgagtac accatatatt cttcaaattc tttatataag gatatatctt
    84661 tcaaaacaat agttatatga caagtcggtc tttttatcag ataactgcgc cctcgagctc
    84721 gaggttttaa tcttttcaca gcagtaccct cgtttacttc ggctttacta atgactaaat
    84781 ttgcttcgtt caaactcata ttgtgattag catttgctgc tgcagaataa accaatttaa
    84841 aaatgggata acacgctcga taaggcatca gttctagtat cataaggctt tcctcgtaag
    84901 aacgcctacg aatctgatcg attccccttt gggctttgtg agcagacata catatatgtt
    84961 gacctaaagc gtatacttct gtagataggt tcttctttct cttctttatc ataaggttca
    85021 cctcttacca atgaatctat attcacttta ttaacgacgg gatctattat cattttttgc
    85081 atgtccacgg aaatttagag tcggcgcaaa ttcccccaat ttatgtccta ccatacgatc
    85141 tgttatataa ataggcaaat gttcctttcc attatgtata gcgatagtat ggccaaccat
    85201 tgtgggtata atggtagatg cccgggacca ggttattatt atttcttttt ccgcttttgt
    85261 attaagttta tcgatttttc ttaataaatg attcgctaca aaagggtttt tttttagtga
    85321 acgtgtcaca gttaattaac tcctattttt ttcttttgta aattgtaaaa ataatttgga
    85381 ttttctctcc tatttactac ggcggcgaag aatcaaatta tcactatatt tattcctttt
    85441 tctacttctt cttccaagtg caggataacc ccaaggggtt gcgggtcttt ttctaccaat
    85501 tggagccctt ccttcaccac ccccatgggg gtggtctaca gggttcataa ctactcctct
    85561 tactacagga cgcttaccta gccaacattt cgatccggct ctacccaaac ttttctggtt
    85621 caccccaaca ttccctactt gtccgactgt tgctgagcag tttttggata tcaaacggac
    85681 ctccccagag ggtaatttta atgcggccga tttaccctct tttgcaatca gtttcgctac
    85741 agcacccgca gctctagcta attgtccacc ctttccaagt gtgatttcta tgttatgtat
    85801 ggctgtgcct aagggcatat cggttgaagt agattcgtct ttttgatcaa tcaaaacccc
    85861 ttcccaaact gtacaagctt cttccaaagc atacggcttt ctggatgtag atgatgatat
    85921 ctatacagat ggatcttata tatatcatat aatgaagtac cacatgagtg gatatataga
    85981 atccaaatct gccgaatcac tcatgttctg atcttctaca tcctaggtct tcctgttccg
    86041 tcatctggct tatgttcttc atgtagcatt cagaccgaat gactctatga aattacgtcg
    86101 atacttccac atattatggg taacgtagga gacgtctcta tttttccccc gggaaatctt
    86161 tagaattacc actgcttagc tttcaattcg cctctgacca tcaaatcaaa tgtgaataac
    86221 ccgtcttcct ctctttgaaa caaggggcgc ttctggttct gtcggcgctt gaaacaattt
    86281 tgtcttctcc atattactat atctctagag tcaataattt tatatgagga actactgaac
    86341 tcaatcactt gctgccgtta ctcttcagtt ttctgttgag gtctatcctg tagaggtact
    86401 cgaattggat cagtgatcga tttctaggtt tcgtcgtaaa cctaattggt tacttccaat
    86461 tacgtaaatc aatagttcaa accgcactca aaggtagggc atttcccatt tttataggaa
    86521 cttctgtacc agaaacaatg gtatctccaa ttatagcccc tctgggatgt aaaatatatc
    86581 tcttctcacc atccccatag tgtatgagac aaatgtatgc atttcgatta gggtcgtatt
    86641 ctatggttac gattctacca tatatgtctt tttcattccg tctaaaatcg attttacggt
    86701 atagacgctt atgacctccc cctctatgcc ctgcggtaat gattcctctg gcattacgac
    86761 ctttaccaca acgatgctgt ccatagatca aattatttcg tggattggat ttcacttgac
    86821 tgtctacggc tccattgcgt gtgctcgggg tagaagtttt gtataaatgt atcgccatgc
    86881 tcttaagtat tttgatttaa gttcttttct ttctaagagg tggaatagaa taacccggtt
    86941 gaagcgtaat gatcatacgt ctgtaatgca ttgtatgtcc cataatgggt cccattcttc
    87001 taccctttcg ggggagttga tgactattca tagctattac cttgacacca aagaagagtt
    87061 cgacccaatg ctttatttct gtcctagttg atcctgattc gacattagaa gtatattgat
    87121 ttttccccaa taaccgaata cttttgtctg taaatactgc atatttgatt ccatccataa
    87181 atctattttc ttccctatga gttcgagtct caataagaat gctagttctt actgttcata
    87241 tgttatgata tgaatatacc acaccaattc gttatgtata gatgatgaga ttccattgat
    87301 acagagccaa ttccaataga cttattggag ggtcccattg gcgtgcatcc agtaggaatt
    87361 gaacctacga attcgccaat tatgagttgg gcgctttaac cattcagcca tggatgctta
    87421 gtggggatcc tcgtacatgg tgaataacca aattccaatt gaaatgaaat ctttaggata
    87481 aatcaatgca atttaggagg aatcaatgaa aggacatcaa ttcaaatcct ggattttcga
    87541 attgagagag atattgagag aggtcaagaa ttctcactat ttcttagatt catggaccca
    87601 attcaattca gtgggatctt tcattcacat ttttttccac caagaacgtt ttataaaact
    87661 cttggaccca cgaattttga gtatcctact ttcacgcaat tcacagggtt caacaagcaa
    87721 tcgatatttc acgatcaagg gtgtagtact atttgtagta gcgatcctta tatatcgtat
    87781 taacaatcga aatatggtcg caagaaaaaa tctctatttg acggggcttc ttcctatacc
    87841 tatgaattcc attggaccca gaaatgatac attggaagaa tcttttgggt cttccaatat
    87901 caataggttg attgtttcgc tcctggatct tccaaaagga aaaaagatct cagagagctt
    87961 tttcctggat ccgaaagaga gtacttgggt tctcccaata actaaaaagt gtatcatgcc
    88021 tgaatctaac tggggttcgc ggtggtggag gaaccggctc ggaaaaaaga gggattctgg
    88081 ttgtaagata tctaatgaaa ccgtcgctgg aattgagatc tcattcaaag agaaagatat
    88141 caaatatctg gagtttcctt ttgtatatta tatggatgat ccgatccgca aggaccatgg
    88201 ttgggaattg tttgatcgtc tttctccgag taagaggcga aacataatca acttgaattc
    88261 gggacagcta ttcgaaatct tagtgaaaga ctcgatttgt tatctcatgt ttgcttttcg
    88321 tgaaaaaata ccaattgaag tggagggttt cttcaaacaa caaggagctg ggtcagctat
    88381 tcaatcaaat gatattgagc gttttgccca tctcttctcg agaaacaagt gggctatttc
    88441 tttgcaaaat tgtgctcaat ttcatatgtg gcaattccgc caagatctct tcgttagttg
    88501 ggggaagaat ccgcacgaat cggatttttt gaggaagata tcgagagaga attggatttg
    88561 cttagacaat gtgtggttgg taaacaagga tcgatttttt agcaaggtac ggaatgtatc
    88621 gtcaaatatt caatatgatt ccacaagatc tagtttcgtt caagtaacgg attctagcca
    88681 attgaaagga tcttctgatc aatccagaga tcatttcgat tcatttagta atgaggattc
    88741 ggaatatcac acattgatca atcaaagaga gattcaacaa ctaaaagaaa gatcgattct
    88801 ttgggatcct tcctttcttc aaacggaacg aacagagata gaatcagacc gattccctaa
    88861 atgcctttct ggatattcct caatgtcccg gctattcacg gaacgtgaaa ggcagatgaa
    88921 taagcatctg cttccggaag aaatcgaaga atttcttggg aatcctacaa gatccattcg
    88981 ttcttttttc tctgacagat ggtcagaact tcatctgggt tcgaatccta ctgagaggtc
    89041 cactagagat cagaaattgt tgaagaaaga acaagatgtt tcttttgtcc cttccaggcg
    89101 atcggaaaat aaagaaatag ttaatatatt caagataatt acgtatttac aaaataccgt
    89161 ctcaattcat cctatttcat cagatccggg atgtgatatg gttccgaagg atgaactgga
    89221 tatggaaagt tccaataaga tttcattctt aaacaaaaat catttatttc atctattcca
    89281 tgaccggaac aggggggaat acacgttaca ccacgatttt gaatcagaag agagatttca
    89341 agaaatggca gatctattca ctctatcaat aaccgagccg gatctggtgt atcataaggg
    89401 attttccttt tctattgatt cctacggatt ggatcaaaaa ctattcttga atgaggtatt
    89461 caactccagg gatgaatcga aaaagaaatc tttattggtt ctacctccta ttttttatga
    89521 agagaatgaa tctttttatc gaaggatcag aaaaaaatgg gtccggatct cctgcgggaa
    89581 tgatttggaa gatccaaaac caaaaatagt ggtatttgct agcaacaaca taatggaggc
    89641 agtcaatcaa tatagattga tccgaaatcg gattcaaatc caatatagca cctatgggta
    89701 cataagaaat gtattgaatc gattcttttt aatgaataga tccgatcgca acttcgaata
    89761 tggaattcaa agggatcaaa taggaaatga tactctgaat catagaacta taatgaaata
    89821 tacgatcaac caacatttat cgaatttgaa aaagagtcag aagaaatggt tcgatcctct
    89881 tattttgatt tctcgaaccg agagattcat gaatcgggat cctaatgcat atagatacaa
    89941 atggtccaat gggagcaaga atttccagga gcatttggaa cattccgttt ctgagcagaa
    90001 gagccatttt caagtagtgt tcgatcgatt acgtattaat caatattcga ttgattggtc
    90061 tgaggttatc gacaaaaaag atttgtctaa gtcacttcgt ttctttttgt ccaagttcct
    90121 tctctttttg tccaagttgc ttttcttttt gtctaactca cttccttttt tctttgtgag
    90181 tttcgggaat atccccattc ataggtctga gacccacatc tatgaattga aaggtccgaa
    90241 tgatcaactc tgcaatcggt tgttagaatc aataggtctt caaatcgttc atttgaaaaa
    90301 attgaaaccc ttcttattgg atgatcataa tacttcccaa aaatcgaaat tcttgatcaa
    90361 tggagggata atatcaccat ttttgttcaa taagatacca aagtggatga ttgactcatt
    90421 ccatactaga aataatcgca ggaaatcttt tgataacacg gatttctatt tctcaatgat
    90481 atccgacgat caagacaatt ggctgaatcc tgtgaaacca tttcatagaa gttcattgat
    90541 atcttctttt tataaagcaa atcgacttcg attcttgaat aatccacaac gcttccgctt
    90601 ctattgtaac aaaagattcc ccttttatgt ggaaaaggcc cgtatcaaaa attatgattt
    90661 tacgtatgga caattcctcc atatcttgtt cattcgcaac aaaatatttt ctttgtgcgg
    90721 cggtaaaaaa aaacatgctt ttttggagag agatactatt tcaccaatcg agtcacaggt
    90781 atctaacata ttcataccta acgattttcc acaaagtggt gacgaaaggt ataacttgta
    90841 caaatctttc cattttccaa ttcgatccga tctattagtt cgtagagctg tttactcgat
    90901 cgcagccatt tctggaacac ctctaacaga gggacaaata gtcaattttg aaagaactta
    90961 ttgtcaacct ctttcagata tgaatctatc tgattcagaa gagaagaact tgcctcagta
    91021 tctcaatttc aattcaaaca tgggtttgat tcacactcca tgttctgaga aatatttacc
    91081 atccgaaaag aggaaaaaac ggagtctttg tctaaagaaa tgcgttgaga aagggcagat
    91141 gtatagaacc tttcaacgag acagtgcttt ttcaactctc tcaaaatgga atctattcca
    91201 aacatatatg ccgtggttcc ttacttcgac agggtacaaa tatctaaatt tgatattttt
    91261 agatactttt tcagacctat tgccggtact aagtagcagt caaaaatttg tatccatttt
    91321 tcatgatatt atgcatggat cagatatatc atggcgaatt cttcagaaaa aattgtgtct
    91381 tccacaatgg aatctgataa gtgagatttc gagtaagtgt ttacataatc ttcttctgtc
    91441 cgaagaaatg attcatcgaa ataatgagtc accattgata tcgacacatc tgagatcgcc
    91501 aaatgttcgg gagttcctct attcaatcct tttccttctt cttgttgctg gatatctcgt
    91561 tcgtacacat cttctctttg tttcccgagc ctatggtgag ttacagacag agttcgaaaa
    91621 ggtcaaatct ttgatgattc catcatacat gattgagttg cgaaaacttc tggataggta
    91681 tcccacatct gaacggaatt ctttctggtt aaagaatctt tttctagttg ctctggaaca
    91741 attaggagat tctctagaag aaatacgggg ttctgctttt ggcggcaaca tgctatgggg
    91801 tggtggtccc gctgatgggg ttaaatcaat acgttctaag acgaaagatt tgaatatcaa
    91861 tctcatcaat atcatcgatc tcataagtct cataccaaat cccatcaatc gaatcacttt
    91921 ttcgagaaat acgagacatc taagtcatac aagtaaagag atccattcat tgataagaaa
    91981 aagaaaaaag gtgaacggtg attggattga tgataaaata gaatcctggg tcgcgaacgg
    92041 tgattcgatt gatgataaag aaagagaatt cttggttcag ttctccacct taacgacaga
    92101 aaaaaggatt gatcaaattc tattgagtct gactcatagt gatcatttat caaagaatga
    92161 ctctggttat caaatgattg aacagccggg aacaatttac ttacgatact tagttgacat
    92221 tcataaaaag catttaatga attatgagtt caattcaccc tgtttagcag aaagacggat
    92281 attccttgct cattatcaga caatcactta ttcacaaact tcgtgtgggg ctaatagttt
    92341 tcatttccca tctcatggaa aacccttttc gctccgccta gccctatccc cctctagggg
    92401 tattttagtg ataggttcta taggaaccgg gcgctcccat ttggtcaaat acctagcgac
    92461 aaactcctat gttcctttca ttacagtatt tctgaacaag ttcctggata ccaagcctaa
    92521 aggttttctt attgatgata tcgatattga tgatagtgac gatattgatg ctagtgacga
    92581 tatagatcgt gaccttgata cggagctgga gcttctaact atgatgaatg cgctaactat
    92641 cgatatgatg tcggaaatag gccgatttta tatcaccctt caattcgaat tagcaaaagc
    92701 aatgtctcct tgcataatat ggattccaaa cattcatgat ctggatgtga atgagtcgaa
    92761 tgacttatcc ctcggtctat tagtgaacta tctctccagg gattgtgaaa gatgttccac
    92821 tagaaatatt cttgttattg cttcgactca tattccccaa aaagtggatc ccgctctaat
    92881 agccccgaat aaattaaata catgcattaa gatacgaagg cttcttattc cacaacaacg
    92941 aaagcacttt ttcactcttt catatactag gggatttcac ttggaaaaga aaatgttcca
    93001 tactaatgga ttcgggtcca taaccatggg ttccaatgca cgagatcttg tagcacttac
    93061 caatgaggcc ctatcgatta gtattacaca gaagaaatca attatagaca ctaatacaat
    93121 tcgatccgct cttcatagac aaacttggga tttgcgatcc caggtaagat cggttcagga
    93181 tcatgggatc cttttctatc agataggaag ggctgttgca caaaatgtac ttctaagtaa
    93241 ttgccccata gatcctctat ctatctatat gaagaagaaa tcatgtaacg aaggggattc
    93301 ttatttgtac aaatggtact tcgaacttgg aacgagcatg aagaaattaa cgatacttct
    93361 ttatcttttg agttgttctg ccggatcggt cgctcaagac ctttggtcta tacccggacc
    93421 cgatgaaaaa aacgggatca cttcttctgg actcgttgag aatgattctg atctagttca
    93481 tggcctatta gaagtagaag gcgctctggt gggatcctca cagacagaaa aagattgcag
    93541 tcggtttgat aatgatcgag tgacattgct tcttcggccc gaaccaagga atcccttaga
    93601 tatgatgcaa aatggatctt gttctatcgt tgatcagaga tttctctatg aaaaatacga
    93661 atcggagttt gaagaagggg aaggagaagg agaaggagtc ctcgacccgc aacagataga
    93721 ggaggattta ttcaatcaca tagtctgggc tcctagaata tggcgcccct ggggctttct
    93781 atttgattgt atcgaaaggc ccaattcatt gggatttccc tatcgggcgg ggtcatttcg
    93841 gggcaagcgg atcatttatg atgaaaagga tgagcttcaa gagaatgatt cggagttctt
    93901 gcagagtaga accatgcagt accagacacg agatagatct tccaaagaac aaggcttttt
    93961 tcgaataagc caattcattt gggaccctgc ggatccactc tttttcctat tcaaagatca
    94021 gccccttgtc tctgtgtttt cacatcgaga attctttgca gatgaagaga tgtcaaaggg
    94081 gcttcttact tccgaaacag atcctcctac atctatatct aaacgctggt ttatcaagaa
    94141 tacgcaagaa aagcacttcg aattgttgat tcatcgccag agatggctta gaaccaatag
    94201 ttcattatct aatggatttt tccgttctaa tactccatcc gagagttatc agtatttatc
    94261 aaatctgttc ctatctaacg gaacgctatt ggatcaaatg acaaagacat tgttgagaaa
    94321 aagatggctt ttcccggatg aaatgaaaat tggattcatg taacaggaga aaggtttccc
    94381 attacttagc cggaaagata tgcggccatg aaatagggat taagtggaac ataattgact
    94441 gggtggtaga gtcgtggaaa caccagtttc ttccatattt tggaccttag ctccatggaa
    94501 caatatgcta ctgctgaaac atagaagaat tgaaatctta gatcaaaaca ctatgtatgg
    94561 atggtatgaa ctgcttaaac aagaattctt gaacagcgaa ccaccagagc tattactaaa
    94621 aacggactat gtaatgtact ttatctgctg ggttacaggc gggcatttta ccagaggttt
    94681 atattgtatc aatctaccct tgtgtgattc ctgttgaagc atatactcgg ggggtgggtg
    94741 cagggcggac gatttcaaag cggactcccc attcattaga tagagaagat ccccaagatt
    94801 tcgcgatccg ctgccgaact tattccaatt ccaagatctc ggatcgaatc ggtatatcaa
    94861 taccgattcg atccgagatc tcttattgaa ttgctcattc aatgagcatt ctcaatatta
    94921 tgccttgaag aggactcgaa cctccacgct ctttagcacg agattttgag tctcgcgtgt
    94981 ctaccatttc accaccaagg catcttgaaa gtgaatcgta ttccatgaag atgatatcta
    95041 tctagtgtga tgtatggaat atatgacaaa ggtggagtgt tggagtattt ctattgatcg
    95101 gtcatgtcat ataggcccca atcggacatc caattgcttc gatttgaatt atccggagga
    95161 tgccttatat attatctata ttaatattat atcaaaaaga tggacaatca aaccgatttc
    95221 tcgattcaat agaagccaaa agaggtgaat aaggtcccaa ataacgagag atatggaaaa
    95281 agcaggtccg attacgccta ttcctaatcc taaatggaat gtaacgacgt agggatccat
    95341 atggaaacat agtatctatt tagatacgct cgaatgaccc cttctcataa tgagaatcct
    95401 attccggtct ggtccggtat ggaatgaact tataatcatg gaatcgactc gatcatcaga
    95461 ttatagatta taagttcata accctagccc attcccattt tgggcggaac agatctacta
    95521 attctttgat tccagttagt aagagggatc ttgaactaag aaatcgattc tagaagctaa
    95581 ctagaagcta aaaaagggta tcctgagcaa ttgcaataat cgggttcatt gatattcctg
    95641 gtatagtaga tgctatcaca catacaatca tactcaattc gatggaattg tttgatctta
    95701 aaggggatct tctataattt cgcacgtgag gggttatttc ttggtttcgt ccagtcatta
    95761 ataacttgat tatttttaga taatagtaga tagaaacaac gctcgtaagg agtcctattg
    95821 aaaccaagaa atataggcct gcctgccatc cacaccagaa taaatagagt tttccgaaaa
    95881 aacctgctag tggaggaaga cctcctaggg ataagagaca tagagctaaa gagagagcca
    95941 aaaaaggatc ttttgtgtat aatcccgcat aatctcgaat gttatcagtt ccggtacgta
    96001 gaccaaatga tacaatgcaa gcaaaagttc ctagattcat ggagatatag aacagcatat
    96061 aagttatcat gctcgcatat ccaccatttg agtctccaac aattattcca ataattacat
    96121 atccgatttg acctatggac gaatatgcaa gcatacgttt catgcttgtt tgagtaatag
    96181 caatgagatt ccccaatatc atgctaagaa tagctaggat ttccagaaga agatgccatt
    96241 cgtttgatga gaaataaaaa ggaatatcga aaattcgagt ggctgaagct gaagcagcta
    96301 ctttcgaagt aacagaaaga aaagcaacga ctggagtggg agagtcagag tcgaaaagag
    96361 gattcctcac ttctttctct cattcaaaac cgtgcatgag actttcatct cgcacggctc
    96421 ctaagtgata aaagtaaaga agaactcatc ttctttcttt tttgattacc ttcctcgcgt
    96481 atgtataaga tcgaatccat tcgatttcga aaaaggatta ctaatcctta acttttcgag
    96541 gaatccttca tcagtggttg tgaatgactg atttttctca atcttttcga ccttggttcc
    96601 gtaggagcaa gtcagaaaga ttgagaaata gaaccatctg atttgattcg ttctcaatag
    96661 ccatgagatg atcatcttag ggtgatcctt ttgtcgacgg atgctcctat tacactcgta
    96721 gtctctgaag gatgagaacc aactctgtag catctacatc gagaattcaa gtattgtata
    96781 cgtcattagt ccgatccttt gtaggaacta cccgtaataa cgaacttgca aaatggatct
    96841 gtttatcata aagagatttg ttgttcctga ccctgcttca ccttaattgt tatttgaaca
    96901 agtataaagt tatgtcttgg tccgagtggg gatagcattt ctcttctgca tgtccatgaa
    96961 gttttgaaaa atccaaacat ctcagagata tatagagagg taggaatttt tcgaacgaac
    97021 cgcactcctt cgtatacgtc aggagtccat tgatgagaag gggctgggga aagcttgaac
    97081 ccaattccta cagtgatgaa tataagcgca attgaaattc ctggggagtt atacatttgt
    97141 gtattgataa gaccattcac tatttcttga agctcgatct ctcccccgga tgaaccatat
    97201 agccaagaga aaccatgaac cagaatagaa gagcttgccc cacccatgag taaatatttc
    97261 atagtagcct cattagaccg tacgtctttc ttggtatatc cagataaaag gtaggagcat
    97321 aaactgaaac attctggagc tacaaagata gttattaaat cgttagcacc gcataaaaac
    97381 attcctccta gagtagctgt taatatgaat aacagaaact ccgttatagc catttctgta
    97441 cattcaatgt actccacgga tagaggaata catagagttg aacacagtaa aataagaaat
    97501 tgaaagattt cgttgaaatt gttcgtttgg aaatttcccg aaaagctaat cataggttct
    97561 tctctccatc ggaacaatag ggccgttatg ctcattacta aacttgttga agagatgaaa
    97621 tagaaccaag gtatatcttt ttgatcagag gttgaatcga tcatcagaag aataattagg
    97681 ccaaaaatta ggatacattc tgggaaaata aaacttccat cgaagagaag aaaatgaaag
    97741 gctttcataa aaattctcgt agaatcgaga atgaagtttt cattctgtac atgccagatc
    97801 atgaattagt aactgcatcc aatctccaaa aaaatcccaa ttgtttcgaa ctttctattt
    97861 ttggaatgga atatttacgg aatctccatg aataggatca aaccttattc catggtattt
    97921 acatgagatt cctctttctt attcttaagc aagtccccga gagggcttag ttgatccatg
    97981 atttctgttt catctttcgt ttccttttcg tttgtttcga gaaatatatc gatcaattcc
    98041 gattctttct ttttcttttt tctattgatt cttttccgat cgagatgtat ggatccatgg
    98101 atctatgtgt ctatatagac cctgttcatg gattaacgaa aatgtgcaaa agctctattt
    98161 gcctctgcca ttctatgagt ctcttccttt ttgcgtatgg catcgccact ccctttggca
    98221 gcatccacta attcggaact taatttgaaa gtcatatttc gacccggacg ttttcgggat
    98281 gcccctaata accaacgaac ggcaagtgct tttccttgtg cggatcctat ttcaatggga
    98341 acttgatgag tcgatccacc tacacgtctt gcttttactg ctatatcggg agttactcca
    98401 cgtattgctt gacgtaaaac ggatagtgga tttttttctg tcttttgttg aatctttttc
    98461 aaggctcgat agataatttg ataagccaat gatttttttc cgtgtttcag aatacggtta
    98521 accaacatgt taactaatcg attacgataa attggatcgg attttgcagt tttttcttct
    98581 gtagtacctc gacgtgacat gagcgcgaaa ggggttcaag aatcagtttt ctttttataa
    98641 gggctaaaat catttatttt ggctttttga ccccatattg tagggtggat ctcgaaagat
    98701 atgaaagatc tccctccaag ccgtacatac gactttcatc gaatacggct ttccacagaa
    98761 ttccatactc gatctcatag atacatatgg aattctgttt actcacttta aattgagtat
    98821 ccgtttcccc ccccctttcc tgctaggatt ggaaatcctg tattttacat atccatacga
    98881 ttgagtcctt gggtttccga aatagtgtaa atagtgtaaa aagaagtgct tcgaatcatt
    98941 gctatttgac ccggacctgt tctaaaaaag tcgagacatt tcgaattgtt tgttgacacg
    99001 gacaaagtca gggaaaactt ctgaaattat ttcaatattg gaccttggac atataatagt
    99061 tccgaatcga atctctttag aaagaagatc ttttgtctca cggtagcctg ctccagtccc
    99121 cttacgaaac tttcgttatt gggttagcca tacacttcac atgtttctag cgattcacat
    99181 ggcatcatca aatgatacaa gtcttggata agaatctaca acgcactaga acgcccttgt
    99241 tgacgatcct ttactccgac agcatctagg gttcctcgaa caatgtgata tctcacaccg
    99301 ggtaaatctt taaccctccc ccctcttact aagactacag aatgttcttg tgaattatgg
    99361 ccaataccag gtatataagc agtgatttca aacccagagg ttaatcgtac tctggcaact
    99421 ttacgtaagg cagagtttgg ttttttgggg gtgatagtgg aaaagttgac agataagtca
    99481 cccttactgc cactctacag aaccgtacat gagattttcg cctcatacgg ctcctcgttc
    99541 aattctttcg aagtcatcgg gtccttttcc tcgttcgata atctcctccc ttcttccact
    99601 ccgtcccgaa gagtaactag gaccaattca gtcacgtttt catgttccaa ttgaacactt
    99661 tccttttttg attattctca aaggagaaga ttattctctt tttaacaaac atctgcggat
    99721 ccaatcacac gatcttataa taagaacaag agatctttct cgatcaatcc ctttgcccct
    99781 cattcttcga gaatcagaaa gatccttttc aagtttgaat ttgttcattt tgaatctggg
    99841 ttcttctact ttctttttat ttacttattt ctttattatt ttttttccct ctcttttctt
    99901 tttttatttc ttttttttat tttattccct tccatcattc cttaagtccc ataggtttga
    99961 tcctatcgaa tctgatccat tttctcattg agcgaagggt acgaaataaa tcggatttct
   100021 ttttcgatca aaagtactat gtgaaatctt cggttttttc ctctttctct atccctatcc
   100081 cataggtaca gcatttgaat ccatagagaa ccgtttcttc tgtatctata tgaatcgata
   100141 ttattccatt ccaattcctt cccgatacct cccaaggaaa atcccgaatt ggatcccaaa
   100201 ttgacgggtt agtgtgagct tatccatgcg gttatgcact cttcgaatgg gaatccattt
   100261 tctgaaagat cctggctttc gtgctttggt gggtctccga gatcctttcg acgacctatg
   100321 ttgtgttgaa gggatatcta tatgatccga tcgattgcgt aaagcccgcg gtagcaacgg
   100381 aaccggggaa agtatacata agtatacaga aaagacagtt cttttctatt ctattagtat
   100441 tttgattcta ttagtattag attagtatta gttagttatc ccggctcagt gagtcctttc
   100501 ttccgtgatt aactgttggc accagtccta cattttgtct ctgtggaccg aggagaaagg
   100561 gggctcggcg ggaagaggat tgtaccatga gagaagcaag gaggtcaacc tctttcaaat
   100621 atacaacatg cattctggca atgcaatgta gttggacttt catcttcatg cgaatgaatc
   100681 atcttttcca cggaggcaaa tctttgcctg ctaggcaaga ggatagcaag ttcaaaattc
   100741 tgtttcggta gacatgtatt tctattacta tgaaattcat aaatgaagta gttaatcgtt
   100801 ttgtcaattt ttcggggtct taaaggggcg tggaaagaca taagaactct tgaatggaaa
   100861 tcgaaaagag atggaactcc ggttccttcg gaaatggtaa gatcttttgc gcaagaagaa
   100921 ggggttgatc cgtatcatct tgacttggtt ctgatttcgc tattttttta agaataccgc
   100981 ttctcctacc cgtatcgaat agaacttctt catgtaaaac ctgcttgatt tagatcggga
   101041 gaatcgtacg gttttatgaa agcatgtgct atggttcgaa tccgtagtca atcctatttc
   101101 taggagcagt tgacaattga atccaatttt tcccattcca ttcatttcgt atccgtaata
   101161 gtgcgaaagg aaggcccggt tccaagttgt tcaagaatag tggcgttgag tttctcgacc
   101221 ctttgcctta ggattagtca gttctatttc ttggtggggg cagggaaggg atataactca
   101281 gcggtagagt gtcaccttga cgtggtggaa gtcatcagtt cgagcctgat tatccctaaa
   101341 cccaatatga gttgtgagtt tttctatttt gacttgcccc cccgccgtga tcgaataaga
   101401 atggataaga ggctcgtggg attgacgtga gggggtaggg atggctatat ttctgggagc
   101461 gaactccagg cgaatatgaa gcgcatggat acaagttatg ccttggaatg aaagacaatt
   101521 ccgaatcagc tttgtctacg aacaaggaag ctataagtaa tgcaactatg aatctcatgg
   101581 agagttcgat cctggctcag gatgaacgct ggcggcatgc ttaacacatg caagtcggac
   101641 gggaagtggt gtttccagtg gcggacgggt gagtaacgcg taagaacctg cccttgggag
   101701 gggaacaaca gctggaaacg gctgctaata ccccgtaggc tgaggagcaa aaggaggaat
   101761 ccgcccgagg aggggctcgc gtctgattag ctagttggtg aggcaatagc ttaccaaggc
   101821 gatgatcagt agctggtccg agaggatgat cagccacact gggactgaga cacggcccag
   101881 actcctacgg gaggcagcag tggggaattt tccgcaatgg gcgaaagcct gacggagcaa
   101941 tgccgcgtgg aggtagaagg cccacgggtc gtgaacttct tttcccggag aagaagcaat
   102001 gacggtatct ggggaataag catcggctaa ctctgtgcca gcagccgcgg taatacagag
   102061 gatgcaagcg ttatccggaa tgattgggcg taaagcgtct gtaggtggct ttttaagtcc
   102121 gccgtcaaat cccagggctc aaccctggac aggcggtgga aactaccaag ctggagtacg
   102181 gtaggggcag agggaatttc cggtggagcg gtgaaatgcg tagagatcgg aaagaacacc
   102241 aacggcgaaa gcactctgct gggccgacac tgacactgag agacgaaagc taggggagcg
   102301 aatgggatta gataccccag tagtcctagc cgtaaacgat ggatactagg cgctgcgcgt
   102361 atcgacccgt gcagtgctgt agctaacgcg ttaagtatcc cgcctgggga gtacgttcgc
   102421 aagaatgaaa ctcaaaggaa ttgacggggg cccgcacaag cggtggagca tgtggtttaa
   102481 ttcgatgcaa agcgaagaac cttaccaggg cttgacatgc cgcgaatcct cttgaaagag
   102541 aggggtgcct tcgggaacgc ggacacaggt ggtgcatggc tgtcgtcagc tcgtgccgta
   102601 aggtgttggg ttaagtcccg caacgagcgc aaccctcgtg cttagttgcc accgttgagt
   102661 ttggaaccct gagcagactg ccggtgataa gccggaggaa ggtgaggatg acgtcaagtc
   102721 atcatgcccc ttatgccctg ggcgacacac gtgctacaat ggccgggaca aagggtcgcg
   102781 atcccgcgag ggtgagctaa ctccaaaaac ccgtcctcag ttcggattgc aggctgcaac
   102841 tcgcctgcat gaagccggaa tcgctagtaa tcgccggtca gccatacggc ggtgaattcg
   102901 ttcccgggcc ttgtacacac cgcccgtcac actatgggag ctggccatgc ccgaagtcgt
   102961 taccttaacc gcaaggaggg gggtgccgaa ggcagggcta gtgactggag tgaagtcgta
   103021 acaaggtagc cgtactggaa ggtgcggctg gatcacctcc ttttcaggga gagctaatgc
   103081 ttgttgggta ttttggtttg acaccgcttc acacccaaaa agaagcgagc tacgcctgag
   103141 ttaaacttgg agatggaagt cttctttcgt ttctcgacgg tgaagtaaga ccaagcccat
   103201 gagcttatta tcctaggtcg gaacaagttg ataggatccc ccttttacgc ccccatgtcg
   103261 ccacacggga gggacatggg ggcgtaaaaa ggaaagagag ggatggggtt tctctcgctt
   103321 ttggcatagt gggcccccag cgggaggccc acacgccggg ctattagctc agtggtagag
   103381 cgcgcccctg ataattgcgt cgttgtgcct gggctgtgag ggctctcagc cacatggata
   103441 gttcaatgtg ctcatcggcg cctgaccctg agatgtgaat catccaaggc acattagcat
   103501 ggcgtacttc tcctgttcga accgggggtt tgaaacaaaa ctcctcctca ggaggataga
   103561 tggggcgatt caggtgagat ccaatgtaga tccaactttc tattcactcg tgggatccgg
   103621 gcggtccggg ggggactacc acggctcctc tcttctcgat aatccataca tcccttatca
   103681 gtgtatggac agctatctct cgagcacagg tttaggttcg gcctcaatgg gaaaaaaaaa
   103741 tggagcacct aacaacgtat cttcacagac caagaactac gagatcgccc ctttcatttc
   103801 attctggggt gacggaggga tcgtaccatt cgagcctttt tttcatgctt ttcccggagg
   103861 tctggagaaa gctgcaatca ataggatttt cctaatcctc ccttcccgaa aggaagaacg
   103921 tcaaattctt tttccttttc ctttccgcag ggaccagggg attggatcta gccgtaagaa
   103981 gaatgcttgg ctgataaata actcacttct tggtcttcga ccccctcagt cactacgaat
   104041 gcccccgatc ggtgcaatgg gatgtgtcta tttatctatc tcttgactcg aaatgggagc
   104101 aggtttgaaa aaggatctta gagtgtctag ggttggccgg gagggtctct taacgccttc
   104161 ttttttcttc tcatcggagt tatttcacaa atacttgcca tggtaaggaa gaagggggga
   104221 acaagcacac ttggagagcg cagtacaacg gagagttgta tgctgcgttc gggaaggatg
   104281 aatcgctccc gaaacggaat ctattgattc tctcccaatt ggttggaccg taggtgcgat
   104341 gatttacttc acgggcgagg tctctggttc aaatccagga tggcccagct gcgccaagga
   104401 aaagaataga agaagcatct gactccttca tgcatgctcc acttggctcg gggggatata
   104461 gctcagttgg tagagctccg ctcttgcaat tgggtcgttg cgattacggg ttggatgtct
   104521 aattgtccag gcggtaatga tagtatcttg tacctgaacc ggtggctcac tttttctaag
   104581 taatggggaa gaggaccgaa acatgccact gaaagactct actgagacaa agatgggctg
   104641 tcaagaatgt agaagaggta ggatgggcgg ttggtcagat ctagtatgga ttgtacatgg
   104701 acggtagttg gagtcggcgg ctctcttagg gttccctcat ctgggatccc tggggaaggg
   104761 gatcaagttg gcccttgcga acagcttgat gcactatctc ccttcaaccc tttgagcgaa
   104821 atgcgacaaa aggaaggaaa atccatggac cgaccccatc gtctccaccc cgtaggaact
   104881 acgagatcac cccaaggatg ccttcggtat ccaggggtcg cggaccgacc atagaaccct
   104941 gctcaataag tggaatgcat tagctgtcca ctctcaggtt gggcagtaag ggtcggagaa
   105001 gggcaattac tcattcttaa aaccagcatt cttaagacca aagagtcggg gcggaaaagg
   105061 ggggaaagcc ctccgttcct ggttctcctg tagctggatc ctccggaacc acaagaatcc
   105121 ttagttagaa tgggattcca actcagcacc ttttcttttg agattttgag aagagttgct
   105181 ctttggagag cacagtacga tgaaagttgt aagctgtgtt cgggggggag ttattgtcta
   105241 tcgttggcct ctatggtaga atcagtgggg gcctgagagg cggtggttta ccctgtggcg
   105301 gatgtcagcg gttcgagtcc gcttatctcc aactcgtgaa cttagccgat acaaagaata
   105361 tgatagcacc caatttttcc gattcggcag ttcgatctat ggtttatcat tcatggacgt
   105421 tgataagatc cttccattta gcagcacctt aggatggcat agccttaaag taaagttaag
   105481 ggcgaggttc aaacaaggaa aggcttacgg tggataccta ggcacccaga gacgaggaag
   105541 ggcgtagtaa gcgacgaaat gcttcgggga gttgaaaata agcgtagatc cggagattcc
   105601 cgaataggtc aacctttcga actgctgctg aatccatggg caggcaagag acaacctggc
   105661 gaactgaaac atcttagtag ccagaggaaa agaaagcaaa agcgattccc gtagtagcgg
   105721 cgagcgaaat gggagcagcc taaaccgtga aaacggggtt gtgggagagc aatacaagcg
   105781 tcgtgctgct aggcgaagcg gtggagtgct gcaccctaga tggcgagagt ccagtagccg
   105841 aaagcatcac tagcttacgc tctgacccga gtagcatggg gcacgtggaa tcccgtgtga
   105901 atcagcaagg accaccttgc aaggctaaat actcctgggt gaccgatagc gaagtagtac
   105961 cgtgagggaa gggtgaaaag aacccccatc ggggagtgaa atagaacatg aaaccgtaag
   106021 ctcccaagca gtgggaggag accagggctc tgaccgcgtg cctgttgaag aatgagccgg
   106081 cgactcatag gcagtggctt ggttaaggga acccaccgga gccgtagcga aagcgagtct
   106141 tcatagggca cttgtcactg cttatggacc cgaacctggg tgatctatcc atgaccagga
   106201 tgaagcttgg gtgaaactaa gtggaggtcc gaaccgactg atgttgaaga atcagcggat
   106261 gagttgtggt taggggtgaa atgccactcg aacccagagc tagctggttc tccccgaaat
   106321 gcgttgaggc gcagcagttg actggacatc taggggtaaa gcactgtttc ggtgcgggcc
   106381 gcgagagcgg taccaaatcg aggcaaactc tgaatactag atatgacctc aaaataacag
   106441 gggtcaaggt cggccagtga gacgatgggg gataagcttc atcgtcgaga gggaaacagc
   106501 ccggatcacc agctaaggcc cctaaatgac cgctcagtga taaaggaggt aggggtgcag
   106561 agacagccag gaggtttgcc tagaagcagc cacccttgaa agagtgcgta atagctcact
   106621 gatcgagcgc tcttgcgccg aagatgaacg gggctaagcg atctgccgaa gctgtgggat
   106681 gtaaaaatgc atcggtaggg gagcgttccg ccttagaggg aagcacccgc gcgagcggcg
   106741 gtggacgaag cggaagcgag aatgtcggct tgagtaacgc aaacattggt gagaatccaa
   106801 tgccccgaaa acccaagggt tcctccgcaa ggttcgtcca cggagggtga gtcagggcct
   106861 aagatcaggc cgaaaggcgt agtcgatgga caacaggtga atattcctgt actacccctt
   106921 gttggtcccg agggacggag gaggctaggt tagccgaaag atggttatcg gttcaaggac
   106981 gcaaggtgcc cctgcttttt cagggtaaga aggggtagag aaaatgcccc gagccaatgt
   107041 tcgagtacca ggcgctacgg cgctgaagta acccatgcta tactcccagg aaaagctcga
   107101 acgaccttca acaaaagggt acctgtaccc gaaaccgaca caggtgggta ggtagagaat
   107161 acctaggggc gcgagacaac tctctctaag gaactcggca aaatagcccc gtaacttcgg
   107221 gagaaggggt gcctcctcac aaagggggtc gcagtgacca ggcccgggcg actgtttacc
   107281 aaaaacacag gtctccgcaa agtcgtaaga ccatgtatgg gggctgacgc ctgcccagtg
   107341 ccggaaggtc aaggaagttg gtgacctgat gacaggggag ccggcgaccg aagccccggt
   107401 gaacggcggc cgtaactata acggtcctaa ggtagcgaaa ttccttgtcg ggtaagttcc
   107461 gacccgcacg aaaggcgtaa cgatctgggc actgtctcgg agagaggctc ggtgaaatag
   107521 acatgtctgt gaagatgcgg actacctgca cctggacaga aagaccctat gaagcttcac
   107581 tgttccctgg gattggcttt gggcttttcc tgcgcagctt aggtggaagg cgaagaaggc
   107641 ctccttccgg gggggcccga gccatcagtg agataccact ctggaagagc tagaattcta
   107701 accttgtgtc aggacctacg ggccaaggga cagtctcagg tagacagttt ctatggggcg
   107761 taggcctccc aaaaggtaac ggaggcgtgc aaaggtttcc tcgggccgga cggagattgg
   107821 ccctcgagtg caaaggcaga agggagcttg actgcaagac ccacccgtcg agcagggacg
   107881 aaagtcggcc ttagtgatcc gacggtgccg agtggaaggg ccgtcgctca acggataaaa
   107941 gttactctag ggataacagg ctgatcttcc ccaagagctc acatcgacgg gaaggtttgg
   108001 cacctcgatg tcggctcttc gccacctggg gctgtagtat gttccaaggg ttgggctgtt
   108061 cgcccattaa agcggtacgt gagctgggtt cagaacgtcg tgagacagtt cggtccatat
   108121 ccggtgtggg cgttagagca ttgagaggac ctttccctag tacgagagga ccgggaagga
   108181 cgcacctctg gtgtaccagt tatcgtgccc acggtaaacg ctgggtagcc aagtgcggag
   108241 cggataactg ctgaaagcat ctaagtagta agcccacccc aagatgagtg ctctcctatt
   108301 ccgacttccc cagagcctct ggtagcacag ccgagacagc gacgggttct ctgcccctgc
   108361 ggggatggag cgacagaagt tttgagaatt caagagaagg tcacggcgag acgagccgtt
   108421 tatcattacg ataggtgtca agtggaagtg cagtgatgta tgcagctgag gcatcctaac
   108481 agaccggtag acttgaacct tgttcctaca tgacccgatc aattcgatca ggcactcgcc
   108541 atctattttc attgttcaac tctttgacaa catgaaaaaa ccaaaagctc tgccctccct
   108601 ctctatcgga tggaagggca gaggcctttg gcgtcccctc cagtcaagaa ttggggcctc
   108661 acaattcaca atcactagcc aatatgcttt tctcgcatgc ctttcttcgt tcatggttcg
   108721 atattctggt gtcctaggcg tagaggaacc acaccaatcc atcccgaact tggtggttaa
   108781 actctactgc ggtgacgata ctgtagggga ggtcctgcgg aaaaatagct cgacgccagg
   108841 atgataaaaa gcttaacacc tctcgttctt attccctttg caatatgaaa aaaaaaaaaa
   108901 atgaaaaatg caaaagtcgt cttattcaaa accccaatta tgaaatccct tctcccccac
   108961 ttcacaccta gtaacgcacc gtgttcttat agagagaaag gtgctttcac atcttcttaa
   109021 cccgaaatgg ctgaggagag gaaaggttcc ttttttttag ggtacttccg ggaacagatc
   109081 cagtggagac ggggcggggc ctgtagctca gaggattaga gcacgtggct acgaaccacg
   109141 gtgtcggggg ttcgaatccc tcctcgccca caaccggccc aaaagggaag gacccttccc
   109201 tctgggggta ggaaaatcat gatcgggata gcggacccaa agctatggaa cttgggtgtg
   109261 ggtcttttgt cgaaatggag tagccttact ttttcttttt ttttatttac cattcatggt
   109321 tttttaaata aagtatgccc ggcccgaagc agaatagcag agcaagtatt agtagcatag
   109381 caaacatgtg ttcctcgtca ttaatatgtt tgctcgcggt aattgtggcc tctcgggaga
   109441 atcgattact gcatctttga tgcacttgct agtactagta catctgagaa ttcttaattg
   109501 gctaattgga aatagccccc ggactatgga acaaaggatt atcccggacc tacaccgagg
   109561 tattgacggt tattctcaaa tatcgcagaa cagaatgtga tacgatgaga tagaatgcaa
   109621 tagaaacaaa gacacaggga acgggttacc tacttttaac ggtcaaagcg aaccctttca
   109681 ttctgacatt ctgaattctt taattcggaa tgaatcaaat ctccccaagt aggattcgaa
   109741 cctacgacca gtcagttaac agccgaccgc tctaccactg agctactgag gaacagcggg
   109801 agattctatc tcatagagtt caattcccgt tctcaaccca tgaccaatat gaactcgaag
   109861 tttccttcgt aactccccga acttcttcgt agtggctccg tcccatgccc cgtttcatag
   109921 ggaaccacaa agtggctcta tttcattata ttccatccat atcccaattc cattcattta
   109981 atatcccttt ggtgtcattg acataagaat tgatataaga gatgtcgttt ctagtctatc
   110041 tgtttctatt tctatatatg gaaagttcaa aaatcatcat ataataatcc agaaattgaa
   110101 atagaaaaga aaaaagggag gtttgtgatg atttttcaat cttttatact aggtaatcta
   110161 gtatccttat gcatgaagat aatcaattcg gtcgttgtgg tcggactcta ttatggattt
   110221 ctgaccacat tctccatagg gccctcttat ctcttacttc tccgagctcg ggttatggaa
   110281 gaaggaaccg agaagaaggt atcggcaaca actggtttta ttgcgggaca gctcatgatg
   110341 ttcatatcga tctattatgc gcctctgcat ctagcattgg gtagacctca tacaataact
   110401 gtcctagctc taccgtatct tttgtttcat ttcttctgga acaatcacaa acactctttt
   110461 gattatggat ctactaccag aaattcaatg cgtaatctta gcattcaatg tgtattcctg
   110521 aataatctca tttttcaatt attcaaccat ttcattttac caagttcaat gttagccaga
   110581 ttagtcaaca tttatatgtt tcgatgcaac aacaagatgt tatttgtaac aagtagtttt
   110641 gttggttggt taattggtca cattttattc atgaaatggg ttggattggt attagtttgg
   110701 atacagcaaa agaattctat taggtctaat gtacttattc gatctaataa gtaccttgtg
   110761 tcagaattga gaaattctat ggctcgaatc tatagtattc tcttatttat tacctgtatc
   110821 tactatttag gcagaatacc gtcacccatt tttactaaga aactgaaagt gaaagaaacc
   110881 tcagaaacct cagaaacgga agaaagggag gaagaaacag atgtagaaat agaaacaact
   110941 ttcgaaagga gggggactaa acaggaacaa gaggtatcca ccgaagaaga tccttctcct
   111001 tccctttttt tggaagaaaa ggaggatccg gatgggaatc aagaaaattc gaagttagaa
   111061 atatttaaag aaaaagaaga gaaatattta ttatggtttg agaaacctct cgcgactctt
   111121 cttttcgact ataaacaatg gaatcgccca tttcgatata aaaaaaagaa aagaaataat
   111181 cgatttatta atgttgtaag aaatgaaatg tcacactttt ttttttatac atgtcaaagt
   111241 gatggaaaag aaaggatctc ttttacgtat ccagcaagtt tgtcaacttt tttggaaatg
   111301 atacaacaaa agatgtcttt tttaacaaaa gaaaaactat cctctgatga attgtataat
   111361 aattggagtt acaccaatga ttaaaaaaaa tattaataca taaaataaat atactaagag
   111421 ataaaaagag atgcgacttc cccctacata ttttaaacct tcccctacaa aaaaactggt
   111481 aataccaacc ccattcgtaa ttccatcaat cactcgtcta tcaaacaaat gggttagttc
   111541 agctaatcct cttatccatt gagttaagga tagtgcataa aaagcatcta tataagcacg
   111601 attatatgac caatcatata gcaaattgat aattttatct cccaaaactc tttgactctt
   111661 attgactctt ttagtaaata aattaagtcc attccagttt tggaaagatg aataaaaggg
   111721 tttatataaa aaagccgcta taaatattcc aaaaaacgtt atactaactg aaaaagttgc
   111781 attttgaaaa aattcatacc aatcaaaaaa atgatttgaa ttttgatgta aaagatttat
   111841 agacggagtt aacaattttg ataagatatc caaattgttt ccttcttgat taaagggaat
   111901 tcctatggct ccaacaaaca aagtaaataa gactaatata agcatagaga atagcatagt
   111961 attgtccgat tcatggggat aaaaaaaagt ctttgtagga ccaaaaggaa aaatagtaag
   112021 aaaaggcgtt tttgttacat gagtatccgt tcggtatgtt ttcttcgaaa aaaaagaagt
   112081 cctttccctt tcattattat ttctttttaa atttattttt aataaagcaa ctaaaggaaa
   112141 acttttttta atcgattttg gctcttcttt accccataga gatattgaat agaaggaatt
   112201 tccttttttg ccactgtaat tttgaaaacg aacgtttaaa tgtccttcaa aagtaagtaa
   112261 ataaatccga aacatataaa atgcagttaa tccggctgtg aaagaagcaa ttattgcgaa
   112321 aagcggtgaa tataaccaac tatcattaag aatttcatct tttgaccaaa aacaagcaag
   112381 aggtggaata ccacaaagag aaagtgtacc taataaaaaa gcagtttttg taattggcac
   112441 gtgctttctt aacccgccca taagagccat attctggctt ttatctggag cgtatccaac
   112501 aagagcttcc attgaatgaa taattgatcc ggatcctaaa aacaacaagg ctttcgaata
   112561 agcatgagta atcaaatgaa ataaagcggc tcgataagac cccataccta gagctaacat
   112621 catataaccc aattgagaca ttgtagaata ggctaaactt ttcttaatat ctttttgagc
   112681 aagagctaaa gtggctccta ataatactgt tattatacct ataaaagata ttagattcat
   112741 tatgtacggt atcgctatga aaagtggaat aagacgagct acaagaaaaa ttcccgctgc
   112801 taccatagta gcggcgtgga taagagccga aataggagtg ggcccttcca tggcatcagg
   112861 taaccataca tgaaggggaa attgtgcgga tttagcaact gcgccgccaa ataataaaaa
   112921 ggcacacaaa gtaacaaata aaaagttaac ctccttatta taaatcaagt tattgaatat
   112981 ttcgaacaaa tcccgaaatt cgaaactacc cgttgtccaa taaagaccta agattcctaa
   113041 taataaacca aaatccccta cacgattagt tacaaaggct ttttgacaag cacttgccgc
   113101 actaggtcgt gtgaaccaaa accctattaa tagataagaa cacatcccaa ccaattccca
   113161 aaaaatataa atttgtatca aattcgaact tgtaactaat cccaacattg aagtattgaa
   113221 aaaactcata taagcaaaaa atctcaaata tccttgatca tgagacatat aattgtcgct
   113281 ataaaaaaga accagaattc caactgtggt gattaatatt gacataatag aagtaagcgg
   113341 atcaataaag tgtccgaact cgaaagaaaa atcattattg atggtccaag accatatgta
   113401 ttgatagata gaactcctat ttatttgctg aatagataga tcgaccgaaa aaatcataac
   113461 tatacttaac aaaaaaatac taggaaaagc caaaatacgg cgaagatttt ttgttgccgt
   113521 gggaaaaagt agaagtccca ctcctattaa cataggaact ggaagcggaa cgaaaggtat
   113581 gatccaagaa tattgatatg tatgttccat aaaaataata atttttttat tcttaattaa
   113641 ttgtttctga ttcaccggtt cttatctctt ttaaaagaga tcactaaagt attaaaaaag
   113701 caactgaaac taaaatggaa ttttatattc gtagttagtt tgaacctttc tcagctactt
   113761 caaaaatttt caaagtgaaa aataacgaat tattttatac taagtttata ctaagtaaga
   113821 tttttaggaa aacgtagcag caaattccaa tttccattat tattccctat tacaaaaatt
   113881 tatggacata tatcaagact aaaaaattgg acaaaaaaaa aagaagtact ttattttgat
   113941 atcaatcata ggatgtccca taactttgcc taataaaaaa agaactaggt atttttgttt
   114001 gtttattcag aataattaac gggtttaatt cgggactgat cgattatgtt cgattctaat
   114061 aaatggcatt taataaccaa ttactaaaaa agaaaaaaga aaaaggttca agttttttat
   114121 taggtaggta acggttctta agcttgttcg atatgtattt tttatgtaca aatgtaacat
   114181 ccaaaaaaga gacagagata gaaaggtatc acaaataact ccgaaataca aattattttg
   114241 cctcagatat tgtatggaat aggaattgaa aaaaaaaaaa atgatttgtt ttaaacaata
   114301 gatgtctttc acatccaatt tttgcaatga ataacttttt attttttgaa tggcagttcc
   114361 aaaaaaacgt agttctatat taaaaaaacg tattcgtaaa aatatttgga aaaaaggggg
   114421 atattgggca gcgctgaaag ctttttcgtt agcgaaatcc ctttcgaccg ggaattcaaa
   114481 aagttttttg tacgacaaat aattaataaa acgttggaat aattggaatc cgcatccacc
   114541 tgactccaaa aacgagccaa tttagtttcg aatttagatt gaatttttta atatagaata
   114601 gaaaaataga agtaaaaaaa aaaagaaata gaaaaagtaa gtaataaata atgatttcca
   114661 ttccctactg ttttgaaccg atggatttgg ctactgaatt ggtacttttt ttttatttga
   114721 aaaaaaaaaa gaataaaaaa tcgagagttt tgcctttatt tgtatttgaa tatgcttttc
   114781 attcccggga tggggattct taatttcccc atcacccacc cacttataaa taagacaata
   114841 ataaaggttt tgttttgtct ttcctttttt ttttctttta tatttctcct tttctatttc
   114901 aatttatgct atagaatagc ataaattgaa atctttagac aaaagcaatg agttgttgaa
   114961 actaattatt aattatactt ttttttttaa ctttctgaat catcactcca agtgagaatg
   115021 agaaaagcgt ttttcgccat ttcgccgtat ttctaatttc tatacgaata gtatgcaatt
   115081 tataagtaat aaaaaaatcc tatgtttgaa agggaggatc gatctaaaaa tatcgatttt
   115141 tagaattcgg atttagaaag aaatttttga agtaggacaa tataaatcga aattctttta
   115201 tataatatgt ctagctcaat acctaattgg tttgataaac cctaagacaa attcatactg
   115261 aaaaaaaacc taacgattat cacaagacaa aagttatgca aattaaataa ttttttttga
   115321 attattgaat attatgctta aattgtgatc gtgatccata aaaaagaaaa agaatatgtt
   115381 attgttaagt taaataaaac ggaaacctta aataactaaa taaaacgata aaaaagagac
   115441 tgtttcaatc tctattgaaa caagttttta ttcatcaatt gaatgcttcc taaaaataaa
   115501 aagtatttca ttgaaacttt gaaactttct ctttcacttt caatctcgac gattaaataa
   115561 aaataagtta ttattatttc tagcaagccg ctatggtgaa atcggtagac acgctgctct
   115621 taggaagcag tgctagagca tctcggttcg aatccgagtg gcggcataac atcttctaaa
   115681 agatatataa aagccctata atgaattgaa tttccgattt ccattccgta tactcgaaag
   115741 actttcactt tttactttta atttcatttt ttatttatga tattttcaac tttagaacat
   115801 atattaactc atatatcatt ttcggtcatt tcaattggaa ttacaattca tttaataacc
   115861 ttattagtcg atgaaatcgt aggactatat gattcatcag aaaaggggat gatagctacc
   115921 cttttctgtc taacaggatt attagtaatt cgttggattt attcggggca tttcccatta
   115981 agtgatttat atgaatcatt aatctttctg tcatggagtt tctccattat tcataggatt
   116041 ttaaaacata aaaatcattt aagcgcaata accgcgccaa gtgctatttt tacccaaggc
   116101 tttgcaactt cgtgtttgtt aaccaaaatg catcaatccg gaatattagt gcccgctcta
   116161 caagttcagt ggctaatgat gcacgtaagt atgatggtat tcggctatgc agctctttta
   116221 tgcggatcat tattatccac agctattcta gtcattacat ttcgaaaagt gataaggatt
   116281 tttggtaaaa gcaataaatt attaaatgga actgtaactg agtcattttc cttcggtgaa
   116341 atacaataca tgaatgcaaa aacaaatgtt ttactaaata cttatttttt ttctgctaga
   116401 aattattaca ggtatcaatt gattcaacaa ttggatcatt ggagttatca tattattagt
   116461 ctaggattta tctttttaac cataggtatt ctttcaggcg cagtatgggc taatgaggca
   116521 tggggatcat attggaattg ggatccaaag gaaacttggg catttattac ttggactata
   116581 ttcgggattt atttccatac tcgaacaaat aaaaaatcag aaggttttaa ttccgcaatt
   116641 gtggcttcta tgggctttgt tataatttgg atatgttatt tcggtgtcaa tctattagga
   116701 atagggttac atagttatgg ttcatttaat taacaattca catctaattg atctaattga
   116761 attgcaaatt gaagaaaaga aagggcctga tgaagacaaa cataggacag cgcatatata
   116821 taaacgaaac tgagtggaaa ccgccgagaa ccttttgaat cactccacta cttgattcaa
   116881 aaggttctca caaacgccga aggggtttgg ttacaattca aatttatttt ttcttttttt
   116941 attcatgaaa attctctata aaaaaattag atagaatagc ttcgaccttg tccactgata
   117001 gtgacagaac gaaatctgga taaataccaa taccaagtac gggtagaaga atagagatca
   117061 aaacaaataa ttcccgtggt ccagaatcaa aaaaataaga gtttacgcca ttaaatagct
   117121 tgtacccata aaacatttgc cgtaacatag ataatgaata aataggagtt aatatcattc
   117181 caattgccat tccaaaagta atcagtattt ttgctattaa aaaatatttt tggctagtaa
   117241 ttattccaaa aaagactatc aattccgcaa caaaaccgct catgcccggt aatgcaaggg
   117301 aagccattga taagatacta aatagcgtga atatctttgg aattggtata gccagtccgc
   117361 ccatttcgtc gagataacca tgacgtattc tatcataact cgttcctgct aagaaaaaaa
   117421 gtgcagcgct aataaaccca tgagaaatta tttgtaaaat ggctccgctg agtcctgtat
   117481 cagttatcga gccaattcct ataattatga aacccatatg agatacagag gaataggcga
   117541 ttcttttttt taaattgcgt tggccaggag atgttaaagc tgcataaatt atttgcattg
   117601 tacctactat gattaaccag ggagaaaata gagaatgagc gtgcggtaat agttccatat
   117661 tgatccgaac caagccatat gctcccattt ttaataagat tccggccaga agcatacaag
   117721 tactgtaatg ggcctcccca tgggtgtctg gtaaccatgt atgtaagggt ataatcggtg
   117781 atttgacagc aaaagcaata agaaatccaa tataaaatag tatttccagt gccacgggat
   117841 acgatcgatt agctaatatt tccaaattta atgttggttc attggaacca tataaaccga
   117901 tacccaaaac tcctattaat agaaaaacgg aacctcctgc agtgtacaaa ataaactttg
   117961 tagctgaata aagacgtttc tttccacccc atgctgatag aagtagataa acaggaatta
   118021 attcgaattc ccacatgatg aaaaaaagta aaaggtcacg agaagcaaat gatcctattt
   118081 gaccgctata cattgctaac atcaggaaat agaataatcg ggaattccga gtaactggcc
   118141 aagccgctaa cgtagctaaa gtggtgataa atcccgtcaa taaaatgggt cctagggaaa
   118201 gtccatctat tcccaatctc cagtaaaaac caaaaaaatt gatccattta taatcctctg
   118261 cgagttgtat taatggatcg tccaattcga aatgataaca gaaggcatag gtcgttagaa
   118321 ggagttctag cacgcatata tatatagtat accccctagt caccttattt cctctatgag
   118381 ggagaaagaa aatgaaaaaa cccgtggcta tcggaaaaac tacaattatt gttaaccaag
   118441 gaaaaaagtt cgtggtaaag gcaagataca ctcgaaccag acaaaaccgt gctcgaaaaa
   118501 tagaatatat attcttaatt ttttttttat ttttcgagta cgggtttttg tcggtaatca
   118561 gtaagtaaaa aaaatgtatt caaaatagat tcaagtgggg ttttggggaa cgtatcaata
   118621 tcaataagct agacccatgc ttcgagttgt ttcatgccat aaataaactc gaacactcaa
   118681 gaaatccgtt ggacaggcgg attcacatct cttacaacca acacaatcct ccgttcttgg
   118741 agcagaagca atttgtttag ctttacatcc gtcccaaggt atcatttcta atacatccgt
   118801 gggacatgct cggacacatt gagtacaccc tatacatgta tcataaatct ttactgaatg
   118861 tgacattgaa tctatcaatt tctgaattca taaattttga tctagtaatt tttgaaatga
   118921 atcatatatt gaaacaccag atcactcaac gatttaccag aattttggaa tcaatccatt
   118981 tctggatcaa ctgataagag ggaacaaaga tactttgatt ttttacgttt tcaccaatac
   119041 gatcgaggtt aggacgtatt atagatgcta attcgaattg atgaatattc tgattttgaa
   119101 atactatttt atttattcaa caaagtcgat tgattgatac gaatcgattt tctgttacga
   119161 taaattgacg aaacaatagc tgatccgata gctgcttcag cggctgcaat agctataaca
   119221 aaaattgaga aaatatctcc ttttaattgc ctactatcaa aaaaatcgga aaatgttaca
   119281 aaatttatat taaccgcatt tagtataagt tcaagacaca tcagggcccg gacaatattt
   119341 cggctcgtga tcaatccata gataccaata gaaaataaat aagcactcaa aataagtaca
   119401 tgctcgagca tcattgacca actccgtacc aatttcgatt catttcaata tgaacaataa
   119461 gtcaagtgat ttgattgctt ctaatctaac aagtatagaa caaaagaata tattgctaat
   119521 agatcgaatc aaaaaacttc tatttgattt atacatgaaa cagtattcaa atagaattga
   119581 aggcaaatag atgtgataac acagaaaagt tgaatttgga ttgctgttgc tagttataaa
   119641 gattttttac tgacgagcta cggcaattgc acctatcaaa gcaactaaaa gaattatcga
   119701 aatgagttca aatggaagaa aaaagtcggt tgataaatga attccaattt gttgactatt
   119761 acttatcaaa tcttgctcta taatctggtt ggatcgtgta gtccaaataa tcccgtacca
   119821 cgacgtatct agaatagtag tgagtaagga caaaaaaaga cttgtacaaa ccagagaagt
   119881 aactccatcc ccaatagtcc aaagattcaa atgaaaatcg ttggaatagt ctgaaccact
   119941 catgaacatt acagcaaata tgattaaaac atttacagct cctacataaa taaggagctg
   120001 tgcagcagct acaaaaggcg aatttgatag aatatagaat aaggatatac aaataagaac
   120061 gaatcccaat gaaaaggcag aataaatcgg gttggtaagt aataccactc ccagacctcc
   120121 taatataaga cccgatccta gaaaaactaa aagaaaatca tgtattggtc cagccaaatc
   120181 cattatatta aaataagaga taaataaatc gaaatgtttt ttcatgacct tattgaaccg
   120241 accaggcaat ttttttttat gaggcattcc cgattgaatt caattcaaat ctaataggtg
   120301 tgaattgatg cgggtacagt tattggatca atttcgttct tttctttatt ggaaatggca
   120361 gttggaaatt gcaagtctat atttcgaaaa aattgtggat atattaacag actttcaata
   120421 caaattaatc agtacttctc ataatccaat ctatagttgg gatttgtacc aaacaaagag
   120481 aaagacctta ttcctttata ccaacacgga accctagtaa tttccaataa taaagagatt
   120541 tacccgtttt ttctttgaga cgaattcaaa accgttcgaa ttgtaaaatc gtcaattact
   120601 gacattggta aacgacctaa agcaatttga ttgtaattca attcgtgacg gtcgtaagta
   120661 gcaagttcat attcttcagt cattgataaa caatttgttg gacaatactc aacgcagtta
   120721 ccacaaaaaa tacaaattcc gaaatcaata ctgtaattaa gcaatcgttt ctttcgaata
   120781 tcagtttcca atttccaatc aacaacaggc agatctatag gacatacacg aacacatact
   120841 tcacaagcaa tacatttatc aaattcaaaa tggattcgac cgcggaaacg ctccgatgtt
   120901 attaattttt cataaggata ttgaatagtt acagggaaac gatttgcttg ggataaggta
   120961 atcatgaaac tttgaccaat gtaccttgca gctcgtactg tttgttgacc ataattcatg
   121021 aacccagtta ccatagggaa catatcggga atatctatga ataaattttt tctttctctt
   121081 gtttgaggta agccgtgaat atagtatccc ttttttttgt ttacagtgaa aggagttggg
   121141 aagaggttgt taataataga ttaccgagag aaataggtaa aagaaatttc cagccaagat
   121201 ttaataattg gtccattctt agtctaggta aagtccatct tgttgtgata gaaatgaaca
   121261 agaacaaata agttttagct aatgtaataa agataccgat tgtcgttcca aagattccat
   121321 ccgctttatt tatttcaaat aactcaggaa caaatatgta cggaattgaa agattccaac
   121381 cgcccaagta aagaactgtt acaaataatg aggaaactaa taaatttaga taggaagcaa
   121441 cgtaaaataa accaaatttg atccccgaat attcggtttg atagcctgct actaattctt
   121501 cttctgcttc tggtaaatca aaaggtaatc tttcgcattc tgctagggaa gaaattagaa
   121561 aaacgataaa ccctataggt tgacgccaca aattccaccc caaaaaacca tattttgatt
   121621 gcgccccgac tatatcaact gtacttgaac tattagataa tcatagtcgg tgataacatt
   121681 actgttccca tcgctattac aaaaccgtac atgagatttt cacctcatac ggctcctcag
   121741 ggccacaaat aaatgtaagg accgggcaag tattcgttat cttgatatcg ttatagcata
   121801 gatagactcg tggaaggtcc ccaattatac caatggaatt ctgtctgcta taagaataaa
   121861 tcaaaaagca tttctgaatt gatctcatcc ttcaactttt ttggggtgag taataactta
   121921 ataaatcctt caataaaata ctctttgtag aaatatctat tgatatttcg agccatcatt
   121981 ttattttcga ttacgaaaat aaaaaaaaat tagacattac attagttcat gaatcatgac
   122041 acgatttttc tttctatggc gataggaaag aaatactatg aagataggaa aaaaatacga
   122101 aaaaaatcgc ttttcttttt attgtaattt tatttttttt ttctattttt tttgttcctc
   122161 ttcttctttc tgagaaaaag ggggcctcaa aaaagtaaag gattatttcg ttcctgatag
   122221 taatttcttt aattggggga taggagcata ctctgaatcg gaattgtggg gagtactgcc
   122281 tgatcatttc taccaactta aagccccaat tagtattctt tttatgttat gcagacgtat
   122341 ctttttcgtt aatttacata atctccatta ctaattcttt gtgtgtattt tagtgttcct
   122401 tattatccac ccattttttt ttcaatcccc cgttcgttaa tatatgtatt gtaatacatt
   122461 caaacatata gtgaaaactc catacggttg acttttgagc ccgcttcaag ctaggatgac
   122521 caatcaacta atcttggggt aaagggcttc ttccaccttt gtttactttc acttaactct
   122581 tgtacatagg aaatgagact cgatcttctt ttactgcgaa tttagaagtt gttttctttc
   122641 actcatatat aactatctaa tttttttatt aacctaaaga ataaataaat gaataaaaaa
   122701 aaatgcggat atccattaaa tttctttttt tttctagaag gaaaagaaaa gcttatattt
   122761 tagcgaaccg cacgtagaga tattgataaa acacataaag ttaatggtat ttcataacta
   122821 atcgattgag cagcagctcg cagaccacct aaaaacgaat atttattatt tgatccatat
   122881 cctgacataa gaagtccaat aggagcaata cttgaaacgg caatccataa aaaaatacca
   122941 atattgagat cagctaaaac aaggtgataa ctaaaaggaa ttactgaata acttagtaga
   123001 attgatatga ctgctataga tggtccaata ctgaagaaac gagtatttcc tctagctgga
   123061 agaagattct ctttgaaaag tagttttgtt ccatctgcta aagcttgaag aattccgaaa
   123121 gggctggcgt attcagggcc aatacgttgt tgtattcctg cagatatttc tctttctaac
   123181 cacacaatta ctagtacacc tattgtgatt cctaatacaa gagtcaaaat aggggcaaac
   123241 acccgtatgg tcccatagag ctcttttaag gattccaatc gggaaaaaga attaatatct
   123301 tgtacttctg ttgtatcaac tatcatttca acgatcaact tctcccataa tgatatctat
   123361 actacctagt atcgtcataa tatccgccaa tttcattctt ttaactaact gaggaagaat
   123421 ttgcaaattg ataaaacccg gtgggcgaat tttccatcgc caaggaaaac tactttgatc
   123481 tcctatcaga aaaattccca attctccttt tggggcttcg actctcacat aaagttcttg
   123541 tttcggtaat tcaaaagtag gagaaggctt tttactaatg aatcgatctt caaaatcatt
   123601 ccattctgga tcgctttctc tagcaaagca tcggatttct aaattctcat agggcccccc
   123661 cggaattcct tccaaagcct gttgaataat ttttacggat tctgtcattt caccgattcg
   123721 gactaaataa cgagctaatg aatctccttc tttttgccac tggacttccc aatcaaattc
   123781 gtcgtaacac tcataatgat ccactttacg aagatcccat tctattccag acgctcgtag
   123841 cattggtcct gataaacccc aatttattgc ttcttctcca ccaaaaatgc ctactccttc
   123901 aactcgttct aaaaagacag ggtttcgtgt aataagtttt tgatattcaa caacccccgt
   123961 taaaaaataa tcacagaaat ccaaacattt ctctatccag ccatggggta aatcggccgc
   124021 tatccctccg atacgaaaat aattatgcat cattctcata ccggtggcag cttcgaatag
   124081 atcatatact aattctcttt ctctgaaaat atagaagaag ggagtctgtg caccaatatc
   124141 tgccataaaa gggccgagcc ataatagatg agaggctata cggctcaact ccaacataat
   124201 tactctgata tagctggccc ttttaggtac ttgaatattt cccaactgtt ctggtccatt
   124261 tacagttatt gcttctgtga acatagtagc taaataatcc caacgtgtta cataaggcag
   124321 atattgtata attgttcggt tttccgcaat tttttccatc cctctgtgta aataacccaa
   124381 tatcggttca cagtcaataa catcttcgcc atcgagagta acgatgagac gaagaacacc
   124441 atgcattgat gggtggtgag gtcccatatt tactctcata aggtcttttc ctgtagctag
   124501 tatactcata ggtttttcct cgattcattc ttacatgaat tgttgaaaac aaaaagaagt
   124561 tatcaagatt caaaatctaa taaatcaaat aattcaaaat tcttttttca aattaacgat
   124621 tttttgactc ccggatattc aactgactaa ttaattcttt ataacgtact ctatttttct
   124681 ttgacaaata agaaaggagc cgttggcgtt tttccagaac tttccgtaaa cccctctgag
   124741 ataaatagtc ttttctgtgc aattccaaat gggaagtaag tctttgtatc ttattagtga
   124801 aacttaatac ttgaaattca acagacccgc tgttttcttt ttttttttct tgaaaagtaa
   124861 ctgagatgaa tgaatttttt accataaaac gaaatcctct tttccctttc ttttaatatg
   124921 aaatttactg atcagtaata ataatgttag tcatttgaat tgaatataca caatcatctt
   124981 aaagccgtta tgaacttccg ataaaatcaa tcaacaatca atcccatttt caatttgatt
   125041 agggataaaa aaggatggta tatttcttca aaagagaaaa agcgagacct aaaaaaaaat
   125101 tctgttaatt catttataga tctaaccaat ccgtatgtcc ttaaagtggt atcctgtatc
   125161 ataatggaat ggaagacaag gcatgtgtcc agctctttgt tttcatatac ccggtatggt
   125221 acgtatggta cgcgatcgat aagaaaaacg tactagtaac aaatttgcaa tcgtggatac
   125281 atatgtatcc ttatcatact gaaacgactg ccattattgg tattaaacca atagcgattc
   125341 atacaaacta aatcttctaa tcgataattg ggccaaagaa agaactttaa tttaattagt
   125401 ttctttttct ctctagcaag atctttgctt ttatccaaaa cgtgaccccc cttttttacg
   125461 ttattacaaa atacagaatt tctctgaata ccatttcgat tcttccaatt gaaacaaatc
   125521 agagttctca attctctacg acggttaggg aataaaatat tttcaggaac aagcaaatca
   125581 taattctttt tgtctctatt tccagtcatt ctttgatgtc ttggaatgga ttcataattt
   125641 ttttttttat gaacatagct tttttctcgg tatcttttag taattttgcg cttattctta
   125701 tgaaccaatg aaatacctac gatttgatat ataaaaaact gtccatcgtt ttttacagac
   125761 agacgaagcg gttcgataat aaatattccc cctttcacca attctgtaag agtgaaatcc
   125821 ttatgaatca tcaaaatatc cagacccatt tctccccctt gaatagagga tatagcaatt
   125881 tctcttggat ttatcagtcg aagcaggaga caatagatct tgatattatt tattattctt
   125941 tgatttaaaa aagaatccca tctcaactga aaatgcaaat acttttttag gaagaaataa
   126001 agttctgctt ctgtgttgtt cttgtattgt tttttcgttc tacggttttt gatgtctgat
   126061 cccgaagaat ttgcttcaac atctttttct tggtttgaga gaactgaccc aagacttact
   126121 tggttttgtg catctgatcg aggattccct tggtctgggg gttctttttc ttctttactt
   126181 ctattgtata attcaagaga gtttttttga ttcgatgata taaaaagatc ttcctttttc
   126241 tttcgagtta tttttttatt cccattttca tttccattaa aactgaaaag aagtaatttg
   126301 attggtatga tccacggttt ttttttatat gcattaaaaa atagcactaa ttctcggaag
   126361 aaccaaagct ccagatttga tataggacaa cttagtattg cttcattcat tcccatccaa
   126421 tcaaaaaaga actttttttg attggatggt ttaatttctt catcttcatg aattgtaaga
   126481 taaaaaagaa ctctcttatt aatttcatca attatttgat acttatcagc cccaatctta
   126541 gtatttggat tcctgttggt accaatatca acccagactt caatatcaac cttatttcta
   126601 agacaaaaat cgagaattct ccaatcaaaa tattttctat ccgaaaattt atccatatcc
   126661 ataatatcat cttcttctag ataattatta atagggatac ctcccaacat atcaaataat
   126721 ttgccttccc ttatgttgga attagaaaag atttcttctt tattatttac tttgaataat
   126781 gatttatgaa tatacgagtc tttcttatct tcataattaa tagatttata tgataaaaga
   126841 tcatatctat agtgtttttt aaaattatct ttttgattct gtaatggatt cgcttcaaaa
   126901 aaattttgtt tgtcggaatg agttaatcta tttttttcat atgaatcttt tttgtttaaa
   126961 tctttctttt gagccatact gtgttgattg gctctatttc gccatttttg tggtactaat
   127021 ataggccatc ttatccgaga taaatcggat tgatattgat aatgcccctt taaccagttt
   127081 ttccattgat tcatttcaaa attccaaaaa gattcatgtc ttaattcgta atgaaatatt
   127141 ccttgttttt taaaataatc ttttatttcc ttcttaagaa aaagggatgt tccgtcatat
   127201 tgaaagacaa attttaaatt ataaaagtga ataagttggg tttgtgataa tttgtaaaat
   127261 acatatgctt gtgattgtga gaaaaaagag aaatcataag aaatctttga attcttatta
   127321 ctaaccttag aaagtgattt ttttatagtc gaaataaagt gaattccatt tttacttgtt
   127381 ttattaattc tttcctgatt tgtttcatta ttgtggatat ttttctcaat aatttggatt
   127441 tttttttgtg attcaaaaaa aaaaattgca ttgatccttg gaatatttac aatagctaga
   127501 aaaattttta tgtatatcct ttcaatgaaa aattttataa aaaaatatga tttcccaatt
   127561 aatcgagtat ttcttttttt taatattttc aaaatctttt tggacgctcc taatatttta
   127621 ggacgataac ttgttttgtt cgaactaata tttatttcgt gagttagcag tcttttttta
   127681 ttttcttttg taattttttc tattttattt tttattatgt ttgttcgatt agtcagatct
   127741 tttatttttt tttcgggcag tgctaaattt gtccaatcca tagatcgaat ttgaatggac
   127801 gattcgtgaa tcgtctgatt actcattatc aaatcttttt tatcttcacc caattcatct
   127861 atttctcgca atctaaataa tggaatttgg tttgtttttg aaagttcttt tactcttcct
   127921 tttactttta gtaatagaat tcttttgatg acccattttt ttgtttcttt tgcgatttgt
   127981 tgaaaaattt ttgttctttc ttttaaaact cttaaagact ttgttttcaa ttgtctaatt
   128041 ttttttttta gttctttgaa aatgggttta aaaaatgaag gtctttttcg gggaggacca
   128101 aaaggcaatt ccgcttccat tccccaaact gttaaaaaac aaaaatcgtt gtttttttgt
   128161 cccccttttt ttttcattgc atctttatga gggaattgta gcttagattt gtgccagggt
   128221 ttcaggcaaa aaggaaatag gatctttatc tgaataccct cggttaacca gtttttcgga
   128281 aattctcgtt cggataattg aacaccatta tgggtgcatt ttacatgcat ttccctattc
   128341 caatccttta aatcctcgga ccattcggga atttgaaata atagcatgcg agcaatattt
   128401 ttagctatta tcagtgaagg taatataata tattttctaa gaatcgattg agttaataat
   128461 acaaaacttc tgagtacttg agcaaaaaaa aatgtattcc agatttctgc tattggtatc
   128521 tctgtttttt cttttctttt gtatttttct attttgtcct cctcttggtt atcaaatttt
   128581 ttttgctttt caattttaga atcagaaagt tttttgtctt tttgtttcca catccaattt
   128641 ttaaaaatta ctttcatcag ttcggaaata tcaaaagaaa aaaaaaaagg tttgtctagc
   128701 ctgtccaaaa aaagcgggga atgcacattt gcttgaaaca gttcccaagt aatcgtttta
   128761 cgtctttgtg cgcgcatgga gcctttgatt agacctcgac gaaaatccga ttgttgtgaa
   128821 taatgggtca aattcacttt ctttgcttgc ttaggactct tagtatattt ggtattaata
   128881 tacgtagagg tatttggctt tggctggtta tcagtaaaaa taactacatg tttgaacttt
   128941 cttgaacgaa ttgcccctgc tacagtttcg cccctgtttt tctttttttg tcctaaaccg
   129001 gtaattgagt tgtatgacca gcgaggaact tttttactaa tttcttttat tacaatagag
   129061 ttttttctaa ttctttggtc gttgggatcc gttataacta catcgaataa aatttttaaa
   129121 attagtattc gatcttctga atcgattttt tcttgtgtgt gttctggaaa taaagaacgt
   129181 actttttttg ttgaaaataa ttttatacga aacctatcaa gtgtctgctc aaattcggga
   129241 taattcttaa taagaagaag accatgaatt ttatttatcc aaaacgtcct gatgttcttt
   129301 tggatagaag tttcatttag cgttaggggt gaaaaaaaaa aatccattct tccacgataa
   129361 ggcccatgca aaaaaggatc atatttttta ggtaagtatt cttgtttagt cttatcatta
   129421 cacaattgag tccttttttc aagtacattc agagtactag atcctttatc taaaatttcg
   129481 attctattcc taaactcctt gtttaagtta tttttttttt cattggtgta actccaatta
   129541 ttatacaatt catcagagga tagtttttct tttgttaaaa aagacatctt ttgttgtatc
   129601 atttccaaaa aagttgacaa acttgctgga tacgtaaaag agatcctttc ttttccatca
   129661 ctttgacatg tataaaaaaa aaagtgtgac atttcatttc ttacaacatt aataaatcga
   129721 ttatttcttt tctttttttt atatcgaaat gggcgattcc attgtttata gtcgaaaaga
   129781 agagtcgcga gaggtttctc aaaccataat aaatatttct cttctttttc tttaaatatt
   129841 tctaacttcg aattttcttg attcccatcc ggatcctcct tttcttccaa aaaaagggaa
   129901 ggagaaggat cttcttcggt ggatacctct tgttcctgtt tagtccccct cctttcgaaa
   129961 gttgtttcta tttctacatc tgtttcttcc tccctttctt ccgtttctga ggtttctgag
   130021 gtttctttca ctttcagttt cttagtaaaa atgggtgacg gtattctgcc taaatagtag
   130081 atacaggtaa taaataagag aatactatag attcgagcca tagaatttct caattctgac
   130141 acaaggtact tattagatcg aataagtaca ttagacctaa tagaattctt ttgctgtatc
   130201 caaactaata ccaatccaac ccatttcatg aataaaatgt gaccaattaa ccaaccaaca
   130261 aaactacttg ttacaaataa catcttgttg ttgcatcgaa acatataaat gttgactaat
   130321 ctggctaaca ttgaacttgg taaaatgaaa tggttgaata attgaaaaat gagattattc
   130381 aggaatacac attgaatgct aagattacgc attgaatttc tggtagtaga tccataatca
   130441 aaagagtgtt tgtgattgtt ccagaagaaa tgaaacaaaa gatacggtag agctaggaca
   130501 gttattgtat gaggtctacc caatgctaga tgcagaggcg cataatagat cgatatgaac
   130561 atcatgagct gtcccgcaat aaaaccagtt gttgccgata ccttcttctc ggttccttct
   130621 tccataaccc gagctcggag aagtaagaga taagagggcc ctatggagaa tgtggtcaga
   130681 aatccataat agagtccgac cacaacgacc gaattgatta tcttcatgca taaggatact
   130741 agattaccta gtataaaaga ttgaaaaatc atcacaaacc tccctttttt cttttctatt
   130801 tcaatttctg gattattata tgatgatttt tgaactttcc atatatagaa atagaaacag
   130861 atagactaga aacgacatct cttatatcaa ttcttatgtc aatgacacca aagggatatt
   130921 aaatgaatgg aattgggata tggatggaat ataatgaaat agagccactt tgtggttccc
   130981 tatgaaacgg ggcatgggac ggagccacta cgaagaagtt cggggagtta cgaaggaaac
   131041 ttcgagttca tattggtcat gggttgagaa cgggaattga actctatgag atagaatctc
   131101 ccgctgttcc tcagtagctc agtggtagag cggtcggctg ttaactgact ggtcgtaggt
   131161 tcgaatccta cttggggaga tttgattcat tccgaattaa agaattcaga atgtcagaat
   131221 gaaagggttc gctttgaccg ttaaaagtag gtaacccgtt ccctgtgtct ttgtttctat
   131281 tgcattctat ctcatcgtat cacattctgt tctgcgatat ttgagaataa ccgtcaatac
   131341 ctcggtgtag gtccgggata atcctttgtt ccatagtccg ggggctattt ccaattagcc
   131401 aattaagaat tctcagatgt actagtacta gcaagtgcat caaagatgca gtaatcgatt
   131461 ctcccgagag gccacaatta ccgcgagcaa acatattaat gacgaggaac acatgtttgc
   131521 tatgctacta atacttgctc tgctattctg cttcgggccg ggcatacttt atttaaaaaa
   131581 ccatgaatgg taaataaaaa aaaagaaaaa gtaaggctac tccatttcga caaaagaccc
   131641 acacccaagt tccatagctt tgggtccgct atcccgatca tgattttcct acccccagag
   131701 ggaagggtcc ttcccttttg ggccggttgt gggcgaggag ggattcgaac ccccgacacc
   131761 gtggttcgta gccacgtgct ctaatcctct gagctacagg ccccgccccg tctccactgg
   131821 atctgttccc ggaagtaccc taaaaaaaag gaacctttcc tctcctcagc catttcgggt
   131881 taagaagatg tgaaagcacc tttctctcta taagaacacg gtgcgttact aggtgtgaag
   131941 tgggggagaa gggatttcat aattggggtt ttgaataaga cgacttttgc atttttcatt
   132001 tttttttttt ttcatattgc aaagggaata agaacgagag gtgttaagct ttttatcatc
   132061 ctggcgtcga gctatttttc cgcaggacct cccctacagt atcgtcaccg cagtagagtt
   132121 taaccaccaa gttcgggatg gattggtgtg gttcctctac gcctaggaca ccagaatatc
   132181 gaaccatgaa cgaagaaagg catgcgagaa aagcatattg gctagtgatt gtgaattgtg
   132241 aggccccaat tcttgactgg aggggacgcc aaaggcctct gcccttccat ccgatagaga
   132301 gggagggcag agcttttggt tttttcatgt tgtcaaagag ttgaacaatg aaaatagatg
   132361 gcgagtgcct gatcgaattg atcgggtcat gtaggaacaa ggttcaagtc taccggtctg
   132421 ttaggatgcc tcagctgcat acatcactgc acttccactt gacacctatc gtaatgataa
   132481 acggctcgtc tcgccgtgac cttctcttga attctcaaaa cttctgtcgc tccatccccg
   132541 caggggcaga gaacccgtcg ctgtctcggc tgtgctacca gaggctctgg ggaagtcgga
   132601 ataggagagc actcatcttg gggtgggctt actacttaga tgctttcagc agttatccgc
   132661 tccgcacttg gctacccagc gtttaccgtg ggcacgataa ctggtacacc agaggtgcgt
   132721 ccttcccggt cctctcgtac tagggaaagg tcctctcaat gctctaacgc ccacaccgga
   132781 tatggaccga actgtctcac gacgttctga acccagctca cgtaccgctt taatgggcga
   132841 acagcccaac ccttggaaca tactacagcc ccaggtggcg aagagccgac atcgaggtgc
   132901 caaaccttcc cgtcgatgtg agctcttggg gaagatcagc ctgttatccc tagagtaact
   132961 tttatccgtt gagcgacggc ccttccactc ggcaccgtcg gatcactaag gccgactttc
   133021 gtccctgctc gacgggtggg tcttgcagtc aagctccctt ctgcctttgc actcgagggc
   133081 caatctccgt ccggcccgag gaaacctttg cacgcctccg ttaccttttg ggaggcctac
   133141 gccccataga aactgtctac ctgagactgt cccttggccc gtaggtcctg acacaaggtt
   133201 agaattctag ctcttccaga gtggtatctc actgatggct cgggcccccc cggaaggagg
   133261 ccttcttcgc cttccaccta agctgcgcag gaaaagccca aagccaatcc cagggaacag
   133321 tgaagcttca tagggtcttt ctgtccaggt gcaggtagtc cgcatcttca cagacatgtc
   133381 tatttcaccg agcctctctc cgagacagtg cccagatcgt tacgcctttc gtgcgggtcg
   133441 gaacttaccc gacaaggaat ttcgctacct taggaccgtt atagttacgg ccgccgttca
   133501 ccggggcttc ggtcgccggc tcccctgtca tcaggtcacc aacttccttg accttccggc
   133561 actgggcagg cgtcagcccc catacatggt cttacgactt tgcggagacc tgtgtttttg
   133621 gtaaacagtc gcccgggcct ggtcactgcg accccctttg tgaggaggca ccccttctcc
   133681 cgaagttacg gggctatttt gccgagttcc ttagagagag ttgtctcgcg cccctaggta
   133741 ttctctacct acccacctgt gtcggtttcg ggtacaggta cccttttgtt gaaggtcgtt
   133801 cgagcttttc ctgggagtat agcatgggtt acttcagcgc cgtagcgcct ggtactcgaa
   133861 cattggctcg gggcattttc tctacccctt cttaccctga aaaagcaggg gcaccttgcg
   133921 tccttgaacc gataaccatc tttcggctaa cctagcctcc tccgtccctc gggaccaaca
   133981 aggggtagta caggaatatt cacctgttgt ccatcgacta cgcctttcgg cctgatctta
   134041 ggccctgact caccctccgt ggacgaacct tgcggaggaa cccttgggtt ttcggggcat
   134101 tggattctca ccaatgtttg cgttactcaa gccgacattc tcgcttccgc ttcgtccacc
   134161 gccgctcgcg cgggtgcttc cctctaaggc ggaacgctcc cctaccgatg catttttaca
   134221 tcccacagct tcggcagatc gcttagcccc gttcatcttc ggcgcaagag cgctcgatca
   134281 gtgagctatt acgcactctt tcaagggtgg ctgcttctag gcaaacctcc tggctgtctc
   134341 tgcaccccta cctcctttat cactgagcgg tcatttaggg gccttagctg gtgatccggg
   134401 ctgtttccct ctcgacgatg aagcttatcc cccatcgtct cactggccga ccttgacccc
   134461 tgttattttg aggtcatatc tagtattcag agtttgcctc gatttggtac cgctctcgcg
   134521 gcccgcaccg aaacagtgct ttacccctag atgtccagtc aactgctgcg cctcaacgca
   134581 tttcggggag aaccagctag ctctgggttc gagtggcatt tcacccctaa ccacaactca
   134641 tccgctgatt cttcaacatc agtcggttcg gacctccact tagtttcacc caagcttcat
   134701 cctggtcatg gatagatcac ccaggttcgg gtccataagc agtgacaagt gccctatgaa
   134761 gactcgcttt cgctacggct ccggtgggtt cccttaacca agccactgcc tatgagtcgc
   134821 cggctcattc ttcaacaggc acgcggtcag agccctggtc tcctcccact gcttgggagc
   134881 ttacggtttc atgttctatt tcactccccg atgggggttc ttttcaccct tccctcacgg
   134941 tactacttcg ctatcggtca cccaggagta tttagccttg caaggtggtc cttgctgatt
   135001 cacacgggat tccacgtgcc ccatgctact cgggtcagag cgtaagctag tgatgctttc
   135061 ggctactgga ctctcgccat ctagggtgca gcactccacc gcttcgccta gcagcacgac
   135121 gcttgtattg ctctcccaca accccgtttt cacggtttag gctgctccca tttcgctcgc
   135181 cgctactacg ggaatcgctt ttgctttctt ttcctctggc tactaagatg tttcagttcg
   135241 ccaggttgtc tcttgcctgc ccatggattc agcagcagtt cgaaaggttg acctattcgg
   135301 gaatctccgg atctacgctt attttcaact ccccgaagca tttcgtcgct tactacgccc
   135361 ttcctcgtct ctgggtgcct aggtatccac cgtaagcctt tccttgtttg aacctcgccc
   135421 ttaactttac tttaaggcta tgccatccta aggtgctgct aaatggaagg atcttatcaa
   135481 cgtccatgaa tgataaacca tagatcgaac tgccgaatcg gaaaaattgg gtgctatcat
   135541 attctttgta tcggctaagt tcacgagttg gagataagcg gactcgaacc gctgacatcc
   135601 gccacagggt aaaccaccgc ctctcaggcc cccactgatt ctaccataga ggccaacgat
   135661 agacaataac tcccccccga acacagctta caactttcat cgtactgtgc tctccaaaga
   135721 gcaactcttc tcaaaatctc aaaagaaaag gtgctgagtt ggaatcccat tctaactaag
   135781 gattcttgtg gttccggagg atccagctac aggagaacca ggaacggagg gctttccccc
   135841 cttttccgcc ccgactcttt ggtcttaaga atgctggttt taagaatgag taattgccct
   135901 tctccgaccc ttactgccca acctgagagt ggacagctaa tgcattccac ttattgagca
   135961 gggttctatg gtcggtccgc gacccctgga taccgaaggc atccttgggg tgatctcgta
   136021 gttcctacgg ggtggagacg atggggtcgg tccatggatt ttccttcctt ttgtcgcatt
   136081 tcgctcaaag ggttgaaggg agatagtgca tcaagctgtt cgcaagggcc aacttgatcc
   136141 ccttccccag ggatcccaga tgagggaacc ctaagagagc cgccgactcc aactaccgtc
   136201 catgtacaat ccatactaga tctgaccaac cgcccatcct acctcttcta cattcttgac
   136261 agcccatctt tgtctcagta gagtctttca gtggcatgtt tcggtcctct tccccattac
   136321 ttagaaaaag tgagccaccg gttcaggtac aagatactat cattaccgcc tggacaatta
   136381 gacatccaac ccgtaatcgc aacgacccaa ttgcaagagc ggagctctac caactgagct
   136441 atatcccccc gagccaagtg gagcatgcat gaaggagtca gatgcttctt ctattctttt
   136501 ccttggcgca gctgggccat cctggatttg aaccagagac ctcgcccgtg aagtaaatca
   136561 tcgcacctac ggtccaacca attgggagag aatcaataga ttccgtttcg ggagcgattc
   136621 atccttcccg aacgcagcat acaactctcc gttgtactgc gctctccaag tgtgcttgtt
   136681 ccccccttct tccttaccat ggcaagtatt tgtgaaataa ctccgatgag aagaaaaaag
   136741 aaggcgttaa gagaccctcc cggccaaccc tagacactct aagatccttt ttcaaacctg
   136801 ctcccatttc gagtcaagag atagataaat agacacatcc cattgcaccg atcgggggca
   136861 ttcgtagtga ctgagggggt cgaagaccaa gaagtgagtt atttatcagc caagcattct
   136921 tcttacggct agatccaatc ccctggtccc tgcggaaagg aaaaggaaaa agaatttgac
   136981 gttcttcctt tcgggaaggg aggattagga aaatcctatt gattgcagct ttctccagac
   137041 ctccgggaaa agcatgaaaa aaaggctcga atggtacgat ccctccgtca ccccagaatg
   137101 aaatgaaagg ggcgatctcg tagttcttgg tctgtgaaga tacgttgtta ggtgctccat
   137161 ttttttttcc cattgaggcc gaacctaaac ctgtgctcga gagatagctg tccatacact
   137221 gataagggat gtatggatta tcgagaagag aggagccgtg gtagtccccc ccggaccgcc
   137281 cggatcccac gagtgaatag aaagttggat ctacattgga tctcacctga atcgccccat
   137341 ctatcctcct gaggaggagt tttgtttcaa acccccggtt cgaacaggag aagtacgcca
   137401 tgctaatgtg ccttggatga ttcacatctc agggtcaggc gccgatgagc acattgaact
   137461 atccatgtgg ctgagagccc tcacagccca ggcacaacga cgcaattatc aggggcgcgc
   137521 tctaccactg agctaatagc ccggcgtgtg ggcctcccgc tgggggccca ctatgccaaa
   137581 agcgagagaa accccatccc tctctttcct ttttacgccc ccatgtccct cccgtgtggc
   137641 gacatggggg cgtaaaaggg ggatcctatc aacttgttcc gacctaggat aataagctca
   137701 tgggcttggt cttacttcac cgtcgagaaa cgaaagaaga cttccatctc caagtttaac
   137761 tcaggcgtag ctcgcttctt tttgggtgtg aagcggtgtc aaaccaaaat acccaacaag
   137821 cattagctct ccctgaaaag gaggtgatcc agccgcacct tccagtacgg ctaccttgtt
   137881 acgacttcac tccagtcact agccctgcct tcggcacccc cctccttgcg gttaaggtaa
   137941 cgacttcggg catggccagc tcccatagtg tgacgggcgg tgtgtacaag gcccgggaac
   138001 gaattcaccg ccgtatggct gaccggcgat tactagcgat tccggcttca tgcaggcgag
   138061 ttgcagcctg caatccgaac tgaggacggg tttttggagt tagctcaccc tcgcgggatc
   138121 gcgacccttt gtcccggcca ttgtagcacg tgtgtcgccc agggcataag gggcatgatg
   138181 acttgacgtc atcctcacct tcctccggct tatcaccggc agtctgctca gggttccaaa
   138241 ctcaacggtg gcaactaagc acgagggttg cgctcgttgc gggacttaac ccaacacctt
   138301 acggcacgag ctgacgacag ccatgcacca cctgtgtccg cgttcccgaa ggcacccctc
   138361 tctttcaaga ggattcgcgg catgtcaagc cctggtaagg ttcttcgctt tgcatcgaat
   138421 taaaccacat gctccaccgc ttgtgcgggc ccccgtcaat tcctttgagt ttcattcttg
   138481 cgaacgtact ccccaggcgg gatacttaac gcgttagcta cagcactgca cgggtcgata
   138541 cgcgcagcgc ctagtatcca tcgtttacgg ctaggactac tggggtatct aatcccattc
   138601 gctcccctag ctttcgtctc tcagtgtcag tgtcggccca gcagagtgct ttcgccgttg
   138661 gtgttctttc cgatctctac gcatttcacc gctccaccgg aaattccctc tgcccctacc
   138721 gtactccagc ttggtagttt ccaccgcctg tccagggttg agccctggga tttgacggcg
   138781 gacttaaaaa gccacctaca gacgctttac gcccaatcat tccggataac gcttgcatcc
   138841 tctgtattac cgcggctgct ggcacagagt tagccgatgc ttattcccca gataccgtca
   138901 ttgcttcttc tccgggaaaa gaagttcacg acccgtgggc cttctacctc cacgcggcat
   138961 tgctccgtca ggctttcgcc cattgcggaa aattccccac tgctgcctcc cgtaggagtc
   139021 tgggccgtgt ctcagtccca gtgtggctga tcatcctctc ggaccagcta ctgatcatcg
   139081 ccttggtaag ctattgcctc accaactagc taatcagacg cgagcccctc ctcgggcgga
   139141 ttcctccttt tgctcctcag cctacggggt attagcagcc gtttccagct gttgttcccc
   139201 tcccaagggc aggttcttac gcgttactca cccgtccgcc actggaaaca ccacttcccg
   139261 tccgacttgc atgtgttaag catgccgcca gcgttcatcc tgagccagga tcgaactctc
   139321 catgagattc atagttgcat tacttatagc ttccttgttc gtagacaaag ctgattcgga
   139381 attgtctttc attccaaggc ataacttgta tccatgcgct tcatattcgc ctggagttcg
   139441 ctcccagaaa tatagccatc cctaccccct cacgtcaatc ccacgagcct cttatccatt
   139501 cttattcgat cacggcgggg gggcaagtca aaatagaaaa actcacaact catattgggt
   139561 ttagggataa tcaggctcga actgatgact tccaccacgt caaggtgaca ctctaccgct
   139621 gagttatatc ccttccctgc ccccaccaag aaatagaact gactaatcct aaggcaaagg
   139681 gtcgagaaac tcaacgccac tattcttgaa caacttggaa ccgggccttc ctttcgcact
   139741 attacggata cgaaatgaat ggaatgggaa aaattggatt caattgtcaa ctgctcctag
   139801 aaataggatt gactacggat tcgaaccata gcacatgctt tcataaaacc gtacgattct
   139861 cccgatctaa atcaagcagg ttttacatga agaagttcta ttcgatacgg gtaggagaag
   139921 cggtattctt aaaaaaatag cgaaatcaga accaagtcaa gatgatacgg atcaacccct
   139981 tcttcttgcg caaaagatct taccatttcc gaaggaaccg gagttccatc tcttttcgat
   140041 ttccattcaa gagttcttat gtctttccac gcccctttaa gaccccgaaa aattgacaaa
   140101 acgattaact acttcattta tgaatttcat agtaatagaa atacatgtct accgaaacag
   140161 aattttgaac ttgctatcct cttgcctagc aggcaaagat ttgcctccgt ggaaaagatg
   140221 attcattcgc atgaagatga aagtccaact acattgcatt gccagaatgc atgttgtata
   140281 tttgaaagag gttgacctcc ttgcttctct catggtacaa tcctcttccc gccgagcccc
   140341 ctttctcctc ggtccacaga gacaaaatgt aggactggtg ccaacagtta atcacggaag
   140401 aaaggactca ctgagccggg ataactaact aatactaatc taatactaat agaatcaaaa
   140461 tactaataga atagaaaaga actgtctttt ctgtatactt atgtatactt tccccggttc
   140521 cgttgctacc gcgggcttta cgcaatcgat cggatcatat agatatccct tcaacacaac
   140581 ataggtcgtc gaaaggatct cggagaccca ccaaagcacg aaagccagga tctttcagaa
   140641 aatggattcc cattcgaaga gtgcataacc gcatggataa gctcacacta acccgtcaat
   140701 ttgggatcca attcgggatt ttccttggga ggtatcggga aggaattgga atggaataat
   140761 atcgattcat atagatacag aagaaacggt tctctatgga ttcaaatgct gtacctatgg
   140821 gatagggata gagaaagagg aaaaaaccga agatttcaca tagtactttt gatcgaaaaa
   140881 gaaatccgat ttatttcgta cccttcgctc aatgagaaaa tggatcagat tcgataggat
   140941 caaacctatg ggacttaagg aatgatggaa gggaataaaa taaaaaaaag aaataaaaaa
   141001 agaaaagaga gggaaaaaaa ataataaaga aataagtaaa taaaaagaaa gtagaagaac
   141061 ccagattcaa aatgaacaaa ttcaaacttg aaaaggatct ttctgattct cgaagaatga
   141121 ggggcaaagg gattgatcga gaaagatctc ttgttcttat tataagatcg tgtgattgga
   141181 tccgcagatg tttgttaaaa agagaataat cttctccttt gagaataatc aaaaaaggaa
   141241 agtgttcaat tggaacatga aaacgtgact gaattggtcc tagttactct tcgggacgga
   141301 gtggaagaag ggaggagatt atcgaacgag gaaaaggacc cgatgacttc gaaagaattg
   141361 aacgaggagc cgtatgaggc gaaaatctca tgtacggttc tgtagagtgg cagtaagggt
   141421 gacttatctg tcaacttttc cactatcacc cccaaaaaac caaactctgc cttacgtaaa
   141481 gttgccagag tacgattaac ctctgggttt gaaatcactg cttatatacc tggtattggc
   141541 cataattcac aagaacattc tgtagtctta gtaagagggg ggagggttaa agatttaccc
   141601 ggtgtgagat atcacattgt tcgaggaacc ctagatgctg tcggagtaaa ggatcgtcaa
   141661 caagggcgtt ctagtgcgtt gtagattctt atccaagact tgtatcattt gatgatgcca
   141721 tgtgaatcgc tagaaacatg tgaagtgtat ggctaaccca ataacgaaag tttcgtaagg
   141781 ggactggagc aggctaccgt gagacaaaag atcttctttc taaagagatt cgattcggaa
   141841 ctattatatg tccaaggtcc aatattgaaa taatttcaga agttttccct gactttgtcc
   141901 gtgtcaacaa acaattcgaa atgtctcgac ttttttagaa caggtccggg tcaaatagca
   141961 atgattcgaa gcacttcttt ttacactatt tacactattt cggaaaccca aggactcaat
   142021 cgtatggata tgtaaaatac aggatttcca atcctagcag gaaagggggg gggaaacgga
   142081 tactcaattt aaagtgagta aacagaattc catatgtatc tatgagatcg agtatggaat
   142141 tctgtggaaa gccgtattcg atgaaagtcg tatgtacggc ttggagggag atctttcata
   142201 tctttcgaga tccaccctac aatatggggt caaaaagcca aaataaatga ttttagccct
   142261 tataaaaaga aaactgattc ttgaacccct ttcgcgctca tgtcacgtcg aggtactaca
   142321 gaagaaaaaa ctgcaaaatc cgatccaatt tatcgtaatc gattagttaa catgttggtt
   142381 aaccgtattc tgaaacacgg aaaaaaatca ttggcttatc aaattatcta tcgagccttg
   142441 aaaaagattc aacaaaagac agaaaaaaat ccactatccg ttttacgtca agcaatacgt
   142501 ggagtaactc ccgatatagc agtaaaagca agacgtgtag gtggatcgac tcatcaagtt
   142561 cccattgaaa taggatccgc acaaggaaaa gcacttgccg ttcgttggtt attaggggca
   142621 tcccgaaaac gtccgggtcg aaatatgact ttcaaattaa gttccgaatt agtggatgct
   142681 gccaaaggga gtggcgatgc catacgcaaa aaggaagaga ctcatagaat ggcagaggca
   142741 aatagagctt ttgcacattt tcgttaatcc atgaacaggg tctatataga cacatagatc
   142801 catggatcca tacatctcga tcggaaaaga atcaatagaa aaaagaaaaa gaaagaatcg
   142861 gaattgatcg atatatttct cgaaacaaac gaaaaggaaa cgaaagatga aacagaaatc
   142921 atggatcaac taagccctct cggggacttg cttaagaata agaaagagga atctcatgta
   142981 aataccatgg aataaggttt gatcctattc atggagattc cgtaaatatt ccattccaaa
   143041 aatagaaagt tcgaaacaat tgggattttt ttggagattg gatgcagtta ctaattcatg
   143101 atctggcatg tacagaatga aaacttcatt ctcgattcta cgagaatttt tatgaaagcc
   143161 tttcattttc ttctcttcga tggaagtttt attttcccag aatgtatcct aatttttggc
   143221 ctaattattc ttctgatgat cgattcaacc tctgatcaaa aagatatacc ttggttctat
   143281 ttcatctctt caacaagttt agtaatgagc ataacggccc tattgttccg atggagagaa
   143341 gaacctatga ttagcttttc gggaaatttc caaacgaaca atttcaacga aatctttcaa
   143401 tttcttattt tactgtgttc aactctatgt attcctctat ccgtggagta cattgaatgt
   143461 acagaaatgg ctataacgga gtttctgtta ttcatattaa cagctactct aggaggaatg
   143521 tttttatgcg gtgctaacga tttaataact atctttgtag ctccagaatg tttcagttta
   143581 tgctcctacc ttttatctgg atataccaag aaagacgtac ggtctaatga ggctactatg
   143641 aaatatttac tcatgggtgg ggcaagctct tctattctgg ttcatggttt ctcttggcta
   143701 tatggttcat ccgggggaga gatcgagctt caagaaatag tgaatggtct tatcaataca
   143761 caaatgtata actccccagg aatttcaatt gcgcttatat tcatcactgt aggaattggg
   143821 ttcaagcttt ccccagcccc ttctcatcaa tggactcctg acgtatacga aggagtgcgg
   143881 ttcgttcgaa aaattcctac ctctctatat atctctgaga tgtttggatt tttcaaaact
   143941 tcatggacat gcagaagaga aatgctatcc ccactcggac caagacataa ctttatactt
   144001 gttcaaataa caattaaggt gaagcagggt caggaacaac aaatctcttt atgataaaca
   144061 gatccatttt gcaagttcgt tattacgggt agttcctaca aaggatcgga ctaatgacgt
   144121 atacaatact tgaattctcg atgtagatgc tacagagttg gttctcatcc ttcagagact
   144181 acgagtgtaa taggagcatc cgtcgacaaa aggatcaccc taagatgatc atctcatggc
   144241 tattgagaac gaatcaaatc agatggttct atttctcaat ctttctgact tgctcctacg
   144301 gaaccaaggt cgaaaagatt gagaaaaatc agtcattcac aaccactgat gaaggattcc
   144361 tcgaaaagtt aaggattagt aatccttttt cgaaatcgaa tggattcgat cttatacata
   144421 cgcgaggaag gtaatcaaaa aagaaagaag atgagttctt ctttactttt atcacttagg
   144481 agccgtgcga gatgaaagtc tcatgcacgg ttttgaatga gagaaagaag tgaggaatcc
   144541 tcttttcgac tctgactctc ccactccagt cgttgctttt ctttctgtta cttcgaaagt
   144601 agctgcttca gcttcagcca ctcgaatttt cgatattcct ttttatttct catcaaacga
   144661 atggcatctt cttctggaaa tcctagctat tcttagcatg atattgggga atctcattgc
   144721 tattactcaa acaagcatga aacgtatgct tgcatattcg tccataggtc aaatcggata
   144781 tgtaattatt ggaataattg ttggagactc aaatggtgga tatgcgagca tgataactta
   144841 tatgctgttc tatatctcca tgaatctagg aacttttgct tgcattgtat catttggtct
   144901 acgtaccgga actgataaca ttcgagatta tgcgggatta tacacaaaag atcctttttt
   144961 ggctctctct ttagctctat gtctcttatc cctaggaggt cttcctccac tagcaggttt
   145021 tttcggaaaa ctctatttat tctggtgtgg atggcaggca ggcctatatt tcttggtttc
   145081 aataggactc cttacgagcg ttgtttctat ctactattat ctaaaaataa tcaagttatt
   145141 aatgactgga cgaaaccaag aaataacccc tcacgtgcga aattatagaa gatccccttt
   145201 aagatcaaac aattccatcg aattgagtat gattgtatgt gtgatagcat ctactatacc
   145261 aggaatatca atgaacccga ttattgcaat tgctcaggat accctttttt agcttctagt
   145321 tagcttctag aatcgatttc ttagttcaag atccctctta ctaactggaa tcaaagaatt
   145381 agtagatctg ttccgcccaa aatgggaatg ggctagggtt atgaacttat aatctataat
   145441 ctgatgatcg agtcgattcc atgattataa gttcattcca taccggacca gaccggaata
   145501 ggattctcat tatgagaagg ggtcattcga gcgtatctaa atagatacta tgtttccata
   145561 tggatcccta cgtcgttaca ttccatttag gattaggaat aggcgtaatc ggacctgctt
   145621 tttccatatc tctcgttatt tgggacctta ttcacctctt ttggcttcta ttgaatcgag
   145681 aaatcggttt gattgtccat ctttttgata taatattaat atagataata tataaggcat
   145741 cctccggata attcaaatcg aagcaattgg atgtccgatt ggggcctata tgacatgacc
   145801 gatcaataga aatactccaa cactccacct ttgtcatata ttccatacat cacactagat
   145861 agatatcatc ttcatggaat acgattcact ttcaagatgc cttggtggtg aaatggtaga
   145921 cacgcgagac tcaaaatctc gtgctaaaga gcgtggaggt tcgagtcctc ttcaaggcat
   145981 aatattgaga atgctcattg aatgagcaat tcaataagag atctcggatc gaatcggtat
   146041 tgatataccg attcgatccg agatcttgga attggaataa gttcggcagc ggatcgcgaa
   146101 atcttgggga tcttctctat ctaatgaatg gggagtccgc tttgaaatcg tccgccctgc
   146161 acccaccccc cgagtatatg cttcaacagg aatcacacaa gggtagattg atacaatata
   146221 aacctctggt aaaatgcccg cctgtaaccc agcagataaa gtacattaca tagtccgttt
   146281 ttagtaatag ctctggtggt tcgctgttca agaattcttg tttaagcagt tcataccatc
   146341 catacatagt gttttgatct aagatttcaa ttcttctatg tttcagcagt agcatattgt
   146401 tccatggagc taaggtccaa aatatggaag aaactggtgt ttccacgact ctaccaccca
   146461 gtcaattatg ttccacttaa tccctatttc atggccgcat atctttccgg ctaagtaatg
   146521 ggaaaccttt ctcctgttac atgaatccaa ttttcatttc atccgggaaa agccatcttt
   146581 ttctcaacaa tgtctttgtc atttgatcca atagcgttcc gttagatagg aacagatttg
   146641 ataaatactg ataactctcg gatggagtat tagaacggaa aaatccatta gataatgaac
   146701 tattggttct aagccatctc tggcgatgaa tcaacaattc gaagtgcttt tcttgcgtat
   146761 tcttgataaa ccagcgttta gatatagatg taggaggatc tgtttcggaa gtaagaagcc
   146821 cctttgacat ctcttcatct gcaaagaatt ctcgatgtga aaacacagag acaaggggct
   146881 gatctttgaa taggaaaaag agtggatccg cagggtccca aatgaattgg cttattcgaa
   146941 aaaagccttg ttctttggaa gatctatctc gtgtctggta ctgcatggtt ctactctgca
   147001 agaactccga atcattctct tgaagctcat ccttttcatc ataaatgatc cgcttgcccc
   147061 gaaatgaccc cgcccgatag ggaaatccca atgaattggg cctttcgata caatcaaata
   147121 gaaagcccca ggggcgccat attctaggag cccagactat gtgattgaat aaatcctcct
   147181 ctatctgttg cgggtcgagg actccttctc cttctccttc cccttcttca aactccgatt
   147241 cgtatttttc atagagaaat ctctgatcaa cgatagaaca agatccattt tgcatcatat
   147301 ctaagggatt ccttggttcg ggccgaagaa gcaatgtcac tcgatcatta tcaaaccgac
   147361 tgcaatcttt ttctgtctgt gaggatccca ccagagcgcc ttctacttct aataggccat
   147421 gaactagatc agaatcattc tcaacgagtc cagaagaagt gatcccgttt ttttcatcgg
   147481 gtccgggtat agaccaaagg tcttgagcga ccgatccggc agaacaactc aaaagataaa
   147541 gaagtatcgt taatttcttc atgctcgttc caagttcgaa gtaccatttg tacaaataag
   147601 aatccccttc gttacatgat ttcttcttca tatagataga tagaggatct atggggcaat
   147661 tacttagaag tacattttgt gcaacagccc ttcctatctg atagaaaagg atcccatgat
   147721 cctgaaccga tcttacctgg gatcgcaaat cccaagtttg tctatgaaga gcggatcgaa
   147781 ttgtattagt gtctataatt gatttcttct gtgtaatact aatcgatagg gcctcattgg
   147841 taagtgctac aagatctcgt gcattggaac ccatggttat ggacccgaat ccattagtat
   147901 ggaacatttt cttttccaag tgaaatcccc tagtatatga aagagtgaaa aagtgctttc
   147961 gttgttgtgg aataagaagc cttcgtatct taatgcatgt atttaattta ttcggggcta
   148021 ttagagcggg atccactttt tggggaatat gagtcgaagc aataacaaga atatttctag
   148081 tggaacatct ttcacaatcc ctggagagat agttcactaa tagaccgagg gataagtcat
   148141 tcgactcatt cacatccaga tcatgaatgt ttggaatcca tattatgcaa ggagacattg
   148201 cttttgctaa ttcgaattga agggtgatat aaaatcggcc tatttccgac atcatatcga
   148261 tagttagcgc attcatcata gttagaagct ccagctccgt atcaaggtca cgatctatat
   148321 cgtcactagc atcaatatcg tcactatcat caatatcgat atcatcaata agaaaacctt
   148381 taggcttggt atccaggaac ttgttcagaa atactgtaat gaaaggaaca taggagtttg
   148441 tcgctaggta tttgaccaaa tgggagcgcc cggttcctat agaacctatc actaaaatac
   148501 ccctagaggg ggatagggct aggcggagcg aaaagggttt tccatgagat gggaaatgaa
   148561 aactattagc cccacacgaa gtttgtgaat aagtgattgt ctgataatga gcaaggaata
   148621 tccgtctttc tgctaaacag ggtgaattga actcataatt cattaaatgc tttttatgaa
   148681 tgtcaactaa gtatcgtaag taaattgttc ccggctgttc aatcatttga taaccagagt
   148741 cattctttga taaatgatca ctatgagtca gactcaatag aatttgatca atcctttttt
   148801 ctgtcgttaa ggtggagaac tgaaccaaga attctctttc tttatcatca atcgaatcac
   148861 cgttcgcgac ccaggattct attttatcat caatccaatc accgttcacc ttttttcttt
   148921 ttcttatcaa tgaatggatc tctttacttg tatgacttag atgtctcgta tttctcgaaa
   148981 aagtgattcg attgatggga tttggtatga gacttatgag atcgatgata ttgatgagat
   149041 tgatattcaa atctttcgtc ttagaacgta ttgatttaac cccatcagcg ggaccaccac
   149101 cccatagcat gttgccgcca aaagcagaac cccgtatttc ttctagagaa tctcctaatt
   149161 gttccagagc aactagaaaa agattcttta accagaaaga attccgttca gatgtgggat
   149221 acctatccag aagttttcgc aactcaatca tgtatgatgg aatcatcaaa gatttgacct
   149281 tttcgaactc tgtctgtaac tcaccatagg ctcgggaaac aaagagaaga tgtgtacgaa
   149341 cgagatatcc agcaacaaga agaaggaaaa ggattgaata gaggaactcc cgaacatttg
   149401 gcgatctcag atgtgtcgat atcaatggtg actcattatt tcgatgaatc atttcttcgg
   149461 acagaagaag attatgtaaa cacttactcg aaatctcact tatcagattc cattgtggaa
   149521 gacacaattt tttctgaaga attcgccatg atatatctga tccatgcata atatcatgaa
   149581 aaatggatac aaatttttga ctgctactta gtaccggcaa taggtctgaa aaagtatcta
   149641 aaaatatcaa atttagatat ttgtaccctg tcgaagtaag gaaccacggc atatatgttt
   149701 ggaatagatt ccattttgag agagttgaaa aagcactgtc tcgttgaaag gttctataca
   149761 tctgcccttt ctcaacgcat ttctttagac aaagactccg ttttttcctc ttttcggatg
   149821 gtaaatattt ctcagaacat ggagtgtgaa tcaaacccat gtttgaattg aaattgagat
   149881 actgaggcaa gttcttctct tctgaatcag atagattcat atctgaaaga ggttgacaat
   149941 aagttctttc aaaattgact atttgtccct ctgttagagg tgttccagaa atggctgcga
   150001 tcgagtaaac agctctacga actaatagat cggatcgaat tggaaaatgg aaagatttgt
   150061 acaagttata cctttcgtca ccactttgtg gaaaatcgtt aggtatgaat atgttagata
   150121 cctgtgactc gattggtgaa atagtatctc tctccaaaaa agcatgtttt tttttaccgc
   150181 cgcacaaaga aaatattttg ttgcgaatga acaagatatg gaggaattgt ccatacgtaa
   150241 aatcataatt tttgatacgg gccttttcca cataaaaggg gaatcttttg ttacaataga
   150301 agcggaagcg ttgtggatta ttcaagaatc gaagtcgatt tgctttataa aaagaagata
   150361 tcaatgaact tctatgaaat ggtttcacag gattcagcca attgtcttga tcgtcggata
   150421 tcattgagaa atagaaatcc gtgttatcaa aagatttcct gcgattattt ctagtatgga
   150481 atgagtcaat catccacttt ggtatcttat tgaacaaaaa tggtgatatt atccctccat
   150541 tgatcaagaa tttcgatttt tgggaagtat tatgatcatc caataagaag ggtttcaatt
   150601 ttttcaaatg aacgatttga agacctattg attctaacaa ccgattgcag agttgatcat
   150661 tcggaccttt caattcatag atgtgggtct cagacctatg aatggggata ttcccgaaac
   150721 tcacaaagaa aaaaggaagt gagttagaca aaaagaaaag caacttggac aaaaagagaa
   150781 ggaacttgga caaaaagaaa cgaagtgact tagacaaatc ttttttgtcg ataacctcag
   150841 accaatcaat cgaatattga ttaatacgta atcgatcgaa cactacttga aaatggctct
   150901 tctgctcaga aacggaatgt tccaaatgct cctggaaatt cttgctccca ttggaccatt
   150961 tgtatctata tgcattagga tcccgattca tgaatctctc ggttcgagaa atcaaaataa
   151021 gaggatcgaa ccatttcttc tgactctttt tcaaattcga taaatgttgg ttgatcgtat
   151081 atttcattat agttctatga ttcagagtat catttcctat ttgatccctt tgaattccat
   151141 attcgaagtt gcgatcggat ctattcatta aaaagaatcg attcaataca tttcttatgt
   151201 acccataggt gctatattgg atttgaatcc gatttcggat caatctatat tgattgactg
   151261 cctccattat gttgttgcta gcaaatacca ctatttttgg ttttggatct tccaaatcat
   151321 tcccgcagga gatccggacc catttttttc tgatccttcg ataaaaagat tcattctctt
   151381 cataaaaaat aggaggtaga accaataaag atttcttttt cgattcatcc ctggagttga
   151441 atacctcatt caagaatagt ttttgatcca atccgtagga atcaatagaa aaggaaaatc
   151501 ccttatgata caccagatcc ggctcggtta ttgatagagt gaatagatct gccatttctt
   151561 gaaatctctc ttctgattca aaatcgtggt gtaacgtgta ttcccccctg ttccggtcat
   151621 ggaatagatg aaataaatga tttttgttta agaatgaaat cttattggaa ctttccatat
   151681 ccagttcatc cttcggaacc atatcacatc ccggatctga tgaaatagga tgaattgaga
   151741 cggtattttg taaatacgta attatcttga atatattaac tatttcttta ttttccgatc
   151801 gcctggaagg gacaaaagaa acatcttgtt ctttcttcaa caatttctga tctctagtgg
   151861 acctctcagt aggattcgaa cccagatgaa gttctgacca tctgtcagag aaaaaagaac
   151921 gaatggatct tgtaggattc ccaagaaatt cttcgatttc ttccggaagc agatgcttat
   151981 tcatctgcct ttcacgttcc gtgaatagcc gggacattga ggaatatcca gaaaggcatt
   152041 tagggaatcg gtctgattct atctctgttc gttccgtttg aagaaaggaa ggatcccaaa
   152101 gaatcgatct ttcttttagt tgttgaatct ctctttgatt gatcaatgtg tgatattccg
   152161 aatcctcatt actaaatgaa tcgaaatgat ctctggattg atcagaagat cctttcaatt
   152221 ggctagaatc cgttacttga acgaaactag atcttgtgga atcatattga atatttgacg
   152281 atacattccg taccttgcta aaaaatcgat ccttgtttac caaccacaca ttgtctaagc
   152341 aaatccaatt ctctctcgat atcttcctca aaaaatccga ttcgtgcgga ttcttccccc
   152401 aactaacgaa gagatcttgg cggaattgcc acatatgaaa ttgagcacaa ttttgcaaag
   152461 aaatagccca cttgtttctc gagaagagat gggcaaaacg ctcaatatca tttgattgaa
   152521 tagctgaccc agctccttgt tgtttgaaga aaccctccac ttcaattggt attttttcac
   152581 gaaaagcaaa catgagataa caaatcgagt ctttcactaa gatttcgaat agctgtcccg
   152641 aattcaagtt gattatgttt cgcctcttac tcggagaaag acgatcaaac aattcccaac
   152701 catggtcctt gcggatcgga tcatccatat aatatacaaa aggaaactcc agatatttga
   152761 tatctttctc tttgaatgag atctcaattc cagcgacggt ttcattagat atcttacaac
   152821 cagaatccct cttttttccg agccggttcc tccaccaccg cgaaccccag ttagattcag
   152881 gcatgataca ctttttagtt attgggagaa cccaagtact ctctttcgga tccaggaaaa
   152941 agctctctga gatctttttt ccttttggaa gatccaggag cgaaacaatc aacctattga
   153001 tattggaaga cccaaaagat tcttccaatg tatcatttct gggtccaatg gaattcatag
   153061 gtataggaag aagccccgtc aaatagagat tttttcttgc gaccatattt cgattgttaa
   153121 tacgatatat aaggatcgct actacaaata gtactacacc cttgatcgtg aaatatcgat
   153181 tgcttgttga accctgtgaa ttgcgtgaaa gtaggatact caaaattcgt gggtccaaga
   153241 gttttataaa acgttcttgg tggaaaaaaa tgtgaatgaa agatcccact gaattgaatt
   153301 gggtccatga atctaagaaa tagtgagaat tcttgacctc tctcaatatc tctctcaatt
   153361 cgaaaatcca ggatttgaat tgatgtcctt tcattgattc ctcctaaatt gcattgattt
   153421 atcctaaaga tttcatttca attggaattt ggttattcac catgtacgag gatccccact
   153481 aagcatccat ggctgaatgg ttaaagcgcc caactcataa ttggcgaatt cgtaggttca
   153541 attcctactg gatgcacgcc aatgggaccc tccaataagt ctattggaat tggctctgta
   153601 tcaatggaat ctcatcatct atacataacg aattggtgtg gtatattcat atcataacat
   153661 atgaacagta agaactagca ttcttattga gactcgaact catagggaag aaaatagatt
   153721 tatggatgga atcaaatatg cagtatttac agacaaaagt attcggttat tggggaaaaa
   153781 tcaatatact tctaatgtcg aatcaggatc aactaggaca gaaataaagc attgggtcga
   153841 actcttcttt ggtgtcaagg taatagctat gaatagtcat caactccccc gaaagggtag
   153901 aagaatggga cccattatgg gacatacaat gcattacaga cgtatgatca ttacgcttca
   153961 accgggttat tctattccac ctcttagaaa gaaaagaact taaatcaaaa tacttaagag
   154021 catggcgata catttataca aaacttctac cccgagcaca cgcaatggag ccgtagacag
   154081 tcaagtgaaa tccaatccac gaaataattt gatctatgga cagcatcgtt gtggtaaagg
   154141 tcgtaatgcc agaggaatca ttaccgcagg gcatagaggg ggaggtcata agcgtctata
   154201 ccgtaaaatc gattttagac ggaatgaaaa agacatatat ggtagaatcg taaccataga
   154261 atacgaccct aatcgaaatg catacatttg tctcatacac tatggggatg gtgagaagag
   154321 atatatttta catcccagag gggctataat tggagatacc attgtttctg gtacagaagt
   154381 tcctataaaa atgggaaatg ccctaccttt gagtgcggtt tgaactattg atttacgtaa
   154441 ttggaagtaa ccaattaggt ttacgacgaa acctagaaat cgatcactga tccaattcga
   154501 gtacctctac aggatagacc tcaacagaaa actgaagagt aacggcagca agtgattgag
   154561 ttcagtagtt cctcatataa aattattgac tctagagata tagtaatatg gagaagacaa
   154621 aattgtttca agcgccgaca gaaccagaag cgccccttgt ttcaaagaga ggaagacggg
   154681 ttattcacat ttgatttgat ggtcagaggc gaattgaaag ctaagcagtg gtaattctaa
   154741 agatttcccg ggggaaaaat agagacgtct cctacgttac ccataatatg tggaagtatc
   154801 gacgtaattt catagagtca ttcggtctga atgctacatg aagaacataa gccagatgac
   154861 ggaacaggaa gacctaggat gtagaagatc agaacatgag tgattcggca gatttggatt
   154921 ctatatatcc actcatgtgg tacttcatta tatgatatat ataagatcca tctgtataga
   154981 tatcatcatc tacatccaga aagccgtatg ctttggaaga agcttgtaca gtttgggaag
   155041 gggttttgat tgatcaaaaa gacgaatcta cttcaaccga tatgccctta ggcacagcca
   155101 tacataacat agaaatcaca cttggaaagg gtggacaatt agctagagct gcgggtgctg
   155161 tagcgaaact gattgcaaaa gagggtaaat cggccgcatt aaaattaccc tctggggagg
   155221 tccgtttgat atccaaaaac tgctcagcaa cagtcggaca agtagggaat gttggggtga
   155281 accagaaaag tttgggtaga gccggatcga aatgttggct aggtaagcgt cctgtagtaa
   155341 gaggagtagt tatgaaccct gtagaccacc cccatggggg tggtgaagga agggctccaa
   155401 ttggtagaaa aagacccgca accccttggg gttatcctgc acttggaaga agaagtagaa
   155461 aaaggaataa atatagtgat aatttgattc ttcgccgccg tagtaaatag gagagaaaat
   155521 ccaaattatt tttacaattt acaaaagaaa aaaataggag ttaattaact gtgacacgtt
   155581 cactaa
//
