# Supplementary material for: Plastome comparative genomics in maples resolves the infrageneric backbone relationships
Source: PeerJ. 2020 Jul 13;8:e9483. doi: 10.7717/peerj.9483 (PMC7365138; doi:10.7717/peerj.9483)
Supplement: Data S1 [file peerj-08-9483-s007.zip › Acer_platanoides.gb]

LOCUS       Acer_platanoides      156385 bp    DNA     circular     21-DEC-2019
DEFINITION  Acer_plata chloroplast.
ACCESSION   Acer_plata
KEYWORDS    .
SOURCE      chloroplast Acer_plata
  ORGANISM  Acer_plata
            Acer_plata; REFERENCE 1 (bases 1 to 156385) AUTHORS Tillich,M.,
            Lehwark,P., Pellizzer,T., Ulbricht-Jones, E.S., Fischer, A., Bock,
            R. and Greiner,S.
COMMENT     GeSeq Version 1.73 Job GeSeqJob-20190601-103301                    
            Subjob        Acer_platanoides_M291_CP                             
            Creator       anonymous                                            
            Program       blat                                                 
                          blatxcutoff=25                     blatncutoff=85    
                              annotate_ir=true               shortmatches=false
                              mpimpchlororefset=true                           
                              ncbirefs=NC_030343.1                             
                Program       HMMER                                            
                              ref=hmm_db_cp-ref5.2_cds                         
                Program       ARAGORN v1.2.38                                  
                              gcode=gcbact                   maxintronlen=3000 
                              intronoverlap=false            fixintron=false   
                              lowscoring=false               circular=true     
                Program       ARWEN v1.2.3 disabled                            
                Program       tRNAscan-SE v1.3.1 disabled                      
                Program       tRNAscan-SE v2.0.3 disabled                      
                Program       RNA Editing disabled                             
                Submitted     24 Jun 2019 02:33:23 GMT                         
                Started       24 Jun 2019 02:49:07 GMT                         
                Finished      24 Jun 2019 02:50:17 GMT.
FEATURES             Location/Qualifiers
     misc_feature    1..86098
                     /standard_name="LSC"
     tRNA            complement(10..84)
                     /gene="trnH-GUG"
                     /product="tRNA-His"
     gene            complement(10..84)
                     /gene="trnH-GUG"
                     /locus_tag="BAR07_gt001"
                     /db_xref="GeneID:27983468"
     CDS             complement(483..1544)
                     /gene="psbA"
                     /product="photosystem II Q protein (D1)"
                     /translation="MTAILERRESERLWGRFCNWITSTENRLYIGWFGVLMIPTLLTA
                     TSVFIIAFIAAPPVDIDGIREPVSGSLLYGNNIISGAIIPTSAAIGLHFYPIWEAASV
                     DEWLYNGGPYELIVLHFLLGVACYMGREWELSFRLGMRPWIAVAYSAPVAAATAVFLI
                     YPIGQGSFSDGMPLGISGTFNFMIVFQAEHNILMHPFHMLGVAGVFGGSLFSAMHGSL
                     VTSSLIRETTENESANEGYRFGQEEETYNIVAAHGYFGRLIFQYASFNNSRSLHFFLA
                     AWPVVGIWFTALGISTMAFNLNGFNFNQSVVDSQGRVINTWADIINRANLGMEVMHER
                     NAHNFPLDLAAIEAPSKNG"
     gene            complement(483..1544)
                     /gene="psbA"
                     /locus_tag="BAR07_gp089"
                     /db_xref="GeneID:27983579"
     tRNA            join(complement(4350..4386),complement(1827..1861))
                     /gene="trnK-UUU"
                     /product="tRNA-Lys"
     gene            complement(1827..4386)
                     /gene="trnK-UUU"
                     /locus_tag="BAR07_gt002"
                     /db_xref="GeneID:27983503"
     CDS             complement(2078..3616)
                     /gene="matK"
                     /product="maturase K"
     gene            complement(2078..3616)
                     /gene="matK"
                     /locus_tag="BAR07_gp088"
                     /db_xref="GeneID:27983477"
     CDS             join(complement(6327..6365),complement(5303..5512))
                     /gene="rps16"
                     /product="30S ribosomal protein S16"
     gene            complement(5303..6365)
                     /gene="rps16"
                     /locus_tag="BAR07_gp087"
                     /db_xref="GeneID:27983486"
     tRNA            complement(7466..7537)
                     /gene="trnQ-UUG"
                     /product="tRNA-Gln"
     gene            complement(7466..7537)
                     /gene="trnQ-UUG"
                     /locus_tag="BAR07_gt003"
                     /db_xref="GeneID:27983505"
     CDS             7891..8076
                     /gene="psbK"
                     /product="photosystem II protein K"
     gene            7891..8076
                     /gene="psbK"
                     /locus_tag="BAR07_gp086"
                     /db_xref="GeneID:27983591"
     CDS             8467..8577
                     /gene="psbI"
                     /product="photosystem II protein I"
     gene            8467..8577
                     /gene="psbI"
                     /locus_tag="BAR07_gp085"
                     /db_xref="GeneID:27983550"
     tRNA            complement(8749..8836)
                     /gene="trnS-GCU"
                     /product="tRNA-Ser"
     gene            complement(8749..8836)
                     /gene="trnS-GCU"
                     /locus_tag="BAR07_gt004"
                     /db_xref="GeneID:27983564"
     tRNA            join(9638..9661,10381..10428)
                     /gene="trnG-UCC"
                     /product="tRNA-Gly"
     gene            9638..10428
                     /gene="trnG-UCC"
     tRNA            10623..10694
                     /gene="trnR-UCU"
                     /product="tRNA-Arg"
     gene            10623..10694
                     /gene="trnR-UCU"
                     /locus_tag="BAR07_gt006"
                     /db_xref="GeneID:27983513"
     CDS             complement(10957..12480)
                     /gene="atpA"
                     /product="ATP synthase CF1 alpha chain"
     gene            complement(10957..12480)
                     /gene="atpA"
                     /locus_tag="BAR07_gp084"
                     /db_xref="GeneID:27983592"
     CDS             join(complement(13696..13854),complement(12533..12940))
                     /gene="atpF"
                     /product="ATP synthase CF0 B chain"
     gene            complement(12533..13854)
                     /gene="atpF"
                     /locus_tag="BAR07_gp083"
                     /db_xref="GeneID:27983488"
     CDS             complement(13913..14158)
                     /gene="atpH"
                     /product="ATP synthase CF0 C chain"
     gene            complement(13913..14158)
                     /gene="atpH"
                     /locus_tag="BAR07_gp082"
                     /db_xref="GeneID:27983499"
     CDS             complement(15308..16051)
                     /gene="atpI"
                     /product="ATP synthase CF0 A chain"
     gene            complement(15308..16051)
                     /gene="atpI"
                     /locus_tag="BAR07_gp081"
                     /db_xref="GeneID:27983543"
     CDS             complement(16282..16914)
                     /gene="rps2"
                     /product="ribosomal protein S2"
     gene            complement(16282..16914)
                     /gene="rps2"
                     /locus_tag="BAR07_gp080"
                     /db_xref="GeneID:27983514"
     CDS             complement(17274..21359)
                     /gene="rpoC2"
                     /product="DNA-directed RNA polymerase beta'' chain"
                     /translation="MEVPMAERAGLVFHNKMIDGTAIKRLISRLIDHFGMAYTSHILD
                     QVKTLGFQQATATSISLGIDDLLTIPSKGWLVQDAEQQSLILEKHHHYGNVHAVEKLR
                     QSIEIWYATSEYLRQEMNPNFRMTDPFNPVHIMSFSGARGNASQVHQLVGMRGLMSDP
                     QGQMIDLPIQSNLREGLSLTEYIISCYGARKGVVDTAVRTSDAGYLTRRLVEVVQHIV
                     VRRTDCGTIRGISVSPQNRMMSERVFSQTLIGRVLADDIYIGPRCIAIRNQDIGIGLV
                     NRFITFRTQAISIRTPFTCRSISWICRLCYGRSPTHGDLVELGEAVGIISGQSIGEPG
                     TQLTLRTFHTGGVFTGGIAEHVRAPSNGKIKFNEDLVHPTRTRHGHPAFLCDIDLYVI
                     IESEDIMHKVTIPPKSFLLVQNDQYVESEQVIAEIRAGTYTLNFKERVRKHIYSDSEG
                     EMHWSTDVYHAPEFQYSNVRLLPKTSHLWILSGGSCRSGVVSFSLHKDQDQLNIHSHS
                     VERRYISSLSVNNDQVRHQLVRSDFSDKKEDGIFDYSGFNRIVGIGHCNLIHPAILHK
                     NSDLLAKRRRNQFLIPFQSIQEQEKELMPHSGISIEIPIKGIFRKNSILAYFDDPRYR
                     RKNSGITKYGTIGAHSIVKKEDLIEYRGVKKIKPKFQMKIDRFFFIPEEVHILPESSY
                     VMVRNNSIIGVDTRIALNRRSQVGGLVRVEKKKKKIELKVFSGDIHFPGETDKISRHS
                     GILIPPETGKKELKGSARESKKLKKWIYVQRITPTKKKHFVLVRPVVTYEIANGINLA
                     TLFPQDLLREKDNMHLRVVNYILYGKGKPFRGISDTSIQLVRTCLVLNWDQDKKSSSV
                     EEVCASFVEVSTNGMIRDFLRIDLVQSHIPYIRKRNAPSSPGLISDNGPDRTNINPFY
                     SIYFKARVQQSLSQNQGTIHTLLNRNKECQSLIILSSSNCFRMGPFNDIKYHNVIKQS
                     IHIQKDPLIPIRNSLGPLGTVLQIANFYSFYYLITYNPVSVTNYLKLDNLKQTFQVRK
                     FYLMDENERISNPDPDSKIVLNPFNLNWDFIHHNYCEEMYTIISLGQFICENICIATN
                     GPHLKSGQVLIVQAGSVVIRSAKPYLATPGATVHGHYGEILYEGDTLITFIYEKSRSG
                     DITQGLPKVEQVLEVRSIDSISMNLEKRVEGWNARITRILGIPWGFLIGAELTIVQSR
                     ISLVNKIQKVYRSQGVQIHNRHIEIIVRQITSKVLVSEDGMSNIFLPGELIGLLRAER
                     TGRALEEAICYRAILLGITRASLNTQSFISEASFQETARVLAKAALRGRIDWLKGLKE
                     NVVLGGMIPVGTGFKALVHCSRQHNNILLETKKKRIYSGGG"
     gene            complement(17274..21359)
                     /gene="rpoC2"
                     /locus_tag="BAR07_gp079"
                     /db_xref="GeneID:27983519"
     CDS             join(complement(23836..24270),complement(21526..23151))
                     /gene="rpoC1"
                     /product="DNA-directed RNA polymerase beta' chain"
     gene            complement(21526..24270)
                     /gene="rpoC1"
                     /locus_tag="BAR07_gp078"
                     /db_xref="GeneID:27983472"
     CDS             complement(24297..27509)
                     /gene="rpoB"
                     /product="DNA-directed RNA polymerase beta chain"
     gene            complement(24297..27509)
                     /gene="rpoB"
                     /locus_tag="BAR07_gp077"
                     /db_xref="GeneID:27983476"
     tRNA            28685..28765
                     /gene="trnC-GCA"
                     /product="tRNA-Cys"
     gene            28685..28765
                     /gene="trnC-GCA"
                     /locus_tag="BAR07_gt007"
                     /db_xref="GeneID:27983473"
     CDS             29313..29402
                     /gene="petN"
                     /product="cytochrome b6-f complex subunit VIII"
     gene            29313..29402
                     /gene="petN"
                     /locus_tag="BAR07_gp076"
                     /db_xref="GeneID:27983575"
     CDS             complement(30181..30285)
                     /gene="psbM"
                     /product="photosystem II protein M"
     gene            complement(30181..30285)
                     /gene="psbM"
                     /locus_tag="BAR07_gp075"
                     /db_xref="GeneID:27983571"
     tRNA            complement(30864..30937)
                     /gene="trnD-GUC"
                     /product="tRNA-Asp"
     gene            complement(30864..30937)
                     /gene="trnD-GUC"
                     /locus_tag="BAR07_gt008"
                     /db_xref="GeneID:27983566"
     tRNA            complement(31390..31473)
                     /gene="trnY-GUA"
                     /product="tRNA-Tyr"
     gene            complement(31390..31473)
                     /gene="trnY-GUA"
                     /locus_tag="BAR07_gt009"
                     /db_xref="GeneID:27983580"
     tRNA            complement(31533..31605)
                     /gene="trnE-UUC"
                     /product="tRNA-Glu"
     gene            complement(31533..31605)
                     /gene="trnE-UUC"
                     /locus_tag="BAR07_gt010"
                     /db_xref="GeneID:27983574"
     tRNA            32390..32461
                     /gene="trnT-GGU"
                     /product="tRNA-Thr"
     gene            32390..32461
                     /gene="trnT-GGU"
                     /locus_tag="BAR07_gt011"
                     /db_xref="GeneID:27983588"
     tRNA            32396..32454
                     /gene="trnM-CAU"
                     /product="tRNA-Met"
     gene            32396..32454
                     /gene="trnM-CAU"
                     /locus_tag="BAR07_gt012"
                     /db_xref="GeneID:27983593"
     CDS             33944..35005
                     /gene="psbD"
                     /product="photosystem II D2 protein"
     gene            33944..35005
                     /gene="psbD"
                     /locus_tag="BAR07_gp074"
                     /db_xref="GeneID:27983600"
     CDS             34953..36374
                     /gene="psbC"
                     /product="photosystem II 44 kDa apoprotein"
     gene            34953..36374
                     /gene="psbC"
                     /locus_tag="BAR07_gp073"
                     /db_xref="GeneID:27983504"
     tRNA            complement(36618..36710)
                     /gene="trnS-UGA"
                     /product="tRNA-Ser"
     gene            complement(36618..36710)
                     /gene="trnS-UGA"
                     /locus_tag="BAR07_gt013"
                     /db_xref="GeneID:27983498"
     CDS             37063..37251
                     /gene="psbZ"
                     /product="photosystem II protein Z"
     gene            37063..37251
                     /gene="psbZ"
                     /locus_tag="BAR07_gp072"
                     /db_xref="GeneID:27983570"
     tRNA            37827..37897
                     /gene="trnG-GCC"
                     /product="tRNA-Gly"
     gene            37827..37897
                     /gene="trnG-GCC"
     tRNA            complement(38087..38160)
                     /gene="trnfM-CAU"
                     /product="tRNA-Met"
     gene            complement(38087..38160)
                     /gene="trnfM-CAU"
                     /locus_tag="BAR07_gt015"
                     /db_xref="GeneID:27983602"
     CDS             complement(38323..38625)
                     /gene="rps14"
                     /product="30S ribosomal protein S14"
                     /translation="MAKKSLIHREKKRQQLEQKYHLIRRSSKKEINKAPSLSEKWKIH
                     GKLQSTPRNSAPTRLHRRCFSTGKPRANYRDFGLSGHILREMVHACLLPGATRSSW"
     gene            complement(38323..38625)
                     /gene="rps14"
                     /locus_tag="BAR07_gp071"
                     /db_xref="GeneID:27983581"
     CDS             complement(38771..40975)
                     /gene="psaB"
                     /product="photosystem I P700 chlorophyll A apoprotein A2"
     gene            complement(38771..40975)
                     /gene="psaB"
                     /locus_tag="BAR07_gp070"
                     /db_xref="GeneID:27983537"
     CDS             complement(41001..43253)
                     /gene="psaA"
                     /product="photosystem I P700 chlorophyll A apoprotein A1"
     gene            complement(41001..43253)
                     /gene="psaA"
                     /locus_tag="BAR07_gp069"
                     /db_xref="GeneID:27983482"
     CDS             join(complement(45826..45954),complement(44873..45100),
                     complement(43985..44137))
                     /gene="ycf3"
                     /product="photosystem I assembly protein Ycf3"
     gene            complement(43985..45954)
                     /gene="ycf3"
                     /locus_tag="BAR07_gp068"
                     /db_xref="GeneID:27983479"
     tRNA            46828..46914
                     /gene="trnS-GGA"
                     /product="tRNA-Ser"
     gene            46828..46914
                     /gene="trnS-GGA"
                     /locus_tag="BAR07_gt016"
                     /db_xref="GeneID:27983485"
     CDS             complement(47159..47764)
                     /gene="rps4"
                     /product="30S ribosomal protein S4"
     gene            complement(47159..47764)
                     /gene="rps4"
                     /locus_tag="BAR07_gp067"
                     /db_xref="GeneID:27983573"
     tRNA            complement(48116..48188)
                     /gene="trnT-UGU"
                     /product="tRNA-Thr"
     gene            complement(48116..48188)
                     /gene="trnT-UGU"
                     /locus_tag="BAR07_gt017"
                     /db_xref="GeneID:27983520"
     tRNA            join(49310..49346,49865..49913)
                     /gene="trnL-UAA"
                     /product="tRNA-Leu"
     gene            49310..49913
                     /gene="trnL-UAA"
                     /locus_tag="BAR07_gt018"
                     /db_xref="GeneID:27983589"
     tRNA            50247..50319
                     /gene="trnF-GAA"
                     /product="tRNA-Phe"
     gene            50247..50319
                     /gene="trnF-GAA"
                     /locus_tag="BAR07_gt019"
                     /db_xref="GeneID:27983521"
     CDS             complement(51085..51561)
                     /gene="ndhJ"
                     /product="NADH-plastoquinone oxidoreductase subunit J"
     gene            complement(51085..51561)
                     /gene="ndhJ"
                     /locus_tag="BAR07_gp066"
                     /db_xref="GeneID:27983590"
     CDS             complement(51674..52363)
                     /gene="ndhK"
                     /product="NADH-plastoquinone oxidoreductase subunit K"
     gene            complement(51674..52363)
                     /gene="ndhK"
                     /locus_tag="BAR07_gp065"
                     /db_xref="GeneID:27983526"
     CDS             complement(52423..52785)
                     /gene="ndhC"
                     /product="NADH-plastoquinone oxidoreductase chain 3"
     gene            complement(52423..52785)
                     /gene="ndhC"
                     /locus_tag="BAR07_gp064"
                     /db_xref="GeneID:27983516"
     tRNA            join(complement(54307..54345),complement(53681..53717))
                     /gene="trnV-UAC"
                     /product="tRNA-Val"
     gene            complement(53681..54345)
                     /gene="trnV-UAC"
                     /locus_tag="BAR07_gt020"
                     /db_xref="GeneID:27983533"
     tRNA            54525..54596
                     /gene="trnM-CAU"
                     /product="tRNA-Met"
     gene            54525..54596
                     /gene="trnM-CAU"
                     /locus_tag="BAR07_gt021"
                     /db_xref="GeneID:27983517"
     tRNA            54530..54588
                     /gene="trnT-GGU"
                     /product="tRNA-Thr"
     gene            54530..54588
                     /gene="trnT-GGU"
                     /locus_tag="BAR07_gt022"
                     /db_xref="GeneID:27983594"
     CDS             complement(54829..55230)
                     /gene="atpE"
                     /product="ATP synthase CF1 epsilon chain"
     gene            complement(54829..55230)
                     /gene="atpE"
                     /locus_tag="BAR07_gp063"
                     /db_xref="GeneID:27983601"
     CDS             complement(55227..56723)
                     /gene="atpB"
                     /product="ATP synthase CF1 beta chain"
     gene            complement(55227..56723)
                     /gene="atpB"
                     /locus_tag="BAR07_gp062"
                     /db_xref="GeneID:27983531"
     CDS             57506..58933
                     /gene="rbcL"
                     /product="ribulose-1,5-bisphosphate carboxylase/oxygenase
                     large subunit"
     gene            57506..58933
                     /gene="rbcL"
                     /locus_tag="BAR07_gp061"
                     /db_xref="GeneID:27983489"
     CDS             59502..60983
                     /gene="accD"
                     /product="acetyl-CoA carboxylase carboxyl transferase
                     beta"
     gene            59502..60983
                     /gene="accD"
                     /locus_tag="BAR07_gp060"
                     /db_xref="GeneID:27983497"
     CDS             61691..61804
                     /gene="psaI"
                     /product="photosystem I reaction center subunit VIII"
     gene            61691..61804
                     /gene="psaI"
                     /locus_tag="BAR07_gp059"
                     /db_xref="GeneID:27983494"
     CDS             62222..62776
                     /gene="ycf4"
                     /product="photosystem I assembly protein ycf4"
     gene            62222..62776
                     /gene="ycf4"
                     /locus_tag="BAR07_gp058"
                     /db_xref="GeneID:27983561"
     CDS             63376..64074
                     /gene="cemA"
                     /product="chloroplast envelope protein"
     gene            63376..64074
                     /gene="cemA"
                     /locus_tag="BAR07_gp057"
                     /db_xref="GeneID:27983522"
     CDS             64287..65249
                     /gene="petA"
                     /product="cytochrome f"
     gene            64287..65249
                     /gene="petA"
                     /locus_tag="BAR07_gp056"
                     /db_xref="GeneID:27983515"
     CDS             complement(66016..66138)
                     /gene="psbJ"
                     /product="photosystem II protein J"
     gene            complement(66016..66138)
                     /gene="psbJ"
                     /locus_tag="BAR07_gp055"
                     /db_xref="GeneID:27983509"
     CDS             complement(66288..66404)
                     /gene="psbL"
                     /product="photosystem II protein L"
     gene            complement(66288..66404)
                     /gene="psbL"
                     /locus_tag="BAR07_gp054"
                     /db_xref="GeneID:27983556"
     CDS             complement(66427..66546)
                     /gene="psbF"
                     /product="cytochrome b559 beta chain"
     gene            complement(66427..66546)
                     /gene="psbF"
                     /locus_tag="BAR07_gp053"
                     /db_xref="GeneID:27983560"
     CDS             complement(66556..66807)
                     /gene="psbE"
                     /product="cytochrome b559 alpha chain"
     gene            complement(66556..66807)
                     /gene="psbE"
                     /locus_tag="BAR07_gp052"
                     /db_xref="GeneID:27983559"
     CDS             67568..67663
                     /gene="petL"
                     /product="cytochrome b6-f complex subunit VI"
     gene            67568..67663
                     /gene="petL"
                     /locus_tag="BAR07_gp051"
                     /db_xref="GeneID:27983542"
     CDS             67847..67960
                     /gene="petG"
                     /product="cytochrome b6-f complex subunit V"
     gene            67847..67960
                     /gene="petG"
                     /locus_tag="BAR07_gp050"
                     /db_xref="GeneID:27983569"
     tRNA            complement(68105..68178)
                     /gene="trnW-CCA"
                     /product="tRNA-Trp"
     gene            complement(68105..68178)
                     /gene="trnW-CCA"
                     /locus_tag="BAR07_gt023"
                     /db_xref="GeneID:27983562"
     tRNA            complement(68380..68453)
                     /gene="trnP-UGG"
                     /product="tRNA-Pro"
     gene            complement(68380..68453)
                     /gene="trnP-UGG"
                     /locus_tag="BAR07_gt024"
                     /db_xref="GeneID:27983582"
     tRNA            complement(68382..68452)
                     /gene="trnP-GGG"
                     /product="tRNA-Pro"
     gene            complement(68382..68452)
                     /gene="trnP-GGG"
                     /locus_tag="BAR07_gt025"
                     /db_xref="GeneID:27983583"
     CDS             68804..68938
                     /gene="psaJ"
                     /product="photosystem I reaction center subunit IX"
     gene            68804..68938
                     /gene="psaJ"
                     /locus_tag="BAR07_gp049"
                     /db_xref="GeneID:27983599"
     CDS             69403..69603
                     /gene="rpl33"
                     /product="50S ribosomal protein L33"
     gene            69403..69603
                     /gene="rpl33"
                     /locus_tag="BAR07_gp048"
                     /db_xref="GeneID:27983552"
     CDS             69802..70107
                     /gene="rps18"
                     /product="30S ribosomal protein S18"
     gene            69802..70107
                     /gene="rps18"
                     /locus_tag="BAR07_gp047"
                     /db_xref="GeneID:27983546"
     CDS             complement(70372..70725)
                     /gene="rpl20"
                     /product="50S ribosomal protein L20"
     gene            complement(70372..70725)
                     /gene="rpl20"
                     /locus_tag="BAR07_gp046"
                     /db_xref="GeneID:27983535"
     CDS             join(complement(71448..71561),142247..142478,
                     143025..143050)
                     /gene="rps12"
                     /product="30S ribosomal protein S12"
                     /trans_splicing
     CDS             join(complement(71448..71561),complement(100006..100237),
                     complement(99434..99459))
                     /gene="rps12"
                     /locus_tag="BAR07_gp044"
                     /trans_splicing
                     /transl_table=11
                     /product="30S ribosomal protein S12"
                     /protein_id="YP_009257692.1"
                     /db_xref="GeneID:27983466"
     gene            join(complement(71448..71561),142247..143050)
                     /gene="rps12"
                     /locus_tag="BAR07_gp045"
                     /trans_splicing
                     /db_xref="GeneID:27983534"
     gene            join(complement(71448..71561),complement(99434..100237))
                     /gene="rps12"
                     /locus_tag="BAR07_gp044"
                     /trans_splicing
                     /db_xref="GeneID:27983466"
     CDS             join(complement(73695..73763),complement(72546..72836),
                     complement(71726..71953))
                     /gene="clpP"
                     /product="clpP-like protease"
     gene            complement(71726..73763)
                     /gene="clpP"
                     /locus_tag="BAR07_gp043"
                     /db_xref="GeneID:27983467"
     CDS             74211..75737
                     /gene="psbB"
                     /product="photosystem II p680 chlorophyll A apoprotein"
     gene            74211..75737
                     /gene="psbB"
                     /locus_tag="BAR07_gp042"
                     /db_xref="GeneID:27983484"
     CDS             75927..76028
                     /gene="psbT"
                     /product="photosystem II protein T"
     gene            75927..76028
                     /gene="psbT"
                     /locus_tag="BAR07_gp041"
                     /db_xref="GeneID:27983487"
     CDS             complement(76094..76225)
                     /gene="psbN"
                     /product="photosystem II protein N"
     gene            complement(76094..76225)
                     /gene="psbN"
                     /locus_tag="BAR07_gp040"
                     /db_xref="GeneID:27983565"
     CDS             76330..76551
                     /gene="psbH"
                     /product="photosystem II 10 kDa phosphoprotein"
     gene            76330..76551
                     /gene="psbH"
                     /locus_tag="BAR07_gp039"
                     /db_xref="GeneID:27983553"
     CDS             join(76681..76686,77454..78110)
                     /gene="petB"
                     /locus_tag="CDC74_pgp040"
                     /codon_start=1
                     /transl_table=11
                     /product="cytochrome b6"
                     /protein_id="YP_009379366.1"
                     /db_xref="GeneID:32957814"
     gene            76681..78110
                     /gene="petB"
                     /locus_tag="BAR07_gp038"
                     /db_xref="GeneID:27983545"
     CDS             join(78309..78317,79021..79545)
                     /gene="petD"
                     /locus_tag="CDC74_pgp039"
                     /codon_start=1
                     /transl_table=11
                     /product="cytochrome b6/f complex subunit IV"
                     /protein_id="YP_009379367.1"
                     /db_xref="GeneID:32957815"
     gene            78309..79545
                     /gene="petD"
                     /locus_tag="CDC74_pgp039"
                     /db_xref="GeneID:32957815"
     CDS             complement(79803..80786)
                     /gene="rpoA"
                     /product="DNA-directed RNA polymerase alpha chain"
     gene            complement(79803..80786)
                     /gene="rpoA"
                     /locus_tag="BAR07_gp036"
                     /db_xref="GeneID:27983501"
     CDS             complement(80851..81267)
                     /gene="rps11"
                     /product="30S ribosomal protein S11"
     gene            complement(80851..81267)
                     /gene="rps11"
                     /locus_tag="BAR07_gp035"
                     /db_xref="GeneID:27983508"
     CDS             complement(81385..81498)
                     /gene="rpl36"
                     /product="50S ribosomal protein L36"
     gene            complement(81385..81498)
                     /gene="rpl36"
                     /locus_tag="BAR07_gp034"
                     /db_xref="GeneID:27983529"
     gene            complement(81614..81854)
                     /gene="infA"
                     /locus_tag="BAQ94_gp032"
                     /pseudo
                     /db_xref="GeneID:27982816"
     CDS             complement(81977..82381)
                     /gene="rps8"
                     /product="30S ribosomal protein S8"
     gene            complement(81977..82381)
                     /gene="rps8"
                     /locus_tag="BAR07_gp033"
                     /db_xref="GeneID:27983563"
     CDS             complement(82550..82918)
                     /gene="rpl14"
                     /product="50S ribosomal protein L14"
     gene            complement(82550..82918)
                     /gene="rpl14"
                     /locus_tag="BAR07_gp032"
                     /db_xref="GeneID:27983530"
     CDS             join(complement(84500..84508),complement(83046..83447))
                     /gene="rpl16"
                     /locus_tag="CDC74_pgp032"
                     /codon_start=1
                     /transl_table=11
                     /product="50S ribosomal protein L16"
                     /protein_id="YP_009379373.1"
                     /db_xref="GeneID:32957822"
     gene            complement(83046..84508)
                     /gene="rpl16"
                     /locus_tag="CDC74_pgp032"
                     /db_xref="GeneID:32957822"
     CDS             complement(84662..85324)
                     /gene="rps3"
                     /product="30S ribosomal protein S3"
     gene            complement(84662..85324)
                     /gene="rps3"
                     /locus_tag="BAR07_gp030"
                     /db_xref="GeneID:27983495"
     CDS             complement(85309..85797)
                     /gene="rpl22"
                     /product="50S ribosomal protein L22"
     gene            complement(85309..85797)
                     /gene="rpl22"
                     /locus_tag="BAR07_gp029"
                     /db_xref="GeneID:27983518"
     CDS             complement(85836..86114)
                     /gene="rps19"
                     /product="30S ribosomal protein S19"
     gene            complement(85836..86114)
                     /gene="rps19"
                     /locus_tag="BAR07_gp028"
                     /db_xref="GeneID:27983525"
     repeat_region   86099..112188
                     /note="repeat_hit position 156385 - 130296, match 100.%,
                     length 26090"
                     /rpt_type="inverted"
     CDS             join(complement(87272..87664),complement(86176..86610))
                     /gene="rpl2"
                     /product="50S ribosomal protein L2"
     gene            complement(86176..87664)
                     /gene="rpl2"
                     /locus_tag="BAR07_gp027"
                     /db_xref="GeneID:27983540"
     CDS             complement(87683..87964)
                     /gene="rpl23"
                     /product="50S ribosomal protein L23"
     gene            complement(87683..87964)
                     /gene="rpl23"
                     /locus_tag="BAR07_gp026"
                     /db_xref="GeneID:27983493"
     tRNA            complement(88130..88203)
                     /gene="trnI-CAU"
                     /product="tRNA-Ile"
     gene            complement(88130..88203)
                     /gene="trnI-CAU"
                     /locus_tag="BAR07_gt026"
                     /db_xref="GeneID:27983538"
     CDS             88292..95143
                     /gene="ycf2"
                     /product="Ycf2"
                     /translation="MKGHQFKSWIFELREILREVKNSHYFLDSWTQFNSVGSFIHIFF
                     HQERFIKLLDPRILSILLSRNSQGSTSNRYFTIKGVVLFVVAILIYRINNRNMVARKN
                     LYLTGLLPIPMNSIGPRNDTLEESFGSSNINRLIVSLLDLPKGKKISESFFLDPKEST
                     WVLPITKKCIMPESNWGSRWWRNWLGKKRDSGCKISNETVAGIEISFKEKDIKYLEFP
                     FVYYMDDPIRKDHGWELFDRLSPSKRRNIINLNSGQLFEILVKDSICYLMFAFREKIP
                     IEVEGFFKQQGAGSAIQSNDIERFAHLFSRNKWAISLQNCAQFHMWQFRQDLFVSWGK
                     NPHESDFLRKISRENWICLDNVWLVNKDRFFSKVRNVSSNIQYDSTRSSFVQVTDSSQ
                     LKGSSDQSRDHFDSFSNEDSEYHTLINQREIQQLKERSILWDPSFLQTERTEIESDRF
                     PKCLSGYSSMSRLFTERERQMNKHLLPEEIEEFLGNPTRSIRSFFSDRWSELHLGSNP
                     TERSTRDQKLLKKEQDVSFVPSRRSENKEIVNIFKIITYLQNTVSIHPISSDPGCDMV
                     PKDELDMESSNKISFLNKNHLFHLFHDRNRGEYTLHHDFESEERFQEMADLFTLSITE
                     PDLVYHKGFSFSIDSYGLDQKLFLNEVFNSRDESKKKSLLVLPPIFYEENESFYRRIR
                     KKWVRISCGNDLEDPKPKIVVFASNNIMEAVNQYRLIRNQIQIQYSTYGYIRNVLNRF
                     FLMNRSDRNFEYGIQRDQIGNDTLNHRTIMKYTINQHLSNLKKSQKKWFDPLILISRT
                     ERFMNRDPNAYRYKWSNGSKNFQEHLEHSVSEQKSHFQVVFDRLRINQYSIDWSQVID
                     KKDLSKSLRFFLSKFLLFLSKLLFFLSNSLPFFFVSFGNIPIHRSEIHIYELKGPNDQ
                     LCNQLLESIGLQIVHLKKLKPFLLDDHNTSQKSKFLINGGIISPFLFNKIPKWMIDSF
                     HTRNNRRKSFDNTDFYFSMISDDQDNWLNPVKPFHRSSLISSFYKANRLRFLNNPQRF
                     RFYCNKRFPFYVEKARIKNYDFTYGQFLHILFIRNKIFSLCGGKKKHAFLERDTISPI
                     ESQVSNILIPNDFPQSCDERYNLYKSFHFPIRSDLLVRRAIYSIAAISGTPLTEGQIV
                     NFERTYCQPLSDMNLSDSEEKNLPQYLNFNSNMGLIHTPCSEKYLPSEKRKKRSLCLK
                     KCVEKGHMYRTFQRDSAFSTLSKWNLFQTYMPWFLTSTGYKYLNLIFLDTFSDLLPVL
                     SSSQKFVSIFHDIMHGSDISWRILQKKLCLPQWNLISEISSKCLHNLLLSEEMIHRNN
                     ESPLISTHLRSPNVREFLYSILFLLLVAGYLVRTHLLFVSRAYGELQTEFEKVKSLMI
                     PSYMIELRKLLDRYPTSERNSFWLKNLFLVALEQLGDSLEEIRGSAFGGNMLWGGGPA
                     DGVKSIRSKTKDLNINLIDIIDLISLIPNPINRITFSRNTRHLSHTSKEIHSLIRKRK
                     KVNGDWIDDKIESWVANGDSIDDKEREFLVQFSTLTTEKRIDQILLSLTHSDHLSKND
                     SGYQMIEQPGTIYLRYLVDIHKKHLMNYEFNSPCLAERRIFLAHYQTITYSQTSCGAN
                     SFHFPSHGKPFSLRLALSPSRGILVIGSIGTGRSHLVKYLATNSYVPFITVFLNKFLD
                     TKPKGFLIDDIDIDDSDDIDASDDIDRDLDTELELLTMMNALTIDMMSEIGRFYITLQ
                     FELAKAMSPCIIWIPNIHDLDVNESNDLSLGLLVNYLSRDCERCSTRNILVIASTHIP
                     QKVDPALIAPNKLNTCIKIRRLLIPQQRKHFFTLSYTRGFHLENKMFHTNGFGSITMG
                     SNARDLVALTNEALSISITQKKSIIDTNTIRSALHRQTWDLRSQVRSVQDHGILFYQI
                     GRAVAQNVLLSNCPIDPLSIYMKKKSCNEGDSYLYKWYFELGTSMKKLTILLYLLSCS
                     AGSVAQDLWSIPGPDEKNGITSSGLVENDSDLVHGLLEVEGALVGSSRTEKDCSRFDN
                     DRVTLLLRPEPRNPLDMMQNGSCSIVDQRFLYEKYESEFEEGEGEGVLDPQQIEEDLF
                     NHIVWAPRIWRPWGFLFDCIERPNSLGFPYRAGSFRGKRIIYDEKDELQENDSEFLQS
                     RTMQYQTRDRSSKEQGFFRISQFIWDPADPLFFLFKDQPLVSVFSHREFFADEEMSKG
                     LLTSETDPPTSISKRWFIKNTQEKHFELLIHRQRWLRTNSSLSNGFFRSNTPSESYQY
                     LSNLFLSNGTLLDQMTKTLLRKRWLFPDEMKIGFM"
     gene            88292..95143
                     /gene="ycf2"
                     /locus_tag="BAR07_gp025"
                     /db_xref="GeneID:27983584"
     tRNA            complement(95701..95781)
                     /gene="trnL-CAA"
                     /product="tRNA-Leu"
     gene            complement(95701..95781)
                     /gene="trnL-CAA"
                     /locus_tag="BAR07_gt027"
                     /db_xref="GeneID:27983469"
     CDS             join(complement(97806..98582),complement(96368..97123))
                     /gene="ndhB"
                     /product="NADH-plastoquinone oxidoreductase chain 2"
     gene            complement(96368..98582)
                     /gene="ndhB"
                     /locus_tag="BAR07_gp024"
                     /db_xref="GeneID:27983576"
     CDS             complement(98913..99380)
                     /gene="rps7"
                     /product="30S ribosomal protein S7"
     gene            complement(98913..99380)
                     /gene="rps7"
                     /locus_tag="BAR07_gp023"
                     /db_xref="GeneID:27983480"
     CDS             complement(101257..101448)
                     /gene="ycf15"
                     /product="Ycf15"
     gene            complement(101257..101448)
                     /gene="ycf15"
                     /locus_tag="BAR07_gp022"
                     /db_xref="GeneID:27983527"
     tRNA            102052..102123
                     /gene="trnV-GAC"
                     /product="tRNA-Val"
     gene            102052..102123
                     /gene="trnV-GAC"
                     /locus_tag="BAR07_gt028"
                     /db_xref="GeneID:27983547"
     rRNA            102358..103848
                     /gene="rrn16"
                     /product="16S ribosomal RNA"
     gene            102358..103848
                     /gene="rrn16"
                     /locus_tag="BAR07_gr008"
                     /db_xref="GeneID:27983595"
     tRNA            join(104143..104184,105138..105172)
                     /gene="trnI-GAU"
                     /product="tRNA-Ile"
     gene            104143..105172
                     /gene="trnI-GAU"
                     /locus_tag="BAR07_gt029"
                     /db_xref="GeneID:27983491"
     tRNA            join(105237..105274,106082..106116)
                     /gene="trnA-UGC"
                     /product="tRNA-Ala"
                     /standard_name="trnA-UGC tRNA"
     gene            105237..106116
                     /gene="trnA-UGC"
                     /locus_tag="BAR07_gt030"
                     /db_xref="GeneID:27983506"
     CDS             complement(105404..105532)
                     /gene="orf42"
                     /product="putative pvs-trna-like protein"
     gene            complement(105404..105532)
                     /gene="orf42"
                     /locus_tag="BAR07_gp021"
                     /db_xref="GeneID:27983511"
     rRNA            106273..109082
                     /gene="rrn23"
                     /product="23S ribosomal RNA"
     gene            106273..109082
                     /gene="rrn23"
                     /locus_tag="BAR07_gr007"
                     /db_xref="GeneID:27983555"
     rRNA            109181..109283
                     /gene="rrn4.5"
                     /product="4.5S ribosomal RNA"
     gene            109181..109283
                     /gene="rrn4.5"
                     /locus_tag="BAR07_gr006"
                     /db_xref="GeneID:27983474"
     rRNA            109500..109620
                     /gene="rrn5"
                     /product="5S ribosomal RNA"
     gene            109500..109620
                     /gene="rrn5"
                     /locus_tag="BAR07_gr005"
                     /db_xref="GeneID:27983567"
     tRNA            109878..109951
                     /gene="trnR-ACG"
                     /product="tRNA-Arg"
     gene            109878..109951
                     /gene="trnR-ACG"
                     /locus_tag="BAR07_gt031"
                     /db_xref="GeneID:27983557"
     tRNA            complement(110502..110573)
                     /gene="trnN-GUU"
                     /product="tRNA-Asn"
     gene            complement(110502..110573)
                     /gene="trnN-GUU"
                     /locus_tag="BAR07_gt032"
                     /db_xref="GeneID:27983585"
     CDS             110909..112216
                     /gene="ycf1"
                     /product="hypothetical chloroplast RF1"
     gene            110909..112216
                     /gene="ycf1"
                     /locus_tag="BAR07_gp020"
                     /db_xref="GeneID:27983596"
     CDS             complement(112150..114411)
                     /gene="ndhF"
                     /product="NADH-plastoquinone oxidoreductase chain 5"
     gene            complement(112150..114411)
                     /gene="ndhF"
                     /locus_tag="BAR07_gp019"
                     /db_xref="GeneID:27983500"
     misc_feature    112189..130295
                     /standard_name="SSC"
     CDS             115160..115312
                     /gene="rpl32"
                     /product="50S ribosomal protein L32"
     gene            115160..115312
                     /gene="rpl32"
                     /locus_tag="BAR07_gp018"
                     /db_xref="GeneID:27983478"
     tRNA            116380..116459
                     /gene="trnL-UAG"
                     /product="tRNA-Leu"
     gene            116380..116459
                     /gene="trnL-UAG"
                     /locus_tag="BAR07_gt033"
                     /db_xref="GeneID:27983551"
     CDS             116570..117526
                     /gene="ccsA"
                     /product="cytochrome c biogenesis protein"
     gene            116570..117526
                     /gene="ccsA"
                     /locus_tag="BAR07_gp017"
                     /db_xref="GeneID:27983578"
     CDS             complement(117723..119255)
                     /gene="ndhD"
                     /product="NADH-plastoquinone oxidoreductase chain 4"
     gene            complement(117723..119255)
                     /gene="ndhD"
                     /locus_tag="BAR07_gp016"
                     /db_xref="GeneID:27983510"
     CDS             complement(119407..119652)
                     /gene="psaC"
                     /product="photosystem I iron-sulfur center"
     gene            complement(119407..119652)
                     /gene="psaC"
                     /locus_tag="BAR07_gp015"
                     /db_xref="GeneID:27983490"
     CDS             complement(119895..120200)
                     /gene="ndhE"
                     /product="NADH-plastoquinone oxidoreductase chain 4L"
     gene            complement(119895..120200)
                     /gene="ndhE"
                     /locus_tag="BAR07_gp014"
                     /db_xref="GeneID:27983544"
     CDS             complement(120433..120969)
                     /gene="ndhG"
                     /product="NADH-plastoquinone oxidoreductase chain 6"
     gene            complement(120433..120969)
                     /gene="ndhG"
                     /locus_tag="BAR07_gp013"
                     /db_xref="GeneID:27983536"
     CDS             complement(121333..121836)
                     /gene="ndhI"
                     /product="NADH-plastoquinone oxidoreductase subunit I"
     gene            complement(121333..121836)
                     /gene="ndhI"
                     /locus_tag="BAR07_gp012"
                     /db_xref="GeneID:27983523"
     CDS             join(complement(123576..124127),
                     complement(121915..122454))
                     /gene="ndhA"
                     /product="NADH-plastoquinone oxidoreductase chain 1"
     gene            complement(121915..124127)
                     /gene="ndhA"
                     /locus_tag="BAR07_gp011"
                     /db_xref="GeneID:27983524"
     CDS             complement(124129..125310)
                     /gene="ndhH"
                     /product="NADH-plastoquinone oxidoreductase 49 kDa
                     subunit"
     gene            complement(124129..125310)
                     /gene="ndhH"
                     /locus_tag="BAR07_gp010"
                     /db_xref="GeneID:27983483"
     CDS             complement(125414..125686)
                     /gene="rps15"
                     /product="30S ribosomal protein S15"
     gene            complement(125414..125686)
                     /gene="rps15"
                     /locus_tag="BAR07_gp009"
                     /db_xref="GeneID:27983502"
     CDS             complement(126056..131575)
                     /gene="ycf1"
                     /product="hypothetical chloroplast RF1"
                     /standard_name="ycf1 CDS"
     gene            complement(126056..131575)
                     /gene="ycf1"
                     /locus_tag="BAR07_gp008"
                     /db_xref="GeneID:27983541"
     repeat_region   130296..156385
                     /note="repeat_hit position 112188 - 86099, match 100.%,
                     length 26090"
                     /rpt_type="inverted"
     tRNA            131911..131982
                     /gene="trnN-GUU"
                     /product="tRNA-Asn"
     gene            131911..131982
                     /gene="trnN-GUU"
                     /locus_tag="BAR07_gt034"
                     /db_xref="GeneID:27983471"
     tRNA            complement(132533..132606)
                     /gene="trnR-ACG"
                     /product="tRNA-Arg"
     gene            complement(132533..132606)
                     /gene="trnR-ACG"
                     /locus_tag="BAR07_gt035"
                     /db_xref="GeneID:27983597"
     rRNA            complement(132864..132984)
                     /gene="rrn5"
                     /product="5S ribosomal RNA"
     gene            complement(132864..132984)
                     /gene="rrn5"
                     /locus_tag="BAR07_gr004"
                     /db_xref="GeneID:27983586"
     rRNA            complement(133201..133303)
                     /gene="rrn4.5"
                     /product="4.5S ribosomal RNA"
     gene            complement(133201..133303)
                     /gene="rrn4.5"
                     /locus_tag="BAR07_gr003"
                     /db_xref="GeneID:27983558"
     rRNA            complement(133402..136211)
                     /gene="rrn23"
                     /product="23S ribosomal RNA"
     gene            complement(133402..136211)
                     /gene="rrn23"
                     /locus_tag="BAR07_gr002"
                     /db_xref="GeneID:27983568"
     tRNA            join(complement(137210..137247),
                     complement(136368..136402))
                     /gene="trnA-UGC"
                     /product="tRNA-Ala"
                     /standard_name="trnA-UGC tRNA"
     gene            complement(136368..137247)
                     /gene="trnA-UGC"
                     /locus_tag="BAR07_gt036"
                     /db_xref="GeneID:27983475"
     CDS             136952..137080
                     /gene="orf42"
                     /product="putative pvs-trna-like protein"
     gene            136952..137080
                     /gene="orf42"
     tRNA            join(complement(138300..138341),
                     complement(137312..137346))
                     /gene="trnI-GAU"
                     /product="tRNA-Ile"
     gene            complement(137312..138341)
                     /gene="trnI-GAU"
                     /locus_tag="BAR07_gt037"
                     /db_xref="GeneID:27983554"
     rRNA            complement(138636..140126)
                     /gene="rrn16"
                     /product="16S ribosomal RNA"
     gene            complement(138636..140126)
                     /gene="rrn16"
                     /locus_tag="BAR07_gr001"
                     /db_xref="GeneID:27983507"
     tRNA            complement(140361..140432)
                     /gene="trnV-GAC"
                     /product="tRNA-Val"
     gene            complement(140361..140432)
                     /gene="trnV-GAC"
                     /locus_tag="BAR07_gt038"
                     /db_xref="GeneID:27983492"
     CDS             141036..141227
                     /gene="ycf15"
                     /product="Ycf15"
     gene            141036..141227
                     /gene="ycf15"
                     /locus_tag="BAR07_gp006"
                     /db_xref="GeneID:27983598"
     CDS             143104..143571
                     /gene="rps7"
                     /product="30S ribosomal protein S7"
     gene            143104..143571
                     /gene="rps7"
                     /locus_tag="BAR07_gp005"
                     /db_xref="GeneID:27983548"
     CDS             join(143902..144678,145361..146116)
                     /gene="ndhB"
                     /product="NADH-plastoquinone oxidoreductase chain 2"
     gene            143902..146116
                     /gene="ndhB"
                     /locus_tag="BAR07_gp004"
                     /db_xref="GeneID:27983528"
     tRNA            146703..146783
                     /gene="trnL-CAA"
                     /product="tRNA-Leu"
     gene            146703..146783
                     /gene="trnL-CAA"
                     /locus_tag="BAR07_gt039"
                     /db_xref="GeneID:27983481"
     CDS             complement(147341..154192)
                     /gene="ycf2"
                     /product="Ycf2"
                     /translation="MKGHQFKSWIFELREILREVKNSHYFLDSWTQFNSVGSFIHIFF
                     HQERFIKLLDPRILSILLSRNSQGSTSNRYFTIKGVVLFVVAILIYRINNRNMVARKN
                     LYLTGLLPIPMNSIGPRNDTLEESFGSSNINRLIVSLLDLPKGKKISESFFLDPKEST
                     WVLPITKKCIMPESNWGSRWWRNWLGKKRDSGCKISNETVAGIEISFKEKDIKYLEFP
                     FVYYMDDPIRKDHGWELFDRLSPSKRRNIINLNSGQLFEILVKDSICYLMFAFREKIP
                     IEVEGFFKQQGAGSAIQSNDIERFAHLFSRNKWAISLQNCAQFHMWQFRQDLFVSWGK
                     NPHESDFLRKISRENWICLDNVWLVNKDRFFSKVRNVSSNIQYDSTRSSFVQVTDSSQ
                     LKGSSDQSRDHFDSFSNEDSEYHTLINQREIQQLKERSILWDPSFLQTERTEIESDRF
                     PKCLSGYSSMSRLFTERERQMNKHLLPEEIEEFLGNPTRSIRSFFSDRWSELHLGSNP
                     TERSTRDQKLLKKEQDVSFVPSRRSENKEIVNIFKIITYLQNTVSIHPISSDPGCDMV
                     PKDELDMESSNKISFLNKNHLFHLFHDRNRGEYTLHHDFESEERFQEMADLFTLSITE
                     PDLVYHKGFSFSIDSYGLDQKLFLNEVFNSRDESKKKSLLVLPPIFYEENESFYRRIR
                     KKWVRISCGNDLEDPKPKIVVFASNNIMEAVNQYRLIRNQIQIQYSTYGYIRNVLNRF
                     FLMNRSDRNFEYGIQRDQIGNDTLNHRTIMKYTINQHLSNLKKSQKKWFDPLILISRT
                     ERFMNRDPNAYRYKWSNGSKNFQEHLEHSVSEQKSHFQVVFDRLRINQYSIDWSQVID
                     KKDLSKSLRFFLSKFLLFLSKLLFFLSNSLPFFFVSFGNIPIHRSEIHIYELKGPNDQ
                     LCNQLLESIGLQIVHLKKLKPFLLDDHNTSQKSKFLINGGIISPFLFNKIPKWMIDSF
                     HTRNNRRKSFDNTDFYFSMISDDQDNWLNPVKPFHRSSLISSFYKANRLRFLNNPQRF
                     RFYCNKRFPFYVEKARIKNYDFTYGQFLHILFIRNKIFSLCGGKKKHAFLERDTISPI
                     ESQVSNILIPNDFPQSCDERYNLYKSFHFPIRSDLLVRRAIYSIAAISGTPLTEGQIV
                     NFERTYCQPLSDMNLSDSEEKNLPQYLNFNSNMGLIHTPCSEKYLPSEKRKKRSLCLK
                     KCVEKGHMYRTFQRDSAFSTLSKWNLFQTYMPWFLTSTGYKYLNLIFLDTFSDLLPVL
                     SSSQKFVSIFHDIMHGSDISWRILQKKLCLPQWNLISEISSKCLHNLLLSEEMIHRNN
                     ESPLISTHLRSPNVREFLYSILFLLLVAGYLVRTHLLFVSRAYGELQTEFEKVKSLMI
                     PSYMIELRKLLDRYPTSERNSFWLKNLFLVALEQLGDSLEEIRGSAFGGNMLWGGGPA
                     DGVKSIRSKTKDLNINLIDIIDLISLIPNPINRITFSRNTRHLSHTSKEIHSLIRKRK
                     KVNGDWIDDKIESWVANGDSIDDKEREFLVQFSTLTTEKRIDQILLSLTHSDHLSKND
                     SGYQMIEQPGTIYLRYLVDIHKKHLMNYEFNSPCLAERRIFLAHYQTITYSQTSCGAN
                     SFHFPSHGKPFSLRLALSPSRGILVIGSIGTGRSHLVKYLATNSYVPFITVFLNKFLD
                     TKPKGFLIDDIDIDDSDDIDASDDIDRDLDTELELLTMMNALTIDMMSEIGRFYITLQ
                     FELAKAMSPCIIWIPNIHDLDVNESNDLSLGLLVNYLSRDCERCSTRNILVIASTHIP
                     QKVDPALIAPNKLNTCIKIRRLLIPQQRKHFFTLSYTRGFHLENKMFHTNGFGSITMG
                     SNARDLVALTNEALSISITQKKSIIDTNTIRSALHRQTWDLRSQVRSVQDHGILFYQI
                     GRAVAQNVLLSNCPIDPLSIYMKKKSCNEGDSYLYKWYFELGTSMKKLTILLYLLSCS
                     AGSVAQDLWSIPGPDEKNGITSSGLVENDSDLVHGLLEVEGALVGSSRTEKDCSRFDN
                     DRVTLLLRPEPRNPLDMMQNGSCSIVDQRFLYEKYESEFEEGEGEGVLDPQQIEEDLF
                     NHIVWAPRIWRPWGFLFDCIERPNSLGFPYRAGSFRGKRIIYDEKDELQENDSEFLQS
                     RTMQYQTRDRSSKEQGFFRISQFIWDPADPLFFLFKDQPLVSVFSHREFFADEEMSKG
                     LLTSETDPPTSISKRWFIKNTQEKHFELLIHRQRWLRTNSSLSNGFFRSNTPSESYQY
                     LSNLFLSNGTLLDQMTKTLLRKRWLFPDEMKIGFM"
     gene            complement(147341..154192)
                     /gene="ycf2"
                     /locus_tag="BAR07_gp003"
                     /db_xref="GeneID:27983577"
     tRNA            154281..154354
                     /gene="trnI-CAU"
                     /product="tRNA-Ile"
     gene            154281..154354
                     /gene="trnI-CAU"
                     /locus_tag="BAR07_gt040"
                     /db_xref="GeneID:27983470"
     CDS             154520..154801
                     /gene="rpl23"
                     /product="50S ribosomal protein L23"
     gene            154520..154801
                     /gene="rpl23"
                     /locus_tag="BAR07_gp002"
                     /db_xref="GeneID:27983587"
     CDS             join(154820..155212,155874..156308)
                     /gene="rpl2"
                     /product="50S ribosomal protein L2"
     gene            154820..156308
                     /gene="rpl2"
                     /locus_tag="BAR07_gp001"
                     /db_xref="GeneID:27983539"
ORIGIN      
        1 ttggttatgg gcgaacgacg ggaattgaac ccgcgcatgg tggattcaca atccactgcc
       61 ttgatccact tggctacatc cgccccccgc tagtacaaaa taaaaggatt gaaatttcta
      121 ccattaatca tcttttttta tcttacctta attatgaaga tacaaatgaa gagacaagag
      181 gcataaactt ccaaactatt ttctattata tagaaaatag aaaattgact caaaataata
      241 aactgtaaag tcataataac taaaggataa tttaattatt agcacgtagt aataatatga
      301 tactaaataa taaataaaaa ggcataaaaa aactttgtgt tttgttgaag tcaaaaaagg
      361 acaaaaataa caaattgaaa aaaaaaaaaa cctaataaat aacggagcaa taccgattta
      421 ttggaagagg atcggcattg ctccgttatt ttcaaaaact cgtatacacg aagatcgaaa
      481 tcttatccat ttttagaagg agcttcaata gcagctaggt ctagagggaa attatgagca
      541 ttacgttcat gcataacttc cataccaagg ttagcgcggt taataatatc agcccaggta
      601 ttaattacac gaccttgact atcaactaca gattggttga aattgaaacc gtttaggttg
      661 aaagccatag tgctaatacc taaagcagtg aaccagatac ctactacagg ccaagcagct
      721 aagaagaagt gtaaagaacg agagttgttg aaactcgcat attgaaagat caatcggcca
      781 aaataaccat gagcagctac aatattataa gtttcttcct cttgaccgaa tctgtaacct
      841 tcattagcag attcattttc tgtggtttcc ctgatcaaac tagaagttac caaggaacca
      901 tgcatagcac tgaataggga gccgccgaat acaccagcta cgcctaacat gtgaaatggg
      961 tgcataagga tgttgtgctc agcctggaat acaatcatga agttgaaagt accagagatt
     1021 cctagaggca taccatcaga aaaacttcct tgaccaattg ggtaaatcaa gaaaacagca
     1081 gtagcagctg caacaggagc tgaatacgca acagcaatcc aagggcgcat acccagacgg
     1141 aaactaagtt cccactcgcg acccatgtaa caagctacac caagtaagaa gtgtagaaca
     1201 attagctcat aaggaccgcc attgtataac cattcatcaa cagatgccgc ttcccatatc
     1261 gggtaaaagt gcaaacctat agctgcagaa gtaggaataa tggcaccaga aataatattg
     1321 tttccataaa gtagagatcc agaaacaggt tcacgaatac catcaatatc cactggagga
     1381 gcagcaatga aggcgataat aaatacagaa gttgcggtca ataaggtagg gatcatcaaa
     1441 acaccaaacc atccaatgta aagacggttt tcggtgctgg ttatccagtt acagaagcga
     1501 ccccataggc gttcgctttc gcgtctctct aaaattgcag tcatggtaaa atcttggttt
     1561 atttaatcat ctgggactcc caagcacaca aactttctag aactagataa ttgggagctt
     1621 gttattcaac agtataacat gacttatagc cccgtgtcaa ccaatagcaa catcgatatc
     1681 tctgatctta tctatctatc tatctagaaa ttcagaagaa tttttttttt gaataaatta
     1741 aataaattcg aaaaaagaaa tgcctatata tatttttttt tttatttttt ttttatagat
     1801 atattatttt gatatgataa tcaaaatggg ttgcccggga ctcgaacccg gaactagtcg
     1861 gatggagtag aaaaattcct tgtgaaattg atataggtaa aaaaatctct ccccaagccg
     1921 tgtctgcatt tttcattgca cacagctttc cctatgtata acatcgaaga ctccctaaaa
     1981 aacgctaaaa aagtgaaata cccagttgat caacctttat tagtcttatt gcatgaacat
     2041 ttaataaaaa ttaatgaatt tttttgttat ctattcatca gttaggaaca atttctaatt
     2101 tatcatgatt aaccaaatcg ttaatacaaa taatatccaa ataccaaacc ctccccctat
     2161 ataacctccg cgaagtaaac aaagctcttg gaaagattaa agaaagaacg tgctcctcct
     2221 ccgtaaagaa ttcttccaag aattccgagc ctaatctttt caaaaaaacg cgcacagtac
     2281 ttttgtgttt acgaaccaaa cttttaacac aagaaacccg aagtatatat tttattctat
     2341 acaaactctt tttttttgaa gatccgctgt gataatgaga aagatttctg catatacgca
     2401 taaaccggtc gataatataa gaatctgagg aatcggccca ggtcggctta ctaatgggat
     2461 gccctaatga gttacaaaaa cgcgccgtag tcaatgatcc aatcagagga ataattggaa
     2521 cggttgtctc gaactgcttc atagcattat cgattagaaa tgcattttct agcatttgac
     2581 tccgcaccac caaagtattt agtcgccccc tggaaagata gcccagaaag tcgatataat
     2641 ctttgtataa gtggtttata tgaatccttc cgggttgaga ccacacgtga aaatgccatt
     2701 gccataaatt gacaaggtaa tatttccatt tattcatcag aagaggcata tcttttgaag
     2761 ccagaacgga ttttccttga tatctaacat aatgcatgat aggatgcttg aacaaccata
     2821 agttgtcctg aaaatcatta acaaagactt ggacaagatc ttctactttt ccataaaaag
     2881 aaattcgctc aaaaaggggt cctgaagatg ttgatcgtaa atgagaggat tggttacgga
     2941 gaaaaaagaa gattgattca tattcatata catgagaatt atataggaac aagaaaaatc
     3001 ttggattcct tgttgaaaaa atggaatttg atttctttgg agtaataaga ctattccaat
     3061 taaaatactc atgaagaaag aatcgcaata aatgtaaaga agaggcatct tttacccaat
     3121 agcgaaaggt tcgaaccaag atttccgggc gaatggggta gggtattagt acatctaaga
     3181 catagtgtaa atgtgagaaa ttgttctcga aaaaaggaaa tattgaatga attgattgga
     3241 aattttgaga tttcgccatt tctttccctt ctaagaaagc tactaatcgt agggaaaatg
     3301 gaatttccac aatgactgaa aatccctccg atatcatttg cgaataaaat ttattgttgt
     3361 gtccaataaa ctgatttgga ttagaatcct tagcataaat actcaaatga atccgttgat
     3421 acgtccgact aattaaacgt ttcacactga gtgaactaga tttattgtca taacccccat
     3481 tttccaacgg aatcgtcgat ctatttaaac cgtgatcatg agcaagtgca taaatatact
     3541 ctcgaaaaag aagtgggtat aggaagttgt gttgctgaga tctatctagt tctaaatgga
     3601 tttgatattc tttcatttga aattagattg caacaaaagg taaggtattt attggattat
     3661 caaatgatac attgggttat caaatgatac atagtgcgat acagtcaaaa caaagtattg
     3721 tagtgaaaaa aaaaatggat accttggaaa cgggtaaacc cattaccgga ttctcgattt
     3781 tatcattttt gaattggttt atgtttgtta tagtataaat aggtggttag aaatccttta
     3841 tttttgcaat ccaaccgctc ttttgatttt ggaaaacaaa aaatctttat caatatactg
     3901 cttcttctac acattcatct ccaacccata atagggacaa actcatagtt aggactcatt
     3961 aaaaaaatcg ctaatcgact cacggaaaac cccttccccg cattaggaac taatatcttt
     4021 ttaacgttta attagatcgg ggaattattc aaattcaatt cagaagagaa gctcgttcct
     4081 ttttatttcc cgagaattgg aaccataagg ctctatccat ttattcactc gacccaactt
     4141 tgaattcaat tttttgttct gcgccaataa ttcaaaccct attttgaagc cattgaatca
     4201 gaataaagta ttctcaaaat tttccattga tacgacatgc tggtttttcc attcattcct
     4261 ttcaggatca gtcgtggtct tacaaactct cccgatggta tggacgaatc ctttgtttca
     4321 tataaatgtg taaaagatgc tagccgcact taaaagccga gtactctacc gttgagttag
     4381 caacccgaat aattcgaatg ggtggataca atcggaataa aaaagaaata aaggaaaaga
     4441 aatgaaattg cacaacggaa tcaaaatatt gaattagcaa gaaatcgact aacaaaattt
     4501 agaatcgatt gggaacataa aaaaaggact tcttgtataa cagcgaatcc agcgaaccca
     4561 ttactttaat tttgaatgaa gtaaagaaaa aaaccaaact tctgttacgg agataaatag
     4621 gtacagagat aaatggatcc gtttatcctt atccacgatc gaattatagt tgttcgatac
     4681 gctgttgtca atatgatggt gaatgttgaa tattaatgtt aagaaaagac tctaaaaaaa
     4741 gaaaatggcg aaaacaaaaa gaatgaattg attaatttaa ttaaaataaa aaaaattata
     4801 aaatgaaata aataaataat atagaaaaga aataatttag aaatgctttt gaaaaaaaaa
     4861 aaaaaaaaaa aaaaaaaaag aaatctcggg ttgacattga ttcaatcaat caatataagt
     4921 aaaataaaca agttgaatcc cttgttttgt gatttgttaa tagatttaca acgacaaact
     4981 ataaaacgcc cagtttcgat tgcgagtaat gtaaattttc gatttctcga cccaattagt
     5041 tcgttgtatt catttgatct tttttatatg catcttatat caataaaatt ctagcaataa
     5101 aattgatttt tgttcttctg cttatttttt ttgtccttat acttccagaa catgatactt
     5161 tatgggagca atattaaata ggaataaaaa ataggtatga atagaacaaa aaagggggga
     5221 gtagtaaaga aaaagttata caaaactata taggagtcat ccacaccctc ttttttattc
     5281 tatatcctcg atgcaatttc gtttaattaa gatgaagttc cttaaaaatc ccagccttct
     5341 ttgaaatatc atgaaccgtt cctgtaggtt gagcgccctt gtcaaggaaa tctaaaatag
     5401 caggaatatt taaatgggtt tgattattta tcggatcata aaaacccact ttccgaagat
     5461 ctcttccctc tcttcgggat cgagcatcga ttgcaacgat tcgataaaca gctcattggg
     5521 atagatgtag atgaacaata ccccccctag aaacgtataa gaagttttct cctcgtacgg
     5581 ctcgagaaaa aatgattaga aattgtgtga tttaagtcct tctttttcga aaaaaaaaaa
     5641 aaagcattcg tactctccta actcaagttg gataactttt aaatagccca aaagaaaatc
     5701 tttagggatt tctttttttg agtggtctct aacccctttt ttgtttgtct cgtttcgaat
     5761 cgattttttg attcttaatt cccattctga tctaattgtt gagacaattg aaaacggtat
     5821 ttccttgttc caggatcctt tttatctttg ccttgaatca ttgggtttag acattacttc
     5881 ggtgatcttt cgttttcaaa aatggcggca acacgcccct ttttgcgatt tttttctatc
     5941 aaagaatcat acgaacaatt gattcctgca tgatacactt tttcatcgaa agagttttac
     6001 caattccaac aaattgtcgt tttggatttc aaaattgctc gaatcggatt ctttcaattt
     6061 atatatcgaa aatatactta cgaagtttgt tacaacttat tgattggtat taaccctaga
     6121 tccttgcccc tgcgaaatga acaaatactt tctactcaag ctccatcatg tcctatttac
     6181 actacacccc aacaaaaaac gagaattcta gtagaacaga acaaagtatg tcgagccaag
     6241 agcccattca tttctagata atctacaatc taaaatggcg gatgaaaaaa aaaatccaca
     6301 gcggatcgtg tccttcaagt cgcacgttgc tttctaccac atcgtttcaa acgaagtttt
     6361 accataacat ttttctagtt ttgaaccggt atgtaattga ttcaattatg gaatcatgaa
     6421 tagtcattgc ttcggtcaat acccagtcct ttttccttcg atatgaaagg aatagttagt
     6481 taatttatga ggaagaagcc tcagtaagaa tttaatttca ccctctattt gaattttatt
     6541 gcacgatttt attgcattca tgcaatattt ctttttattt ctaaataaaa caaaaaagaa
     6601 cacgaataaa aataaaaaga aaataaagta aaaaggaaat aagaggatga agatatatga
     6661 atggaccccg tctcaattat taattatgat taaatacatt tccaattatt aattagagcc
     6721 aaacatcaaa tacctccagt tcaaagaaaa ttcatccata tgaaactcga ttgattatga
     6781 gatcttacat cgctcactaa ctcgtatgga ccccactccc aattcattct gggggatgat
     6841 taatcataaa taaaaatagg atcctatttg atacgggatg ctagactctt ttgtatagat
     6901 aaaaagccaa aagggtccag attacgtcat tctttactat aattgttctt ttaccctaaa
     6961 ccggtcttag aaacttaatt ccattgattg aattcaaaca gtaccacgaa taccctcttg
     7021 tttcgatttc aagaaatgaa ataaaaaatt ggggctgtct tattaaaaaa aatatataag
     7081 aaagatagag gttttcgcat ttcgatttcg aatgtatcct tgcaaattca cggaggtagg
     7141 gtatgtaagg attttttaag ccactcactt acatatcaaa gtgaaaggga gggggagggc
     7201 ccatccgact ttttttgaat tcaaactctt gtgatctatg ttgccatctt acttggatca
     7261 caaatggatt ccgttttatt ttcgtattat ttgaactcga ttcaatttat gaaaaaacat
     7321 cttattcaga gaagagtttt gaaaattcga aacaagaagt ccattttatc aaaaattaga
     7381 ctcttaaaaa aattatactc tgaaagagag gttgctcgaa aaagtaattt tgagtctgat
     7441 attcggatat atataagagg tcgctctggg acggaaggat tcgaacctcc gaatagcggg
     7501 accaaaaccc gttgccttac cgcttggcca cgccccattt gaatttcttt tctattcgat
     7561 actaataaac actaatattg gttgttcgtc aattcccggc caaatctcta tggaataaat
     7621 tagatctctt ttttaagatt ttgacacaag tagatgcaga attaaactcc atttattgat
     7681 cattacatag aattcaatta agatattgta tgaaagtatg atttcttcta ttctcttgtg
     7741 agaattgaag gatttttgtt ttgatcggtt cggttcaaag aagtattttt tttgtctacc
     7801 ttactttctt ttcgtcattt ttagcttata tcaataacat atttttaact caatcaaaat
     7861 acaattatct ccaagaacaa aatgtttgtt atgcttaata cctttagttt gatctatatc
     7921 tttcttaatt ctgcccttta ttcgagtagt tttttattcg gcaaattacc cgaggcgtac
     7981 gcttttttga atccaattgt agatgttatg ccagtaatac ctcttctctt ttttctctta
     8041 gcctttgttt ggcaagctgc tgtaagtttt cgataagatc gttaatagtg tccgagaaaa
     8101 attcatgatt tattcaagct cgagaaaaaa aaaaaaaaat tctaacaatt gataagacca
     8161 gatgagtctt ccaatttgaa tgaaccctca agtaaaacag taaaattctt gggcagacac
     8221 gataaattta gatttcccca tttcacgatt ctgacccttt tttttttttt ttcactgaaa
     8281 gaccctatta gagtccgcca caatatcgaa gtcgaattgt gttaatttcg aaaaataaaa
     8341 actcttttgt atttctatca atttgaaaaa ccgtttcagt tcttggtgtc aaaataggat
     8401 atgtagtata aaaatagaga atctattctc tttttccccc ccaaaaaaaa ttttggagat
     8461 tgtgtaatgc ttactctcaa actctttgtt tacaccgcag ttatattctt tgtttctctc
     8521 ttcatcttcg ggtttctatc taatgatcca gggcgtaatc ctggacgtga agactaaaaa
     8581 ataagaaatt tttctttact ttattcttag aaatgttttt aggatttgat tttatctatt
     8641 ctacatcttt aactagtcaa ataaaaaaaa tctttaacta gtcaaataaa aaaaagcaaa
     8701 agggttcgct aaattcgaat ttgaaagata cccagtcagc gacggaaacg gaaagagagg
     8761 gattcgaacc ctcggtacga atagctcgta caacggatta gcaatccgac actttaatcc
     8821 actcagccat ctctcctaat tgaaaaaaaa aaaaaaaaaa aaaataataa ttactatgtt
     8881 acattacaca aaagataatg cttgaaaaaa aggccctgct ttactttaac tttattatat
     8941 agcttatata tttttttatt gtattttgta ttgtattata cagatggata caacttttat
     9001 cagcaattcc attttttatt tctataaaat taaaaattaa aataaagaat ggcctcgaaa
     9061 gagatatctc gaatcaaaat agaaaaaaat aaagaatatc tctttacaaa attacaaaag
     9121 gccttttttt tttttatttt cacggcctgg tctggtcagt acccagccgg gccttttttt
     9181 gttccaatga accataccgc caaatcatag aaaaaatgat ttagatggaa tcaaagtgtc
     9241 atttcttatt ctttattatt cttttgtttc ttcttctttt ttttttgatt taatttactt
     9301 tatactggat actcgaaaaa agggaaaaac agaacgatgt attttttttt tgcacaatgc
     9361 attttatgtt atggcttaag ttgttttgtc gagccgtatc tgtcaaaact ccttcaagaa
     9421 ccaaatttgt tattttattt agttattcaa tttcgttttt tatttttaaa caaaataagt
     9481 cctcttttcc taatttcaat ataggactcc taacaaacac gtcaatactc taagctctaa
     9541 tttgcatttc atgatttttt tatttctgtc ctatattgat tacgtccgat tcccttgttc
     9601 gacaaaagtc ccatttctat acaataatcg tattgtagcg ggtatagttt agtggtaaaa
     9661 gtgcgactcg ttctattaat cctcttaata gttaaggggt tcttcagttt cattcatatt
     9721 ctgatcaaaa actttatttc ttaaaaggat ttcatttgaa tcctttacct ctaaatgaaa
     9781 gattcgagga agaatatcca ttctcgtgat ttgtatccaa gggtcaatta gaaatttcaa
     9841 atttggatta tgaaattacg aaacataatt tttgtgaatt tggaattgga tcaatctttc
     9901 caattgaata agtataagta agggatccat ggataaagat agaaaagtct atttccaatc
     9961 gtaactaaat cttcaatttt tgttttgcat agggtagatt gaagcaaaat agctattaaa
    10021 cgataacttt ggtttactag agacatcgcc atattcatat cctatttttt tagctcggga
    10081 gaaagaaaat acttttccta aggattctct caaatagaaa tcgagaacga agtaactaga
    10141 aaagttggga ttgttataag ggcactcttc tagagggatc atctagaaag caaattgttt
    10201 tgaatgcatt cagacaaaaa aagctgacat agatgttatg ggtcgaattt tttgatttcg
    10261 tccccgtctt atatcttggg aatttttcca tcttccataa aggagccgaa tgaaaccaaa
    10321 gtttcatgtt cggttttgaa ttagaggcgt tcaaaatggt gaatcgacgt cgactataac
    10381 ccctagcctt ccaagctaac gatgcgggtt cgattcccgc tacccgctcc atatgataat
    10441 gatatctatc attatatcaa ttcagcgatg cattaattca atttgaatta atgcatcact
    10501 gaattgaata cgtaagaatt gaatacgtaa ttccggaaat tctctcactg attctttatg
    10561 gtattttttc cgaacaagag ataggaaaaa aaaatgcgaa aaaaacaaat taggaatgaa
    10621 aagcgtccat tgtctaatgg ataggacaga ggtcttctaa acctttggta taggttcaaa
    10681 tcctattgga cgcaatttag caatttattt gcatttccat agtataatat agatattcta
    10741 tactttgcat atgatataat atgatatgat attattagat taataaatta ttagattcca
    10801 aattttcaaa taaaaaagta aaattacgta tatttatatc ttatttagcc ttatatctta
    10861 tttgacttat atcttattta tttatttttt tattaattaa ataataatca atattaaata
    10921 aagtactata aagattaaga atgatagatt ttttatttat aattgttcct gaagtagaaa
    10981 gcgttccatt tgttcctgaa tagcttcttt caaaagggct tccgcttcct cggtgaatgt
    11041 cttagtagaa gatatgattt cttggaactg aggtttattc gtttttaaat aagtacgtaa
    11101 ctcaccgaga aattttctta cctgtccgat ttctaatgaa tcaagataac cattcgttcc
    11161 agtataaata gtcattatct gttcttcgac cgtgagaggg gctgattggg attgtttgag
    11221 caactcacgt aaccgttgac cccttgccaa ttgattctga gtagctttat cgagatcaga
    11281 agcaaattgt gcaaaggctt ctaattctgc gaattgggcc aattccaatt ttaatttgcc
    11341 ggctacttgt ttcatagctt taatttgagc tgcggatcct actctggaga cagaaatacc
    11401 cacgttaata gcaggtctga ttccagcatt gaatagatcc gcggataaga atatttgtcc
    11461 atctgtaatg gaaattacat tagtaggaat atacgccgaa acatctcctg attgggtttc
    11521 aactattggt aaagcggtca tacttccttc acctaactga gaacttaatt tagcggctct
    11581 ttccaaaagt cgtgaatgca aataaaaaac atctcctgga taagcttcgc gaccgggtgg
    11641 tcttcgtaat agaagagaca tttgtcgata agcctgcgcc tgtttggaga gatcatcata
    11701 aatgattaaa gtgtgtcgtt cacggtacat aaaatattca gccagagaag ctcctgtata
    11761 aggagcgaga tattgtaatg tagcggggga atccgccgtt tcggctacca caatagtgta
    11821 ttccatcgcc cccctttcct ggaaagtagt cactacctga gccacagaag atgctttttg
    11881 accaatagct acataaacac atattacatt tttcccttgt tgattgagaa tcgtatccgt
    11941 ggctactgct gttttaccag tctgtctgtc gccaataatt aattctcgct gaccgcgtcc
    12001 tataggtatc attgaatcaa tagcaataag tcctgtttga agaggctcat atacggaacg
    12061 tctcgaaata atacctggag cgggagattc aattaatcga gattcagaag ctgaaatttc
    12121 acctcgaccg tcaataggtt tagccagggc atttataaca cgacccaaat aagcctcgct
    12181 tactggtatc tgagcaattt ttcctgttgc ttttacagaa cttccctctt gtatccttaa
    12241 accgtcaccc attaatacaa caccaacatt atttgattcc aaattcagag caatgcctat
    12301 tgtaccctct tcaaattcta ctaattcacc cgccattact tcatcaagac cataaatacg
    12361 agcgatgccg tcgcctactt gaagtacggt accaatattt acaatcttga ctgctctatt
    12421 atattgctca atacgttcac ggataatatt actaatttcg tcggctctaa ttgttaccat
    12481 gagtataatt tttttttagt taaagaaaaa aacgatgcct acaggaaaag gactaatcag
    12541 ttatttctgt catcgcctca aacgtgtcaa tattctcact aatggtacgt aaatgtaact
    12601 ccttgttcaa agaactattc agagtgcctc gagctccctt taaaacttgt tggaaaacct
    12661 gttgtcggac ttgctgaacc gccctttggt ggtcaaaacg aatggtttca tttttgtaat
    12721 tttctaattc ttccaaagtc ttataagttg acttaatcaa attcaatttt tctcgttcta
    12781 tctccgagta tccattcact cgaaattgat ctgcttccct ttcgactttc cgtaagcgag
    12841 cccgggcttt ttccagccgt tgaatggccc ccccctgcag ttcctctgaa tttcgaatag
    12901 tattcaggat cttccgtttt cgattatcta ataaatcact taatgaaagt agattatctt
    12961 tccattcatc tcaaaactta catgatccct tcccgaacca aacatgaatt tttcgattca
    13021 tttggctctc acactcaatt acttcaactt tttaagtatg ggggcaattc ccatatcttt
    13081 tttttttaat gtaatgagcc tatcctctac ctctcttctc tattcatatt ccaagatgtc
    13141 gcgactaatc actaatccaa gaccagaata ttttgaggac tcttctgacg gaacaaaaca
    13201 aaaatattga attgtcagca aagttgtttc tttttttcgt caaatccaaa gaattcttct
    13261 tactttatat tatacacagg tcaccgattc agcataaaaa gcggttgatt gaaatatttc
    13321 aaatattttg cattccaata aaagaaaagg ctcaaataat tttatcgaca tgagtgtttt
    13381 atatcgaaaa aaaaacaaat tccaattatt cattttgcaa acatttctat tctatattaa
    13441 tatagtagta gaaagagtac catgctgcgt ctggacttca aacagtttgg tttagcttta
    13501 accatgttaa tgaccccaca ctattggttt ggttgataga gaatcaaagt agatttacca
    13561 atgaatcacg aaatgctatg gttcttaaat atgatttgaa attgattcag aagtaattcg
    13621 cggaatcgtg cacctttttc gatctagtta taatgaaaaa aagtacagct ggttggatcc
    13681 agcctattct tgaaataaac aactcgcacg cactcccttt ccaaaaaaga tcaatacacc
    13741 aaggactaca cttagattta ttggatttgt tgctaaaata tcggtattaa acccgaaact
    13801 cccggcaaat gaccagcgaa ccaaggaaac gaaagaatcg gttatatttt tcatattatc
    13861 tcctctttta gatagactaa aaaaaaaata cgtaatttgc atatttatag gattaaacaa
    13921 agggattcgc aaataaaagc gctaatgcta caaccagtcc ataaattgtt aaagcttcca
    13981 taaaagccag actaagcaat aaagtacctc gtatttttcc ctccgcctcg ggttgtctcg
    14041 cgataccttc tacagcttga cccgcagcag taccttgacc tactccaggt ccaatagaag
    14101 caagcccgac ggccaaccca gcggcaataa cagaagcggc agaaatcagt ggattcatga
    14161 taagttcctc gcactaaaat aaagaaatag ttaatgatac aatcgtccaa tgaattatga
    14221 cttaattatt ccatcgctaa gattcatcca gtcgaaataa ttaagaactc ggaattgaag
    14281 taataataat attagtatta aaccataaaa gctacttcga tatctctttt ttagttccga
    14341 tccacaggat ttttgtgaat ccatacaact tttgttcttc catttcttct ttccaaaccc
    14401 ttttttaatt cttcgttcgt tagttttctt tatttcatcg ctttattcat tcacattcaa
    14461 ttcacaggca aagacgaaac cgaagaattt ctattggaat ctctatctaa gttcacaata
    14521 gtagggcgga ttagatatct ctttagttga tatataacta tcaatatcta atatcatata
    14581 tacatgtctt tcttccataa cgtaaaccaa ctattcatat cttcatatct tagattcaaa
    14641 ctattcgtat cttaaagtca atcgtattct agaatcattc ttggaaccat acacaagagt
    14701 tggcttagag tcattagatc ccatataccc aattctgttc ccctctccca atcaacccat
    14761 tttttatgaa tctcgtttgg cgaatcattg catagaaata aacataagta ttttattccg
    14821 gtaaggtcat tcactttaat tatttattaa tattttcttt tggtcaatcg ttgaattgaa
    14881 taaaatcaac taaaatggga atcattctag aaagcatctt tctttttctt ttttttttgt
    14941 aatcacacac cgtgtaaatt gtgatactac gatactataa gaatttttat attaagaatt
    15001 tttattcaaa taatgactcc ttatatttga attgaatgaa caaaacaata gaatgataat
    15061 atttattggc aggagtatga tataataaag ccaaacatga attttaggaa aaagatcttt
    15121 ttgatctctt tcctttttta caattcccca atatctgaat ttttttttct atgactcttg
    15181 gtcgtatatc ccgtatttgt ctatttctat ttgtatattg atgtttccta agtggattat
    15241 ctttagttac gcatacactg cgttattcta agctaaaaaa aaaaaaagag actatttcga
    15301 aaactagtca atgatggccc tccatagatt cgcctatata agccgccgct aaagttgcaa
    15361 aaataagagc ttgaataccg cttgtaaata atccaaggaa catcacaggt ataggaacca
    15421 ctaaaggtac taaagaaaca agaacaacaa ctactaattc atcagctaat atattcccga
    15481 aaagtcgaaa gctaagtgat aaaggttttg tgaaatcttc taaaatgtta atgggtaaaa
    15541 gaattggagt cggttgaatg tatttactga aataacctaa tcccttttta gaaagacctg
    15601 catagaaata tgctactgac gtgagcaagg ctaaagcaac ggtagtattg atatcattcg
    15661 taggtgcagc taactcccca tggggtaact gtattatttt ccaaggtaaa agagcaccgg
    15721 accaattcga aacaaaaata aatagaaaca tagttccaat aaagggaacc catggaccat
    15781 attcttctcc aatctgagtt ttgctcacgt ctcgaataaa ttcaaggaca tattcgaaga
    15841 aattttgacc ggcagtcgga atagtttgtg gattccgaac agctataagg gctgaaccta
    15901 ataagatagc aattacaacc caagaagtaa taagtacttg ggcatggact tgtaaacctc
    15961 ctatttgcca atagaaatgt tggcctactt ccacaccgga tatatcgtat aaccctttta
    16021 gtgtgttact ggaacatgat ataacattca tattgccctc taacagaaat agaactttaa
    16081 aaagaattat tttgattcaa ccctctccct ttcgacttgt atactttaat tagaattatc
    16141 cgttttgaat acccgctaat cacataatat ccacagtttt ttttaatttc ttttctttta
    16201 tgcgattcaa gaagagtaac cgattccaaa aatcaaaaaa tccatgtagt taccaaaaaa
    16261 atttatttat cttattatta atcaaggatt tcgtatatag ctagaacgac cctcacaaat
    16321 tgcaaataca aatttattaa gaattaatcg gattgaagct atagcgttat cgtttgctgg
    16381 aatcgaaata tctgcgagat cggggtcaca atttgtatcg attaaacaaa ttgttggaat
    16441 tcccaaagcg atacattctc gaagagccgt atattcttct tgctgattaa cgatgattac
    16501 aatatccggt acccccgtca tatattgaat cccgcccgga tacgtttgca agcgtgataa
    16561 ttgtctcttc aggatagctg catctctttt tggaagacgg ttgagtctcc ccgtcttttg
    16621 ttccgctctc aaatccctga acttatgaag tctcgtttct gtagtggacc aatccgttaa
    16681 cataccaccg aacctttttt tattaatata atataatgac atataatgac accgggttct
    16741 tattgcagct cgtgctacta aatccgctgc tttataacaa gcttctgata aaaaacgagc
    16801 agttcttgtc agatttgtaa tatgaatacc tttatgtttt gctgagatat aaggtgacat
    16861 tctaggattc catttcctag taccatgaca aaaaggaatt cctgcttcca tcatctcttc
    16921 aaaattgata ttccactatc ttcttgccat ttctccccat acttcctctt ttttttatca
    16981 aaaaaagatt tgataaaaaa aagagacgag gtgccctgaa ataaataatt gttccaatgg
    17041 aaccttctct tctaccagag attggccatt gatacacaat ccaggccatt cattactttc
    17101 tattcgttat tatctttctt ttcttactat taagaaatca aaggatcaaa aatagttaag
    17161 agaatccgct ccttaggact cattaaatcc tctaaatgat tgttctgatg tatcatgtaa
    17221 agtctttgaa atgcaaaagt ctaataattc tctgtggtgt aagaaaatat ctatcatccc
    17281 ccccccgaat aaattctttt tttttttgtt tccaaaagaa tattgttatg ctgccgtgaa
    17341 cagtgcacta atgctttgaa tccggtacca acgggtatca tcccccccag aacaacgttc
    17401 tctttcaggc ctttcaacca gtcgatacga ccccggagag ctgcttttgc taaaacccga
    17461 gcggtttctt gaaaacttgc ttcagatata aaactttgag tattcagaga tgctctcgtt
    17521 attcccaata atatagctcg ataacagatc gcttcttcca aagcacgccc cgttcgctcc
    17581 gctcgtaaca atccaataag ttcgccgggt aaaaaaatat tagacattcc atcttctgaa
    17641 accaacactt ttgatgttat ttgacgtaca atgatttcga tatgtctatt atggatttgg
    17701 accccctggg atcgataaac cttttggatc ttattaacca aagagatacg actttgcact
    17761 atagttagct cagcaccaat taagaatccc caaggaatcc caagaattct tgttatacgc
    17821 gcgttccaac cctcaactct tttttctagg ttcatcgata ttgaatcaat cgaacgcact
    17881 tctaacacct gttctacttt tggaagaccc tgcgttatat caccagatct tgatttttca
    17941 tatataaatg taattaatgt atctccttca taaaggattt ctccataatg cccatgaact
    18001 gttgctcctg gagtagccaa ataaggctta gctgatctta ttactacaga gccagcttga
    18061 acaattaaaa cttgacctga tttgaggtgt ggtccatttg tggctataca tatattttca
    18121 caaataaact gcccaagact tattattgtg tacatttcct cacaataatt atgatggata
    18181 aaatcccaat tcaaattaaa tggattcaaa acaatcttac tgtctggatc aggattagaa
    18241 attctctcgt tttcatccat taaataaaat ttacgtactt gaaaagtctg ttttaaatta
    18301 tcaagtttca aatagttagt taccgaaacc ggattataag ttattaaata gtaaaatgaa
    18361 taaaaattcg caatttgaag gactgttcct aagggtccca acgaattcct aattggaatt
    18421 agaggatctt tttgaatgtg aattgattgc tttatcacat tatgatattt gatatcgttg
    18481 aatggaccca ttcgaaaaca attagatgat gacaaaatta tcaaagattg gcattcctta
    18541 tttctattca acaaggtatg aatagttcct tgattttggc taagtgattg ttgaaccctt
    18601 gccttgaaat aaatggagta aaacggattt atattggtgc gatctggacc attatcagag
    18661 atcaatcctg gacttgacgg agcattcctt tttctgatat acggaatatg ggattgcact
    18721 aagtcgattc ttaggaaatc tcgaatcata ccatttgtac ttacttcaac aaaggaagca
    18781 cagacctctt cgacggaaga actttttttg tcttggtccc aattcaagac taaacaagtt
    18841 cgaactaatt gaatacttgt gtcagaaata ccccgaaagg gtttgccctt tccataaagg
    18901 atataattga caactcgaag gtgcatatta tccttttccc gcagcagatc ctgggggaag
    18961 agtgttgcta aattgatacc gttcgctatt tcatatgtga ctacgggtcg aaccaaaaca
    19021 aaatgctttt tcttggtagg tgtgatccgt tggacataga tccatttttt caattttttt
    19081 gattcccggg cggatccctt aagttctttt tttcccgttt ccggcggtat caagatgcca
    19141 ctgtgtcggg atatcttatc cgtttcccca ggaaaatgga tatccccaga aaaaactttt
    19201 agttcaatct tttttttttt tttctccact cggaccaatc cgcccacttg gcttcttcta
    19261 tttaaagcga ttcgggtatc tactccaatg atactattat tccgtaccat tacgtaagaa
    19321 gattcgggta aaatatgcac ttcctcggga atgaaaaaaa agcgatcgat tttcatttga
    19381 aattttggct tgattttttt gactcctcga tactcaatca agtcctcttt tttgacgatt
    19441 gaatgcgccc ctatagtccc atatttagta attcctgaat tctttcttct gtatcgagga
    19501 tcatcaaaat aagcaagaat actattttta cggaaaatac cctttatggg tatttcaatc
    19561 gagatacctg aatggggcat tagttctttc tcttgttctt gaatggattg gaacggaatg
    19621 agaaattgat ttcttcgcct ttttgccaat aaatcagaat tcttgtggag aattgcagga
    19681 tgtatgagat tacaatgacc aatacctacg attcgattaa atcccgaata atcaaaaata
    19741 ccatcttctt ttttatcaga aaaatctgac ctaactaatt ggtgtctcac ttgatcatta
    19801 ttcactgaga ggctagaaat atatcttcgt tcgacagaat gagaatggat gttcagttga
    19861 tcttgatcct tgtggagtga aaaagaaact acaccggatc tgcacgaacc tcctgataat
    19921 atccataaat gacttgtttt tggtaagagc cggacattac tatattgaaa ttcgggtgca
    19981 tggtacacgt cggtactcca gtgcatttct ccctctgagt cagaataaat atgttttcga
    20041 accctctcct taaaattcaa agtgtatgtt cccgcccgaa tctcagcaat cacttgttct
    20101 gattctacat attgatcatt ttgaactaaa agaaagcttt ttggtggaat agtcacctta
    20161 tgcataatat cttcactctc aataattaca tacaaatcta tatcacatag aaaagcagga
    20221 tgcccgtgcc gtgtacgtgt gggatggact aaatcctcat tgaattttat ttttccatta
    20281 gagggggctc gcacatgttc tgcgatgccc cctgtaaata ctccgccggt atgaaaagtt
    20341 cttaatgtta gttgagtccc cggttccccg atggattgac ccgaaataat acctacagct
    20401 tctcccaatt caaccaggtc accatgagtg ggactccgac cataacataa tcgacagatc
    20461 caagagatac tccgacaagt aaagggggtt cgaatagata ttgcttgtgt tcgaaaggtt
    20521 atgaatcgat tgacgagtcc aatcccaata tcttgatttc gaatggcaat gcatcggggg
    20581 cctatatata tatcgtctgc taatacacga ccaattaatg tttggctaaa aactctttcc
    20641 gacatcatcc ggttttgagg acttacagaa attcctcgga tggtgccaca atctgttcta
    20701 cgtacaacaa tgtgttgaac tacttcaaca agtcggcgcg taagatatcc agcatctgat
    20761 gttcgtacag cggtatccac aactcctttg cgggctccat agcaagagat tatatattct
    20821 gttaaagaca gtccttcgcg taaattgctt tgaatgggta aatcaatcat ttgcccttgg
    20881 ggatcagaca ttaatcccct catacccact aattggtgga cttgagatgc atttcctcta
    20941 gctcccgaaa aagacattat atggactgga ttaaagggat ctgtcatcct aaaattagga
    21001 ttcatttctt gtcgcaaata ttcacttgta gcataccata tctcaatgga ttggcgcagt
    21061 ttttctaccg cgtgtacatt cccataatga tggtgttttt ccaaaatcaa actttgttgt
    21121 tcagcatctt ggactagcca tcctttagaa ggtatcgtta aaagatcatc aattcctaat
    21181 gaaatggatg tagcagtggc ttgctggaaa cccagagtct ttacttgatc caggatgtgt
    21241 gatgtatatg ccattccgaa gtgatctatt aacctgctaa taagtcgttt aatggcagtt
    21301 ccatctatca ttttattgtg aaagaccaga cccgcccgtt ccgccatagg tacctccata
    21361 ttccgttgag taggattcga caatggattt gagtcaatga ttggaaaact tccttttctc
    21421 gatcttgatt cgcgtagaaa ggtcaagaac tacggtccta gttgaatcgg aaaggcccga
    21481 attcacattg gtgttataga attacttagc ttagacacca tatgattagg taccatatga
    21541 gcaggcccgg caaaaacctt gtatcgcttc ttcgatttct cgataaagag aaatatgacc
    21601 aacggtggtt cgaatgtata tacaaagaat ttcttttttt acacttctta ctattagata
    21661 atgtccataa atctcatgat aggtacccaa agattcatag tgaacttcga tgggagcttc
    21721 ccttgaagca ataacgcgtt gatctagtcg ccaccggagc cacagaggac tatctaaatt
    21781 gattcttttc tgccgaaaag ctccaattgc atcataggaa ttacaaaaaa aggggtcttt
    21841 cgtataatta tagctatagc tattatcgcc acttctttga ttttgatagt ttcttcgatt
    21901 acatggatta tacctatttg cacaaatacc tcgaagattc ctgctcgtta atacatagag
    21961 tccaataagc atatcttggg tcggtacaga aatgggatcc caaatagcag gagacaagag
    22021 attcatatga gaaaacataa gtaaacgagc ctccgcttga gcctctaaag ataaaggtac
    22081 atgaacagcc atttgatccc catcaaagtc tgcattgaat cccttacaga ctaatggatg
    22141 taaacaaata gcacgtcctt ccactaaaac gggctggaat gcctgtatgc ctaatctatg
    22201 caaagtaggc gctcgattca gcaatacagg atgtccccgc ataacttcct gaagtatttc
    22261 ccatataatc ggccctttgt cccgaatttt actcttagca actcctatgt ttgaagcaag
    22321 atgttgtcta attagactac aaattacaaa tgcctggaaa agctctattg cgatttcgcg
    22381 gggcaaccca catcgatgta atgaaagtga ggggcctacg acaatcacag aacgccccga
    22441 ataatcgacc cgtttgccaa gcagagtctc acgaaatctt ccctctttgc cttcaattac
    22501 atctgaaaac gacttataca ccttattatg accatccctc attggttgtc cacggattcc
    22561 attatcaaga agtgtatcta cggcttcttg taccaatttc tcctgacaca ttactaattc
    22621 ccctggcgta gatctacttg ttgttaatag atcggtaaga gtattgttcc gatagataac
    22681 tcttctatag agttcattaa tatctgaact cattagttta cctccctcta tctgaatgat
    22741 cggtctcaac tcgggaggaa gaactggtaa tagacataaa accatccact ctgggtctat
    22801 atttgttcga ataaaatgct tagctaattc tatgcgtcta accaaaaaat cccttcttct
    22861 tccaattttt cgatcttccc attcattacc tgtgggtcct tcttccccta attctttcca
    22921 ttcgacccac gaataatcta taataattct caaatctaga tcggctaatt gttcccggat
    22981 agcaactgct ccagtagaaa tttctcggtt gcgaaatata tcgaaaccgt gggtagtaaa
    23041 aaaaagtggg atgctgtatt tccaggattg gatttcatat tcgaataaac ctcgtaatcg
    23101 taaaaaagtg ggttttttag ctataggcct agcaaaagaa aaattgggat aggattccat
    23161 aggatctccc ccccttcaaa atcggacatg agcgtttccc ctcatccggc tcaagtagtt
    23221 acaccaaatt aaggctaaag aaaggggttc ccactttcaa attctagaaa acaccccaaa
    23281 caactactcc ttactcaagt tcctagtgaa gactaagcaa catttcctcg attcatttta
    23341 aatgcaatgt tcaatttttg agtagtctac ttcccccgaa tcatgaatct cccattcaaa
    23401 ttaaaagaaa gaagtacctt gaaattcata agggatttcc ttgtctatgt atcgttccat
    23461 gcgatctttt aggtcctgct tcacctcgac ggttatgcca cgatgtcctt aaagcctata
    23521 tgcgatgtat agactcccgt aaccatgacc tgtttgctta tttgaagata atttcatttc
    23581 gaaagggaat tattaattcc acaaaagaaa gaagtctttt tttttttttt cacgaggtac
    23641 aactatcaat ttttatttct tttttactga atcgaccata gacccattcc ccttttgatt
    23701 tgggagtatt gaatacaccc cttattctga gcttcatgtt actcctacat gtcagattct
    23761 gggcatccca attcgattgg ctgggatgac agtttcatat ttctaatctg taaaatcaaa
    23821 atttcgatca aatcacacat cgcaatatac tagaccttct aattctttaa gaggtttatc
    23881 taaaagattc gcgatataac taggaagacg tttcaaatac cacacgtggg ttactgggca
    23941 tcccagtttt atgtatccca tttgatatct tcgtatccga gaatcaacaa attcaactcc
    24001 gcattgttca caaaattgcg ggtcttgctt ttcatctccg attactcgat aatttccaca
    24061 agcacaaatt ccacttttaa taggtccaaa aattctttca caaaataatc catctttttc
    24121 cggtttattc gttttgtaat gaaaagtata gggttttgtc acttctccaa ctatgtctcc
    24181 attaggtagg attttattgg tccaagcgct tatttgttga ggagagactg atccaattcg
    24241 gagttgttga tgtttatacc gatcaatcat agaagcaaat ttgtgattca ttccgattaa
    24301 gcttccttct tattaatctg gaagtttttc tcagatacaa ggaaatgatt cagttccaaa
    24361 gccaaagatc gtagttctcg aacgagcaat cgaaaagatt ctggagcatc ttcgggttta
    24421 ggtattgttc ctccaatgat cgtagtacca agtacttctt ggcgagctct aatatgatcg
    24481 gatttataag taagcatctc ttgtaaaata tgagcaacac caaagccctc aagagcccaa
    24541 acctccattt ctccgacccg ttgcccccct tgcttggacc ttcctctaag gggttgttgg
    24601 gttacaagtg cataatgccc actggaacgt ccgtgtattt tatcatcaac ttgatgaatt
    24661 aatttcaaga tataaggctt tcctattata acaggttgtt caaaaggatc tcccgttcgt
    24721 ccatcaaata ttctgctttt tcccggatac tcgggttcaa agacccatgg attcgctgtt
    24781 tgtttactgg cttcatataa ttcagaaaac acgagttttc tcgaagcctc ttgttcatat
    24841 ctctcatcaa aaggtgctat tctataatgt ctatttagca gaccccccgc taacccgagc
    24901 gagcattcaa atatctgtcc tacattcatt cgtgaaggta cccctaatgg gttgaagacc
    24961 atatcaacag gccttccatc ttgcaagtaa ggcatatcct gtctaggcaa aatttttgaa
    25021 atgatccctt tatttccatg tcttccagct actttatcac ctactttaat ttcacgtttc
    25081 tgtgaaatat atacacgaat cgtttctgga ttataactgg aacccccctt ttttcggatc
    25141 catctcacat caataactcg accccgaccg cctataggta gttttagaca agtttccttt
    25201 gaagtggata cctgaatgcc aagtatggcc cgtaataatc tatcttccgg agcatacgat
    25261 gattctttcg ccgtctgagg cgttaattta cctactaaaa tatcgcccgt ctccacccaa
    25321 gatcccagca taacaattcc atttttgtct aaattgcgga gtaaacggac ttctagatgt
    25381 ggtatttcat tagtgatcct ttcgggacct tggcttgtta catgagtctg aatttcatat
    25441 ttccgtatgt gaaaagaagt ataaatatct ctatatatca gacgttcgct aataagtacc
    25501 gcatcctcaa aattgtaacc ttcccatggc atataagcta ctaatacgtt tttccccaaa
    25561 gcgagttcgc caccaaccgt agcggcacca tccgctaaaa cttgtccctt tttaatgcat
    25621 ctatcccgcc caacctgggg tttttgatgc atacaagtat ttttgttgga acgttgatac
    25681 ataactaatg gaatacctat cgtatctcca ttgcccgata aaacgatctt gtcaatatcc
    25741 gtataaagga cctttccctc gtgttcggct atagcggtaa cccctgaatc tagggccact
    25801 tggcgttcca acccagttcc aacaatgcac ttctcggacc gagagagcgg aactgcttgg
    25861 cgttgcatat tagaactcat taaagcccga ttcgcatcat tatgctcgat aaaaggaatg
    25921 agggaagctc caatagaaaa atattggaag ggagaaatac ttcgaagatg aacccgttcc
    25981 cacgaaatag tcaggaattc ttgacgatat cgagtcggaa caacctgttc ttcctgaata
    26041 ccctgactca gcgccaaaga atttccggcc gctaccatat agtattcatc tatacttggt
    26101 gataaataaa gcattcgtat ctttttcgat ttctcaaaga tttcataaaa tgggctttct
    26161 agagaccccc aataaccaat tctcgcatga attgctaagg atccaataag tccaacattg
    26221 attccttcag acgtgtcaat tgggcaaatg cgcccatagt gactaggatg tatatctcgt
    26281 atccgaaaac tagcagttcg tcctgtcaat cctccagggc ccaaataact caattttctc
    26341 ccatgaacta tttgtgtcaa tggattagtt cgatccaaaa cttgcgataa tgggtgtaat
    26401 ccaaaaaaag aatcataggt ggttgttaat ggagttgaag ttaccaaatt ttgaggagtc
    26461 ggcatcaatt tatgcctaat tgctccgcct atagttcctc taaccgcatt ttctaaccga
    26521 accagggcca atccgaattg atcttgtaag agatccgcta cagaccgaat acgtttattt
    26581 ttcaaatgat tcatatcgtc aagtgtaccc attccaaatt taagtccaat caaatgatcc
    26641 gcagctgcca atacatctcg tggtaacaaa aatatattgt tttttggtat attaagattc
    26701 agcctctggt tcatatttcg tcgaccaacc cttcctaatt cgcatctttg gtgaaaaaat
    26761 ttcttttgta attccttaca taaggattca gaaaataccg gatctccgcc tacacaagca
    26821 aattgttgat aaaactccaa aatggcactt tcttttgacc caattttttt tttctcttta
    26881 tcagtcagga aagacaagaa aatttcaggg tagcaaatat tctctagaat ttctcttaga
    26941 ttcgaaccca tagctgatga tagaactaga atagatattt tctgtttcct actcacacga
    27001 gcccatatcc ttgcttttct atcaatctct aattctaatc ttcctcccca atctgatatt
    27061 atggtgcccg catagaccaa aattccgtta tggtccaatt ctgaccggta atagatacct
    27121 gggctttgca atatttgatt gatcacaatt ctgtatattc catttactat aaaagttccc
    27181 aaggaattca ttagaggaat gtttccaata aaaattgttt gttcttgcat atcccctctg
    27241 cttttccaaa ttaatcctgc ggatacatat aattcagaag aatatgtgag tgattcatat
    27301 acagcatctc tttcttttat caaaggttct accaattgat atgtttccac aaataattga
    27361 aattcaattt cttgatctgt atcttcaatt tttggaaact tataaagttc ttctgttaag
    27421 ccctgatcaa tgaacctaca aaatccttca aattgtatct gattcaaccc gggtattgta
    27481 gacattcccg catttccgtc accgagcatt ttgaatttcc catttatcaa aaaatcccat
    27541 tcttttctca ttctgcattg aatcatatga atcgatctag caatgatgga atttcgattc
    27601 tgtttactga atcacatgaa attttaccca actccatata tatggaatgt atgaaatacg
    27661 tatgaacgga ggaaaaaaga tgattttgga cttaatttta gacttagtta aattggaatt
    27721 tctaagagac agatccaaac ggaaaggaat tgataaattc cacttagaat tatggagttt
    27781 ttttattttg tctagaatag aaaattcact ttataccatt attatgatat tacatattcc
    27841 aatccgattg gatatcagaa aaataaatgg attcgggatt tgatccattc acggagataa
    27901 agacataata atcagaaaca atataacaat agaaagttaa ttttttgagt acttaactct
    27961 ttcgtgaatt ccattgttcc aaaaatgatt tgcagagaac tcctttttct ttttttcgta
    28021 gaatttttat ttttagaata cgattgaagt gcataagaag gcttgtattt attaaacccg
    28081 cgctgctata gctatctatc catacatcgc ttcctttatt gcatacttct actcgggaca
    28141 gcacatgtcg tactctatca aaaatcaaaa tttctatttt ctcttcaatc taatcaatct
    28201 aaattgcagt acgacaagtg tccgccaatt ccctataaac aggcatcata cacaaataat
    28261 ataccccata agctaactgt ggaacacaac ttatgtttgg ggtttacata tactaataat
    28321 tgacattata attgaaattg agttgagaag gttttttttt ttcaataaaa aaatcaagac
    28381 tgattagtta tatatcaatt ttgattttct tatatcattt atcattaggg aaagacaatt
    28441 tgagatgtaa atccaagagt ggttcatgaa tttacagtca tatagttaat ggttccaatt
    28501 tgttctgaat tttggctttt gtaactgaaa aaaattccca tttggttttt taatagaaaa
    28561 gagaggtatt tagatattgg gtgttttgag atactataag attaattgaa gggaaggagc
    28621 cggccccccc aaaaaaacaa ataacaaata aaggggaata ttttcatcta tttggtatcg
    28681 ttttggcggc atggccgagc ggtaaggtgg gggactgcaa atcctttttc cccagttcaa
    28741 atctgggtgt cgcctgatta acaaaagaca agactcgaaa tcccttattc tttattctcc
    28801 tttgctgtta taactcgccg aatttttccc agcaaaacac gcgcagtctt gagactttct
    28861 tgattggaaa cagctggggg ttcccttctt taaattaaag tgccgtaact cgttgtattt
    28921 aggattcaag gaaagattat agtagtggaa gggctatcat atcaaataaa gagttaccga
    28981 tttttttcca ttactaatgt cgtgtctact ggtcgggtct tgaattagat tggatggata
    29041 atcggctttt ttcttttact taatgataat gaaggacaag aaaaataaag aataggtatc
    29101 agtattccta catatatata ttagtagcat tccctttgat acttcaaaag aaaagcgtaa
    29161 ctgcagtttc atttttcata tttattggag tctttcatcg agggtgttgg gtcagaatcc
    29221 ccttttgact ctgcaccagt gattccacta ttattaataa acactaatgg aataattcct
    29281 tcatattcag agagataggg gacataattc acatggatat agtaagtctc gcttgggctg
    29341 cgttaatggt agtctttaca ttttcccttt cactcgtaat atggggaagg agtggactct
    29401 agagatacta cgaattgagt tggggaatca aattgtatca cttttttaca gattttttat
    29461 agatcgtttt gcaaagcata aataatcttt attaattatt taatatattc aattcattaa
    29521 tttaattcaa tttcgaatta aaaaattgaa ttaataaaag tatcttcatt ccgaaattgt
    29581 attgggtttt atttccgctg tgctttgttg acgcgtttgc tatcatggct gaaggattca
    29641 aaatcgatag gataacccct ttcgaatttc gaaatccgaa gaagttacca tagaaccctg
    29701 taaaccgcgc aatcaattac ttctttgaaa tgctaaaaaa aagattactt tctaattttc
    29761 tataaattag aaaataataa gagttgcctc gcgattattt cagattgatt ggaatcaaca
    29821 aaaaagataa agaaaaatca aatagataaa ggaaacaaat agatgaagca aagaaataga
    29881 attgagatac tatgtacatt ccatatattt aattgatatt aacatttatg aagatccata
    29941 tacatattgt agattgatct cgattcagtt tgtatctttc tagattacaa taataaaaat
    30001 ggatagtatg gtcgaacgat tcatttttga atcgttcgac catactatta ctatcggatc
    30061 ttagaggcta ctgcggattc tagtccgttc attgcatttg ggaaattgca tttttttttt
    30121 tttgagttct taaatcattg ataagaacta agaaatcaag tgtaattcaa attaatcact
    30181 ttaattactt tgactgaccg tttttacata tattataagc aaaaaagcag taggaactag
    30241 aatgaacagt gcagtagcaa taaatgcgag aatatttact tccataatct catcgtttcg
    30301 tttttttttt tacttcgcaa taactcggga tttaatccca tagagatgat aaatctttcg
    30361 tttgtcaatt caatgggatc gattagattt caatgatatt gatccgattc aatatcatga
    30421 ataacaatat ctgagctatc aagtcgattc atcgtcgaga attgaatagt ataacatagg
    30481 cggatctttt atccacatac caatacaaac ttagattcct gattcactca aaagaattcc
    30541 tttcctttct attttaagac tttattttga tttatcattc ttttccattc tgtcttttcg
    30601 ataacctacc gcctttcttg tacaatcgtc tacccgcttt ccacttccat tgtttccaaa
    30661 cggtttacaa ataaacccaa acaaacagaa aatagaaaaa aggaaggagt taagttctaa
    30721 actccttttt ttaatgatct aattttcttg gaaaacaaag aaaaagaagg atacctcggg
    30781 gaattaaact ataccatttg tacccagttt aacagaaaat ggagagagat atttatgtat
    30841 ttttttattg gatttggatc cgtcgggact gacggggctc gaacccgcag cttccgcctt
    30901 gacagggcgg tgctctgacc aattgaacta caatcccgga gaaataaaac gtacagcatc
    30961 cgtattctta tgatttgatt caaaccattt cgatttcgat taatagtgcc ctgttgtaac
    31021 agagacgtga gtgatatcca catgaatata cactttagtg aaagaagaaa gcagcacgga
    31081 ttattgatta ttagtaatcc tttcgttatt gccaaatcga ttgagaatcc atttttcatt
    31141 gaaaaaagcg tctttttgtc tttgctttct tcttttcatt agactttata cttaataatc
    31201 ctgatagaaa tctagatcac tagcaagatc agaatcagaa tttatgagac aaaataaatg
    31261 gaacaaataa aaaaatagtg gtggggatat atcagaaaat ttgacttttt tgattctttc
    31321 atatcttcca tttctggaaa actaaagggg ttatatcatt tcatggtgaa tcagcgaatt
    31381 attaattatt gggccgagct ggatttgaac cagcgtagac atattgccaa cgaatttaca
    31441 gtccgtcccc attaaccgct cgggcatcga cccagaaaaa gtctattcga gtcttattga
    31501 taatccatga tcaacttcct ttcgtagtaa cctaccccca ggggaagtcg aatccccgct
    31561 gcctccttga aagagagatg tcctgaacca ctagacgatg ggggcataat tgcccgaccg
    31621 ccatcatact atgctcatag tatgagcagt tttttgaaat tgtcaatata atggaatggt
    31681 atgactagat ccgaaggatc tttacgtctt ttctgatccc ataccatagc attttttgat
    31741 tcgttttcgt catttatatt catgaatcac tcattcgaat ctttattctg aagattctag
    31801 aaaattaata taaaaaaaag aaggttaaac ttcatttctt ccactttcat tcattgatta
    31861 acttcttgtt aagatcagag aggcttatct ccatatcaca ctaagccagg aaattaacag
    31921 atgagaaatc gaaatctgaa aatctgggga atcaacaagt tatcgaaatt tgttttttct
    31981 ctaaaaattg ggttcagagc acaaccaaaa tctcttcagc acatgcttca ataaaatatc
    32041 ttggatctac gtcgaattgg taggtacatg tatccatcaa ctgaattttg tttcgttctg
    32101 atgggggtca ggtcaattca aatcaatttc attcgggttg gtcttgaaac aatttatttt
    32161 gttgatattt atcaaaccca atatcaataa accaaaatta ccttatacct atactcctta
    32221 agtaaatcca aatactcctt aaataaatca aaattatcgt tcccgaaggg tacactaact
    32281 agtatgagtc tactgtgtat acttataata taacttataa tatatatata tatacataga
    32341 tagatctatc ttatgcgcct actgactcat tcagtaattg aataaaatgg cccttttaac
    32401 tcagtggtag agtaacgcca tggtaaggcg taagtcatcg gttcaaatcc gataaggggc
    32461 tttttggccg ttttgataaa aaacctcaag cggtaatatt aatatttaaa cgaagaataa
    32521 agatattact tttttttgta ataaaaaaag agtaaccaac tgtataataa tgtaattcta
    32581 aactatataa tttaatgata aaaagttacc cttataatga gttctagtat actaattaga
    32641 ctagtcattc tagttcgaaa agaaagtttc acatttgttt attataatga gtaatgataa
    32701 tgctaagtcg tttcttcaat cgcccaatat ttttcttttc cattattcca gtcaaatcca
    32761 ttgtaaagat tagaaatcaa caaaagaaaa agtaagtgga cctaacccat tgaatcatgg
    32821 ctatatccac tatgctgata ttaaaattta aaattcgata gatatgaaat tggaaccgta
    32881 gatctttttt tttatttcat attttttttg actctgcaag aatctgtcga tatttccgat
    32941 tcaatcttct tgttcctaga cgttccatag gaataacttg atattccgtt cctctacaga
    33001 aaaaggttta ttccaagtta caacacaaga gagatttcca atctattttg attcccgaac
    33061 acacgaagat ccattgggat ttctatctaa tattctgatt tctatctata taaatcttat
    33121 atagatagaa atcagatcat ggcttcatgt atcaaatatt ttaatatcaa tgcatacgat
    33181 ctttttgttc cgacaatgtg aggaaagtgg atgtgagaaa gaaactttca tttacagtct
    33241 cttattattt catttaatat tgtattgaat ttaaaaatgg gaaattctct ttttgtctct
    33301 gacatatatc tgacatagaa aagtaaatag aaagatattc aaagtgtatt tcttgcttcg
    33361 acctgcgaaa aagctactct ggagttttct attaatctga aagaaaagga aatataataa
    33421 agaaggcgat aaaaaaaaga aaatgaaaaa ggaaagcaat aaaaaataaa atatatacta
    33481 ctgtagtagt ttaatacaca tagaaagcag aagagtacat aaaaatattg atttttctca
    33541 atctcacgga caagagccaa gaataagatt agttggtaga acgagattga gtagaagtca
    33601 gtctggggat caaccagtaa cgagagaagg gatcacttct tccttgaatt gaagagttct
    33661 ttcaaaaaat taatctatct gattgataag ttataagaca attcatggtt caggttgaga
    33721 cgattattaa gaataggaag gaatacacga attgagttca tggatttagc taagtcaggg
    33781 tcagactatg gaccactaaa gggttttatc ttcgaaacca attcgcaggg gcagtgtacg
    33841 agaaatcaaa ttctatcgaa atgatcgaat cctcgaacgc cccgaaagtg ccataacata
    33901 aggtgttcgg aaatggttga agtagttgaa taggaggacc gttatgacta tagcccttgg
    33961 taaatttacc aaagatgaaa atgatttatt tgatattatg gatgactggt tacggagaga
    34021 ccgtttcgtt tttgtaggtt ggtccggtct attgctcttt ccttgtgcct atttcgcttt
    34081 agggggttgg ttcacaggca caacctttgt aacttcatgg tatacccatg gattggccag
    34141 ttcctatttg gaaggatgca acttcttaac cgccgcagtc tccactcctg ctaatagttt
    34201 agcacattct ttgttgttac tatggggtcc tgaagcacaa ggagatttta ctcgttggtg
    34261 tcaattaggc ggtctttgga cttttgttgc tctccacggc gctttcggac taataggttt
    34321 catgttacgt caatttgaac ttgctcgatc tgttcaattg cgaccttata atgcaatagc
    34381 attctccggt ccgattgctg tttttgtttc tgtattcctg atttatccac tgggtcagtc
    34441 tggttggttc tttgcgccta gttttggtgt agctgctata tttcgattca ttcttttttt
    34501 ccaagggttt cataattgga cattgaatcc atttcatatg atgggagttg ccggtgtatt
    34561 gggcgctgct ctgctatgcg ctattcatgg tgctaccgta gaaaatactt tatttgagga
    34621 cggtgatggt gcaaatacat tccgtgcttt taacccaact caagccgaag aaacttattc
    34681 aatggtcacc gctaatcgct tttggtccca aatctttggg gttgcttttt ccaataaacg
    34741 ttggttacat ttctttatgt tatttgtacc agtaactggt ttatggatga gtgctcttgg
    34801 agtagtcggt ctggctctga acttgcgtgc ttatgacttc gtttcccagg aaatccgtgc
    34861 agcggaagat cctgaatttg agactttcta caccaaaaat attcttttaa atgagggtat
    34921 tcgtgcctgg atggcggctc aagatcagcc tcatgaaaac cttatattcc ctgaggaggt
    34981 tctaccccgt ggaaacgctc tttaatggaa ctttagctgt agctggtcgt gaccaagaaa
    35041 ccaccggttt cgcttggtgg gccgggaatg cccgacttat caatttatcc gggaaactgc
    35101 tgggagctca tgtagcccat gccggattaa tcgtattctg ggcgggagca atgaacctat
    35161 ttgaagtggc ccatttcgta ccagaaaagc caatgtatga acaaggatta attttacttc
    35221 cccacctagc tactctaggc tggggggtag gtcctggggg agaagttata gacacctttc
    35281 catactttgt atctggggta cttcacttaa tttcctccgc ggtattgggc tttggcggta
    35341 tttatcatgc acttctggga cctgagactc ttgaagaatc ttttccattt ttcggttatg
    35401 tatggaaaga tagaaataaa atgaccacaa ttttgggtat tcacttaatt ttgttaggta
    35461 taggcgcttt tcttctagta ttcaaagctc tttattttgg gggcgtatat gatacctggg
    35521 ctccgggggg gggagatgta agaaaaatta ccaacttgac ccttagccca agtattatat
    35581 ttggttattt actaaaatcc ttctttggag gagaagggtg gattgttagt gtggacgata
    35641 tggaagatat aattggaggg catgtatggt taggttccat ttgtatattt ggcggaatct
    35701 ggcatatctt aaccaaacct tttgcatggg ctcgccgtgc acttgtatgg tctggggagg
    35761 cttacttgtc ttatagttta ggtgctttat ctgtttttgg tttcattgct tgctgctttg
    35821 tctggttcaa taataccgct tatcctagtg agttttatgg gcccactgga ccagaagctt
    35881 ctcaagctca agcatttact tttctagtta gagaccaacg tcttggggct aacgtcggat
    35941 ccgctcaagg acctactggt ttaggtaaat atctaatgcg ctctccaact ggagaagtca
    36001 tttttggagg agaaactatg cgcttttggg atctgcgtgc tccctggtta gaacctctaa
    36061 ggggtcccaa cggtttagac ttgagtaggt tgaaaaaaga catacagcct tggcaagaac
    36121 gacgttcggc ggaatatatg actcatgccc ctttaggttc tttaaattct gtgggtggtg
    36181 tagctactga gatcaatgca gttaattacg tctctccgcg aagttggtta gctacgtctc
    36241 attttgttct aggattcttc ctattcgtag gtcatttatg gcacgcggga agggctcgtg
    36301 cagctgcagc cggatttgaa aaaggaattg atcgcgattt tgaacctgtt ctttccatga
    36361 ctcctcttaa ctgagacagg ggatccaatg cttatgctta aaataggaat tgatttgatt
    36421 tcaccataca tattgaggga agcgggtcat acttaaaaag gactcctttt tactttcttt
    36481 tcaactcatt tatatcgaat cgattttcta ttttttctgg ctcggctagc ctacctagcc
    36541 gagtcattct cctttatgag acgaaaaagt caggcaaaac caaaataaat aaagaaaaaa
    36601 tagattcccc gagcaaaagg agagagaggg attcgaaccc tcgatagttc tttgttccga
    36661 actataccgg ttttcaagac cggagctatc aaccactcgg ccatctctcc gaaagacaat
    36721 ttctatttta cttttaccga atagaacatg gccatatgag tggataccat cactatgtat
    36781 agaaagatat gaggtgtgaa tctctaggtc aatctatcta tccgtattat ctagaaaata
    36841 gatggatgca tgatccagca ctcccatttt tgaagtcaaa aaaaggtact ctcgactcca
    36901 tgtccgaata aaaaagtgct aaaaagttgt atatacgtta tatagaatta atggattcat
    36961 gttagtaaaa tccctctatg atgcatttta ttcaaatttt ttggctgata gagggatcaa
    37021 atggtatagt tattttttgg ggtagcttgg aggattagaa acatgactat tgctttccaa
    37081 ttggctgttt ttgcattaat tgttacttca tccatcttac tgatcagtgt acccgttgta
    37141 tttgcttctc ctgatggttg gtcgagtaac aaaaatgttg tattttctgg tacatcatta
    37201 tggattggat tagtctttct ggtgggtatc cttaattctc tcatctcttg aatctattcg
    37261 ttctagatcc aacaataaat cggcccttcc ctataatttt ttctttttcg ggttgtgaga
    37321 cagattcaaa ttgactataa gtctccaaaa tgcaaataaa gaaaaagaaa aaattataga
    37381 gaggggtcca acttctggaa cttgaatgaa aaaaaaaata ataataatat ttatattaat
    37441 ctaaataata gaattctaat agaatagaat tcgaatataa attcgaattt taaagaaatt
    37501 tgatatatat taaatagaaa tcaaataaga aatctattct agaattttta atagatttaa
    37561 tagaaataaa atagaataga aataagatat tcaaaaaaat tcaataataa taattaaaat
    37621 taattaatta attgaaattc ttatttcaat atttaataat ttaataatat tgaatttgaa
    37681 tttgctattc gcttttatta aataaaatgg gttttgaatt gttttaattg gttgggttgg
    37741 atggtggaat ttgatggaat ccccccgaag agagtatctg gcctaactct ggataaacat
    37801 tatccgggca ttttaccaaa aaaaatgcgg atatagtcga atggtaaaat ttctctttgc
    37861 caaggagaag acgcgggttc gattcccgct atccgcccag gataaagtaa tttatttaat
    37921 aagataaacg aatcattata gttgaccgtg atagtatagt ggttctatct ttccaaccca
    37981 acagaaaaag aaaagtgtta attaatagaa aaagaaaagt gttaattaat tactagttaa
    38041 caaaatcaaa cctaattttt ttttgtcaaa aaaaaaattg aaaatgttgc ggagacggga
    38101 tttgaaccca tgacctcaag gttatgagcc ttgcgagcta ccaaactgct ctaccccgcg
    38161 atgaagaaaa gaactgggaa ctaatgaaca accaaggatt aaatgtgccc ctcttccata
    38221 tctgtacaaa tagaatagcc tatttataca gaatggtaaa ggggctcctc tatgatctat
    38281 gatcatagag aaaaatagaa aaatgaaggg atattttaat ccttaccaac ttgatcttgt
    38341 tgcccccggc aacaaacatg cgtgaaccat ttcacgaagt atgtgtccgg atagtccaaa
    38401 gtctcgatag ttagctctcg gttttccggt cgaaaaacaa cgtcgatgaa gacgcgtagg
    38461 tgcactatta cgcggtgtgg attgtaactt tccatgaatt ttccattttt cactcaacga
    38521 cggagctttg tttatttctt tttttgagga tcgccgaatc aaatgatatt tttgttctaa
    38581 ttgttgcctt ttcttctccc tatgaatcaa acttttcttt gccataacgg ttcagtttct
    38641 attattatca atgatacaag tcggatccta gatgtagaaa tagagctgta gaaatataag
    38701 aaggcatatc cctttctcca tcgaaagaaa ttatattatc gcgcagatac aagacaaaaa
    38761 gaagaaagaa ttaaccaaat ttacccgatg tagaggcaat caagaaagcg gcataagtga
    38821 atatataacc tacagaaaag tgagctaatc caaccaacct tgcttgcaca atagaaaggg
    38881 ccactggttt atctctccat cgaatcaaat ttgccaaagg tgtgcgttcg tgagcccatg
    38941 ctaaagtttc aatcaattcc tgccaatacc cgcgccagga aattaagaac ataaatccag
    39001 tagcccaaac aagatgtcca aataagaaca tccacgccca gactgataaa ctattcatac
    39061 caaacgggtt atacccattg ataagttgtg aagagtttaa ccatagataa tctcttaacc
    39121 atcccatcaa ataagtggac gattcgttaa actgtgaaac gttaccctgc cataatgtga
    39181 tgtgcttcca atgccaataa aaagtaaccc atccaatggt atttaacatc cagaaaactg
    39241 ccaaataaaa tgcatcccaa gccgaaatat cacaagtacc gcctcgtccc ggaccgtcgc
    39301 aaggaaaact ataaccgaaa tcctttttat ctggcattaa cttggaaccg cgtgcatcta
    39361 aagcaccctt tactaagatc aatgtagttg tatgtaaacc tagagcaata gcatgatgaa
    39421 ccaagaagtc tccaggacct attgttaaga atagtgaatt actattctca ttaatagcag
    39481 ttaaccagcc aggcaaccat atgcttcgac ccgcattgaa tgctgggcca ttcgttgaag
    39541 ataaaagtac gtcgaatcca tatgaagttt taccatgagc agattgtatc cattgggcaa
    39601 atatcggttc gatcaagatt tgtttctccg gagtaccaaa agcaagcatg acatcattat
    39661 gaacataaag tcccaaagta tggaacccca gaaacaggct ggcccaactt aaatgggata
    39721 tgatagcttc tttatggtct aacattcttg ccaatacatt atcctcattc tgttccggat
    39781 tgtaatctct aataaaaaaa atagctccat gagcaaaagc tcctgtcatg atgaatcctg
    39841 cgatgtattg gtgatgagta tataacgcag cttgagtagt aaagtcttgt gctatgaatg
    39901 cataagcagg taaagagtac atgtgttgag ctaccaagga agtaataacc cctaaagagg
    39961 ctagagcaag gcctaattga aaatgaagcg aattgttgat tgtgtcataa agacccttat
    40021 ggccgcgccc caatcgccct cccggaggaa tatgggcttc taaaagatct tttatactgt
    40081 gcccaatccc gaaatttgtt ctatacatat gaccagcaac gagaaaaata aatgcaatag
    40141 ctagatgatg gtgtgcaata tcggtcagcc ataaactttg cgtttgtgga tggaatcctc
    40201 cgagaagggt tagaatggca gttcctgatc cttgggaggt accaaataaa tgactacttg
    40261 aatcagggtt ttgagcataa agattccact gacctgtaaa aagcgggcct aacccttggg
    40321 gatgtggtaa tacatctaag aaattattcc atcgaacata ttctcccctg gacgcaggaa
    40381 tagcgacatg gactaaatgc cctgtccaag ccaaggaact tactccgaac agtcctgaca
    40441 aatgatgatt gagacgagat tcagcatttt tgaaccacga aacgctgggt ttccatttcg
    40501 gttgtaggtg taaccaaccc gctattaagg atatggcaga aagaaataat agaaaaagag
    40561 ctccagtata aaggtcttca ttagtacgta aaccgattgt ataccaccac tgataaacac
    40621 cagaataagc gatattcact gggccaagag caccccctcg agaaaaagct tccacggccg
    40681 gttgaccaaa atgaggatcc caaattgcat gagcaatagg tcttacatgt aaagggtcct
    40741 gtacccatgc ctcaaaattt ccttgccaag ctacatgaaa cagatttccg gaagtccaca
    40801 gaaaaatgat tgctaattga ccgaagtgag aagcaaaaat attctgataa agacgttcct
    40861 cagtaatatc atcatgactc tcgaagtcat gtgcagtagc aataccaaac caaatacgac
    40921 gagtagtggg gtcctgagct aagccttggc taaaccttgg aaatcttaat gccataatgc
    40981 ctttcaaatc ctcctagcca ttatcctact gcaataattc ttgctaagaa gaacgcccat
    41041 gttgtggcaa ttccacccag aaggtaatgg gttactccta cagcacgtcc ctgtacaatg
    41101 ctcaaggctc taggctgagt agcaggagca acttttaatt tattatgagc ccaaacgatg
    41161 gattcaataa gttcttgcca ataaccacgc ccactgaaga gaaacattaa actaaatgcc
    41221 catacaaaat gagcacctag gaaaaaaagg ccatatgcag ataatgaaga accataagac
    41281 tgaattacct gagacgcctg tgcccataaa aaatcgcgga gccacccatt aatagtaatg
    41341 gaactctgcg caaagtttcc tcctgtaata tgagttacca ccccttgatc gcttatacta
    41401 ccccaaacat ctgactgcat tttccaactg aaatggaata ttactacgga gattgcattg
    41461 tacatccaga atagtcctaa gaagacatgg tcccaagcgg atacttgaca tgtcccccct
    41521 cttccgggcc catcacaagg gaaacgaaac ccaagatttg ctttatccgg tatcaaacgc
    41581 gagctacgag caaatagaac tccttttagg agtatcaata ccgtcacatg aatcgtaaat
    41641 gcatgaatgt gatgtaccaa aaaatccgcg gttcctaatg gaataggtaa caaagcaact
    41701 ttgccaccca ccgccactaa atcaccacca ccccaagtca aactggtgct cgctgttgca
    41761 ccaggggccg ttccaccagg tgctaaagcg tgggtgtttt gtatccattg agcaaagaca
    41821 ggttgtaatt gtatagcggt atctgaaaac atatcttggg gacgtcctaa agcgctcatg
    41881 gtatcattat gaatatacaa accaaaactg tgaaagccta gaaatataca tacccagttg
    41941 agatgtgata tgattgcgtc gcgatgccta aggacacgat ctaatagatc gttgtatcga
    42001 gtagttggat cataatctct taccataaaa atggctgcat gcgcagcagc accaacgatg
    42061 agaaatccac caatccacat gtgatgtgtg aacaatgaca attgtgtccc atagtcagta
    42121 gctagatatg gataaggggg cattgaatac atatgatgag ctacaacaat ggttaaagac
    42181 cctaacatag ctaggttaag agataattga gcatgccatg acgttgttag gatctcatat
    42241 agccctttat gaccctggcc tgtaaatgga cctttatgag cttctaaaat ctcttttaga
    42301 ccatgaccaa tgccccagtt ggtcctatac atgtgacccg ctatcaggaa aagaattgca
    42361 atagctagat ggtggtgtgc aatatcggtc agccatagac ccccagttac tggatctaat
    42421 cctccacgaa aagtaagaaa ttccgcatat tttgaccaat tcaaggtaaa aaatggggtt
    42481 gctccttcgg caaaactggg ataaagttga gccaaaagat cccgattcaa gataaattca
    42541 tgaggaagtg ggatctcttt aggatctact ccggcgttta gaaattggtt aatcggtaaa
    42601 gatacatgta cttgatgccc cgcccaagaa agggacccaa gccctagtag ccctgctaaa
    42661 tggtgattca acatagattc tacatcctga aaccaagcca attttggagc agctttgtga
    42721 taatggaacc aaccagcaaa aagcattaag gctgcaaaga tcaatgcgcc aattgcggta
    42781 caatagagtt gtaattcact agttattcca gacgctcgcc aaatctgaaa aaaaccagag
    42841 gttatttgta ttcctcggaa acccccgccc acgtcaccgt tcaatatttc ttggcccacg
    42901 attggccaaa ccacctgggc actaggtcca atgtgagtag gatcgcttag ccaggcttca
    42961 taattggaaa aacgagcacc gtggaaatac atgccactca gccaaagaaa aatgatggag
    43021 agttgcccga aatgggcact aaataccttt cgagagatct cttccaaatc actggtatgg
    43081 ctatcgaagt cgtgagcatc agcatgtaag ttccagatcc aagtggtagt atcaggtccc
    43141 ttagctattg ttcttgaaaa atgacccggt ctggcccatt cctcgaaaga agtttttatg
    43201 ggatccctat ctaccaaaat ttttacttct ggttccggcg aacgaataat cattgagtcc
    43261 tcctctttcc ggacaacaca tacaaagaaa cccgccaaca gttagtcaag tcattagtga
    43321 acctatgaga gatgcttata attagtctct ttctcttcta ctctttttct cgtctacttc
    43381 tatctcccat ctatttattt tctttagtta ttcactagag caattatgat ctggaagtcg
    43441 atccagggca agtgttcgga tctattatga catatccatg aggtgctcaa cggaccttat
    43501 taatcttttt tagttttaga aaaccctttc ccggtgtcaa aaaccaattt ttttacatag
    43561 tgtattcata tctcaattag aaatccctaa acggagctac tttctgtctt acatagaaca
    43621 tattacttta attccaaatt caaaataacg tgagcagtca ttagtcatta ctaagataag
    43681 agacattcca ggatctatat ctataatatt tggtcattcg agggtcgctt ttattagttt
    43741 taatagaata ggagaaaaaa aaaagaaaaa tgaattctct accgtatcta tgtatccttt
    43801 ctccctacga aataccagac gaaatagaac ggccttagaa aagatataat gaaattcttt
    43861 gattgggtct tcccagaaaa agggtcttat tattaaaaac tgatgaggcc aacaaacaat
    43921 taattataac tataacaaaa aaatagatat ataaattcta acgaaataaa taaacagaga
    43981 gttcttattc gaaacgcccc gtgatcttca accaattctg cgcttcaata taattaccag
    44041 gagtgagcgc gatagcttgt ttccaatact cggcggcttg attgaaccaa gcctccgcaa
    44101 tttcagaatc tccctgtcga atggcctgtt ctccccggtt ggaataggcg ggtcaattcc
    44161 tttccttaga accgtacttg agagtttccc acctcatacg gctcggcaat caattttttg
    44221 gtgtccccgt ttttttaatc gactatatcg aattgaatga gatttcttat cctaaccaaa
    44281 agaggttaat ttcatgagca tgagtttcaa acttgacttt tgattaaatt aataatcagc
    44341 tttcatttta tcttttctcc caccgtcaga agaataacat aaaagaaaag catttctact
    44401 atcgttagaa ttttctgaaa ggtacctatc tcggtttcgt ctaaaaattt atatagaatc
    44461 tttgaaaaag tcttttcttc ctaagaaaga aaagacttac tgtctttggg atctgatgct
    44521 acaccgctgc tcaatacctc aggggatcca ctttattaca gaagttgatt cctaattttt
    44581 atttcatatc atggacataa ataagcagtt cttattgtat cggcatcggc caaaaacctc
    44641 gcgaattggt ctttacggtg cttcctctat caattagatc ctttatccat agaataaagt
    44701 atctaggcat atctatttct tcatatttcg actctatgaa gtttctttct ttgctacagc
    44761 tgataaaaat cgttttttgc acgatgcata tgtagaaagc ctattttttt ttttttctag
    44821 tatttattag tgtatttgct ctttcttcct tctatagtag agatagtcgc acgtaatgac
    44881 agatcacagc catattatta aaagcttgag gtaagaacgg gtttcgttct agtgcccgaa
    44941 aataatattc taaagctttt gtatgctctc cgttacttgt gtggataagg cctatgttat
    45001 agagtatata gcttcgatca tagggatcga tttctagtcg catagcttca taataattct
    45061 gtaaagcttc cgcataattt ccttccgatt gagctgacat ccgttacggt cgtcattcga
    45121 ttcaaagaat tctccgttcc agaaacgtac atgagatttt catctcatac ggctcctccc
    45181 ctatgtgcat aatgaaaata atacatggaa tcaaaaaaga ttgaaatatt ctcattatga
    45241 attcagtggg gctaacgttt ttacaagaaa tctctagcca acctttctgc aaaagatatt
    45301 ttcttaacat cacgcgtgtt gatactggta ctagataaaa atgtaaactc caacaatttc
    45361 tttgttctca acgcccttta atttccagga attaatcact ttaacagtct tctatggttc
    45421 taagggtatc caaagtacca acgagatgga tgtttgttat cccaaccatt cttttgagtc
    45481 ccgatcccga taaggaaaag cggtaatttt aaacaaagtt ttcgtgttgt tgattcctag
    45541 gcgtagcgcc tcttccccta tgcggcctat tggtactagt ctagtatggt agggttggcc
    45601 tgtaatatag aacccatagg ttaacctttc gctcaatact caaatcgaca attgaagcat
    45661 ctgaggctgc attaatcggg gatacacgac agaaggaatt gttttatcta gaaacttcac
    45721 cttcaacaag cgtcgatttt ttcaataatc tttttcgttc ttttctatcc cgaatcttcc
    45781 gtctttctcc taagaccgaa gcggtaaata aaaaaataat caaatcacac catctctata
    45841 ataggtaaat gcctcttttt ctcctgaagt tgtcggaatt attcgtaata agatattggc
    45901 cacaattgaa aaggtcttat caataaaatt ttcatttatc cgcgatctag gcataggtag
    45961 aaatccattc tataattctt ttcattaact ctcgtgagaa aacgatccca caagtaaagg
    46021 aattttacag tacgaaataa cataaaagca gactcatatc caattttttc tttttgaaag
    46081 gggtcgataa aaaataagaa atattagaat ccgattcgat ttcatccaaa tgtagtagta
    46141 taagaatgaa aggaactatt ccgatttgat caaagtagaa gaatcaaaga atttatcttg
    46201 cggattagga gaattcgaga agtttttctg aaattaagat ccaaagaaga aaaaaatcga
    46261 ataattcttc aataatcctt ctataatgaa aatagaataa ccctccattt tgtgttttgt
    46321 gcatagcggg tagacgctta tacactatac aatcaaatcg aaaaggatga tttatgaatt
    46381 tggaatagat ttacgggtta aggggttgtt gttaagcgac ctaaaattgg aaagaaattt
    46441 tcaaattctt atggaaattg aattcgaata aaaagataat tatgatctaa aggtatccat
    46501 tcaccatagt ctaacaaaat agaccgatca gttgattcgt tccaattcat tgattgaatc
    46561 cggtaaaaat atcagaaaaa ggtaggagcg ccgtctccgt cttggcaaac aagatatatc
    46621 tttattgtta ttgtttttaa ccgtttttca aaaaaaaaat tatattatct ttttctccca
    46681 gctccctggc tcgaagaaaa aattctttct ttgatgaaaa gttttccatt tttatagcta
    46741 gaatggattc gagtgtctgt acccatctaa caatcgaata tgaacaactc gcaattcgct
    46801 cggattctcg gtcataatca ttatgtagga gagatggccg agtggttcaa ggcgtagcat
    46861 tggaactgct atgtaggctt ttgtttaccg agggttcgaa tccctctctt tccgtatctt
    46921 cacccaattc accaatgctt cagccctttc tttgagatgg attctcaatt cctaatttct
    46981 gtgatacgga aggaaagaaa gaacgggcag ggaataaaga tccgcctact gatctatgat
    47041 acatgaatgg gagaaaaata caaatctccg gatccaattc cttaccttgt gtccctttcc
    47101 ttaacttaag tgaaagggaa aaattgtacg aacccttggt ttgttatttt agttaggttt
    47161 aagtctgacg agaataatat tctacgacaa gtaattcatt tattttcaaa ccgacccatt
    47221 tactatctat tatttgattg actaatcctt tatattggga tgcgtgaaga gtcaaatgct
    47281 ttggcaattc ttcatggtgg gatgaatcaa gataattttg aatcagagct ctcgattttt
    47341 ggtcatccct tgctgtaata atatctcggg gtttgcaacg ataacttggt atatctacta
    47401 tacgaccatt aactaaaata tgtctatgat taactaattg gcgggcttga ggaatagttg
    47461 aagccatacc caatcgaaaa aggatgttat ctaaacgcat ttcaagtaat tgtagtaaaa
    47521 ccagacccgt tgatcctttg gcttttccgg cgatacgaac atatttaagt aattgccgtt
    47581 ctgtaagacc ataatgaaaa cgcaattttt gtttttcttc taaacgaata cgatattgag
    47641 attttttccc ggagcgcgat tggtttctaa gatcgcttcc ggctccaggt cttttactcg
    47701 ttagtcccgg taaagccccc aggcggcgta tttttttgaa acgaggccct cggtaacgtg
    47761 acataaaaac tccttatttt attgaaattt cataaaccta aattaaaact aaaactgagc
    47821 taaatgataa atgaagcgaa atccactgaa gtattgtact acaaagaata atcagatgta
    47881 tcaatatcca cacacttttt tgtattgtat atatataaat ataaatcaaa agagggttct
    47941 ttttcttgat ttattctgcc gaggtctaac tcctccaatt atgattcata attagaagct
    48001 cctacaacat aataaatcga tgccctcttg gaaaagaggg acgaagccct ttcaatgttc
    48061 ttttctttca aaaagacatt atcaatcatt ttttaaaatc aaacaaatag agaaaagccg
    48121 gctatcggaa tcgaaccgat gaccatcgca ttacaaatgc gatgctctaa cctctgagct
    48181 aagcgggctt aaataacggc aatgagatgg tgcatgcata gaaattcggt aaattactag
    48241 aatcttatct attaactatt cattcttagc tattcataaa gaaaagaata gagaatcaaa
    48301 ttcaaaataa atattgaata ttatagaaca taacgattaa aataacgatt aatagaatat
    48361 agcgatctat agaatttcga tttctatatt tatcaataat aaatatctta ctcttaatta
    48421 ggtaataaga gttttttgtt ttgaattgaa aatcaaataa cattagaaat tgtttttttc
    48481 taacctaatt ttattaatat attcgattct attattatat agaatagaat atacagaata
    48541 ttattattct actgattcta tataattcta ctgattctat atatctattt tttctatatc
    48601 tctatttttt ttttctagat atctatttat ctattttgaa ttatcaatcg aatctagtat
    48661 tagcttctta tgatacatta tctaaattat ccattctttt attctaattc taaaaaatga
    48721 tgctttggct ttcgactaaa taattcgatt tgaattcgaa attaataaaa tgattagtta
    48781 gaactattat attagaaacg attaattaat atttaattaa tttcaatttt agttattttt
    48841 tgttatgtta tataggatcc gccttagcct taagtaaagg ataagaaaaa aatgaagata
    48901 agaaaaaaat gaaattaaag acaaagatga aatccagata aatgcaatgc agataaatgc
    48961 aatccatata actttaatcc agattagaat gagggagtct aatgataatg atacatttct
    49021 ccgttttttg ttttcaacga aagaaaagac gaaaaaaaaa aaaagaatcg accgttcgag
    49081 tattccaccg gattgcatga gaaaaatgag agtaagagag gcatatgtta atgttatgta
    49141 atatatatcc atatatattg aattgcggat acagaaagga tagaatcatt tctgacaaga
    49201 aatcgaaaca cttttcaata taggaatccg tatctaatga attctatgtt tcagcgtaaa
    49261 tgaaagaaaa gggagaacgg catcgaggtc ctaatctcaa aatgcaaggg gggatatggc
    49321 gaaattggta gacgctacgg acttaattgg attgagcctt ggtatggaaa cctactaagt
    49381 gataactttc aaattcagag aaacccggga atcaaaaatg ggcaatcctg agccaaatcc
    49441 tgttttacga gaataaaaca aagcaaacaa gggttcagaa agcgagaaag gggataggtg
    49501 cagagactca acggaagctg ttctaacaaa tggagttgac tgcctttttt tgggaaagaa
    49561 agggaaatta atcgaatatc gaaactgcat aaaggataag tttctaatac actatggatt
    49621 ggatacaaaa tgaaaaatta tctcaaaaat gacaacctga agctgtattt ctattaatga
    49681 aaaagaaaac aaaagaattg ggattccaag ttgaagaatc gaatattcat tgatcaaatc
    49741 attcactcca tagtctggta gatcgtttct tttgaagaac ttattactca gacgagaata
    49801 aagatagagt cccattctac atgtcaatat aaataccggc aacaatgaaa tttatagtaa
    49861 gaggaaaatc cgtcgacttt agaaatcgtg agggttcaag tccctctatc cccccaaaaa
    49921 gaccgatttg actatttctc ctaccctctc ttttttttag tggttcaaaa ttcgttctct
    49981 ttctcattca ttctaccttt ttacaaacgt atcagagcag aatttttttt ttatcacaat
    50041 cacaagtggt gtggtatata tgatatacgt acaaatgaac atctttgaac aaagaatccc
    50101 gattcacaat tcatatcatt gctcatactg aaacttataa attattctat tcaagaaatc
    50161 gaattccacg ctcaagactt ttaatacttt tttaattgac atagacccca gtcatctagt
    50221 aaaatgagga tgatgcgccg gtaatggtcg ggatagctca gctggtagag cagaggactg
    50281 aaaatcctcg tgtcaccagt tcaaatctgg ttcctggcat atatattgaa tttctagaaa
    50341 tatctattct acaaattcag tgatatgaat cgatatacat aatacatatt gtataatcgt
    50401 atagatcatg atacatacat acttattcat ctagctaggt atctggaaat ggaccccccc
    50461 cccttttttt atagatgagt aaagagtata taaatgagtg aaagagtata taaaaaatgg
    50521 atatctaata aaagaattaa ttagattctt tttcctcttc tttttgattt gttcatacta
    50581 tgtctccgcc cgttcaaaaa gaatgttaat acaccataca tattcgaaag ggttaaattg
    50641 gttggttgaa agacccaagc aaaagtctag tctaggaagt tgaatgaagg gtgggaatag
    50701 cctaaattca tctccgatac agtacaaatt agaattcgat cccttttcat tttgtatttt
    50761 tattttcttt tttctgtttc ttccttccct cctatgtgac cctctagagc ccgtctaagc
    50821 gatgtgcgcg atacaaagtt catgatgcag aactcttttt tttagttcat cctattggct
    50881 tggctcatcc aaaacaagca tcttacaatt ttgaaaatct caaaattgta attgtattgt
    50941 cttttttttt ctatttaatt tatttagcgc gttcgtaata ataatacgaa tgcgacttca
    51001 attcctctct ttgatctaga aaagaacgta caaatatttc ttgaatatcg ggagttgtaa
    51061 aaatgaagat tagtttctta taattcaatg agcatcttgt atttcataaa aattgggggc
    51121 aatataatcc ttacgtaagg gccatcctat ccaactttca ggcattaaga tacgtttaag
    51181 ccgtggatga ttatcataaa agattcccaa catatcataa gattcccgtt cttgaaaatt
    51241 cgaacttttc caaacccaga aaacggacgg aattttagga ttcttccttg gagcaaatac
    51301 ttttatgcat acttcttccg gttgatctac cccatactct attcttgtaa gatgatacac
    51361 actggctaac agtccgcccg gtgctacatc ataggcacat tgggaacgta gataattgta
    51421 accatataca tataaaatga cagcaacgga atgccaatcc tccggcttta tttgtaaagt
    51481 ttctattcct tggtaatcga agcccaaaga tctatgaatt agcccgtgtt tgactagcca
    51541 agcagacaaa cgaccctgca tctttttttc tctcccacat tttgatttct ataaatattt
    51601 cacctttacg atgaaatttt ttcatttatg aagattcatt cgctctttcc ttttctgtac
    51661 aaaaaaatcc ttcctaatta acgacttcgg gggaagatac tgaacttttg tatttgaaaa
    51721 atgtttcagt ttcaggaggg atttcggaca tcgatggtgg ttgatagagt aatccttgat
    51781 cataatttcc agtatcagta ctgcctacaa cacgaaactt gtgattggta gtaaaagtaa
    51841 acggccgatt ctcctgttgc aagcgaattc gctcttcata gatttctcga gatattttct
    51901 tacgaagttt tgttatggca tctataactg cctctggttt aggcggacag cccggcaaat
    51961 aaacatccac aggaattagc ttatcgactc cccgaacagt actataagaa tcggtactga
    52021 acatcccccc cgtaatcgta catgctccca tagcaataac atattttggt tcaggcattt
    52081 gttcatataa tctcactaaa gaaggagcca ttttcattgt tactgtgcca gctgttaaaa
    52141 ttaggtctgc ctgtctagga ctcgatcttg gtaccagtcc ataacggtca aaatcgaacc
    52201 gtgagcctat taatgaagca aattcaatga agcaacaact ggtaccataa agaagcggcc
    52261 ataaactgga gagtcttgac caatttgaaa gatcatttga tgtagttgaa ataactgaat
    52321 tgggggttgt tcgatcaagt aaggaaaact caatggaatt cataattgtc tcaatgttat
    52381 tttttttttt acttttttgg ttattgtctc aatattccga aactaagacc actccaatgc
    52441 tccttttcgc cacgcataaa ctgaaccaac aattaggata agcataaaaa tgaaagcttc
    52501 tataaatacg gataccccca atacatcaaa actcattgcc catggataaa gaaaaaccgt
    52561 ttcaacatca aaaacaacaa aaactagagc aaacatataa taacggattc gaaattgtaa
    52621 ccaagcatcg cccattggtt ctatacccga ttcataacta gaaagcttct ctggtccttt
    52681 gctaatcggg gctaaaaccg cggaaataag aaatgcaaaa ataggaataa tgtttgatat
    52741 tattagaaat gcccagaaaa tatcatattt gtaaagcaga aacatagacg aactcctttg
    52801 aatgtcgaaa atataccgaa ttcctcgatt cgaattggaa ttcattgtca agtcatcggt
    52861 aacaggttag tcaaaaccaa aatgcatttt ggtcgaacca cacagtttca cttgtttgct
    52921 gtgatgtctc gtttctcgat tgtactccta ttttcattac acttccttcg attttatttc
    52981 agtatagtat aaatctctta tacaaacaaa acaaataaaa ctctcttgct ttaacctcgc
    53041 ttcgggcttt tagaaaaaaa aaatgaaaaa tagaattctc attttgattt cgaattttga
    53101 aatttttaat attcgaattc gaaattcaat cgattttcga ttctattttc tatatatatt
    53161 ttgttttctg tttatgaaaa gatcttcgtt tttcaaacgc ggacgtgtcg acaaatacag
    53221 taatccgctc ctatatccat gcgacttact attcggtttg agtggggtta ggtcggagtt
    53281 ttcattttta accggattca tgtcatgatt ttgcctcctt tactgtccac aatcaaagag
    53341 ttagtgagac ttcttttcct tggtataccc actcattttt ggtgaatttt tggaggcaaa
    53401 atcatatgga attcacatac gaaaaaaatg aattactaaa aaaaaatggg tttctttatc
    53461 cgagattcaa aaaaaaataa taacgattga aatgggcttt tgttttccgt tttatgttct
    53521 gctctgaacg agccccccat aagcaagctt atgggaatga ttttatttcg atgaaccaag
    53581 caaccacgag cgaccggtta caaacaacaa aaaatacagt aattgagtaa atgaaaacta
    53641 tagaactttt tgtatttcaa ttttgattat tatattatta tagggctata cggactcgaa
    53701 ccgtagacct tctcggtaaa agagatcgaa cttattctta tcaaaatgat tcgaactctt
    53761 tcaaagaccc aacatgcatt tttttttttg cattgggctc tttcattaac tgctagaaat
    53821 atcagttagt ctaccatatt ttttttcttg acagaaaaat aaggaaatgg ctccacgtgc
    53881 tcggattcat tatttggatt gtgatatagg agcactacca aagtgtttca aagaaaggtt
    53941 atcttgacgt aggtttgctt ctggcctaga ttaacctaag ttaaatggag tctctatcat
    54001 cctgattaaa gaatcaaata tgaaacttca tacgccttaa ggttcatagg acaaaaagag
    54061 aaattttgag gtccttatac tcattatgcc tagcattgaa tagactaggt attcacctta
    54121 tcaatatctc aaatcaatga tggattccat ttggttccta aatgggaacc tgaatcgaac
    54181 cgaaccattt gtcaggctat tgttctcttg ttttgttccc taaaaatcct ggagtcagac
    54241 attgatttct caaaaagatc aattctttga ttgcatgatg gactcttctg aaaaacattg
    54301 gcgcacgtgt aaacgaggtg ctctacctaa ctgagctata gcccttgtgc ttgtgataca
    54361 tattttatca tattatggag ataatttctt gtcaagatga atattccatg atccaacatc
    54421 gtatctcttt gatctttttg attggtattg cttcgaagtc ttattgcatt tataatccat
    54481 caatgggagg ggtccttttt ttttctcctt ataatcataa atgacctact taactcagtg
    54541 gttagagtat tgctttcata cggcgggagt cattggttca aatccaatag taggtagaac
    54601 ttattagata ccatggtcaa tggtatctaa taagtttttc tacttactga ttttgtatct
    54661 tttctatcct attcgatttg attttcgaat tgaaactaaa acttttttcc ttacatcaga
    54721 atccgattcc acttgattgt atttgattgg attcaatcgg aagaatccat atgtgtataa
    54781 acaaaaattc tttggattag gattattcga ttcgggcgca ccgactagtt acgaaatcac
    54841 attgagaacc tctactcgtg tcctagctcg tctgagagct agatttgcct caattgtttg
    54901 tctcttactt tcagctttcc tcaagccggc ttccgctatt tcaagagttt gctgagcttc
    54961 ttggggatca atgtcactac tcttctccgc atcatttact aaaacggtga tctcattatt
    55021 acctattcta gcaaaaccgc ccatcagagc catcgttaac cattggtcat taaagcgtat
    55081 tctcaaaata cctatatcta cagctgtggc aataggcgcg tgatttggta atacgccaat
    55141 ttgtccacta ttagtagata aaatgatttc tttcacttct gaatcccaaa caattcgatt
    55201 aggggtcagt acacaaagat ttaaggtcat ttcttcaaat tgttctccat ttctaagttt
    55261 atagccttcg cagtaacttc atcgatgtta cctactaaat aaaaggcctg ttcaggaaga
    55321 ccatctaatt ctccggacag aatcaattta aagcctctaa ttgtttctgc tagaccaaca
    55381 tatttccccg gagaaccggt aaatacttct gctacgaaaa aaggttgtga taagaaacgc
    55441 tcaattttgc gggctcttgc tacggttaaa cggtcctctt cggataattc atccaaccca
    55501 aggatagcta taatgtcctg aagttctttg taacgttgta aagtttgctt aactctttgc
    55561 gcagtttcat aatgttcctc accaacgatc caaggttgga gcatagttga cgtcgaatct
    55621 aaaggatcta ctgcgggata gatacctttg gcggctaatc ctcttgatag tacggtagtc
    55681 gcatctaaat gtgcaaatgt cgtggcagga gcggggtcgg tcaaatcgtc cgcaggtaca
    55741 taaacggctt gaatggaagt tatggacccc tccttggtag acgtaattct ttcttgtaaa
    55801 gaacccattt cggtactaag ggtaggttga taacccacag cggaaggcat tctacccaat
    55861 aaagcggata cctcggatcc cgcttggacg aaacggaaaa tattgtcgat aaatagaagt
    55921 acgtcttgtt cattaacatc tcggaaatat tccgccatag ttagggcagt caaaccaact
    55981 ctcatacgag ctcccggcgg ttcattcatc tgaccgtaga ctagagccac ctttgattcc
    56041 gcaaggtttt gttcattaat tactccagat tctttcattt ccatgtaaag atcatttcct
    56101 tcacgagtac gttcaccgac tccgccaaat acggatacac ccccatgagc tttggcaatg
    56161 ttgttgatca attccataat gagtactgtt ttacccactc cagctccccc gaatagtccg
    56221 atttttcctc cccgacgata aggagctaaa agatctacta ccttaattcc tgtttcaaaa
    56281 atagataatt ttgtatctaa ctgtataaag gcaggcgcag atttatgaat aggagatgtt
    56341 gtgcgagtat ctacaggacc taaattatca acaggctcgc caagcacgtt gaaaattcgt
    56401 cctagagtcg ctccgccaac tggaacactt agaggagctc ccgtgtcaat cacctcaatt
    56461 cctctcatta gaccatctgt agcactcatg gctacagctc taactcgatt attccctaat
    56521 aattgctgta cctcgcaagt cacattaatt ggttgaccga cagtatctcg acccttaact
    56581 atcagagcgt tgtaaatatt aggcatctcc cctgggggaa aggctacatc cagtaccgga
    56641 ccaataattt gagcaatacg tcccaggttt tttttttcaa gtgcggaacc cccaggacca
    56701 gaagtagtag gatttattct cataataata ataaagtgaa atatatcaaa aattttttac
    56761 gaaatttatc aaatccaaaa agaaaatctt cgatagcaag ttgatcggtt aattcaataa
    56821 gaaatggggg ttagcactcg attttgttgg tagcgtccaa ccgaatgcaa ttcaattgtt
    56881 tatttatgga gaaaagattt taaagttcaa acaacccatt ttcaaaatct caagtggatg
    56941 aataaaattc ttgagaaagt atttgacttc tctatcatta ccagccatat tatctacgga
    57001 attcgaacct gaactttttt tttgattcat tatttcttgt cccttatttc ttattcttat
    57061 tttagcatat caatttatgt ctagtctatt ctttttttat accccccttt ttattttatg
    57121 gatgaattcc gcatattttc ttttcacatc taggatttac atatacaacg tatattcctg
    57181 tcaacagtca atttcttatt atttagatat tttgattgaa aaaaaagtaa gggattcaaa
    57241 actttaaaaa caaggattgg gttgcgccag acatatgaaa gagtatacaa taatgatgta
    57301 tttggtgaat caaataccac ggtctactaa aaaaaataag gagacgttct gcttagttga
    57361 taatattaaa tgaaattttt gtgaaagatt cctgtgaaag ggtttcatta actccctgtg
    57421 aaagggtttc attaactcct aatttatgtc gagtagacct tgttgctgcg agaattctta
    57481 attcatgagt tgtagggagg gacttatgtc accacaaacg gagactaaag caagtgttgg
    57541 attcaaagcc ggtgttaaag attataaatt gacttattat actcctgact atgtaaccaa
    57601 agatactgat atcttggcag cattccgagt aactcctcaa cccggggttc cgcccgagga
    57661 agccggggcc gcggtagctg cggaatcttc tactggtaca tggacaactg tgtggaccga
    57721 tgggcttacc agccttgatc gttataaagg acgatgctac aacattgagc ccgttgctgg
    57781 agaagaaaat caatatatat gttatgtagc ttacccttta gacctttttg aagagggttc
    57841 tgttactaac atgtttactt ccattgtggg taatgtattt gggtttaaag ccctgcgcgc
    57901 tctacgtcta gaggatctac gaatccctcc cgcgtattcg aaaactttcc aaggcccccc
    57961 tcatggcatc caagttgaga gagataaatt gaacaagtat gggcgccccc tattgggatg
    58021 tactattaaa cctaaattgg gattatccgc taagaactac ggtagagctg tttatgaatg
    58081 tctacgtggt ggacttgact ttaccaaaga tgatgagaac gtaaactccc aaccatttat
    58141 gcgttggaga gaccgtttct tgttttgtgc agaagctatt tttaaatcgc aggcagaaac
    58201 cggtgaaatc aaaggtcatt acttgaatgc tactgcaggt acatgggaag agatgctaaa
    58261 aagggcggta tttgccagag agttgggagt tcctatcgta atgcatgact acttaacagg
    58321 gggattcacc gcaaatacta gcttggctca ttattgccga gataatggtc tacttcttca
    58381 catccatcgt gcaatgcatg cagttattga tagacagaag aatcatggta tacactttcg
    58441 tgtactagct aaagctttgc gtatgtcagg tggagatcat attcacgcag gtacagtagt
    58501 aggtaaactt gaaggagaaa gagacataac tttgggcttt gttgatttac tacgtgatga
    58561 ttttattgaa aaagaccgaa gccgcggcat ttatttcact caagattggg tctctttacc
    58621 aggtgttctg cccgtggctt cagggggtat tcatgtttgg catatgcctg ctttgaccga
    58681 gatctttggg gacgattccg tactgcaatt cggtggagga actttaggac acccttgggg
    58741 aaatgcgcca ggcgccgtag ctaatcgagt agctctagaa gcatgtgtac aagctcgtaa
    58801 tgaaggacgc gatcttgctc gcgagggtaa tgaaattatc cgtgaggcta gcaaatggag
    58861 tgctgaattg gctgctgctt gtgaagtatg gaaggagatc aaatttgaat ttgaagcaat
    58921 ggatactttg taatccagtg attaacgttt ggtttattag ttgaattgca attaaactcg
    58981 gcccaatctt ttactaaaag gattgagccg aacccaacga atttattgta tagatttttg
    59041 atactacata tttatctaga tatataagat ctgaaataca aaatagaaga ctaaacacaa
    59101 ctctttctat tgttgtgttg ggtccacaat taatcctatg ggcccttagg attggtgtat
    59161 tcttttcgat cccgtagttt cgtcatggat cgagccaagt atcacaactt cttctaccca
    59221 tcctgtatat cgtccttttc gttccgtgtt ggaatataaa cttattatat tagtagatag
    59281 tagacgggat tttacgaaaa aagctcttca tattcatagg agagaacaaa tatttatttt
    59341 ttcaatgcca attttacaca atatggggac aaccactatt tataattgaa aaagatcgta
    59401 tagagtgaag cgatactccg gggtctcaca aacgagaatg atttctttca attgactatt
    59461 catctattgt attttcatct aaataggggc aagaaagtgc tatggaaaaa tggtggttca
    59521 attcgatggg ggagttcgaa tacaggtgtg ggctaagtaa atcaatcgat agtctgggtc
    59581 ctattaaaaa taaaaatacc ggtgtaagcg agggcccggt tagaaatgat aaagataaaa
    59641 acattcatag ttggggtgat agttctagtt acagcaatgt tcatcattta gttagcgtta
    59701 gggacattcg gaatttcatc tctgatgaca ccttttttgt tagggatagt aatagggaca
    59761 gttattccat atattttgat attgaaaatc aaattttaga gattaacaat gatcattctt
    59821 ttctgagtga actagaaagt tctttttatg gttttcgtaa ttattattat aggaataatg
    59881 gatcgaaaag tgacgatccc gactatgatc cttccatcta taatactaaa tcgagttgga
    59941 ataatcacat taataatttc gttgactctt atcttcagtc tcaaatctgt attgatagtc
    60001 acattttaag tagtagtaac aattacagtg acagttacat ttataattac atttgtggtg
    60061 aaagtagaaa tagcagtgaa agcaaaagtt ccaatataaa aactagtacg aatggtagtg
    60121 atttaactat aagaaaaagt tcgaataatc ttgatgtaac tcaaaaatac aggcatttgt
    60181 gggttcaatg tgaaaattgt tatggattaa attataagaa atttttgaag tcaaaaatga
    60241 atatttgtga acaatgcgga tattatttga aaataagtag ttcagataga atcgaacttt
    60301 cggttgatcc aggtacttgg gatccgatgg atgacggcat ggtttctctg gatcccattg
    60361 aatttcattc agaagaggaa ccttataaag atcgtattga ttcttatcaa aaaaaaacag
    60421 gattaacaga ggctgttcaa acaggtacag gtcaactaaa cgggattccc gtcgcaattg
    60481 gggttatgga ttttcagttt atggggggta gtatgggatc cgtagtaggc gagaaaatca
    60541 cccgtttgat cgagtatgct accaataaac ttttacctct tattctagtg tgtgcttccg
    60601 gaggggcacg catgcaagaa ggaagtttga gcttgatgca aatggctaaa atatcttctg
    60661 ctttatatga ttatcaatca aataaaaagt tattctatgt atcaattctt acatctccta
    60721 ctactggtgg agtaacagct agttttggta tgttggggga tatcattatt gccgaaccta
    60781 atgcctatat tgcatttgcg ggtaaaagag taattgaaca aacattgaat aagacagtac
    60841 ctgaaggttc acaagcggct gaatatttat tccataaggg cttattcgat ccaatagtac
    60901 cacgtaaccc tttaaaaggt gttctgagtg agctatttca gctccacgcc ttttttcctt
    60961 tcaataaaaa ttcaatcaag tagagtcttg agttcaactt tttttttgtg gcgaacaact
    61021 agttagttag tttatcagaa tcaaaataaa aaaccgaaaa aacgaatttt tatttggtga
    61081 cataagattt aattgtagaa agaatcatgc ggataatcgt tgttttttta ccgatattgc
    61141 tgattagtaa tatcggtaaa aaaacaacaa cataaacagc gaattcttcc ttcgaattag
    61201 gaggcaaggc aaataaaacg aatttcgtgt tctgttcgcc tcttctatat gtatatattt
    61261 caaatataga aaatatagaa tatagaaaat atagaatctt gcatctttct atatctccca
    61321 agaagtcccc cttttataag aattcctgct cttgggtcgg attctaacga atctttcggg
    61381 tatttttaaa tttttaagag actctttttt tattaaaaaa gaaattagaa gaaggagata
    61441 agaacaatat aagaataaaa ataaaagaag taagaataat aaagaaagtg gattatcata
    61501 tatacatcta tttcatgtag aaagatgaat aagtccgttt atttagttcg acattgcttg
    61561 cacttattat atatactcac ttcgatatac ttagtatact aatatacgaa ttataatatg
    61621 aattataatt attataagat atccttataa caataacagg tacaaatatt aaatcgaggt
    61681 accccattct atgacaattc tcaacaactt accctccttt tttgtgcctt tagtgggcct
    61741 agtatttccg gcaattgcaa tggcctcttt atctcttcat gttcaaaaaa aaaagatttt
    61801 ttaaatctga tgtggtcaaa tctcatctag tttttttttt tcaagactta gcgaacaagg
    61861 atatccattt agtagaatat tgtataagaa taacaggtgg ctttctccga acataaatga
    61921 aaaagatctt atacatgcgt aaacatgata tatggacaga cgaattctag caattaaaaa
    61981 aaaaaatagg ctgggatcca aactcatgtc tgaaattaaa gtaaatctat ccatatgtat
    62041 gtagctattg atagggaatc atatgaaggg gatgctttta ttttattata tctaaccaat
    62101 tcgattaatt actactaaaa gttcacatca gaatagtact agttgatgag agttacttcg
    62161 gaaaaaaagt aaagtgaaat tttttttgtt attccataaa atgcaactgg atctactatg
    62221 tatgagttgg cgatcagaat atatatggat agaatttata gcaggatctc gcaaaacaag
    62281 taatttctgc tgggcgttta tccttttttt aggttcatta ggattcttat tggttggaat
    62341 ttctagttat cttgataaga atttgatatc cttctttccg tctcaacaaa tccttttttt
    62401 cccacaaggg atcgtaatgt ctttctatgg gatcgcgggt ctctttatta gttcctattt
    62461 gtggtgcaca attacatgga atgtaggtag cggttatgat cgatttgata gaaaagaagg
    62521 aatagtgtgc atttttcgtt ggggatttcc tggaaaaaat cgccgcatct ttttacgatt
    62581 ccttatgaaa gatattcagt ccatcagaat agaagtaaaa gagggtattt atgctcgtcg
    62641 tgtcctttat atggaaatca gaggcctggg agacgttccc ttgactcgta ctgatgagaa
    62701 tttgactcca cgggaaattg agcaaaaggc tgcggaattg gcctatttct tgcgtgtacc
    62761 aattgaagta ttttgaaaaa agaaactgca aaataaatgc tttctcagca agaggaaaac
    62821 ccctaagaat cctttttttc tataagcata acttacttaa ttaaagtttc ttcagaacgc
    62881 cttgtgggac caaagcaagg caaacgtgta cgtggcggcc ataatataaa acgaaacctt
    62941 ttttgttttt gtctgtcgat tttttttttt tcgaaatatt tgatattttc ttttttaata
    63001 aacaggaagt tctttcattt cgaaatccga aaaatattca ttattggaat ctttatttga
    63061 atctttcggg cattcatcaa aggatcaaag gggagtaatt acttcgaata tttgatcaat
    63121 taagatatct ggaaacaatc tattttttta ttatttcttc atttgaattc gaattcgaag
    63181 tggattcttc ttctatttct gtattttttc tacactagat tcaaggacta acctctgaat
    63241 cacaactaaa aaatgggggc tcgattaata aattaataat taataggcgc gataccttat
    63301 aatagaactt atgcttgata gaaatattag atcgcataga gtcaacgaat gaggtgacaa
    63361 ttcacagatg aaaaaatgac aaaaaagagc gcatctattc cccttcgata tctttcattt
    63421 atagtatttg tagtcttttt gccccggtgg atcactctct catttaataa aagtctagaa
    63481 tcttgggtta ctaattggtg gaatactagg caatccaaaa cttttttgaa cgatattcaa
    63541 gaaaagagta ttctagaaaa attcatagaa ttagaggagc tatttctctt ggatgaaatg
    63601 gtaaaggaat tcccggaaag acatctacaa aagtttcgta tggggctcca caaagaaaca
    63661 atccaattga tcaagataca agatgaggat catatccata caattttgca cttctcgaca
    63721 aatctaatct gtttcgttat tctaagtgct tattctattc tgggtaatga agaacttgtt
    63781 tttcttaatt cttgggttca agaattccta tataatttaa gcgacacaat aaaagccttt
    63841 tccattcttt tagtaactga tttatgtatc ggattccatt cgccccacgg ttgggaacta
    63901 atgattggct atgtctataa cgattttgga ttttttcata atgatcaaat tatatctggt
    63961 cttgtttcca cttttccagt cattctagat acaattttca aatattggat tttcctttat
    64021 ttaaatcgtg tatctccgtc acttgtagtg atttatcatt caatgaatga ctgaaaaacg
    64081 agtcaattag aatgtttctt actttctacc taagcaaagc attccaggtc gtacttacct
    64141 tactctttac tctttctacc cattcagagg attcctccta tattccagta aaattatttc
    64201 agtaaatagc aaaatcgtgg atagggaact atactagcga cctacccaat tttattgtag
    64261 aaattttcgg gattaacgat tggaccatgc aaattagaaa tactttttct tcgataaagg
    64321 aagagattac tcgattcatt tccgtatcac tcatgatata tataataact cgggcctcca
    64381 tttcaaatgc atatcccatt tttgcgcagc agggttttga aaatccacga gaagccactg
    64441 gtcgtattgt atgcgccaat tgccatttag ctaataaacc tgtggatatt gaggttccgc
    64501 aagcggtact tcctgatact gtgtttgaag cagttgttag aattccttat gatatgcaac
    64561 tgaaacaagt tcttgctaat ggtaaaaagg gggggttgaa tgtaggggcc gttcttattt
    64621 taccggaagg gtttgaatta gcccccccca gtcgtatttc tcccgagatg aaagaaaaga
    64681 taggcaatct atcttttcag aattacggcc ccactaaaaa aaatattctt gtgatagggc
    64741 ctgttcctgg taagaaatat agtgaaataa cttttcctat tctttccccg gatcccgcga
    64801 ctaataaaga tgttcacttc ttaaaatacc caatatacgt aggtggtaac aggggaaggg
    64861 gccagattta tcccgacggg acaaaaagta acaatacggt ttataatgct acagcggcgg
    64921 gtatagtaag caaaatcata cgaaaagaaa aaggggggta cgaaataacc ataacggatg
    64981 cattggatgg acgccaagtg gttgatatta tccctccagg accagaactt cgtgtttcag
    65041 agggcgaatc tatcaaactt gatcaaccat taacaagtaa tcctaatgtg ggtggatttg
    65101 gtcagggaga tgcagaaata gtacttcaag atccactacg tgtccaaggc cttttgttct
    65161 ttttggcatc tgttgttttg gcacaaatct ttttagttct taaaaagaaa cagtttgaga
    65221 aggttcaatt gtccgaaatg aatttctaga tccgcaaatt tatcaacatc aggtttgtaa
    65281 aaagaacaaa atttttgttc gcaattccaa ttatgttatg tatgagcaaa aaaattatga
    65341 aaagtctttt gcttgtttat attctttttc gaccaaatgg cgggaatttc ttgtactgca
    65401 ctcctaaatc atagtatata ttgtgaagaa ggctatttta ctttacccct cctttgtttt
    65461 gtcaatccaa gtgggagggg ttatcacgat tgtctgatta aaatatttta gaatgcgtca
    65521 gtagttttct attctaatcg aatcaaattc gattagaact agatactaag cataagataa
    65581 gtaagcggag aatataaaga aagcaaggat aaataaggga aacaagggaa tcaaaaaggt
    65641 attattcgtc gtcctagtct tcgacatcag aaagggaatt ttccacatcc ccttctggtg
    65701 tcgaaatcat aatggttctt gattccattc gtcaaagatt cctattctta gtttcgattt
    65761 ttccaggttt atcagaactt tttttttgtt tatttcttat gtatacatat aattaagtaa
    65821 tgaaaaaaaa aaagaaatga agttttttga agcatcggaa aaagtgatcc attttctcat
    65881 ttatacgaac aaaacaaaat attatgatta ttaagaactc aacggggcac tacccctcga
    65941 atcagacaaa gaaagaagtt ataggccccg ttgagttctt acgctttgat gtctataacg
    66001 cagttcatcc gcttactaca gggacgaacc caatccggaa tatgaaccat aaaagaaaat
    66061 gcctattaaa ccgatcacag gaataccagt tacagtacct attatccaaa gaggaatcct
    66121 tccagtagta tcggccattt atcccacttc cctccacatt ttatcaagtg gtcgtgctag
    66181 agacataaac agtcatagat aattataaga ttaagatgcg atccttccga ctgggataag
    66241 ataattccta ctattttttt attattctac tattctcttt tcttctctta attgaagaaa
    66301 taattggaaa ataaaacagc aagtacaaaa atgagtaata acccccagta gaggctggta
    66361 cgattcaatt caacattttg ttcgttcggg tttgattgtg tcatagctct cgaattcgga
    66421 ttaggtttat cgttggatga actgcattgc tgatattgac cctaaaaaaa aaacggtagg
    66481 tacagctagt ccgtgaacag ccaaccatcg cactgtaaaa attggatagg ttcgatctat
    66541 ggtcattggg tcctcctaaa aagatctact aaattcatcg agttgttcca aagaatcaaa
    66601 acggccggtt attaatggaa ttccttgtcg gctctctgta aaatactcgt ttggacgagg
    66661 gcttccaaac acatcgtaag ctaaacccgt gctcacaaat aaccaacccg caatgaatag
    66721 ggaaggtata gtaatgctat gaatgaccca gtatcgaata ctggtgataa tatcagcaaa
    66781 agaacgttct cctgtgcttc cagacatgct gagctccaca tattcttgta cagtcaaagg
    66841 gggatcgatt ccgtaaaaga taagatcagt aaatggaaat tcactgaatt gcaatctttg
    66901 tgagatcgtc aatatagtac cgagggtact tttagaatct accgaatcag tatagctatc
    66961 cttcttctga cacagcaacg caatttcaat caatatcgaa atgcaatgct agaaaatttc
    67021 gttcttcttt tcttcttgcc ggtcgatgta taactaggta ccattcatag gtgtcgaaga
    67081 ggttttttat tttaatcccc ctcttttttt ttttaagaaa ttggttagtc gtccagaaac
    67141 aagtaacaag gattcgatac aataaaaaag aaaaaataaa atgaaaatag aaaatcgaac
    67201 ggattcccca attttgttcc atattgattt caaaaaggtt tcgtttttga aatgaagtta
    67261 catgacactg tttttattag tattttgaat attaggctac tcaagagttg cccaacgaat
    67321 ctgttgattc tgaatcgtgg gaggtgtcga tgtcaaagat gatgaattta tttctttttc
    67381 tacccctaat cactttattt tttttagtac cttctagaat aattgatgaa tcaaaaactt
    67441 tcaattgaac tgagtctttc aattggtata atatttttgc gtatcctcgt atctttcaaa
    67501 agtggaaact tcggaaagtg ctttctaaac atatgtataa aaagaacaga tttcctttag
    67561 ctcctccatg cctactataa ctagttattt cggtttttta ctagcggctt taactctaac
    67621 ctcggctcta tttattggtc tgagtaagat aggacttatt tgaaattaat tgaatgaata
    67681 attcataaaa agaaatcctt ctgtggtatt ccatatattt ggtagttcct taccgtgtta
    67741 attaccaatt attgggaatt gagattccta agcaatacga attaatagta atatttcggg
    67801 atagatatta cctccccttt tcccttttca aataaattaa attgaaatga ttgaagtttt
    67861 tctatttgga attgtcttag gtctaattcc tattactttg gctggattat tcgtaaccgc
    67921 atatttacaa tacaggcgtg gtgatcagtt ggacctttga ttaatattaa ttcacatctc
    67981 tttttttaac tgacctcctc ccttctttaa tttcattttt tttggggggg gggtcaaagg
    68041 tcaaattcag attgctgtat ttcagttcag tggaattttc gatctaacaa gacaagagca
    68101 gaatcacgct ctgtaggatt tgaacctacg acattgggtt ttggagaccc acgttctacc
    68161 gaactgaact aagagcgctt tcttaccaca acggaaaaga ctgtaaagaa ggggattctt
    68221 ttttttatat agtatagaac cccccaaaaa aattcaaccc caataaatac ttcttgcata
    68281 tgtatactat cataaaattg aaaattatgt attatgtatg tccaaattga atcgctctaa
    68341 aatgtatctc tggttactgc ttcgaggagc aataataggt agggatgaca ggatttgaac
    68401 ccgtgacatt ttgtacccaa aacaaacgcg ctaccaagct gcgctacatc cctttcaact
    68461 ggtctacagt atcattgtag aaaatccccg tcttgttttc cacatcctta ttttatttcc
    68521 atttccttcc tttctatgca aaatgtatct tgccatttct tcctcttggt ctcatatcat
    68581 ataacatata ataataaatt aatatttttc tcgggaattc tcaggcgcaa agggacccgt
    68641 ttttttgctt taagaaaaag aaaatcttct ctaccgaatc attgcacatg tcaagttgaa
    68701 ttggggattc cacacacaaa tacaagtggt ctttaactac atatacatct cttaccataa
    68761 tgtattacaa tatggaatat aaaaaaaaga aggaggattc tcaatgcgag attttaaaac
    68821 atatctttcc gtggcaccgg tactaagtac tctctggttc gggtctttag cgggtttatt
    68881 gatagaaatc aatcgtttct tcccagatgc gttgacattt cctttttttt cattctagtt
    68941 attgatatgg aaaggggtga agaagattag aaatagagtc aaatatttgt gactaatccc
    69001 tctttcccgt cttttttttt tcgaattaga tagattgaat acgggggtaa agagaaagaa
    69061 aaaagtggat tcaacctcag ttaaattcgg gttaaggctc caattaaatt aagaatcaaa
    69121 ttaataatag agttaaaaga aaacaaaagg gaaatgtgac tagaataaga gtatcatgca
    69181 atacaagata cttaaatgaa atactgtact gcgattagaa atcgctttcg aaattgttgt
    69241 attacttatt atttactata ttaattgcaa caaaatcttt atttcataat ttgattttga
    69301 gttgttagcc acttctattt tttcgtccct tttcctttct tcttatttgc gtcggatcgg
    69361 aaaatagaaa cgttgggtga atcaaaaacc caaaggaggt tcatggccaa gggtaaagac
    69421 gttcgagtaa gggttatttt ggaatgtacc ggttgtgttc gaaacggtgt taataaggaa
    69481 tcaacgggta tttccagata tattactcaa aagaatcgac acaatacacc tagtcgattg
    69541 gaattgagaa aattctgtcc gtattgtttc aaacatacaa ttcatgggga gataaagaaa
    69601 tagatataga tcgaaccgag tgcttgggtg tcaccctttc aaggaacatg aaaaaaattt
    69661 agatatatat ttctattatt tcatatattg aaataaaaac aactaaataa atatagacaa
    69721 acccaatcct atgaatttct tctataattt tttttttgat ttgatcgaaa tagtatttta
    69781 gggataagga ataaacaaat tatggataaa tccaagcgac tctttcttaa atccaagcga
    69841 tcttttcgta ggcgtttgcc cccgatccaa tcgggggatc gaattgatta tagaaacatg
    69901 agtttaatta gtcgatttat tagtgaacaa ggaaaaatat tatctagacg ggtgaataga
    69961 ttaaccttaa aagaacaacg attaattact attgctataa aacaagctcg tattttatct
    70021 tcgttacctt ttcttaataa tgagaaacaa tttgaaagaa gggagtcaac caccagaact
    70081 cctggtttta ggaacagaaa aaaataggct tacttttcaa ttgaatcaaa attctaatcc
    70141 gaactcaaaa acagatggac gttttgttca aaaaatccga gaatcattcg tgtcgtaaga
    70201 aaaaaaagaa tcgggtaaga ggaataaatt tttttatcgg gcgtgttcgc tcattttgac
    70261 gactttatca tattatcaga ttttatcata ctaatttcta ctctaccttc ccggagttca
    70321 ttctccagag aattccattt caaaaagttt ggcggattcc ttccaatccc cttattttat
    70381 gatctcgttg gaaatcatat aaagacaatt cctatttgat atagccattt gtgcaaggat
    70441 tttacgatta agaagcaact gccccttata cagattgtgt attaatctac tataaatata
    70501 ggatgccccc gccccgcgaa ttactgcatt tattcgagtg atccacaaac gacgaaaatc
    70561 cctttttttc ctatctctat cacgatgcgc cgaaaccaaa gctcttattt tctgttgaat
    70621 aattgttcga gtaagtcttg aatgagcccc gcgaaaactt gatgcaaata aacgcatttt
    70681 tgttctacgt cttcgagcta tatatcctcg tctaattctg gtcattgagt aaatgaaact
    70741 ttaatgaata actaattgat ttcctttctt tcagttattc ttttccccct tcctggtcta
    70801 ttaataacaa aacggattct tccaatttat aaaataaaaa ttccaatggc ttttgctact
    70861 ataaccttcc ctaccacgct tttttccttt tttctaggca ttggaaaaat aaaaatagaa
    70921 atagctaaag aaattgtggg ttccatcgtc tctatggtta cttcttaaac ggtgaggtct
    70981 tctctataca ccggagccct ttccttcatt ttattggtaa cttgtacagt taccactctt
    71041 tggctctacc catgaatttt ccagtaatgg gtctttcata atgagatata ccttatacag
    71101 taacggtatt taattatgaa gattggttgg gtagctgacc ttgtgagtcc gttcttctaa
    71161 acataatatt tctacttttt taaataggat ttcccccgct taatgggtaa ctatttgtta
    71221 ccaatgggga attctttctc atcttaaatt gaaaattcag gtgatttaat ttgcaccaat
    71281 tgaaaccata aatttcatac acaatagaaa gatatgatag atccatcttt tttagatcgt
    71341 gaatggagtt cttccattct atccgattca ccggtactga tcattgatac tggaaaaatt
    71401 gttttttctt ttgttttgtc tcagcccatg atttaaacga gtcgcacata caccctcgta
    71461 catgttcctc gacgctgagg gcatccccca agagcggggg atttcgtgac gtttctgatt
    71521 ggctgtcttg ggtttctaat aagttgttta atagttggca tgctgaatta tacattatgg
    71581 gctggtttag attgatccta accggatgat tatgaattta ttcgatttca atatattaat
    71641 agaatattaa acccttaatt aagtaattaa gaagtaagaa gataaaatct taaatcgtat
    71701 atttgcacga aatcactgct attttttatc caaccgctac aaaatcaaca attccatgag
    71761 cttgggcttc tgttgctgac ataaaagtat ccctttccat gtcttcggat acagcccata
    71821 agggcttgcc tgttctttgt acataaaccc ttgtaaggat ttcgcgcagt ttcagtagtt
    71881 cttccgcttc caggataagt tcggacgttt gtgcctcata aaaactggca gcaggttgat
    71941 ggatcattac cctgatcata taatataaca caatcaaagg ttcctgtatc tcgcacgagg
    72001 aggcaaggcg aagagataaa gaataaaata agaaaaagat agaaaaccgt acgggcattt
    72061 ttttcacatt gcatacggct ccacaatgga atttttttac ctttcatcga agaaagagaa
    72121 aatgtgggat ctattatacc cagatcggta aatgatccaa ttaccaccct tctttttttt
    72181 cggaggagtt caaaaatact atgatggccc cgttgcttta atatatttat ttcgtctgtg
    72241 attcagcaat cccaaagttt cttttttttt tcgtactctt tcataacata aatgttgtta
    72301 ataacctgcc ggtgtgaaaa aagtttgtga cgctgaaatc gacctacgat aggtaagata
    72361 aaatcggaaa tacccttcct ttatctcata ctactctttc gatacataat ctaatatttt
    72421 gaaaaacaat aaaaaatttg catatcgaat tcgaagtgcc atgctaatat tacttaatat
    72481 taataattca tatggcgaag gcatagtctt cttttttctc ttaaataaaa aacccattgg
    72541 cgccaagcgt gagggaatgc tagacgtttg gtaattgctc ctccgaccag gataaaagac
    72601 cccattgagg cggctaatcc catgcatatt gtctgtatat ctggtcgcac aaattgcata
    72661 gtatcgtaaa tggctattcc aggtattacc catccgccgg gagagtttat aagcaaatac
    72721 agatccttgg tatcactctc cgaactgaga tatacaaaaa gaccaataag ttgattcgaa
    72781 acattgctat caatcgcttg gcctaaaaaa attaatcttt ctcgataaag tcggttgatt
    72841 cggataaaat tgtatccctt aggagccgta cgggcacctt ttgatacata cggttcaaca
    72901 aaactaaaac ttgcgaaaaa aaaaaatcaa tgtgtagctt ccagccctct ttcttttctt
    72961 tttttatagc ggactccttc taatgaagga aggggcttct ctttcatttt tgaagaacga
    73021 tgcgtttggc cggttttcct aaaatattag aatataaaaa acagttttat cgcactaact
    73081 tttcattgat gtattttttc atcgagatca aatccaaaaa tcacgatgcc attttcttgt
    73141 tcctgaatgg gcttcttcca tttttttagg tttatgctct actccgagta aggatccgcc
    73201 cgattttgat ttgcacatat aggacaaatg accccaatac cacgtctttg tttttttttt
    73261 ttttttcatt ttttctcaat tttgcaattt atttctttta tgtcttccgc caaatattcg
    73321 acgtatccat tatatttatt attcgattga ttaactgttt gggatcagtg ctatttaata
    73381 atttctttct aaatagaatt ttttatgata tctataagtc ctaataatag atatattacc
    73441 aattgggttt ttctaaacgg agcctggata cttaatttta ttggtccagc caagtcgacc
    73501 ataaattatt tgaattgcta atattaatct ggatacctct tcacaaaacg gatctaattg
    73561 catttcattg cacttcacgt tacaaatttt tgatgattca atcgcttttt ttgggggcga
    73621 aagagaggat atctcgatcg ggggagagaa tggggaaatc ccatatgacc caatatatct
    73681 gacagggcgc actatatgtc aatccaagtt ggatttcgct ctccgggagt tcgaaaagga
    73741 acttttggaa caccaatagg cataaactga aagaaaaaag aattaagtac tctatttcac
    73801 tttgatgtgg aaacgtaata atggttttat tattttaata atttaataat atttaataat
    73861 attagcttta tcgtcatatt ttctacatag atagaataag ttcataaaat aaaggaaaac
    73921 aaagaaaatt tttacgaata ggtactttga atgatgacta aatatggatg catgcgctct
    73981 tcgaaaaggg aataaacccc cattgcgtat tggtacttat cgagtataga atagatctgc
    74041 ttctcttttt tcctatgaac caagttgttc catttttact aaaagaatag aacaaatagt
    74101 aacccttttt ccgagataat ccactgaaaa aaaagggggt ccatagcata gttttttcaa
    74161 tgcaataaag ttacatagtg tctatttttt gttgataaag gggtattacc atgggtttgc
    74221 cttggtatcg tgttcatact gtcgtattga atgatcccgg tcgtttgctt tctgttcata
    74281 taatgcatac agctctggtt gctggttggg ccggttcaat ggctctatat gaattagcag
    74341 tttttgatcc ctccgaccct gttctcgatc caatgtggag acaaggtatg ttcgttatac
    74401 ccttcatgac tcgtttagga ataaccaatt catggggcgg ttggagtatt acaggaggga
    74461 cgataacgaa tccgggggtt tggagttacg aaggtgtagc cggggcgcat attgtgttct
    74521 ctggcttgtg cttcttggca gctatctggc attgggtgta ttgggatcta gaaatatttg
    74581 gtgatgaacg cacaggaaaa ccttctttgg atttgcctaa gatctttgga attcatttat
    74641 ttctctcagg agtggcttgc tttggctttg gcgcatttca tgtaacagga ttgtatggtc
    74701 ctggaatatg ggtgtccgac ccatatggac taactggaaa ggtacaatcc gtaaatcccg
    74761 cgtggggtgt ggaaggtttt gatccctttg ttccaggagg aatagcctct catcatattg
    74821 cagcagggac attgggcata ttagcaggct tattccatct tagtgtccgc ccgccccaac
    74881 gtctatataa aggattacgt atgggcaata ttgaaaccgt tctttccagc agtatcgctg
    74941 ctgtcttttt tgcagctttt gttgttgctg gaactatgtg gtatggttca gcaactactc
    75001 ctatcgaatt attcggtccc acccgttatc aatgggatca gggatacttt cagcaagaaa
    75061 tatatcgaag agttagcgct ggactagccg aaaatcaaag tttatcagag gcttggtcta
    75121 aaattcctga aaaattaact ttttatgatt acatcggaaa taatccagcg aaagggggat
    75181 tattcagagc gggttcaatg gataacggag atggaatagc tgtcgggtgg ttaggacatc
    75241 ctatctttag agataaagaa gggcgtgaac tttttgtacg tcgcatgcct actttttttg
    75301 aaacatttcc agttgttttg gtagacggag atggaattgt tagagccgat gttcccttta
    75361 gaagggcaga atcgaagtat agtgtcgaac aagtaggcgt aaccgttgag ttctatggtg
    75421 gcgaactgaa cggagtgagt tatagtgatc ctgcgactgt gaaaaaatat gctagacgtg
    75481 cccaattggg tgaaattttt gaattagatc gtgctacttt gaaatccgat ggtgtttttc
    75541 gtagcagtcc aagaggttgg tttacttttg ggcatgcttc ctttgctctg ctctttttct
    75601 tcgggcacat ttggcatggt gctagaacct tattcagaga tgtttttgct ggtattgacc
    75661 cagatttgga tgctcaagtg gaatttggag cattccaaaa acttggagat ccaactacaa
    75721 gaagacaagt agtctgatgc agcattgctc tgttattttt cgcttctcac ctctattttc
    75781 tctttgtgat tttacatagg atactgaaaa agtctggatt taaatctccg ccctttcgcc
    75841 ttttctttga ttttttttct ttaatcgggg agatgatccc caataaacag gtatggaagc
    75901 tataattgta aaccgcgatc aaatttatgg aagcattggt ttatacattc ctcttagtct
    75961 cgactctagg gatcattttt ttcgctatct tttttcgcga accacctaaa gttccaacta
    76021 aaaaatgaaa tgatttttca ttatctgaat tgaagtaatg agcctcccaa cattgggagg
    76081 ctcattactt caactagtcc ccgtgctctt cgaacgggtc tcttagttgt tgagagggtt
    76141 gcccaaaagc agtatataag gcgtacccag taaaacttac aagtaatcca gatatagaga
    76201 tggcgactag ggttgctgtt tccattatta tataatttca agaccacaat ggatctatga
    76261 taagattgtt tatttacaac ggaatggtat acaaagtcaa cagatctcaa tgaatacaaa
    76321 ataggattta tggctgcaca aactgttgag ggtagttcta gatctggtcc aagacggacg
    76381 tctgtagggg ctttattgaa accattgaat tcggaatatg gtaaagtagc tcctggatgg
    76441 ggaactactc ctttaatggg tgtcgcaatg gctctatttg cggtattcct atctattatt
    76501 ttggagattt ataattcttc cgttttactg gacggaattt cactgaatta gatttataag
    76561 aaccctagct tttaaataaa aatacaaaaa acgatgcatt taggcctcgg ctttttattt
    76621 tagcttattc ttttttggta gttcgaccgc gaaatttttg tgtttctgta tttccggaat
    76681 atgagtgtgt gacttgttat aattgatcct attgagagta cagagagtgg gtctgtcgtc
    76741 ttgatagaga tggttttacc ccgtcggata ttcattctag tatctggagc acggaatata
    76801 tgaaatatat cacgaagtat ttgaactatg attcatactt aatattcaga cctcgtggcc
    76861 ggattcctca aatttttcca aagaaaaagt tttcaattga aagagttttc ttctttcaaa
    76921 ttcccgtttg ttctttgatt ttgctcaaag aacaaacttt tctttctagt tttagtcatt
    76981 atatcgattc tactcgttga ataaatgatg atccaatggt tcttactcag ggaatccttg
    77041 acttagcttg aaggttttat tgaatcatcg tggttctagt atgaatttaa ggtttcaatt
    77101 gattcctagg gtcttaacaa gaaaattcct atcaataata aagaaaacaa aaggaaagct
    77161 acattccata caaattaaaa taacagatga aagaaaaaaa tagggaaata gaagattcaa
    77221 gaggcctgga acgatcaaca gaaagacaag tgagcctact tgattttttg acattctaat
    77281 tataacaaaa aaaaaaaaga gctttcttac ttttactctt tcgtattttt agcgaaaatt
    77341 gaatcataag aagtttccaa ttttgtattc catacctctt ttaacctgtt ttttgtttga
    77401 gctgtacgag atgaaattct catatacggt tctcagaggg ggagtcccct tggtttacct
    77461 atctcaataa agtctacgat tggttcgaag agcgtctcga gattcaggcg attgcagatg
    77521 atataactag taaatacgtt cctcctcatg tcaacatatt ttattgtcta ggaggaatta
    77581 cgcttacttg ttttttagta caagtcgcta cagggtttgc tatgactttt tactaccgtc
    77641 cgaccgttac ggaggctttt gcttctgttc aatacataat gacggaagct aactttggtt
    77701 ggttaatccg atcagttcat cgatggtcag ccagtatgat ggtcctaatg ataatcctgc
    77761 acgtatttcg tgtgtatctc actggtggtt ttaaaaaacc tcgcgaattg acttgggtta
    77821 caggtgtggt tctggctgta ttgaccgcat cctttggtgt aacaggttat tctttaccct
    77881 gggaccaaat tgggtattgg gcagtaaaaa tagtaacagg cgtaccggaa gcgattccgg
    77941 taataggatc gcctttggta gagttattac gtggaagtgc tagtgtggga cagtccactt
    78001 tgacgcgttt ttatagttta cacacgtttg tattacctct tcttactgcc gtatttatgt
    78061 taatgcattt cctaatgata cgtaagcagg gtatttctgg tcctttataa agaatataga
    78121 gagatttgta atcaatcatt ttttttatta cttaggggag gaacaataat atttcattgc
    78181 tacaaatatg gattattgac aaagaataag acatttattt tgaaatttcc cctcaactcc
    78241 acaatattgt attatttatt tgacatgaat gaatagttga agggaattct ccgaagagaa
    78301 aatggattat gggagtgtgt gacttgaact attgattggg ccgtgcagaa gtatgccttt
    78361 atctgctaca ttgaaattca caaaaaaatg tgtctttatt ccaaccgccg ccctatagag
    78421 aggataggct gggttcgctt gaagagaatc ttttctatga tcagaccgaa gcatgccgtg
    78481 catgaatagg ctccgtaaaa tccagtagaa gtaaaatcca gtagaataag tgatgtggca
    78541 taatcccgat tttttttagt tattttactt acttaatagt atggaaatgc attcatttct
    78601 tctgcatcga tccgttttat gatcctatcg gagtgaaaca aaggatctaa agaagagcag
    78661 cggctagact atattagtaa caagcaaatc ctttgtacgc gaaaaaaaaa aaatatcact
    78721 cgatccgttt ttttgtgggg ataagggtga atcgcaaggg ctgagacaac ccagaaagct
    78781 cttgattatg atcaatattg taagcctact tgggtatgga gcatttacct ataagaactt
    78841 aattctttgc aatggatagt tgcaacttcg taaaatggaa tccagaaata gaattattca
    78901 tatatgtgtg gatatggcta aatatagctt ttctaaaatc gatatatata tatagatttt
    78961 tttatatgta tccgtttagt tcggtggatt cttgctcgag ccggatgatg aaaaattatc
    79021 atgtccggtt ctttgggggg atggatctat aagaattcac ctatcccaat aacaaaaaaa
    79081 cctgacttga atgatcctgt attaagagct aagttggcta aaggtatggg tcataattat
    79141 tacggagaac ccgcatggcc caacgatctt ttatatattt ttccagtagt aattctcggt
    79201 actattgcat gtaatgtagg cttagcggtt ctagaaccat caatgattgg tgaacccgcg
    79261 gatccgtttg caaccccttt ggaaatatta cccgaatggt atttctttcc cgtatttcaa
    79321 atacttcgta cagtacccaa caaacttttg ggtgttcttt taatggtttc agtacctgcg
    79381 ggattattaa cagtaccctt tttagaaaat gttaataaat tccaaaatcc atttcgccgc
    79441 ccagtagcga caaccgtctt tttgattggt accgcagcgg ccttgttctt gggtattgga
    79501 gcaacattac ctattgataa atccctaact ttaggtcttt tttaacttga ttcctttttt
    79561 aacttgattc cattgtaaaa tatcataatg tgcgtatcta gggagtagtc gcttcagagt
    79621 caaagtgaat tctccctaga tacctctatt caattcaatt ccggtccgaa tggatagatt
    79681 gtgctaaagg tgcaaaccct tttttttttc gatttttaag aaaaaaatga actaaattca
    79741 attcaattga tttaaaattg attttatttt gcttttaggt aaatcaattg ttaagtgctt
    79801 ttctatttct tttctaaaat gcccaatatc cgttttacat cttctatgcg aaaatgctca
    79861 attttcataa ggtcttcttg actgttattc aaaaggtcga ataatgtatg tatattggac
    79921 tttttgagac aattatagat cctgggagac aattctgatt ggtcaataaa aatggatttc
    79981 catgctattt cttttttctt tttctttagt ttagcaaccc tatcgtgaaa agtcaaatag
    80041 ggtaaagaaa ccttgtattg attgttctct aaatgtaagt tttcttctgc cgactggaga
    80101 aagggaataa ataaatcaat caaattccgg gaggcttcat gaagtgcttc tttaggagtt
    80161 aaacctccat ttgtccatat ttctagaaaa aggatctctt gtttttcatt tccattttca
    80221 taagaatgaa tactatgatt cgcgtttcga acaggcatga atatagcatc tataggataa
    80281 cttccgtctt gaaagttatt tggtgttttt atattatatc ctcgattcct ttcaatttgt
    80341 aatccaatac aaaaatcagt tggttccgtt aggttagcta tatgctgcgt attatcaacg
    80401 atttccacag aaggtggtaa gaggatgtct tgagcagtta catatccagg acctttgaca
    80461 caaataagcg cgtcacgagt tccatataga ttacttctca atacaatttc tttcaaattc
    80521 attaaaattt catgtactga ttcttgaata cctactatgg tagaatattc atgcgggatt
    80581 ttctcagatt ttgcgcgtgt aatacatgtt ccttcgattt ctccaagcaa agctcttcgc
    80641 atcgcaatgc ctattgtgtc ggcttgacct ttcataagtg gagacagaat aaagcgtcca
    80701 taataaagac gcttactgtc tgctcttgat tcaacacatt tccactgtag tgtccgagta
    80761 gatactttta atttctctcg aaccatagta atattatttg tcagattttt gagtcattta
    80821 tttctcttga aatctcttca atgtttattt ctacactcgc ctttttttag ggggtctgca
    80881 gccattatgt ggcatagggg ttacatccct tacgaaactt aaaagtatac cacttcgacg
    80941 aatagcgcgt aatgctgcat ctcttccgag acccggacct tttatcatga cttctgctcg
    81001 ttgcatacct tgatctgtta ctgctcgaat agcatttcct gctgcggttt gagcagcaaa
    81061 aggtgtccct cttcttgtac ccctgaatcc acaagtaccg gcggaggacc aagaaataac
    81121 ccgaccccgt acatctgtaa ctgtcacaat ggtgttgttg aaacttgctt gaacatgaat
    81181 aacgcccttt ggtattcgcc gtgcactttt acgtgaaccc ccacgtccag tcctacgtga
    81241 accgcttctt ggtatagatt ttgccatatt ttatcatttc caaaatataa gtcagagata
    81301 tatggatata tccatttcat gtcaaaacgg atcttttatt ttgatttgtt catcggttcc
    81361 tttagagagt cccttttcga aagattatcc ttgtctttgt ttatgtctcg ggttggaaca
    81421 aattactata atgcgtcccc ttctacggat cagtcggcat ttttcacaaa ttttacgaat
    81481 ggaggctctt attttcataa ttgttattcc ttaactgaat ttcgaatcta ctttactgat
    81541 tggaagaaaa taagtttctt gaaatttttg aaccgtgaat tggatcctca tgaaaggaat
    81601 cttgaaaaac cgccgaacca ttcgaatctt tgttgtgggg tctagaaatt ctgcgccccc
    81661 cccccccccg tttgaatcat aacgactttc ttaaattttg attctatctc ctggtagtat
    81721 atgtataaaa gagtgtcgga tccttcctga aacagaactt agaatctgac ttcattattt
    81781 aaacgaaccc cgaacatacc attgtgaagt gattcagtaa ttaaaccttc atgaatccat
    81841 ttttcttctt ttattccaga caaaccctcc ttgaagtatc aactaatgta ggaaggcgtg
    81901 atattagaca acttggcttt ttattcgttt ttttcacaaa caggaagtta cagatacaat
    81961 tcggatagca gaaaatttac catatatagc acaaaatttc tccgccgatt ccttctagcc
    82021 gagctgctcg gtctgtcatt ataccccgag aagtagagag aattacaatc cccatcccgt
    82081 ctaaaattct gggaattcgt tgatagttag aatagattcg gagaccaggt cgacttattc
    82141 gttttaaatt taaaagagtt ctatatggtc ctttcctatt ccttctatgt cgtagggtta
    82201 aaacaaaaaa atatttgtta ttttctacaa gtttccttac gttttcgaga aaaccctctt
    82261 gtaaaagtat tttaacaatg ttttgggtca tgttagtaga tgctattcga accgttccct
    82321 ttcgatccat gtcagcattt cgtatagaag ttattatgtc agcaatagtg tccttaccca
    82381 tgataaacta aaattattgt tgcttccgaa tttggatata atcagcatgt tcttttttta
    82441 taaaaattat taaagaaaat tcttaaaagt atatgcgtga gacataatct actaaatcta
    82501 ctaatttatc tattttattt aaatactatc actatctcac ggtctcatat tataatacct
    82561 caggtgctaa tgaaactatt ttagtaaaat ttaactgtct caattcccgg gcgatcgcgc
    82621 caaaaactcg ggttcctttt ggatttcctt cttgatcaat gacaactgca gcattgtcat
    82681 catatcgtat tattataccg ttatctcgtt tgagttcttt acaagtacgt acaattacag
    82741 ctctgatcac ttctgatctt tctagaggcg tatttggtac tgcttctttt atcacagcaa
    82801 caataacatc accaatatga gcatatcggc gattactagc tcctattatt cgaatacaca
    82861 tcaaatctcg tgccccgcta ttgtctgcta cattcaaatg ggtttgaggt tgaatcatat
    82921 cgtttttttt tatctgtttt tttaatgtaa aataaagcaa aggacgaagt aaaaaaaaaa
    82981 aaagaaagaa aaccctgcaa ttgttttttt tatacacaag acttctttcc tttggttcta
    83041 catttctatc cagaaataat gaattgagtt cttataggca ttttggacgc cgctattgaa
    83101 atagcccttc gagctatatt ttcggctact ccacccattt cataaagtat tctacccggt
    83161 ttaacaacag ctatccaata ttctggggat cctttccctg aacccatacg ggtttccgtg
    83221 ggtcttactg taactggttt gtctggaaat atacgtaccc atatttttcc gccacggcgt
    83281 acatttcgtg tcattgctcg gcgccctgct tcgatttgtc tagatgtaat ccaagcgggt
    83341 tcaagtgctt gaagagcata tctaccgaaa caaatatgat tacctcgata agatattcct
    83401 ttcattcttc ctctatgttg tttacgaaat cttgttcttt ttgggttata gttgatggtt
    83461 ctttttcaat tccatctcta ctacagaact ggacatgaga gtttcttctc atccagctcc
    83521 tcgcgaatga aacgactaaa acagattttc tcaagatata catgtgttta atgaataata
    83581 tgctgaatca taggattctt tgaaattgca tctaattaat caattcgtta atctattcga
    83641 aatttgttta gcgtgtttcg atattattta ataaaacatg tattctattt ctagataatg
    83701 tcaatgtctt tttttataac gttatcgtta taaaaaaatc tttcttttgt ttttcctttt
    83761 atcatatggg atcgacaaaa atgtatcaat ctaataaaaa agaactttcg cgggcgaata
    83821 tttactcttt ccatatctat ttcagatata gggttagttc atgacctctc aaaataaaag
    83881 aataaaagag gaggtacctg gtttgttccg ccatcccacc caatgaatca ttaagattca
    83941 ttttcaatag aatcttctgc attcacgggt tatatcgttc ccattgcttc tcgattaatg
    84001 gttaggtctg aattttccgg cggagtcctt ttttcttaag tcaattttct cagtctttat
    84061 tggctcgagg ctcttgattt ttttgttcta taagcggatt catctaatta tgcatgaatc
    84121 attattgaat ttatgcttta ttacactgcg ttttatgaga tgactcatcg accttacata
    84181 ttggaatcat atatcattga tatttccgtt ctatctttct ctcatccttc cacttatccg
    84241 catacttttt ttctattttg ctttccgact tagaacttca caactaataa tccgattggt
    84301 ttttttatct ttatgcaaaa aaagatttca gttgctacaa cgatatgtcc aatatattat
    84361 atctttatct tgactggttc tttggatcca gataatgcga agcaatgagt tggttattag
    84421 tgctatagtt attagttcat actctgggac ctggtccgtt tttttgaatc ctagccctaa
    84481 aaaaaccaac gagtcacaca ctaagcatag caattatata aaatgatcaa tcggattttt
    84541 attgaaccct ctagaattgc agaattgctt tttttttgtt ttgcttgaac ataaaaagaa
    84601 taaaagggtt tttctttttt tgtccattac tgggtataat gtaaaaacac gtaaagtctt
    84661 attattcttc gtctacaaat atccaaattt tgattcctaa taccccgtat atagttcgaa
    84721 ctgtatagga acaataatcg attttagctc caatggtttg gagaggaacc ctaccttctc
    84781 tgatccattc gacgcgtgca atttcttttc cgtcgatacg tcccgcaatt tgtacttgaa
    84841 ttccttttgt attcgccagc tcggttaatt caatagcttt tttcattgct ttgcgaaaag
    84901 aaactctatt ctttaattgg ccagctataa attctgcaag aatattaggg tgtccataag
    84961 gatttgcaat tcgtgtaata gcaatgttta gttttcggtt cgcacaatga agttcttttt
    85021 gtacattcat ctgcaattct tcgactctcc gcggtcgatt ttctattaag aattttagga
    85081 atcctatata aattatgact tgaattagat cgattctttt ttgaatctct atccgtgcaa
    85141 ttccctcaac gccaacaccg gaggatattc tcatattttt ttgtacataa ttcttaatac
    85201 agtttcgtat tttttgatct tcttgtagac cttccgaata attttttggc tgtgcaaacc
    85261 aaagagaatg atgactttgt gttgtaccaa gtcggaaccc aagcggattt attttttgtc
    85321 ccataatccc ccactactat atgtatcatg acatgtcaga tttttgttct tttttttagt
    85381 tatcaaccca gatttttttg agtacaccat atattcttca aattctttat ataaggatat
    85441 atctttcaaa acaatagtta tatgacaagt cggtcttttt atcagataac agcgccctcg
    85501 agctcgaggt tttaatcttt tcacagcagt accctcgttt acttcggctt tactaatgac
    85561 taaatttgct tcgttcaaac tcatattgtg actagcattt gctgctgcag aataaaccaa
    85621 tttaaaaatg ggataacacg ctcgataagg catcagttct agtatcataa ggctttcctc
    85681 gtaagaacgc ctacgaatct gatcgattcc ccttcgggct ttgtgagcag acatacatat
    85741 atgttgacct aaagcgtata cttctgtaga taggttcttc tttctcttct ttatcataag
    85801 gttcacctct taccaatgaa tctatattca ctttattaac gacgggatct attatcattt
    85861 tttgcatgtc cacggaaatt tatagtcggc gcaaattccc ccaatttatg tcctaccata
    85921 cgatctgtta tataaatagg caaatgttcc tttccattat gtatagcgat agtatggcca
    85981 accattgtgg gtataatggt agatgcccgg gaccaggtta ttattatttc tttttctgct
    86041 tttgtattaa gtttatcgat ttttcttaat aaatgattcg ctacaaaaag tttttttttt
    86101 agtgaacgtg tcacagtgaa ttaactccta ttttttttct tttgtaaatt gtaaaaataa
    86161 tttggatttt ctctcctatt tactacggcg gcgaagaatc aaattatcac tatatttatt
    86221 cctttttcta cttcttcttc caagtgcagg ataaccccaa ggggttgcgg gtctttttct
    86281 accaattgga gcccttcctt ccccaccccc atgggggtgg tctacagggt tcataactac
    86341 tcctcttact acaggacgct tacctagcca acatttcgat ccggctctac ccaaactttt
    86401 ctggttcacc ccaacattcc ctacttgtcc gactgttgct gagcagtttt tggatatcaa
    86461 acggacctcc ccagagggta attttaatgc ggccgattta ccctcttttg caatcagttt
    86521 cgctacagca cccgcagctc tagctaattg tccacccttt ccaagtgtga tttctatgtt
    86581 atgtatggct gtgcctaagg gcatatcggt tgaagtagat tcgtcttttt gatcaatcaa
    86641 aaccccttcc caaactgtac aagcttcttc caaagcatac ggctttctgg atgtagatga
    86701 tgatatctat acagatggat cttatatata tcatataatg aagtaccaca tgagtggata
    86761 tatagaatcc aaatctgccg aatcactcat gttctgatct tctacatcct aggtcttcct
    86821 gttccgtcat ctggcttatg ttcttcatgt agcattcaga ccgaatgact ctatgaaatt
    86881 acgtcgatac ttccacatat tatgggtaac gtaggagacg tctctatttt tcccccggga
    86941 aatctttaga attaccactg cttagctttc aattcgcctc tgaccatcaa atcaaatgtg
    87001 aataacccgt cttcctctct ttgaaacaag gggcgcttct ggttctgtcg gcgcttgaaa
    87061 caattttgtc ttctccatat tactatatct ctagagtcaa taattttata tgaggaacta
    87121 ctgaactcaa tcacttgctg ccgttactct tcagttttct gttgaggtct atcctgtaga
    87181 ggtactcgaa ttggatcagt gatcgatttc taggtttcgt cgtaaaccta attggttact
    87241 tccaattacg taaatcaata gttcaaaccg cactcaaagg tagggcattt cccattttta
    87301 taggaacttc tgtaccagaa acaatggtat ctccaattat agcccctctg ggatgtaaaa
    87361 tatatctctt ctcaccatcc ccatagtgta tgagacaaat gtatgcattt cgattagggt
    87421 cgtattctat ggttacgatt ctaccatata tgtctttttc attccgtcta aaatcgattt
    87481 tacggtatag acgcttatga cctccccctc tatgccctgc ggtaatgatt cctctggcat
    87541 tacgaccttt accacaacga tgctgtccat agatcaaatt atttcgtgga ttggatttca
    87601 cttgactgtc tacggctcca ttgcgtgtgc tcggggtaga agttttgtat aaatgtatcg
    87661 ccatgctctt aagtattttg atttaagttc ttttctttct aagaggtgga atagaataac
    87721 ccggttgaag cgtaatgatc atacgtctgt aatgcattgt atgtcccata atgggtccca
    87781 ttcttctacc ctttcggggg agttgatgac tattcatagc tattaccttg acaccaaaga
    87841 agagttcgac ccaatgcttt atttctgtcc tagttgatcc tgattcgaca ttagaagtat
    87901 attgattttt ccccaataac cgaatacttt tgtctgtaaa tactgcatat ttgattccat
    87961 ccataaatct attttcttcc ctatgagttc gagtctcaat aagaatgcta gttcttactg
    88021 ttcatatgtt atgatatgaa tataccacac caattcgtta tgtatagatg atgagattcc
    88081 attgatacag agccaattcc aatagactta ttggagggtc ccattggcgt gcatccagta
    88141 ggaattgaac ctacgaattc gccaattatg agttgggcgc tttaaccatt cagccatgga
    88201 tgcttagtgg ggatcctcgt acatggtgaa taaccaaatt ccaattgaaa tgaaatcttt
    88261 aggataaatc aatgcaattt aggaggaatc aatgaaagga catcaattca aatcctggat
    88321 tttcgaattg agagagatat tgagagaggt caagaattct cactatttct tagattcatg
    88381 gacccaattc aattcagtgg gatctttcat tcacattttt ttccaccaag aacgttttat
    88441 aaaactcttg gacccacgaa ttttgagtat cctactttca cgcaattcac agggttcaac
    88501 aagcaatcga tatttcacga tcaagggtgt agtactattt gtagtagcga tccttatata
    88561 tcgtattaac aatcgaaata tggtcgcaag aaaaaatctc tatttgacgg ggcttcttcc
    88621 tatacctatg aattccattg gacccagaaa tgatacattg gaagaatctt ttgggtcttc
    88681 caatatcaat aggttgattg tttcgctcct ggatcttcca aaaggaaaaa agatctcaga
    88741 gagctttttc ctggatccga aagagagtac ttgggttctc ccaataacta aaaagtgtat
    88801 catgcctgaa tctaactggg gttcgcggtg gtggaggaac tggctcggaa aaaagaggga
    88861 ttctggttgt aagatatcta atgaaaccgt cgctggaatt gagatctcat tcaaagagaa
    88921 agatatcaaa tatctggagt ttccttttgt atattatatg gatgatccga tccgcaagga
    88981 ccatggttgg gaattgtttg atcgtctttc tccgagtaag aggcgaaaca taatcaactt
    89041 gaattcggga cagctattcg aaatcttagt gaaagactcg atttgttatc tcatgtttgc
    89101 ttttcgtgaa aaaataccaa ttgaagtgga gggtttcttc aaacaacaag gagctgggtc
    89161 agctattcaa tcaaatgata ttgagcgttt tgcccatctc ttctcgagaa acaagtgggc
    89221 tatttctttg caaaattgtg ctcaatttca tatgtggcaa ttccgccaag atctcttcgt
    89281 tagttggggg aagaatccgc acgaatcgga ttttttgagg aagatatcga gagagaattg
    89341 gatttgctta gacaatgtgt ggttggtaaa caaggatcga ttttttagca aggtacggaa
    89401 tgtatcgtca aatattcaat atgattccac aagatctagt ttcgttcaag taacggattc
    89461 tagccaattg aaaggatctt ctgatcaatc cagagatcat ttcgattcat ttagtaatga
    89521 ggattcggaa tatcacacat tgatcaatca aagagagatt caacaactaa aagaaagatc
    89581 gattctttgg gatccttcct ttcttcaaac ggaacgaaca gagatagaat cagaccgatt
    89641 ccctaaatgc ctttctggat attcctcaat gtcccggcta ttcacggaac gtgaaaggca
    89701 gatgaataag catctgcttc cggaagaaat cgaagaattt cttgggaatc ctacaagatc
    89761 cattcgttct tttttctctg acagatggtc agaacttcat ctgggttcga atcctactga
    89821 gaggtccact agagatcaga aattgttgaa gaaagaacaa gatgtttctt ttgtcccttc
    89881 caggcgatcg gaaaataaag aaatagttaa tatattcaag ataattacgt atttacaaaa
    89941 taccgtctca attcatccta tttcatcaga tccgggatgt gatatggttc cgaaggatga
    90001 actggatatg gaaagttcca ataagatttc attcttaaac aaaaatcatt tatttcatct
    90061 attccatgac cggaacaggg gggaatacac gttacaccac gattttgaat cagaagagag
    90121 atttcaagaa atggcagatc tattcactct atcaataacc gagccggatc tggtgtatca
    90181 taagggattt tccttttcta ttgattccta cggattggat caaaaactat tcttgaatga
    90241 ggtattcaac tccagggatg aatcgaaaaa gaaatcttta ttggttctac ctcctatttt
    90301 ttatgaagag aatgaatctt tttatcgaag gatcagaaaa aaatgggtcc ggatctcctg
    90361 cgggaatgat ttggaagatc caaaaccaaa aatagtggta tttgctagca acaacataat
    90421 ggaggcagtc aatcaatata gattgatccg aaatcagatt caaatccaat atagcaccta
    90481 tgggtacata agaaatgtat tgaatcgatt ctttttaatg aatagatccg atcgcaactt
    90541 cgaatatgga attcaaaggg atcaaatagg aaatgatact ctgaatcata gaactataat
    90601 gaaatatacg atcaaccaac atttatcgaa tttgaaaaag agtcagaaga aatggttcga
    90661 tcctcttatt ttgatttctc gaaccgagag attcatgaat cgggatccta atgcatatag
    90721 atacaaatgg tccaatggga gcaagaattt ccaggagcat ttggaacatt ccgtttctga
    90781 gcagaagagc cattttcaag tagtgttcga tcgattacgt attaatcaat attcgattga
    90841 ttggtctcag gttatcgaca aaaaagattt gtctaagtca cttcgtttct ttttgtccaa
    90901 gttccttctc tttttgtcca agttgctttt ctttttgtct aactcacttc cttttttctt
    90961 tgtgagtttc gggaatatcc ccattcatag gtctgagatc cacatctatg aattgaaagg
    91021 tccgaatgat caactctgca atcagttgtt agaatcaata ggtcttcaaa tcgttcattt
    91081 gaaaaaattg aaacccttct tattggatga tcataatact tcccaaaaat cgaaattctt
    91141 gatcaatgga gggataatat caccattttt gttcaataag ataccaaagt ggatgattga
    91201 ctcattccat actagaaata atcgcaggaa atcttttgat aacacggatt tctatttctc
    91261 aatgatatcc gacgatcaag acaattggct gaatcctgtg aaaccatttc atagaagttc
    91321 attgatatct tctttttata aagcaaatcg acttcgattc ttgaataatc cacaacgctt
    91381 ccgcttctat tgtaacaaaa gattcccctt ttatgtggaa aaggcccgta tcaaaaatta
    91441 tgattttacg tatggacaat tcctccatat cttgttcatt cgcaacaaaa tattttcttt
    91501 gtgcggcggt aaaaaaaaac atgctttttt ggagagagat actatttcac caatcgagtc
    91561 acaggtatct aacatattaa tacctaacga ttttccacaa agttgtgacg aaaggtataa
    91621 cttgtacaaa tctttccatt ttccaattcg atccgatcta ttagttcgta gagctattta
    91681 ctcgatcgca gccatttctg gaacacctct aacagaggga caaatagtca attttgaaag
    91741 aacttattgt caacctcttt cagatatgaa tctatctgat tcagaagaga agaacttgcc
    91801 tcagtatctc aatttcaatt caaacatggg tttgattcac actccatgtt ctgagaaata
    91861 tttaccatcc gaaaagagga aaaaacggag tctttgtcta aagaaatgcg ttgagaaagg
    91921 gcatatgtat agaacctttc aacgagacag tgctttttca actctctcaa aatggaatct
    91981 attccaaaca tatatgccat ggttccttac ttcgacaggg tacaaatatc taaatttgat
    92041 atttttagat actttttcag acctattgcc ggtactaagt agcagtcaaa aatttgtatc
    92101 catttttcat gatattatgc atggatcaga tatatcatgg cgaattcttc agaaaaaatt
    92161 gtgtcttcca caatggaatc tgataagtga gatttcgagt aagtgtttac ataatcttct
    92221 tctgtccgaa gaaatgattc atcgaaataa tgagtcacca ttgatatcga cacatctgag
    92281 atcgccaaat gttcgggagt tcctctattc aatccttttc cttcttcttg ttgctggata
    92341 tctcgttcgt acacatcttc tctttgtttc ccgagcctat ggtgagttac agacagagtt
    92401 cgaaaaggtc aaatctttga tgattccatc atacatgatt gagttgcgaa aacttctgga
    92461 taggtatccc acatctgaac ggaattcttt ctggttaaag aatctttttc tagttgctct
    92521 ggaacaatta ggagattctc tagaagaaat acggggttct gcttttggcg gcaacatgct
    92581 atggggtggt ggtcccgctg atggggttaa atcaatacgt tctaagacga aagatttgaa
    92641 tatcaatctc atcgatatca tcgatctcat aagtctcata ccaaatccca tcaatcgaat
    92701 cactttttcg agaaatacga gacatctaag tcatacaagt aaagagatcc attcattgat
    92761 aagaaaaaga aaaaaggtga acggtgattg gattgatgat aaaatagaat cctgggtcgc
    92821 gaacggtgat tcgattgatg ataaagaaag agaattcttg gttcagttct ccaccttaac
    92881 gacagaaaaa aggattgatc aaattctatt gagtctgact catagtgatc atttatcaaa
    92941 gaatgactct ggttatcaaa tgattgaaca gccgggaaca atttacttac gatacttagt
    93001 tgacattcat aaaaagcatt taatgaatta tgagttcaat tcaccctgtt tagcagaaag
    93061 acggatattc cttgctcatt atcagacaat cacttattca caaacttcgt gtggggctaa
    93121 tagttttcat ttcccatctc atggaaaacc cttttcgctc cgcctagccc tatccccctc
    93181 taggggtatt ttagtgatag gttctatagg aaccgggcgc tcccatttgg tcaaatacct
    93241 agcgacaaac tcctatgttc ctttcattac agtatttctg aacaagttcc tggataccaa
    93301 gcctaaaggt tttcttattg atgatatcga tattgatgat agtgacgata ttgatgctag
    93361 tgacgatatc gatcgtgacc ttgatacgga gctggagctt ctaactatga tgaatgcgct
    93421 aactatcgat atgatgtcgg aaataggccg attttatatc acccttcaat tcgaattagc
    93481 aaaagcaatg tctccttgca taatatggat tccaaacatt catgatctgg atgtgaatga
    93541 gtcgaatgac ttatccctcg gtctattagt gaactatctc tccagggatt gtgaaagatg
    93601 ttccactaga aatattcttg ttattgcttc gactcatatt ccccaaaaag tggatcccgc
    93661 tctaatagcc ccgaataaat taaatacatg cattaagata cgaaggcttc ttattccaca
    93721 acaacgaaag cactttttca ctctttcata tactagggga tttcacttgg aaaataaaat
    93781 gttccatact aatggattcg ggtccataac catgggttcc aatgcacgag atcttgtagc
    93841 acttaccaat gaggccctat cgattagtat tacacagaag aaatcaatta tagacactaa
    93901 tacaattcga tccgctcttc atagacaaac ttgggatttg cgatcccagg taagatcggt
    93961 tcaggatcat gggatccttt tctatcagat aggaagggct gttgcacaaa atgtacttct
    94021 aagtaattgc cccatagatc ctctatctat ctatatgaag aagaaatcat gtaacgaagg
    94081 ggattcttat ttgtacaaat ggtacttcga acttggaacg agcatgaaga aattaacgat
    94141 acttctttat cttttgagtt gttctgccgg atcggtcgct caagaccttt ggtctatacc
    94201 cggacccgat gaaaaaaacg ggatcacttc ttctggactc gttgagaatg attctgatct
    94261 agttcatggc ctattagaag tagaaggcgc tctggtggga tcctcacgga cagaaaaaga
    94321 ttgcagtcgg tttgataatg atcgagtgac attgcttctt cggcccgaac caaggaatcc
    94381 cttagatatg atgcaaaatg gatcttgttc tatcgttgat cagagatttc tctatgaaaa
    94441 atacgaatcg gagtttgaag aaggggaagg agaaggagtc ctcgacccgc aacagataga
    94501 ggaggattta ttcaatcaca tagtctgggc tcctagaata tggcgcccct ggggctttct
    94561 atttgattgt atcgaaaggc ccaattcatt gggatttccc tatcgggcgg ggtcatttcg
    94621 gggcaagcgg atcatttatg atgaaaagga tgagcttcaa gagaatgatt cggagttctt
    94681 gcagagtaga accatgcagt accagacacg agatagatct tccaaagaac aaggcttttt
    94741 tcgaataagc caattcattt gggaccctgc ggatccactc tttttcctat tcaaagatca
    94801 gccccttgtc tctgtgtttt cacatcgaga attctttgca gatgaagaga tgtcaaaggg
    94861 gcttcttact tccgaaacag atcctcctac atctatatct aaacgctggt ttatcaagaa
    94921 tacgcaagaa aagcacttcg aattgttgat tcatcgccag agatggctta gaaccaatag
    94981 ttcattatct aatggatttt tccgttctaa tactccatcc gagagttatc agtatttatc
    95041 aaatctgttc ctatctaacg gaacgctatt ggatcaaatg acaaagacat tgttgagaaa
    95101 aagatggctt ttcccggatg aaatgaaaat tggattcatg taacaggaga aaggtttccc
    95161 attacttagc cggaaagata tgcggccatg aaatagggat taagtggaac ataattgact
    95221 gggtggtaga gtcgtggaaa caccagtttc ttccatattt tggaccttag ctccatggaa
    95281 caatatgcta ctgctgaaac atagaagaat tgaaatctta gatcaaaaca ctatgtatgg
    95341 atggtatgaa ctgcttaaac aagaattctt gaacagcgaa ccaccagagc tattactaaa
    95401 aacggactat gtaatgtact ttatctgctg ggttacaggc gggcatttta ccagaggttt
    95461 atattgtatc aatctaccct tgtgtgattc ctgttgaagc atatactcgg ggggtgggtg
    95521 cagggcggac gatttcaaag cggactcccc attcattaga tagagaagat ccccaagatt
    95581 tcgcgatccg ctgccgaact tattccaatt ccaagatctc ggatcgaatc ggtatatcaa
    95641 taccgattcg atccgagatc tcttattgaa ttgctcattc aatgagcatt ctcaatatta
    95701 tgccttgaag aggactcgaa cctccacgct ctttagcacg agattttgag tctcgcgtgt
    95761 ctaccatttc accaccaagg catcttgaaa gtgaatcgta ttccatgaag atgatatcta
    95821 tctagtgtga tgtatggaat atatgacaaa ggtggagtgt tggagtattt ctattgatcg
    95881 gtcatgtcat ataggcccca atcggacatc caattgcttc gatttgaatt atccggagga
    95941 tgccttatat attatctata ttaatattat atcaaaaaga tggacaatca aaccgatttc
    96001 tcgattcaat agaagcccaa agaggtgaat aaggtcccaa ataacgagag atatggaaaa
    96061 agcaggtccg attacgccta ttcctaatcc taaatggaat gtaacgacgt agggatccat
    96121 atggaaacat agtatctatt tagatacgct cgaatgaccc cttctcataa tgagaatcct
    96181 attccggtct ggtccggtat ggaatgaact tataatcatg gaatcgactc gatcatcaga
    96241 ttatagatta taagttcata accctagccc attcccattt tgggcggaac agatctacta
    96301 attctttgat tccagttagt aagagggatc ttgaactaag aaatcgattc tagaagctaa
    96361 ctagaagcta aaaaagggta tcctgagcaa ttgcaataat cgggttcatt gatattcctg
    96421 gtatagtaga tgctatcaca catacaatca tactcaattc gatggaattg tttgatctta
    96481 aaggggatct tctataattt cgcacgtgag gggttatttc ttggtttcgt ccagtcatta
    96541 ataacttgat tatttttaga taatagtaga tagaaacaac gctcgtaagg agtcctattg
    96601 aaaccaagaa atataggcct gcctgccatc cacaccagaa taaatagagt tttccgaaaa
    96661 aacctgctag tggaggaaga cctcctaggg ataagagaca tagagctaaa gagagagcca
    96721 aaaaaggatc ttttgtgtat aatcccgcat aatctcgaat gttatcagtt ccggtacgta
    96781 gaccaaatga tacaatgcaa gcaaaagttc ctagattcat ggagatatag aacagcatat
    96841 aagttatcat gctcgcatat ccaccatttg agtctccaac aattattcca ataattacat
    96901 atccgatttg acctatggac gaatatgcaa gcatacgttt catgcttgtt tgagtaatag
    96961 caatgagatt ccccaatatc atgctaagaa tagctaggat ttccagaaga agatgccatt
    97021 cgtttgatga gaaataaaaa ggaatatcga aaattcgagt ggctgaagct gaagcagcta
    97081 ctttcgaagt aacagaaaga aaagcaacga ctggagtggg agagtcagag tcgaaaagag
    97141 gattcctcac ttctttctct cattcaaaac cgtgcatgag actttcatct cgcacggctc
    97201 ctaagtgata aaagtaaaga agaactcatc ttctttcttt tttgattacc ttcctcgcgt
    97261 atgtataaga tcgaatccat tcgatttcga aaaaggatta ctaatcctta acttttcgag
    97321 gaatccttca tcagtggttg tgaatgactg atttttctca atcttttcga ccttggttcc
    97381 gtaggagcaa gtcagaaaga ttgagaaata gaaccatctg atttgattcg ttctcaatag
    97441 ccatgagatg atcatcttag ggtgatcctt ttgtcgacgg atgctcctat tacactcgta
    97501 gtctctgaag gatgagaacc aactctgtag catctacatc gagaattcaa gtattgtata
    97561 cgtcattagt ccgatccttt gtaggaacta cccgtaataa cgaacttgca aaatggatct
    97621 gtttatcata aagagatttg ttgttcctga ccctgcttca ccttaattgt tatttgaaca
    97681 agtataaagt tatgtcttgg tccgagtggg gatagcattt ctcttctgca tgtccatgaa
    97741 gttttgaaaa atccaaacat ctcagagata tatagagagg taggaatttt tcgaacgaac
    97801 cgcactcctt cgtatacgtc aggagtccat tgatgagaag gggctgggga aagcttgaac
    97861 ccaattccta cagtgatgaa tataagcgca attgaaattc ctggggagtt atacatttgt
    97921 gtattgataa gaccattcac tatttcttga agctcgatct ctcccccgga tgaaccatat
    97981 agccaagaga aaccatgaac cagaatagaa gagcttgccc cacccatgag taaatatttc
    98041 atagtagcct cattagaccg tacgtctttc ttggtatatc cagataatag gtaggagcat
    98101 aaactgaaac attctggagc tacaaagata gttattaaat cgttagcacc gcataaaaac
    98161 attcctccta gagtagctgt taatatgaat aacagaaact ccgttatagc catttctgta
    98221 cattcaatgt actccacgga tagaggaata catagagttg aacatagtaa aataagaaat
    98281 tgaaagattt cgttgaaatt gttcgtttgg aaatttcccg aaaagctaat cataggttct
    98341 tctctccatc ggaacaatag ggccgttatg ctcattacta aacttgttga agagatgaaa
    98401 tagaaccaag gtatatcttt ttgatcagag gttgaatcga tcatcagaag aataattagg
    98461 ccaaaaatta ggatacattc tgggaaaata aaacttccat cgaagagaag aaaatgaaag
    98521 gctttcataa aaattctcgt agaatcgaga atgaagtttt cattctgtac atgccagatc
    98581 atgaattagt aactgcatcc aatctccaaa aaaatcccaa ttgtttcgaa ctttctattt
    98641 ttggaatgga atatttacgg aatctccatg aataggatca aaccttattc catggtattt
    98701 acatgagatt cctctttctt attcttaagc aagtccccga gagggcttag ttgatccatg
    98761 atttctgttt catctttcgt ttccttttcg tttgtttcga gaaatatatc gatcaattcc
    98821 gattctttct ttttcttttt tctattgatt cttttccgat cgagatgtat ggatccatgg
    98881 atctatgtgt ctatatagac cctgttcatg gattaacgaa aatgtgcaaa agctctattt
    98941 gcctctgcca ttctatgagt ctcttccttt ttgcgtatgg catcgccact ccctttggca
    99001 gcatccacta attcggaact taatttgaaa gtcatatttc gacccggacg ttttcgggat
    99061 gcccctaata accaacgaac ggcaagtgct tttccttgtg cggatcctat ttcaatggga
    99121 acttgatgag tcgatccgcc tacacgtctt gcttttactg ctatatcggg agttactcca
    99181 cgtattgctt gacgtaaaac ggatagtgga tttttttctg tcttttgttg aatctttttc
    99241 aaggctcgat agataatttg ataagccaat gatttttttc cgtgtttcag aatacggtta
    99301 accaacatgt taactaatcg attacgataa attggatcgg attttgcagt tttttcttct
    99361 gtagtacctc gacgtgacat gagcgcgaaa ggggttcaag aatcagtttt ctttttataa
    99421 gggctaaaat catttatttt ggctttttga ccccatattg tagggtggat ctcgaaagat
    99481 atgaaagatc tccctccaag ccgtacatac gactttcatc gaatacggct ttccacagaa
    99541 ttccatactc gatctcatag atacatatgg aattctgttt actcacttta aattgagtat
    99601 ccgtttcccc cccctttcct gctaggattg gaaatcctgt attttacata tccatacgat
    99661 tgagtccttg ggtttccgaa atagtgtaaa tagtgtaaaa agaagtgctt cgaatcattg
    99721 ctatttgacc cggacctgtt ctaaaaaagt cgagacattt cgaattgttt gttgacacgg
    99781 acaaagtcag ggaaaacttc tgaaattatt tcaatattgg accttggaca tataatagtt
    99841 ccgaatcgaa tctctttaga aagaagatct tttgtctcac ggtagcctgc tccagtcccc
    99901 ttacgaaact ttcgttattg ggttagccat acacttcaca tgtttctagc gattcacatg
    99961 gcatcatcaa atgatacaag tcttggataa gaatctacaa cgcactagaa cgcccttgtt
   100021 gacgatcctt tactccgaca gcatctaggg ttcctcgaac aatgtgatat ctcacaccgg
   100081 gtaaatcttt aaccctcccc cctcttacta agactacaga atgttcttgt gaattatggc
   100141 caataccagg tatataagca gtgatttcaa acccagaggt taatcgtact ctggcaactt
   100201 tacgtaaggc agagtttggt tttttggggg tgatagtgga aaagttgaca gataagtcac
   100261 ccttactgcc actctacaga accgtacatg agattttcgc ctcatacggc tcctcgttca
   100321 attctttcga agtcatcggg tccttttcct cgttcgataa tctcctccct tcttccactc
   100381 cgtcccgaag agtaactagg accaattcag tcacgttttc atgttccaat tgaacacttt
   100441 ccttttttga ttattctcaa aggagaagat tattctcttt ttaacaaaca tctgcggatc
   100501 caatcacacg atcttataat aagaacaaga gatctttctc gatcaatccc tttgcccctc
   100561 attcttcgag aatcagaaag atccttttca agtttgaatt tgttcatttt gaatctgggt
   100621 tcttctactt tatttttatt tacttagttt ctttattatt ttttttccct ctcttttctt
   100681 tttttatttc ttttttttat tttattccct tccatcattc cttaagtccc ataggtttga
   100741 tcctatcgaa tctgatccat tttctcattg agcgaagggt acgaaataaa tcggatttct
   100801 ttttcgatca aaagtactat gtgaaatctt cggttttttc ctctttctct atccctatcc
   100861 cataggtaca gcatttgaat ccatagagaa ccgtttcttc tgtatctata tgaatcgata
   100921 ttattccatt ccaattcctt cccgatacct cccaaggaaa atcccgaatt ggatcccaaa
   100981 ttgacgggtt agtgtgagct tatccatgcg gttatgcact cttcgaatgg gaatccattt
   101041 tctgaaagat cccggctttc gtgctttggt gggtctccga gatcctttcg acgacctatg
   101101 ttgtgttgaa gggatatcta tatgatccga tcgattgcgt aaagcccgcg gtagcaacgg
   101161 aaccggggaa agtatacata agtatacaga aaagacagtt cttttctttt ctattctatt
   101221 agtattttga ttctattagt attagattag tattagttag ttatcccggc tcagtgagtc
   101281 ctttcttccg tgattaactg ttggcaccag tcctacattt tgtctctgtg gaccgaggag
   101341 aaagggggct cggcgggaag aggattgtac catgagagaa gcaaggaggt caacctcttt
   101401 caaatataca acatgcattc tggcaatgca atgtagttgg actttcatct tcatgcgaat
   101461 gaatcatctt ttccacggag gcaaatcttt gcctgctagg caagaggata gcaagttcaa
   101521 aattctgttt cggtagacat gtatttctat tactatgaaa ttcataaatg aagtagttaa
   101581 tcgttttgtc aatttttcgg ggtcttaaag gggcgtggaa agacataaga actcttgaat
   101641 ggaaatcgaa aagagatgga actccggttc cttcggaaat ggtaagatct ttggcgcaag
   101701 aagaaggggt tgatccgtat catcttgact tggttctgat ttcgctattt ttttaagaat
   101761 accgcttctc ctacccgtat cgaatagaac ttcttcatgt aaaacctgct tgatttagat
   101821 cgggagaatc gtacggtttt atgaaagcat gtgctatggt tcgaatccgt agtcaatcct
   101881 atttctagga gcagttgaca attgaatcca atttttccca ttccattcat ttcgtatccg
   101941 taatagtgcg aaaggaaggc ccggttccaa gttgttcaaa aatagtggcg ttgagtttct
   102001 cgaccctttg ccttaggatt agtcagttct atttcttggt gggggcaggg aagggatata
   102061 actcagcggt agagtgtcac cttgacgtgg tggaagtcat cagttcgagc ctgattatcc
   102121 ctaaacccaa tatgagttgt gggtttttct attttgactt gcccccccgc cgtgatcgaa
   102181 taagaatgga taagaggctc gtgggattga cgtgaggggg tagggatggc tatatttctg
   102241 ggagcgaact ccaggcgaat atgaagcgca tggatacaag ttatgccttg gaatgaaaga
   102301 caattccgaa tcagctttgt ctacgaacaa ggaagctata agtaatgcaa ctatgaatct
   102361 catggagagt tcgatcctgg ctcaggatga acgctggcgg catgcttaac acatgcaagt
   102421 cggacgggaa gtggtgtttc cagtggcgga cgggtgagta acgcgtaaga acctgccctt
   102481 gggaggggaa caacagctgg aaacggctgc taataccccg taggctgagg agcaaaagga
   102541 ggaatccgcc cgaggagggg ctcgcgtctg attagctagt tggtgaggca atagcttacc
   102601 aaggcgatga tcagtagctg gtccgagagg atgatcagcc acactgggac tgagacacgg
   102661 cccagactcc tacgggaggc agcagtgggg aattttccgc aatgggcgaa agcctgacgg
   102721 agcaatgccg cgtggaggta gaaggcccac gggtcgtgaa cttcttttcc cggagaagaa
   102781 gcaatgacgg tatctgggga ataagcatcg gctaactctg tgccagcagc cgcggtaata
   102841 cagaggatgc aagcgttatc cggaatgatt gggcgtaaag cgtctgtagg tggcttttta
   102901 agtccgccgt caaatcccag ggctcaaccc tggacaggcg gtggaaacta ccaagctgga
   102961 gtacggtagg ggcagaggga atttccggtg gagcggtgaa atgcgtagag atcggaaaga
   103021 acaccaacgg cgaaagcact ctgctgggcc gacactgaca ctgagagacg aaagctaggg
   103081 gagcgaatgg gattagatac cccagtagtc ctagccgtaa acgatggata ctaggcgctg
   103141 cgcgtatcga cccgtgcagt gctgtagcta acgcgttaag tatcccgcct ggggagtacg
   103201 ttcgcaagaa tgaaactcaa aggaattgac gggggcccgc acaagcggtg gagcatgtgg
   103261 tttaattcga tgcaaagcga agaaccttac cagggcttga catgccgcga atcctcttga
   103321 aagagagggg tgccttcggg aacgcggaca caggtggtgc atggctgtcg tcagctcgtg
   103381 ccgtaaggtg ttgggttaag tcccgcaacg agcgcaaccc tcgtgcttag ttgccaccgt
   103441 tgagtttgga accctgagca gactgccggt gataagccgg aggaaggtga ggatgacgtc
   103501 aagtcatcat gccccttatg ccctgggcga cacacgtgct acaatggccg ggacaaaggg
   103561 tcgcgatccc gcgagggtga gctaactcca aaaacccgtc ctcagttcgg attgcaggct
   103621 gcaactcgcc tgcatgaagc cggaatcgct agtaatcgcc ggtcagccat acggcggtga
   103681 attcgttccc gggccttgta cacaccgccc gtcacactat gggagctggc catgcccgaa
   103741 gtcgttacct taaccgcaag gaggggggtg ccgaaggcag ggctagtgac tggagtgaag
   103801 tcgtaacaag gtagccgtac tggaaggtgc ggctggatca cctccttttc agggagagct
   103861 aatgcttgtt gggtattttg gtttgacacc gcttcacacc caaaaagaag cgagctacgc
   103921 ctgagttaaa cttggagatg gaagtcttct ttcgtttctc gacggtgaag taagaccaag
   103981 cccatgagct tattatccta ggtcggaaca agttgatagg atcccccttt tacgccccca
   104041 tgtccctccc gtgtggcgac atgggggcgt aaaaaggaaa gagagggatg gggtttctct
   104101 cgcttttggc atagtgggcc cccagcggga ggcccacacg ccgggctatt agctcagtgg
   104161 tagagcgcgc ccctgataat tgcgtcgttg tgcctgggct gtgagggctc tcagccacat
   104221 ggatagttca atgtgctcat cagcgcctga ccctgagatg tggatcatcc aaggcacatt
   104281 agcatggcgt acttctcctg ttcgaaccgg gggtttgaaa ccaaactcct cctcaggagg
   104341 atagatgggg cgattcaggt gagatccaat gtagatccaa ctttctattc actcgtggga
   104401 tccgggcggt ccggggggga ctaccacggc tcctctcttc tcgataatcc atacatccct
   104461 tatcagtgta tggacagcta tctctcgagc acaggtttag gttcggcctc aatgggaaaa
   104521 aaaaatggag cacctaacaa cgtatcttca cagaccaaga actacgagat cgcccctttc
   104581 atttcattct ggggtgacgg agggatcgta ccattcgagc ctttttttca tgcttttccc
   104641 ggaggtctgg agaaagctgc aatcaatagg attttcctaa tcctcccttc ccgaaaggaa
   104701 gaacgtcaaa ttctttttcc ttttcctttc cgcagggacc aggggattgg atctagccgt
   104761 aagaagaatg cttggctgat aaataactca cttcttggtc ttcgaccccc tcagtcacta
   104821 cgaatgcccc cgatcggtgc aatgggatgt gtctatttat ctatctcttg actcgaaatg
   104881 ggagcaggtt tgaaaaagga tcttagagtg tctagggttg gccgggaggg tctcttaacg
   104941 ccttcttttt tcttctcatc ggagttattt cacaaatact tgccatggta aggaagaagg
   105001 ggggaacaag cacacttgga gagcgcagta caacggagag ttgtatgctg cgttcgggaa
   105061 ggatgaatcg ctcccgaaac ggaatctatt gattctctcc caattggttg gaccgtaggt
   105121 gcgatgattt acttcacggg cgaggtctct ggttcaaatc caggatggcc cagctgcgcc
   105181 aaggaaaaga atagaagaag catctgactc cttcatgcat gctccacttg gctcgggggg
   105241 atatagctca gttggtagag ctccgctctt gcaattgggt cgttgcgatt acgggttgga
   105301 tgtctaattg tccaggcggt aatgatagta tcttgtacct gaaccggtgg ctcacttttt
   105361 ctaagtaatg gggaagagga ccgaaacatg ccactgaaag actctactga gacaaagatg
   105421 ggctgtcaag aatgtagaag aggtaggatg ggcggttggt cagatctagt atggattgta
   105481 catggacggt agttggagtc ggcggctctc ttagggttcc ctcatctggg atccctgggg
   105541 aaggggatca agttggccct tgcgaacagc ttgatgcact atctcccttc aaccctttga
   105601 gcgaaatgcg acaaaaggaa ggaaaatcca tggaccgacc ccatcgtctc caccccgtag
   105661 gaactacgag atcaccccaa ggatgccttc ggtatccagg ggtcgcggac cgaccataga
   105721 accctgctca ataagtggaa tgcattagct gtccactctc aggttgggca gtaagggtcg
   105781 gagaagggca attactcatt cttaaaacca gcattcttaa gaccaaagag tcggggcgga
   105841 aaagggggga aagccctccg ttcctggttc tcctgtagct ggatcctccg gaaccacaag
   105901 aatccttagt tagaatggga ttccaactca gcaccttttc ttttgagatt ttgagaagag
   105961 ttgctctttg gagagcacag tacgatgaaa gttgtaagct gtgttcgggg gggagttatt
   106021 gtctatcgtt ggcctctatg gtagaatcag tgggggcctg agaggcggtg gtttaccctg
   106081 tggcggatgt cagcggttcg agtccgctta tctccaactc gtgaacttag ccgatacaaa
   106141 gaatatgata gcacccaatt tttccgattc ggcagttcga tctatggttt atcattcatg
   106201 gacgttgata agatccttcc atttagcagc accttaggat ggcatagcct taaagtaaag
   106261 ttaagggcga ggttcaaaca aggaaaggct tacggtggat acctaggcac ccagagacga
   106321 ggaagggcgt agtaagcgac gaaatgcttc ggggagttga aaataagcgt agatccggag
   106381 attcccgaat aggtcaacct ttcgaactgc tgctgaatcc atgggcaggc aagagacaac
   106441 ctggcgaact gaaacatctt agtagccaga ggaaaagaaa gcaaaagcga ttcccgtagt
   106501 agcggcgagc gaaatgggag cagcctaaac cgtgaaaacg gggttgtggg agagcaatac
   106561 aagcgtcgtg ctgctaggcg aagcggtgga gtgctgcacc ctagatggcg agagtccagt
   106621 agccgaaagc atcactagct tacgctctga cccgagtagc atggggcacg tggaatcccg
   106681 tgtgaatcag caaggaccac cttgcaaggc taaatactcc tgggtgaccg atagcgaagt
   106741 agtaccgtga gggaagggtg aaaagaaccc ccatcgggga gtgaaataga acatgaaacc
   106801 gtaagctccc aagcagtggg aggagcccag ggctctgacc gcgtgcctgt tgaagaatga
   106861 gccggcgact cataggcagt ggcttggtta agggaaccca ccggagccgt agcgaaagcg
   106921 agtcttcata gggcacttgt cactgcttat ggacccgaac ctgggtgatc tatccatgac
   106981 caggatgaag cttgggtgaa actaagtgga ggtccgaacc gactgatgtt gaagaatcag
   107041 cggatgagtt gtggttaggg gtgaaatgcc actcgaaccc agagctagct ggttctcccc
   107101 gaaatgcgtt gaggcgcagc agttgactgg acatctaggg gtaaagcact gtttcggtgc
   107161 gggccgcgag agcggtacca aatcgaggca aactctgaat actagatatg acctcaaaat
   107221 aacaggggtc aaggtcggcc agtgagacga tgggggataa gcttcatcgt cgagagggaa
   107281 acagcccgga tcaccagcta aggcccctaa atgaccgctc agtgataaag gaggtagggg
   107341 tgcagagaca gccaggaggt ttgcctagaa gcagccaccc ttgaaagagt gcgtaatagc
   107401 tcactgatcg agcgctcttg cgccgaagat gaacggggct aagcgatctg ccgaagctgt
   107461 gggatgtaaa aatgcatcgg taggggagcg ttccgcctta gagggaagca cccgcgcgag
   107521 cggcggtgga cgaagcggaa gcgagaatgt cggcttgagt aacgcaaaca ttggtgagaa
   107581 tccaatgccc cgaaaaccca agggttcctc cgcaaggttc gtccacggag ggtgagtcag
   107641 ggcctaagat caggccgaaa ggcgtagtcg atggacaaca ggtgaatatt cctgtactac
   107701 cccttgttgg tcccgaggga cggaggaggc taggttagcc gaaagatggt tatcggttca
   107761 aggacgcaag gtgcccctgc tttttcaggg taagaagggg tagagaaaat gccccgagcc
   107821 aatgttcgag taccaggcgc tacggcgctg aagtaaccca tgctatactc ccaggaaaag
   107881 ctcgaacgac cttcaacaaa agggtacctg tacccgaaac cgacacaggt gggtaggtag
   107941 agaataccta ggggcgcgag acaactctct ctaaggaact cggcaaaata gccccgtaac
   108001 ttcgggagaa ggggtgcctc ctcacaaagg gggtcgcagt gaccaggccc gggcgactgt
   108061 ttaccaaaaa cacaggtctc cgcaaagtcg taagaccatg tatgggggct gacgcctgcc
   108121 cagtgccgga aggtcaagga agttggtgac ctgatgacag gggagccggc gaccgaagcc
   108181 ccggtgaacg gcggccgtaa ctataacggt cctaaggtag cgaaattcct tgtcgggtaa
   108241 gttccgaccc gcacgaaagg cgtaacgatc tgggcactgt ctcggagaga ggctcggtga
   108301 aatagacatg tctgtgaaga tgcggactac ctgcacctgg acagaaagac cctatgaagc
   108361 ttcactgttc cctgggattg gctttgggct tttcctgcgc agcttaggtg gaaggcgaag
   108421 aaggcctcct tccggggggg cccgagccat cagtgagata ccactctgga agagctagaa
   108481 ttctaacctt gtgtcaggac ctacgggcca agggacagtc tcaggtagac agtttctatg
   108541 gggcgtaggc ctcccaaaag gtaacggagg cgtgcaaagg tttcctcggg ccggacggag
   108601 attggccctc gagtgcaaag gcagaaggga gcttgactgc aagacccacc cgtcgagcag
   108661 ggacgaaagt cggccttagt gatccgacgg tgccgagtgg aagggccgtc gctcaacgga
   108721 taaaagttac tctagggata acaggctgat cttccccaag agctcacatc gacgggaagg
   108781 tttggcacct cgatgtcggc tcttcgccac ctggggctgt agtatgttcc aagggttggg
   108841 ctgttcgccc attaaagcgg tacgtgagct gggttcagaa cgtcgtgaga cagttcggtc
   108901 catatccggt gtgggcgtta gagcattgag aggacctttc cctagtacga gaggaccggg
   108961 aaggacgcac ctctggtgta ccagttatcg tgcccacggt aaacgctggg tagccaagtg
   109021 cggagcggat aactgctgaa agcatctaag tagtaagccc accccaagat gagtgctctc
   109081 ctattccgac ttccccagag cctctggtag cacagccgag acagcgacgg gttctctgcc
   109141 cctgcgggga tggagcgaca gaagttttga gaattcaaga gaaggtcacg gcgagacgag
   109201 ccgtttatca ttacgatagg tgtcaagtgg aagtgcagtg atgtatgcag ctgaggcatc
   109261 ctaacagacc ggtagacttg aaccttgttc ctacatgacc cgatcaattc gatcaggcac
   109321 tcgccatcta ttttcattgt tcaactcttt gacaacatga aaaaaccaaa agctctgccc
   109381 tccctctcta tcggatggaa gggcagaggc ctttggcgtc ccctccagtc aagaattggg
   109441 gcctcacaat cactagccaa tatgcttttc tcgcatgcct ttcttcgttc atggttcgat
   109501 attctggtgt cctaggcgta gaggaaccac accaatccat cccgaacttg gtggttaaac
   109561 tctactgcgg tgacgatact gtaggggagg tcctgcggaa aaatagctcg acgccaggat
   109621 gataaaaagc ttaacacctc tcgttcttat tccctttgca atatgaaaaa aaaaaaaaaa
   109681 aatgaaaaat gcaaaagtcg tcttattcaa aaccccaatt atgaaatccc ttctccccca
   109741 cttcacacct agtaacgcac cgtgttctta tagagagaaa ggtgctttca catcttctta
   109801 acccgaaatg gctgaggaga ggaaaggttc ctttttttta gggtacttcc gggaacagat
   109861 ccagtggaga cggggcgggg cctgtagctc agaggattag agcacgtggc tacgaaccac
   109921 ggtgtcgggg gttcgaatcc ctcctcgccc acaaccggcc caaaagggaa gggtccttcc
   109981 ctttgggggt agaaaaatca tgatcgggat agcggaccca aagctatgga acttgggtgt
   110041 gggtcttttg tcgaaatgga gtagccttac tttttctttt tttttattta ccattcatgg
   110101 ttttttaaat aaagtatgcc cggcccgaag cagaatagca gagcaagtat tagtagcata
   110161 gcaaaaatgt gttcctcgtc attaatatgt ttgctcgcgg taattgtggc ctctcgggag
   110221 aatcgattac tgcatctttg atgcacttgc tagtactagt acatctgaga attcttaatt
   110281 ggctaattgg aaatagcccc cggactatgg aacaaaggat tatcccggac ctacaccgag
   110341 gtattgacgg ttattctcaa atatcgcaga acagaatgtg atacgatgag atagaatgca
   110401 atagaaacaa agacacaggg aacgggttac ctacttttaa cggtcaaagc gaaccctttc
   110461 attctgacat tctgaattct ttaattcgga atgaatcaaa tctccccaag taggattcga
   110521 acctacgacc agtcagttaa cagccgaccg ctctaccact gagctactga ggaacagcgg
   110581 gagattctat ctcatagggt tcaattcccg ttctcaaccc atgaccaata tgaactcgaa
   110641 gtttccttcg taactccccg aacttcttcg tagtggctcc gtcccatgcc ccgtttcata
   110701 gggaaccaca aagtggctct atttcattat attccatcca tatcccaatt ccattcattt
   110761 aatatccctt tggtgtcatt gacataagaa ttgatataag agatgtcgtt tctagtctat
   110821 ctgtttctat ttctatatat ggaaagttca aaaatcatca tataataatc cagaaattga
   110881 aatagaaaag aaaaaaggga ggtttgtgat gatttttcaa tcttttatac taggtaatct
   110941 agtatcctta tgcatgaaga taatcaattc ggtcgttgtg gtcggactct attatggatt
   111001 tctgaccaca ttctccatag ggccctctta tctcttactt ctccgagctc gggttatgga
   111061 agaaggaacc gagaagaagg tatcggcaac aactggtttt attgcgggac agctcatgat
   111121 gttcatatcg atctattatg cgcctctgca tctagcattg ggtagacctc atacaataac
   111181 tgtcctagct ctaccgtatc ttttgtttca tttcttctgg aacaatcaca aacactcttt
   111241 tgattatgga tctactacca gaaattcaat gcgtaatctt agcattcaat gtgtattcct
   111301 gaataatctc atttttcaat tattcaacca tttcatttta ccaagttcaa tgttagccag
   111361 attagtcaac atttatatgt ttcgatgcaa caacaagatg ttatttgtaa caagtagttt
   111421 tgttggttgg ttaattggtc acattttatt catgaaatgg gttggattgg tattagtttg
   111481 gatacagcaa aagaattcta ttaggtctaa tgtacttatt cgatctaata agtaccttgt
   111541 gtcagaattg agaaattcta tggctcgaat ctatagtatt ctcttattta ttacctgtat
   111601 ctactattta ggcagaatac cgtcacccat ttttactaag aaactgaaag tgaaagaaac
   111661 ctcagaaacc tcagaaacgg aagaaaggga ggaagaaaca gatgtagaaa tagaaacaac
   111721 tttcgaaagg agggggacta aacaggaaca agaggtatcc accgaagaag atccttctcc
   111781 ttcccttttt ttggaagaaa aggaggatcc ggatgggaat caagaaaatt cgaagttaga
   111841 aatatttaaa gaaaaagaag agaaatattt attatggttt gagaaacctc tcgcgactct
   111901 tcttttcgac tataaacaat ggaatcgccc atttcgatat aaaaaaaaga aaagaaataa
   111961 tcgatttatt aatgttgtaa gaaatgaaat gtcacacttt tttttttata catgtcaaag
   112021 tgatggaaaa gaaaggatct cttttacgta tccagcaagt ttgtcaactt ttttggaaat
   112081 gatacaacaa aagatgtctt ttttaacaaa agaaaaacta tcctctgatg aattgtataa
   112141 taattggagt tacaccaatg aaaaaaaaaa taacttaaac aaggagttaa tgattaaaaa
   112201 aaatattaat acataaaata aatatactaa gagataaaaa gagatgcgac ttccccctac
   112261 atattttaaa ccttccccta caaaaaaact ggtaatacca accccattcg taattccatc
   112321 aatcactcgt ctatcgaaca aatggcttag ttcagctaat cttcttatcc attgagttaa
   112381 gtatagtgca taaaaagcat ctatataagc acgattatat gaccaatcat atagcaaatt
   112441 gataatttta tctcccaaaa ctctttgact cttattgact cttttagtaa ataaattaag
   112501 tccattccag ttttggaaag atgaataaaa aggtttatat aaaaaagccg ctataaatat
   112561 tccaaaaaac gttatactaa ctgaaaaagt tgcatttggc aaaaattcat accaatcaaa
   112621 aaaatgattt gaattttgat gtaaaagatt tatagacgga gttaacaatt ttgctaagat
   112681 atccaaattg tttccttctt gattaaaggg aattcctatg gctccaacaa acaaaggaaa
   112741 taagactaat ataagcatag agaatagcat agtattgtcc gattcatggg gataaaaaaa
   112801 agtctttgta ggaccaaaag gaaaaatagt aagaaaaggc atttttgtta catgagtatc
   112861 cattcggtat gttttcttcg aaaaaaaaga agtcctttcc ctttcattat tatttatttt
   112921 taataaagca actaaaggaa aacttttttt aattgatttt ggctcttctt taccccatag
   112981 agatattgaa tagaaggaat ttcctttttt gccactgtaa ttttgaaaac gaacgtttaa
   113041 atgtccttca aaagtaagta aataaatccg aaacatataa aatgcagtta atccggctgt
   113101 gaaagaagca attattgcga aaatcggtga atataaccaa ctatcattaa gaatttcatc
   113161 tttggaccaa aaacaagcaa gaggtggaat accacaaaga gaaagtgtac ctaataaaaa
   113221 agcagttttt gtaattggca cgtgctttct taacccgccc ataagagcca tattctggct
   113281 tttatctgga gcgtatccaa caagagcttc cattgaatga ataattgatc cggatcctaa
   113341 aaacaacaag gctttcgaat aagcatgagt aatcaaatga aataaagcgg ctcgataaga
   113401 ccccatacct agagctaaca tcatataacc caattgagac attgtagaat aggctaaacc
   113461 tttcttaata tctttttgag caagagctaa agtggctcct aataatactg ttattatacc
   113521 tataaaagat attagattca ttatgtatgg tatcgctatg aaaagtggaa gaagacgagc
   113581 tacaagaaaa attcccgctg ctaccatagt agcggcgtgg ataagagccg aaataggagt
   113641 aggaccctcc atggcatcag gtaaccatac atgaagggga aattgtgcgg atttagcaac
   113701 tgcgccgcca aataatagaa aggcacacaa agtaacaaat aaaaagttaa cctccttatt
   113761 ataaatcaag ttattgaata tttcgaacaa atcccgaaat tcgaaactac ccgttgtcca
   113821 ataaagacct aagattccta ataataaacc aaaatcccct acacgattag ttacaaaggc
   113881 tttttgacaa gcacttgccg cactaggtcg tgtgaaccaa aaccctatta atagataaga
   113941 acacatccca accaattccc aaaaaatata aatttgtatc aaattcgaac ttgtaactaa
   114001 tcccaacatt gaagtattga aaaaactcat ataagcaaaa aatctcaaat atccttgatc
   114061 atgagacata taattgtcgc tataaaaaag aaccagaatt ccaactgtgg tgattaatat
   114121 tgacataata gaagtaagcg gatcaataaa gtgtccgaac tcgaaagaaa aatcattatt
   114181 gatggtcaaa gaccatatgt attgatagat agaactccta tttatttgct gaatagatag
   114241 atcgaccgaa aaaatcataa ctatacttaa caaaaaaata ctaggaaaag cccaaatacg
   114301 gcgaagattt tttgttgccg ttggaaaaag taaaagtccc actcctatta acataggaac
   114361 tggaagcgga acgaaaggta tgatccaaga atattgatat gtatgttcca taaaaataat
   114421 aattttttta ttcttaatta attgtttctg attcaccggt tcttatctct tttaaaagag
   114481 attactaaag tattaaaaaa gcaactgaaa ctaaaatggg attttctatt cgtagttagt
   114541 ttgaaccttt ctcaactact tcaaaaattt tcaaagttca aaataacgaa ttattttata
   114601 cattttatac taagtttata ctaagtaaga tttttaggaa aacgtagcag caaattccaa
   114661 tttccattat tattccctat tacaaaaatt tatggacata tatcaagact aaaaaattgg
   114721 acaaaaaaaa gaagtacttt attttgatat caatcatcgg atgtcccata actttgccta
   114781 ataaaaaaag aactaggtat ttttgtttgt ttattcagaa taattaacga gtttaattcg
   114841 ggactgattg attatgttct attctaataa atggcattta ataaccaatt actagaaaag
   114901 aaaaaagaaa aagattcaag ttttttatta ggtaggtaag ggttcttaag cttgttcgat
   114961 atgtattttt tatgtacaaa tgtaacatcc caaaaagaga cagagataga aaggtatcgc
   115021 aaataactcc gaaatacaaa ttattttgcc tcagatattg tatggaatag gaattgaaaa
   115081 aaaaaaaaaa aagatttgtt ttaaacaata gatgtctttc acatccaatt tttgcaatga
   115141 ataacttttt attttttgaa tggcagttcc aaaaaaacgt agttctatat taaaaaaacg
   115201 tattcgtaaa aatatttgga aaaaaggggg gtattgggcg gcgctgaaag ctttttcgtt
   115261 agcgaaatcc ctttcgaccg ggaattcaaa aagttttttg tacgacaaat aattaataaa
   115321 acgttggaat aattggaatc tgcatccacc cgactccaaa aacgagccga tttagtttcg
   115381 aatttagatt caacttttta atatagaata gaaaaataga agtaaaaaaa aaatagaaaa
   115441 agtaagtaat aaataatgat ttcaattccc tactcttttg aaccaataga tttggctact
   115501 gaattggtac tttttttttt atttgaaaaa aaaaaaagaa taaaaaattg agggttttgc
   115561 ctttatttgt atttgaatac gcttttcatt cccgggatgg ggattcttaa tttccccatc
   115621 acccacccac ttataaataa gacaataata aaggttttgt tttgtctttt cttttttttt
   115681 ttcttttcta tttgtccttt tctatttcaa tttatgctat tctatagcat aaattgaaat
   115741 ctttagacaa aagcaatgag ttgttgaaac taattttgaa ttatactttt ttttttaact
   115801 ttctgaatca tcactccaag tgagaatgag aacagcgtct ttcgccattt cggcgtattt
   115861 ctaatttcta tacgaatagt atgcaattta taagtaataa aaaaatccta tgtttgaaag
   115921 ggaggatcaa tctaaaaata tcgattttta gaattcggat ttagaaataa atttttgaag
   115981 taggacaata gaaatcgaaa ttcttttata taatatgtct agctcaatac ctaattggtt
   116041 tgataaaccc taagacaaat tcatactgaa aaaaacctaa cgattatcac aagacaaaag
   116101 ttatgcaaat taaataaaat tttttgaatt attggatatt atgcttaaat tgtgatcgtg
   116161 atccataaaa aagaaaaaga atacgttatt gttaagttaa ataaaactga aaccttaaat
   116221 aactaaataa aacgataaaa aagagactgt ttcaatagag attgaaacag gtttttattc
   116281 atcaattgaa tgtttcctaa aaataaaaag tatttcattg aaactttctc tttcaatctc
   116341 gacgattaaa taaaaataag ttattattat ttctagcaag ccgctatggt gaaatcggta
   116401 gacacgctgc tcttaggaag cagtgctaga gcatctcggt tcgaatccga gtggcggcat
   116461 aacatcttct aaaagatata taaaagccct ataatgaatt gaatttccga tttccattcc
   116521 gtatactcga gagactttca ctttttactt ttaatttcat tttttattta tgatattttc
   116581 aactttagaa catatattaa ctcatatatc attttcggtc attttaattg gaattacaat
   116641 taatttaata accttattag tcgatgaaat cgtaggacta tatgattcat cagaaaaggg
   116701 gatgatagct acccttttct gtctaacagg attattagta attcgttgga tttattcggg
   116761 gcatttccca ttaagtgatt tatatgaatc attaatcttt ctgtcatgga gtttctccat
   116821 tattcatagg attttaaaac ataaaaatca tttaagcgca ataaccgcgc caagtgctat
   116881 ttttacccaa ggctttgcaa cttcgtgttt gttaaccaaa atgcatcaat ccggaatatt
   116941 agtgcccgct ctacaagttc agtggttaat gatgcacgta agtatgatgg tattcggcta
   117001 tgcagctctt ttatgcggat cattattatc cacagctctt ctagtcatta catttcgaaa
   117061 agtgataagg atttttggta aaagcaataa attattaaat ggaactgtaa ctgagtcatt
   117121 ttccttcggt gaaatacaat acatgaatgc aaaaaccaat gttttactaa atacttattt
   117181 tttttctgct agaaattatt acaggtatca attgattcaa caattggatc attggagtta
   117241 tcatattatt agtctaggat ttatctgttt aaccataggt attctttcag gcgcagtatg
   117301 ggctaatgag gcatggggat catattggaa ttgggatcca aaggaaactt gggcatttat
   117361 tacttggact atattcggga tttatttcca tactcgaaca aataaaaaat cggaaggttt
   117421 taattccgca attgtggctt ctatgggctt tgttataatt tggatatgtt atttcggggt
   117481 caatctatta ggaatagggt tacatagtta tggttcattt aattaacaat tcacatctaa
   117541 ttgaattgga aattgaagaa aagaaagggc ctgatgaaga caaacatagg acagcgcata
   117601 tatataaacg aaactgagtg gaaaccgccg agaacctttt gaatcaagta gtggagtgat
   117661 tcaaaaggtt ctcacaaacg ccaaaggggt ttggttacaa ttcaaattta ttttttcttt
   117721 ttttattcat gaaaattctc tataaaaaaa ttagatagaa tagcttcgac cttgtccact
   117781 gatagtgaca gaacgaaatc cggataaata ccaataccaa gtacgggtag aagaatagag
   117841 atcaaaacaa ataattcccg tggtccagaa tcaaaaaaat aagagtttac gccattaaat
   117901 agcttgtacc cataaaacat ttgccgtaac atagataatg aataaatagg agttaatatc
   117961 attccaattg ccattacaaa agtaatcagt atttttgcta ttaaaagata tttttggcta
   118021 gtaattattc caaaaaatac tatcaattcc gcaacaaaac cactcatgcc cggtaatgca
   118081 agggaagcca ttgataagat actaaatagc gtgaatatct ttggaattgg tatagccagc
   118141 ccgcccattt cgtcgagata accatggcgt attctatcat aactcgttcc tgctaagaaa
   118201 aaaagtgcag cgctaataaa cccatgagaa attatttgta aaatggctcc gctgagtcct
   118261 gtatcagtta tcgagccaat tcctataatt atgaaaccca tatgagatac agaggaatag
   118321 gcgattcttt tttttaaatt gcgttggcca ggagatgtta aagctgcata aattatttgc
   118381 attgtaccta ctatgattaa ccagggagaa aatagagaat gagcgtgcgg taatagttcc
   118441 atattgatcc gaaccaagcc atatgctccc atttttaata agattccggc cagaagcata
   118501 caagtactgt aatgggcctc cccatgggtg tctggtaacc atgtatgtaa gggtataatc
   118561 ggtgatttga cagcaaaagc aataagaaat ccaatataga atagtatttc cagtgccacg
   118621 ggatacgatc gattagctaa tatttccaaa tttaatgttg gttcattgga accatataaa
   118681 ccgataccca aaactcctat taatagaaaa acggaacccc ctgcagtgta caaaataaac
   118741 tttgtagctg aataaagacg tttctttcca ccccatgctg atagaagtag ataaacagga
   118801 attaattcga attcccacat gatgaaaaaa agtaaaaggt cacgagaagc aaatgatcct
   118861 atttgaccgc tatacattgc taacatcagg aaatagaata atcgggaatt ccgagtaact
   118921 ggccaagccg ctaacgtagc taaagtggtg ataaatcccg tcaataaaat gggtcctagg
   118981 gaaagtccat ctattcccaa tctccagtaa aaaccaaaaa aatcgatcca tttataatcc
   119041 tctgcgagtt gtattaatgg atcgtccaat tcgaaatgat aacagaaggc ataggtcgtt
   119101 agaaggagtt ctagcacgca tatatatata gtataccccc tagtcacctt atttcctcta
   119161 tgagggagaa agaaaatgaa aaaacccgtg gctatcggaa aaactacaat tattgttaac
   119221 caaggaaaaa agttcgtggt aaaggcaaga tacacttgaa ccagacaaaa ccgttctcga
   119281 aaaaaaaaaa ttaagaatat atattcttaa tttttttttc gagtacgggt ttttgtcggt
   119341 aatcagtaag taaaaaaaaa tgtattcaaa atagattcaa gtggggtttt ggggaacgta
   119401 tcaatatcaa taagctagac ccatgcttcg agttgtttca tgccataaat aaactcgaac
   119461 actcaagaaa tccgttggac aggcggattc acatctctta caaccaacac aatcctccgt
   119521 tcttggagca gaagcaattt gtttagcttt acatccgtcc caaggtatca tttctaatac
   119581 atccgtggga catgctcgga cacattgagt acaccctata catgtatcat aaatctttac
   119641 tgaatgtgac attgaatcta tcaatttctg aattcataaa ttttgatcta gtaattttgg
   119701 aaatgaatca tatattgaaa caccggatca atcaacgatt taccagaatt ttggaatcaa
   119761 tccatttctg gatcaactga taagagggaa caaagatact ttgatttttt acgttttcgc
   119821 caatatgatc gaggttagga cgtattatag atgctaattc gaatttatga atattctgat
   119881 tttgaaatac tattttattt attcaacaaa gtcgattgat tgatacgaat cgattttctg
   119941 ttacgataaa ttgacgaaac aatagctgat ccgatagctg cttcagcggc tgcaatagct
   120001 ataacaaaaa ttgagaaaat atctcctttt aattgcctac tatcaaaaaa gtcggaaaat
   120061 gttacaaaat ttatattaac cgcatttagt ataagttcaa gacacatcag ggcccggaca
   120121 atatttcggc tcgtgatcaa tccatagata ccaatagaaa ataaataagc actcaaaata
   120181 agtacatgct cgagcatcat tgaccaactc cgtaccgatt tcgattcatt tcaatatgaa
   120241 caataagtca agtgatttga ttgcttataa tctaacaagt atagaacaaa agaatatatt
   120301 gctaatagat cgaatcaata aacttctatt tgatttatac atgaaacagt attcaaatag
   120361 aattgcaggc aaatagatgt gataacacag aaaagttgaa tttggattgc tgttgctagt
   120421 tataaagatt ttttactgac gagctacggc aattgcacct atcaaagcaa ctaaaagaat
   120481 tatcgaaatg agttcaaatg gaagaaaaaa gtcggttgat aaatgaattc caatttgttg
   120541 actattactt atcaaatctt gctctataat ctggttggat cgtatagtcc aaataatccc
   120601 gtaccacgac gtatctagaa tagtagtgag taaggacaaa aaaatacttg tacaaaccag
   120661 agaagtaact ccatccccaa tagtccaaag attcaaatga aaatcgttgg aatagtctga
   120721 accattcatg aacattacag caaatatgat taaaacattt acagctccta cataaataag
   120781 gagctgtgca gcagctacaa aaggcgaatt tgatagaata tagaataagg atatacaaat
   120841 aagaacgaat cccaatgaaa aggcagaata aatcgggttg gtaagtaata ccactcccag
   120901 acctcctaat ataagacccg atcctagaaa aactaaaaga aaatcatgta ttggtccagc
   120961 caaatccatt atattaaaat aagagataaa taaatcgaaa tgttttttca tgaccttatt
   121021 gaaccgacca ggcaattttt ttttatgagg cattcccgat tgaattcaat ttaaatctaa
   121081 taggtgtgaa ttgatgtggg tacagttatt ggatcaattt cgttcttttc tttattggaa
   121141 atggcagttg gaaattgaaa gtctatattt cgaaaaaatt gtggatatag taacagactt
   121201 tcaatacaaa ttaatttgta cttctcataa tccaatctat agttgggatt tgtaccaaac
   121261 aaagagaaag accttattcc tttataccaa cacggaaccc tagtaatttc caataataaa
   121321 gaataaagag atttacccgt tttttctttg agacgaattc aaaactgttc gaattgtaaa
   121381 atcgtcaatt actgacattg gtaaacgacc taaggcaatt tgattgtaat tcaattcgtg
   121441 acggtcgtaa gtagcaagtt catattcttc agtcattgat aaacaatttg ttggacaata
   121501 ctcaacacag ttaccacaaa aaatacaaat tccgaaatca atactgtaat taagcaatcg
   121561 tttctttcga atatcagttt ccaatttcca atcaacaaca ggcagatcta taggacatac
   121621 acgaacacat acttcacaag caatacattt atcaaattca aaatggattc gaccgcggaa
   121681 acgctccgat gttattaatt tttcataagg atattgaata gttacaggga aacgatttgc
   121741 ttgggataag gtaatcatga aactttgacc aatgtacctt gcagctcgta ctgtttgttg
   121801 accataattc atgaacccag ttaccatagg gaacatatcg ggaatatcta tgaataaatt
   121861 ttttctttct cttgtttgag gtaagccgtg aatatagtat cccccttttt ttgtttacag
   121921 tgaaaggagt tgggaagagg ttgttaataa tagattaccg agagaaatag gtaaaagaaa
   121981 tttccagcca agatttaata attggtccat tcttagtcta ggtaaagtcc atcttgttgt
   122041 gatagaaatg aataagaaca aataagtttt agctaatgta ataaagatac caattgtcgt
   122101 tccaaagatt ccatccgctt tatttatttc aaataactca ggaacaaata tgtacggaat
   122161 tgaaagattc caaccgccca agtaaagaac tgttacaaat aatgaggaaa ctaataaatt
   122221 tagataggaa gcaacgtaaa ataaaccaaa tttgatcccc gaatattcgg tttgatagcc
   122281 tgctactaat tcttcttctg cttctggtaa atcaaaaggt aatctttcgc attctgctag
   122341 ggaagaaatt agaaaaacga taaaccctat aggttgacgc cacaaattcc acccccaaaa
   122401 accatatttt gattgcgccc cgactatatc aactgtactt gaactattag ataatcatag
   122461 tcggtgataa cattactgtt cccatcgcta ttacaaaacc gtacatgaga ttttcacctc
   122521 atacggctcc tcagggccac aaataaatgt aaggaccggg caagtattcg ttatcttgat
   122581 atggttatag catagataga ctcgtggaag gtccccaatt ataccaatgg aattccgtct
   122641 gctataagaa taaatcaaaa agcatttctg aattgatctc atccttcaac ttttttgggg
   122701 tgagtaataa cttaataaat ccttcaataa aatactcttt gtagaaatat ctattgatat
   122761 ttcgagccat cattttattt tgattacaaa aaaaaaagaa ttagacattc cattagttca
   122821 tgaatcatga cacaattttt ctttctatga agataggaaa gaaataagaa aaaaaatagc
   122881 ttttcttttt attgtaattt tatttttttt tttttctatt ttttttgttc ctcttcttct
   122941 ttctgagaaa aagggggcct caaaaaagta aaggattatt tcgttcctga tagtaatttc
   123001 tttaattggg ggataggagc atactctgaa tcggaattgt ggggagtact gcctgatcat
   123061 ttctaccaat ttaaagcccc aattagtatt ctttttatgt tatgcagacg tatctttttc
   123121 gttaatttac ataatctcca ttactaattc tttgtgtgta ttttagtgtt ccttattatc
   123181 cacccatttt tttttttttt ttttcaatcc cccgttcgtt aatatatgta ttgtaataca
   123241 ttcaaacata tagtgaaaac tccatacggt tgacttttga gcccgcttca agctaggatg
   123301 accaatcaac taatcttggg gtaaagggca tcgtccactt ttgtttactt ccacttttgt
   123361 ttactttcac ttaactcttg tacataggaa atgagactca atctgctttt actgcgaatt
   123421 tagaagttgt tttctttcac tcatatataa ctatctaatt tttttattaa cctaaagaat
   123481 aaataaatga ataaaaaaaa aatgcggata tccattaaat ttcttttttt ttttctagaa
   123541 ggaaaagaaa agcttatatt ttagcgaatc gcacgtagag atattgataa aacacataaa
   123601 gttaatggta tttcataact aatcgattga gcagcagctc gcagaccacc taaaaacgaa
   123661 tatttattat ttgatccata tcctgacata agaagtccaa taggagcaat acttgaaacg
   123721 gcaatccata aaaaaatacc aatattgaga tcagctaaaa caaggtgata actaaaagga
   123781 attactgaat aacttagtag aattgatatg actgctatag atggcccaat actgaagaaa
   123841 cgagtatttc ctctagctgg aagaagattc tctttgaaaa gtagttttgt tccatctgct
   123901 aaagcttgaa gaattccgaa agggctggcg tattcagggc caatacgttg ttgtattcct
   123961 gcagatattt ctctttctaa ccacacaatt actagtacac ctattgtgat tcctaataca
   124021 agagtcaaaa taggggcaaa cacccgtgtg gtcccataga gctcttttaa ggattccaat
   124081 cgggaaaaag aattaatatc ttgtacttct gttgtatcaa ctatcatttc aacgatcaac
   124141 ttctcccata atgatatcta tactacctag tatcgtcata atatccgcca atttcattct
   124201 tttaactaac tgaggaagaa tttgcaaatt gataaaaccc ggtgggcgaa ttttccatcg
   124261 ccaaggaaaa caactttgat ctcctatcag aaaaattccc aattctcctt ttggggcttc
   124321 gactctcaca taaagttctt gtttcggtaa ttcaaaagta ggagaaggtt ttttactaat
   124381 gaatcgatct tcaaaatcat tccattctgg atcgctttct ctagcaaagc atcggatttc
   124441 taaattctca tagggccccc ccggaattcc ttccaaagcc tgttgaataa tttttacgga
   124501 ttctgtcatt tcaccgattc ggactaaata acgagctaat gaatctcctt ctttttgcca
   124561 ctggacttcc caatcaaatt cgtcgtaaca ctcataatga tccactttac gaagatccca
   124621 ttctattcca gacgctcgta gcattggtcc tgataaaccc caatttattg cttcttctcc
   124681 accaaaaatg cctactcctt caactcgttc taaaaagaca gggtttcgtg taataagttt
   124741 ttgatattca acaacccccg ttaaaaaata atcacagaaa tccaaacatt tctctatcca
   124801 tccatggggt aaatcggccg ctatccctcc gatacgaaaa taattatgca tcattctcat
   124861 accggtggca gcttcgaata gatcatatac taattctctt tctctgaaaa tatagaagaa
   124921 gggggtctgt gcaccaatat ctgccataaa agggccgagc cataacagat gagaggctat
   124981 acgactcaac tccaacataa ttactctgat atagctggcc cttttaggta cttgaatatt
   125041 tcccaactgt tctggtccat ttacagttat tgcttctgtg aacatagtag ctaaataatc
   125101 ccaacgtgtt acataaggca gatattgtat aattgttcgg ttttccgcaa ttttttccat
   125161 ccctctgtgt aaataaccca atatcggttc acagtcaata acatcttcgc catcgagagt
   125221 aacgatgaga cgaagaacac catgcattga tgggtggtga ggtcccatat ttactctcat
   125281 aaggtctttt cctgtagcta gtgtactcat aggtttttcc tcgattcatt cttacatgaa
   125341 ttgttgaaaa caaaaagaag ttatcaagat tcaaaatcta ataaatcaaa taattcaaaa
   125401 ttcttttttc aaattaacga ttttttgact cccggatatt caactgacta attaattctt
   125461 tataacgtac tctatttttc tttgacaaat aagaaagtag ccgttggcgt ttttccagaa
   125521 ctttccgtaa acccctctga gataaatagt cttttctgtg caattccaaa tgggaagtaa
   125581 gtctttgtat cttattagtg aaacttaata cttgaaattc aacagacccg ctgttttctt
   125641 tttttttttc ttgaaaagta actgagatga atgaattttt taccataaaa cgaaatcctc
   125701 ttttcccttt cttttaatat gaaatttact gatcagtaat aataatgtta gtcatttgaa
   125761 ttgaatatac acaatcatct taaagtcgtt atgaacttcc gataaaatca atcaacaatc
   125821 aatgccattt tcaatttgat tagggataaa aaaggatggt atatttcttc aaaagagaaa
   125881 aagcgagacc taaaaaaaaa aattctgtta attcatttat agatctaacc aatccgtatg
   125941 tccttaaagt ggtatcctgt atcataatgg aatgtaagac aaggcatgtg tccatctctt
   126001 tgttttcata taccgggtat ggtacgtatg gtacgcgatc gataagaaaa acgtactagt
   126061 aacaaatttg caatcgtgga tacatatgta tccttatcat actgaaacga ctgccattat
   126121 tggtattaaa ccaatagcga ttcatacaaa ctaaatcttc taatcgataa ttgggccaaa
   126181 gaaagaactt taatttaatt agtttctttt tctctctagc aagatctttg cttttatcca
   126241 aaacgtgacc cccttttttt acgttattac aaaatacgga atttctctga ataccatttt
   126301 gattcttcca attgaaacaa atcagagttc tcaattctct acgacggtta gggaataaaa
   126361 tattttcagg aacaagcaaa tcataattct ttttgtctct atttccagtc attctttgat
   126421 gtcttgcaat ggattcataa tttttttttt tatgaacata gcttttttct cggtatcttt
   126481 tagtaatttg gcgcttattc ttatgaacta atgaaatacc tacgatttga tatataaaaa
   126541 accgtccatc gttttttaca gacagacgaa gtggttcgat aataaatatt ccccctttca
   126601 ccaattctgt aagagtgaaa tccttatgaa tcatcaaaat atccagaccc atttctcccc
   126661 cttgaataga ggatatagca atttctcttg gatttatcag tcgaagcagg agacaataga
   126721 tcttgatatt atttattatt ctttgattta aaaaagaatc ccatctcaac tgaaaatgca
   126781 aatacttttt taggaagaaa taaagttctg cttctgtgtt gttcttgtat tgttttttcg
   126841 ttctacgttt tttgatgtct gatcccgaag aatttgcttc aacatctttt tcttggtttg
   126901 agagaactga cccaagactt acttggtttt gtgcatctga tcgaggattc ccttggtctg
   126961 ggggttcttt ttcttcttta cttctattgt ataattcaag agagtttttt tgattcgatg
   127021 atataaaaag atcttccttt ttctttcgag ttattttttt attcccattt tcgtttccat
   127081 taaaaccgaa aagaagtaat ttgattggta tgatccacgg ttttttttta tatgcattaa
   127141 aaaatagcac taattctcgg aagaaccaaa gctccagatt tgatatagga caacttagta
   127201 ttgcttcatt cattcccatc caatcaaaaa agaacttttt ttgattggat ggtttaattt
   127261 cttcatcttc atgaattgta agataaaaaa gaactttctt attaatttca tcaattattt
   127321 gatacttatc agccccaatc ttagtatttg gattcctgtt ggtaccaata tcaacccaga
   127381 cttcaatatc aaccttattt ctaagacaaa aatcgagaat tctccaatca aaatattttc
   127441 tatccgaaaa tttatccata tccataatat tatcttcttc tagataatta ttaataggga
   127501 tacctcccaa catatcaaat aatttgcctt cccttatgtt ggaattagaa aagatttctt
   127561 ctttattatt tacttggaat aatgatttat gaatatacga gtctttctta tcttcataat
   127621 taagatattt atatgataaa agatcatatc tatagtgttt tttaaaatta tctttttgat
   127681 tctgtaatgg attcgcttca aaaaaatttt gtttgtcgga atgagttaat ctattttttt
   127741 catatgaatc ctttttgttt aaatctttct tttgagccat actgtgttga ttggctctat
   127801 ttcgccattt ttgtggtact aatataggcc atcttatccg agataaatcg gattgatatt
   127861 gataatgccc ctttaaccag tttttccatt gattcatttc aaaattccaa aaagattcat
   127921 gtcttaattc gtaatgaaat atcccttgtt ttttaaaata atcttttatt tccttcttaa
   127981 gaaaaaggga tgttccgtca tattgaaaga caaatcttaa attataaaag tgaataagtt
   128041 gggtttgtga taatttgtaa aatacatatg cttgtgattg tgagaaaaaa gagaaataat
   128101 aagaaatctt tgaattctta ttactaacct tagaaagtga tttttttata gtcgaaataa
   128161 agtgaattcc atttttactt gttttattaa ttctttcctg atttgtttca ttattgtgga
   128221 tatttttctc aataatttgg attttttttg gtgattcaaa aaaaaaaatt gcattgattc
   128281 ttggaatatt gacaatagct agaaaaattt ttatgtatat cctttcaatg aaaaatttta
   128341 taaaaaaata tgatttaccg attaatcgag tatttctttt ttttaatatt tgccaaatct
   128401 ttttggacgc tcctaatatt ttaggacgat aacttgtttt gttcgaacta atatttattt
   128461 cgtaagttag cagttttttc ttcttttctt ttgtaatttt ttctatttcc ttttttatta
   128521 tgtttgttcg attagtcaga tcttttattt ttttttcggg cagtgttaaa tttgtccaat
   128581 ccatagatcg gatttgaatg gacgattcgt gaatcatctg attactcatt atcaaatctt
   128641 ttttatcttc atcaaattca tctatttctc gcaatctaaa taatggaatt tggtttgttt
   128701 ttgaaagttc ttttactctt ccttttcctt ttagtaatag aattcttttg atgacccatc
   128761 tttttgtttc ttttgcgatt tgttgaaaaa tttttgttct ttcttttaaa actcttaaag
   128821 actttgtttt caattgtcta attttttttt ttagttcttt gaaaatgggt ttaaaaaatg
   128881 aaggtctttt tcggggagga ccaaaaggca attccgcttc cattccccaa actgttaaaa
   128941 aacaaaaatc gttgtttttt tgtccccctt tttttttcat tgcatcttta tgagggaatt
   129001 gtagcttaga tttgtgccag ggtttcaggc aaaaaggaaa taggatcttt atctgaatac
   129061 cctctgttaa ccagtttttc ggaaattctc gttcggataa ttgaacacca ttatgggtgc
   129121 attttacata catttcccta ttccaatcct ttaaatcctc ggaccattcg ggaatttgaa
   129181 ataatagcat gcgagtaata tttttagcta ttatcagtga aggtaatata atatattttc
   129241 taagaatcga ttgagttaat aatacaaaac ttctgagtac ttgagcaaaa aaaaatgtat
   129301 tccagatttc tgctatgggt atctctgttt ttttttttct tttgtatttt tctcttttgt
   129361 cctcctcttt gttatcaatt tttttttgct tctcaatttt agaatcagaa ggtttttggt
   129421 ctttttgttt ccacatccaa tttttaaaaa ttactttcat cagttcggaa atatcaaaag
   129481 aaaaaaaaaa aggtttgtct agtctgtaca aaaaaagcgg ggaatgcaca tttgcttgaa
   129541 acagttccca agtaatagtt ttacgtcttt gtgcgcgcat ggagcctttg attagacctc
   129601 gacgaaaatc cgattgttgt gaataatggg tcaaattcac tttctttgct tgcttaggac
   129661 tcttagtata tttggtatta atatacgtag aggtatttgg ctttggctgg ttatcagtaa
   129721 aaataactac atgtttgaac tttcttgaac gaattgcccc tgctacagtt tcgcccctgt
   129781 ttttcttttt ttgtcctaaa ccggtaattg agttgtatga ccagcgagga acttttttac
   129841 taatttcttt tattccaata gagttttttc taattctttg gtcgttggga tccgttataa
   129901 ctacatcgaa taaaattttt aaaattagta tttgatcttc tgaatcaatt ttttcttgtg
   129961 tgtgttctgg aaataaagag cgtacttttt ttgttgaaaa taattttata cgaaacctat
   130021 ctagtgtctg ctcaaattcg ggataattct taataagaag aagaccatga attttattta
   130081 tccaaaacgt cctgatgttc ttttggctag aagtttcatt tagcgttagg ggtgaaaaaa
   130141 aaaaattgat tcttccacga taaggtccat gcaaaaaagg atcatattct ttaggtaagt
   130201 attcttgttt agtcttatca ttacacaatt gagtcctttt ttcaagtaca ttcagagtac
   130261 tagattcttt atctaaaacc tcgattctat tcctaaactc cttgtttaag ttattttttt
   130321 tttcattggt gtaactccaa ttattataca attcatcaga ggatagtttt tcttttgtta
   130381 aaaaagacat cttttgttgt atcatttcca aaaaagttga caaacttgct ggatacgtaa
   130441 aagagatcct ttcttttcca tcactttgac atgtataaaa aaaaaagtgt gacatttcat
   130501 ttcttacaac attaataaat cgattatttc ttttcttttt tttatatcga aatgggcgat
   130561 tccattgttt atagtcgaaa agaagagtcg cgagaggttt ctcaaaccat aataaatatt
   130621 tctcttcttt ttctttaaat atttctaact tcgaattttc ttgattccca tccggatcct
   130681 ccttttcttc caaaaaaagg gaaggagaag gatcttcttc ggtggatacc tcttgttcct
   130741 gtttagtccc cctcctttcg aaagttgttt ctatttctac atctgtttct tcctcccttt
   130801 cttccgtttc tgaggtttct gaggtttctt tcactttcag tttcttagta aaaatgggtg
   130861 acggtattct gcctaaatag tagatacagg taataaataa gagaatacta tagattcgag
   130921 ccatagaatt tctcaattct gacacaaggt acttattaga tcgaataagt acattagacc
   130981 taatagaatt cttttgctgt atccaaacta ataccaatcc aacccatttc atgaataaaa
   131041 tgtgaccaat taaccaacca acaaaactac ttgttacaaa taacatcttg ttgttgcatc
   131101 gaaacatata aatgttgact aatctggcta acattgaact tggtaaaatg aaatggttga
   131161 ataattgaaa aatgagatta ttcaggaata cacattgaat gctaagatta cgcattgaat
   131221 ttctggtagt agatccataa tcaaaagagt gtttgtgatt gttccagaag aaatgaaaca
   131281 aaagatacgg tagagctagg acagttattg tatgaggtct acccaatgct agatgcagag
   131341 gcgcataata gatcgatatg aacatcatga gctgtcccgc aataaaacca gttgttgccg
   131401 ataccttctt ctcggttcct tcttccataa cccgagctcg gagaagtaag agataagagg
   131461 gccctatgga gaatgtggtc agaaatccat aatagagtcc gaccacaacg accgaattga
   131521 ttatcttcat gcataaggat actagattac ctagtataaa agattgaaaa atcatcacaa
   131581 acctcccttt tttcttttct atttcaattt ctggattatt atatgatgat ttttgaactt
   131641 tccatatata gaaatagaaa cagatagact agaaacgaca tctcttatat caattcttat
   131701 gtcaatgaca ccaaagggat attaaatgaa tggaattggg atatggatgg aatataatga
   131761 aatagagcca ctttgtggtt ccctatgaaa cggggcatgg gacggagcca ctacgaagaa
   131821 gttcggggag ttacgaagga aacttcgagt tcatattggt catgggttga gaacgggaat
   131881 tgaaccctat gagatagaat ctcccgctgt tcctcagtag ctcagtggta gagcggtcgg
   131941 ctgttaactg actggtcgta ggttcgaatc ctacttgggg agatttgatt cattccgaat
   132001 taaagaattc agaatgtcag aatgaaaggg ttcgctttga ccgttaaaag taggtaaccc
   132061 gttccctgtg tctttgtttc tattgcattc tatctcatcg tatcacattc tgttctgcga
   132121 tatttgagaa taaccgtcaa tacctcggtg taggtccggg ataatccttt gttccatagt
   132181 ccgggggcta tttccaatta gccaattaag aattctcaga tgtactagta ctagcaagtg
   132241 catcaaagat gcagtaatcg attctcccga gaggccacaa ttaccgcgag caaacatatt
   132301 aatgacgagg aacacatttt tgctatgcta ctaatacttg ctctgctatt ctgcttcggg
   132361 ccgggcatac tttatttaaa aaaccatgaa tggtaaataa aaaaaaagaa aaagtaaggc
   132421 tactccattt cgacaaaaga cccacaccca agttccatag ctttgggtcc gctatcccga
   132481 tcatgatttt tctaccccca aagggaagga cccttccctt ttgggccggt tgtgggcgag
   132541 gagggattcg aacccccgac accgtggttc gtagccacgt gctctaatcc tctgagctac
   132601 aggccccgcc ccgtctccac tggatctgtt cccggaagta ccctaaaaaa aaggaacctt
   132661 tcctctcctc agccatttcg ggttaagaag atgtgaaagc acctttctct ctataagaac
   132721 acggtgcgtt actaggtgtg aagtggggga gaagggattt cataattggg gttttgaata
   132781 agacgacttt tgcatttttc attttttttt ttttttttca tattgcaaag ggaataagaa
   132841 cgagaggtgt taagcttttt atcatcctgg cgtcgagcta tttttccgca ggacctcccc
   132901 tacagtatcg tcaccgcagt agagtttaac caccaagttc gggatggatt ggtgtggttc
   132961 ctctacgcct aggacaccag aatatcgaac catgaacgaa gaaaggcatg cgagaaaagc
   133021 atattggcta gtgattgtga ggccccaatt cttgactgga ggggacgcca aaggcctctg
   133081 cccttccatc cgatagagag ggagggcaga gcttttggtt ttttcatgtt gtcaaagagt
   133141 tgaacaatga aaatagatgg cgagtgcctg atcgaattga tcgggtcatg taggaacaag
   133201 gttcaagtct accggtctgt taggatgcct cagctgcata catcactgca cttccacttg
   133261 acacctatcg taatgataaa cggctcgtct cgccgtgacc ttctcttgaa ttctcaaaac
   133321 ttctgtcgct ccatccccgc aggggcagag aacccgtcgc tgtctcggct gtgctaccag
   133381 aggctctggg gaagtcggaa taggagagca ctcatcttgg ggtgggctta ctacttagat
   133441 gctttcagca gttatccgct ccgcacttgg ctacccagcg tttaccgtgg gcacgataac
   133501 tggtacacca gaggtgcgtc cttcccggtc ctctcgtact agggaaaggt cctctcaatg
   133561 ctctaacgcc cacaccggat atggaccgaa ctgtctcacg acgttctgaa cccagctcac
   133621 gtaccgcttt aatgggcgaa cagcccaacc cttggaacat actacagccc caggtggcga
   133681 agagccgaca tcgaggtgcc aaaccttccc gtcgatgtga gctcttgggg aagatcagcc
   133741 tgttatccct agagtaactt ttatccgttg agcgacggcc cttccactcg gcaccgtcgg
   133801 atcactaagg ccgactttcg tccctgctcg acgggtgggt cttgcagtca agctcccttc
   133861 tgcctttgca ctcgagggcc aatctccgtc cggcccgagg aaacctttgc acgcctccgt
   133921 taccttttgg gaggcctacg ccccatagaa actgtctacc tgagactgtc ccttggcccg
   133981 taggtcctga cacaaggtta gaattctagc tcttccagag tggtatctca ctgatggctc
   134041 gggccccccc ggaaggaggc cttcttcgcc ttccacctaa gctgcgcagg aaaagcccaa
   134101 agccaatccc agggaacagt gaagcttcat agggtctttc tgtccaggtg caggtagtcc
   134161 gcatcttcac agacatgtct atttcaccga gcctctctcc gagacagtgc ccagatcgtt
   134221 acgcctttcg tgcgggtcgg aacttacccg acaaggaatt tcgctacctt aggaccgtta
   134281 tagttacggc cgccgttcac cggggcttcg gtcgccggct cccctgtcat caggtcacca
   134341 acttccttga ccttccggca ctgggcaggc gtcagccccc atacatggtc ttacgacttt
   134401 gcggagacct gtgtttttgg taaacagtcg cccgggcctg gtcactgcga ccccctttgt
   134461 gaggaggcac cccttctccc gaagttacgg ggctattttg ccgagttcct tagagagagt
   134521 tgtctcgcgc ccctaggtat tctctaccta cccacctgtg tcggtttcgg gtacaggtac
   134581 ccttttgttg aaggtcgttc gagcttttcc tgggagtata gcatgggtta cttcagcgcc
   134641 gtagcgcctg gtactcgaac attggctcgg ggcattttct ctaccccttc ttaccctgaa
   134701 aaagcagggg caccttgcgt ccttgaaccg ataaccatct ttcggctaac ctagcctcct
   134761 ccgtccctcg ggaccaacaa ggggtagtac aggaatattc acctgttgtc catcgactac
   134821 gcctttcggc ctgatcttag gccctgactc accctccgtg gacgaacctt gcggaggaac
   134881 ccttgggttt tcggggcatt ggattctcac caatgtttgc gttactcaag ccgacattct
   134941 cgcttccgct tcgtccaccg ccgctcgcgc gggtgcttcc ctctaaggcg gaacgctccc
   135001 ctaccgatgc atttttacat cccacagctt cggcagatcg cttagccccg ttcatcttcg
   135061 gcgcaagagc gctcgatcag tgagctatta cgcactcttt caagggtggc tgcttctagg
   135121 caaacctcct ggctgtctct gcacccctac ctcctttatc actgagcggt catttagggg
   135181 ccttagctgg tgatccgggc tgtttccctc tcgacgatga agcttatccc ccatcgtctc
   135241 actggccgac cttgacccct gttattttga ggtcatatct agtattcaga gtttgcctcg
   135301 atttggtacc gctctcgcgg cccgcaccga aacagtgctt tacccctaga tgtccagtca
   135361 actgctgcgc ctcaacgcat ttcggggaga accagctagc tctgggttcg agtggcattt
   135421 cacccctaac cacaactcat ccgctgattc ttcaacatca gtcggttcgg acctccactt
   135481 agtttcaccc aagcttcatc ctggtcatgg atagatcacc caggttcggg tccataagca
   135541 gtgacaagtg ccctatgaag actcgctttc gctacggctc cggtgggttc ccttaaccaa
   135601 gccactgcct atgagtcgcc ggctcattct tcaacaggca cgcggtcaga gccctgggct
   135661 cctcccactg cttgggagct tacggtttca tgttctattt cactccccga tgggggttct
   135721 tttcaccctt ccctcacggt actacttcgc tatcggtcac ccaggagtat ttagccttgc
   135781 aaggtggtcc ttgctgattc acacgggatt ccacgtgccc catgctactc gggtcagagc
   135841 gtaagctagt gatgctttcg gctactggac tctcgccatc tagggtgcag cactccaccg
   135901 cttcgcctag cagcacgacg cttgtattgc tctcccacaa ccccgttttc acggtttagg
   135961 ctgctcccat ttcgctcgcc gctactacgg gaatcgcttt tgctttcttt tcctctggct
   136021 actaagatgt ttcagttcgc caggttgtct cttgcctgcc catggattca gcagcagttc
   136081 gaaaggttga cctattcggg aatctccgga tctacgctta ttttcaactc cccgaagcat
   136141 ttcgtcgctt actacgccct tcctcgtctc tgggtgccta ggtatccacc gtaagccttt
   136201 ccttgtttga acctcgccct taactttact ttaaggctat gccatcctaa ggtgctgcta
   136261 aatggaagga tcttatcaac gtccatgaat gataaaccat agatcgaact gccgaatcgg
   136321 aaaaattggg tgctatcata ttctttgtat cggctaagtt cacgagttgg agataagcgg
   136381 actcgaaccg ctgacatccg ccacagggta aaccaccgcc tctcaggccc ccactgattc
   136441 taccatagag gccaacgata gacaataact cccccccgaa cacagcttac aactttcatc
   136501 gtactgtgct ctccaaagag caactcttct caaaatctca aaagaaaagg tgctgagttg
   136561 gaatcccatt ctaactaagg attcttgtgg ttccggagga tccagctaca ggagaaccag
   136621 gaacggaggg ctttcccccc ttttccgccc cgactctttg gtcttaagaa tgctggtttt
   136681 aagaatgagt aattgccctt ctccgaccct tactgcccaa cctgagagtg gacagctaat
   136741 gcattccact tattgagcag ggttctatgg tcggtccgcg acccctggat accgaaggca
   136801 tccttggggt gatctcgtag ttcctacggg gtggagacga tggggtcggt ccatggattt
   136861 tccttccttt tgtcgcattt cgctcaaagg gttgaaggga gatagtgcat caagctgttc
   136921 gcaagggcca acttgatccc cttccccagg gatcccagat gagggaaccc taagagagcc
   136981 gccgactcca actaccgtcc atgtacaatc catactagat ctgaccaacc gcccatccta
   137041 cctcttctac attcttgaca gcccatcttt gtctcagtag agtctttcag tggcatgttt
   137101 cggtcctctt ccccattact tagaaaaagt gagccaccgg ttcaggtaca agatactatc
   137161 attaccgcct ggacaattag acatccaacc cgtaatcgca acgacccaat tgcaagagcg
   137221 gagctctacc aactgagcta tatccccccg agccaagtgg agcatgcatg aaggagtcag
   137281 atgcttcttc tattcttttc cttggcgcag ctgggccatc ctggatttga accagagacc
   137341 tcgcccgtga agtaaatcat cgcacctacg gtccaaccaa ttgggagaga atcaatagat
   137401 tccgtttcgg gagcgattca tccttcccga acgcagcata caactctccg ttgtactgcg
   137461 ctctccaagt gtgcttgttc cccccttctt ccttaccatg gcaagtattt gtgaaataac
   137521 tccgatgaga agaaaaaaga aggcgttaag agaccctccc ggccaaccct agacactcta
   137581 agatcctttt tcaaacctgc tcccatttcg agtcaagaga tagataaata gacacatccc
   137641 attgcaccga tcgggggcat tcgtagtgac tgagggggtc gaagaccaag aagtgagtta
   137701 tttatcagcc aagcattctt cttacggcta gatccaatcc cctggtccct gcggaaagga
   137761 aaaggaaaaa gaatttgacg ttcttccttt cgggaaggga ggattaggaa aatcctattg
   137821 attgcagctt tctccagacc tccgggaaaa gcatgaaaaa aaggctcgaa tggtacgatc
   137881 cctccgtcac cccagaatga aatgaaaggg gcgatctcgt agttcttggt ctgtgaagat
   137941 acgttgttag gtgctccatt tttttttccc attgaggccg aacctaaacc tgtgctcgag
   138001 agatagctgt ccatacactg ataagggatg tatggattat cgagaagaga ggagccgtgg
   138061 tagtcccccc cggaccgccc ggatcccacg agtgaataga aagttggatc tacattggat
   138121 ctcacctgaa tcgccccatc tatcctcctg aggaggagtt tggtttcaaa cccccggttc
   138181 gaacaggaga agtacgccat gctaatgtgc cttggatgat ccacatctca gggtcaggcg
   138241 ctgatgagca cattgaacta tccatgtggc tgagagccct cacagcccag gcacaacgac
   138301 gcaattatca ggggcgcgct ctaccactga gctaatagcc cggcgtgtgg gcctcccgct
   138361 gggggcccac tatgccaaaa gcgagagaaa ccccatccct ctctttcctt tttacgcccc
   138421 catgtcgcca cacgggaggg acatgggggc gtaaaagggg gatcctatca acttgttccg
   138481 acctaggata ataagctcat gggcttggtc ttacttcacc gtcgagaaac gaaagaagac
   138541 ttccatctcc aagtttaact caggcgtagc tcgcttcttt ttgggtgtga agcggtgtca
   138601 aaccaaaata cccaacaagc attagctctc cctgaaaagg aggtgatcca gccgcacctt
   138661 ccagtacggc taccttgtta cgacttcact ccagtcacta gccctgcctt cggcaccccc
   138721 ctccttgcgg ttaaggtaac gacttcgggc atggccagct cccatagtgt gacgggcggt
   138781 gtgtacaagg cccgggaacg aattcaccgc cgtatggctg accggcgatt actagcgatt
   138841 ccggcttcat gcaggcgagt tgcagcctgc aatccgaact gaggacgggt ttttggagtt
   138901 agctcaccct cgcgggatcg cgaccctttg tcccggccat tgtagcacgt gtgtcgccca
   138961 gggcataagg ggcatgatga cttgacgtca tcctcacctt cctccggctt atcaccggca
   139021 gtctgctcag ggttccaaac tcaacggtgg caactaagca cgagggttgc gctcgttgcg
   139081 ggacttaacc caacacctta cggcacgagc tgacgacagc catgcaccac ctgtgtccgc
   139141 gttcccgaag gcacccctct ctttcaagag gattcgcggc atgtcaagcc ctggtaaggt
   139201 tcttcgcttt gcatcgaatt aaaccacatg ctccaccgct tgtgcgggcc cccgtcaatt
   139261 cctttgagtt tcattcttgc gaacgtactc cccaggcggg atacttaacg cgttagctac
   139321 agcactgcac gggtcgatac gcgcagcgcc tagtatccat cgtttacggc taggactact
   139381 ggggtatcta atcccattcg ctcccctagc tttcgtctct cagtgtcagt gtcggcccag
   139441 cagagtgctt tcgccgttgg tgttctttcc gatctctacg catttcaccg ctccaccgga
   139501 aattccctct gcccctaccg tactccagct tggtagtttc caccgcctgt ccagggttga
   139561 gccctgggat ttgacggcgg acttaaaaag ccacctacag acgctttacg cccaatcatt
   139621 ccggataacg cttgcatcct ctgtattacc gcggctgctg gcacagagtt agccgatgct
   139681 tattccccag ataccgtcat tgcttcttct ccgggaaaag aagttcacga cccgtgggcc
   139741 ttctacctcc acgcggcatt gctccgtcag gctttcgccc attgcggaaa attccccact
   139801 gctgcctccc gtaggagtct gggccgtgtc tcagtcccag tgtggctgat catcctctcg
   139861 gaccagctac tgatcatcgc cttggtaagc tattgcctca ccaactagct aatcagacgc
   139921 gagcccctcc tcgggcggat tcctcctttt gctcctcagc ctacggggta ttagcagccg
   139981 tttccagctg ttgttcccct cccaagggca ggttcttacg cgttactcac ccgtccgcca
   140041 ctggaaacac cacttcccgt ccgacttgca tgtgttaagc atgccgccag cgttcatcct
   140101 gagccaggat cgaactctcc atgagattca tagttgcatt acttatagct tccttgttcg
   140161 tagacaaagc tgattcggaa ttgtctttca ttccaaggca taacttgtat ccatgcgctt
   140221 catattcgcc tggagttcgc tcccagaaat atagccatcc ctaccccctc acgtcaatcc
   140281 cacgagcctc ttatccattc ttattcgatc acggcggggg ggcaagtcaa aatagaaaaa
   140341 cccacaactc atattgggtt tagggataat caggctcgaa ctgatgactt ccaccacgtc
   140401 aaggtgacac tctaccgctg agttatatcc cttccctgcc cccaccaaga aatagaactg
   140461 actaatccta aggcaaaggg tcgagaaact caacgccact atttttgaac aacttggaac
   140521 cgggccttcc tttcgcacta ttacggatac gaaatgaatg gaatgggaaa aattggattc
   140581 aattgtcaac tgctcctaga aataggattg actacggatt cgaaccatag cacatgcttt
   140641 cataaaaccg tacgattctc ccgatctaaa tcaagcaggt tttacatgaa gaagttctat
   140701 tcgatacggg taggagaagc ggtattctta aaaaaatagc gaaatcagaa ccaagtcaag
   140761 atgatacgga tcaacccctt cttcttgcgc caaagatctt accatttccg aaggaaccgg
   140821 agttccatct cttttcgatt tccattcaag agttcttatg tctttccacg cccctttaag
   140881 accccgaaaa attgacaaaa cgattaacta cttcatttat gaatttcata gtaatagaaa
   140941 tacatgtcta ccgaaacaga attttgaact tgctatcctc ttgcctagca ggcaaagatt
   141001 tgcctccgtg gaaaagatga ttcattcgca tgaagatgaa agtccaacta cattgcattg
   141061 ccagaatgca tgttgtatat ttgaaagagg ttgacctcct tgcttctctc atggtacaat
   141121 cctcttcccg ccgagccccc tttctcctcg gtccacagag acaaaatgta ggactggtgc
   141181 caacagttaa tcacggaaga aaggactcac tgagccggga taactaacta atactaatct
   141241 aatactaata gaatcaaaat actaatagaa tagaaaagaa aagaactgtc ttttctgtat
   141301 acttatgtat actttccccg gttccgttgc taccgcgggc tttacgcaat cgatcggatc
   141361 atatagatat cccttcaaca caacataggt cgtcgaaagg atctcggaga cccaccaaag
   141421 cacgaaagcc gggatctttc agaaaatgga ttcccattcg aagagtgcat aaccgcatgg
   141481 ataagctcac actaacccgt caatttggga tccaattcgg gattttcctt gggaggtatc
   141541 gggaaggaat tggaatggaa taatatcgat tcatatagat acagaagaaa cggttctcta
   141601 tggattcaaa tgctgtacct atgggatagg gatagagaaa gaggaaaaaa ccgaagattt
   141661 cacatagtac ttttgatcga aaaagaaatc cgatttattt cgtacccttc gctcaatgag
   141721 aaaatggatc agattcgata ggatcaaacc tatgggactt aaggaatgat ggaagggaat
   141781 aaaataaaaa aaagaaataa aaaaagaaaa gagagggaaa aaaaataata aagaaactaa
   141841 gtaaataaaa ataaagtaga agaacccaga ttcaaaatga acaaattcaa acttgaaaag
   141901 gatctttctg attctcgaag aatgaggggc aaagggattg atcgagaaag atctcttgtt
   141961 cttattataa gatcgtgtga ttggatccgc agatgtttgt taaaaagaga ataatcttct
   142021 cctttgagaa taatcaaaaa aggaaagtgt tcaattggaa catgaaaacg tgactgaatt
   142081 ggtcctagtt actcttcggg acggagtgga agaagggagg agattatcga acgaggaaaa
   142141 ggacccgatg acttcgaaag aattgaacga ggagccgtat gaggcgaaaa tctcatgtac
   142201 ggttctgtag agtggcagta agggtgactt atctgtcaac ttttccacta tcacccccaa
   142261 aaaaccaaac tctgccttac gtaaagttgc cagagtacga ttaacctctg ggtttgaaat
   142321 cactgcttat atacctggta ttggccataa ttcacaagaa cattctgtag tcttagtaag
   142381 aggggggagg gttaaagatt tacccggtgt gagatatcac attgttcgag gaaccctaga
   142441 tgctgtcgga gtaaaggatc gtcaacaagg gcgttctagt gcgttgtaga ttcttatcca
   142501 agacttgtat catttgatga tgccatgtga atcgctagaa acatgtgaag tgtatggcta
   142561 acccaataac gaaagtttcg taaggggact ggagcaggct accgtgagac aaaagatctt
   142621 ctttctaaag agattcgatt cggaactatt atatgtccaa ggtccaatat tgaaataatt
   142681 tcagaagttt tccctgactt tgtccgtgtc aacaaacaat tcgaaatgtc tcgacttttt
   142741 tagaacaggt ccgggtcaaa tagcaatgat tcgaagcact tctttttaca ctatttacac
   142801 tatttcggaa acccaaggac tcaatcgtat ggatatgtaa aatacaggat ttccaatcct
   142861 agcaggaaag gggggggaaa cggatactca atttaaagtg agtaaacaga attccatatg
   142921 tatctatgag atcgagtatg gaattctgtg gaaagccgta ttcgatgaaa gtcgtatgta
   142981 cggcttggag ggagatcttt catatctttc gagatccacc ctacaatatg gggtcaaaaa
   143041 gccaaaataa atgattttag cccttataaa aagaaaactg attcttgaac ccctttcgcg
   143101 ctcatgtcac gtcgaggtac tacagaagaa aaaactgcaa aatccgatcc aatttatcgt
   143161 aatcgattag ttaacatgtt ggttaaccgt attctgaaac acggaaaaaa atcattggct
   143221 tatcaaatta tctatcgagc cttgaaaaag attcaacaaa agacagaaaa aaatccacta
   143281 tccgttttac gtcaagcaat acgtggagta actcccgata tagcagtaaa agcaagacgt
   143341 gtaggcggat cgactcatca agttcccatt gaaataggat ccgcacaagg aaaagcactt
   143401 gccgttcgtt ggttattagg ggcatcccga aaacgtccgg gtcgaaatat gactttcaaa
   143461 ttaagttccg aattagtgga tgctgccaaa gggagtggcg atgccatacg caaaaaggaa
   143521 gagactcata gaatggcaga ggcaaataga gcttttgcac attttcgtta atccatgaac
   143581 agggtctata tagacacata gatccatgga tccatacatc tcgatcggaa aagaatcaat
   143641 agaaaaaaga aaaagaaaga atcggaattg atcgatatat ttctcgaaac aaacgaaaag
   143701 gaaacgaaag atgaaacaga aatcatggat caactaagcc ctctcgggga cttgcttaag
   143761 aataagaaag aggaatctca tgtaaatacc atggaataag gtttgatcct attcatggag
   143821 attccgtaaa tattccattc caaaaataga aagttcgaaa caattgggat ttttttggag
   143881 attggatgca gttactaatt catgatctgg catgtacaga atgaaaactt cattctcgat
   143941 tctacgagaa tttttatgaa agcctttcat tttcttctct tcgatggaag ttttattttc
   144001 ccagaatgta tcctaatttt tggcctaatt attcttctga tgatcgattc aacctctgat
   144061 caaaaagata taccttggtt ctatttcatc tcttcaacaa gtttagtaat gagcataacg
   144121 gccctattgt tccgatggag agaagaacct atgattagct tttcgggaaa tttccaaacg
   144181 aacaatttca acgaaatctt tcaatttctt attttactat gttcaactct atgtattcct
   144241 ctatccgtgg agtacattga atgtacagaa atggctataa cggagtttct gttattcata
   144301 ttaacagcta ctctaggagg aatgttttta tgcggtgcta acgatttaat aactatcttt
   144361 gtagctccag aatgtttcag tttatgctcc tacctattat ctggatatac caagaaagac
   144421 gtacggtcta atgaggctac tatgaaatat ttactcatgg gtggggcaag ctcttctatt
   144481 ctggttcatg gtttctcttg gctatatggt tcatccgggg gagagatcga gcttcaagaa
   144541 atagtgaatg gtcttatcaa tacacaaatg tataactccc caggaatttc aattgcgctt
   144601 atattcatca ctgtaggaat tgggttcaag ctttccccag ccccttctca tcaatggact
   144661 cctgacgtat acgaaggagt gcggttcgtt cgaaaaattc ctacctctct atatatctct
   144721 gagatgtttg gatttttcaa aacttcatgg acatgcagaa gagaaatgct atccccactc
   144781 ggaccaagac ataactttat acttgttcaa ataacaatta aggtgaagca gggtcaggaa
   144841 caacaaatct ctttatgata aacagatcca ttttgcaagt tcgttattac gggtagttcc
   144901 tacaaaggat cggactaatg acgtatacaa tacttgaatt ctcgatgtag atgctacaga
   144961 gttggttctc atccttcaga gactacgagt gtaataggag catccgtcga caaaaggatc
   145021 accctaagat gatcatctca tggctattga gaacgaatca aatcagatgg ttctatttct
   145081 caatctttct gacttgctcc tacggaacca aggtcgaaaa gattgagaaa aatcagtcat
   145141 tcacaaccac tgatgaagga ttcctcgaaa agttaaggat tagtaatcct ttttcgaaat
   145201 cgaatggatt cgatcttata catacgcgag gaaggtaatc aaaaaagaaa gaagatgagt
   145261 tcttctttac ttttatcact taggagccgt gcgagatgaa agtctcatgc acggttttga
   145321 atgagagaaa gaagtgagga atcctctttt cgactctgac tctcccactc cagtcgttgc
   145381 ttttctttct gttacttcga aagtagctgc ttcagcttca gccactcgaa ttttcgatat
   145441 tcctttttat ttctcatcaa acgaatggca tcttcttctg gaaatcctag ctattcttag
   145501 catgatattg gggaatctca ttgctattac tcaaacaagc atgaaacgta tgcttgcata
   145561 ttcgtccata ggtcaaatcg gatatgtaat tattggaata attgttggag actcaaatgg
   145621 tggatatgcg agcatgataa cttatatgct gttctatatc tccatgaatc taggaacttt
   145681 tgcttgcatt gtatcatttg gtctacgtac cggaactgat aacattcgag attatgcggg
   145741 attatacaca aaagatcctt ttttggctct ctctttagct ctatgtctct tatccctagg
   145801 aggtcttcct ccactagcag gttttttcgg aaaactctat ttattctggt gtggatggca
   145861 ggcaggccta tatttcttgg tttcaatagg actccttacg agcgttgttt ctatctacta
   145921 ttatctaaaa ataatcaagt tattaatgac tggacgaaac caagaaataa cccctcacgt
   145981 gcgaaattat agaagatccc ctttaagatc aaacaattcc atcgaattga gtatgattgt
   146041 atgtgtgata gcatctacta taccaggaat atcaatgaac ccgattattg caattgctca
   146101 ggataccctt ttttagcttc tagttagctt ctagaatcga tttcttagtt caagatccct
   146161 cttactaact ggaatcaaag aattagtaga tctgttccgc ccaaaatggg aatgggctag
   146221 ggttatgaac ttataatcta taatctgatg atcgagtcga ttccatgatt ataagttcat
   146281 tccataccgg accagaccgg aataggattc tcattatgag aaggggtcat tcgagcgtat
   146341 ctaaatagat actatgtttc catatggatc cctacgtcgt tacattccat ttaggattag
   146401 gaataggcgt aatcggacct gctttttcca tatctctcgt tatttgggac cttattcacc
   146461 tctttgggct tctattgaat cgagaaatcg gtttgattgt ccatcttttt gatataatat
   146521 taatatagat aatatataag gcatcctccg gataattcaa atcgaagcaa ttggatgtcc
   146581 gattggggcc tatatgacat gaccgatcaa tagaaatact ccaacactcc acctttgtca
   146641 tatattccat acatcacact agatagatat catcttcatg gaatacgatt cactttcaag
   146701 atgccttggt ggtgaaatgg tagacacgcg agactcaaaa tctcgtgcta aagagcgtgg
   146761 aggttcgagt cctcttcaag gcataatatt gagaatgctc attgaatgag caattcaata
   146821 agagatctcg gatcgaatcg gtattgatat accgattcga tccgagatct tggaattgga
   146881 ataagttcgg cagcggatcg cgaaatcttg gggatcttct ctatctaatg aatggggagt
   146941 ccgctttgaa atcgtccgcc ctgcacccac cccccgagta tatgcttcaa caggaatcac
   147001 acaagggtag attgatacaa tataaacctc tggtaaaatg cccgcctgta acccagcaga
   147061 taaagtacat tacatagtcc gtttttagta atagctctgg tggttcgctg ttcaagaatt
   147121 cttgtttaag cagttcatac catccataca tagtgttttg atctaagatt tcaattcttc
   147181 tatgtttcag cagtagcata ttgttccatg gagctaaggt ccaaaatatg gaagaaactg
   147241 gtgtttccac gactctacca cccagtcaat tatgttccac ttaatcccta tttcatggcc
   147301 gcatatcttt ccggctaagt aatgggaaac ctttctcctg ttacatgaat ccaattttca
   147361 tttcatccgg gaaaagccat ctttttctca acaatgtctt tgtcatttga tccaatagcg
   147421 ttccgttaga taggaacaga tttgataaat actgataact ctcggatgga gtattagaac
   147481 ggaaaaatcc attagataat gaactattgg ttctaagcca tctctggcga tgaatcaaca
   147541 attcgaagtg cttttcttgc gtattcttga taaaccagcg tttagatata gatgtaggag
   147601 gatctgtttc ggaagtaaga agcccctttg acatctcttc atctgcaaag aattctcgat
   147661 gtgaaaacac agagacaagg ggctgatctt tgaataggaa aaagagtgga tccgcagggt
   147721 cccaaatgaa ttggcttatt cgaaaaaagc cttgttcttt ggaagatcta tctcgtgtct
   147781 ggtactgcat ggttctactc tgcaagaact ccgaatcatt ctcttgaagc tcatcctttt
   147841 catcataaat gatccgcttg ccccgaaatg accccgcccg atagggaaat cccaatgaat
   147901 tgggcctttc gatacaatca aatagaaagc cccaggggcg ccatattcta ggagcccaga
   147961 ctatgtgatt gaataaatcc tcctctatct gttgcgggtc gaggactcct tctccttccc
   148021 cttcttcaaa ctccgattcg tatttttcat agagaaatct ctgatcaacg atagaacaag
   148081 atccattttg catcatatct aagggattcc ttggttcggg ccgaagaagc aatgtcactc
   148141 gatcattatc aaaccgactg caatcttttt ctgtccgtga ggatcccacc agagcgcctt
   148201 ctacttctaa taggccatga actagatcag aatcattctc aacgagtcca gaagaagtga
   148261 tcccgttttt ttcatcgggt ccgggtatag accaaaggtc ttgagcgacc gatccggcag
   148321 aacaactcaa aagataaaga agtatcgtta atttcttcat gctcgttcca agttcgaagt
   148381 accatttgta caaataagaa tccccttcgt tacatgattt cttcttcata tagatagata
   148441 gaggatctat ggggcaatta cttagaagta cattttgtgc aacagccctt cctatctgat
   148501 agaaaaggat cccatgatcc tgaaccgatc ttacctggga tcgcaaatcc caagtttgtc
   148561 tatgaagagc ggatcgaatt gtattagtgt ctataattga tttcttctgt gtaatactaa
   148621 tcgatagggc ctcattggta agtgctacaa gatctcgtgc attggaaccc atggttatgg
   148681 acccgaatcc attagtatgg aacattttat tttccaagtg aaatccccta gtatatgaaa
   148741 gagtgaaaaa gtgctttcgt tgttgtggaa taagaagcct tcgtatctta atgcatgtat
   148801 ttaatttatt cggggctatt agagcgggat ccactttttg gggaatatga gtcgaagcaa
   148861 taacaagaat atttctagtg gaacatcttt cacaatccct ggagagatag ttcactaata
   148921 gaccgaggga taagtcattc gactcattca catccagatc atgaatgttt ggaatccata
   148981 ttatgcaagg agacattgct tttgctaatt cgaattgaag ggtgatataa aatcggccta
   149041 tttccgacat catatcgata gttagcgcat tcatcatagt tagaagctcc agctccgtat
   149101 caaggtcacg atcgatatcg tcactagcat caatatcgtc actatcatca atatcgatat
   149161 catcaataag aaaaccttta ggcttggtat ccaggaactt gttcagaaat actgtaatga
   149221 aaggaacata ggagtttgtc gctaggtatt tgaccaaatg ggagcgcccg gttcctatag
   149281 aacctatcac taaaataccc ctagaggggg atagggctag gcggagcgaa aagggttttc
   149341 catgagatgg gaaatgaaaa ctattagccc cacacgaagt ttgtgaataa gtgattgtct
   149401 gataatgagc aaggaatatc cgtctttctg ctaaacaggg tgaattgaac tcataattca
   149461 ttaaatgctt tttatgaatg tcaactaagt atcgtaagta aattgttccc ggctgttcaa
   149521 tcatttgata accagagtca ttctttgata aatgatcact atgagtcaga ctcaatagaa
   149581 tttgatcaat ccttttttct gtcgttaagg tggagaactg aaccaagaat tctctttctt
   149641 tatcatcaat cgaatcaccg ttcgcgaccc aggattctat tttatcatca atccaatcac
   149701 cgttcacctt ttttcttttt cttatcaatg aatggatctc tttacttgta tgacttagat
   149761 gtctcgtatt tctcgaaaaa gtgattcgat tgatgggatt tggtatgaga cttatgagat
   149821 cgatgatatc gatgagattg atattcaaat ctttcgtctt agaacgtatt gatttaaccc
   149881 catcagcggg accaccaccc catagcatgt tgccgccaaa agcagaaccc cgtatttctt
   149941 ctagagaatc tcctaattgt tccagagcaa ctagaaaaag attctttaac cagaaagaat
   150001 tccgttcaga tgtgggatac ctatccagaa gttttcgcaa ctcaatcatg tatgatggaa
   150061 tcatcaaaga tttgaccttt tcgaactctg tctgtaactc accataggct cgggaaacaa
   150121 agagaagatg tgtacgaacg agatatccag caacaagaag aaggaaaagg attgaataga
   150181 ggaactcccg aacatttggc gatctcagat gtgtcgatat caatggtgac tcattatttc
   150241 gatgaatcat ttcttcggac agaagaagat tatgtaaaca cttactcgaa atctcactta
   150301 tcagattcca ttgtggaaga cacaattttt tctgaagaat tcgccatgat atatctgatc
   150361 catgcataat atcatgaaaa atggatacaa atttttgact gctacttagt accggcaata
   150421 ggtctgaaaa agtatctaaa aatatcaaat ttagatattt gtaccctgtc gaagtaagga
   150481 accatggcat atatgtttgg aatagattcc attttgagag agttgaaaaa gcactgtctc
   150541 gttgaaaggt tctatacata tgccctttct caacgcattt ctttagacaa agactccgtt
   150601 ttttcctctt ttcggatggt aaatatttct cagaacatgg agtgtgaatc aaacccatgt
   150661 ttgaattgaa attgagatac tgaggcaagt tcttctcttc tgaatcagat agattcatat
   150721 ctgaaagagg ttgacaataa gttctttcaa aattgactat ttgtccctct gttagaggtg
   150781 ttccagaaat ggctgcgatc gagtaaatag ctctacgaac taatagatcg gatcgaattg
   150841 gaaaatggaa agatttgtac aagttatacc tttcgtcaca actttgtgga aaatcgttag
   150901 gtattaatat gttagatacc tgtgactcga ttggtgaaat agtatctctc tccaaaaaag
   150961 catgtttttt tttaccgccg cacaaagaaa atattttgtt gcgaatgaac aagatatgga
   151021 ggaattgtcc atacgtaaaa tcataatttt tgatacgggc cttttccaca taaaagggga
   151081 atcttttgtt acaatagaag cggaagcgtt gtggattatt caagaatcga agtcgatttg
   151141 ctttataaaa agaagatatc aatgaacttc tatgaaatgg tttcacagga ttcagccaat
   151201 tgtcttgatc gtcggatatc attgagaaat agaaatccgt gttatcaaaa gatttcctgc
   151261 gattatttct agtatggaat gagtcaatca tccactttgg tatcttattg aacaaaaatg
   151321 gtgatattat ccctccattg atcaagaatt tcgatttttg ggaagtatta tgatcatcca
   151381 ataagaaggg tttcaatttt ttcaaatgaa cgatttgaag acctattgat tctaacaact
   151441 gattgcagag ttgatcattc ggacctttca attcatagat gtggatctca gacctatgaa
   151501 tggggatatt cccgaaactc acaaagaaaa aaggaagtga gttagacaaa aagaaaagca
   151561 acttggacaa aaagagaagg aacttggaca aaaagaaacg aagtgactta gacaaatctt
   151621 ttttgtcgat aacctgagac caatcaatcg aatattgatt aatacgtaat cgatcgaaca
   151681 ctacttgaaa atggctcttc tgctcagaaa cggaatgttc caaatgctcc tggaaattct
   151741 tgctcccatt ggaccatttg tatctatatg cattaggatc ccgattcatg aatctctcgg
   151801 ttcgagaaat caaaataaga ggatcgaacc atttcttctg actctttttc aaattcgata
   151861 aatgttggtt gatcgtatat ttcattatag ttctatgatt cagagtatca tttcctattt
   151921 gatccctttg aattccatat tcgaagttgc gatcggatct attcattaaa aagaatcgat
   151981 tcaatacatt tcttatgtac ccataggtgc tatattggat ttgaatctga tttcggatca
   152041 atctatattg attgactgcc tccattatgt tgttgctagc aaataccact atttttggtt
   152101 ttggatcttc caaatcattc ccgcaggaga tccggaccca tttttttctg atccttcgat
   152161 aaaaagattc attctcttca taaaaaatag gaggtagaac caataaagat ttctttttcg
   152221 attcatccct ggagttgaat acctcattca agaatagttt ttgatccaat ccgtaggaat
   152281 caatagaaaa ggaaaatccc ttatgataca ccagatccgg ctcggttatt gatagagtga
   152341 atagatctgc catttcttga aatctctctt ctgattcaaa atcgtggtgt aacgtgtatt
   152401 cccccctgtt ccggtcatgg aatagatgaa ataaatgatt tttgtttaag aatgaaatct
   152461 tattggaact ttccatatcc agttcatcct tcggaaccat atcacatccc ggatctgatg
   152521 aaataggatg aattgagacg gtattttgta aatacgtaat tatcttgaat atattaacta
   152581 tttctttatt ttccgatcgc ctggaaggga caaaagaaac atcttgttct ttcttcaaca
   152641 atttctgatc tctagtggac ctctcagtag gattcgaacc cagatgaagt tctgaccatc
   152701 tgtcagagaa aaaagaacga atggatcttg taggattccc aagaaattct tcgatttctt
   152761 ccggaagcag atgcttattc atctgccttt cacgttccgt gaatagccgg gacattgagg
   152821 aatatccaga aaggcattta gggaatcggt ctgattctat ctctgttcgt tccgtttgaa
   152881 gaaaggaagg atcccaaaga atcgatcttt cttttagttg ttgaatctct ctttgattga
   152941 tcaatgtgtg atattccgaa tcctcattac taaatgaatc gaaatgatct ctggattgat
   153001 cagaagatcc tttcaattgg ctagaatccg ttacttgaac gaaactagat cttgtggaat
   153061 catattgaat atttgacgat acattccgta ccttgctaaa aaatcgatcc ttgtttacca
   153121 accacacatt gtctaagcaa atccaattct ctctcgatat cttcctcaaa aaatccgatt
   153181 cgtgcggatt cttcccccaa ctaacgaaga gatcttggcg gaattgccac atatgaaatt
   153241 gagcacaatt ttgcaaagaa atagcccact tgtttctcga gaagagatgg gcaaaacgct
   153301 caatatcatt tgattgaata gctgacccag ctccttgttg tttgaagaaa ccctccactt
   153361 caattggtat tttttcacga aaagcaaaca tgagataaca aatcgagtct ttcactaaga
   153421 tttcgaatag ctgtcccgaa ttcaagttga ttatgtttcg cctcttactc ggagaaagac
   153481 gatcaaacaa ttcccaacca tggtccttgc ggatcggatc atccatataa tatacaaaag
   153541 gaaactccag atatttgata tctttctctt tgaatgagat ctcaattcca gcgacggttt
   153601 cattagatat cttacaacca gaatccctct tttttccgag ccagttcctc caccaccgcg
   153661 aaccccagtt agattcaggc atgatacact ttttagttat tgggagaacc caagtactct
   153721 ctttcggatc caggaaaaag ctctctgaga tcttttttcc ttttggaaga tccaggagcg
   153781 aaacaatcaa cctattgata ttggaagacc caaaagattc ttccaatgta tcatttctgg
   153841 gtccaatgga attcataggt ataggaagaa gccccgtcaa atagagattt tttcttgcga
   153901 ccatatttcg attgttaata cgatatataa ggatcgctac tacaaatagt actacaccct
   153961 tgatcgtgaa atatcgattg cttgttgaac cctgtgaatt gcgtgaaagt aggatactca
   154021 aaattcgtgg gtccaagagt tttataaaac gttcttggtg gaaaaaaatg tgaatgaaag
   154081 atcccactga attgaattgg gtccatgaat ctaagaaata gtgagaattc ttgacctctc
   154141 tcaatatctc tctcaattcg aaaatccagg atttgaattg atgtcctttc attgattcct
   154201 cctaaattgc attgatttat cctaaagatt tcatttcaat tggaatttgg ttattcacca
   154261 tgtacgagga tccccactaa gcatccatgg ctgaatggtt aaagcgccca actcataatt
   154321 ggcgaattcg taggttcaat tcctactgga tgcacgccaa tgggaccctc caataagtct
   154381 attggaattg gctctgtatc aatggaatct catcatctat acataacgaa ttggtgtggt
   154441 atattcatat cataacatat gaacagtaag aactagcatt cttattgaga ctcgaactca
   154501 tagggaagaa aatagattta tggatggaat caaatatgca gtatttacag acaaaagtat
   154561 tcggttattg gggaaaaatc aatatacttc taatgtcgaa tcaggatcaa ctaggacaga
   154621 aataaagcat tgggtcgaac tcttctttgg tgtcaaggta atagctatga atagtcatca
   154681 actcccccga aagggtagaa gaatgggacc cattatggga catacaatgc attacagacg
   154741 tatgatcatt acgcttcaac cgggttattc tattccacct cttagaaaga aaagaactta
   154801 aatcaaaata cttaagagca tggcgataca tttatacaaa acttctaccc cgagcacacg
   154861 caatggagcc gtagacagtc aagtgaaatc caatccacga aataatttga tctatggaca
   154921 gcatcgttgt ggtaaaggtc gtaatgccag aggaatcatt accgcagggc atagaggggg
   154981 aggtcataag cgtctatacc gtaaaatcga ttttagacgg aatgaaaaag acatatatgg
   155041 tagaatcgta accatagaat acgaccctaa tcgaaatgca tacatttgtc tcatacacta
   155101 tggggatggt gagaagagat atattttaca tcccagaggg gctataattg gagataccat
   155161 tgtttctggt acagaagttc ctataaaaat gggaaatgcc ctacctttga gtgcggtttg
   155221 aactattgat ttacgtaatt ggaagtaacc aattaggttt acgacgaaac ctagaaatcg
   155281 atcactgatc caattcgagt acctctacag gatagacctc aacagaaaac tgaagagtaa
   155341 cggcagcaag tgattgagtt cagtagttcc tcatataaaa ttattgactc tagagatata
   155401 gtaatatgga gaagacaaaa ttgtttcaag cgccgacaga accagaagcg ccccttgttt
   155461 caaagagagg aagacgggtt attcacattt gatttgatgg tcagaggcga attgaaagct
   155521 aagcagtggt aattctaaag atttcccggg ggaaaaatag agacgtctcc tacgttaccc
   155581 ataatatgtg gaagtatcga cgtaatttca tagagtcatt cggtctgaat gctacatgaa
   155641 gaacataagc cagatgacgg aacaggaaga cctaggatgt agaagatcag aacatgagtg
   155701 attcggcaga tttggattct atatatccac tcatgtggta cttcattata tgatatatat
   155761 aagatccatc tgtatagata tcatcatcta catccagaaa gccgtatgct ttggaagaag
   155821 cttgtacagt ttgggaaggg gttttgattg atcaaaaaga cgaatctact tcaaccgata
   155881 tgcccttagg cacagccata cataacatag aaatcacact tggaaagggt ggacaattag
   155941 ctagagctgc gggtgctgta gcgaaactga ttgcaaaaga gggtaaatcg gccgcattaa
   156001 aattaccctc tggggaggtc cgtttgatat ccaaaaactg ctcagcaaca gtcggacaag
   156061 tagggaatgt tggggtgaac cagaaaagtt tgggtagagc cggatcgaaa tgttggctag
   156121 gtaagcgtcc tgtagtaaga ggagtagtta tgaaccctgt agaccacccc catgggggtg
   156181 gggaaggaag ggctccaatt ggtagaaaaa gacccgcaac cccttggggt tatcctgcac
   156241 ttggaagaag aagtagaaaa aggaataaat atagtgataa tttgattctt cgccgccgta
   156301 gtaaatagga gagaaaatcc aaattatttt tacaatttac aaaagaaaaa aaataggagt
   156361 taattcactg tgacacgttc actaa
//
