# Supplementary material for: Plastome comparative genomics in maples resolves the infrageneric backbone relationships
Source: PeerJ. 2020 Jul 13;8:e9483. doi: 10.7717/peerj.9483 (PMC7365138; doi:10.7717/peerj.9483)
Supplement: Data S1 [file peerj-08-9483-s007.zip › Acer_pseudoplatanus.gb]

LOCUS       Acer_pseudoplatanus      155933 bp    DNA     circular     21-DEC-2019
DEFINITION  Acer_pseud chloroplast.
ACCESSION   Acer_pseud
KEYWORDS    .
SOURCE      chloroplast Acer_pseud
  ORGANISM  Acer_pseud
            Acer_pseud; REFERENCE 1 (bases 1 to 155933) AUTHORS Tillich,M.,
            Lehwark,P., Pellizzer,T., Ulbricht-Jones, E.S., Fischer, A., Bock,
            R. and Greiner,S.
COMMENT     GeSeq Version 1.73 Job GeSeqJob-20190601-103301                    
            Subjob        Acer_pseudoplatanus_M290_CP                          
            Creator       anonymous                                            
            Program       blat                                                 
                          blatxcutoff=25                     blatncutoff=85    
                              annotate_ir=true               shortmatches=false
                              mpimpchlororefset=true                           
                              ncbirefs=NC_030343.1                             
                Program       HMMER                                            
                              ref=hmm_db_cp-ref5.2_cds                         
                Program       ARAGORN v1.2.38                                  
                              gcode=gcbact                   maxintronlen=3000 
                              intronoverlap=false            fixintron=false   
                              lowscoring=false               circular=true     
                Program       ARWEN v1.2.3 disabled                            
                Program       tRNAscan-SE v1.3.1 disabled                      
                Program       tRNAscan-SE v2.0.3 disabled                      
                Program       RNA Editing disabled                             
                Submitted     24 Jun 2019 02:33:23 GMT                         
                Started       24 Jun 2019 02:46:34 GMT                         
                Finished      24 Jun 2019 02:47:45 GMT.
FEATURES             Location/Qualifiers
     misc_feature    1..85812
                     /standard_name="LSC"
     tRNA            complement(17..91)
                     /gene="trnH-GUG"
                     /product="tRNA-His"
     gene            complement(17..91)
                     /gene="trnH-GUG"
                     /locus_tag="BAR07_gt001"
                     /db_xref="GeneID:27983468"
     CDS             complement(483..1544)
                     /gene="psbA"
                     /product="photosystem II Q protein (D1)"
                     /translation="MTAILERRESERLWGRFCNWITSTENRLYIGWFGVLMIPTLLTA
                     TSVFIIAFIAAPPVDIDGIREPVSGSLLYGNNIISGAIIPTSAAIGLHFYPIWEAASV
                     DEWLYNGGPYELIVLHFLLGVACYMGREWELSFRLGMRPWIAVAYSAPVAAATAVFLI
                     YPIGQGSFSDGMPLGISGTFNFMIVFQAEHNILMHPFHMLGVAGVFGGSLFSAMHGSL
                     VTSSLIRETTENESANEGYRFGQEEETYNIVAAHGYFGRLIFQYASFNNSRSLHFFLA
                     AWPVVGIWFTALGISTMAFNLNGFNFNQSVVDSQGRVINTWADIINRANLGMEVMHER
                     NAHNFPLDLAAIEAPSTNG"
     gene            complement(483..1544)
                     /gene="psbA"
                     /locus_tag="BAR07_gp089"
                     /db_xref="GeneID:27983579"
     gene            complement(1824..4401)
                     /gene="trnK-UUU"
                     /locus_tag="BAR07_gt002"
                     /db_xref="GeneID:27983503"
     tRNA            join(complement(4365..4401),complement(1825..1858))
                     /gene="trnK-UUU"
                     /product="tRNA-Lys"
     CDS             complement(2075..3619)
                     /gene="matK"
                     /product="maturase K"
     gene            complement(2075..3619)
                     /gene="matK"
                     /locus_tag="BAR07_gp088"
                     /db_xref="GeneID:27983477"
     CDS             join(complement(6436..6474),complement(5414..5623))
                     /gene="rps16"
                     /product="30S ribosomal protein S16"
     gene            complement(5414..6474)
                     /gene="rps16"
                     /locus_tag="BAR07_gp087"
                     /db_xref="GeneID:27983486"
     tRNA            complement(7570..7641)
                     /gene="trnQ-UUG"
                     /product="tRNA-Gln"
     gene            complement(7570..7641)
                     /gene="trnQ-UUG"
                     /locus_tag="BAR07_gt003"
                     /db_xref="GeneID:27983505"
     CDS             8012..8197
                     /gene="psbK"
                     /product="photosystem II protein K"
     gene            8012..8197
                     /gene="psbK"
                     /locus_tag="BAR07_gp086"
                     /db_xref="GeneID:27983591"
     CDS             8572..8682
                     /gene="psbI"
                     /product="photosystem II protein I"
     gene            8572..8682
                     /gene="psbI"
                     /locus_tag="BAR07_gp085"
                     /db_xref="GeneID:27983550"
     tRNA            complement(8829..8916)
                     /gene="trnS-GCU"
                     /product="tRNA-Ser"
     gene            complement(8829..8916)
                     /gene="trnS-GCU"
                     /locus_tag="BAR07_gt004"
                     /db_xref="GeneID:27983564"
     tRNA            join(9699..9722,10432..10479)
                     /gene="trnG-UCC"
                     /product="tRNA-Gly"
     gene            9699..10479
                     /gene="trnG-UCC"
     tRNA            10659..10730
                     /gene="trnR-UCU"
                     /product="tRNA-Arg"
     gene            10659..10730
                     /gene="trnR-UCU"
                     /locus_tag="BAR07_gt006"
                     /db_xref="GeneID:27983513"
     CDS             complement(10982..12505)
                     /gene="atpA"
                     /product="ATP synthase CF1 alpha chain"
     gene            complement(10982..12505)
                     /gene="atpA"
                     /locus_tag="BAR07_gp084"
                     /db_xref="GeneID:27983592"
     CDS             join(complement(13728..13886),complement(12559..12966))
                     /gene="atpF"
                     /product="ATP synthase CF0 B chain"
     gene            complement(12559..13886)
                     /gene="atpF"
                     /locus_tag="BAR07_gp083"
                     /db_xref="GeneID:27983488"
     CDS             complement(13945..14190)
                     /gene="atpH"
                     /product="ATP synthase CF0 C chain"
     gene            complement(13945..14190)
                     /gene="atpH"
                     /locus_tag="BAR07_gp082"
                     /db_xref="GeneID:27983499"
     CDS             complement(15333..16076)
                     /gene="atpI"
                     /product="ATP synthase CF0 A chain"
     gene            complement(15333..16076)
                     /gene="atpI"
                     /locus_tag="BAR07_gp081"
                     /db_xref="GeneID:27983543"
     CDS             complement(16645..16872)
                     /gene="rps2"
                     /product="ribosomal protein S2"
     gene            complement(16645..16872)
                     /gene="rps2"
     CDS             complement(17241..21320)
                     /gene="rpoC2"
                     /product="DNA-directed RNA polymerase beta'' chain"
                     /translation="MEVPMAERAGLVFHNKMIDGTAIKRLISRLIDHFGMAYTSHILD
                     QVKTLGFQQATATSISLGIDDLLTIPSKGWLVQDAEQQSFILEKHHHYGNVHAVEKLR
                     QSIEIWYATSEYLRQEMNPNFRMTDPFNPVHIMSFSGARGNASQVHQLVGMRGLMSDP
                     QGQMIDLPIQSNLREGLSLTEYIISCYGARKGVVDTAVRTSDAGYLTRRLVEVVQHIV
                     VRRTDCGTIRGISVSPQNRMMSERVFSQTLIGRVLADDIYIGPRCIAIRNQDIGIGLV
                     NRFITFRTQAISIRTPFTCRSTSWICRLCYGRSPTHGDLVELGEAVGIISGQSIGEPG
                     TQLTLRTFHTGGVFTGGIAEHVRAPSNGKIKFNEDLVHPTRTRHGHPAFLCDIDLYVI
                     IESEDIMHKVTIPPKSFLLVQNDQYVESEQVIAEIRAGTYTLNFKERVRKHIYSDSEG
                     EMHWSTDVYHAPEFQYSNVRLLPKTSHLWILSGGSCGSGVVSFSLHKDQDQLNIHSRS
                     VERRYISSLSVNNDQVRHQLIRSDFSDKKEDSIFDYSGFNRIIGIGHCNLIHPAILHK
                     NSDLLAKRRRNQFLIPFQSIQEQEKELMPHSGISIEIPIKGIFRKNSILAYFDDPRYR
                     RKNSGITKYGTIGAHSIVKKEDLIEYRGVKKIKPKFQMKIDRFFFIPEEVHILPESSY
                     VMVRNNSIIGVDTRIALNRRSQVGGLVRVEKKKKRIELKIFSGDIHFPGETDKISRHS
                     GILIPPETGKKELKESTRESKKLKKWIYVQRITPTKKKHFVFVRPVVTYEIANGINLA
                     TLFPQDLLREKDNMHLRVVNYILYGKGKPFRGISDTSIQLVRTCLVLNWDQDKKSSSV
                     EEVCASFVEVSTNGMIRDFLRIDLVQSHISYIRKRNAPSSSGLISDNGPDRTNINLFY
                     SIYFKARVQQSLSQNQGTIHTLLNRNKECQPLIILSSSNCFRMGPFNDIKYHNVIKQS
                     IHIQKDPLIPISNSLGPLGTVLQIANFYSFYYLITYNPISVTNYLKLDNLKQTFQVRK
                     FYLMDENERIYNPDPDSKIVLNPVNLNWYFIHHNYCEEMSTIMSLGQFICENICIATN
                     GPHLKSGQVLIVQAGSVVIRSAKPYLATPGATVHGHYGEILYEGDTLITFIYEKSRSG
                     DITQGLPKVEQVLEVRSIDSISMNLEKRVEGWNARITRILGIPWGFLIGAELTIVQSR
                     ISLVNKIQKVYRSQGVQIHNRHIEIIVRQITSKVLVSEDGMSNIFLPGELIGLLRAER
                     TGRALEEAICYRAILLGITRASLNTQSFISEASFQETARVLAKAALRGRIDWLKGLKE
                     NVVLGGMIPVGTGFKALVHCSRQHNNILFETKKKLFGGG*"
     gene            complement(17241..21320)
                     /gene="rpoC2"
                     /locus_tag="BAR07_gp079"
                     /db_xref="GeneID:27983519"
     CDS             join(complement(23801..24235),complement(21487..23112))
                     /gene="rpoC1"
                     /product="DNA-directed RNA polymerase beta' chain"
     gene            complement(21487..24235)
                     /gene="rpoC1"
                     /locus_tag="BAR07_gp078"
                     /db_xref="GeneID:27983472"
     CDS             complement(24262..27474)
                     /gene="rpoB"
                     /product="DNA-directed RNA polymerase beta chain"
     gene            complement(24262..27474)
                     /gene="rpoB"
                     /locus_tag="BAR07_gp077"
                     /db_xref="GeneID:27983476"
     tRNA            28636..28716
                     /gene="trnC-GCA"
                     /product="tRNA-Cys"
     gene            28636..28716
                     /gene="trnC-GCA"
                     /locus_tag="BAR07_gt007"
                     /db_xref="GeneID:27983473"
     CDS             29286..29375
                     /gene="petN"
                     /product="cytochrome b6-f complex subunit VIII"
     gene            29286..29375
                     /gene="petN"
                     /locus_tag="BAR07_gp076"
                     /db_xref="GeneID:27983575"
     CDS             complement(30162..30266)
                     /gene="psbM"
                     /product="photosystem II protein M"
     gene            complement(30162..30266)
                     /gene="psbM"
                     /locus_tag="BAR07_gp075"
                     /db_xref="GeneID:27983571"
     tRNA            complement(30849..30922)
                     /gene="trnD-GUC"
                     /product="tRNA-Asp"
     gene            complement(30849..30922)
                     /gene="trnD-GUC"
                     /locus_tag="BAR07_gt008"
                     /db_xref="GeneID:27983566"
     tRNA            complement(31376..31459)
                     /gene="trnY-GUA"
                     /product="tRNA-Tyr"
     gene            complement(31376..31459)
                     /gene="trnY-GUA"
                     /locus_tag="BAR07_gt009"
                     /db_xref="GeneID:27983580"
     tRNA            complement(31519..31591)
                     /gene="trnE-UUC"
                     /product="tRNA-Glu"
     gene            complement(31519..31591)
                     /gene="trnE-UUC"
                     /locus_tag="BAR07_gt010"
                     /db_xref="GeneID:27983574"
     tRNA            32363..32434
                     /gene="trnT-GGU"
                     /product="tRNA-Thr"
     gene            32363..32434
                     /gene="trnT-GGU"
                     /locus_tag="BAR07_gt011"
                     /db_xref="GeneID:27983588"
     tRNA            32369..32427
                     /gene="trnM-CAU"
                     /product="tRNA-Met"
     gene            32369..32427
                     /gene="trnM-CAU"
                     /locus_tag="BAR07_gt012"
                     /db_xref="GeneID:27983593"
     CDS             33919..34980
                     /gene="psbD"
                     /product="photosystem II D2 protein"
     gene            33919..34980
                     /gene="psbD"
                     /locus_tag="BAR07_gp074"
                     /db_xref="GeneID:27983600"
     CDS             34928..36349
                     /gene="psbC"
                     /product="photosystem II 44 kDa apoprotein"
     gene            34928..36349
                     /gene="psbC"
                     /locus_tag="BAR07_gp073"
                     /db_xref="GeneID:27983504"
     tRNA            complement(36593..36685)
                     /gene="trnS-UGA"
                     /product="tRNA-Ser"
     gene            complement(36593..36685)
                     /gene="trnS-UGA"
                     /locus_tag="BAR07_gt013"
                     /db_xref="GeneID:27983498"
     CDS             37087..37275
                     /gene="psbZ"
                     /product="photosystem II protein Z"
     gene            37087..37275
                     /gene="psbZ"
                     /locus_tag="BAR07_gp072"
                     /db_xref="GeneID:27983570"
     tRNA            37849..37919
                     /gene="trnG-GCC"
                     /product="tRNA-Gly"
     gene            37849..37919
                     /gene="trnG-GCC"
     tRNA            complement(38084..38157)
                     /gene="trnfM-CAU"
                     /product="tRNA-Met"
     gene            complement(38084..38157)
                     /gene="trnfM-CAU"
                     /locus_tag="BAR07_gt015"
                     /db_xref="GeneID:27983602"
     CDS             complement(38320..38622)
                     /gene="rps14"
                     /product="30S ribosomal protein S14"
     gene            complement(38320..38622)
                     /gene="rps14"
                     /locus_tag="BAR07_gp071"
                     /db_xref="GeneID:27983581"
     CDS             complement(38768..40972)
                     /gene="psaB"
                     /product="photosystem I P700 chlorophyll A apoprotein A2"
     gene            complement(38768..40972)
                     /gene="psaB"
                     /locus_tag="BAR07_gp070"
                     /db_xref="GeneID:27983537"
     CDS             complement(40998..43250)
                     /gene="psaA"
                     /product="photosystem I P700 chlorophyll A apoprotein A1"
     gene            complement(40998..43250)
                     /gene="psaA"
                     /locus_tag="BAR07_gp069"
                     /db_xref="GeneID:27983482"
     CDS             join(complement(45817..45945),complement(44859..45086),
                     complement(43974..44126))
                     /gene="ycf3"
                     /product="photosystem I assembly protein Ycf3"
     gene            complement(43974..45945)
                     /gene="ycf3"
                     /locus_tag="BAR07_gp068"
                     /db_xref="GeneID:27983479"
     tRNA            46834..46920
                     /gene="trnS-GGA"
                     /product="tRNA-Ser"
     gene            46834..46920
                     /gene="trnS-GGA"
                     /locus_tag="BAR07_gt016"
                     /db_xref="GeneID:27983485"
     CDS             complement(47165..47770)
                     /gene="rps4"
                     /product="30S ribosomal protein S4"
     gene            complement(47165..47770)
                     /gene="rps4"
                     /locus_tag="BAR07_gp067"
                     /db_xref="GeneID:27983573"
     tRNA            complement(48121..48193)
                     /gene="trnT-UGU"
                     /product="tRNA-Thr"
     gene            complement(48121..48193)
                     /gene="trnT-UGU"
                     /locus_tag="BAR07_gt017"
                     /db_xref="GeneID:27983520"
     tRNA            join(49125..49161,49682..49730)
                     /gene="trnL-UAA"
                     /product="tRNA-Leu"
     gene            49125..49730
                     /gene="trnL-UAA"
                     /locus_tag="BAR07_gt018"
                     /db_xref="GeneID:27983589"
     tRNA            50088..50160
                     /gene="trnF-GAA"
                     /product="tRNA-Phe"
     gene            50088..50160
                     /gene="trnF-GAA"
                     /locus_tag="BAR07_gt019"
                     /db_xref="GeneID:27983521"
     CDS             complement(50921..51397)
                     /gene="ndhJ"
                     /product="NADH-plastoquinone oxidoreductase subunit J"
     gene            complement(50921..51397)
                     /gene="ndhJ"
                     /locus_tag="BAR07_gp066"
                     /db_xref="GeneID:27983590"
     CDS             complement(51509..52198)
                     /gene="ndhK"
                     /product="NADH-plastoquinone oxidoreductase subunit K"
     gene            complement(51509..52198)
                     /gene="ndhK"
                     /locus_tag="BAR07_gp065"
                     /db_xref="GeneID:27983526"
     CDS             complement(52258..52620)
                     /gene="ndhC"
                     /product="NADH-plastoquinone oxidoreductase chain 3"
     gene            complement(52258..52620)
                     /gene="ndhC"
                     /locus_tag="BAR07_gp064"
                     /db_xref="GeneID:27983516"
     tRNA            join(complement(54132..54170),complement(53507..53543))
                     /gene="trnV-UAC"
                     /product="tRNA-Val"
     gene            complement(53507..54170)
                     /gene="trnV-UAC"
                     /locus_tag="BAR07_gt020"
                     /db_xref="GeneID:27983533"
     tRNA            54349..54420
                     /gene="trnM-CAU"
                     /product="tRNA-Met"
     gene            54349..54420
                     /gene="trnM-CAU"
                     /locus_tag="BAR07_gt021"
                     /db_xref="GeneID:27983517"
     tRNA            54354..54412
                     /gene="trnT-GGU"
                     /product="tRNA-Thr"
     gene            54354..54412
                     /gene="trnT-GGU"
                     /locus_tag="BAR07_gt022"
                     /db_xref="GeneID:27983594"
     CDS             complement(54653..55054)
                     /gene="atpE"
                     /product="ATP synthase CF1 epsilon chain"
     gene            complement(54653..55054)
                     /gene="atpE"
                     /locus_tag="BAR07_gp063"
                     /db_xref="GeneID:27983601"
     CDS             complement(55051..56547)
                     /gene="atpB"
                     /product="ATP synthase CF1 beta chain"
     gene            complement(55051..56547)
                     /gene="atpB"
                     /locus_tag="BAR07_gp062"
                     /db_xref="GeneID:27983531"
     CDS             57329..58756
                     /gene="rbcL"
                     /product="ribulose-1,5-bisphosphate carboxylase/oxygenase
                     large subunit"
     gene            57329..58756
                     /gene="rbcL"
                     /locus_tag="BAR07_gp061"
                     /db_xref="GeneID:27983489"
     CDS             59326..60807
                     /gene="accD"
                     /product="acetyl-CoA carboxylase carboxyl transferase
                     beta"
     gene            59326..60807
                     /gene="accD"
                     /locus_tag="BAR07_gp060"
                     /db_xref="GeneID:27983497"
     CDS             61477..61590
                     /gene="psaI"
                     /product="photosystem I reaction center subunit VIII"
     gene            61477..61590
                     /gene="psaI"
                     /locus_tag="BAR07_gp059"
                     /db_xref="GeneID:27983494"
     CDS             62005..62559
                     /gene="ycf4"
                     /product="photosystem I assembly protein ycf4"
     gene            62005..62559
                     /gene="ycf4"
                     /locus_tag="BAR07_gp058"
                     /db_xref="GeneID:27983561"
     CDS             63160..63858
                     /gene="cemA"
                     /product="chloroplast envelope protein"
     gene            63160..63858
                     /gene="cemA"
                     /locus_tag="BAR07_gp057"
                     /db_xref="GeneID:27983522"
     CDS             64064..65026
                     /gene="petA"
                     /product="cytochrome f"
     gene            64064..65026
                     /gene="petA"
                     /locus_tag="BAR07_gp056"
                     /db_xref="GeneID:27983515"
     CDS             complement(65788..65910)
                     /gene="psbJ"
                     /product="photosystem II protein J"
     gene            complement(65788..65910)
                     /gene="psbJ"
                     /locus_tag="BAR07_gp055"
                     /db_xref="GeneID:27983509"
     CDS             complement(66060..66176)
                     /gene="psbL"
                     /product="photosystem II protein L"
     gene            complement(66060..66176)
                     /gene="psbL"
                     /locus_tag="BAR07_gp054"
                     /db_xref="GeneID:27983556"
     CDS             complement(66199..66318)
                     /gene="psbF"
                     /product="cytochrome b559 beta chain"
     gene            complement(66199..66318)
                     /gene="psbF"
                     /locus_tag="BAR07_gp053"
                     /db_xref="GeneID:27983560"
     CDS             complement(66328..66579)
                     /gene="psbE"
                     /product="cytochrome b559 alpha chain"
     gene            complement(66328..66579)
                     /gene="psbE"
                     /locus_tag="BAR07_gp052"
                     /db_xref="GeneID:27983559"
     CDS             67350..67445
                     /gene="petL"
                     /product="cytochrome b6-f complex subunit VI"
     gene            67350..67445
                     /gene="petL"
                     /locus_tag="BAR07_gp051"
                     /db_xref="GeneID:27983542"
     CDS             67629..67742
                     /gene="petG"
                     /product="cytochrome b6-f complex subunit V"
     gene            67629..67742
                     /gene="petG"
                     /locus_tag="BAR07_gp050"
                     /db_xref="GeneID:27983569"
     tRNA            complement(67883..67956)
                     /gene="trnW-CCA"
                     /product="tRNA-Trp"
     gene            complement(67883..67956)
                     /gene="trnW-CCA"
                     /locus_tag="BAR07_gt023"
                     /db_xref="GeneID:27983562"
     tRNA            complement(68151..68224)
                     /gene="trnP-UGG"
                     /product="tRNA-Pro"
     gene            complement(68151..68224)
                     /gene="trnP-UGG"
                     /locus_tag="BAR07_gt024"
                     /db_xref="GeneID:27983582"
     tRNA            complement(68153..68223)
                     /gene="trnP-GGG"
                     /product="tRNA-Pro"
     gene            complement(68153..68223)
                     /gene="trnP-GGG"
                     /locus_tag="BAR07_gt025"
                     /db_xref="GeneID:27983583"
     CDS             68568..68702
                     /gene="psaJ"
                     /product="photosystem I reaction center subunit IX"
     gene            68568..68702
                     /gene="psaJ"
                     /locus_tag="BAR07_gp049"
                     /db_xref="GeneID:27983599"
     CDS             69147..69347
                     /gene="rpl33"
                     /product="50S ribosomal protein L33"
     gene            69147..69347
                     /gene="rpl33"
                     /locus_tag="BAR07_gp048"
                     /db_xref="GeneID:27983552"
     CDS             69545..69850
                     /gene="rps18"
                     /product="30S ribosomal protein S18"
     gene            69545..69850
                     /gene="rps18"
                     /locus_tag="BAR07_gp047"
                     /db_xref="GeneID:27983546"
     CDS             complement(70116..70469)
                     /gene="rpl20"
                     /product="50S ribosomal protein L20"
     gene            complement(70116..70469)
                     /gene="rpl20"
                     /locus_tag="BAR07_gp046"
                     /db_xref="GeneID:27983535"
     CDS             join(complement(71199..71312),141787..142018,
                     142565..142590)
                     /gene="rps12"
                     /product="30S ribosomal protein S12"
                     /trans_splicing
     CDS             join(complement(71199..71312),complement(99728..99959),
                     complement(99156..99181))
                     /gene="rps12"
                     /locus_tag="BAR07_gp044"
                     /trans_splicing
                     /transl_table=11
                     /product="30S ribosomal protein S12"
                     /protein_id="YP_009257692.1"
                     /db_xref="GeneID:27983466"
     gene            join(complement(71199..71312),141787..142590)
                     /gene="rps12"
                     /locus_tag="BAR07_gp045"
                     /trans_splicing
                     /db_xref="GeneID:27983534"
     gene            join(complement(71199..71312),complement(99156..99959))
                     /gene="rps12"
                     /locus_tag="BAR07_gp044"
                     /trans_splicing
                     /db_xref="GeneID:27983466"
     CDS             join(complement(73451..73519),complement(72301..72591),
                     complement(71468..71695))
                     /gene="clpP"
                     /product="clpP-like protease"
     gene            complement(71468..73519)
                     /gene="clpP"
                     /locus_tag="BAR07_gp043"
                     /db_xref="GeneID:27983467"
     CDS             73973..75499
                     /gene="psbB"
                     /product="photosystem II p680 chlorophyll A apoprotein"
     gene            73973..75499
                     /gene="psbB"
                     /locus_tag="BAR07_gp042"
                     /db_xref="GeneID:27983484"
     CDS             75701..75802
                     /gene="psbT"
                     /product="photosystem II protein T"
     gene            75701..75802
                     /gene="psbT"
                     /locus_tag="BAR07_gp041"
                     /db_xref="GeneID:27983487"
     CDS             complement(75868..75999)
                     /gene="psbN"
                     /product="photosystem II protein N"
     gene            complement(75868..75999)
                     /gene="psbN"
                     /locus_tag="BAR07_gp040"
                     /db_xref="GeneID:27983565"
     CDS             76104..76325
                     /gene="psbH"
                     /product="photosystem II 10 kDa phosphoprotein"
     gene            76104..76325
                     /gene="psbH"
                     /locus_tag="BAR07_gp039"
                     /db_xref="GeneID:27983553"
     CDS             join(76455..76460,77239..77895)
                     /gene="petB"
                     /locus_tag="CDC74_pgp040"
                     /codon_start=1
                     /transl_table=11
                     /product="cytochrome b6"
                     /protein_id="YP_009379366.1"
                     /db_xref="GeneID:32957814"
     gene            76455..77895
                     /gene="petB"
                     /locus_tag="BAR07_gp038"
                     /db_xref="GeneID:27983545"
     CDS             join(78095..78103,78791..79315)
                     /gene="petD"
                     /locus_tag="CDC74_pgp039"
                     /codon_start=1
                     /transl_table=11
                     /product="cytochrome b6/f complex subunit IV"
                     /protein_id="YP_009379367.1"
                     /db_xref="GeneID:32957815"
     gene            78095..79315
                     /gene="petD"
                     /locus_tag="CDC74_pgp039"
                     /db_xref="GeneID:32957815"
     CDS             complement(79554..80531)
                     /gene="rpoA"
                     /product="DNA-directed RNA polymerase alpha chain"
     gene            complement(79554..80531)
                     /gene="rpoA"
                     /locus_tag="BAR07_gp036"
                     /db_xref="GeneID:27983501"
     CDS             complement(80596..81012)
                     /gene="rps11"
                     /product="30S ribosomal protein S11"
     gene            complement(80596..81012)
                     /gene="rps11"
                     /locus_tag="BAR07_gp035"
                     /db_xref="GeneID:27983508"
     CDS             complement(81130..81243)
                     /gene="rpl36"
                     /product="50S ribosomal protein L36"
     gene            complement(81130..81243)
                     /gene="rpl36"
                     /locus_tag="BAR07_gp034"
                     /db_xref="GeneID:27983529"
     gene            complement(81359..81598)
                     /gene="infA"
                     /locus_tag="BAQ94_gp032"
                     /pseudo
                     /db_xref="GeneID:27982816"
     CDS             complement(81720..82124)
                     /gene="rps8"
                     /product="30S ribosomal protein S8"
     gene            complement(81720..82124)
                     /gene="rps8"
                     /locus_tag="BAR07_gp033"
                     /db_xref="GeneID:27983563"
     CDS             complement(82284..82652)
                     /gene="rpl14"
                     /product="50S ribosomal protein L14"
     gene            complement(82284..82652)
                     /gene="rpl14"
                     /locus_tag="BAR07_gp032"
                     /db_xref="GeneID:27983530"
     CDS             join(complement(84237..84245),complement(82785..83186))
                     /gene="rpl16"
                     /locus_tag="CDC74_pgp032"
                     /codon_start=1
                     /transl_table=11
                     /product="50S ribosomal protein L16"
                     /protein_id="YP_009379373.1"
                     /db_xref="GeneID:32957822"
     gene            complement(82785..84245)
                     /gene="rpl16"
                     /locus_tag="BAR07_gp031"
                     /db_xref="GeneID:27983532"
     CDS             complement(84391..85053)
                     /gene="rps3"
                     /product="30S ribosomal protein S3"
     gene            complement(84391..85053)
                     /gene="rps3"
                     /locus_tag="BAR07_gp030"
                     /db_xref="GeneID:27983495"
     CDS             complement(85038..85526)
                     /gene="rpl22"
                     /product="50S ribosomal protein L22"
     gene            complement(85038..85526)
                     /gene="rpl22"
                     /locus_tag="BAR07_gp029"
                     /db_xref="GeneID:27983518"
     CDS             complement(85565..85843)
                     /gene="rps19"
                     /product="30S ribosomal protein S19"
     gene            complement(85565..85843)
                     /gene="rps19"
                     /locus_tag="BAR07_gp028"
                     /db_xref="GeneID:27983525"
     repeat_region   85813..111887
                     /note="repeat_hit position 155933 - 129859, match 100.%,
                     length 26075"
                     /rpt_type="inverted"
     CDS             join(complement(87000..87392),complement(85904..86338))
                     /gene="rpl2"
                     /product="50S ribosomal protein L2"
     gene            complement(85904..87392)
                     /gene="rpl2"
                     /locus_tag="BAR07_gp027"
                     /db_xref="GeneID:27983540"
     CDS             complement(87411..87692)
                     /gene="rpl23"
                     /product="50S ribosomal protein L23"
     gene            complement(87411..87692)
                     /gene="rpl23"
                     /locus_tag="BAR07_gp026"
                     /db_xref="GeneID:27983493"
     tRNA            complement(87858..87931)
                     /gene="trnI-CAU"
                     /product="tRNA-Ile"
     gene            complement(87858..87931)
                     /gene="trnI-CAU"
                     /locus_tag="BAR07_gt026"
                     /db_xref="GeneID:27983538"
     CDS             88020..94865
                     /gene="ycf2"
                     /product="Ycf2"
     gene            88020..94865
                     /gene="ycf2"
                     /locus_tag="BAR07_gp025"
                     /db_xref="GeneID:27983584"
     tRNA            complement(95423..95503)
                     /gene="trnL-CAA"
                     /product="tRNA-Leu"
     gene            complement(95423..95503)
                     /gene="trnL-CAA"
                     /locus_tag="BAR07_gt027"
                     /db_xref="GeneID:27983469"
     CDS             join(complement(97528..98304),complement(96090..96845))
                     /gene="ndhB"
                     /product="NADH-plastoquinone oxidoreductase chain 2"
     gene            complement(96090..98304)
                     /gene="ndhB"
                     /locus_tag="BAR07_gp024"
                     /db_xref="GeneID:27983576"
     CDS             complement(98635..99102)
                     /gene="rps7"
                     /product="30S ribosomal protein S7"
     gene            complement(98635..99102)
                     /gene="rps7"
                     /locus_tag="BAR07_gp023"
                     /db_xref="GeneID:27983480"
     CDS             complement(100980..101171)
                     /gene="ycf15"
                     /product="Ycf15"
     gene            complement(100980..101171)
                     /gene="ycf15"
                     /locus_tag="BAR07_gp022"
                     /db_xref="GeneID:27983527"
     tRNA            101775..101846
                     /gene="trnV-GAC"
                     /product="tRNA-Val"
     gene            101775..101846
                     /gene="trnV-GAC"
                     /locus_tag="BAR07_gt028"
                     /db_xref="GeneID:27983547"
     rRNA            102083..103573
                     /gene="rrn16"
                     /product="16S ribosomal RNA"
     gene            102083..103573
                     /gene="rrn16"
                     /locus_tag="BAR07_gr008"
                     /db_xref="GeneID:27983595"
     tRNA            join(103868..103909,104862..104896)
                     /gene="trnI-GAU"
                     /product="tRNA-Ile"
     gene            103868..104896
                     /gene="trnI-GAU"
                     /locus_tag="BAR07_gt029"
                     /db_xref="GeneID:27983491"
     tRNA            join(104961..104998,105806..105840)
                     /gene="trnA-UGC"
                     /product="tRNA-Ala"
                     /standard_name="trnA-UGC tRNA"
     gene            104961..105840
                     /gene="trnA-UGC"
                     /locus_tag="BAR07_gt030"
                     /db_xref="GeneID:27983506"
     CDS             complement(105128..105256)
                     /gene="orf42"
                     /product="putative pvs-trna-like protein"
     gene            complement(105128..105256)
                     /gene="orf42"
                     /locus_tag="BAR07_gp021"
                     /db_xref="GeneID:27983511"
     rRNA            105997..108806
                     /gene="rrn23"
                     /product="23S ribosomal RNA"
     gene            105997..108806
                     /gene="rrn23"
                     /locus_tag="BAR07_gr007"
                     /db_xref="GeneID:27983555"
     rRNA            108905..109007
                     /gene="rrn4.5"
                     /product="4.5S ribosomal RNA"
     gene            108905..109007
                     /gene="rrn4.5"
                     /locus_tag="BAR07_gr006"
                     /db_xref="GeneID:27983474"
     rRNA            109224..109344
                     /gene="rrn5"
                     /product="5S ribosomal RNA"
     gene            109224..109344
                     /gene="rrn5"
                     /locus_tag="BAR07_gr005"
                     /db_xref="GeneID:27983567"
     tRNA            109598..109671
                     /gene="trnR-ACG"
                     /product="tRNA-Arg"
     gene            109598..109671
                     /gene="trnR-ACG"
                     /locus_tag="BAR07_gt031"
                     /db_xref="GeneID:27983557"
     tRNA            complement(110224..110295)
                     /gene="trnN-GUU"
                     /product="tRNA-Asn"
     gene            complement(110224..110295)
                     /gene="trnN-GUU"
                     /locus_tag="BAR07_gt032"
                     /db_xref="GeneID:27983585"
     CDS             110631..111893
                     /gene="ycf1"
                     /product="hypothetical chloroplast RF1"
     gene            110631..111893
                     /gene="ycf1"
                     /locus_tag="BAR07_gp020"
                     /db_xref="GeneID:27983596"
     CDS             complement(111840..114095)
                     /gene="ndhF"
                     /product="NADH-plastoquinone oxidoreductase chain 5"
     gene            complement(111840..114095)
                     /gene="ndhF"
                     /locus_tag="BAR07_gp019"
                     /db_xref="GeneID:27983500"
     misc_feature    111888..129858
                     /standard_name="SSC"
     CDS             114845..114997
                     /gene="rpl32"
                     /product="50S ribosomal protein L32"
     gene            114845..114997
                     /gene="rpl32"
                     /locus_tag="BAR07_gp018"
                     /db_xref="GeneID:27983478"
     tRNA            116042..116121
                     /gene="trnL-UAG"
                     /product="tRNA-Leu"
     gene            116042..116121
                     /gene="trnL-UAG"
                     /locus_tag="BAR07_gt033"
                     /db_xref="GeneID:27983551"
     CDS             116233..117189
                     /gene="ccsA"
                     /product="cytochrome c biogenesis protein"
     gene            116233..117189
                     /gene="ccsA"
                     /locus_tag="BAR07_gp017"
                     /db_xref="GeneID:27983578"
     CDS             complement(117386..118918)
                     /gene="ndhD"
                     /product="NADH-plastoquinone oxidoreductase chain 4"
     gene            complement(117386..118918)
                     /gene="ndhD"
                     /locus_tag="BAR07_gp016"
                     /db_xref="GeneID:27983510"
     CDS             complement(119068..119313)
                     /gene="psaC"
                     /product="photosystem I iron-sulfur center"
     gene            complement(119068..119313)
                     /gene="psaC"
                     /locus_tag="BAR07_gp015"
                     /db_xref="GeneID:27983490"
     CDS             complement(119556..119861)
                     /gene="ndhE"
                     /product="NADH-plastoquinone oxidoreductase chain 4L"
     gene            complement(119556..119861)
                     /gene="ndhE"
                     /locus_tag="BAR07_gp014"
                     /db_xref="GeneID:27983544"
     CDS             complement(120094..120630)
                     /gene="ndhG"
                     /product="NADH-plastoquinone oxidoreductase chain 6"
     gene            complement(120094..120630)
                     /gene="ndhG"
                     /locus_tag="BAR07_gp013"
                     /db_xref="GeneID:27983536"
     CDS             complement(120993..121496)
                     /gene="ndhI"
                     /product="NADH-plastoquinone oxidoreductase subunit I"
     gene            complement(120993..121496)
                     /gene="ndhI"
                     /locus_tag="BAR07_gp012"
                     /db_xref="GeneID:27983523"
     CDS             join(complement(123167..123718),
                     complement(121574..122113))
                     /gene="ndhA"
                     /product="NADH-plastoquinone oxidoreductase chain 1"
     gene            complement(121574..123718)
                     /gene="ndhA"
                     /locus_tag="BAR07_gp011"
                     /db_xref="GeneID:27983524"
     CDS             complement(123720..124901)
                     /gene="ndhH"
                     /product="NADH-plastoquinone oxidoreductase 49 kDa
                     subunit"
     gene            complement(123720..124901)
                     /gene="ndhH"
                     /locus_tag="BAR07_gp010"
                     /db_xref="GeneID:27983483"
     CDS             complement(125005..125277)
                     /gene="rps15"
                     /product="30S ribosomal protein S15"
     gene            complement(125005..125277)
                     /gene="rps15"
                     /locus_tag="BAR07_gp009"
                     /db_xref="GeneID:27983502"
     CDS             complement(125626..131115)
                     /gene="ycf1"
                     /product="hypothetical chloroplast RF1"
                     /standard_name="ycf1 CDS"
     gene            complement(125626..131115)
                     /gene="ycf1"
                     /locus_tag="BAR07_gp008"
                     /db_xref="GeneID:27983541"
     repeat_region   129859..155933
                     /note="repeat_hit position 111887 - 85813, match 100.%,
                     length 26075"
                     /rpt_type="inverted"
     tRNA            131451..131522
                     /gene="trnN-GUU"
                     /product="tRNA-Asn"
     gene            131451..131522
                     /gene="trnN-GUU"
                     /locus_tag="BAR07_gt034"
                     /db_xref="GeneID:27983471"
     tRNA            complement(132075..132148)
                     /gene="trnR-ACG"
                     /product="tRNA-Arg"
     gene            complement(132075..132148)
                     /gene="trnR-ACG"
                     /locus_tag="BAR07_gt035"
                     /db_xref="GeneID:27983597"
     rRNA            complement(132402..132522)
                     /gene="rrn5"
                     /product="5S ribosomal RNA"
     gene            complement(132402..132522)
                     /gene="rrn5"
                     /locus_tag="BAR07_gr004"
                     /db_xref="GeneID:27983586"
     rRNA            complement(132739..132841)
                     /gene="rrn4.5"
                     /product="4.5S ribosomal RNA"
     gene            complement(132739..132841)
                     /gene="rrn4.5"
                     /locus_tag="BAR07_gr003"
                     /db_xref="GeneID:27983558"
     rRNA            complement(132940..135749)
                     /gene="rrn23"
                     /product="23S ribosomal RNA"
     gene            complement(132940..135749)
                     /gene="rrn23"
                     /locus_tag="BAR07_gr002"
                     /db_xref="GeneID:27983568"
     tRNA            join(complement(136748..136785),
                     complement(135906..135940))
                     /gene="trnA-UGC"
                     /product="tRNA-Ala"
                     /standard_name="trnA-UGC tRNA"
     gene            complement(135906..136785)
                     /gene="trnA-UGC"
                     /locus_tag="BAR07_gt036"
                     /db_xref="GeneID:27983475"
     CDS             136490..136618
                     /gene="orf42"
                     /product="putative pvs-trna-like protein"
     gene            136490..136618
                     /gene="orf42"
     tRNA            join(complement(137837..137878),
                     complement(136850..136884))
                     /gene="trnI-GAU"
                     /product="tRNA-Ile"
     gene            complement(136850..137878)
                     /gene="trnI-GAU"
                     /locus_tag="BAR07_gt037"
                     /db_xref="GeneID:27983554"
     rRNA            complement(138173..139663)
                     /gene="rrn16"
                     /product="16S ribosomal RNA"
     gene            complement(138173..139663)
                     /gene="rrn16"
                     /locus_tag="BAR07_gr001"
                     /db_xref="GeneID:27983507"
     tRNA            complement(139900..139971)
                     /gene="trnV-GAC"
                     /product="tRNA-Val"
     gene            complement(139900..139971)
                     /gene="trnV-GAC"
                     /locus_tag="BAR07_gt038"
                     /db_xref="GeneID:27983492"
     CDS             140575..140766
                     /gene="ycf15"
                     /product="Ycf15"
     gene            140575..140766
                     /gene="ycf15"
                     /locus_tag="BAR07_gp006"
                     /db_xref="GeneID:27983598"
     CDS             142644..143111
                     /gene="rps7"
                     /product="30S ribosomal protein S7"
     gene            142644..143111
                     /gene="rps7"
                     /locus_tag="BAR07_gp005"
                     /db_xref="GeneID:27983548"
     CDS             join(143442..144218,144901..145656)
                     /gene="ndhB"
                     /product="NADH-plastoquinone oxidoreductase chain 2"
     gene            143442..145656
                     /gene="ndhB"
                     /locus_tag="BAR07_gp004"
                     /db_xref="GeneID:27983528"
     tRNA            146243..146323
                     /gene="trnL-CAA"
                     /product="tRNA-Leu"
     gene            146243..146323
                     /gene="trnL-CAA"
                     /locus_tag="BAR07_gt039"
                     /db_xref="GeneID:27983481"
     CDS             complement(146881..153726)
                     /gene="ycf2"
                     /product="Ycf2"
     gene            complement(146881..153726)
                     /gene="ycf2"
                     /locus_tag="BAR07_gp003"
                     /db_xref="GeneID:27983577"
     tRNA            153815..153888
                     /gene="trnI-CAU"
                     /product="tRNA-Ile"
     gene            153815..153888
                     /gene="trnI-CAU"
                     /locus_tag="BAR07_gt040"
                     /db_xref="GeneID:27983470"
     CDS             154054..154335
                     /gene="rpl23"
                     /product="50S ribosomal protein L23"
     gene            154054..154335
                     /gene="rpl23"
                     /locus_tag="BAR07_gp002"
                     /db_xref="GeneID:27983587"
     CDS             join(154354..154746,155408..155842)
                     /gene="rpl2"
                     /product="50S ribosomal protein L2"
     gene            154354..155842
                     /gene="rpl2"
                     /locus_tag="BAR07_gp001"
                     /db_xref="GeneID:27983539"
ORIGIN      
        1 gttatgtttg gttatgggcg aacgacggga attgaacccg cgcatggtgg attcacaatc
       61 cactgccttg atccacttgg ctacatccgc cccccactag ctacaaaatt acaaaataaa
      121 aagattgaaa tttctaccat taatcatctt tttttatctt accttaatta tgaagataca
      181 aatgaagaga caagaggcat aaatttccaa acttttttat attatataga aaatagaaaa
      241 ttgactcaaa ataataaact gtaaagtcat aataactaaa ggctaattta attattagca
      301 catagtaata atatgatact aaataaaaag gcataaaaaa actttgtgtt ttgttgaagt
      361 caaaaaagga caaaaataac aaattgaaaa actaataaat aacggagcaa taccgattta
      421 ttggaagagg atcggcattg ctcctttatt ttcaaaaact cgtagaaaca aagatcgaaa
      481 tcttatccat ttgtagaagg agcttcaata gcagctaggt ctagagggaa attatgagca
      541 ttacgttcat gcataacttc cataccaagg ttagcgcggt taataatatc agcccaggta
      601 ttaattacac gaccttgact atcaactaca gattggttga aattgaaacc gtttaggttg
      661 aaagccatag tgctaatacc taaagcggtg aaccagatac ctactacagg ccaagcagct
      721 aagaagaagt gtaaagaacg agagttgttg aaactcgcat attgaaagat caatcggcca
      781 aaataaccat gagcagctac aatattataa gtttcttcct cttgaccaaa tctgtaacct
      841 tcattagcgg attcattttc tgtggtttcc ctgatcaaac tagaagttac caaggaacca
      901 tgcatagcac tgaataggga gccgccgaat acaccagcta cgcctaacat gtgaaatggg
      961 tgcataagga tgttgtgctc agcctggaat acaatcatga agttgaaagt accagagatt
     1021 cctagaggca taccatcaga aaaacttcct tgaccaattg ggtaaatcaa gaaaacagca
     1081 gtagcagctg caacaggagc tgaatatgca acagcaatcc aagggcgcat acccagacgg
     1141 aaactaagtt cccactcacg acccatgtaa caagctacac caagtaagaa gtgtagaaca
     1201 attagctcat aaggaccgcc attgtataac cattcatcaa cagatgccgc ttcccatatc
     1261 gggtaaaagt gcaaacctat agctgcagaa gtaggaataa tggcacccga aataatattg
     1321 tttccataaa gtagagatcc agaaacaggt tcacgaatac catcaatatc cactggagga
     1381 gcagcaatga aggcgataat aaatacagaa gttgcggtca ataaggtagg gatcatcaaa
     1441 acaccaaacc atccaatgta aagacggttt tcggtgctgg ttatccagtt acagaagcga
     1501 ccccataggc gttcgctttc gcgtctctct aaaattgcag tcatggtaaa atcttggttt
     1561 atttaatcat cagggactcc caagcacaca aactttctag aactagataa ttgggagctt
     1621 gttattcaac agtataacat gacttatagc cccgtgtcaa ccaatagcaa catcgatatc
     1681 tctgatctta tctatctatc tatctataaa ttcagaagaa tttttttttt gaataaatga
     1741 aataaattcg aaaaaagaaa tgcctatatt tttttttatt tttttttttt tatagatata
     1801 ttattttgat atgataatcc aaacgggttg cccgggactc gaacccggaa ctagtcggat
     1861 ggagtagaaa aattccttgt gaaattgaaa tagttaaaaa attctctccc caagccgtgc
     1921 ctgcattttt cattgcacac agctttccct atgtataaca tcgaagactc cctaaaaaac
     1981 gctaaaaaag tgaaataccc agttgatcaa cctttattag tcttattgca cgaacattta
     2041 atagaaatta atgaattttt ttgttatcta ttcatcagtt aggaaaaatt tcgaatttat
     2101 catgattaac caaatcgtta atacaaataa tatcaaaata ccaaacccgc cccctatata
     2161 acctccgcga aggaaacaca gctcttggaa agattaaaga aagaacgtgc tcttcctccg
     2221 taaagaattc ttccaagaat tccgagccta atcttttcaa aaaaacgcgc acagtacttt
     2281 tgtgtttacg aaccaagctt ttaacacaag aaacccgaag tatatatttt attctataca
     2341 aactcttttt ttttgaagac ccgctgtgat aatgagaaag atttctgcat atacgcataa
     2401 accggtcgat aatataagaa tctgaggaat cggcccaggt cggcttacta atgggatgcc
     2461 ctaatgagtt acaaaaacgc gccgtagtca atgatccaat cagaggaata attggaacgg
     2521 ttgtctcgaa ctgcttcata gcattatcga ttagaaatgc attttctagc atttgactcc
     2581 gcaccaccaa agtatttagt cgccccctgg aaagatagcc cagaaagtag atataatctt
     2641 tgtataagtg gtttatatga atccttccgg gttgagacca cacgtgaaaa tgccattgcc
     2701 ataaattgac aaggtaatat ttccatttat tcatcagaag aggcatatct tttgaagcca
     2761 gaacagattt tccttgatat ctaacataat gcatgatagg atgcttgaac aaccataagt
     2821 tgtcctgaaa atcattaaca aagacttgga caagatcttc tacttttcca taaaaagaaa
     2881 ttcgctcaaa aaggagtcct gaagatgttg atcgtaaatg agaagattgg ttacggagaa
     2941 aaaagaagat tgattcatat tcatatagat gagaattata taggaacaag aaaaatcttg
     3001 gcttacttgt tgaaaaaatg gaatttgatt tctttggagt aataagacta ttccaattaa
     3061 aatactcatg aagaaagaat cgcaataaat gtaaagaaga ggcatctttt acccaatagc
     3121 gaaaggttcg aaccaagatt tccgggcgaa tggggtaggg tattagtaca tctaagacat
     3181 agtgtaaatg tgagaaattg ttctcgaaaa aaggaaatat tgaatgaatt gattggaaat
     3241 tatgagattt cgccatttct ttttctttcc cttctaagaa agctactaat cgtagggaaa
     3301 atggaatttc cacaatgact gaaaatccct ccgatatcat ttgcgaataa aattgattgt
     3361 tgtgtccaat aaattgattt ggattagaat ccttagcata aatacttaaa tgaatccgtt
     3421 gatacgtccg actaattaaa cgtttcacac ttagtgaact agatttattg tcataacccc
     3481 cattttccaa cggaatcgtc gatctattta aaccgtgatc atgagcaagt gcataaatat
     3541 actctcgaaa aagaagtggg tataggaagt tgtgttgctg agatctatct agttctaaat
     3601 ggatttgata ttctttcatt tgaaacattt gaaattagat tgcaacaaaa ggtaaggtat
     3661 ttattggatt atcaaatgat acattgggtt atcaaatgat acatagtgcg atacagtcaa
     3721 aacaaagtat tgtagtaaaa aaaaatggat accttggaaa cgggtaaact cattaccgga
     3781 ttctcgattt tctcattttt gaattggttt atgtttatgt ttgttatagt ataaataggt
     3841 ggttaggaat cctttatttt tgcaatccaa ccgctctttt gattttggaa aacaaaatat
     3901 ctttatcaat atactgcttc ttctacacat tcatctccaa cccataatag ggacaaactc
     3961 atagttagga ctcattaaaa aatcgctaat cgactcatgg aaaacccctt ccccgcatta
     4021 ggaactaata tctttttaac gtttaattag atcggggaat tattcaaatt caattcagaa
     4081 gagaagctcg ttccttttta ttttccgaga attggaacca taaggctcta tccatttatt
     4141 cactcgaccc aactttgaat tcactttttt gttctgcgcc aacaattcaa accctatttt
     4201 gaagccattg aatcagaata aaatattctc aaaattttcc attgatacga catgctggtt
     4261 tttccattca ttcctttcag gatcagtcgt ggtcttacaa actctcccga tggtatggac
     4321 gaatcctttg tttcatataa atgtgtaaaa gatgctagcc gcacttaaaa gccgagtact
     4381 ctaccgttga gttagcaacc cgaataattc gaatgggtgg atacaatcgg aataaaaaag
     4441 aaataaaaga aaagaaatga aattgcacaa cggaatcaaa atattaaatt agcaagaaat
     4501 cgactaacaa aatttagaat cgattgggaa cataaaaaaa agacttcttg tataacagtg
     4561 aatccagcga acccattact ttaattttga atgaagtaaa gaaaaaaacc gaacctctgt
     4621 tacggagata aataggtacg tagataaatg gatccgttta tccttatcca cgatcgaatt
     4681 atcgttgttc gatacgctgc tgtcaatatg acggtgaatg ttgaatatta atgttaagaa
     4741 aaaaatctaa aaaaatgaaa tggcgaaaac aaaaagaatg gatttattaa tttaattaaa
     4801 ataaaaaaat atatatatat aaaaaattaa ataaataaac aatatagaaa agaaataatt
     4861 tcgaaatgct tttgaaaaaa aaaatcgaaa agaaagaact tgcgttagat ttgcactaca
     4921 tatttactat acataaatac aaatggatac atagctatag ctcaaagaat aaaaaaaaag
     4981 aaatctcagg ttgacatgga ttcaatcaat caatataagt gaaataaaca agttgaatcc
     5041 cttgttttgt gatttgttaa tagatttaca acgacaaact ataaaacgcc cggtttcgat
     5101 tgcgagtaat gtaaattttc gatttctcga cccaattagt tcgttgtatt catttgatct
     5161 tttttatttt ttatatgcat cttatatcaa taaaattcta gcaataaaat ggatttttgt
     5221 tcttcttctt attttttttg tccttatact tccagaacat gatactttat gggagcaata
     5281 ttaaatagga ataaaaaata ggtatgaata gaacaaaaat aggggggaat aggaaagaaa
     5341 aagttataca aaactatata ggagtcatcc acaccctctt tttttttatt ttatatcctc
     5401 aatgcaattt cgtttaatta agatgaagtt ccttaaaaat cccagccttc cttgaaatat
     5461 catgaaccgt tcctgtaggt tgagcgccct tgtcaaggaa atctaaaata gcaggaagat
     5521 ttaaatgggt ttgattattt atcggatcat aaaaacccac tttccgaaga tctcttccct
     5581 ctcttcggga tcgaacatcg attgcaacga ttcgataaac agctcattgg gatagatgta
     5641 gatgaacaat acccccccta gaaacgtata agaggttttc tcctcgtacg gctcgagaaa
     5701 aaatgattag aaattatgtg atttaagtcc ttctttttcg aaaaaaaaaa aagcattcgt
     5761 actctcataa ctcaagttgg ataactttta aatagcccaa aagaaaatct ttagggattt
     5821 ctttttttga gtggtctcta accccttttt ttgtttgtct cgtttcgaat cgattttttg
     5881 attcttaatt cccattctga tctaattgtt gagacaattg aaaacggtat ttccttgttc
     5941 caggatcctt tttatctttg ccttgaatca ttgggtttag acattacttc ggtgatcttt
     6001 cgttttcaaa aatggcggca acacacccct ttttgcgatt tttttctatc aaagaatcat
     6061 acgaacaatt gattcctgca tgatacactt ttcatcgaaa gagttttacc aattccaaca
     6121 aattgtcgtt ttggatttca aaattgctcg aatcggatcc tttcaattta tatatcgaaa
     6181 atatacttac gaagtttgtt acaccttatt cattggtatt aaccctagat ccttgcccct
     6241 gcgaaatgaa caaatacttt ctgctcaagc tccatcatgt cctatttaca ctacacccca
     6301 acaaaaaacg agaattctag tagaacagaa caaagtatgt cgagccaaga gcccattcat
     6361 ttctagataa tctacaatct aaaatggcgg atgaaaaaaa aaatccacag cggatcgtgt
     6421 ccttcaagtc gcacgttgct ttctaccaca tcgtttcaaa cgaagtttta ccataacatt
     6481 tttctagttt tgaaccggta tgtaattgat tcaattatgg aatcatgaat agtcattgtt
     6541 tcggtcaata cccagtcctt tttccttcga tataaaagga atagttagtt aattgatgag
     6601 gaagaagcct cagtaagaat tgaatttcac cctctatttt aattttattg catgaatgca
     6661 atatttcttt ttatttcgaa ataaaacaaa aaagaacacg aataaaaata aaaagaaaat
     6721 aaagtaaaaa gtaaataaga ggataaagat atatgaatgg accccgtctc aattattaat
     6781 tattattaaa tccatttaca attattaatt agagccaaac atcaaatacc tccagctcaa
     6841 agaaaattca tccatatgaa actcgattga ttatgagatc ttacatcgct cactaactcg
     6901 tatggacccc actcccaatt cattctgggg gatgattaat cataaataaa aataggatcc
     6961 tatttgatac gggatgctag actcttttgt atagataaaa agcaaaaagg gtccagatta
     7021 cgtcattctt tactataatt gttcttttac cctaaaccgg tcttagaaac tgaattccat
     7081 tgattgaatt caaacagtac cacgaatacc ctcttgttta gatttcaaga aatgaaataa
     7141 aaaattgggg ctgtcttatt aaaaaaaaat atatataaga aagatagagg ttttcgcatt
     7201 tcgatttcga atgtatcctt gcaaattcac ggaggtaggg tatgtaagga ttttttaagc
     7261 cactccactc acttacatat caaagtgaaa gggaggggga gggcccatcc tacttttttt
     7321 gaattcaaac tcttgtgatc tatgttgcca tcttacttgg atcacaaatg gattccgttt
     7381 tattttcgta ttatttgaac tcgattcaat ttatgaaaaa acatcttatt cagagaagag
     7441 ttttgaaaat tcgaaacaag aagtctattt tatcaaaaat tagactctta aaaaaattat
     7501 actctgaaag agaggttgct caaaaaagta atttggagtc tgatattcgg atatatataa
     7561 gaggtcgctc tgggacggaa ggattcgaac ctccgaatag cgggaccaaa acccgttgcc
     7621 ttaccgcttg gccacgcccc atttgaattt cttttctatt caatactaat aaacactaat
     7681 attggttgtt cgtcaattcc cggccaaatc tctatggaat aaattcgatt tttttttaag
     7741 attttgacaa ttttgacaca agtagatgca gaattaaact ctatttattg atcattacat
     7801 agaattcaat taagatattg tatgaaagta tgatttcttc tattctctat gtgagaattg
     7861 aaggattttt gttttgattg gtttgattgg ttcggttcaa agaagtattt tttttgtcta
     7921 ccttactttc ttttcgtcat ttttagctta tatcaataac atattttaac taaatcaaaa
     7981 tacaattatc tccaagaaca aaatgtttgt tatgcttaat acctttagtt tgatctatat
     8041 ctttcttaat tctgcccttt attcgagtag ttttttattc ggcaaattac ccgaggcgta
     8101 cgcttttttg aatccaattg tagatgttat gccagtaata cctcttctct tttttctctt
     8161 agcctttgtt tggcaagctg ctgtaagttt tcgataagat ttttaataat gtccgagaaa
     8221 aattcatgat ttattcaagc tcgagaaaaa aaattctaac aattgataag accagatgag
     8281 tcttccaatt tgaatgaacc ctcaagtaaa atagtaaaat tcttgggcag acacgataaa
     8341 tttagatttc cccatttcac gattctgacc ctttttttca ctgaaagacc ctgttagagt
     8401 ccgccacaat atcgaagtcg aattgtgtta atttcgaaaa ataaaaagtc gtttgtattt
     8461 ctatcaattt gaaaaaccgt ttcatttctt ggtgtcaaaa taggatatgg agtataaaaa
     8521 tagagaatct attctctttt ccccccccaa aaaaaaattg gagattgtgt aatgcttact
     8581 ctcaaactct ttgtttacac cgtagttata ttctttgttt ctctcttcat cttcgggttc
     8641 ctatctaatg atccagggcg taatcctgga cgtgaagact aaaaaataag aaattttgct
     8701 ttactttatt cttagaaatg cttttaggat ttgattttat ctattctaca tctttaacta
     8761 gtcaaataaa aaaaagcaaa agggttcgct aaattcgaat ttgaaagata cccagtcagc
     8821 gacggaaacg gaaagagagg gattcgaacc ctcggtacga atagctcgta caacggatta
     8881 gcaatccgac gctttaatcc actcagccat ctctcctaat tgaaaaaaaa aaaaataata
     8941 ataattacta tgttacctta cacaaaagat aatgcttgaa aaaagggccc ttctttactt
     9001 taactttatt atatagctta tatatttttt attgtatttt gtattgtatt atacagatgg
     9061 atacaacttt tatcagcaat tccatttttt atttctagaa aatgaaaata aagaatggcc
     9121 ttgaaagaga tatctcgaat caaaatagaa aaaaataaag aatatctctt tacaaaatta
     9181 caaaaggcca tttttttttt tattttcacg gcctggtctg gtcagtaccc agccgggcct
     9241 ttttttgttc caatgaacca taccgccaaa tcatagaaaa aatgatttag atggaatcaa
     9301 agtgtcattt cttattcttt attattcttt tgtttcttct tctttttttt atttaattta
     9361 cttttactgg atactcgaaa aaagggaaaa acagaacgat gtattttttt ttgcacaatg
     9421 cattttatgt tatggcttaa attgttttgt cgagccgtat ctgtcaaaat tccttcaaga
     9481 acaaaatttg ttattttatt tagttattca atttcgtttt ttattttgaa acaaaataag
     9541 tcctcttttc ctaatttcat taggactcct aacaaacacg tcaatactct aagctctaat
     9601 ttgcatttca tgattttttt ttatttctgt cctatattga ttacgtccga ttcccttgtt
     9661 cgacaaaagt cccatttcta tacaataatc gtattgtagc gggtatagtt tagtggtaaa
     9721 agtgcgattc gttctattaa tcctcttaat agttaagggg ttcttcagtt tcattcatat
     9781 tctgatcaaa aactttattt cttaaaagga tttcatttga atcctttacc tctaaatgga
     9841 agattcgagg aagaatatcc attctcgtga tttgtatcca agggtcttca aatttggatt
     9901 atgaaattac gaaacataat ttttgtgaat ttggaatttg atcaatcttt ccaattgaat
     9961 aagtataagt aagggatcca tggataaaga tagaaaagtc tatttccaac cgtaactaaa
    10021 tcttcaattt ttgttttgca tagggtatat tgaagcaaaa tagctattaa acgataactt
    10081 tggtttacta gagacatcgc catattcata tcctattttt ttagctcggg agaaagaaaa
    10141 cacttttcct aaggattctc tcaaatagaa atcgagaacg aagtaactag aaaaattggg
    10201 attgttataa cggcactctt ctagagggat catctagaaa gcgaattgtt ttgaatacat
    10261 tcagacaaaa aaagcggaca tagatgttat gggtcgaatt ttttgatttc gtccccgtct
    10321 tatatcttgg gaatttttac atcttccata aaggagccga atgaaaccaa agtttcatgt
    10381 tcggttttga attagaggcg ttcaaaatgg tgaatcgacg tcgactataa cccctagcct
    10441 tccaagctaa cgatgcgggt tcgattcccg ctacccgctc catatgataa tgatatcaat
    10501 cattatatca attcagcgat gcattaattc aatttgaatt aatgcatcac tgaattaaat
    10561 acgtaattct ggaaattctc tcactgattc tttatggtat tttttccgaa caagagatag
    10621 gaaaaaaaaa tgcgaaaaaa acaaattagg aatgaaaggc gtccattgtc taatggatag
    10681 gacagaggtc ttctaaacct ttggtatagg ttcaaatcct attggacgca atttagcaat
    10741 ttatttgcat ttccatagta taatatatat attctatact ttgcatatga tataatatga
    10801 tattattata ttaataaatt attcgattcc aaattttcaa ataaaaaaag taaaattacg
    10861 tatatttata tcttatttag ccttatatct tatttgactt atatcttatt tatttatttt
    10921 attaatttaa taataatcaa tattaaataa agtactataa agataatgat agatttttta
    10981 tttataattg ttcctgaagt agaaagcgtt ccatttgttc ctgaatagct tctttcaaaa
    11041 gggcttccgc ttcctcggtg aatgtcttag tagaagatat gatttcttgg aactgaggtt
    11101 tatttgtttt taaataagta cgtaactcaa cgagaaattt tcttacctgt ccaatttcta
    11161 atgaatcaag ataaccattc gttccagtat aaatagtcat tatctgttct tcgaccgtga
    11221 gaggggctga ttgggattgt ttgagcaact cacgtaatcg ttgacccctt gccaattgat
    11281 tctgagtagc tttatcgaga tcagaagcaa attgtgcaaa ggcttctaat tctgcgaatt
    11341 gggccaattc caattttaat ttgccggcta cttgtttcat agctttaatt tgagctgcgg
    11401 atcctactct ggagacagaa atacccacgt taatagcagg tctgattcca gcattgaata
    11461 gatccgcgga taagaatatt tgtccatctg taatggaaat tacattagta ggaatatacg
    11521 ccgaaacatc tcctgattgg gtttcaacta ttggtaaagc ggtcatactt ccttcaccta
    11581 actgagaact taatttagcg gctctttcca aaagtcgtga atgcaaataa aaaacatctc
    11641 ctggataagc ttcgcgaccg ggtggtcttc gtaatagaag agacatttgt cgataagcct
    11701 gcgcctgttt ggagagatca tcataaatga ttaaagtgtg tcgttcacgg tacataaaat
    11761 attcagccag agaagctcct gtataaggag cgagatattg taatgtagcg ggggaatccg
    11821 ccgtttcggc taccacaata gtgtattcca tcgcccccct ttcctggaaa gtagtcacta
    11881 cctgagccac agaagatgct ttttgaccaa tagctacata aacacatatt acatttttcc
    11941 cttgttgatt gagaatcgta tccgtggcta ctgctgtttt accagtctgt ctgtcgccaa
    12001 taattaattc tcgctgaccg cgtcctatag gtatcattga atcaatagca ataagtcctg
    12061 tttgaagagg ctcatatacg gaacgtctcg aaataatacc tggagcggga gattcaatta
    12121 atcgagattc agaagctgaa atttcacctc gaccgtcaat aggtttagcc agggcattta
    12181 taacacgacc caaataagcc tcgcttactg gtatctgagc aatttttcct gttgctttta
    12241 cagaacttcc ctcttgtatc cttaaaccgt cacccattaa tacaacacca acattgtttg
    12301 attccaaatt cagagcaatg cctattgtac cctcttcaaa ttctactaat tcacccgcca
    12361 ttacttcatc aagaccataa atacgagcga tgccgtcgcc tacttgaagt acggtaccga
    12421 tatttacaat cttgactgct ctattatatt gctcaatacg ttcacggata atattactaa
    12481 tttcgtcggc tctaattgtt accatgagta taattttttt tttagttaaa gaaaaaaaca
    12541 atgcctacag gaaaaggact aatcagttat ttctgccatc gcctcaaacg tgtcaatatt
    12601 ctcactaacg gtacgtaaat gtaactcctt gttcaaagaa ctgttcaggg tgcctcgcgc
    12661 tccttttaaa acttgttgga aaacctgttg tcggacttgc tgaatcgctc tttggtggtc
    12721 aaaacgaatg gtttcatttt tgtaattttc taattcttcc aaagtcttat aagttgactt
    12781 aatcaaattc aatttttctc gttctatctc cgagtatcca ttcactcgaa attgatctgc
    12841 ttccctttcg actttccgta agcgagcccg ggctttttcc agccgttgaa tggccccccc
    12901 ctgcagttcc tctgaatttc gaatagtatt caggatcttc cgttttcgat tatctaataa
    12961 atcacttaat gaaagtagat tatctttcca ttcatctcaa aacttacatg atcccttccc
    13021 gaaccaaaca tgaatttttc gattcatttg gctctcacac tcaattactt caacttttta
    13081 agtatggggc aattcccata tctttttttt taaaaaaaat gtaatgagcc tatcctctac
    13141 ctctcttctc tattcatatt ccaagatgtc gcgactaatc actaatcaaa gaccagaata
    13201 ttttgaggac tcttctgacg gaacaaaaca aaaatattga attgtcagca aagttgttta
    13261 tttttttcgt caaatccaaa gaattcttct tactttatat tatacacagg tcaccgattc
    13321 agcataaaaa gcggttgatt taaatatttc aaatattttg cattccaata aaagaaaagt
    13381 ctcaaataat tttatcgaca tgagtgtttt atatcgaaaa aaaaaaacaa attccaatta
    13441 ttaattttgc aaacatttct attctatatt aatagagtag tagaaagagt accatgctgc
    13501 gtctggactt caaacagttt ggtttagctt taaccatgtt aatgacccca cactattggt
    13561 ttggttgata gagaatcaaa gtagatttac caatgaatca cgaaatgcta tggttcttaa
    13621 atatgatttg aaattgattc agaagtaatt cgcggaatcg tgcacctttt tcgatctagt
    13681 tctaatgaaa aaaagtacag ctggttggat ccagcctatt cttgaaataa acaactcgca
    13741 cgcactccct ttccaaaaaa gatcaataca ccaaggacta cacttagatt tattggattt
    13801 gttgctaaaa tatcggtatt aaacccgaaa ctcccggcaa atgaccagcg aaccaaggaa
    13861 acgaaagaat cggttatatt tttcatatta tctcctcttt tagatagact aaaaaaaaaa
    13921 tacgtaattt gcatatttat aggattaaac aaagggattc gcaaataaaa gtgctaatgc
    13981 tacaaccagt ccataaattg ttaaagcttc cataaaagcc agactaagca ataaagtacc
    14041 tcgtattttt ccctccgcct cgggttgtct cgcgatacct tctacagctt gacccgcagc
    14101 agtaccttga cctactccag gtccaataga agcaagcccg acggccaacc cagcggcaat
    14161 aacagaagcg gcagaaatca gtggattcat gataagttcc tcgcactaaa ataaagaaat
    14221 agttaatgat acaatcgtcc aatgaattat gacttaatta ttccatcgct aagattcatc
    14281 cagtcgaaat aactaagaac tcggaattga agtaataata atattagtat taaaccataa
    14341 aagctacttc gatatctctt ttttagttcc gatccacagg atttttgtga atccatacga
    14401 cttttgttct tccatttctt ctttccaaac ccttttttta attcttcgtt cgttagtttt
    14461 cttgatttca tcgctttatt cattcacatt caattcacag gcaaagacga aaccgaagaa
    14521 tttctattgg aatctctatc taagttcaca atagtagggc ggattagata tatctttagt
    14581 tgatatataa ctatcaatat ctaatatcat atatacatgt ctttcttcca taacgtaaac
    14641 caactattca tatcttagat tcaaactatt cgtatcttaa agtcaatcgt attctagaat
    14701 cattcttgga accatacaca agagttggct tagagtcatt agatcccata tacccaattc
    14761 tgttcccctc tcccaatcaa cccatttttt atgaatctcg tttggcgaat cattgcatag
    14821 aaataaacat aagtatttta ttccggtaag gtcattcact ttaattattt aattatttat
    14881 taatattttc ttttggtcaa tcgttgaatt gaataaaatt aactgaaatg ggaatcattc
    14941 tagaaagcat ctttcttttt cttttttaat cacacgccgt gtaaattgtg atactatgat
    15001 actataagaa tttttatatt aagaattttt attcaaatac tgactcctta tatttgaatt
    15061 gaatgaacaa aacaatagaa tgataatatt cattggcagg agtatgatat aataaagcca
    15121 aacattaatt ttaggaaaaa gatctttttg atctctttcc ttttttacaa ttcccaaata
    15181 tcttaatttt tttttctatg actcttggtc gtatatcccg tatttgtcta tttctatttg
    15241 tatattgatg tttcctaagt gtattatctt tagttacgca tacactgcgt tattctaagc
    15301 taaaaaaaaa aagagactat ttcgaaaacg agtcaatgat ggccctccat agattcgcct
    15361 atataagccg ccgctaaagt tgcaaaaata agagcttgaa taccgcttgt aaataatcca
    15421 aggaacatca caggtatagg aaccactaaa ggtactaaag aaacaagaac aacaactact
    15481 aattcatcag ctaatatatt cccgaaaagt cgaaagctaa gtgataaagg ttttgtgaaa
    15541 tcttctaaaa tgttaatggg taaaagaatt ggagtcggtt gaatgtattt actaaaataa
    15601 cctaatccct ttttagaaag acctgcatag aaatatgcta ctgacgtgag caaggctaaa
    15661 gcaacggtag tattgatatc attcgtaggt gcagctaact ccccatgggg taactgtatt
    15721 attttccaag gtaaaagagc accggaccaa ttcgaaacaa aaataaatag aaacatagtt
    15781 ccaataaagg gaacccatgg accatattct tctccaatct gagttttgct cacgtctcga
    15841 ataaattcaa ggacatattc aaagaaattt tggccggcag tcggaatagt ttgtggattc
    15901 cgaacagcta taagggctga acctaataag atagcaatta caacccaaga agtaataagt
    15961 acttgggcat ggacttgtaa acctcctatt tgccaataga aatgttggcc tacttccaca
    16021 ccggatatat cgtataaccc ttttagtgtg ttactggaac atgatataac attcatattg
    16081 ccctctaaca gaaatagaac ttttaaaaga attattttga ttcaaccctc tccttttcaa
    16141 cttgtatact ttaattagaa ttatccgttt tgaatacccg ctaatcacat aatatccact
    16201 tccaaaaatc catgtagtta ccaaaaaaat tgatttatct tattattaat aaaggatttc
    16261 gtatatagct agaacaaccc tcacaaattg caaatacaaa tttattaaga attaatcgga
    16321 ttgaagctat agcgttatca tttgctggaa tcaaaatatc tgcgagatcg gggtcacaat
    16381 ttgtatcgat taaacaaatt gttggaattc caaaagcgat acattctcga agagccgtat
    16441 attcttcttg ctgatcaatg atgattacaa tatcaggtac cctcgtcata tattgaatcc
    16501 cgcccggata cgtttgcaag cgtgataatt gtctcttcag gatagctgca tccctttttg
    16561 gaagacggtt gagtctcccc gtcttttgtt ccgttctcaa atccctgaac ttatgaagtc
    16621 tcgtttctgt agtggacaaa ttcgttaaca taccaccgag ccttttttta ttaatataat
    16681 ataatgacac cgggttctta ttgcagctcg tgctactaaa tccgctgctt tataacaagc
    16741 ttctgataaa aaacgagcag ttcttgtccg atttgtaata tgaatacctt tatgttttgc
    16801 tgagatataa ggtgacattc taggattcca tttcctagta ccatgaccaa aaggaattcc
    16861 tgcttccagc atctcttcaa aattgatatt ccactatctt cttgccattt ctccccatac
    16921 ttcctctttt ttttatcaaa aaaagatttg ataaaaaaaa gagacgaggt gccctgaaat
    16981 aaataattgt tcaaatggaa ccttctcttc taccagagat tggccattga tacacaatcc
    17041 aggccattca ttcctttcat tactttctat tcgttattat ctttcttttc ttactattaa
    17101 gaaatcaaag gatccaaaat agttaagaga atccgctcct taggactcat ttaatcctct
    17161 aaatgattgt tctgatgtat catgtaaagt ctttgaaatg caaaagtcta ataattctct
    17221 gtggtgtaag aaaatatcta tcagcccccc ccgaataatt ttttttttgt ttcaaaaaga
    17281 atattgttat gctgccgtga acagtgcact aatgctttga atccggtacc gacgggtatc
    17341 atccccccca gaacaacgtt ctctttcagg cctttcaacc agtcgatacg accccggaga
    17401 gctgcttttg ctaaaacccg agcggtttct tgaaaacttg cttcagatat aaaactttga
    17461 gtattcagag atgctctcgt tattcccaat aatatagctc gataacagat cgcttcttcc
    17521 aaagcacgcc ccgttcgctc cgctcgtaac aatccaataa gttcgccggg taaaaaaata
    17581 ttagacattc catcttctga aaccaacacc tttgatgtta tttgacgtac aataatttcg
    17641 atatgtctat tatggatttg gaccccctgg gatcgataaa ccttttggat cttattaacc
    17701 aaagagatac gactttgcac tatagttagc tcagcaccaa ttaagaatcc ccaaggaatt
    17761 ccaagaattc ttgttatacg cgcgttccaa ccctcaactc ttttttctag gttcatcgat
    17821 attgaatcaa tcgaacgcac ttctaacact tgttctactt ttggaagacc ctgcgttata
    17881 tcaccagatc ttgatttttc atatataaat gtaattaatg tatctccttc ataaaggatt
    17941 tctccataat gcccatgaac agttgctcct ggagtagcca aataaggctt agcggatctt
    18001 attactacag agccagcttg aacaattaaa acttgacctg atttgaggtg tggtccattt
    18061 gtggctatac atatattttc acaaataaac tgcccaagac tcattattgt ggacatttcc
    18121 tcacaataat tatgatggat aaaataccaa ttcaaattaa ctggattcaa aacaatctta
    18181 ctgtctggat caggattata aattctctcg ttttcatcca ttaaataaaa tttacgtact
    18241 tgaaaagtct gttttaaatt atcaagtttc aaatagttag ttaccgaaat cggattataa
    18301 gttattaaat agtaaaatga ataaaaattc gcaatttgaa ggactgttcc taagggtccc
    18361 aacgaattgc taattggaat tagggggtct ttttgaatgt gaattgattg ctttatcaca
    18421 ttatgatatt tgatatcgtt gaatggaccc attcgaaaac aattagatga tgacaaaatt
    18481 atcaaaggct ggcattcctt atttctattc aacaacgtat gaatagttcc ttgattttgg
    18541 ctaagtgatt gttgaaccct tgccttgaaa taaatggagt aaaacagatt tatattggtg
    18601 cgatctggac cattatcaga gatcaatcct gaacttgacg gagcattcct ttttctgata
    18661 tacgaaatat gggattgcac taagtcgatt cttaggaaat ctcgaatcat accgtttgta
    18721 cttacttcaa caaaggaagc acagacctct tcgacggaag aacttttttt gtcttggtcc
    18781 caattcaaga ctaaacaagt tcgaactaat tgaatacttg tgtcagaaat accccgaaag
    18841 ggtttgccct ttccataaag gatataattg acaactcgaa ggtgcatatt atccttttcc
    18901 cgcagcagat cctgggggaa gagtgttgct aaattgatac cgtttgctat ttcatatgtg
    18961 actacgggtc gaacaaaaac aaaatgcttt ttcttggtag gtgtgatccg ttggacatag
    19021 atccattttt tcaatttttt tgattcccgg gtggattcct taagttcttt ttttcctgtt
    19081 tccggcggta tcaagatgcc actgtgtcgg gatatcttat ccgtttcccc aggaaaatgg
    19141 atatccccag aaaaaatttt gagttcaatc cttttttttt ttttctccac tcggaccaat
    19201 ccgcccactt ggcttcttct atttaaagcg attcgggtat ctactccaat gatactatta
    19261 ttccgtacca ttacgtaaga agattcgggt aaaatatgca cttcctcggg aatgaaaaaa
    19321 aagcgatcaa ttttcatttg aaattttggc ttaatttttt tgactcctcg atactcaatc
    19381 aagtcctctt ttttgacgat tgaatgcgcc cctatagtcc catatttagt aattcctgaa
    19441 ttttttcttc tgtatcgagg atcatcaaaa taagcaagaa tactattttt acggaaaata
    19501 ccctttatgg gtatttcaat cgagatacct gaatggggca ttagttcttt ctcttgttct
    19561 tgaatggatt ggaacggaat gagaaattga tttcttcgcc tttttgccaa taaatcagaa
    19621 ttcttgtgga gaattgcagg atgtatgaga ttacaatgac caatacctat gattcgatta
    19681 aatcccgaat aatcaaaaat actatcctct tttttatcag aaaaatctga cctaattaat
    19741 tggtgtctca cttgatcatt attcactgat aagctagaaa tatatcttcg ttcgacagaa
    19801 cgagaatgga tgttcagttg atcttgatcc ttgtggagtg aaaaagaaac tacaccggat
    19861 ccgcatgaac ctcctgataa tatccataaa tgacttgttt ttggtaagag ccggacatta
    19921 ctatattgaa attcgggtgc atggtacacg tcggtactcc agtgcatttc tccctctgag
    19981 tcagaataaa tatgttttcg aaccctctcc ttaaaattca aagtgtatgt tcccgcccga
    20041 atctcagcaa tcacttgttc tgattctaca tattgatcat tttgaactaa aagaaagctt
    20101 tttggtggaa tagtcacctt atgcataata tcttcactct caataattac atacaaatct
    20161 atatcacata gaaaagcagg atgcccgtgc cgggtacgtg tgggatggac taaatcctca
    20221 ttgaatttta tttttccatt agagggggct cgcacatgtt ctgcgatgcc ccctgtaaat
    20281 actccgccgg tatgaaaagt tcttaatgtt agttgagtcc ccggttcccc gatggattga
    20341 cccgaaataa tacctacagc ttctcccaat tcaaccaggt caccatgagt gggactccga
    20401 ccataacata atcgacagat ccaagaggta ctcctacaag taaagggggt tcgaatagat
    20461 attgcttgtg ttcgaaaggt tatgaatcga ttgacgagtc caatcccaat atcttgattt
    20521 cgaatggcaa tgcatcgggg gcctatatat atatcgtctg ctaatacacg accaattaat
    20581 gtttggctaa aaactctttc cgacatcatc cggttttgag gacttacaga aattcctcgg
    20641 atggtgccac aatctgttct acgtacaaca atgtgttgaa ctacttcaac aagtcggcgt
    20701 gtaagatatc cagcatctga tgttcgtaca gcggtatcca caactccttt gcgggctcca
    20761 tagcaagaga ttatatattc tgttaaagac agtccttcgc gtaaattgct ttgaatgggt
    20821 aaatcaatca tctgcccttg gggatcagac attaatcctc tcatacccac taattggtgg
    20881 acttgagatg catttcctct agctcccgaa aaagacatta tatggactgg attaaaggga
    20941 tctgtcatcc taaaattagg attcatttct tgtcgcaaat attcacttgt agcataccat
    21001 atctcaatgg attggcgcag tttttctacc gcgtgtacat tcccataatg atggtgtttt
    21061 tccaaaataa aactttgttg ttcagcatct tggactagcc atcctttaga aggtatcgtt
    21121 aaaagatcat caattcctaa tgaaatggat gtagcagtgg cttgctggaa acccagagtc
    21181 tttacttgat ccaggatgtg tgatgtatat gccattccga agtgatctat taacctgcta
    21241 ataagtcgtt taatggcagt tccatctatc attttattgt gaaagaccag acccgcccgt
    21301 tccgccatag gtacctccat attccgttga gtaggattcg acaatggatt tgagtcaatg
    21361 attggaaaac ttccttttct cgatcttgat tcgtgtagaa aggtccagaa ctacggtcct
    21421 agttgaatcg gaaaggcccg aattcacatc ggtgttatag aattacttag cttagacacc
    21481 atatgattag gtaccgtatg agcaggcccg gcaaaaacct tgtatcgctt cttcgatttc
    21541 tcgataaaga gaaatatgac caacggtggt tcgaatgtat atacaaagaa tttctttttt
    21601 tacacttctt actattagat aatgtccata aatctcatga taggtaccca aagattcata
    21661 gtgaacttcg atgggagctt cccttgaagc aataacgcgt tgatctagtc gccaccggag
    21721 ccacagagga ctatctaaat tgattctttt ctgccgaaaa gctccaattg catcatagga
    21781 attacaaaaa aaggggtctt tcgtataatt atagctatag ctactatcgc cacttctttg
    21841 attttgatag tttcttcgat tacatggatt atacctattt gcacaaatac ctcgaagatt
    21901 cctgctcgtt aatacataga gtccaataag catatcttga gtcggtacag aaatgggatc
    21961 cccaatagca ggagacaaga gattcatatg agaaaacata agtaaacgag cctccgcttg
    22021 agcctctaaa gataaaggta catgaacagc catttgatcc ccatcaaagt ccgcattgaa
    22081 tcccttacag actaacggat gtaaacaaat agcacgtcct tccactaaaa cgggctggaa
    22141 tgcctgtatg cctaatctat gcaaagtagg cgctcgattc agcaatacag gatgtccccg
    22201 cataacttcc tgaagtattt cccatataat cggccctttg tcccgaattt gactcttagc
    22261 aactcctatg tttgaagcaa gatgttgtct aattagacta caaattacaa atgcctggaa
    22321 aagctctatt gcgatttcgc ggggcaaccc acatcgatgt aatgaaagtg aggggcctac
    22381 gacaatcaca gaacgccccg aataatcgac ccgtttgcca agcagagtct cacgaaatct
    22441 tccctctttg ccttcaatta catctgaaaa cgacttatac accttattat gaccatccct
    22501 cattggttgt ccacggattc cattatcaag aagtgtatct acggcttctt gtaccaattt
    22561 ctcctgacac attactaatt cccctggcgt agatctactt gttgttaata gatcggtaag
    22621 agtattgttc cgatagataa ctcttctata gagttcatta atatctgaac tcattagttt
    22681 acctccctct atctgaatga taggtctcaa ctcgggagga agaacaggta atagacataa
    22741 aaccatccac tctgggtcta tatttgttcg aataaaatgc ttagctaatt ctatgcgtct
    22801 aaccaaaaaa tcccttcttc ttccaatttt tcgatcttcc cattcattac ctgtgggtcc
    22861 ttcttcccct aattctttcc attcgaccca cgaataatct ataataattc gcaaatctag
    22921 atcggctaat tgttcccgga tagcaactgc tccagtagaa atttctcggt tgcgaaatat
    22981 atcgaaacct tgggtagtaa aaaaaagtgg gatgctgtat ttccaggatt ggatttcata
    23041 ttcgaataaa cctcgtaatc gtaaaagggt gggtttttta gctataggcc tagcaaaaga
    23101 aaaattggga taggatccta taggatctcc cccccttcaa aatcggacat gagcgtttcc
    23161 cctcatccgg ctcaagtagt tacaccaaat taaggctaaa gaaaggggtt cccactttca
    23221 aattctagaa aacaccccaa acaaccactc cttactcaag ttcctagtga agactaagca
    23281 acatttcctc gattcatttt aaatgaaatg ttcaattttt gagtagtcta cttcccccga
    23341 atcatgaatc tcctattcaa attaaaagaa agaagtacct tgaaattcat aagggatttc
    23401 cttgtctatg tatcgttcca tgcgatcttt taggtcctgc ttcacctcga cggttatgcc
    23461 acgatgtcct taaagcctat atgcgatgta tagactcccg taaccatgac ctatttgctt
    23521 atttgaagat aatttcattt ctttctaaag aaagggaatt attaattccg caaaagaaag
    23581 aagtcttttt tttttcacga ggtacaacta tcaattttta tttctttttt actgaatcga
    23641 ccatagacca attccccttt tgatttggga gtattgaata caccccttat tctgagcttc
    23701 atgttactcc tacatgtcag attctgggca tcccaattcg attgactggg atgacagttt
    23761 catacttcta atctgtaaaa tcaaaatttc gatcaaatca cacatcgcaa tatactagac
    23821 cttctaattc tttaagaggt ttatctaaaa gattcgcgat ataactagga agacgtttca
    23881 aataccacac gtgggttacc gggcatccca gttttatgta tcccatttga tatcttcgta
    23941 tccgagaatc aacaaattca actccgcatt gttcacaaaa ttgcgggtct tgcttttcat
    24001 ctccgattac tcgataattt ccacaagcac aaattccact tttaataggt ccaaaaattc
    24061 tttcacaaaa taatccatct ttttccggtt tattcgtttt gtaatgaaaa gtatagggtt
    24121 ttgtcacttc tccaactatg tccccattag gtaggatttt attggtccaa gcgcttattt
    24181 gttgaggaga gactgatcca attcggagtt gttgatgttt ataccgatca atcatagaag
    24241 caaatttgtg attcattccg attaagcttc cttcttatta atctggaagt ttttctcaga
    24301 tacaaggaaa tgattcagtt ccaaagccaa agatcgtagt tctcgaacga gcaatcgaaa
    24361 agattctgga gcatcttcgg gtttaggtat tgttcctcca atgatcgtag taccaagtac
    24421 ttcttggcga gctctaatat gatcggattt ataagtaagc atctcttgta aaatatgagc
    24481 aacaccaaag ccctcaagag cccaaacctc catttctccg acccgttgcc ccccttgctt
    24541 ggaccttcct ctaaggggtt gttgggttac aagtgcataa tgcccactgg aacgtccgtg
    24601 tattttatca tcaacttgat gaattaattt caagatataa ggctttccta ttataacagg
    24661 ttgttcaaaa ggatctcccg ttcgtccatc aaatattctg ctttttcccg gatactcggg
    24721 ttcaaagacc catggattcg ctgtttgttt actggcttca tataattcag aaaacacgag
    24781 ttttctcgaa gcctcttgtt catatctctc atcaaaaggt gctattctat aatgtctatt
    24841 tagcagaccc cccgctaacc cgagcgagca ttcaaatatc tgtcctacgt tcattcgtga
    24901 aggtactcct aatgggttga agaccatatc aacaggcctt ccatcttgca agtaaggcat
    24961 atcctgtcta ggcaaaattt ttgaaatgat ccctttattt ccatgtcttc cggctacttt
    25021 atcacctact ttaatttcac gtttctgtga aatatataca cgaatcgttt ctggattata
    25081 accggaaccc cccttttttc ggatccatct cacatcaata actcgacccc gaccgcctat
    25141 aggtagtttt agacaagttt cctttgaagt ggatacctga atgccaagta tggcccgtaa
    25201 taatctatct tccggagcat acgatgattc tttcgccgtc tgaggcgtta atttccctac
    25261 taaaatatcg cccgtctcca cccaagatcc cagcataaca attccatttt tgtctaaatt
    25321 gcggagtaaa cggacttcta gatgtggtat ttcattagtg atcctttcgg gaccttggct
    25381 tgttacatga gtctgaattt catatttccg tatgtgaaaa gaagtataaa tatctctata
    25441 tatcagacgt tcgctaataa gtaccgcatc ctcaaaattg taaccttccc atggcatata
    25501 agctactaat acgtttttcc ccaaagcgag ttcgccacca accgtagcgg caccatctgc
    25561 taaaacttgt ccctttttaa tgcacctatc ccgcccaacc tggggttttt gatgcataca
    25621 agtatttttg ttggaacgtt gatacataac taatggaata cctatcgtat ctccattgcc
    25681 cgataaaacg atcttgtcaa tatccgtata aaggaccttt ccctcgtgtt cggctatagc
    25741 ggtaacccct gaatctaggg ccacttggcg ttccaaccca gttccaacaa tgcacttctc
    25801 ggaccgagag agcggaactg cttggcgttg catattagaa ctcattaaag cccgattcgc
    25861 atcattatgc tcgataaaag gaatgaggga agctccaata gaaaaatatt ggaagggaga
    25921 aatacttcga agatgaaccc gttcccacga aatagtcagg aattcttgac gatatcgagt
    25981 cggaacaacc tgttcttcct gaataccctg actcagcgcc aaagaatttc ctgccgctac
    26041 catatagtat tcatctatac ttggtgataa ataaagcatt cgtatctttt tcgatttctc
    26101 aaagatttca taaaatgggc tttctagaga cccccaataa ccaattctcg catgaattgc
    26161 taaggatcca ataagtccaa cattgattcc ttcagacgtg tcaattgggc aaatgcgccc
    26221 atagtgacta ggatgtatat ctcgtatccg aaaactagca gttcgtcctg tcaatcctcc
    26281 ggggcccaaa taactcaatt ttctcccatg aactatttgt gtcaatggat tagttcgatc
    26341 caaaacttga gataatgggt gtaatccgaa aaaagaatca taagtggttg ttaatggagt
    26401 tgaagttacc aaattttgag gagtcggcat caatttatgc ctaattgctc cgcctatagt
    26461 tcctctaacc gcattttcta accgaaccag ggccaatccg aattgatctt gtaagagatc
    26521 cgctacagac cgaatacgtt tatttttcaa atgattcgta tcgtcaagtg tacccattcc
    26581 aaatttaagt ccaatcaaat gatccgcagc tgccaataca tctcgtggta acaaaaatat
    26641 attgtttttt ggtatattaa gattcagcct ctggttcata tttcgtcgac caatccttcc
    26701 taattcgcat ctttggtgaa aaaatttctt ttgtaattcc ttacataagg attcagaaaa
    26761 taccggatct ccgcctacac aagcaaattg ttgataaaac tccaaaatgg cattttcttt
    26821 tgacccaatt ttttttttct ctttatcagt caggaaagac aagaaaattt cagggtagca
    26881 aatattctct agaatttctc ttagattcga acccatagct gatgatagaa ctagaataga
    26941 tattttctgt ttcctactca cacgagccca tatccttgct tttctatcaa tctctaattc
    27001 taatcttcct ccccaatctg atattatggt gcccgcatag accaaaattc cgttatggtc
    27061 caattctgac cggtaataga tacctgggct ttgcaatatt tgattgatca caattctgta
    27121 tattccattt actagaaaag ttcccaagga attcattaga ggaatgtttc caataaaaat
    27181 tgtttgttct tgcatatccc ctctgctttt ccaaattaat cctgcggata catataattc
    27241 agaagaatat gtgagtgatt catatacagc atctctttct tttatcaaag gttctaccaa
    27301 ttgatatgtt tccacaaata attgaaattc aatttcttga tctgtatctt caatttttgg
    27361 aaacttataa agttcttctg ttaagccctg atcaatgaac ctacaaaatc cttcaaattg
    27421 tatctgattc aacccgggta ttgtagacat tcccgcattt ccgtcaccga gcattttgaa
    27481 tttcccattt atcaaaaaat cccattcttt tctcattctg cattgaatca tatgaatcga
    27541 tctagcaatg atggaatttc gattctgttt actgaatcac atgaaatttt acccaactcc
    27601 atatatatgg aatgtatgaa atacgtatga acggaggaaa aaagacgatt ttagacttaa
    27661 ttttagactt agttaaattg gaatttctaa gagacagatc caaacgaaaa ggaattgata
    27721 aattccactt agaattatgg agtttttttt attttgtcta gaatagaaaa ttcactttat
    27781 accattatta tgatattaca tattccaatc cgattggata tcagaaaaat aaatggattc
    27841 gggatttgat ccattcacgg agataaagac ataataatca gaaacaatat gacaatagaa
    27901 agtgaatttt ttgagtactt aactctttcg tgaattccat tgttccaaaa atgatttgca
    27961 gagaactcct ttatcttttt ttcgtagaat tttttatttt tagaatacga ttgaagtgca
    28021 taagaaggct tgtatttatt aaacccgcgc tgctatagct atctatccat acatcgctct
    28081 cctttattgc atacttctac tcgggacagc acatgtcgta ctctatcaaa atttctattt
    28141 tctcttcaat cgaatcaatc taaattgcag tacgacaagt gtccgccaat tccctataaa
    28201 caggcatcat acacaaataa tataccccat aagctaactg tggaacattt tgggtttaca
    28261 tatactaata attgacatta taattgaaat tgagttgaga aggttttttt ttcaataaaa
    28321 aaatcaagac tgattagtta tatatcaatt ttgattttct tatatcattt atcattaggg
    28381 aaagagaatt tgagatgtaa atccaagagt gggtcatgaa tttacagtca tatagttaat
    28441 ggttccaatt tgttctgaat tttggctttt gtaactgaaa aaaattccca ttttgttttt
    28501 taatagaaaa gggaggtatt tagatattgg gtgttttgag atactataaa attaattgaa
    28561 gggaaggagc cggccccccc aaaaaaaaca aataacaaat aaaggggaat attttcatct
    28621 attttgtatc gttttggcgg catggccgag cggtaaggtg ggggactgca aatccttttt
    28681 ccccagttca aatctgggtg tcgcctgatt aacaaaagac aagactcgaa atcccttatt
    28741 ctttattccc ctttgctgtt ataactcgcc gaatttttcc cagcaaaaca cgcgtagtct
    28801 tgagactttc ttgattggaa acagctgggg gttcccttct ttaaattctt taaattaaag
    28861 tgccgtaact cgttgtattt aggattcaag gaaagattat agtagtggaa gggctatcat
    28921 atcaaataaa gagttaccta tttttttcca ttactaatgt cgtgtctact ggccgggtct
    28981 tgaattagat tggatggata attggctttt ttcttttact taatgataat gaaggacaag
    29041 aaaaataaag aataggtatc agtattccta catatatata tattagtagc attctagtag
    29101 cattcccttt gatacttcaa aagaaaagcg taactgcagt ttaatttttc atatttatcg
    29161 gagtctttca tcaagggtgt tgggtcagaa tccccttttg actctgcacc agtgattcca
    29221 ctattattaa taaacactaa tggaagaatt ccttcatatt cagagagata ggggacataa
    29281 ttcacatgga tatagtaagt ctcgcttggg ctgcgttaat ggtagtcttt acattttccc
    29341 tttcactcgt aatatgggga aggagtggac tctagagata ctacgaattg agttggggaa
    29401 tcaaatcgta tcactttttt atctattttt tatagatcgt tttgcaaagc ataaataatc
    29461 tttattaatt atttaatata ttgaattcat taatttaatt caatttcgaa ttaataaatt
    29521 gaattaataa attgaattaa taaaaatatc ttcattccga aattgtattg gcttttattt
    29581 ctgctgtgct ttattgacgc gtttgctatc atggctgaag gattcaaaat cgataggata
    29641 acccttttcg aatttcgaaa tccgaagaag ttaccataga actccttgga ttatctgtaa
    29701 accgcgcaat caattacttc tttgaaatgc taaaaaaaag attactttct aattttctat
    29761 aaattagaaa ataataagag ttgcctcgcg attatttcag attgattgga atcaacaaaa
    29821 atcaaataga taaaggaaac aaatagatga agcaaagaaa tagaattgag atactatgta
    29881 cattccatat atttaattga tattaacact tatgaagatc catatacatc ttgtagattg
    29941 atctcgattc agtttgtatc tttctagatt acaataataa aaatggatag tatggtcgaa
    30001 cgattcattt ttgaatcgtt cgaccatact attactatcg gatcttagag gctactgcgg
    30061 attctagtcc gttcattgca tttgggaaat tgaatttttt ttttgagttc ttaaatcatt
    30121 gataagaact aagaaatcaa gtgtaattca aattaatcac tttaattact ttgactgacc
    30181 gtttttacat atattataag caaaaaggcg gtaggaacta gaatgaacag tgcagtagca
    30241 ataaatgcga gaatatttac ttccataatc tcatcgtttc gttttttttt tttttacttc
    30301 gcaataactc gggatttaat cccatagaga tgataaatct ttcgtttgtc aattcaatgg
    30361 gatcgattcg atttcaatga tattgaatcg gatcaatatc atgaataaca atatctgagc
    30421 tatcaagtcg attcatcgtc gagaattgaa tagtataaca taggcggatc ttttatccac
    30481 ataccaatac aaacttagat tcctgattca ctcaaaagaa ttcctttcct ttctatttta
    30541 agactttatt ttgatttatc attcttttcc attctgtctt ttcgataacc taccgccttt
    30601 cttgtacaat catctacccg ctttccactt ccattgtttc aaaacggttt cgaaataaac
    30661 ccaaacaaac agaaaataga aaaaaggaag gagttaagtt ctaaactcct tttttttaat
    30721 gatccaaatt tctttgaaaa caaagaaaaa gaaggatacc tcggggaagg aaactatacc
    30781 atttgtaccc agtttaacag aaaatggaga gagatattta tgtatttttt tattggattt
    30841 ggatccgtcg ggactgacgg ggctcgaacc cgcagcttcc gccttgacag ggcggtgctc
    30901 tgaccaattg aactacaatc ccggagaaat aaaacgtaca gcatccgtat tcttatgatt
    30961 tgattcaaac catttcgatt tcgattaata gtgccctgtt gtaacagaga cgtgagtgat
    31021 atccacatga atatgcactt tagtgaaaga agaaagcagc acggattatt gattattagt
    31081 aatcctttcg ttattgccaa atcgattgag aatctatttt tcattgaaaa aaggcgtctt
    31141 tttgtctttg ctttcttctt ttcattagac tttatactta ataatcctga tataaatcta
    31201 gatcactagc aagatcagaa tcagaattta tgagaccaaa taaatggaac aaataaaaaa
    31261 atagtggtgg ggatatatca gaaaatttga cttttttgat tctttcatat cttccatttc
    31321 tggaaaacta aaggggttat atcatttcat ggtgaatcag caaattatta attattgggc
    31381 cgagctggat ttgaaccagc gtagacatat tgccaacgaa tttacagtcc gtccccatta
    31441 accgctcggg catcgaccca gaaagagtct attcgagtct tattgataat ccatgatcaa
    31501 ctccctttcg tagtaaccta cccccagggg aagtcgaatc cccgctgcct ccttgaaaga
    31561 gagatgtcct gaaccactag acgatggggg cataattgcc cgaccgccat catactatgc
    31621 tcatagtatg agcagttttt tgaaattgtc aatataatgg aatggtatga ctagatccga
    31681 aggatcttta cgtcttttct gatcccagac catagcattt tttgattcgt tttcgtcatt
    31741 tatattcatg aatcactcat tcgaatcttt attctgaaga ttctagaaaa ttaatataaa
    31801 aaaagaaggt taaacttcat ttcttccact ttcattcatt gattaacttc ttgttaagat
    31861 cagagaggcg tatctccata tcacactaag ccaggaaatt aacagatgag aaatcgaaat
    31921 ctgaaaatcg gggggatcaa caagttatcg aaattttttt ttttctctaa aaattgggtt
    31981 cagagcacaa ccaaaatctc ttcagcacat gcttcaataa aatatcttgg atctacgtcg
    32041 aattggtagg tacatgtatt catcaaatgg attttgtttc gttctgatgg gggtcaggtc
    32101 aattcaaatc aatttcattc gggttggtct tgaaacaatt cattttgttg atatttatca
    32161 aatccaatat caataaacca aaattacctt atacttatac tccttaaata aattgaaata
    32221 aatcaaaatt atcgttcccg aaggggacac taactagtat gagtctactg tgtatactta
    32281 taatataact tataatatat atatatacat agatagatct atcttatgcg cctactgact
    32341 cattcagtaa ttgaataaaa tggccctttt aactcagtgg tagagtaacg ccatggtaag
    32401 gcgtaagtca tcggttcaaa tccgataagg ggctttttgg ccgttttgat aaaaaacctc
    32461 aagcggtaat attaatattt aaacgaagaa taaagatatt actttttttt tgtaataaaa
    32521 aaagagtaac caactgtata ataatgtaat tctaaactat ataatttaat gataaaaagt
    32581 tacccttata atgagttcta gtatactaat tagactagtc attctcgttc gaaaagaaag
    32641 tttcacattt gtttattata atgagtaatg ataatgctaa gtcgtttctt caatcgccca
    32701 atatttttct tttccattat tccagtcaaa tccattgtaa agattagaaa tcaacaaaag
    32761 aaaaagtaag tggacctaac ccattgaatc atggctatat ccactatgct gatattaaaa
    32821 tttaaaatta gatagatatg aaattggaac cgtagatctt ttttttattt catatttctt
    32881 ttgactctgc aagaatctgt cgatatttcc gattcaatct tcttgttcct agacgttcca
    32941 taggaataac ttaatattcc gttcctctac agaaaaaggt ttattccaag ttacaacaca
    33001 agagagattt ccaatatatt ttgattcccg aacacacgaa gatccattgg gatttctatc
    33061 taatattctg atttctatct atataagatt tatatagata gaaatcagat catggcttca
    33121 tgtatcaaat attttaatat caacgcatac gatctttttg ttccgacaat gtgaggaaag
    33181 tggatgtgag aaagaaactt tcatttacag tctcttatta tttcatttaa tattgtattg
    33241 aatttaaaaa tgggaaattc tctttttgtc tctgacatat atctgacata gaaaagtaaa
    33301 tagaaagata ttccaagtgt atttcttgct tcgacctgcg aaaaagctac tctggagttt
    33361 tctattaatc tgaaagaaaa ggaaatataa taaagaagac aataaaaaaa aaaaaaagaa
    33421 aatgaaaaag gaaagcaata aaatattaaa atatatacta ctgtagtagt ttaatacaca
    33481 tagaaagcag aagagtacat aaaagatttt tctcaatctc acggacaaga gccaagaata
    33541 agattagttg gtagaacgag attgagtaga agtaagtctg gggatcaacc agtaacgaga
    33601 gaagggatca cttcttcctt gaattgaaga gttctttcaa aagattaatc tatctgattg
    33661 ataagttata agacaattca tggttcaggt tgagacgatt attaagaata ggaaggaata
    33721 cacgaattga gttcatggat ttagctaagt cagggtcaga ctatggacca ctaaagggtt
    33781 ttatcttcga aaccaattcg cgggggcagt gtacgagaaa tcaaattcta tcgaaatggt
    33841 cgaatcctcg aacgccccga aagtgccata acataaggtg ttcggaaatg gttgaagtag
    33901 ttgaatagga ggaccgttat gactatagcc cttggtaaat ttaccaaaga tgaaaatgat
    33961 ttatttgata ttatggatga ctggttacgg agagaccgtt tcgtttttgt aggttggtcc
    34021 ggtctattgc tctttccttg tgcctatttc gctttagggg gttggttcac aggcacaacc
    34081 tttgtaactt catggtatac ccatggattg gccagttcct atttggaagg atgcaacttc
    34141 ttaaccgccg cagtctccac tcctgctaat agtttagcac attctttgtt gttactatgg
    34201 ggtcctgaag cacaaggaga ttttactcgt tggtgtcaat taggcggtct ttggactttt
    34261 gttgctctcc acggcgcttt cggactaata ggtttcatgt tacgtcaatt tgaacttgct
    34321 cgatctgttc aattgcgacc ttataatgca atagcattct ccggtccgat tgctgttttt
    34381 gtttctgtat tcctgattta tccactgggt cagtctggtt ggttctttgc gcctagtttt
    34441 ggtgtagctg ctatatttcg attcattctt tttttccaag ggtttcataa ttggacattg
    34501 aatccatttc atatgatggg agttgccggt gtattgggcg ctgctctgct atgcgctatt
    34561 catggtgcta ccgtagaaaa tactttattt gaagatggtg atggtgcaaa tacattccgt
    34621 gcttttaacc caactcaagc cgaagaaact tattcaatgg tcaccgctaa ccgcttttgg
    34681 tcccaaatct ttggggttgc tttttccaat aaacgttggt tacatttctt tatgttattt
    34741 gtaccagtaa ctggtttatg gatgagtgct cttggagtag tcggtctggc tctgaacttg
    34801 cgtgcttatg acttcgtttc ccaggaaatc cgtgcagcgg aagatcctga atttgagact
    34861 ttctacacca aaaatatcct tttaaacgag ggtattcgtg cctggatggc ggctcaagat
    34921 cagcctcatg aaaaccttat attccctgag gaggttctac cccgtggaaa cgctctttaa
    34981 tggaacttta gctgtagctg gtcgtgacca agaaaccacc ggtttcgctt ggtgggccgg
    35041 gaatgcccga cttatcaatt tatccgggaa actgctggga gctcatgtag cccatgccgg
    35101 attaatcgta ttctgggcgg gagcaatgaa cctatttgaa gtggcccatt tcgtaccaga
    35161 aaagccaatg tatgaacaag gattaatttt acttccccac ctagctactc taggctgggg
    35221 ggtaggtcct gggggagagg ttatagacac ctttccatac tttgtatctg gggtacttca
    35281 cttaatttcc tccgcggtat tgggctttgg cggtatttat catgcacttc tgggacctga
    35341 gactcttgaa gaatcttttc catttttcgg ttatgtatgg aaagatagaa ataaaatgac
    35401 cacaattttg ggtattcact taattttgtt aggtataggc gcttttcttc tagtatttaa
    35461 agctctttat tttgggggcg tatatgatac ctgggctccg ggggggggag atgtaagaaa
    35521 aattaccaac ttgaccctta gcccaagtat tatatttggt tatttactaa aatccttctt
    35581 tggaggagaa gggtggattg ttagtgtgga cgatatggaa gatataattg gagggcatgt
    35641 atggttaggt tccatttgta tatttggcgg aatctggcat atcttaacca aaccttttgc
    35701 atgggctcgc cgtgcacttg tatggtctgg ggaggcttac ttgtcttata gtttaggtgc
    35761 tttatctgtt tttggtttca ttgcttgctg ctttgtctgg ttcaataata ccgcttatcc
    35821 tagtgagttt tatgggccca ctggaccaga agcttctcaa gctcaagcat ttacttttct
    35881 agttagagac caacgtcttg gggctaacgt cggatccgct caaggaccta ctggtttagg
    35941 taaatatcta atgcgctctc caactggaga agtcattttt ggaggagaaa ctatgcgctt
    36001 ttgggatctg cgtgctccct ggttagaacc tctaaggggt cccaacggtt tagacttgag
    36061 taggttgaaa aaagacatac agccttggca agaacgacgt tcggcggaat atatgactca
    36121 tgccccttta ggttctttaa attctgtggg tggtgtagct actgagatca atgcagttaa
    36181 ttacgtctct ccgcgaagtt ggttagctac gtctcatttt gttctaggat tcttcctatt
    36241 cgtaggtcat ttatggcacg cgggaagggc tcgtgcagct gcagccggat ttgaaaaagg
    36301 aattgatcgc gattttgaac ctgttctttc catgactcct cttaactgag acaggggatc
    36361 aaatgcttat gcttaaaata ggaatcgatt tgatttcacc atacatattg agggaagtgg
    36421 gtcatactta aaaaggactc ctttttactt tcttttcaac tcatttatat cgaatcaatt
    36481 ttctattttt tctggctcgg ctagcctacc tagccgagtc attctccttt atgagacgaa
    36541 aaagtcaggc aaaaccaaaa taaataaaga aaaaatggat tccccgagca aaaggagaga
    36601 gagggattcg aaccctcgat agttctttgt tccgaactat accggttttc aagaccggag
    36661 ctatcaacca ctcggccatc tctccgaaag acaatttcta ttttactttt accgaataga
    36721 acatggccat atgagtggat accatcacta tgtatagaaa gatatgaggt gtgaatctct
    36781 aggtcaatct atctatccga tgtatagaaa gatatgaggt gtgaatctct aggtcaatct
    36841 atctatccgt attatctaga aaatagatgg atgcatgatc cagcactccc atttttgaag
    36901 tcaaaaaagg tactctcgac tccatgtccg aataaaaaag tgctaaaaag ttgtatatac
    36961 gttatataga atcaatggat tcatgttagt aaaatccctc tatgatgcat tttattcaaa
    37021 ttttttggct gatagaggga tcaaatggta tagttatttt tttggatagc ttggaggatt
    37081 agaaacatga ctattgcttt ccaattggct gtttttgcat taattgttac ttcatccatc
    37141 ttactgatta gtgtacccgt tgtatttgct tctcctgatg gttggtcgag taacaaaaat
    37201 gttgtatttt ctggtacatc attatggatt ggattagtct ttctggtggg tatccttaat
    37261 tctctcatct cttgaatcta ttcgttccag atccaacaat aaaccggccc ttccctataa
    37321 ttttttcttt ttcgggttgt gagacagatt caaattgact ataagtctcc aaaatgcaaa
    37381 taaagaaaaa gaaaaaatta tagagagggg tccaacttct ggaacttgaa tgaaaaaaaa
    37441 aaattataat aataatattt atattaatct aaataataga attcgaatat tctaattcga
    37501 atataaattc gaattttaaa gaaatttgat atatattaaa tagaaatcaa ataagaaatc
    37561 tattctataa tttttaatag atttaataga aataaaatag aatagaaata agatattcaa
    37621 aaaaattcaa taattataat taattaatta attgaaattc ttatttcaat atttaataat
    37681 attgaatttg aatttgctat tcgcttttat taaataatta aataaaatgg gttttgaatt
    37741 gttttaattg gttgggttgg atggtggaat ttgatggaat ccccctgaag agagtatctg
    37801 gcctaactct ggataaacat tatccgggct ttttaccaaa aaaaaaatgc ggatatagtc
    37861 gaatggtaaa atttctcttt gccaaggaga agacgcgggt tcgattcccg ctatccgccc
    37921 agaataaagt aatttattta ataagataaa agaaccatta tagttgaccg tgatagtaga
    37981 gtggttctat ctttccaacc caacagaaaa agaaaagtgt taattaatta ctagttaaca
    38041 aaatcaaacc taattttttt ttgtcaaaaa aaaattgaaa atgttgcgga gacgggattt
    38101 gaacccatga cctcaaggtt atgagccttg cgagctacca aactgctcta ccccgcgatg
    38161 aagaaaagaa ttgggaacta atgaacaacc aaggattgaa tgtgcccctc ttccatatct
    38221 gtacaaatag aatagcctat ttatacagaa tggtaaaggg gctcctctat gatctatgat
    38281 catagagaaa aatagaaaaa tgaagggata ttttaatcct taccaacttg atcttgttgc
    38341 ccccggcaac aaacatgcgt gaaccatttc acgaagtatg tgtccggata gtccaaagtc
    38401 tcgatagtta gctcttggtt ttccggtcga aaaacaacgt cgatgaagac gcgtaggtgc
    38461 actattacgc ggtggggatt gtaactttcc atgaattttc catttttcac tcaacgacgg
    38521 agctttgttt atttcttttt ttgaggatcg ccgaatcgaa tgatattttt gttctaattg
    38581 ttgccttttc ttctccctat gaatcaaact tttctttgcc ataacgtttc agtttctatt
    38641 attatcaatg atacaagtcg gatcctagat gtagaaatag agctgtagaa atataagaag
    38701 gcatatcccc ttctccatcg aaagaaatta tattctcgcg cagatacaag acaaaaagaa
    38761 gaaagaatta accaaattta cccgatgtag aggcaatcaa gaaagcggca taagtgaata
    38821 tataacctac agaaaagtga gctaatccaa ccaatcttgc ttgcacaata gaaagggcca
    38881 ctggtttatc tctccatcga atcaaatttg ccaaaggtgt gcgttcgtga gcccatgcta
    38941 aagtttcaat caattcctgc caatacccgc gccaggaaat taagaacata aatccagtag
    39001 cccaaacaag atgtccaaat aagaacatcc acgcccagac tgataaacta ttcataccaa
    39061 acgggttata cccattgata agttgtgaag agtttaacca tagataatct cttaaccatc
    39121 ccatcaaata agtggacgat tcattaaact gtgaaacgtt accctgccat aatgtgatgt
    39181 gcttccaatg ccaataaaaa gtaacccatc caatggtatt taacatccag aaaactgcca
    39241 aataaaatgc atcccaagcc gaaatatcac aagtacctcc tcgtcccgga ccgtcgcaag
    39301 gaaaactata accgaaatcc tttttatctg gcattaactt ggaaccgcgt gcatctaaag
    39361 caccctttac taagatcaat gtagttgtat gtaaacctag agcaatagca tgatgaacca
    39421 agaagtctcc aggacctatt gttaagaata gtgaattact attctcatta atagcagtta
    39481 accagccagg caaccatatg cttcgacccg cattgaatgc cggaccattc gttgaagata
    39541 aaagtacgtc gaatccatat gaagttttac catgagcaga ttgtatccat tgggcaaata
    39601 tcggttcgat caagatttgt ttctccggag taccaaaagc aagcatgaca tcattatgaa
    39661 cataaagtcc caaagtatgg aaccccagaa acaggctggc ccaacttaaa tgggatatga
    39721 tagcttcttt atggtctaac attcttgcca atacattatc ctcattctgt tccggattgt
    39781 aatctctaat aaaaaaaata gctccatgag caaaagctcc tgtcatgatg aatcctgcga
    39841 tgtattggtg atgagtatat aacgcagctt gagtagtaaa gtcttgtgct atgaatgcat
    39901 aagcaggtaa agagtacatg tgttgagcta ccaaggaagt aataacccct aaagaggcta
    39961 gagcaaggcc taattgaaaa tgaagcgaat tattgattgt gtcataaaga cccttatggc
    40021 cgcgccccaa tcgccctccc ggaggaatat gggcttctaa aagatctttt atactgtgcc
    40081 caatcccgaa atttgttcta tacatatgac cagcaacgag aaaaataaat gcaatagcta
    40141 gatgatggtg tgcaatatcg gtcagccata aactttgcgt ttgtggatgg aatcctccga
    40201 gaagggttag aatggcagtt cctgatcctt gggaggtacc aaataaatga ctacttgaat
    40261 cggggttttg agcataaaga ttccactgac ctgtaaaaag cgggcctaac ccttggggat
    40321 gtggtaatac atctaagaaa ttattccatc gaacatattc tcccctggat gcaggaatag
    40381 cgacatggac taaatgccct gtccaagcca aggaacttac tccgaacagt cctgacaaat
    40441 gatgattgag acgagattca gcatttttga accacgaaac gctgggtttc catttcggtt
    40501 gtaggtgtaa ccaacccgct attaaggata tggcagaaag aaataataga aaaagagctc
    40561 cagtataaag gtcttcatta gtacgtaaac cgattgtata ccaccactga taaacaccag
    40621 aataagcgat attcactggg ccaagagcac cccctcgaga aaaagcttcc acggccggtt
    40681 gaccaaaatg aggatcccaa attgcatgag caataggcct tacatgtaaa gggtcctgta
    40741 cccatgcctc aaaatttcct tgccaagcta catgaaacag atttccggaa gtccacagaa
    40801 aaatgattgc taattgaccg aagtgagaag caaaaatatt ctgataaaga cgttcctcag
    40861 taatatcatc atgactctcg aagtcatgtg cagtagcaat accaaaccaa atacgacgag
    40921 tagtggggtc ctgagctaag ccttggctaa accttggaaa tcttaatgcc ataatgcctt
    40981 tcaaatcctc ctagccatta tcctactgca ataattcttg ctaagaagaa cgcccatgtt
    41041 gtggcaattc cacccagaag gtaatgggtt actcctacag cacgtccctg tacaatgctc
    41101 aaggctctag gctgagtagc aggagcaact tttaatttat tatgagccca aacgatggat
    41161 tcaataagtt cttgccaata accacgccca ctgaagagaa acattaaact aaatgcccat
    41221 acaaaatgag cacctaggaa aaaaaggcca tatgcagata atgaagaacc ataagactga
    41281 attacctgag acgcctgcgc ccataaaaaa tcgcggagcc acccattaat agtaatggaa
    41341 ctctgcgcaa agtttcctcc tgtaatatga gttaccaccc cttgatcgct tatactaccc
    41401 caaacatctg actgcatttt ccaactgaaa tggaatatta ctacggagat tgcattgtac
    41461 atccagaata gtcctaagaa gacatggtcc caagcggata cttgacatgt cccccctctt
    41521 ccgggcccat cacaagggaa acgaaaccca agatttgctt tatccggtat caaacgcgag
    41581 ctacgagcaa atagaactcc ttttaggagt atcaataccg tcacatgaat cgtaaatgca
    41641 tgaatgtgat gtaccaaaaa atctgcggtt cctaatggaa taggtaacaa agcaactttg
    41701 ccacccactg ccactaaatc accaccaccc caagtcaaac tggtgctcgc tgttgcacca
    41761 ggggccgttc caccaggtgc taaagcgtgg gtgttttgta tccattgagc aaagacaggt
    41821 tgtaattgta tagcggtatc tgaaaacata tcttggggac gtcctaaagc gctcatggta
    41881 tcattatgaa tatacaaacc aaaactgtga aagcctagaa atatacatac ccaattgaga
    41941 tgtgatatga ttgcgtcgcg atgcctaagg acacgatcta atagatcgtt gtatcgagta
    42001 gttggatcat aatctcttac cataaaaatg gctgcatgcg cagcagcacc aacgatgaga
    42061 aatccaccaa tccacatgtg atgtgtgaac aatgacaatt gtgtcccata gtcagtagct
    42121 agatatggat aagggggcat tgaatacata tgatgagcta caacaatggt taaagatcct
    42181 aacatagcta ggttaagaga taattgagca tgccatgacg ttgttaggat ctcatatagc
    42241 cctttatgac cctggcctgt aaatggacct ttatgagctt ctaaaatctc ttttagacca
    42301 tgaccaatgc cccagttggt cctatacatg tgacccgcta tcaggaaaag aattgcaata
    42361 gctagatgat ggtgtgcaat atcggtcagc catagacccc cagttactgg atctaatcct
    42421 ccacgaaaag taagaaattc cgcatatttt gaccaattca aggtaaaaaa tggggttgct
    42481 ccttcggcaa aactgggata aagttgagcc aaaagatccc gattcaagat aaattcatga
    42541 ggaagtggga tctctttagg atctactcca gcgtttagaa attggttaat cggtaaagat
    42601 acatggactt gatgccccgc ccaagaaagg gacccaagcc ctagtagccc tgctaaatgg
    42661 tgattcaaca tagattctac atcctgaaac caagccaatt ttggagcagc tttgtgataa
    42721 tggaaccaac cagcaaaaag cattaaggct gcaaagatca atgcgccaat tgcggtacaa
    42781 tagagttgta attcactggt tattccagac gctcgccaaa tctgaaaaaa accagaggtt
    42841 atttgtattc ctcggaaacc cccgcccacg tcaccgttca atatttcttg gcccacgatt
    42901 ggccaaacca cctgggcact aggtccaatg tgagtaggat cacttagcca ggcttcataa
    42961 ttggaaaaac gagcaccgtg gaaatacatg ccactcagcc aaagaaaaat gatggagagt
    43021 tgcccgaaat gggcactaaa tacctttcga gagatctctt ccaaatcacc ggtatggcta
    43081 tcgaagtcgt gagcatcagc atgtaagttc cagatccaag tggtagtatc aggtccctta
    43141 gctattgttc ttgaaaaatg acccggtctg gcccattcct cgaaagaagt ttttatggga
    43201 tccctatcta ccaaaatttt tacttctggt tccggcgaac gaataatcat tgagtcctcc
    43261 tctttccgga caacacatac aaagaaaccc gccaacagtt agtcaagtca ttagtgaacc
    43321 tatgagagat gcttataatt agtctctttc tcttctactc tttttctcgt ctacttctat
    43381 ctcccatcta tttattttct ttagttattc actagagcaa ttatgatctg gaagtcgatc
    43441 cagggcaagt gttcggatct attatgacat atccatgagg tgctcaacgg accttattaa
    43501 tcttttttag ttttagaaaa ccctttcccg gtgtcaaaaa cccatttttt tacatagtgt
    43561 attcatatct caattagaaa tccctaaaca gagctacttt ctgtcttaca tagaacatat
    43621 tactttattc caaattcaaa ataacgtgag cagtcattag tcattactaa gataagagac
    43681 attccaggat ctatatctat aatatttggt cattcgaggg tcgcttttat tagttttaat
    43741 agaataggag aaaaaaaaag gaattctcta ccgtatctat gtatcctttc tccctacgaa
    43801 ataccagacg aaatagaacg gccttagaaa agatataatg aaattctttg attgggtctt
    43861 cccagaaaaa ggatcttttt attaaaaacc gatgaggcca acaaacaatt aattataact
    43921 ataacaaaaa aatagatata taaattctaa cgaaataaat aaacagagaa ttcttattcg
    43981 aaacgccccg tgatcttcaa ccaattctgc gcttcaatat aattaccagg agtgagcgcg
    44041 atagcctgtt tccaatactc ggcggcttga ttgaaccaag cctccgcaat ttcagaatct
    44101 ccctgtcgaa tggcctgttc tccccggttg gaataggcgg gtcaattcct ttccttagaa
    44161 ccgtacttga gagtttccca cctcatacgg ctcggcaatc cattttttgg tgtccccgtt
    44221 tttttaatcg actatatcga attgaatgag atttcttatc ctaaccaaaa gaggttaatt
    44281 tcatgagcat gagtttcaaa cttgactttt tattaaatta ataatcagct ttcattttat
    44341 cttttctccc accgtcagaa gaataacata aaacaaaagc atttctacta tcgttagaat
    44401 tttctgaaag gtacctatct cggtttcgtc taaaaattta tatagaatct ttgaaaaagt
    44461 cttttcttcc taagaaagaa aagacttact gtctttggga tctgatgcta caccgctgct
    44521 caatacctta ggggatccac tttattacag aagttgattc ctaattttta tttcatatca
    44581 tggacataaa taagcagttc ttattgtatc ggcatcggcc caaaacctcg cgaatcggtc
    44641 tttacggtgc ttcctctatc aattagatcc tttatccata gaataaagta tctaggcata
    44701 tctatttctt catatttcga ctctatgaag tttctttctt tgctacagct gataaaaatc
    44761 gttttttgca cgatgcatat gtagaaagcc tacttttttt ttctagtatt tattagtgta
    44821 tttgctcttt cttccttcta tagtagagat agtcgcacgt aatgacagat cacagccata
    44881 ttattaaaag cttggggtaa gaacgggttt cgttctagtg ctcgaaaata atattctaaa
    44941 gcttttgtat gctctccgtt acttgtgtgg ataaggccta tgttatagag tatatagctt
    45001 cgatcatagg gatcgatttc tagtcgcata gcttcataat aattctgtaa agcttccgca
    45061 taatttcctt ccgattgagc tgacatccgt tacggtcgtc attcgattca aagaattctc
    45121 cgttccagaa acgtacatga gattttcatc tcatacggct cctcccctat gtgcataatg
    45181 aaaataatac atggaatcaa aaaggattga aatattctca ttatgaattc agtggggcta
    45241 acgtttttac aagaaatctc tagccaacct ttctgcaaaa gatattttct taacatcgcg
    45301 cgtgttgata ctggtactag ataaaaatgt aaactccaac aatttctttg ttctcaacgc
    45361 cctttaattt ccaggaatta atcacttcaa cagtcttcta tggttctaag ggtatccaaa
    45421 gtaccaacga gatggatgtt tgttatccca accattcttt ttagtcccga tcccgataag
    45481 gaaaagcggt aattttaaac aaagttttcg tgttgttgat tcctaggcgt agcgcctctt
    45541 cccctatgcg gcctattggt actagtctag tatggtaggg ttggttggcc tgtaatatag
    45601 aacccatagg tgtaaccttt cgctcaatac tcgaatcgac aattgaagca tctgaggctg
    45661 cattaatcgg ggatacacga cagaaggaat tgttttatct agaaacttca ccttcaacaa
    45721 gcgtagattt tttcaaaaat ctttttcgtt cttttctatc ccgaatcttc cgtctttctc
    45781 ctaagaccga agcggtaaat aaaaaaataa tcaaatcaca ccatctctat aataggtaaa
    45841 tgcctctttt tctcctgaag ttgtcggaat tattcgtaat aagatattgg ccacaattga
    45901 aaaggtctta tcaataaaat tttcatttat ccgcgatcta ggcataggta gaaatccatt
    45961 ctataattct tttcattaac tctcgtgaga aaacgatccc acaagtaaag gaattttaca
    46021 gtacgaaata acataaaagc agactcatat ccaatttttt ctttttgaaa ggggtcgata
    46081 aaaaataaga aatattagaa tccgattcga tttcatccaa atgtagtagt ataaatggag
    46141 tagtataaga atgaaaggaa ctattccgat ttgatcaaag tagaagaatc aaagaattta
    46201 tcttgcggat taggataatc cgagaggttt ttctgaaatt atgatccaaa gaagaaaaaa
    46261 atcgaataat tcttcaataa tccttctata atgaaaatag aataaccctc cattttgtgt
    46321 tttgtgcata gcgggtagac gcttatacac tatacaatca aatcgaaaag aattatttat
    46381 taatttggaa tagatttacg ggttaagggg ttgttgttaa gcgacctaaa attggaaaga
    46441 aattttaaaa ttcttatgga aattgaattc gaataaaaag ataattatga tctaaaggta
    46501 tccattaacc atagtctaac aaaatagacc gatcagttga ttcgttccaa ttcattgatt
    46561 gaatccggta aaaatatcag aaaaaggtag gagcgccgtc tccgtcttgg caaacaagat
    46621 atatctttat tgttattgtt tttaacctct ttttcaaaaa aaaaattata ttatcttttt
    46681 ctcccagcta cctggctcga agaaaaaatt ctttctttga tgaaaagttt tccgttttta
    46741 tagctagaat ggattcgagt gtccgtaccc atctaacaat cgaatatgaa caactcgcaa
    46801 ttcgctcgga ttctcggtca taatcattat gtaggagaga tggccgagtg gttcaaggcg
    46861 tagcattgga actgctatgt aggcttttgt ttaccgaggg ttcgaatccc tctctttccg
    46921 tatcttcacc caattcacca atgcttcaga cctttctttg agatagattt tcaattccta
    46981 atttctgtga tacggaagga aagaaagaac gggcagggaa taaagatctg cctaatgatc
    47041 tatgatacat gaatgggaga aaaatacaaa tctccggatc caattcctta ccttgtgtcc
    47101 ctttacttaa cttaagtgaa agggaaaaat tgtacgaacc cttggtttgt tattttagtt
    47161 aggtttaagt ctgacgagaa taatattcta cgacaagtaa ttcatttatt ttcaaaccga
    47221 cccatttact atctattatt tgattgacta atcctttata ttggaatgcg tgaagagtca
    47281 aatgctttgg caattcttca tggtgggatg aatcaagata attttgaatc agagctctcg
    47341 atttttggtc atcccttgct gtaataatat ctcggggttt gcaacgataa cctggtatat
    47401 ctactatatg accattaact aaaatatgtc tatgattaac taattggcgg gcttgaggaa
    47461 tagttgaagc catacccaat cgaaaaagga tgttatctaa acgcatttca agtaattgta
    47521 gtaaaaccag acccgttgat cctttggctt ttccggcgat acgaacatat ttaagtaatt
    47581 gccgttctgt aagaccataa tgaaaacgca atttttgttt ttcttctaaa cgaatacgat
    47641 attgagattt tttcccggag cgcgattggt ttctaagatc gcttccggct ccaggtcttt
    47701 tactcgttag tcccggtaaa gcccccaggc ggcgtatttt tttgaaacga ggccctcggt
    47761 aacgtgacat aaaaactcct tattttattg aaatttcata aacctaaatt aaaactaaaa
    47821 ctgagctaaa tgataaatga agcgaaatcc actgaagtat tgtactacaa agaataatga
    47881 gatgtatcaa tatccacaca cccttttgta ttgtatatat ataaatataa atcaaaagac
    47941 ggttcttttt cttgatttat tctgccgagg tctaactcct ccaattatga ttcataatta
    48001 gaagctccta caacataata aatcgatgcc ccttggaaaa gagggacgaa gtcctttcaa
    48061 tgttcttttc tttcaaaaag acattatcaa tcatttttta aaatcaaaca aatagagaaa
    48121 agccggctat cggaatcgaa ccgatgacca tcgcattaca aatgcgatgc tctaacctct
    48181 gagctaagcg ggcttaaata acggcaatgg gatggtgcat gcatagaaat tcggtaaatt
    48241 actagaatct tatctattaa ctattcattc ttagctattc ataaagaaaa gaatagagaa
    48301 tcaaattcaa aataaataaa taaatattga atattataga acataacgat ctatagaatt
    48361 tcgatttcta tatttatcaa taataaatat cttactctta attaggtaat aagagtcttt
    48421 tgttttgaat tgaaaatcaa atgacattcg aaattttttt tttttttcta gatatctatt
    48481 tatctatttt gaattatcaa tcgaatctag tattagcttc ttatgataca ttatctaaat
    48541 tatccattct tttattctaa ttctaaaaaa tgatgctttg gctttccact aaataatttg
    48601 atttgaattc gaaattaata aaatgattag ttagaactat tatattagaa acgattaatt
    48661 aatatttaat taattttaat ttaagttatt ttttgttatg ttatatagga tccgccttag
    48721 ccttaagtaa aggataagaa aaaaatgaaa ttaaagaaaa agatgaaatc cagataaatg
    48781 caatccatat aactgtaatc cagattagaa tgagggagtc taatgataca tttctccgtt
    48841 ttttgttttc aacgaaagaa aagacgaaaa aaaaaaaaag aatcgaccgt tcgagtattt
    48901 caccggattg catgagaaaa atgagagtaa gagaggcata tgttaacgtt atgtaatata
    48961 tatccatata tattgaattg cggatacaga aaggatagaa tcatttctga caagaaatcg
    49021 aaacactttt caatatagga atctgtatct aatgaattct atgtttcagc gtaaatgaaa
    49081 gaaaaaggag aacggcatcg aggtcctaat ctcaaaatgc aaggggggat atggcgaaat
    49141 tggtagacgc tacggactta attggattga gccttggtat ggaaacctac taagtgataa
    49201 ctttcaaatt cagagaaacc cgggaatcaa aaatgggcaa tcctgagcca aatcctgttt
    49261 tacgagaata aaacaaagca aacaagggtt cagaaagcga gaaaagggat aggtgcagag
    49321 actcaacgga agctgttcta acaaatggag ttgactgcct ttttttggga aagaaaggaa
    49381 aattaatcga atatcgaaac tgcataaagg atgaaggata agtctataat acactatgga
    49441 tacaaaatga aaaattatct caaaactgac aacctgaagc tgtatttata ttaatgaaaa
    49501 agaaaacaaa agaattggga ttccaagttg aagaatcaaa tattcattga tcaaattatt
    49561 cactccatag tctggtagat cgtttctttt gaagaactga ttactcagac gagaataaag
    49621 atagagtccc attctacatg tcaatataaa taccggcaac aatgaaattt atagtaagag
    49681 gaaaatccgt cgactttaga aatcgtgagg gttcaagtcc ctctatcccc ccaaaaatac
    49741 cgatttgact tcctaacttt ttctcctacc ctctcttttt tttagtggtt gaaaattcgt
    49801 tctctttctc agtcattcta cttttttaca aacgtatcag agcagaattt ttttttttct
    49861 tttatcacaa tcacaagtgg tgtggtatat atgatatacg tacaaatgaa catctttgaa
    49921 caaagaatcc cgattcacaa ttcatatcat tgctcatact gaaacttata aattattcta
    49981 ttcaagaaat caaattccac gctcaagact tttaatactt tttttatctt ttttaattga
    50041 catagacccc agtcatctag taaaatgagg atgatgcgcc ggtaatggtc gggatagctc
    50101 agctggtaga gcagaggact gaaaatcctc gtgtcaccag ttcaaatctg gttcctggca
    50161 tatatattga atttgtagaa atatctattc tacaaattca gtgatatgaa tcgatataca
    50221 taatacatat tgattaatcg tatagatcat gatacataca tacttattca tctagctagg
    50281 tatctggaaa tggccccccc tttttttata gatgagtaaa gagtatataa atgagtgaaa
    50341 gggtatataa aaaatgtata tctaataaaa gaattaatta gattcttttt cctcttcttt
    50401 ttgatttgtt catactatgt ctccgcccgt tcaaaaagaa tgttaataca ccatacatat
    50461 tcgaaagggt taaattggtt ggttgaaagg cccaagcaaa agtctagtct aggaagttga
    50521 atgaagggtg ggaatagcct aaattcatct ccgatacagt acaaattaga attcgatccc
    50581 ttttcatttt tgatttttat tttttctgtt tcttccttcc ctcctatgtg accctctaga
    50641 gcccatctaa gcgatgtgcg cgatacaaag ttcatgatgc cgaactcttt tttttttagt
    50701 tcatcctatt atcctattgg cttggctcat ccaaaacaag catcttacat ctcaaaattg
    50761 taattgtatt gtcttttttt ttttttctat ttaatttatt tagcgcgttc ataataataa
    50821 tacgaatgcg acttcaattc ctctctttga tctagaaaag aacgtacaga tatttcttga
    50881 atatcgggag ttgtaaaaat gaagattagt ttcttataat tcaatgagca tcttgtattt
    50941 cataaaaatt gggggcaata taatccttac gtaagggcca tcctatccaa ctttcaggca
    51001 ttaagatacg tttaagccgt ggatgattat cataaaagat tcccaacata tcataagatt
    51061 cccgttcttg aaaattagaa cttttccaaa cccagaaaac ggacggaatt ttaggattat
    51121 tccttggagc aaatactttt acgcatactt cttccggttg atctacccca tactctattc
    51181 ttgtaagatg atacacactg gctaacagtc cgcccggtgc tacatcatag gcacattggg
    51241 aacgtagata attgtaacca tatacatata aaatgacagc aacggaatgc caatcctccg
    51301 gctttatttg taaagtttct attccttggt aatcgaagcc caaagatcta tgaattagcc
    51361 cgtgtttgac tagccaagca gacaaacgac cctgcatctt tttttctctc ccacattttg
    51421 atttctataa atatttcaca tttacgatga aattttttca tttatgaaga ttaattcgct
    51481 ctttcttttt ctgtacaaaa aatccttcct aattaacgaa ttcgggggaa gatactgaac
    51541 ttttgtattt gaaaaatgtt tcagtttcag gagggatttc ggacatcgat ggtggttgat
    51601 agagtaatcc ttgatcataa tttccagtat cagtactgcc tacaacacga aacttgtggt
    51661 tggtagtaaa agtaaacgac cgattctcct gttgcaagcg aactcgctct tcatagattt
    51721 ctcgagatat tttcttacga agttttgtta tggcatctat aactgcctct ggtttaggcg
    51781 gacagcccgg caaataaaca tccacaggaa ttagcttatc gactccccga acagtactat
    51841 aagaatcggt actgaacatc ccccccgtaa tcgtacaggc tcccatagca ataacatatt
    51901 ttggttcagg catttgttca tataatctca ctaaagaagg agccattttc attgttactg
    51961 tgccagctgt taaaatcagg tctgcctgtc taggactcga tcttggtacc agtccataac
    52021 ggtcaaaatc gaaccgtgag cctattaatg aagcaaattc aatgaagcaa caactggtac
    52081 cataaagaag cggccataaa ctggagagtc ttgaccaatt tgaaagatca tttgatgtag
    52141 ttgaaataac tgaattgggg gttgttcgat caagtaagga aaactcaatg gaattcataa
    52201 ttgtctcaat gttctttttt tttttacttt tttggttatt gtctcaatat tccgaaacta
    52261 agaccactcc aatgctcctt ttcgccacgc ataaactgaa ccaacaatta ggataagcat
    52321 aaaaatgaaa gcttctataa atacggatac ccccaataca tcaaaactca ttgcccatgg
    52381 ataaagaaaa accgtttcaa catcaaaaac aacaaaaact agagcaaaca tataataacg
    52441 gattcgaaat tgtaaccaag catcgcccat tggttctata cccgattcat aactagaaag
    52501 cttctctggt cctttgctaa tcggggctaa aactgcggaa attagaaatg ccaaaatagg
    52561 aataacgttt gatattatta gaaatgccca gaaaatatca tatttgtaaa gcagaaacat
    52621 agacgaactc ctttgaatgt ggaaaatata ccgaattcgt cgattcgaat tggaattcat
    52681 tgtcaagtca tcggtaacag gttagtcaaa acaaaaatgc cttttggtcg aaccacacag
    52741 tttcacttgt ttgctgtgat gtctcgtttc tcgattgtac tcctattttc attacacttc
    52801 cttcgatttt atttcagtat agtataaatc tcttatacaa acaaaacaaa taaaactctc
    52861 ttgctttcac ctcgcttcgg gcttttagaa aaaaaattcc aaatagaatt ctcattttga
    52921 tttcgaattt tgaaattgag aatatttgaa ttcgaaattc aatcgatttt cgattctatt
    52981 ttctatatct attttgtttt ctgtttatga aaagatcttc gtttttcaaa cgcggacgtg
    53041 tcgacaaata cagtactata tccatgtgac ttactattcg atttgagtgg ggttaggttg
    53101 gagttttcat ttttaaccgg attcatgtca tgattttgcc tcctttactg tccacaatca
    53161 aagagttagt gagacttctt ttccttggta tacccactca tttttagtga atttttggag
    53221 gcaaaatcat atggaattca catacgcaaa aaatgaatta ctaaaaaaaa aatgggtttc
    53281 tttatccgag attcgaaaaa aaaaaataac gattgaaatg ggcttttgtt ttccgtttta
    53341 tgttctgctc tgaacgagcc ccctacaagc aagcttatgg gaatgatttt atttcgatga
    53401 accaagcaac cacgagcgac cggttacaaa caacaaaaaa tacagtaatt gagtaaatga
    53461 aaactataga actttttgta tttcaatttt gattattata ttattatagg gctatacgga
    53521 ctcgaaccgt agaccttctc ggtaaaagag atcgaactga ttcttatcaa aatgattcga
    53581 actctttcaa agacccaaca tgcatttttt ttttgcattg ggctctttca ttaactgcta
    53641 gaaatatcag ttagtctacc atattttttt tcttgacaga aaaataagga aatggctcca
    53701 cgtactcgga ttcattattt ggattgtgat ataggagcac taccaaagtg tttcaaagaa
    53761 aggttatctt gacgtaggtt tgcttctggc ctagattaac ctaagttaaa tggagtctct
    53821 atcatcctga ttaaagaatc aaatatgaaa cttcatacgc cttaaggttc ataggacaaa
    53881 aagagaattt ttgaggtcct tatactcatt atgcctagca ttgaatggac taggtattca
    53941 ccttatcaat atctcaaatc aatgatggat tccatttggt tcctaaatgg gaacctgaat
    54001 cgaaccaaac catttgtcag gctattgttc tcttgttttg ttccctaaaa attctggagt
    54061 cagacattga tttctcaaaa agatcaattc tttgattgca tgatggactc ttctgaaaaa
    54121 cattggcgca cgtgtaaacg aggtgctcta ccgaactgag ctatagccct tgtgcttgtg
    54181 atacatattt tatcatatta tggagataat ttcttgtcaa gatgaatatt ccatgatcca
    54241 acatcgtatc tctttgatct ttttgattgg tattgcttcg aagtcttatt gcatttatac
    54301 tccatcaacg ggaggggtcc ttttttttct ccttataatg ataaatgacc tacttaactc
    54361 agtggttaga gtattgcttt catacggcgg gagtcattgg ttcaaatcca atagtaggta
    54421 gaacttatta gataccatgg tcaatggtat ctaataagtt tttctactta ctgattttgt
    54481 atcttttcta tcctattcga tttgattttc gaattgaaac taaaactttt ttccttacat
    54541 cagaatctga tttcacttga ttgtatttga ttggattcaa tcggaagaat ccatatgtgt
    54601 ataaacaaaa attctttgga ttaggattat tcgattcggg cgccccgaat agttacgaaa
    54661 tcacattgag aacctctact cgtgtcctag ctcgtctgag agctagattt gcctcaattg
    54721 tttgtctctt actttcagct ttactcaagc cggcttccgc tatttcaaga gtttgctgag
    54781 cttcttgggg atcaatgtca ctactcttct ccgcatcatt tactaaaacg gtgatctcat
    54841 tattacctat tctagcaaaa ccacccatca gagccatcgt taaccattgg tcattaaagc
    54901 gtattctcaa aatacctata tctacagctg tggcaatagg cgcgtgattt ggtaatacgc
    54961 caatttgtcc actattagta gataaaatga tttctttcac ttctgaatcc caaacaattc
    55021 gattaggggt cagtacacaa agatttaagg tcatttcttc aaattgttct ccatttctaa
    55081 gtttgtagcc ttcgcagtaa cttcatcgat gttacctact aaataaaagg cctgttcagg
    55141 aagaccatct aattctccgg acagaatcaa tttaaagcct ctaattgttt ctgctagacc
    55201 aacatatttc cccggagaac cggtaaatac ttctgctacg aaaaaaggtt gtgataagaa
    55261 acgctcgatt ttgcgggctc ttgctacggt taaacggtcc tcttcggata attcatccaa
    55321 cccgaggata gctataatgt cctgaagttc tttgtaacgt tgtaaagttt gcttcactct
    55381 ttgcgcagtt tcataatgtt cctcaccaac gatccgaggt tggagcatag ttgacgtcga
    55441 atctaaagga tctactgcgg gatagatacc ttttgcggct aatcctcttg atagtacggt
    55501 agtcgcatct aaatgtgcaa atgtcgtggc aggagcgggg tcggtcaaat cgtccgcagg
    55561 tacataaacg gcttgaatgg aagttatgga cccctccttg gtagacgtaa ttctttcttg
    55621 taaagaaccc atttcggtac taagggtagg ttgataaccc acagcggaag gcattctacc
    55681 caataaagcg gatacctcgg atcccgcttg gacgaaccgg aaaatattgt cgataaatag
    55741 aagtacgtct tgttcattaa catctcggaa atattccgcc atagttaggg cagtcaaacc
    55801 aactctcata cgagctcccg gcggttcatt catctgaccg tagactagag ccacctttga
    55861 ttccgcaagg ttttgttcat taattactcc agattctttc atttccatgt aaagatcatt
    55921 tccttcacga gtacgttcac cgactccgcc aaatacggat acacccccat gagctttggc
    55981 aatgttgttg atcaattcca taatgagtac tgttttaccc actccagctc ccccgaatag
    56041 tccaattttt cctccccgac gataaggagc taaaagatct actaccttaa ttcctgtttc
    56101 aaaaatagat aattttgtat ctaactgtat aaaggcaggc gcagatttat gaataggaga
    56161 tgttgtgcga gtatctacag gacctaaatt atcaacaggc tcaccaagca cgttgaaaat
    56221 tcgtcctaga gtcgctccgc caactggaac acttagagga gctcccgtgt caatcacttc
    56281 aattcctctc attagaccat ctgtagcact catggctaca gctctaactc gattattccc
    56341 taataattgc tgtacctcgc aagtcacatt aattggttga ccgacagtat ctcgaccctt
    56401 aactatcaga gcgttgtaaa tattaggcat ctcccccggg ggaaaggcta catccagtac
    56461 cggaccaata atttgagcaa tacgtcccag gttttttttt tcaagtgcgg aacccccagg
    56521 accagaagta gtaggattta ttctcataat aataataaag tgaaatatat caaaattttt
    56581 ttacgaaatt tatcaaatca aaaaagaaaa tcttcgatag caagttgatc ggttaattca
    56641 ataagaaatg ggggttagca ctcgattttg ttggtagcgt ccaaccgaat gcaattcaat
    56701 tgtttattta tggaatttca atgaagaaat ttgaaagctc aaacaaccca ttttcaaaat
    56761 ctcaagtgga tgaataaaat tcttgagaaa gtatttgatt tctctatcat tatagacaat
    56821 accagccata ttatctacgg aattcgaacc tgaactcttt tttttgattc attatttctt
    56881 gtcccttatt cttattctta ttttagcata tcgatttatg tctagtctat tcttttttta
    56941 tacccccctt ttttatttta tggatgaatt ccgcatattt tcttttcaca tctaggattt
    57001 acatatacaa cgtatcttcc tgtcaacagt caatttctta ttatttagat attttgattg
    57061 aaaaaaaaaa aaaataaggg attcaaaact ttaaaaacaa gggttgggtt gcgccagaca
    57121 tatgaaagag tatacaataa tgatgtattt ggtgaatcaa ataccacggt ctactaaaaa
    57181 aaataaggag acgttctgat tagttgataa tattaaatga aatttttgtg aaagattcct
    57241 gtgaaagggt ttcattaact cctaatttat gtcgagtaga ccttgttgct gcgagaattc
    57301 ttaattcatg agttgtaggg agggacttat gtcaccacaa acagagacta aagcaagtgt
    57361 tggattcaaa gccggtgtta aagattataa attgacttat tatactcctg actatgtaac
    57421 caaagatact gatatcttgg cagcattccg agtaactcct caacccgggg ttccgcccga
    57481 ggaagccggg gccgcggtag ctgcggaatc ttctactggt acatggacaa ctgtgtggac
    57541 cgatgggctt accagccttg atcgttataa aggacgatgc tacaacattg agcccgttgc
    57601 tggagaagaa aatcaatata tatgttatgt agcttaccct ttagaccttt ttgaagaggg
    57661 ttctgttact aacatgttta cttccattgt gggtaatgta tttgggttta aagccctgcg
    57721 cgctctacgt ctagaggatc tacgaatccc tcccgcgtat tcgaaaactt tccaaggccc
    57781 ccctcatggc atccaagttg agagagataa attgaacaag tatgggcgcc ccctattggg
    57841 atgtactatt aaacctaaat tgggattatc cgctaagaac tacggtagag cagtttatga
    57901 atgtctacgt ggtggacttg actttaccaa agatgatgag aacgtaaact cccaaccatt
    57961 tatgcgttgg agagaccgtt tcttgttttg tgcagaagct atttataaat cgcaggcaga
    58021 aactggtgaa atcaaaggtc attacttgaa tgctactgca ggtacatggg aagaaatgat
    58081 aaaaagggcg gtatttgcca gagagttggg agttcctata gtaatgcatg actacttaac
    58141 agggggattc accgcaaata ctagcttggc tcattattgc cgagataatg gtctacttct
    58201 tcacatccat cgtgcaatgc atgcagttat tgatagacag aagaatcatg gtatacactt
    58261 tcgtgtacta gctaaagctt tgcgtatgtc tggtggagat catattcacg caggtacagt
    58321 agtaggtaaa cttgaaggag aaagagacat aactttgggc tttgttgatt tactacgtga
    58381 tgattttatt gaaaaagacc gaagccgcgg tatttatttc actcaagatt gggtctcttt
    58441 accaggtgtt ctgcccgtgg cttcaggggg tattcacgtt tggcatatgc ctgctttgac
    58501 cgagatcttt ggggacgatt ccgtactgca attcggcgga ggaactttag gacacccttg
    58561 gggaaatgcg ccaggcgccg tagctaatcg agtagctcta gaagcatgtg tacaagctcg
    58621 taatgaagga cgcgatcttg ctcgcgaggg taatgaaatt atccgtgagg ctagcaaatg
    58681 gagtgctgaa ttggctgctg cttgtgaagt atggaaggag atcaaatttg aatttgaagc
    58741 aatggatact ttgtaatcca gtgattaacg tttggtttat tagttgaatt gcaattaaac
    58801 tcggcccaat cttttactaa aaggattgag ccgaacccaa cgaatttatt gtatagattt
    58861 tggatactac atatttatct agatatataa gatctgaaat acaaaataga agactaaaca
    58921 caactctttc tattgttgtg ttgggtccac aattaatcct atgggccctt aggattggtg
    58981 tattcttttc gatcccgtag tttcgtcatg gatcgagcca agtatcacaa ctttttctac
    59041 ccatcctgta tattgtcctt ttcgttccgt gttggaatag aaacttatta tattagtaga
    59101 tagtagacgg gattttacga aaaaagctct tcatattcat aggagagaac aaatatttat
    59161 ttttttcaat gccaatttta cacaatatgg ggacaaccac tatttataat tgaaaaagat
    59221 catatagagt gaagcgatac tccggggtct cacaaaagag aatgatttct ttcaattgac
    59281 tattcatcta ttgtattttc atctaaatag gggcaagaaa gttctatgga aaaatggtgg
    59341 ttcaattcga tgggggagtt cgaatacagg tgtgggctaa gtaaatcaat cgatggtctg
    59401 ggtcctatta aaaataaaaa taccagtgta agcgagggcc cggttagaaa tgataaagat
    59461 aaaaacattc atagttgggg tgatagttct agttacagca atgttcatca tttagttagc
    59521 gttagggaca ttcggaattt catctctgat gacacttttt ttgttaggga tagtaatagg
    59581 gacagttatt ccatatattt tgatattgaa aatcaaattt tagagattaa caatgatcat
    59641 tcttttctga gtgaactaga aagttctttt tatggttttc gcaattatta ttataggaat
    59701 aatggatcga aaagtgacga tcccgactat gatccttcca tctataatac taaatcgagt
    59761 tggaataatc acattaataa tttcgttgac tcttatcttc agtctcaaat ctgtattgat
    59821 agtcacattt taagtagtag taacaattac agtgacagtt acatttataa ttacatttgt
    59881 ggtgaaagta gaaatagtag tgaaagcaaa agttcaaata gaaaaactag tacgaatggt
    59941 agtgatttaa ctataagaaa aagttcaaat aatctcgatg taactcaaaa atacaggcat
    60001 ttgtgggttc aatgtgaaaa ttgttatgga ttaaattata agaaattttt gaagtcaaaa
    60061 atgaatattt gtgaacaatg cggatattat ttgaaaataa gtagttcaga tagaatcgaa
    60121 ctttcggttg atccaggtac ttgggatccg atggatgacg gcatggtttc tctggatccc
    60181 attgaatttc attcagaaga ggaaccttat aaagatcgta ttgattctta tcaaaaaaaa
    60241 acaggattaa cagaggctgt tcaaacaggt acaggtcaac taaacgggat tcccgtcgca
    60301 attggggtta tggattttca gtttatgggg ggtagtatgg gatccgtagt aggcgagaaa
    60361 atcacccgtt tgatcgagta tgctaccaat aaacttttac ctcttattct agtgtgtgct
    60421 tccggagggg cacgcatgca agaaggaagt ttgagcttga tgcaaatggc taaaatatct
    60481 tctgctttat atgattatca atcaaataaa aagttattct atgtatcaat tcttacatct
    60541 cctactactg gtggagtaac agctagtttt ggtatgttgg gggatatcat tattgccgaa
    60601 cctaatgcct atattgcatt tgcgggtaaa agagtaattg aacaaacatt gaataagaca
    60661 gtacctgaag gttcacaagc ggctgaatat ttattccata agggcttatt cgatccaatc
    60721 gtaccacgta accctttaaa aggtgttctg agtgagctat ttcagctcca cgcctttttt
    60781 cctttcaata aaaattcaat caagtagagt cttgagttca actttttttt tgtggcgaac
    60841 aactagttag ttagtttatc agaatcaaaa taaaaaaccg aaaaaatgca tttttatttg
    60901 gtgacataag atttaattgt agaaagaatc atgcggataa ttgttgtttt tttaccgata
    60961 ttgctgatta gtaatatcgg taaaaaaaca acaacataaa cagcgaattc ttccttcgaa
    61021 ttaggaggca aggcaaataa aaagaatttc gtgttctgtt cgcctcttct atatgtatat
    61081 aattcaaata tagaaaatat agaatcttgc gtctttctat atctccaaag aagtcccctt
    61141 tttataagaa ttcctgctct tgggtcggat tctaacgaat ctttcgggga tttttaagag
    61201 actatttttt tattaaatat taaaaaagaa attagaagaa gaagataaga acaatataag
    61261 aataataaag aaagtggatt atcatacata catctatttc atgtagaaag atgaataagt
    61321 ccgtttattt agttcgacat tgcttgtact tattatatat actcacttcg atatacttag
    61381 tatactaata tacgaattat aatatgaatt ataattatta taagatatcc ttataacaat
    61441 aacaggtaca aatattaaat cgaggtaccc cattctatga caattctcaa caacttaccc
    61501 tccttttttg tgcctttagt gggcctagta tttccggcaa ttgcaatggc ctctttatct
    61561 cttcatgttc aaaaaaaaaa gattttttaa atctgatgtg gtcaaatctc atctagtttt
    61621 tttttcaaga cttagcgaac aaggatatcc atttagtaga atattgtata agaataacag
    61681 gtggctttct ccgaacataa atgaaaaaga tcttatacat gcgtaaacat gatatatgga
    61741 caaacgaatt ctagcaattt taaaaaatcg gctgggatcc gaactcatgt ctgaaattaa
    61801 aggaaatcta tccatatgta tgtagctatt gatagggaat catatgaagg ggatgctttt
    61861 attttattat atctaaccaa ttcgattaat tactactaaa agttcacatc agaatagtac
    61921 tagttgatga gagttacttc ggaaaaaaaa agtaaagtta attttttttt gttattccat
    61981 aaaatgcaac tggatctact atgtatgagt tggcgatcag aatatatatg gatagaattt
    62041 atagcaggat ctcgcaaaac aagtaatttc tgctgggcct ttatcctttt tttaggttca
    62101 ttaggattct tattggttgg aatttctagt tatcttgata agaatttgat atctttcttt
    62161 ccgtctcaac aaatcctttt tttcccacaa gggatcgtaa tgtctttcta tgggatcgcg
    62221 ggtctcttta ttagttccta tttgtggtgc acaattacat ggaatgtagg tagcggttat
    62281 gatcaatttg atagaaaaga aggaatagcg tgcatttttc gttggggatt tcctggaaaa
    62341 aatcgccgca tctttttacg attccttatg aaagatattc agtccatcag aatagaagtc
    62401 aaagagggta tttatgctcg tcgtgtcctt tatatggaaa tcagaggcct gggagacgtt
    62461 cccttgactc gtactgatga gaatttgact ccacgggaaa tcgagcaaaa ggctgcggaa
    62521 ttggcctatt tcttgcgtgt accaattgaa gtattttgaa aaaagaaact gcaaaataaa
    62581 tgctttctca gcaagaggaa agcccctaag aatcctcctt tttctataag caaaacttac
    62641 ttaattaaag tttcttcaga acgcctcgtg gggccaaagc aaggcaaacg tgtacgtagc
    62701 ggccataata taaaacgaaa ccttttttgt ttttgtctgt caattttgtt ttcgaaatat
    62761 ttgatatttt cttttttaat aaacaggaag ttctttcatt tcgaaatccg aaaaatattc
    62821 attatttgaa tctttatttg aatctttcgg gcattcatca aaggggagta attacttcga
    62881 atatttgatc aattaagata tctggaaaca atctattttt ttattatttc ttcatttgaa
    62941 ttccaattag aagtggattc ttcttctatt tctgtatttt ttctacacta gattcaagga
    63001 ctaacctctg aatcacaact aaaaaacggg ggctcgatta ataaattaat aattaatagg
    63061 cgcgatacct tataatagaa cttatgcttg acttatgctt gatagaaata ttagatcgca
    63121 tagagtcaac gaatgaggtg acaattcaca gatgaaaaaa tgacaaaaaa gagcgcgtct
    63181 attccccttc gatatctttc atttatagta tttgtagtct ttttgccccg gtggatcact
    63241 ctctcattta ataaaagtct agaatcttgg gttactaatt ggtggaatac taggcaatcc
    63301 gaaacttttt tgaacgatat tcaagaaaag agtattctag aaaaattcat agaattagag
    63361 gagctatttc tcttggatga aatggtaaag gaattcccgg aaagacatct acaaaagttt
    63421 cgtaaggggc tccacaaaga aacaatccaa ttgatcaaga tacacgatga ggatcatatc
    63481 catacaattt tgaacttctc gacaaatcta atctgtttcg ttattctaag tgcttattct
    63541 attctgggta atgaagaact tgtttttctt aattcttggg ttcaagaatt cctatataat
    63601 ttaagcgaca caataaaagc cttttccatt attttagtaa ctgatttatg tatcggattc
    63661 cattcgcccc acggttggga actaatgatc ggctatgtct ataacgattt tggatttttt
    63721 cataatgatc aaattatatc tggtcttgtt tccacttttc cagtcatttt agatacaatt
    63781 ttcaaatatt ggattttcct ttatttaaat cgtgtatccc cgtcacttgt agtgatttat
    63841 cattcaatga atgactgaaa aacgagtcaa ttagaatgtt tcttactttg tacctaagca
    63901 aagcattcca ggtcgtactt accttactct ttctacccat tcagaggatt cctcctatat
    63961 tccagtaaaa ttatttcagt aaatagcaaa atcgtggata gggaactata ctagcgacct
    64021 acccaatttt attgtagaaa ttttcgggat caacgattgg accatgcaaa ttagaaatac
    64081 tttttcttcg ataaaggaag agattactcg attcatttcc gtatcactca tgatatatat
    64141 aataactcgg gcctccattt caaatgcata tcccattttt gcgcagcagg gttttgaaaa
    64201 tccacgagaa gccactggtc gtattgtatg cgcaaattgc catttagcta ataaacctgt
    64261 ggatattgag gttccgcaag cggtacttcc tgatactgtg tttgaagcag ttgttagaat
    64321 tccttatgat atgcaactga aacaagttct tgctaatggt aaaaaggggg ggttgaatgt
    64381 aggggccgtt cttattttac cggaagggtt tgaattagcc ccccccagtc gtatttctcc
    64441 cgagatgaaa gaaaagatag gcaatctatc ttttcagaat tacggcccca ctaaaaaaaa
    64501 tattcttgtg atagggcctg ttcctggtaa gaaatatagt gaaatcactt ttcctattct
    64561 ttcctcggat cccgcgacta ataaagatgt tcacttctta aaatacccaa tatacgtagg
    64621 tggtaacagg ggaaggggcc agatttatcc cgacgggaca aaaagtaaca atacggttta
    64681 taatgctaca gcagcgggta tagtaagcaa aatcatacga aaagaaaaag gggggtacga
    64741 aataaccata acggatgcat tggatggacg ccaagtggtt gatattatcc ctccaggacc
    64801 agaacttcgt gtttcagagg gcgaatctat caaacttgat caaccattaa caagtaatcc
    64861 taatgtgggt ggatttggtc agggagatgc agaaatagta cttcaagatc cactacgtgt
    64921 ccaaggcctt ttgttctttt ttgcatctgt tgttttggca caaatctttt tagttcttaa
    64981 aaagaaacag tttgagaagg ttcaattgtc cgaaatgaat ttctagatcc gcaaatttat
    65041 caacatcagg tttgtaaaaa gaacaaaatt tttgttcgca attccaatta tgttatgtat
    65101 gagcaaaaaa attatgaaaa gtcttttgct tgtttatatt ctttttcgac aaaatgtcgg
    65161 gaatttcttg tactgcactc ctaaatcata gtatatattg tgaagaaggc tattttactt
    65221 tacccctcct ttgttttgtc aatccaagtg ggaggggtta tcacgattgt ctgattaaaa
    65281 gattttagaa tgcgtcagta gttttctatt ctaatcgaat caaattcgat tagaactaga
    65341 tactaagcat aagataagta agcggagaat ataaagaaag caaggaaaaa taagggaaac
    65401 aagggaatca aaaaggtatt attcgtcgtc ctagtcttcg acatcagaaa gggaattttc
    65461 cacatccctt tctggtgtcg aaatcataat ggttcttgat tccattcgtc aaagattcct
    65521 attcttagtt tcgatttttc cgggtttatc ataacttttt tttgtttatt tcttatgtat
    65581 acatataatt aagtaatgaa aaaaaaaaat gaagtttttt gaagcatcgg aaaaagtgat
    65641 ccattttctc atttatacga acaaaacaaa atattatgat tattaagaac tcaacggggc
    65701 actacccctc gaatcagaca aagaaagaag ttataggccc cgttgagttc ttacgctttg
    65761 atgtctataa cgcagttcat ccgcttacta cagggacgaa cccaatccgg aatatgaacc
    65821 ataaaagaaa atgcctatta aaccgatcac aggaatacca gttacagtac ctattatcca
    65881 aagaggaatc cttccagtag tatcggccat ttatcccact tccctccaca ttttatcaag
    65941 tggtcgtgct agagacataa acagtcatag ataattataa gattaagatg cgatccttcc
    66001 gactgggata agataattcc tactattttt ttattattct actattctct tttcttctct
    66061 taattgaaga aataattgga aaataaaaca gcaagtacaa aaatgagtaa taacccccag
    66121 tagaggctgg tacgattcaa ttcaacattt tgttcgttcg ggtttgattg tgtcatagct
    66181 ctctaattcg gattaggttt atcgttggat gaactgcatt gctgatattg accctaaaaa
    66241 aaaaacggta ggtacagcta gtccgtgaac agccaaccat cgcactgtaa aaattggata
    66301 ggttcgatct atggtcattg ggtcctccta aaaagatcta ctaaattcat cgagttgttc
    66361 caaagaatca aaacggccgg ttattaatgg aattccttgt cggctctctg taaaatactc
    66421 gtttggacga gggcttccaa acacatcgta agctaaaccc gtgctcacaa ataaccaacc
    66481 cgcaatgaat agggaaggta tagtaatgct atgaatgacc cagtatcgaa tactggtaat
    66541 aatatcagca aaagaacgtt ctcctgtgct tccagacatg ctgagctcca catattcttg
    66601 tacagtcaaa gggggatcga ttccgtaaaa gataagatca gtaaatggaa attcactgaa
    66661 ttgcaatctt tgtgagatcg tcaatatagt accgagggta cttttagaat ctaccgaatc
    66721 agtatagcta tccttcttct gacacagcaa cgcaatttca atcaatatcg aaatgcagtg
    66781 ctagaaaatt ccgttcttct tttcttcttg ctggtcgatg tataactagg taccattcat
    66841 aggtgtcgaa gaggtttttt attttaatta ttttaatccc cctctttttt ttttaagaaa
    66901 tgggttagtc gtccagaaac aagtaacaag gattcgatac aataaaaaag aaaaaaaaaa
    66961 aaatgaaaat agaaaatcga acggatcccc caattttgtt ccatattgat ttcaaaaagg
    67021 tttcgttttt gaaatgaagt tacatgacac tgtttttatt agtattttga atattaggtt
    67081 actcaagagt tgcccaacga atctgttgat tctgaatcgt gggaggtgtc gatgtcaaag
    67141 atgatgaatt tatttctttt tctaccccta atcactttat tttttttagt accttctaga
    67201 ataattgatg aatcaaaaac tttcaattga actgagtctt tcaattggta taatattttt
    67261 gcgtatcctc gtatctttca aaagtggaaa cttaggaaag tgctttcgaa acatatgtat
    67321 aaaaagaaca gatttccttt agctcctcca tgcctactat aactagttat ttcggttttt
    67381 tactagcggc tttaactcta acctcggctc tatttattgg tctgagtaag ataggactta
    67441 tttgaaatta attgaatgaa taattcataa aaagaaatcc ttctgtggta ttccatatat
    67501 tttgtagttc cttaccgtgt taattaccaa ttatttggaa ttgagattcc taagcaatac
    67561 gaattaatag taatatttcg ggatagatat tacctcccct tttccctttt caaataaatt
    67621 aaattgaaat gattgaagtt tttctatttg gaattgtctt aggtctaatt cctattactt
    67681 tggctggatt attcgtaacc gcatatttac aatacaggcg tggtgatcag ttggaccttt
    67741 gattaatatt aattcacatc tcttttttta actgacctcc tcctttcttt aatttcattt
    67801 ttttgggggg ggtcaaaggt caaattcaga ttgctgtatt tcagttcagt ggaattttga
    67861 tctaacaaga caagagcaga atcacgctct gtaggatttg aacctacgac attgggtttt
    67921 ggagacccac gttctaccga actgaactaa gagcgctttc ttaccacaac ggaaaagact
    67981 gtaaagaagg ggattctttt ttttatatag tatagaaccc cccaaaaaat ttcaacccca
    68041 ataaatactt cttgcatatg tatactatca taaaattgaa aattatgtat gtcaaaattg
    68101 aatcgctcta aaatttatct ctggttactg cttcgaggag caataatagg tagggatgac
    68161 aggatttgaa cccgtgacat tttgtaccca aaacaaacgc gctaccaagc tgcgctacat
    68221 ccctttcaac tggtctacag tatcattgta gaaaatcccc gtcttgtttt ccacatcctt
    68281 attttatttc catttccttc ctttctatgc aaaatgtatc ttgccatttc ttcctcttgg
    68341 tctcatatca tatatcatat aacatataat aataaattaa tatttttctc gggaattctc
    68401 cggcgcaaag ggaccctttt tttgctttaa gaaaaaaaaa tcttctctac caaatcattg
    68461 cacatgtcaa attccacaca caaatacaag tggtctttaa ctacatatac atctcttacc
    68521 ataatgtatt acaatatgga atataaaaaa aagaaggagg attctcaatg cgagatttta
    68581 aaacatatct ttccgtggca ccggtactaa gtactctctg gttcgggtct ttagcaggtt
    68641 tattgataga aatcaatcgt ttctttccag atgcgttgac atttcctttt ttttcattct
    68701 agttattgat atggaaaggg gtgaagaaga ttagagatag agtcaaatat ttgtgactaa
    68761 tctctctttt tagatagatt gaatacgggg gtaaagagaa agaaaaaagt ggattcaacc
    68821 tcagttaaat tcgggttaag gctccaatta aattaagaat caaattaata atagagttaa
    68881 aagaaaacaa aagggaaatg tgactagaat aagagtatca tgcaatacaa gatacttaaa
    68941 taaaatactg tactgcgatt agaaatcgct ttcgaaactg ttgtattact tattatttac
    69001 tatattaatt gcaacaaaat ctttatttca taatttgatt ttgagttgtt agccacttct
    69061 attttttcgt cccttttcct ttcttcttat ttgcgtcgga tcggaaaata gaaacgttgg
    69121 gtgaatcaaa aacccaaagg aggttcatgg ccaagggtaa agacgttcga gtaagggtta
    69181 ttttggaatg taccggttgt gttcgaaacg gtgttaataa ggaatcaacg ggtatttcca
    69241 gatatattac tcaaaagaat cgacacaata cacctagtcg gttggaattg agaaaattct
    69301 gtccgtattg tttcaaacat acaattcatg gggagataaa gaaatagata tagatcgaac
    69361 cgagtgcttg ggtgtcaccc tttcaaggaa catgaaaaaa atttagatat atatttctat
    69421 tatttcatat attgaaataa aaacaactaa ataaatatag acaaacccaa tcctatgaat
    69481 tttttctata attttttttt tatttgatcg aaatagtatt ttagggataa ggaataaaca
    69541 aattatggat aaatccaagc gactctttct taaatccaag cgatcttttc gtaggcgttt
    69601 gcccccgatc caatcggggg atcgaattga ttatagaaac atgagtttaa ttagtcgatt
    69661 tattagtgaa caaggaaaaa tattatctag acgggtgaat agattaacct taaaagaaca
    69721 acgattaatt actattgcta taaaacaagc tcgtatttta tcttcgttac cttttcttaa
    69781 taatgagaaa caatttgaaa gaagggagtc aaccaccaga actccaggtt ttaggaacag
    69841 aaaaaaatag gcttactttt caattgaatc gaaattccaa tccgaactca aaaacagatg
    69901 gacgttttgt tcaaaaaatc cgagaataat tcgtgtcgta agaaaaaaaa agaatcgggg
    69961 aagaggaata aattttttta tcgggcgtgt tcgctcattt tgacgacttt atcatattat
    70021 cagattttat catactaatt tctactctac cttcccggag tttattctcc agagaattcc
    70081 atttcaaaaa gtttggcgga ttccttccaa tcccattatt ttatgatctg gttggaaatc
    70141 atataaagac aattcctatt tgatatagct atttgtgcaa ggattttacg attaagaagc
    70201 aactgcccct tatacagatt gtgtattaat ctactataaa tataggatgc ccccgccccg
    70261 cgaattactg catttattcg agtgatccac aaacgacgaa aatccctttt tttcctatct
    70321 ctatcacgat gcgccgaaac caaagctctt attttctgtt gaataattgt tcgagtaagt
    70381 cttgaatgag ccccgcgaaa acttgatgca aataaacgca tttttgttct acgtctccga
    70441 gctatatatc ctcgtctaat tctggtcatt gagtaaatga aactttaatg aataactaat
    70501 tgatttcctt tctttcagtt attcttttcc cccttcctag tctattaata acaaaactga
    70561 ttcttccaat ttataaaata aaaattccaa tggcttttgc tactataacc ttccctacca
    70621 cgcttttttc tttttttcta ggcattggaa aaataaaaat agaaatagct aaagaaatcg
    70681 tgggttccat cgtctctatg gttacttctt aaacggtgag gtcttctcta tacaccggag
    70741 ccctttcctt cattttattg gtaacttgta cagttaccac tctttggctc tacccatgaa
    70801 ttttccagta atgggtcttt cataacgaga tatcccttat acagtaacgg tatttaatta
    70861 tgaagattgg ttgggtagct gaccttgtga gtccgttctt ctaaacataa tatttctact
    70921 tttttaaatt ttaaatagga tttcccccgc ttaatggata actatttgtt accaatgggg
    70981 aattctttct catcttaaat tgaaaatgca ggtgatttaa tttgcaccaa ttgaaaccat
    71041 aaatttcata cacaatagaa agatatgata gatccatctt ttttagatag tgaatggagt
    71101 tcttccattc tatccgattc accggtaccg atcattgata ctggaaaaat tgttttttct
    71161 tttgttttgt ctcagcccat gatttaaacg agtcgcacat acaccctcgt acatgttcct
    71221 cgacgctgag ggcatccccc aagagcgggg gatttcgtga cgtttctgat tggctgtctt
    71281 gggtttctaa taagttgttt aatagttggc atgctgaatt atacattatg ggctggttta
    71341 gattgatcct aaccggatga ttatgaattt atttgatttc aatatattaa tagaatatta
    71401 aacccttaat taagaagtaa gaagataaaa tcttaaatcg tatatttgca cgaaatcact
    71461 gctattttta tccaaccgct acaaaatcaa caattccatg agcttgggct tctgttgctg
    71521 acataaaagt atccctttcc atgtcttcgg atacagccca taagggcttg cctgttcttt
    71581 gtacataaac ccttgtaagg atttcgcgca gtttcagtag ttcttccgct tccaggataa
    71641 gttcggacgt ttgtgcctca taaaaaccgg cagcaggttg atggatcatt accctgagca
    71701 tataatataa cacaatcaaa ggttcctgta tctcgcacga ggaggcaagg cgaagagata
    71761 aagaataaaa taagaaaaag atagaattga acaaccgtac gggcattttt ttcacattgc
    71821 atacggctcc acaatggaat ttttttacct ttcatcgaag aaagagaaaa tgtgggatct
    71881 attataccca gatcggtaaa tgatccaatt accacccttc tttttttttc ggaggagttc
    71941 aaaaatacta tgatggcccc gttgctttaa tatatttatt tcgtctgtaa ttcagcaatc
    72001 ccaaagtttc tttttttttt tattttcata ctctttcata acataaatgt tgttaataac
    72061 ctgccggtgt gaaaaaagtt tgtgacgctg aaatcgacct acgataggta agataaaatc
    72121 ggaaatacgc ttcctttatc tcatactact ctttcgatac ataatctaat attttgaaaa
    72181 acaataaaaa atttgcatat cgaattcgaa gtgccatgct aatattactt aatattaata
    72241 attcatatgg cgaaggcata gtcttctttt ttctcttaaa taaaaaaccc attggcgcca
    72301 agcgtgaggg aatgctagac gtttggtaat tgctcctccg accaggataa aagaccccat
    72361 tgaggcggct aatcccatgc atattgtctg tatatctggt cgcacaaatt gcatagtatc
    72421 ataaatggct attccaggta ttacccatcc gccgggagag tttataagca aatacagatc
    72481 cttggtatca ctctccgaac tgagatatac aaaaagacca ataagttgat tcgaaacatt
    72541 gctatcaatc gcttggccta aaaaaattaa tctttctcga taaagtcggt tgattcggat
    72601 aaaattgtat cccttaggag ccgtacgggc accttttgat gcatacggtt caacaaaacg
    72661 aaaacttgcg aaaaaaaaaa tcaatgtgta acttccagcc ctctttcttt ttttatagcg
    72721 gactccttct aatgaaggaa ggggcttctc tttcgttttt gaagaacgat gcgtttggcc
    72781 ggttttccta taatattaga atataaaaaa agttttatcg cactaacctt tcattgatgt
    72841 attttttcat cgagatccaa tccaaaaatc acgatgctat tttcttgttc ctgaatgggc
    72901 ttcttccatt tttttaggtt tatgctctac tccgagtaag gatccgcccg attttgattt
    72961 gcacatatag gacaaatgac cccaatacca cgtctttgtt tttttttttt ttcatttttt
    73021 ctcaattttg caattaattt cttttatgtc ttccgccaaa tattcgacgt atccattcta
    73081 tttattattc gattgattaa ctgtttggga tcagtgctat ttaataattt ctttctaaat
    73141 agaactaaat agaattgttt atgatatcta taagtcctaa taatagatat attaccaatt
    73201 gggtttttct aaacggagcc tggatactta attttattgg tccagccaag tcgaccataa
    73261 attatttgaa ttgctaatat taatctggat acctcttcac aaaacggatc taattgcatt
    73321 tcattgcact tcacgttaca aatttttgat gattcaatcg ctttttttgg gggcgaaaga
    73381 gaggatatct cgaccggggg agagaatggg gaaatcccat atgacccaat atatctgaca
    73441 gggcgcacta tatgtcaatc caagttggat ttcgctctcc gggagttcga aaaggaactt
    73501 ttggaacacc aataggcata aactgaaaga aaaaagaatt aagtactcta tttcactttg
    73561 atgtggaaac gtaataatgg ttttattatt ttaataatat tagctttatc gtcatatttt
    73621 ctacatagat agaataagtt cataaaagaa aggaaaacaa agaaaatttt tacgaatagg
    73681 tactttgaat gatgactaaa tatggatgca tgcgctcttc gaaaagggaa taaaccccca
    73741 ttgcgtattg gtacttatcg agtatagaat agatctgctt ctcttttttc ctatgaacca
    73801 aattgtgaac caaattgttc catttttact aaaagaatag aacaaatagt aacccttttt
    73861 ccgagataat ccactgaaaa aatgaaaaaa aaaaaaaggg gtccatagca tagttttttc
    73921 aatgcaataa agttacatag tgtctatttt ttgttgataa aggggtatta ccatgggttt
    73981 gccttggtat cgtgttcata ctgtcgtatt gaatgatccc ggtcgtttgc tttctgttca
    74041 tataatgcat acagctctgg ttgctggttg ggccggttca atggctctat atgaattagc
    74101 agtttttgat ccctccgacc ctgttctcga tccaatgtgg agacaaggta tgttcgttat
    74161 acccttcatg actcgtttag gaataaccaa ttcatggggc gggtggagta ttacaggagg
    74221 gacgataacg aatccggggg tttggagtta cgaaggtgta gccggggcgc atattgtgtt
    74281 ctctggcttg tgcttcttgg cagctatctg gcattgggtg tattgggatc tagaaatatt
    74341 tggtgatgaa cgcacaggaa aaccttcttt ggatttgcct aagatctttg gaattcattt
    74401 atttctctca ggagtggctt gctttggctt tggcgcattt catgtaacag gattgtatgg
    74461 tcctggaata tgggtgtccg acccatatgg actaactgga aaggtacaat ctgtaaatcc
    74521 cgcgtggggt gtggaaggtt ttgatccctt tgttccagga ggaatagcct ctcatcatat
    74581 tgcagcaggg acattgggca tattagcagg cttattccat cttagtgtcc gcccgcccca
    74641 acgtctatat aaaggattac gtatgggcaa tattgaaacc gttctttcca gcagtatcgc
    74701 tgctgtcttt tttgcagctt ttgttgttgc tggaactatg tggtatggtt cagcaaccac
    74761 tcctatcgaa ttatttggtc ccacccgtta tcaatgggat cagggatact ttcagcaaga
    74821 aatatatcga agagttagcg ctggactagc cgaaaatcaa agtttatcag aggcttggtc
    74881 taaaattcct gaaaaattaa ctttttatga ttacatcgga aataatccag cgaaaggggg
    74941 attattcaga gcgggttcaa tggataacgg agatggaata gctgtcgggt ggttaggaca
    75001 tcctatcttt agagataaag aagggcgtga actttttgta cgtcgcatgc ctactttttt
    75061 tgaaacattt ccagttgttt tggtagacgg agatggaatt gttagagccg atgttccctt
    75121 tagaagggca gaatcgaagt atagtgtcga acaagtaggc gtaaccgttg agttctatgg
    75181 tggcgaactg aacggagtga gttatagtga tcctgcgact gtgaaaaaat atgctagacg
    75241 tgcccaattg ggtgaaattt ttgaattaga tcgtgctact ttgaaatccg atggtgtttt
    75301 tcgtagcagt ccaagaggtt ggtttacttt tggacatgct tcctttgctc tgctcttctt
    75361 cttcgggcac atttggcatg gtgctagaac cttattcaga gatgtttttg ctggtattga
    75421 cccagatttg gatgctcaag tggaatttgg agcattccaa aaacttggag atccaactac
    75481 aagaagacaa gtagtctgat gcagcgttgc tctgttattt ttcgcttctc acttctattt
    75541 tctctttgtg attttacata ggatactgaa aaagtctgga tttaaatctc tgccctttcg
    75601 ccttttcttt gatttttttt ttctttattt ttctttaatc ggggagataa tccccaataa
    75661 acaggtatgg aagctataat tgtaaaccgc gatcaaattt atggaagcat tggtttatac
    75721 attcctctta gtctcgactc tagggatcat ttttttcgct atcttttttc gcgaaccacc
    75781 taaagttcca actaaaaaat gaaatgattt ttcattatct gaattgaagt aatgagcctc
    75841 ccaatattgg gaggctcatt acttcaacta gtccccgtgc tcttcgaacg ggtctcttag
    75901 ttgttgagag ggttgcccaa aagcagtata taaggcgtac ccagtaaaac ttacaagtaa
    75961 tccagatata gagatggcga ctagggttgc tgtttccatt attatataat ttcaagacca
    76021 caatggatct atgataagat tgtttattta caacggaatg gtatacaaag tcaacagatc
    76081 tcaatgaata caaaatagga tttatggctg cacaaactgt tgagggtagt tctagatctg
    76141 gtccaagacg gacgtctgta ggggctttat tgaaaccatt gaattcggaa tatggtaaag
    76201 tagctcctgg atggggaact actcctttga tgggtgtcgc aatggctcta tttgcggtat
    76261 tcctatctat tattttggag atttataatt cttccgtttt actggacgga atttcactga
    76321 attagattta taagaacact agcttttaaa taaaaataca aaaaacgatg catttaggcc
    76381 tcggcttttt attttagctt attctttttt ggtagttcga ccgcgaaatt tttgtgtttc
    76441 tgtatttccg gaatatgagt gtgtgacttg ttagaatgga tcctattgag agtacagaga
    76501 gtgggtctgt cgtcttgata gagatggttt taccccgtcg gatattcatt ctagtatctg
    76561 gagcacggaa tatatcacga agtatttgaa ctatgattca tacttaatat tcagacctcg
    76621 tggccggatt cctcaaattt ttccaaagaa aaaagttttc aattgaaaga gttttcttct
    76681 ttcaaattcc catttctgct ttgatttggc tcaaagaacg aacttttctt tctagtttta
    76741 gtcattatat ctattccact cgttgaataa acgatgatcc aacggttctt actcagggaa
    76801 tccttgactt agcttgaagg ttttattgaa tcatcgtggt tctagtatga atttaaggtt
    76861 tcaattgatt cctagggtct taacaagaaa attcctatca ataataaaga aaacaaaagg
    76921 aaagctacat tccatacaaa ttcaaataac aaatgaaaga aaaaaaatag ggaaatagaa
    76981 gattcaagag gcctggaacg atcaacagaa agacaagtga gcctacttga ttttttgaca
    77041 ttctaattat aacaaaaaaa aagagctttc ttacttttac tctttcatat tcatattttt
    77101 agcgaaaatg gaatcaaaag attaagaagt ttccaatttt ctattccata cctcttttaa
    77161 ccagtttttg ggtttttttg tttgagctgt acgagatgaa attctcatat acggttctca
    77221 gagggggagt ccccttggtt tacctatctc aataaagtct acgattggtt cgaagagcgt
    77281 ctcgagattc aggcgattgc agatgatata actagtaaat acgttcctcc tcatgtcaac
    77341 atattttatt gtctaggagg aattacgctt acttgttttt tagtacaagt cgctacaggg
    77401 tttgctatga ctttttacta ccgtccgacc gttacggagg cttttgcttc tgttcaatac
    77461 ataatgacgg aagctaactt tggttggtta atccgatcag ttcatcgatg gtcagcaagt
    77521 atgatggtcc taatgataat cctgcacgta tttcgtgtgt atctcactgg tggttttaaa
    77581 aaacctcgcg aattaacttg ggttacaggt gtggttctgg ctgtattgac cgcatccttt
    77641 ggtgtaacag gttattcttt accctgggac caaattgggt attgggcagt aaaaatagta
    77701 acaggcgtac cggaagcgat tccggtaata ggatcgcctt tggtagagtt attacgtgga
    77761 agtgctagtg tgggacagtc cactttgacg cgtttttata gtttacacac gtttgtatta
    77821 cctcttctta ctgccgtatt tatgttaatg catttcctaa tgatacgtaa gcaaggtatt
    77881 tctggtcctt tataaagaat atagagagat ttgtaatcaa tcattttttt tattactttg
    77941 gggaggaaca ataatatttc attgctacaa atatggatta ttcacaaaga ataagacatg
    78001 tatttttgaa atttcccctc aactccacaa tattgtatta tttatttgac atgaatgaat
    78061 agttgaaggg aattctccga agagaaaatg gattatggga gtgtgtgact tgaactattg
    78121 attgggccgt gcagaagtat gcctttatct gctacattga aattcacaaa agaatgtgtc
    78181 tttattccaa ccgccgccct atagagagga taggctgggt tcgcttgaag agaatctttt
    78241 ctatgatcag accgaagcat gccgtgcatg aataggctcc gtaaaatcca gtagaataag
    78301 tgatgtggca taatcccgat tttttttagt tattttactt acttaatagt atggaaatgc
    78361 attcatttct tctgcatcga tccgttttat gatcctatcg gagtgaaaca aaggatctaa
    78421 agaagagcag cggctagact atattagtaa caagcaaatc ctttgtacgc gaaaaaaaaa
    78481 aaaaatatca ctcgatccat ttttttgtgg ggataagggt gaatcgcaag ggctgagaca
    78541 acccagaaag ctcttgatta tgatcaatat tgtaagccta cttgggtatg gagcatttac
    78601 ctgtaagaac ttaattcttt gcaatggata gttgcaactt cgtaaaatgg aatccagaaa
    78661 tagaattatt catatatgtg tggatatggc taaatatagc ttttctaaaa tctatatata
    78721 tatatatatt tttatatgta tccgtttagt tcggtggatt cttgctcgag ccggatgatg
    78781 aaaaattatc atgtccggtt ctttgggggg atggatccat aagaattcac ctatcccaat
    78841 aacaaaaaaa cctgacttga atgatcctgt attaagagct aagttggcta aaggtatggg
    78901 tcataattat tacggagaac ccgcatggcc caacgatctt ttatatattt ttccagtagt
    78961 aattctcggt actattgcat gtaatgtagg cttagcggtt ctagaaccat caatgattgg
    79021 tgaacccgcg gatccgtttg caaccccttt ggaaatatta cccgaatggt atttctttcc
    79081 cgtatttcaa atacttcgta cagtacccaa caaacttttg ggtgttcttt taatggtttc
    79141 agtacccgcg ggattattaa cagtaccttt tttagaaaat gttaataaat tccaaaatcc
    79201 atttcgccgc ccagtagcga caaccgtctt tttgattggt accgcagcgg ccttgttctt
    79261 gggtattgga gcaacattac ctattgataa atccctaact ttaggtcttt tttaacttga
    79321 ttccattgta aaatatcata atgtgcgtat ctagggagta gtcgcttcag agtcaaagtg
    79381 aattctccct agatacctct attcaattca attccggtcc gaatggatag attgtgctaa
    79441 aggtgcaaac cttttttttt cgatttttaa gaaaaaaatg aactaaattc aattcaattg
    79501 atttaaaatt gattttattt tgcttttagg taaatcaatt gttaagtgct tttctatttc
    79561 ttttctaaaa tgcccaatat ctgttttaca tcttctatgc gaaaatgctc aattttcata
    79621 aggtcttctt gactgttatt caaaaggtcg aataatgtat gtatattgga ctttttgaga
    79681 caattataga tcctgggaga caattctgat tggtcaataa aaatggattt ccatgctatt
    79741 tcttttttct ttagtttagc aaccctatcg tgaaaagtca aatagggtaa agaaaccttg
    79801 tattgattgt tctctaaatg taagttttct tctgccgact ggagaaaggg aataaataaa
    79861 tcaatcaaat tccgggaggc ttcatgaagt gcttctttag gagttaaacc tccatttgtc
    79921 catatttcta gaaaaaggat ctcttgtttt tcatttccat ttccataaga atgaatacta
    79981 tgattcgcgt ttcgaacagg catgaatata gcatctatag gataacttcc gtcttgaaag
    80041 ttatttggtg tttttatatt atatcctcga ttcctttcaa tttgtaatcc aatacaaaaa
    80101 tcagttggtt ccgttaggtt agctatatgc tgcgtattat caacgatttc cacagaaggt
    80161 ggtaagagga tgtcttgagc agttacatat ccaggacctt tgacacaaat aagcgcgtca
    80221 cgagttccat atagattact tctcaataca atttctttca aattcattaa aatttcatgt
    80281 actgattctt gaatacctac tatggtagaa tattcatgcg ggattttctc agattttgcg
    80341 cgtgtaatac atgtcccttc gatttctcca agcaaagctc ttcgcatcgc aatgcctatt
    80401 gtgtcggctt gacctttcat aagtggagac agaataaagc gtccataata aagacgctta
    80461 ctgtctgctc ttgattcaac acatttccac tgtagtgtcc gagtagatac ttttaatttc
    80521 tctcgaacca tagtaatatt atttgtcaaa tttttgagtc atttatttct cttgaaatct
    80581 cttcaatgtt tatttctaca ctcgcctttt tttagggggt ctgcagccat tatgtggcat
    80641 aggggttaca tcccttacga aacttaaaag tataccactt cgacgaatag cgcgtaatgc
    80701 tgcatctctt ccgagacccg gaccttttat catgacttct gctcgttgca taccttgatc
    80761 tgttactgct cgaatagcat ttcctgctgc ggtttgagca gcaaaaggtg tccctcttct
    80821 tgtacccctg aatccacaag taccggcgga ggaccaagaa ataacccgac cccgtacatc
    80881 tgtaactgtc acaatggtgt tgttgaaact tgcttgaaca tgaataacgc cctttggtat
    80941 tcgccgtgca cttttacgtg aacccacacg tccagtccta cgtgaaccgc ttcttggtat
    81001 agattttgcc atattttatc atttccgaaa tataagtcag agatatatgg atatatccat
    81061 ttcatgtcaa aacagatctt ttattttgat ttgttcatcg gttcctttag agagtccctt
    81121 ttcggaagat tatccttgtc tttgtttatg tctcgggttg gaacaaatta ctataatgcg
    81181 tccccttcta cggatcagtc ggcatttttc acaaatttta cgaacggagg ctcttatttt
    81241 cataattgtt attccttaac tgaatttcga atctacttta ctgattggaa gaaaataagt
    81301 ttcttgaaat ttttgaaccg tgaattggat cctcatgaaa ggaatcttga aaaaccaccg
    81361 aaccattcga atctttgttg tggggtctag aaattctgcg cctgcgcccc cccgtttgaa
    81421 tcataacgac ttacttaaat tttgattcta tctcctggta gtatatgtat aaaagagtgt
    81481 cggatccttc ctgaaacaga acttagaatc tgacttcatt atcgaaacga accccgaaca
    81541 taccattgcg aagtgattca gtaattaaac cttcatgaat ccatttttct tcttttattc
    81601 cagacaaacc ctccttgaag tatcaactaa tgtaggaagg cgtgatatta gacaacttgg
    81661 ctttttttcg tttttttcac aaacgggaag ttacagatac aattcggata gcagaaaatt
    81721 taccatatat agcacaaaat ttctccgccg attccttcta gccgagctgc tcggtctgtc
    81781 attatacccc gagaagtaga gagaattaca atccccatcc cgtctaaaat tctaggaatt
    81841 cgttgatagt tagaatagat tcggagacca ggtcgactta ttcgttttaa atttaaaaga
    81901 gttctatatg gtcctttcct attccttcta tgtcgtaggg ttaaaacaaa aaaatatttg
    81961 ttattttcta caagtttcct tacgttttcg agaaaaccct cttggaaaag tattttcaca
    82021 atgtttttgg tcatgttagt agatgctatt cgaaccgttc cctttcgatc catgtcagca
    82081 tttcgtatag aagttattat gtcagcaata gtgtccttac ccatgataaa ctaaaattat
    82141 tgttgcttcc gaattttgat ataatcagca tgttcttttt ttataaaaat tattaaagaa
    82201 aattcttaaa agtatatgcg tgagacataa tctactaatt tctctttttt atttaaatac
    82261 tatcactatc tcacggtctc atattataat acctcaggtg ctaatgaaac aattttagta
    82321 aaatttaact gtctcaattc ccgggcgatc gcgccaaaaa ctcgggttcc ttttggattt
    82381 ccttcttgat caatgacaac ggcagcattg tcatcatatc gtattattat accgttatcg
    82441 cgtttgagtt ctttacaagt acgtacaatt acagctctga tcacttctga tctttctaga
    82501 ggcgtatttg gtactgcttc ttttatcaca gcaacaataa catcaccgat atgagcatat
    82561 cggcgattac tagctcctat tattcgaata cacatcaatt ctcgtgcccc gctattgtct
    82621 gctacattca aatgggtttg aggttgaatc atatcatttt tttttttttg aatctgtttt
    82681 tttaatgtaa aataaagcaa gggacgaagt aaaaaaaaaa aagaaagaaa accctgcaat
    82741 tgtttttttt atacacaaga cttctttcct ttggttctac atttctatcc agaaataatg
    82801 aattgagttc ttataggcat tttggacgcc gctattgaaa tagcctttcg agctatattt
    82861 tcggctactc cacccatttc ataaagtatt ctacccggtt taacaacagc tacccaatat
    82921 tctggggatc ctttccctga acccatacgg gtttccgtgg gtcttactgt aactggtttg
    82981 tctggaaata tacgtaccca tatttttccg ccacggcgta catttcgtgt cattgctcgg
    83041 cgccctgctt cgatttgtct agatgtaatc caagcgggtt caagtgcttg aagagcatat
    83101 ctaccgaaac aaatatgatt acctcgataa gatattcctt tcattcttcc tctatgttgt
    83161 ttacggaatc ttgttctttt tgggttatag ttgatggttc tttttcaatt ccatctctac
    83221 tacagaactg gacatgagag tttcttctca tccagctcct cgcgaatgaa acgactaaaa
    83281 cagattttat caagatatac atgtgtttaa tgaataatat gctgaatcat aggattcttt
    83341 gaaattgcat ctaattaatc aattcgttaa tctattcgaa atttgtctag cgtgtttaga
    83401 tattatttaa ttaaacatgt attctatttc tagataatgt caatgtcttt ttttataacg
    83461 ttatccttat aaaaaaatct ttcttttgtt tttcctttta tcatatggga tcgacaaaaa
    83521 tgtatcaatc taataaaaaa aactttcgcg ggcgaatatt tactctttcc atatctattt
    83581 cagttatagg gttagttcat gacctctcaa aataaaagaa taaaagagga ggtccctggt
    83641 ttgttccgcc atcccaccca atcaatcatt aagattcatt ttcaatagaa tcttctgcat
    83701 tcacgggtta tatcgttccc attgcttctc gattaatggt taggtctgaa ttttccggcg
    83761 gagtcctttt ttcttaagtc aattttctca gtctttattg gctcgaggct cttgattttt
    83821 ttgttctata agcggattca tctaattatg catgaatcat tattgaattt atgctttatt
    83881 acactgcgtt ttatgagatg aatcatcgac cttacatatt ggaatcatat atcattgata
    83941 tttccgttct ctctttctct catccttcca cttatccgca tacttttttt ctattttgct
    84001 ttccgactta gaacttcaca actcataatc cgattggttt tttatcttta tgcaaaaaaa
    84061 gatttcagtt gctacaacga tatgtccaat atattatatc tttatcttga ctggttcttt
    84121 ggatccagat aatgcgaagc aatgagttgg ttattagtgc tatagttatt agttcatact
    84181 ctgggccctg gtccgttttt ttgaatccta gccctaaaaa aaccaacgag tcacacacta
    84241 agcatagcaa ttatataaaa tgatcaatcg aatttttatt gaaccctcta gaattgctct
    84301 ttttttgttt tgcttgaaca taaaaagaat aaaacggttt ttcttttttt gtccattacc
    84361 ggatataatg taaaaacacg taaagtctta ttattcttcg tctacaaata tccaaatttt
    84421 gattcctaat accccgtata tagttcgaac tgtataggaa caataatcaa ttttagctcc
    84481 aatggtttgt agaggaaccc taccttctct gatccattcg acgcgtgcaa tttcttttcc
    84541 gtcgatccgt cccgcaattt gtacttgaat tccttttgta ttcgccagct cggttaattc
    84601 aatagctttt ttcattgctt tgcgaaaaga aactctattc tttaattggc cagctataaa
    84661 ttctgcaaga atattagggt gtccgtaagg atttgcaatt cgtgtaatag caatgtttag
    84721 ttttcggttc gcacaatgaa gttctttttg tacattcatc tgcaattctt cgactctccg
    84781 cggtctattt tctattaaga attttgggaa tcctatataa attatgactt gaattagatc
    84841 gattcttttt tgaatctcta tccgtgcaat tccctcaacg ccaacaccgg aggatattct
    84901 catatttttt tgtacataat tcttaataca gtttcgtatt ttttgatctt cttgtagacc
    84961 ttccgaataa ttttttggct gtgcaaacca aagagaatga tgactttgtg ttgtaccaag
    85021 tcggaaccca agtggattta ttttttgtcc cataatcccc cactactata tgtatcatga
    85081 catgtcagat ttttgttctt ttttttagtt atcaatccag atttttttga gtacaccata
    85141 tattcttcaa attctttata taaggatata tctttcaaaa caatagttat atgacaagtc
    85201 ggtcttttta tcagataact gcgccctcga gctcgaggtt ttaatctttt cacagcagta
    85261 ccctcgttta cttcggcttt actaatgact aaatttgctt cgttcaaact catattgtga
    85321 ctagcatttg ctgctgcaga ataaacaaat tttaaaatgg gataacacgc tcgataaggc
    85381 atcagttcga gtatcataag gctttcctcg taagaacgcc tacgaatctg atcaattccc
    85441 cttcgggctt tgtgagcaga catacatata tgttgaccta aagcgtatac ttccgtagat
    85501 aggttcttct ttctcttctt tatcataagg ttaacctctt accaatgaat ctatattcac
    85561 tttattaacg acgggatcta ttatcatttt ttgcatgtcc acggaaattt atagtcggcg
    85621 caaattcccc caatttatgt cctaccatac gatctgttat ataaataggc aaatgttcct
    85681 ttccattatg tatagcgata gtatggccaa ccattgtggg tataatggta gatgcccggg
    85741 accaggttat tattatttct ttttccgctt ttgtattaag tttatcgatt tttcttaata
    85801 aatgattcgc tacaaaaggg ttttttttta gtgaacgtgt cacagttaat taactcctat
    85861 ttttttcttt tgtaaattgt aaaaagaatt tggattttct ctcctattta ctacggcggc
    85921 gaagaatcaa attatcacta tatttattcc tttttctact tcttcttcca agtgcaggat
    85981 aaccccaagg ggttgcgggt ctttttctac caattggagc ccttccttca ccacccccat
    86041 gggggtggtc tacagggttc ataactactc ctcttactac aggacgctta cctagccaac
    86101 atttcgatcc ggctctaccc aaacttttct ggttcacccc aacattccct acttgtccga
    86161 ctgttgctga gcagtttttg gatatcaaac ggacctcccc agagggtaat tttaatgcgg
    86221 ccgatttacc ctcttttgca atcagtttcg ctacagcacc cgcagctcta gctaattgtc
    86281 caccctttcc aagtgtgatt tctatgttat gtatggctgt gcctaagggc atatcggttg
    86341 aagtagattc gtctttttga tcaatcaaaa ccccttccca aactgtacaa gcttcttcca
    86401 aagcatacgg ctttctggat gtagatgatg atatctatac agatggatct tatatatatc
    86461 atataatgaa gtaccacatg agtggatata tagaatccaa atctgccgaa tcactcatgt
    86521 tctgatcttc tacatcctag gtcttcctgt tccgtcatct ggcttatgtt cttcatgtag
    86581 cattcagacc gaatgactct atgaaattac gtcgatactt ccacatatta tgggtaacgt
    86641 aggagacgtc tctatttttc ccccgggaaa tctttagaat taccactgct tagctttcaa
    86701 ttcgcctctg accatcaaat caaatgtgaa taacccgtct tcctctcttt gaaacaaggg
    86761 gcgcttctgg ttctgtcggc gcttgaaaca attttgtctt ctccatatta ctatatctct
    86821 agagtcaata attttatatg aggaactact gaactcaatc acttgctgcc gttactcttc
    86881 agttttctgt tgaggtctat cctgtagagg tactcgaatt ggatcagtga tcgatttcta
    86941 ggtttcgtcg taaacctaat tggttacttc caattacgta aatcaatagt tcaaaccgca
    87001 ctcaaaggta gggcatttcc catttttata ggaacttctg taccagaaac aatggtatct
    87061 ccaattatag cccctctggg atgtaaaata tatctcttct caccatcccc atagtgtatg
    87121 agacaaatgt atgcatttcg attagggtcg tattctatgg ttacgattct accatatatg
    87181 tctttttcat tccgtctaaa atcgatttta cggtatagac gcttatgacc tccccctcta
    87241 tgccctgcgg taatgattcc tctggcatta cgacctttac cacaacgatg ctgtccatag
    87301 atcaaattat ttcgtggatt ggatttcact tgactgtcta cggctccatt gcgtgtgctc
    87361 ggggtagaag ttttgtataa atgtatcgcc atgctcttaa gtattttgat ttaagttctt
    87421 ttctttctaa gaggtggaat agaataaccc ggttgaagcg taatgatcat acgtctgtaa
    87481 tgcattgtat gtcccataat gggtcccatt cttctaccct ttcgggggag ttgatgacta
    87541 ttcatagcta ttaccttgac accaaagaag agttcgaccc aatgctttat ttctgtccta
    87601 gttgatcctg attcgacatt agaagtatat tgatttttcc ccaataaccg aatacttttg
    87661 tctgtaaata ctgcatattt gattccatcc ataaatctat tttcttccct atgagttcga
    87721 gtctcaataa gaatgctagt tcttactgtt catatgttat gatatgaata taccacacca
    87781 attcgttatg tatagatgat gagattccat tgatacagag ccaattccaa tagacttatt
    87841 ggagggtccc attggcgtgc atccagtagg aattgaacct acgaattcgc caattatgag
    87901 ttgggcgctt taaccattca gccatggatg cttcgtgggg atcctcgtac atggtgaata
    87961 accaaattcc aattgaaatg aaatctttag gataaatcaa tgcaatttag gaggaatcaa
    88021 tgaaaggaca tcaattcaaa tcctggattt tcgaattgag agagatattg agagaggtca
    88081 agaattctca ctatttctta gattcatgga cccaattcaa ttcagtggga tctttcattc
    88141 acattttttt ccaccaagaa cgttttataa aactcttgga cccacgaatt ttgagtatcc
    88201 tactttcacg caattcacag ggttcaacaa gcaatcgata tttcacgatc aagggtgtag
    88261 tactatttgt agtagcgatc cttatatatc gtattaacaa tcgaaatatg gtcgcaagaa
    88321 aaaatctcta tttgacgggg cttcttccta tacctatgaa ttccattgga cccagaaatg
    88381 atacattgga agaatctttt gggtcttcca atatcaatag gttgattgtt tcgctcctgg
    88441 atcttccaaa aggaaaaaag atctcagaga gctttttcct ggatccgaaa gagagtactt
    88501 gggttctccc aataactaaa aagtgtatca tgcctgaatc taactggggt tcgcggtggt
    88561 ggaggaactg gctcggaaaa aagagggatt ctggttgtaa gatatctaat gaaaccgtcg
    88621 ctggaattga gatctcattc aaagagaaag atatcaaata tctggagttt ccttttgtat
    88681 attatatgga tgatccgatc cgcaaggacc atggttggga attgtttgat cgtctttctc
    88741 cgagtaagag gcgaaacata atcaacttga attcgggaca gctattcgaa atcttagtga
    88801 aagactcgat ttgttatctc atgtttgctt ttcgtgaaaa aataccaatt gaagtggagg
    88861 gtttcttcaa acaacaagga gctgggtcag ctattcaatc aaatgatatt gagcgttttg
    88921 cccatctctt ctcgagaaac aagtgggcta tttctttgca aaattgtgct caatttcata
    88981 tgtggcaatt ccgccaagat ctcttcgtta gttgggggaa gaatccgcac gaatcggatt
    89041 ttttgaggaa gatatcgaga gagaattgga tttgcttaga caatgtgtgg ttggtaaaca
    89101 aggatctatt ttttagcaag gtacggaatg tatcgtcaaa tattcaatat gattccacaa
    89161 gatctagttt cgttcaagta acggattcta gccaattgaa aggatcttct gatcaatcca
    89221 gagatcattt cgattcattt agtaatgagg attcggaata tcacacattg atcaatcaaa
    89281 gagagattca acaactaaaa gaaagatcga ttctttggga tccttccttt cttcaaacgg
    89341 aacgaacaga gatagaatca gaccgattcc ctaaatgcct ttctggatat tcctcaatgt
    89401 cccggctatt cacggaacgt gaaaggcaga tgaataagca tctgcttccg gaagaaatcg
    89461 aagaatttct tgggaatcct acaagatcca ttcgttcttt tttctctgac agatggtcag
    89521 aacttcatct gggttcgaat cctactgaga ggtccactag agatcagaaa ttgttgaaga
    89581 aagaacaaga tgtttctttt gtcccttcca ggcgatcgga aaataaagaa atagttaata
    89641 tattcaagat aattacgtat ttacaaaata ccgtctcaat tcatcctatt tcatcagatc
    89701 cgggatgtga tatggttccg aaggatgaac tggatatgga aagttccaat aagatttcat
    89761 tcttaaacaa aaatcattta tttcatctat tccatgaccg gaacaggggg gaatacacgt
    89821 tacaccacga ttttgaatca gaagagagat ttcaagaaat ggcagatcta ttcactctat
    89881 caataaccga gccggatctg gtgtatcata agggattttc cttttctatt gattcctacg
    89941 gattggatca aaaactattc ttgaatgagg tattcaactc cagggatgaa tcgaaaaaga
    90001 aatctttatt ggttctacct cctatttttt atgaagagaa tgaatctttt tatcgaagga
    90061 tcagaaaaaa atgggtccgg atctcctgcg ggaatgattt ggaagatcca aaacaaaaaa
    90121 tagtggtatt tgctagcaac aacataatgg aggcagtcaa tcaatataga ttgatccgaa
    90181 atcggattca aatccaatat agcacctatg ggtacataag aaatgtattg aatcgattct
    90241 ttttaatgaa tagatccgat cgcaacttcg aatatggaat tcaaagggat caaataggaa
    90301 atgatactct gaatcataga actataatga aatatacgat caaccaacat ttatcgaatt
    90361 tgaaaaagag tcagaagaaa tggttcgatc ctcttatttt gatttctcga accgagagat
    90421 tcatgaatcg ggatcctaat gcatatagat acaaatggtc caatgggagc aagaatttcc
    90481 aggagcattt ggaacattcc gtttctgagc agaagagcca ttttcaagta gtgctcgatc
    90541 gattacgtat taatcaatat tcgattgatt ggtctgaggt tatcgacaaa aaagatttgt
    90601 ctaagtcact tcgtttcttt ttgtccaagt tccttctctt tttgtccaag ttgcttttct
    90661 ttttgtctaa ctcacttcct tttttctttg tgagtttcgg gaatatcccc attcataggt
    90721 ctgagatcca catctatgaa ttgaaaggtc cgaatgatca actctgcaat cagttgttag
    90781 aatcaatagg tcttcaaatc gttcatttga aaaaattgaa acccttctta ttggatgatc
    90841 ataatacttc ccaaaaatcg aaattcttga tcaatggagg gataatatca ccatttttgt
    90901 tcaataagat accaaagtgg atgattgact cattccatac tagaaataat cgcaggaaat
    90961 cttttgataa cacggatttc tatttctcaa tgatatccga cgatcaagac aattggctga
    91021 atcctgtgaa accatttcat agaagttcat tgatatcttc tttttataaa gcaaatcgac
    91081 ttcgattctt gaataatcca caacgcttcc gcttctattg taacaaaaga ttcccctttt
    91141 atgtggaaaa ggcccgtatc aaaaattatg attttacgta tggacaattc ctccatatct
    91201 tgttcattcg caacaaaata ttttctttgt gcggcggtaa aaaaaaacat gcttttttgg
    91261 agagagatac tatttcacca atcgagtcac aggtatctaa catattcata cctaacgatt
    91321 ttccacaaag tggtgacgaa aggtataact tgtacaaatc tttccatttt ccaattcgat
    91381 ccgatctatt agttcgtaga gctatttact cgatcgcagc catttctgga acacctctaa
    91441 cagagggaca aatagtcaat tttgaaagaa cttattgtca acctctttca gatatgaatc
    91501 tatctgattc agaagagaag aacttgcctc agtatctcaa tttcaattca aacatgggtt
    91561 tgattcacac tccatgttct gagaaatatt taccatccga aaagaggaaa aaacgaagtc
    91621 tttgtctaaa gaaatgcgtt gagaaagggc agatgtatag aacctttcaa cgagacagtg
    91681 ctttttcaac tctctcaaaa tggaatctat tccaaacata tatgccatgg ttccttactt
    91741 cgacagggta caaatatcta aatttgatat ttttagatac tttttcagac ctattgccgg
    91801 tactaagtag cagtcaaaaa tttgtatcca tttttcatga tattatgcat ggatcagata
    91861 tatcatggcg aattcttcag aaaaaattgt gtcttccaca atggaatctg ataagtgaga
    91921 tttcgagtaa gtgtttacat aatcttcttc tgtccgaaga aatgattcat cgaaataatg
    91981 agtcaccatt gatatcgaca catctgagat cgccaaatgt tcgggagttc ctctattcaa
    92041 tccttttcct tcttcttgtt gctggatatc tcgttcgtac acatcttctc tttgtttccc
    92101 gagcctatgg tgagttacag acagagttcg aaaaggtcaa atctttgatg attccatcat
    92161 acatgattga gttgcgaaaa cttctggata ggtatcccac atctgaacgg aattctttct
    92221 ggttaaagaa tctttttcta gttgctctgg aacaattagg agattctcta gaagaaatac
    92281 ggggttctgc ttttggcggc aacatgctat ggggtggtgg tcccgctgat ggggttaaat
    92341 caatacgttc taagacgaaa gatttgaata tcaatctcat cgatatcatc gatctcataa
    92401 gtctcatacc aaatcccatc aatcgaatca ctttttcgag aaatacgaga catctaagtc
    92461 atacaagtaa agagatccat tcattgataa gaaaaagaaa aaaggtgaac ggtgattgga
    92521 ttgatgataa aatagaatcc tgggtcgcga acggtgattc gattgatgat aaagaaagag
    92581 aattcttggt tcagttctcc accttaacga cagaaaaaag gattgatcaa attctattga
    92641 gtctgactca tagtgatcat ttatcaaaga atgactctgg ttatcaaatg attgaacagc
    92701 cgggaacaat ttacttacga tacttagttg acattcataa aaagcattta atgaattatg
    92761 agttcaattc accctgttta gcagaaagac ggatattcct tgctcattat cagacaatca
    92821 cttattcaca aacttcgtgt ggggctaata gttttcattt cccatctcat ggaaaaccct
    92881 tttcgctccg cctagcccta tccccctcta ggggtatttt agtgataggt tctataggaa
    92941 ccgggcgctc ccatttggtc aaatacctag cgacaaactc ctatgttcct ttcattacag
    93001 tatttctgaa caagttcctg gataccaagc ctaaaggttt tcttattgat gatatcgata
    93061 ttgatgatag tgacgatatt gatgctagtg acgatatcga tcgtgacctt gatacggagc
    93121 tggagcttct aactaatgcg ctaactatcg atatgatgtc ggaaataggc cgattttata
    93181 tcacccttca attcgaatta gcaaaagcaa tgtctccttg cataatatgg attccaaaca
    93241 ttcatgatct ggatgtgaat gagtcgaatg acttatccct cggtctatta gtgaactatc
    93301 tctccaggga ttgtgaaaga tgttccacta gaaatattct tgttattgct tcgactcata
    93361 ttccccaaaa agtggatccc gctctaatag ccccgaataa attaaataca tgcattaaga
    93421 tacgaaggct tcttattcca caacaacgaa agcacttttt cactctttca tatactaggg
    93481 gatttcactt ggaaaagaaa atgttccata ctaatggatt cgggtccata accatgggtt
    93541 ccaatgcacg agatcttgta gcacttacca atgaggccct atcgattagt attacacaga
    93601 agaaatcaat tatagacact aatacaattc gatccgctct tcatagacaa acttgggatt
    93661 tgcgatccca ggtaagatcg gttcaggatc atgggatcct tttctatcag ataggaaggg
    93721 ctgttgcaca aaatgtactt ctaagtaatt gccccataga tcctctatct atctatatga
    93781 agaagaaatc atgtaacgaa ggggattctt atttgtacaa atggtacttc gaacttggaa
    93841 cgagcatgaa gaaattaacg atacttcttt atcttttgag ttgttctgcc ggatcggtcg
    93901 ctcaagacct ttggtctata cccggacccg atgaaaaaaa cgggatcact tcttctggac
    93961 tcgttgagaa tgattctgat ctagttcatg gcctattaga agtagaaggc gctctggtgg
    94021 gatcctcacg gacagaaaaa gattgcagtc ggtttgataa tgatcgagtt acattgcttc
    94081 ttcggcccga accaaggaat cccttagata tgatgcaaaa tggatcttgt tctatcgttg
    94141 atcagagatt tctctatgaa aaatacgaat cggagtttga agaaggggaa ggagaaggag
    94201 tcctcgaccc gcaacagata gaggaggatt tattcaatca catagtctgg gctcctagaa
    94261 tatggcgccc ctggggcttt ctatttgatt gtatcgaaag gcccaattca ttgggatttc
    94321 cctatcgggc ggggtcattt cggggcaagc ggatcattta tgatgaaaag gatgagcttc
    94381 aagagaatga ttcggagttc ttgcagagta gaaccatgca gtaccagaca cgagatagat
    94441 cttccaaaga acaaggcttt tttcgaataa gccaattcat ttgggaccct gcggatccac
    94501 tctttttcct attcaaagat cagccccttg tctctgtgtt ttcacatcga gaattctttg
    94561 cagatgaaga gatgtcaaag gggcttctta cttccgaaac agatcctcct acatctatat
    94621 ataaacgctg gtttatcaag aatacgcaag aaaagcactt cgaattgttg attcatcgcc
    94681 agagatggct tagaaccaat agttcattat ctaatggatt tttccgttct aatactccat
    94741 ccgagagtta tcagtattta tcaaatctgt tcctatctaa cggaacgcta ttggatcaaa
    94801 tgacaaagac attgttgaga aaaagatggc ttttcccgga tgaaatgaaa attggattca
    94861 tgtaacagga gaaaggtttc ccattactta gccggaaaga tatgcggcca tgaaataggg
    94921 attaagtgga acataattga ctgggtggta gagtcgtgga aacaccagtt tcttccatat
    94981 ttttgacctt agctccatgg aacaatatgc tactgctgaa acatagaaga attgaaatct
    95041 tagatcaaaa cactatgtat ggatggtatg aactgcttaa acaagaattc ttgaacagcg
    95101 aaccaccaga gctattacta aaaacggact atgtaatgta ctttatctgc tgggttacag
    95161 gcgggcattt taccagaggt ttatattgta tcaatctacc cttgtgtgat tcctgttgaa
    95221 gcatatactc ggggggtggg tgcagggcgg acgatttcaa agcggactcc ccattcatta
    95281 gatagagaag atccccaaga tttcgcgatc cgctgccgaa cttattccaa ttccaagatc
    95341 tcggatcgaa tcggtattga tataccgatt cgatccgaga tctcttattg aattgctcat
    95401 tcaatgagca ttctcaatat tatgccttga agaggactcg aacctccacg ctctttagca
    95461 cgagattttg agtctcgcgt gtctaccatt tcaccaccaa ggcatcttga aagtgaatcg
    95521 tattccatga agatgatatc tatctagtgt gatgtatgga atatatgaca aaggtggagt
    95581 gttggagtat ttctattgat cggtcatgtc atataggccc caatcggaca tccaattgct
    95641 tcgatttgaa ttatccggag gatgccttat atattatcta tattaatatt atatcaaaaa
    95701 gatggacaat caaaccgatt tctcgattca atagaagccc aaagaggtga ataaggtccc
    95761 aaataacgag agatatggaa aaagcaggtc cgattacgcc tattcctaat cctaaatgga
    95821 atggaacgac gtagggatcc atatggaaac atagtatcta tttagatacg ctcgaatgac
    95881 cccttctcat aatgagaatc ctattccggt ctggtccggt atggaatgaa cttataatca
    95941 tggaatcgac tcgatcatca gattatagat tataagttca taaccctagc ccattcccat
    96001 tttgggcgga acagatctac taattctttg attccagtta gtaagaggga tcttgaacta
    96061 agaaatcgat tctagaagct aactagaagc taaaaaaggg tatcctgagc aattgcaata
    96121 atcgggttca ttgatattcc tggtatagta gatgctatca cacatacaat catactcaat
    96181 tcgatggaat tttttgatct taaaggggat cttctataat ttcgcacgtg aggggttatt
    96241 tcttggtttc gtccagtcat taataacttg attattttta gataatagta gatagaaaca
    96301 acgctcgtaa ggagtcctat tgaaaccaag aaatataggc ctgcctgcca tccacaccag
    96361 aataaataga gttttccgaa aaaacctgct agtggaggaa gacctcctag ggataagaga
    96421 catagagcta aagagagagc caaaaaagga tcttttgtgt ataatcccgc ataatctcga
    96481 atgttatcag ttccggtacg tagaccaaat gatacaatgc aagcaaaagt tcctagattc
    96541 atggagatat agaacagcat ataagttatc atgctcgcat atccaccatt tgagtctcca
    96601 acaattattc caataattac atatccgatt tgacctatgg acgaatatgc aagcatacgt
    96661 ttcatgcttg tttgagtaat agcaatgaga ttccccaata tcatgctaag aatagctagg
    96721 atttccagaa gaagatgcca ttcgtttgat gagaaataaa aaggaatatc gaaaattcga
    96781 gtggctgaag ctgaagcagc tactttcgaa gtaacagaaa gaaaagcaac gactggagtg
    96841 ggagagtcag agtcgaaaag aggattcctc acttctttct ctcattcaaa accgtgcatg
    96901 agactttcat ctcgcacggc tcctaagtga taaaagtaaa gaagaactca tcttctttct
    96961 tttttgatta ccttcctcgc gtatgtataa gatcgaatcc attcgatttc gaaaaaggat
    97021 tactaatcct taacttttcg aggaatcctt catcagtggt tgtgaatgac tgatttttct
    97081 caatcttttc gaccttggtt ccgtaggagc aagtcagaaa gattgagaaa tagaaccatc
    97141 tgatttgatt cgttctcaat agccatgaga tgatcatctt agggtgatcc ttttgtcgac
    97201 ggatgctcct attacactcg tagtctctga aggatgagaa ccaactctgt agcacctaca
    97261 tcgagaattc aagtattgta tacgtcatta gtccgatcct ttgtaggaac tacccgtaat
    97321 aacgaacttg caaaatggat ctgtttatca taaagagatt tgttgttcct gaccctgctt
    97381 caccttaatt gttatttgaa caagtataaa gttatgtctt ggtccgagtg gggatagcat
    97441 ttctcttctg catgtccatg aagttttgaa aaatccaaac atctcagaga tatatagaga
    97501 ggtaggaatt tttcgaacga accgcactcc ttcgtatacg tcaggagtcc attgatgaga
    97561 aggggctggg gaaagcttga acccaattcc tacagtgatg aatataagcg caattgaaat
    97621 tcctggggag ttatacattt gtgtattgat aagaccattc actatttctt gaagctcgat
    97681 ctctcccccg gatgaaccat atagccaaga gaaaccatga accagaatag aagagcttgc
    97741 cccacccatg agtaaatatt tcatagtagc ctcattagac cgtacgtctt tcttggtata
    97801 tccagataat aggtaggagc ataaactgaa acattctgga gctacaaaga tagttattaa
    97861 atcgttagca ccgcataaaa acattcctcc tagagtagct gttaatatga ataacagaaa
    97921 ctccgttata gccatttctg tacattcaat gtactccacg gatagaggaa tacatagagt
    97981 tgaacatagt aaaataagaa attgaaagat ttcgttgaaa ttgttcgttt ggaaatttcc
    98041 cgaaaagcta atcataggtt cttctctcca tcggaacaat agggccgtta tgctcattac
    98101 taaacttgtt gaagggatga aatagaacca aggtatatct ttttgatcag aggttgaatc
    98161 gatcatcaga agaataatta ggccaaaaat taggatacat tctgggaaaa taaaacttcc
    98221 atcgaagaga agaaaacgaa aggctttcat aaaaattctc gtagaatcga gaatgaagtt
    98281 ttcattctgt acatgccaga tcatgaatta gtaactgcat ccaatctcca aaaaaatccc
    98341 aattgtttcg aactttctat ttttggaatg gaatatttac ggaatctcca tgaataggat
    98401 caaaccttat tccatggtat ttacatgaga ttcctctttc ttattcttaa gcaagtcccc
    98461 gagagggctt agttgatcca tgatttctgt ttcatctttc gtttcctttt cgtttgtttc
    98521 gagaaatata tcgatcaatt ccgattcttt ctttttcttt tttctattga ttcttttccg
    98581 atcgagatgt atggatccat ggatctatgt gtctatatag accctgttca tggattaacg
    98641 aaaatgtgca aaagctctat ttgcctctgc cattctatga gtctcttcct ttttgcgtat
    98701 ggcatcgcca ctccctttgg cagcatccac taattcggaa cttaatttga aagtcatatt
    98761 tcgacccgga cgttttcggg atgcccctaa taaccaacga acggcaagtg cttttccttg
    98821 tgcggatcct atttcaatgg gaacttgatg agtcgatccg cctacacgtc ttgcttttac
    98881 tgctatatcg ggagttactc cacgtattgc ttgacgtaaa acggatagtg gatttttttc
    98941 tgtcttttgt tgaatctttt tcaaggctcg atagataatt tgataagcca atgatttttt
    99001 tccgtgtttc agaatacggt taaccaacat gttaactaat cgattacgat aaattggatc
    99061 ggattttgca gttttttctt ctgtagtacc tcgacgtgac atgagcgcga aaggggttca
    99121 agaatcagtt ttctttttat aagggctaaa atcatttatt ttggcttttt gaccccatat
    99181 tgtagggtgg atctcgaaag atatgaaaga tctccctcca agccgtacat acgactttca
    99241 tcgaatacgg ctttccacag aattccatac tcgatctcat agatacatat ggaattctgt
    99301 ttactcactt taaattgagt atccgtttcc cccccctttc ctgctaggat tggaaatcct
    99361 gtattttaca tatccatacg attgagtcct tgggtttccg aaatagtgta aatagtgtaa
    99421 aaagaagtgc ttcgaatcat tgctatttga cccggacctg ttctaaaaaa gtcgagacat
    99481 ttcgaattgt ttgttgacac ggacaaagtc agggaaaact tctgaaatta tttcaatatt
    99541 ggaccttgga catataatag ttccgaatcg aatctcttta gaaagaagat cttttgtctc
    99601 acggtagcct gctccagtcc ccttacgaaa ctttcgttat tgggttagcc atacacttca
    99661 catgtttcta gcgattcaca tggcatcatc aaatgataca agtcttggat aagaatctac
    99721 aacgcactag aacgcccttg ttgacgatcc tttactccga cagcatctag ggttcctcga
    99781 acaatgtgat atctcacacc gggtaaatct ttaaccctcc cccctcttac taagactaca
    99841 gaatgttctt gtgaattatg gccaatacca ggtatataag cagtgatttc aaacccagag
    99901 gttaatcgta ctctggcaac tttacgtaag gcagagtttg gttttttggg ggtgatagtg
    99961 gaaaagttga cagataagtc acccttactg ccactctaca gaaccgtaca tgagattttc
   100021 gcctcatacg gctcctcgtt caattctttc gaagtcatcg ggtccttttc ctcgttcgat
   100081 aatctcttcc cttcttccac tccgtcccga agagtaacta ggaccaattc agtcacgttt
   100141 tcatgttcca attgaacact ttcctttttt gattattctc aaaggagaag attattctct
   100201 ttttaacaaa catctgcgga tccaatcaca cgttcttata ataagaacaa gagatctttc
   100261 tcgatcaatc cctttgcccc tcattcttcg agaatcagaa agatcctttt caagtttgaa
   100321 tttgttcatt ttgaatctgg gttcttctac tttattttta tttacttatt tctttattat
   100381 tttttttccc tctcttttct ttttttattt cttttttttt tattttattc ccttccatca
   100441 ttccttaagt cccataggtt tgatcctatc gaatctgatc cattttctca ttgagcgaag
   100501 ggtacgaaat aaatcggatt tctttttcga tcaaaagtac tatgtgaaat cttcggtttt
   100561 ttcctctttc tctatcccta tcccataggt acagcatttg aatccataga gaaccgtttc
   100621 ttctgtatct atatgaatcg atattattcc attccaattc cttcccgata cctcccaagg
   100681 aaaatcccga attggatccc aaattgacgg gttagtgtga gcttatccat gcggttatgc
   100741 actcttcgaa tgggaatcca ttttctgaaa gatcctggct ttcgtgcttt ggtgggtctc
   100801 cgagatcctt tcgacgacct atgttgtgtt gaagggatat ctatatgatc cgatcgattg
   100861 cgtaaagccc gcggtagcaa cggaaccggg gaaagtatac ataagtatac agaaaagaca
   100921 gttcttttct attctattag tattttgatt ctattatatt agtattagat tagtattagt
   100981 tagttatccc ggctcagtga gtcctttctt ccgtgattaa ctgttggcac cagtcctaca
   101041 ttttgtctct gtggaccgag gagaaagggg gctcggcggg aagaggattg taccatgaga
   101101 gaagcaagga ggtcaacctc tttcaaatat acaacatgca ttctggcaat gcaatgtagt
   101161 tggactttca tcttcatgcg aatgaatcat cttttccacg gaggcaaatc tttgcctgct
   101221 aggcaagagg atagcaagtt caaaattctg tttcggtaga catgtatttc tattactatg
   101281 aaattcataa atgaagtagt taattgtttt gtcaattttt cggggtctta aaggggcgtg
   101341 gaaagacata agaactcttg aatggaaatc gaaaagagat ggaactctgg ttccttcgga
   101401 aatggtaaga tctttggcgc aagaagaagg ggttgatccg tatcatcttg acttggttct
   101461 gatttcgcta tttttttaag aataccgctt ctcctacccg tatcgaatag aacttcttca
   101521 tgtaaaacct gcttgattta gatcgggaga atcgtacggt tttatgaaag catgtgctat
   101581 ggttcgaatc cgtagtcaat cctatttcta ggagcagttg acaattgaat ccaatttttc
   101641 ccattccatt catttcgtat ccgtaatagt gcgaaaggaa ggcccggttc caagttgttc
   101701 aagaatagtg gcgttgagtt tctcgaccct ttgccttagg attagtcagt tctatttctt
   101761 ggtgggggca gggaagggat ataactcagc ggtagagtgt caccttgacg tggtggaagt
   101821 catcagttcg agcctgatta tccctaaacc caatatgagt tgtgagtttt tctattttga
   101881 cttgcccccc cccgccgtga tcgaataaga atggataaga ggctcgtggg attgacgtga
   101941 gggggtaggg atggctatat ttctgggagc gaactccagg cgaatatgaa gcgcatggat
   102001 acaagttatg ccttggaatg aaagacaatt ccgaatcagc tttgtctacg aacaaggaag
   102061 ctataagtaa tgcaactatg aatctcatgg agagttcgat cctggctcag gatgaacgct
   102121 ggcggcatgc ttaacacatg caagtcggac gggaagtggt gtttccagtg gcggacgggt
   102181 gagtaacgcg taagaacctg cccttgggag gggaacaaca gctggaaacg gctgctaata
   102241 ccccgtaggc tgaggagcaa aaggaggaat ccgcccgagg aggggctcgc gtctgattag
   102301 ctagttggtg aggcaatagc ttaccaaggc gatgatcagt agctggtccg agaggatgat
   102361 cagccacact gggactgaga cacggcccag actcctacgg gaggcagcag tggggaattt
   102421 tccgcaatgg gcgaaagcct gacggagcaa tgccgcgtgg aggtagaagg cccacgggtc
   102481 gtgaacttct tttcccggag aagaagcaat gacggtatct ggggaataag catcggctaa
   102541 ctctgtgcca gcagccgcgg taatacagag gatgcaagcg ttatccggaa tgattgggcg
   102601 taaagcgtct gtaggtggct ttttaagtcc gccgtcaaat cccagggctc aaccctggac
   102661 aggcggtgga aactaccaag ctggagtacg gtaggggcag agggaatttc cggtggagcg
   102721 gtgaaatgcg tagagatcgg aaagaacacc aacggcgaaa gcactctgct gggccgacac
   102781 tgacactgag agacgaaagc taggggagcg aatgggatta gataccccag tagtcctagc
   102841 cgtaaacgat ggatactagg cgctgcgcgt atcgacccgt gcagtgctgt agctaacgcg
   102901 ttaagtatcc cgcctgggga gtacgttcgc aagaatgaaa ctcaaaggaa ttgacggggg
   102961 cccgcacaag cggtggagca tgtggtttaa ttcgatgcaa agcgaagaac cttaccaggg
   103021 cttgacatgc cgcgaatcct cttgaaagag aggggtgcct tcgggaacgc ggacacaggt
   103081 ggtgcatggc tgtcgtcagc tcgtgccgta aggtgttggg ttaagtcccg caacgagcgc
   103141 aaccctcgtg cttagttgcc accgttgagt ttggaaccct gagcagactg ccggtgataa
   103201 gccggaggaa ggtgaggatg acgtcaagtc atcatgcccc ttatgccctg ggcgacacac
   103261 gtgctacaat ggccgggaca aagggtcgcg atcccgcgag ggtgagctaa ctccaaaaac
   103321 ccgtcctcag ttcggattgc aggctgcaac tcgcctgcat gaagccggaa tcgctagtaa
   103381 tcgccggtca gccatacggc ggtgaattcg ttcccgggcc ttgtacacac cgcccgtcac
   103441 actatgggag ctggccatgc ccgaagtcgt taccttaacc gcaaggaggg gggtgccgaa
   103501 ggcagggcta gtgactggag tgaagtcgta acaaggtagc cgtactggaa ggtgcggctg
   103561 gatcacctcc ttttcaggga gagctaatgc ttgttgggta ttttggtttg acaccgcttc
   103621 acacccaaaa agaagcgagc tacgcctgag ttaaacttgg agatggaagt cttctttcgt
   103681 ttctcgacgg tgaagtaaga ccaagcccat gagcttatta tcctaggtcg gaacaagttg
   103741 ataggatccc ccttttacgc ccccatgtcc ctcccgtgtg gcgacatggg ggcgtaaaaa
   103801 ggaaagagag ggatggggtt tctctcgctt ttggcatagt gggcccccag cgggaggccc
   103861 acacgccggg ctattagctc agtggtagag cgcgcccctg ataattgcgt cgttgtgcct
   103921 gggctgtgag ggctctcagc cacatggata gttcaatgtg ctcatcagcg cctgaccctg
   103981 agatgtggat catccaaggc acattagcat ggcgtacttc tcctgttcga accgggggtt
   104041 tgaaaccaaa ctcctcctca ggaggataga tggggcgatt caggtgagat ccaatgtaga
   104101 tccaactttc tattcactcg tgggatccgg gcggtccggg ggggactacc acggctcctc
   104161 tcttctcgat aatccataca tcccttatca gtgtatggac agctatctct cgagcacagg
   104221 tttaggttcg gcctcaatgg gaaaaaaaat ggagcaccta acaacgtatc ttcacagacc
   104281 aagaactacg agatcgcccc tttcatttca ttctggggtg acggagggat cgtaccattc
   104341 gagccttttt ttcatgcttt tcccggaggt ctggagaaag ctgcaatcaa taggattttc
   104401 ctaatcctcc cttcccgaaa ggaagaacgt caaattcttt ttccttttcc tttccgcagg
   104461 gaccagggga ttggatctag ccgtaagaag aatgcttggc tgataaataa ctcacttctt
   104521 ggtcttcgac cccctcagtc actacgaatg cccccgatcg gtgcaatggg atgtgtctat
   104581 ttatctatct cttgactcga aatgggagca ggtttgaaaa aggatcttag agtgtctagg
   104641 gttggccggg agggtctctt aacgccttct tttttcttct catcggagtt atttcacaaa
   104701 tacttgccat ggtaaggaag aaggggggaa caagcacact tggagagcgc agtacaacgg
   104761 agagttgtat gctgcgttcg ggaaggatga atcgctcccg aaacggaatc tattgattct
   104821 ctcccaattg gttggaccgt aggtgcgatg atttacttca cgggcgaggt ctctggttca
   104881 aatccaggat ggcccagctg cgccaaggaa aagaatagaa gaagcatctg actccttcat
   104941 gcatgctcca cttggctcgg ggggatatag ctcagttggt agagctccgc tcttgcaatt
   105001 gggtcgttgc gattacgggt tggatgtcta attgtccagg cggtaatgat agtatcttgt
   105061 acctgaaccg gtggctcact ttttctaagt aatggggaag aggaccgaaa catgccactg
   105121 aaagactcta ctgagacaaa gatgggctgt caagaatgta gaagaggtag gatgggcggt
   105181 tggtcagatc tagtatggat tgtacatgga cggtagttgg agtcggcggc tctcttaggg
   105241 ttccctcatc tgggatccct ggggaagggg atcaagttgg cccttgcgaa cagcttgatg
   105301 cactatctcc cttcaaccct ttgagcgaaa tgcgacaaaa ggaaggaaaa tccatggacc
   105361 gaccccatcg tctccacccc gtaggaacta cgagatcacc ccaaggatgc cttcggtatc
   105421 caggggtcgc ggaccgacca tagaaccctg ctcaataagt ggaatgcatt agctgtccac
   105481 tctcaggttg ggcagtaagg gtcggagaag ggcaattact cattcttaaa accagcattc
   105541 ttaagaccaa agagtcgggg cggaaaaggg gggaaagccc tccgttcctg gttctcctgt
   105601 agctggatcc tccggaacca caagaatcct tagttagaat gggattccaa ctcagcacct
   105661 tttcttttga gattttgaga agagttgctc tttggagagc acagtacgat gaaagttgta
   105721 agctgtgttc gggggggagt tattgtctat cgttggcctc tatggtagaa tcagtggggg
   105781 cctgagaggc ggtggtttac cctgtggcgg atgtcagcgg ttcgagtccg cttatctcca
   105841 actcgtgaac ttagccgata caaagaatat gatagcaccc aatttttccg attcggcagt
   105901 tcgatctatg gtttatcatt catggacgtt gataagatcc ttccatttag cagcacctta
   105961 ggatggcata gccttaaagt aaagttaagg gcgaggttca aacaaggaaa ggcttacggt
   106021 ggatacctag gcacccagag acgaggaagg gcgtagtaag cgacgaaatg cttcggggag
   106081 ttgaaaataa gcgtagatcc ggagattccc gaataggtca acctttcgaa ctgctgctga
   106141 atccatgggc aggcaagaga caacctggcg aactgaaaca tcttagtagc cagaggaaaa
   106201 gaaagcaaaa gcgattcccg tagtagcggc gagcgaaatg ggagcagcct aaaccgtgaa
   106261 aacggggttg tgggagagca atacaagcgt cgtgctgcta ggcgaagcgg tggagtgctg
   106321 caccctagat ggcgagagtc cagtagccga aagcatcact agcttacgct ctgacccgag
   106381 tagcatgggg cacgtggaat cccgtgtgaa tcagcaagga ccaccttgca aggctaaata
   106441 ctcctgggtg accgatagcg aagtagtacc gtgagggaag ggtgaaaaga acccccatcg
   106501 gggagtgaaa tagaacatga aaccgtaagc tcccaagcag tgggaggaga ccagggctct
   106561 gaccgcgtgc ctgttgaaga atgagccggc gactcatagg cagtggcttg gttaagggaa
   106621 cccaccggag ccatagcgaa agcgagtctt catagggcac ttgtcactgc ttatggaccc
   106681 gaacctgggt gatctatcca tgaccaggat gaagcttggg tgaaactaag tggaggtccg
   106741 aaccgactga tgttgaagaa tcagcggatg agttgtggtt aggggtgaaa tgccactcga
   106801 acccagagct agctggttct ccccgaaatg cgttgaggcg cagcagttga ctggacatct
   106861 aggggtaaag cactgtttcg gtgcgggccg cgagagcggt accaaatcga ggcaaactct
   106921 gaatactaga tatgacctca aaataacagg ggtcaaggtc ggccagtgag acgatggggg
   106981 ataagcttca tcgtcgagag ggaaacagcc cggatcacca gctaaggccc ctaaatgacc
   107041 gctcagtgat aaaggaggta ggggtgcaga gacagccagg aggtttgcct agaagcagcc
   107101 acccttgaaa gagtgcgtaa tagctcactg atcgagcgct cttgcgccga agatgaacgg
   107161 ggctaagcga tctgccgaag ctgtgggatg taaaaatgca tcggtagggg agcgttccgc
   107221 cttagaggga agcacccgcg cgagcggcgg tggacgaagc ggaagcgaga atgtcggctt
   107281 gagtaacgca aacattggtg agaatccaat gccccgaaaa cccaagggtt cctccgcaag
   107341 gttcgtccac ggagggtgag tcagggccta agatcaggcc gaaaggcgta gtcgatggac
   107401 aacaggtgaa tattcctgta ctaccccttg ttggtcccga gggacggagg aggctaggtt
   107461 agccgaaaga tggttatcgg ttcaaggacg caaggtgccc ctgctttttc agggtaagaa
   107521 ggggtagaga aaatgccccg agccaatgtt cgagtaccag gcgctacggc gctgaagtaa
   107581 cccatgctat actcccagga aaagctcgaa cgaccttcaa caaaagggta cctgtacccg
   107641 aaaccgacac aggtgggtag gtagagaata cctaggggcg cgagacaact ctctctaagg
   107701 aactcggcaa aatagccccg taacttcggg agaaggggtg cctcctcaca aagggggtcg
   107761 cagtgaccag gcccgggcga ctgtttacca aaaacacagg tctccgcaaa gtcgtaagac
   107821 catgtatggg ggctgacgcc tgcccagtgc cggaaggtca aggaagttgg tgacctgatg
   107881 acaggggagc cggcgaccga agccccggtg aacggcggcc gtaactataa cggtcctaag
   107941 gtagcgaaat tccttgtcgg gtaagttccg acccgcacga aaggcgtaac gatctgggca
   108001 ctgtctcgga gagaggctcg gtgaaataga catgtctgtg aagatgcgga ctacctgcac
   108061 ctggacagaa agaccctatg aagcttcact gttccctggg attggctttg ggcttttcct
   108121 gcgcagctta ggtggaaggc gaagaaggcc tccttccggg ggggcccgag ccatcagtga
   108181 gataccactc tggaagagct agaattctaa ccttgtgtca ggacctacgg gccaagggac
   108241 agtctcaggt agacagtttc tatggggcgt aggcctccca aaaggtaacg gaggcgtgca
   108301 aaggtttcct cgggccggac ggagattggc cctcgagtgc aaaggcagaa gggagcttga
   108361 ctgcaagacc cacccgtcga gcagggacga aagtcggcct tagtgatccg acggtgccga
   108421 gtggaagggc cgtcgctcaa cggataaaag ttactctagg gataacaggc tgatcttccc
   108481 caagagctca catcgacggg aaggtttggc acctcgatgt cggctcttcg ccacctgggg
   108541 ctgtagtatg ttccaagggt tgggctgttc gcccattaaa gcggtacgtg agctgggttc
   108601 agaacgtcgt gagacagttc ggtccatatc cggtgtgggc gttagagcat tgagaggacc
   108661 tttccctagt acgagaggac cgggaaggac gcacctctgg tgtaccagtt atcgtgccca
   108721 cggtaaacgc tgggtagcca agtgcggagc ggataactgc tgaaagcatc taagtagtaa
   108781 gcccacccca agatgagtgc tctcctattc cgacttcccc agagcctctg gtagcacagc
   108841 cgagacagcg acgggttctc tgcccctgcg gggatggagc gacagaagtt ttgagaattc
   108901 aagagaaggt cacggcgaga cgagccgttt atcattacga taggtgtcaa gtggaagtgc
   108961 agtgatgtat gcagctgagg catcctaaca gaccggtaga cttgaacctt gttcctacat
   109021 gacccgatca attcgatcag gcactcgcca tctattttca ttgttcaact ctttgacaac
   109081 atgaaaaaac caaaagctct gccctccctc tctatcggat ggaagggcag aggcctttgg
   109141 cgtcccctcc agtcaagaat tggggcctca caatcactag ccaatatgct tttctcgcat
   109201 gcctttcttc gttcatggtt cgatattctg gtgtcctagg cgtagaggaa ccacaccaat
   109261 ccatcccgaa cttggtggtt aaactctact gcggtgacga tactgtaggg gaggtcctgc
   109321 ggaaaaatag ctcgacgcca ggatgataaa aagcttaaca cctctcgttc ttattccctt
   109381 tgcaatatga aaaaaaaaaa aatgaaaaat gcaaaagtcg tcttattcaa aaccccaatt
   109441 atgaaatccc ttctccccca cttcacacct agtaacgcac cgtgttctta tagagagaaa
   109501 ggtgctttca catcttctta acccgaaatg gctgaggaga ggaaaggttc ctttttttta
   109561 gggtacttcc gggaacagat ccagtggaga cggggcgggg cctgtagctc agaggattag
   109621 agcacgtggc tacgaaccac ggtgtcgggg gttcgaatcc ctcctcgccc acaaccggcc
   109681 caaaagggaa ggacccttcc ctctgggggt aggaaaatca tgatcgggat agcggaccaa
   109741 aagctatgga acttgggtgt gggtcttttg tcgaaatgga gtagccttac tttttctttt
   109801 tttttttatt taccattcat ggttttttaa ataaagtatg cccggcccga agcagaatag
   109861 cagagcaagt attagtagca tagcaaaaat gtgttcctcg tcattaatat gtttgctcgc
   109921 ggtaattgtg gcctctcggg agaatcgatt actgcatctt tgatgcactt gctagtacta
   109981 gtacatctga gaattcttaa ttggctaatt ggaaatagcc cccggactat ggaacaaagg
   110041 attatcccgg acctacaccg aggtattgac ggttattctc aaatatcgca gaacagaatg
   110101 tgatacgatg agatagaatg caatagaaac aaagacacag ggaacgggtt acctactttt
   110161 aacggtcaaa gcgaaccctt tcattctgac attctgaatt ctttaattcg gaatgaatca
   110221 aatctcccca agtaggattc gaacctacga ccagtcagtt aacagccgac cgctctacca
   110281 ctgagctact gaggaacagc gggagattct atctcataga gttcaattcc cgttctcaac
   110341 ccatgaccaa tatgaactcg aagtttcctt cgtaactccc cgaacttctt cgtagtggct
   110401 ccgtcccatg ccccgtttca tagggaacca caaagtggct ctatttcatt atattccatc
   110461 catatcccaa ttccattcat ttaatatccc tttggtgtca ttgacataag aattgatata
   110521 agagatgtcg tttctagtct atctgtttct atttctatat atggaaagtt caaaaatcat
   110581 catataataa tccagaaatt gaaatagaaa agaaaaaagg gaggtttgtg atgatttttc
   110641 aatcttttat actaggtaat ctagtatcct tatgcatgaa gataatcaat tcggtcgttg
   110701 tggtcggact ctattatgga tttctgacca cattctccat agggccctct tatctcttac
   110761 ttctccgagc tcgggttatg gaagaaggaa ccgagaagaa ggtatcggca acaactggtt
   110821 ttattgcggg acagctcatg atgttcatat cgatctatta tgcgcctctg catctagcat
   110881 tgggtagacc tcatacaata actgtcctag ctctaccgta tcttttgttt catttcttct
   110941 ggaacaatca caaacactct tttgattatg gatctactac cagaaattca atgcgtaatc
   111001 ttagcattca atgtgtattc ctgaataatc tcatttttca attattcaac catttcattt
   111061 taccaagttc aatgttagcc agattagtca acatttatat gtttcgatgc aacaacaaga
   111121 tgttatttgt aacaagtagt tttgttggtt ggttaattgg tcacatttta ttcatgaaat
   111181 gggttggatt ggtattagtt tggatacagc aaaagaattc tattaggtct aatgtactta
   111241 ttcgatctaa taagtacctt gtgtcagaat tgagaaattc tatggctcga atctatagta
   111301 ttctcttatt tattacctgt atctactatt taggcagaat accgtcaccc atttttacta
   111361 agaaactgaa agtgaaagaa acctcagaaa cctcagaaac ggaagaaagg gaggaagaaa
   111421 cagatgtaga aatagaaaca actttcgaaa ggagggggac taaacaggaa caagaggtat
   111481 ccaccgaaga agatccttct ccttcccttt ttttggaaga aaaggaggat ccggatggga
   111541 atcaagaaaa ttcgaagtta gaaatattta aagaaaaaga agagaaatat ttattatggt
   111601 ttgagaaacc tctcgcgact cttcttttcg actataaaca atggaatcgc ccatttcgat
   111661 ataaaaaaaa gaaaagaaat aatcgattta ttaatgttgt aagaaatgaa atgtcacact
   111721 ttttttttta tacatgtcaa agtgatggaa aagaaaggat ctcttttacg tatccagcaa
   111781 gtttgtcaac ttttttggaa atgatacaac aaaagatgtc ttttttaaca aaagaaaaac
   111841 tatcctctga tgaattgtat aataattgga gttacaccaa cgaaaaatat taatacataa
   111901 aagaaatata ctaagagata aaaagagatg cgacttcccc ctacatattt taaaccttcc
   111961 cctacaaaaa aactggtaat accaacccca ttcgtaattc catcaatcac tcgtctatcg
   112021 aacaaatggg ttagttcagc caatcctctt atccattgag ttaaggatag tgcataaaaa
   112081 gcatctatat aagcacgatt atatgaccaa tcatatagca aattgctaat tttatctccc
   112141 aaaactcttt gactcttatt gactctttta gtaaataaat taagtccatt ccagttttgg
   112201 aaagatgaat aaaagggttt atataaaaaa gccgctataa atattccaaa aaacgttata
   112261 ctaactgaaa aggttgcatt tggcaaaaat tcataccaat caaaaaaatg atttgaattt
   112321 tgatgtaaaa gatttataga cggagttaac aattttgata agatatccaa attgtttcct
   112381 tcttgattaa agggaattcc tatggctcca acaaacaaag gaaataagac taatataagc
   112441 atagagaata gcatagtatt gtccgattca tggggataaa aaaaagtctt tgtaggagca
   112501 aaaggaaaaa tagtaagaaa aggcattttt gttacatgag tatccattcg gtatgttttc
   112561 ttcgaaaaaa aagaagtcct ttccctttca ttattattca tttttaataa agcaactaaa
   112621 ggaaaacttt ttttaatcga ttttggctct tgtttacccc atagagatat tgaatagaag
   112681 gaatttcctt ttttgccact gtaattttga aaacgaacgt ttaaatgtcc ttcaaaagta
   112741 agtaaataaa tccgaaacat ataaaatgca gttaatccgg ctgtgaaaga agcaattatt
   112801 gcgaaaatcg gtgaatataa ccaactatca ttaagaattt catctttgga ccaaaaacaa
   112861 gcaagaggtg gaataccaca aagggaaagt gtacctaata aaaaagcagt ttttgtaatt
   112921 ggcacgtgct ttcttaaccc gcccataaga gccatattct ggcttttatc tggagcgtat
   112981 ccaacaagag cttccattga atgaataatt gatccggatc ctaaaaacaa caaggctttc
   113041 gaataagcat gagtaatcaa atgaaataaa gcggctcgat aagaccccat acctagagct
   113101 aacatcatat aacccaattg agacattgta gaataggcta aacttttctt aatatctttt
   113161 tgagcaagcg ctaaagtggc tcctaataat actgttatta tacctataaa agatattaga
   113221 ttcattatgt acggtatcgc tatgaaaagt ggaagaagac gagctacaag aaaaattccc
   113281 gctgctacca tagtagcggc gtggataaga gccgaaatgg gagtaggccc ttccatggca
   113341 tcaggtaacc atacatgaag gggaaattgt gcggattttg caactgcgcc gccaaataat
   113401 agaaaggcac acaaagtaac aaataaaaag ttaacctcct tattataaat caagttattg
   113461 aatatttcga acaaatcccg aaattcgaaa ctgcccgttg tccaataaag acctaagatt
   113521 cctaataata aaccaaaatc ccctacacga ttagttacaa aggctttttg acaagcactt
   113581 gccgcactag gtcgtgtgaa ccaaaaccct attaatagat aagaacacat cccaaccaat
   113641 tcccaaaaaa tataaatttg tatcaaattc gaacttgtaa ctaatcccaa cattgaagta
   113701 ttgaaaaaac tcatataagc aaaaaatctc aaatatcctt gatcatgaga catataattg
   113761 tcgctataaa aaagaaccag aattccaact gtggtgatta atattgacat aatagaagta
   113821 agcggatcaa taaagtgtcc caactcgaaa gaaaaatcat tattgatggt ccaagaccat
   113881 atgtattgat agatagaacc cctatttatt tgctgaatag atagatcgac cgaaaaaatc
   113941 ataactatac ttaacaaaaa aatactagga aaagcccaaa tacggcgaag attttttgtt
   114001 gccgttggaa aaagtagaag tcccactcct attaacatag gaactggaag cggaacgaaa
   114061 ggtatgatcc aagaatattg atatgtatgt tccataaaaa taataatttt tttattctta
   114121 attaattgtt tctgattcac cggttcttat ctcttttaaa agagattact aaagtattaa
   114181 aaaagcaact gaaactaaaa tggaattttc tattcgtagt tagtttgaac ctttctcaac
   114241 tacttaaaaa attttcaaag tgaaaaataa cgaattattt tatactaagt ttatactaag
   114301 tcagattttt aggaaaatgt agcagcaaat tccaacttcc attattattc cctattacaa
   114361 aaatttatgg acatatatca agactaaaaa attggacaaa aaaaaagaag tactttattt
   114421 tgatatcaat cataggatgt cccataacct tgccaaataa aaaaagaact aggtattttt
   114481 ttttgtttat tcagaataat taacgagttt aattcgggac tgattgatta tgttctattc
   114541 taataaatgg catttaataa ccaattacta gaaaagaaaa aagaaaaaga ttcaagtttt
   114601 ttattaggta ggtttattag gtaggtaagg gttcttaagc ttgttcgata tgtatttttt
   114661 atgtacaaat gtaacatccc aaaaagagac atagatagaa aggtatcaca aataactccg
   114721 aaatacaaat tattttgcct cagatattgt atggaatagg aattgaaaaa aaaaaatgat
   114781 ttgttttaaa caatagatgt ctttcacatc caatttttgc aatgaataac tttttatttt
   114841 ttgaatggca gttccaaaaa aacgtagttc tatattaaaa aaacgtattc gtaaaaatat
   114901 ttggaaaaaa aggggatatt gggcagcgct gaaagctttt tcgttagcga aatccctttc
   114961 gaccgggaat tcaaaaagtt ttttgtacga caaataatta ataaaaaaat aattaataaa
   115021 acattggaat aattggaatc cgcatccacc tgactccaaa aacgagccaa tttagtttcg
   115081 aatttcgatt ccatttttga atatagaata gaaaaagtaa gtaataaata atgatttcca
   115141 ttccctactg ttttgaacca atggatttgg ctactgaatt ggtacttttt ttttatttga
   115201 aaaaaaaaga ataaaaggtt gagagttttg cctttatttg tatttgaata ttcttttcat
   115261 tcccgggatg gggattctta atttccccat cacccaccca cttataaata agacaataat
   115321 aaaggttttg tcttttcttt ttttttttat atttctcctt ttctatttca atttatgcta
   115381 tagaatagca taaattgaaa tctttagaca aaaacaatga gttgttgaaa ctaattatta
   115441 attctacttt tttttttaac tttctgaatc atcactcgcc atttcggcgt atttctaatt
   115501 tctatacgaa tagtatgcaa tttataagta ataaaaaaat cctatgtttg aaagggagga
   115561 tcaatctaaa aatatcgatt tttagaattc ggatttagaa ataaattttt gaagtaggac
   115621 aatagaaatc gaaattcttt tatataatat gtctagctca atacctaatt ggtttgataa
   115681 accctaagac aaattcatac tgaaaaaaac ctaacgatta tcacaagaca aaagttatgc
   115741 aaattaaata attttttttt gaattattgg atattatgct taaattgtga tcgtgatcca
   115801 taaaaaagaa aaagaatatg ttattattta ttattaagtt tttattatta agttaaataa
   115861 aactgaaacc ttaaataact aaataaaacg ataaaaaaga gactgtttca atctctattg
   115921 aaacgggttt ttattcatca attgaatgct tcctaaaaat aaaaagtatt tcattgaaac
   115981 tttctctttc actttcaatc tcgacgatta aaaaaaaaga agttattatt ttttctagca
   116041 agccgctatg gtgaaatcgg tagacacgct gctcttagga agcagtgcta gagcatctcg
   116101 gttcgaatcc gagtggcggc ataacatctt ctaaaagata tataaaaagc cctataatga
   116161 attgaatttc cgatttccat tccgtatact cgagagactt tcacttttta cttttaattt
   116221 cattttttat ttatgatatt ttcaacttta gaacatatat taactcatat atcattttcg
   116281 gtcatttcaa ttggaattac aattcattta ataaccttat tagtcgatga aatcgtagga
   116341 ctatatgatt catcagaaaa ggggatgata gctacccttt tctgtctaac aggattatta
   116401 gtaattcgtt ggatttattc ggggcatttc ccattaagtg atttatatga atcattaatc
   116461 tttctgtcat ggagtttctc cattattcat aggattttaa aacataaaaa tcatttaagc
   116521 gcaataaccg cgccaagtgc tatttttacc caaggctttg caacttcgtg tttgttaacc
   116581 aaaatgcatc aatccggaat attagtgccc gctctacaag ttcagtggtt aatgatgcac
   116641 gtaagtatga tggtattcgg ctatgcagct cttttatgcg gatcattatt atccacagct
   116701 cttctagtca ttacatttcg aaaagtgata aggatttttg gtaaaagcaa taatttatta
   116761 aatggaactg taactgagtc attttccttc ggtgaaatac aatacatgaa tgcaaaaacc
   116821 aatgttttac taaatactta ttttttttct gctagaaatt attacaggta tcaattgatt
   116881 caacaattgg atcgttggag ttatcatatt attagtctag gatttatctt tttaaccata
   116941 ggtattcttt caggcgcagt atgggctaat gaggcatggg gatcatattg gaattgggat
   117001 ccaaaggaaa cttgggcatt tattacttgg actatattcg ggatttattt ccatactcga
   117061 acaaataaaa aatcggaagg ttttaattcc gcaattgtgg cttctatggg ctttgttata
   117121 atttggatat gttatttcgg ggtcaatcta ttaggaatag ggttacatag ttatggttca
   117181 tttaattaac aattcacatc taattgaatt gcaaattgaa gaaaagaaag gtcctgatga
   117241 agacaaacat aggacagcgc atatatagaa acgaaactga gtggaaaccg ccgagaacct
   117301 tttgaatcaa gtagtggagt gattcaaaag gttctcacaa acgtcaaagg ggtttggtta
   117361 caattccaat ttcttttttc tttttttatt catgaaaatt ctctataaaa aaattagata
   117421 gaatagcttc gaccttgtcc actgatagtg acagaacgaa atccggataa ataccaatac
   117481 caagtacggg tagaagaata gagatcaaaa caaataattc ccgtggtcca gaatcaaaaa
   117541 aataagagtt tacgccatta aatagcttgt acccataaaa catttgccgt aacatagata
   117601 atgaataaat aggagttaat atcattccaa ttgccattac aaaagtaatc agtatttttg
   117661 ctattaaaaa atatttttgg ctagtaatta ttccaaaaaa gactatcaat tccgcaacaa
   117721 aaccactcat gcccggtaat gcaagggaag ccattgataa gatactaaat agcgtgaata
   117781 tctttggaat tggtatagcc agcccgccca tttcgtccag ataaccatga cgtattctat
   117841 cataactcgt tcctgctaag aaaaaaagtg cagcgctaat aaacccatga gaaattattt
   117901 gtaaaatggc tccgctgagt cctgtatcag ttatcgagcc aattcctata attatgaaac
   117961 ccatatgaga tacagaggaa taggcgattc ttttttttaa attgcgttgg ccaggagatg
   118021 ttaaagctgc ataaattatt tgcattgtac ctactatgat taaccaggga gaaaatagag
   118081 aatgagcatg cggtaatagt tccatattga tccgaaccaa gccatatgct cccattttta
   118141 ataagattcc ggccagaagc atacaagtac tgtaatgggc ctccccatgg gtgtctggta
   118201 accatgtatg taagggtata atcggtgatt tgacagcaaa agcaataaga aatccaatat
   118261 agaatagtat ttccagtgcc acgggatatg atcgattagc taatatttcc aaatttaatg
   118321 ttggttcatt ggaaccatat aaaccgatac ccaaaactcc tattaataga aaaacggaac
   118381 ctcctgcagt gtacaaaata aactttgtag ctgaataaag acgtttcttt ccaccccatg
   118441 ctgatagaag tagataaaca ggaattaatt ctaattccca catgatgaaa aaaagtaaaa
   118501 ggtcacgaga agcaaatgat cctatttgac cgctatacat tgctaacatc aggaaataga
   118561 ataatcggga attccgagta actggccaag ccgctaacgt agctaaagtg gtgataaatc
   118621 ccgtcaataa aatgggtcct agggaaagtc catctattcc caatctccag taaaaaccaa
   118681 aaaaatcgat ccatttataa tcctctgcga gttgtattaa tggatcgtcc aattcgaaat
   118741 gataacagaa ggcataggtc gttagaagga gttctagcac gcatatatat atagtatacc
   118801 ccctagtcac cttatttcct ctatgaggga gaaagaaaat gaaaaaaccc gtggctatcg
   118861 gaaaaactac aattattgtt aaccaaggaa aaaagttcgt ggtaaaggca agatacactc
   118921 gaaccagaca aaaccgtgct cgaaaaatag aatatatatt cttatttttt ttttattttt
   118981 cgagtacggg tttttgtcgg taatcagtaa gtaaaaaaaa atgtattcaa aatagattca
   119041 agtggggttt tggggaacgt atcaatatca ataagctaga cccatgcttc gagttgtttc
   119101 atgccataaa taaactcgaa cactcaagaa atccgttgga caggcggatt cacatctctt
   119161 acaaccaaca caatcctccg ttcttggagc agaagcaatt tgtttagctt tacacccgtc
   119221 ccaaggtatc atttctaata catccgtggg acatgctcgg acacattgag tacaccctat
   119281 acatgtatca taaatcttta ctgaatgtga cattgaatct atcaatctct gaattcataa
   119341 attttgatct agtaattttg gaaatgaagc atatattgaa acaccagatc aatcaatgat
   119401 ttaccagaat tttggaatca atccatttct ggatcaactg ataagaggga acaaagatac
   119461 tttgattttt tacgttttcg ccaatatgat cgaggttagg acgtattata gatgctaatt
   119521 cgaattgatg aatattctga ttttgaaata ctattttatt tattcaacaa agtcgattga
   119581 ttgatacgaa tcgattttct gttacgataa attgacgaaa caatagctga tccgatagct
   119641 gcttcagcgg ctgcaatagc tataacaaaa attgagaaaa tatctccttt taattgccta
   119701 ctatcaaaaa aatcagaaaa tgttacaaaa tttatattaa ccgcatttag tataagttca
   119761 agacacatca gggcccggac aatatttcgg ctcgtgatca atccatagat accaatagaa
   119821 aataaataag cactcaaaat aagtacatgc tcgagcatca ttgaccaact ccgtaccaat
   119881 ttcacttcat ttcaatatga acaataagtc aagtgatttg attgcttata atctaacaag
   119941 tatagaacaa aagaatatat tgctaataga tcgaatcaaa aaacttctat ttgatttata
   120001 catgaaacag tattcaaata gaattgaagg caaatagatg tgataacaca gaaaagttga
   120061 atttggattg ctgttgctag ttataaagat tttttactga cgagctacgg caattgcacc
   120121 tatcaaagca actaaaagaa ttatcgaaat gagttcaaat ggaagaaaaa agtcggttga
   120181 taaatgaatt ccaatttgtt gactattact tatcaaatct tgctctataa tctggttgga
   120241 tcgtgtagtc caaataatcc cgtaccacga cgtatctaga atagtagtga gtaaggacaa
   120301 aaaaatactt gtacaaacca gagaagtaac tccatcccca atagtcaaaa gattcaaatg
   120361 aaaatcgttg gaatagtctg aacctttcat gaacattaca gcaaatatga ttaaaacatt
   120421 tacagctcct acataaataa ggagctgtgc agcagctaca aaaggcgaat ttgatagaat
   120481 atataataag gatatacaaa caagaacgaa tcccaatgaa aaggcagaat aaatcgggtt
   120541 ggtaagtaat accactccca gacctcctaa tataagaccc aatcctagaa aaacgaaaag
   120601 aaaatcatgt attggtccag ccaaatccat tatattaaaa taagagataa ataaatcgaa
   120661 atgttttttc atgaccttat tgaaccgacc aggcaatttt tttttatgag gcattcccga
   120721 ttgaattcaa ttcaaatcta ataggtgtga attaatgcgg gtacatttat tggatcaatt
   120781 tcgttctttt ctttattgga aatggcagtt ggaaattgaa agtctatatt tcgaaaaaat
   120841 tgtggatata ttaacagact ttcaatccaa attaatttgt acttctcata atccaaatcc
   120901 aatctatagt tgggatttgt accaaacaaa gagaaagacc ttgttccttt ataccaacac
   120961 ggaaccctag taatttccaa taataaagag atttacccgt tttttctttg agacgaattc
   121021 aaaacggttc gaattgtaaa atcgtcaatt actgacattg gtaaacgacc taaagcaatt
   121081 tgattgtaat tcaattcgtg acggtcgtaa gtagcaagtt catattcttc agtcattgat
   121141 aaacaatttg ttggacaata ctcaacgcag ttaccacaaa aaatacaaat tccgaaatca
   121201 atactgtaat taagcaatcg tttctttcga atatcagttt ccaatttcca atcaacaaca
   121261 ggcagatcta taggacatac acgaacacat acttcacaag caatacattt atcaaattca
   121321 aaatggattc gaccgcggaa acgctccgat gttattaatt tttcataagg atattgaata
   121381 gttacaggga aacgatttgc ttgggataag gtaatcatga aactttgacc aatgtacctt
   121441 gcagctcgta ctgtttgttg accataattc atgaacccag ttaccatagg gaacatatcg
   121501 ggaatatcta tgaataaatt ttttctttct cttgtttgag gtaagtcgtg aatatagtat
   121561 cctttttttt tgtttacagt gaaaggagtt gggaagaggt tgttaataat agattaccga
   121621 gagaaatagg taaaagaaat ttccagccaa gatttaataa ttggtccatt cttagtctag
   121681 gtaaagtcca tcttgttgtg atagaaatga acaagaacaa ataggtttta gctaatgtaa
   121741 taaagatacc aattgtcgtt ccaaagattc catccccttt atttatttca aataactcag
   121801 gaacaaatat gtacggaatt gaaagattcc aaccgcccaa gtaaagaact gttacaaata
   121861 atgaggaaac taataaattt agataggaag caacgtaaaa taaaccaaat ttgatccccg
   121921 aatattcggt ttgatagcct gctactaatt cttcttctgc ttctggtaaa tcaaaaggta
   121981 atctttcgca ttctgctagg gaagaaatta gaaaaacgat aaaccctata ggttgacgcc
   122041 acaaattcca cccccaaaaa ccatattttg attgcgcccc gactatatca actgtacttg
   122101 aactattaga taatcatagt cggtgataac attactgttc ccatcgctat tacaaaaccg
   122161 tacatgagat tttcacctca tacggctcct cagggccaca aataaatgta aggaccgggc
   122221 aagtattcgt tatcttgata tggttatagc atagatagac tcgtggaagg tccccaatta
   122281 taccaatgga attctgtctg ctataagaat aaatcaaaaa gcatttctga attgatctca
   122341 tccttccact ttttttgggt gagtaataac ttaataaatc cttcaataaa atactctttg
   122401 tagaaatatc tattgatatt tcgagccatc attttatttt cgattacgaa aaaaaaatta
   122461 gacattccat tagttcatga atcatgacac attattgtaa ttttattttt tttttttcta
   122521 ttttttttgt tcctcttctt ctttctgaga aaaagggggc ctcaaaaaag gaaaggattt
   122581 tttcgttcct gatagtaatt tctttaattg ggggatagga gcatactctg aatcggaatt
   122641 gtggggagta ctgcctgatc atttctacca acttaaagcc ccaattagta ttctttttat
   122701 gttatgcaga cgtatctttt tcgttaattt acataatctc cattactaat tctttgtgtg
   122761 tattttagtg ttccttacta cccacccatt ttttttttta tttttcaatc ccccgttcgt
   122821 taatatatgt attgtaatac attcaaacat atagtgaaaa ctccatacgg ttgacttttg
   122881 agcccgcttc aagctaggat gaccaatcaa ctaatcttgg gggaaagggc ttcttccact
   122941 tttgtttact ttcacttaac tcttgtacat aggaaatgag actcaatctg cttttactgc
   123001 gaatttcgaa gttgttttct ttcactcata tataactatc taattttttt tattaaccta
   123061 aagaataaat aaatgaataa aaaataaaaa tgcggatatc cattcaattt cttttttttt
   123121 tttttctaga aggaaaagaa aagcttatat tttagcgaat cgcacgtaga gatattgata
   123181 aaacacataa agttaatggt atttcataac taatcgattg agcagcagct cgcagaccac
   123241 ctaaaaacga atatttatta tttgatccat atcctgacat aagaagtcca ataggagcaa
   123301 tacttgaaac ggcaatccat aaaaaaatac caatattgag atcagctaaa acaaggtgat
   123361 aactaaaagg aattactgaa taacttagta gaattgatat gactgctata gatggtccaa
   123421 tactgaagaa acgagtattt cctctagctg gaacaagatt ctctttgaaa agtagttttg
   123481 ttccatctgc taaagcttga agaattccga aagggctggc gtattcaggg ccaatacgtt
   123541 gttgtattcc tgcagatatt tctctttcta accacacaat tactagtaca cctattgtga
   123601 ttcctaatac aagagtcaaa ataggggcaa acacccgtat ggtcccatag agctctttta
   123661 aggattccaa tcgggaaaaa gaattaatat cttgtacttc tgttgtatca actatcattt
   123721 caacgatcaa cttctcccat aatgatatct atactaccta gtatcgtcat aatatccgcc
   123781 aatttcattc ttttaactaa ctgaggaaga atttgcaaat tgataaaacc cggtgggcga
   123841 attttccatc gccaaggaaa actactttga tctcctatca gaaaaattcc caattctcct
   123901 tttggggctt cgactctcac ataaagttct tgtttcggta attcaaaagt gggagaaggt
   123961 tttttactaa tgaatcgatc ttcaaaatca ttccattctg gatcgctttc tctagcaaag
   124021 catcggattt ctaaattctc atagggcccc cccggaattc cttccaaagc ctgttgaata
   124081 atttttacgg attctgtcat ttcaccgatt cggactaaat aacgagctaa tgaatctcct
   124141 tctttttgcc actggacttc ccaatcaaat tcgtcgtaac actcataatg atccacttta
   124201 cgaagatccc attctattcc agacgctcgt agcattggtc ctgataaacc ccaatttatt
   124261 gcttcttctc caccaaaaat gcctactcct tcaactcgtt ctaaaaagac agggtttcgt
   124321 gtaataagtt tttgatattc aacaaccccc gttaaaaaat aatcacagaa atccaaacat
   124381 ttctctatcc agccatgggg taaatcggcc gctatccctc cgatacgaaa ataattatgc
   124441 atcattctca taccggtggc agcttcgaat agatcatata ccaattctct ttctctgaaa
   124501 atatagaaga agggagtctg tgcaccaata tctgccataa aagggccgag ccataacaga
   124561 tgagaggcta tacgactcaa ctccaacata attactctga tatagctggc ccttttaggt
   124621 acttgaatat ttcccaactg ttctggtcca tttacagtta ttgcttctgt gaacatagta
   124681 gctaaataat cccaacgtgt tacataaggc agatattgta taattgttcg gttttccgca
   124741 attttttcca tccctctgtg taaataaccc aatattggtt cacagtcaat aacatcttcg
   124801 ccatcgagag taacgatgag acgaagaaca ccatgcattg atgggtggtg aggtcccata
   124861 tttactctca taaggtcttt tcctgtagct agtatactca taggtttttc ctcgattcat
   124921 tcttacatga attgttgaaa acaaaaagaa gttatcaaga ttcaaaatct aataaatcaa
   124981 ataattcaaa attctttttt caaattaacg attttttgac tcccggatat tcaactgact
   125041 aattaattct ttataacgta ctctattttt ctttgacaaa taagaaagta gccgttggcg
   125101 tttttccaga actttccgta aacccctctg agataaatag tcttttctgt gcaattccaa
   125161 atgggaagta agtctttgta tcttattagt gaaacttaat acttgaaatt caacagaccc
   125221 actgttttct tttttttttt cttgaaaaat aactgagatg aatgaatttt ttaccataaa
   125281 acgaaatcct cttttccctt tcttttaata tgaaatttac tgatcagtaa taataatgtt
   125341 agtcatttga atatacacaa tcatcttaaa gccgttatga acttccgata aaatcaatca
   125401 acaatcaatc ccattttcaa tttgattagg gataaaaaag gacgttcttc aaaagagaaa
   125461 aagcgagacc taaaaaaaaa attctgttaa ttcatttata gatctaacca atccgtatgt
   125521 ccttaaagtg gtatcctgta tcataatgga atgtaagaca aggcatgtgt ccatctcttt
   125581 gttttcatat accaggtatg gtacgcgatc gataagaaaa acgtactagt aacaaatttg
   125641 caatcgtgga tacatatgta tccttatcat gctgaaacga ctgccattat tggtattaaa
   125701 ccaatagcga ttcatacaaa ctaaatcttc taatcgataa ttgggccaaa gaaagaactt
   125761 taatttaatt agtttctttt tctctctagc gagatctttg cttttatcca aaacgtgacc
   125821 cccttttttt acgttattac aaaatacgga atttctctga ataccatttt gattcttcca
   125881 attgaaacaa atcagagttc tcaattctct acgacggtta gggaataaaa tattttcagg
   125941 aacaagcaaa tcataattct ttttgtctct attttcagtc attctttgat gtcttgcaat
   126001 ggattcataa tttttgtttt tatgaacata gcttttttct cggtatcttt tagtaatttg
   126061 gcgcttattc ttatgaacca atgaaatacc tacgatttga tatataaaaa acagtccatc
   126121 gttttttaca gacagacgaa gcggttcgat aataaatatt ccccctttca ccaattctgt
   126181 aagagtgaaa tccttatgaa tcatcaaaat atccagaccc atttctcccc cttgaataga
   126241 ggatatagca atttctcttg gatttatcag tcgaagcagg agacaataga tcttgatatt
   126301 atttattatt cttttattta aaaaagaatc ccatctcaac tgaaaacgca aatacttttt
   126361 taggaagaaa taaagttctg cttctgtgtt gttcttgtat tgttttttcg ttctacgttt
   126421 tttgatgtct gatcccgaag aatttgcttc aacacctttt tcttggtttg agagaactga
   126481 cccaagactt acttggtttt gtgcatctga tcgaggattc ccttggtctg ggggttcttt
   126541 ttcttcttta cttctattgt ataattcaag agagtttttt tgattcgatg atataaaaag
   126601 atcttctttt ttttttcgag ttattttttt attcccattt tcatttccat taaaactgaa
   126661 aagaagtaat ttgattggta tgatccacgg ttttttttta tatgcattaa aaaatagcac
   126721 taattctcgg aagaaccaaa gctccagatt tgatatagga caacttagta ttgcttcatt
   126781 cattcccatc caatcaaaaa agaacttttt ttgattggat ggtttaattt cttcatcttc
   126841 attaattgta agataaaaaa gaactttctt attaatttca tcaattattt gatacttatc
   126901 agccccaacc ttagtatttt gattcctgtt ggtaccaata tcaacccaga cttcaatatc
   126961 aaccttattt ctaagacaaa aatcgagaat tctccaatca aaatattttc tatccgaaaa
   127021 cttatccata tccataatat catcttcttc tagataatta ttaataggga tacctcccaa
   127081 catatcaaat aatttgcctt cccttatgtt ggaattagaa aagatttctt ctttattatt
   127141 tacttggaat aatgatttat gaatatacga gtctttctta tcttcataat taatagattt
   127201 atatgataaa aaatcatatc tatagttttt ttttaaatta tctttttgat tctgtaatgg
   127261 attcgcttca aaaaaaaact gtttgtcgga atgagttaat ctattttttt catatgaatc
   127321 ctttttgttt aaatctttct tttgagccat actgtgttga ttggctctat ttcgccattt
   127381 ttgtggtact aatataggcc atcttatccg agataaatcg gattgatatt gataatgccc
   127441 ctttaaccag tttttccatt gattcatttc aaaattccaa aaagattcat gtcttaattc
   127501 gtaatgaaat attccttgtt ttttaaaata atcttttatt tccttcttaa gaaaaaggga
   127561 tgttccgtca tattgaaaga caaatcttaa attataaaag tgaataagtt gggtttgtga
   127621 taatttgtaa aatacatatg cttgtgattg tgagaaaaaa gagaaatcat aagaaatctt
   127681 tgaattctta ttactaacct tagaaagtgg tttttttata gtcgaaataa agtgaattcc
   127741 atttttactt gttttattaa ttctttcctg atttgtttca ttattgtgga tatttttctc
   127801 aataatttgg attcttttta gtgattcaaa aaaaaaaatt gcattgattc ttggaatatt
   127861 gacaatagct agaaaaattt ttatgtatat cctttcaatg aaaaatttta taaaaaaata
   127921 tgatttacca attaatcgag tatttctttt ttttaatatt tgccaaatct ttttggacgc
   127981 tcctaatatt ttaggacgat aacttatttt gttcgaacta atatttattt cgtgagttag
   128041 cagtcttttt ttcttttctt ttgtaatttt ttctattttc ttttttatta tgtttgttcg
   128101 attagtcaga tcttttattt ttttttcggg cagtgctaaa tttgtccaat ccatagatcg
   128161 aatttgaata gacgattcgt gaatcatctg attactcatt atcaaatctt ttttatcttc
   128221 acccaattca tctatttctc gcaatcgaaa taatggaatt tgctttgttt ttgaaagttc
   128281 ttttactttt agtaatagaa tgcttttgat gacccatctt tttgtttctt ttgcgatttt
   128341 ttgaaaaaaa tttgttcttt cttttaaaac tcttaaagac tttgttttca actgtctaat
   128401 tttttttttt agttctttga aaatgggttt aaaaaatgaa ggtctttttc ggggaggacc
   128461 aaaaggcaat tccgcttcca ttccccaaat tgttaaaaaa caaaaatcgt tgtttttttg
   128521 tccctttttt tttttcattg catctttatg agggaattgt agcttagatt tgtgccaggg
   128581 tttcaggcaa aaaggaaata ggatctttat ctgaataccc tctgttaacc agtttttcgg
   128641 aaattctcgt tcggataatt gaacaccatt ataggtgcat tttacataca tttccctatt
   128701 ccaatccttt aaatcctcgg accattcggg aatttgaaat aatagcatgc gagcaatatt
   128761 tttagctatt atcagtgaag gtaatataat atattttcta agaatcgatt gagttaataa
   128821 tacaaaactt ctgagtactt gagcaaaaaa aaatgtattc cagatttctg ctatcggtat
   128881 ctctgttttt tcttttcttt tgtatttttc tcttttgtcc tcctcttggt tatcaatttt
   128941 agaatcagaa agtttttggt ctttttgttt ccacatccaa tttttaaaaa ttactttcat
   129001 cagttcggca atatcaaaag aaaaaaaaaa aagtttgtct agcctgtcca aaaaaagcgg
   129061 ggaatgaaca tttgcttgaa acagttccca agtaatagtt ttacgtcttt gtgcgcgcat
   129121 ggagcctttg attagacctc gacgaaaatc cgattgttgt gaataatggg tcaaattcac
   129181 tttctttgct tgcttaggac tcttagtata tttggtatta atatacgtag agggctttgg
   129241 ttggttatca gtaaaaatca ctacatcttt ggactttctt gaacgaattg cccctgctac
   129301 agtttcgccc ctgtttttct ttttttgtcc taaaccagta attgagttgt atgaccagcg
   129361 aggaactttt ttactaattt cttttattcc aatagaaata gagttttttc taattctttg
   129421 gtcgttggga tccgttataa ctacatcgaa taaaattttt aaaattagta ttcgatcttc
   129481 tgaatcaaat ttttcttgtg tgtgttctac aaataaagaa cgtacttttt ttgttgaaaa
   129541 taattttata cgaaacctat ctagtgtctg ctcaaattcg ggataattct taataagaag
   129601 aagaccatga attttattta tccaaaacgt cctgatgttc ttttggctag aagtttcatt
   129661 tggcgttagg ggtgaaaaaa aaaaatagat tcttccacga taaggtccat gcaaaaaagg
   129721 atcatatttt ttaggtaagt attcttgttt agtcttatca gtacacaatt gagtcctttt
   129781 ttcaaataca ttcagagtac tagatccttt atctaaaact tcgattctat tcctaaactc
   129841 cctgtttaag ttattttttt tttcgttggt gtaactccaa ttattataca attcatcaga
   129901 ggatagtttt tcttttgtta aaaaagacat cttttgttgt atcatttcca aaaaagttga
   129961 caaacttgct ggatacgtaa aagagatcct ttcttttcca tcactttgac atgtataaaa
   130021 aaaaaagtgt gacatttcat ttcttacaac attaataaat cgattatttc ttttcttttt
   130081 tttatatcga aatgggcgat tccattgttt atagtcgaaa agaagagtcg cgagaggttt
   130141 ctcaaaccat aataaatatt tctcttcttt ttctttaaat atttctaact tcgaattttc
   130201 ttgattccca tccggatcct ccttttcttc caaaaaaagg gaaggagaag gatcttcttc
   130261 ggtggatacc tcttgttcct gtttagtccc cctcctttcg aaagttgttt ctatttctac
   130321 atctgtttct tcctcccttt cttccgtttc tgaggtttct gaggtttctt tcactttcag
   130381 tttcttagta aaaatgggtg acggtattct gcctaaatag tagatacagg taataaataa
   130441 gagaatacta tagattcgag ccatagaatt tctcaattct gacacaaggt acttattaga
   130501 tcgaataagt acattagacc taatagaatt cttttgctgt atccaaacta ataccaatcc
   130561 aacccatttc atgaataaaa tgtgaccaat taaccaacca acaaaactac ttgttacaaa
   130621 taacatcttg ttgttgcatc gaaacatata aatgttgact aatctggcta acattgaact
   130681 tggtaaaatg aaatggttga ataattgaaa aatgagatta ttcaggaata cacattgaat
   130741 gctaagatta cgcattgaat ttctggtagt agatccataa tcaaaagagt gtttgtgatt
   130801 gttccagaag aaatgaaaca aaagatacgg tagagctagg acagttattg tatgaggtct
   130861 acccaatgct agatgcagag gcgcataata gatcgatatg aacatcatga gctgtcccgc
   130921 aataaaacca gttgttgccg ataccttctt ctcggttcct tcttccataa cccgagctcg
   130981 gagaagtaag agataagagg gccctatgga gaatgtggtc agaaatccat aatagagtcc
   131041 gaccacaacg accgaattga ttatcttcat gcataaggat actagattac ctagtataaa
   131101 agattgaaaa atcatcacaa acctcccttt tttcttttct atttcaattt ctggattatt
   131161 atatgatgat ttttgaactt tccatatata gaaatagaaa cagatagact agaaacgaca
   131221 tctcttatat caattcttat gtcaatgaca ccaaagggat attaaatgaa tggaattggg
   131281 atatggatgg aatataatga aatagagcca ctttgtggtt ccctatgaaa cggggcatgg
   131341 gacggagcca ctacgaagaa gttcggggag ttacgaagga aacttcgagt tcatattggt
   131401 catgggttga gaacgggaat tgaactctat gagatagaat ctcccgctgt tcctcagtag
   131461 ctcagtggta gagcggtcgg ctgttaactg actggtcgta ggttcgaatc ctacttgggg
   131521 agatttgatt cattccgaat taaagaattc agaatgtcag aatgaaaggg ttcgctttga
   131581 ccgttaaaag taggtaaccc gttccctgtg tctttgtttc tattgcattc tatctcatcg
   131641 tatcacattc tgttctgcga tatttgagaa taaccgtcaa tacctcggtg taggtccggg
   131701 ataatccttt gttccatagt ccgggggcta tttccaatta gccaattaag aattctcaga
   131761 tgtactagta ctagcaagtg catcaaagat gcagtaatcg attctcccga gaggccacaa
   131821 ttaccgcgag caaacatatt aatgacgagg aacacatttt tgctatgcta ctaatacttg
   131881 ctctgctatt ctgcttcggg ccgggcatac tttatttaaa aaaccatgaa tggtaaataa
   131941 aaaaaaaaag aaaaagtaag gctactccat ttcgacaaaa gacccacacc caagttccat
   132001 agcttttggt ccgctatccc gatcatgatt ttcctacccc cagagggaag ggtccttccc
   132061 ttttgggccg gttgtgggcg aggagggatt cgaacccccg acaccgtggt tcgtagccac
   132121 gtgctctaat cctctgagct acaggccccg ccccgtctcc actggatctg ttcccggaag
   132181 taccctaaaa aaaaggaacc tttcctctcc tcagccattt cgggttaaga agatgtgaaa
   132241 gcacctttct ctctataaga acacggtgcg ttactaggtg tgaagtgggg gagaagggat
   132301 ttcataattg gggttttgaa taagacgact tttgcatttt tcattttttt ttttttcata
   132361 ttgcaaaggg aataagaacg agaggtgtta agctttttat catcctggcg tcgagctatt
   132421 tttccgcagg acctccccta cagtatcgtc accgcagtag agtttaacca ccaagttcgg
   132481 gatggattgg tgtggttcct ctacgcctag gacaccagaa tatcgaacca tgaacgaaga
   132541 aaggcatgcg agaaaagcat attggctagt gattgtgagg ccccaattct tgactggagg
   132601 ggacgccaaa ggcctctgcc cttccatccg atagagaggg agggcagagc ttttggtttt
   132661 ttcatgttgt caaagagttg aacaatgaaa atagatggcg agtgcctgat cgaattgatc
   132721 gggtcatgta ggaacaaggt tcaagtctac cggtctgtta ggatgcctca gctgcataca
   132781 tcactgcact tccacttgac acctatcgta atgataaacg gctcgtctcg ccgtgacctt
   132841 ctcttgaatt ctcaaaactt ctgtcgctcc atccccgcag gggcagagaa cccgtcgctg
   132901 tctcggctgt gctaccagag gctctgggga agtcggaata ggagagcact catcttgggg
   132961 tgggcttact acttagatgc tttcagcagt tatccgctcc gcacttggct acccagcgtt
   133021 taccgtgggc acgataactg gtacaccaga ggtgcgtcct tcccggtcct ctcgtactag
   133081 ggaaaggtcc tctcaatgct ctaacgccca caccggatat ggaccgaact gtctcacgac
   133141 gttctgaacc cagctcacgt accgctttaa tgggcgaaca gcccaaccct tggaacatac
   133201 tacagcccca ggtggcgaag agccgacatc gaggtgccaa accttcccgt cgatgtgagc
   133261 tcttggggaa gatcagcctg ttatccctag agtaactttt atccgttgag cgacggccct
   133321 tccactcggc accgtcggat cactaaggcc gactttcgtc cctgctcgac gggtgggtct
   133381 tgcagtcaag ctcccttctg cctttgcact cgagggccaa tctccgtccg gcccgaggaa
   133441 acctttgcac gcctccgtta ccttttggga ggcctacgcc ccatagaaac tgtctacctg
   133501 agactgtccc ttggcccgta ggtcctgaca caaggttaga attctagctc ttccagagtg
   133561 gtatctcact gatggctcgg gcccccccgg aaggaggcct tcttcgcctt ccacctaagc
   133621 tgcgcaggaa aagcccaaag ccaatcccag ggaacagtga agcttcatag ggtctttctg
   133681 tccaggtgca ggtagtccgc atcttcacag acatgtctat ttcaccgagc ctctctccga
   133741 gacagtgccc agatcgttac gcctttcgtg cgggtcggaa cttacccgac aaggaatttc
   133801 gctaccttag gaccgttata gttacggccg ccgttcaccg gggcttcggt cgccggctcc
   133861 cctgtcatca ggtcaccaac ttccttgacc ttccggcact gggcaggcgt cagcccccat
   133921 acatggtctt acgactttgc ggagacctgt gtttttggta aacagtcgcc cgggcctggt
   133981 cactgcgacc ccctttgtga ggaggcaccc cttctcccga agttacgggg ctattttgcc
   134041 gagttcctta gagagagttg tctcgcgccc ctaggtattc tctacctacc cacctgtgtc
   134101 ggtttcgggt acaggtaccc ttttgttgaa ggtcgttcga gcttttcctg ggagtatagc
   134161 atgggttact tcagcgccgt agcgcctggt actcgaacat tggctcgggg cattttctct
   134221 accccttctt accctgaaaa agcaggggca ccttgcgtcc ttgaaccgat aaccatcttt
   134281 cggctaacct agcctcctcc gtccctcggg accaacaagg ggtagtacag gaatattcac
   134341 ctgttgtcca tcgactacgc ctttcggcct gatcttaggc cctgactcac cctccgtgga
   134401 cgaaccttgc ggaggaaccc ttgggttttc ggggcattgg attctcacca atgtttgcgt
   134461 tactcaagcc gacattctcg cttccgcttc gtccaccgcc gctcgcgcgg gtgcttccct
   134521 ctaaggcgga acgctcccct accgatgcat ttttacatcc cacagcttcg gcagatcgct
   134581 tagccccgtt catcttcggc gcaagagcgc tcgatcagtg agctattacg cactctttca
   134641 agggtggctg cttctaggca aacctcctgg ctgtctctgc acccctacct cctttatcac
   134701 tgagcggtca tttaggggcc ttagctggtg atccgggctg tttccctctc gacgatgaag
   134761 cttatccccc atcgtctcac tggccgacct tgacccctgt tattttgagg tcatatctag
   134821 tattcagagt ttgcctcgat ttggtaccgc tctcgcggcc cgcaccgaaa cagtgcttta
   134881 cccctagatg tccagtcaac tgctgcgcct caacgcattt cggggagaac cagctagctc
   134941 tgggttcgag tggcatttca cccctaacca caactcatcc gctgattctt caacatcagt
   135001 cggttcggac ctccacttag tttcacccaa gcttcatcct ggtcatggat agatcaccca
   135061 ggttcgggtc cataagcagt gacaagtgcc ctatgaagac tcgctttcgc tatggctccg
   135121 gtgggttccc ttaaccaagc cactgcctat gagtcgccgg ctcattcttc aacaggcacg
   135181 cggtcagagc cctggtctcc tcccactgct tgggagctta cggtttcatg ttctatttca
   135241 ctccccgatg ggggttcttt tcacccttcc ctcacggtac tacttcgcta tcggtcaccc
   135301 aggagtattt agccttgcaa ggtggtcctt gctgattcac acgggattcc acgtgcccca
   135361 tgctactcgg gtcagagcgt aagctagtga tgctttcggc tactggactc tcgccatcta
   135421 gggtgcagca ctccaccgct tcgcctagca gcacgacgct tgtattgctc tcccacaacc
   135481 ccgttttcac ggtttaggct gctcccattt cgctcgccgc tactacggga atcgcttttg
   135541 ctttcttttc ctctggctac taagatgttt cagttcgcca ggttgtctct tgcctgccca
   135601 tggattcagc agcagttcga aaggttgacc tattcgggaa tctccggatc tacgcttatt
   135661 ttcaactccc cgaagcattt cgtcgcttac tacgcccttc ctcgtctctg ggtgcctagg
   135721 tatccaccgt aagcctttcc ttgtttgaac ctcgccctta actttacttt aaggctatgc
   135781 catcctaagg tgctgctaaa tggaaggatc ttatcaacgt ccatgaatga taaaccatag
   135841 atcgaactgc cgaatcggaa aaattgggtg ctatcatatt ctttgtatcg gctaagttca
   135901 cgagttggag ataagcggac tcgaaccgct gacatccgcc acagggtaaa ccaccgcctc
   135961 tcaggccccc actgattcta ccatagaggc caacgataga caataactcc cccccgaaca
   136021 cagcttacaa ctttcatcgt actgtgctct ccaaagagca actcttctca aaatctcaaa
   136081 agaaaaggtg ctgagttgga atcccattct aactaaggat tcttgtggtt ccggaggatc
   136141 cagctacagg agaaccagga acggagggct ttcccccctt ttccgccccg actctttggt
   136201 cttaagaatg ctggttttaa gaatgagtaa ttgcccttct ccgaccctta ctgcccaacc
   136261 tgagagtgga cagctaatgc attccactta ttgagcaggg ttctatggtc ggtccgcgac
   136321 ccctggatac cgaaggcatc cttggggtga tctcgtagtt cctacggggt ggagacgatg
   136381 gggtcggtcc atggattttc cttccttttg tcgcatttcg ctcaaagggt tgaagggaga
   136441 tagtgcatca agctgttcgc aagggccaac ttgatcccct tccccaggga tcccagatga
   136501 gggaacccta agagagccgc cgactccaac taccgtccat gtacaatcca tactagatct
   136561 gaccaaccgc ccatcctacc tcttctacat tcttgacagc ccatctttgt ctcagtagag
   136621 tctttcagtg gcatgtttcg gtcctcttcc ccattactta gaaaaagtga gccaccggtt
   136681 caggtacaag atactatcat taccgcctgg acaattagac atccaacccg taatcgcaac
   136741 gacccaattg caagagcgga gctctaccaa ctgagctata tccccccgag ccaagtggag
   136801 catgcatgaa ggagtcagat gcttcttcta ttcttttcct tggcgcagct gggccatcct
   136861 ggatttgaac cagagacctc gcccgtgaag taaatcatcg cacctacggt ccaaccaatt
   136921 gggagagaat caatagattc cgtttcggga gcgattcatc cttcccgaac gcagcataca
   136981 actctccgtt gtactgcgct ctccaagtgt gcttgttccc cccttcttcc ttaccatggc
   137041 aagtatttgt gaaataactc cgatgagaag aaaaaagaag gcgttaagag accctcccgg
   137101 ccaaccctag acactctaag atcctttttc aaacctgctc ccatttcgag tcaagagata
   137161 gataaataga cacatcccat tgcaccgatc gggggcattc gtagtgactg agggggtcga
   137221 agaccaagaa gtgagttatt tatcagccaa gcattcttct tacggctaga tccaatcccc
   137281 tggtccctgc ggaaaggaaa aggaaaaaga atttgacgtt cttcctttcg ggaagggagg
   137341 attaggaaaa tcctattgat tgcagctttc tccagacctc cgggaaaagc atgaaaaaaa
   137401 ggctcgaatg gtacgatccc tccgtcaccc cagaatgaaa tgaaaggggc gatctcgtag
   137461 ttcttggtct gtgaagatac gttgttaggt gctccatttt ttttcccatt gaggccgaac
   137521 ctaaacctgt gctcgagaga tagctgtcca tacactgata agggatgtat ggattatcga
   137581 gaagagagga gccgtggtag tcccccccgg accgcccgga tcccacgagt gaatagaaag
   137641 ttggatctac attggatctc acctgaatcg ccccatctat cctcctgagg aggagtttgg
   137701 tttcaaaccc ccggttcgaa caggagaagt acgccatgct aatgtgcctt ggatgatcca
   137761 catctcaggg tcaggcgctg atgagcacat tgaactatcc atgtggctga gagccctcac
   137821 agcccaggca caacgacgca attatcaggg gcgcgctcta ccactgagct aatagcccgg
   137881 cgtgtgggcc tcccgctggg ggcccactat gccaaaagcg agagaaaccc catccctctc
   137941 tttccttttt acgcccccat gtcgccacac gggagggaca tgggggcgta aaagggggat
   138001 cctatcaact tgttccgacc taggataata agctcatggg cttggtctta cttcaccgtc
   138061 gagaaacgaa agaagacttc catctccaag tttaactcag gcgtagctcg cttctttttg
   138121 ggtgtgaagc ggtgtcaaac caaaataccc aacaagcatt agctctccct gaaaaggagg
   138181 tgatccagcc gcaccttcca gtacggctac cttgttacga cttcactcca gtcactagcc
   138241 ctgccttcgg cacccccctc cttgcggtta aggtaacgac ttcgggcatg gccagctccc
   138301 atagtgtgac gggcggtgtg tacaaggccc gggaacgaat tcaccgccgt atggctgacc
   138361 ggcgattact agcgattccg gcttcatgca ggcgagttgc agcctgcaat ccgaactgag
   138421 gacgggtttt tggagttagc tcaccctcgc gggatcgcga ccctttgtcc cggccattgt
   138481 agcacgtgtg tcgcccaggg cataaggggc atgatgactt gacgtcatcc tcaccttcct
   138541 ccggcttatc accggcagtc tgctcagggt tccaaactca acggtggcaa ctaagcacga
   138601 gggttgcgct cgttgcggga cttaacccaa caccttacgg cacgagctga cgacagccat
   138661 gcaccacctg tgtccgcgtt cccgaaggca cccctctctt tcaagaggat tcgcggcatg
   138721 tcaagccctg gtaaggttct tcgctttgca tcgaattaaa ccacatgctc caccgcttgt
   138781 gcgggccccc gtcaattcct ttgagtttca ttcttgcgaa cgtactcccc aggcgggata
   138841 cttaacgcgt tagctacagc actgcacggg tcgatacgcg cagcgcctag tatccatcgt
   138901 ttacggctag gactactggg gtatctaatc ccattcgctc ccctagcttt cgtctctcag
   138961 tgtcagtgtc ggcccagcag agtgctttcg ccgttggtgt tctttccgat ctctacgcat
   139021 ttcaccgctc caccggaaat tccctctgcc cctaccgtac tccagcttgg tagtttccac
   139081 cgcctgtcca gggttgagcc ctgggatttg acggcggact taaaaagcca cctacagacg
   139141 ctttacgccc aatcattccg gataacgctt gcatcctctg tattaccgcg gctgctggca
   139201 cagagttagc cgatgcttat tccccagata ccgtcattgc ttcttctccg ggaaaagaag
   139261 ttcacgaccc gtgggccttc tacctccacg cggcattgct ccgtcaggct ttcgcccatt
   139321 gcggaaaatt ccccactgct gcctcccgta ggagtctggg ccgtgtctca gtcccagtgt
   139381 ggctgatcat cctctcggac cagctactga tcatcgcctt ggtaagctat tgcctcacca
   139441 actagctaat cagacgcgag cccctcctcg ggcggattcc tccttttgct cctcagccta
   139501 cggggtatta gcagccgttt ccagctgttg ttcccctccc aagggcaggt tcttacgcgt
   139561 tactcacccg tccgccactg gaaacaccac ttcccgtccg acttgcatgt gttaagcatg
   139621 ccgccagcgt tcatcctgag ccaggatcga actctccatg agattcatag ttgcattact
   139681 tatagcttcc ttgttcgtag acaaagctga ttcggaattg tctttcattc caaggcataa
   139741 cttgtatcca tgcgcttcat attcgcctgg agttcgctcc cagaaatata gccatcccta
   139801 ccccctcacg tcaatcccac gagcctctta tccattctta ttcgatcacg gcgggggggg
   139861 gcaagtcaaa atagaaaaac tcacaactca tattgggttt agggataatc aggctcgaac
   139921 tgatgacttc caccacgtca aggtgacact ctaccgctga gttatatccc ttccctgccc
   139981 ccaccaagaa atagaactga ctaatcctaa ggcaaagggt cgagaaactc aacgccacta
   140041 ttcttgaaca acttggaacc gggccttcct ttcgcactat tacggatacg aaatgaatgg
   140101 aatgggaaaa attggattca attgtcaact gctcctagaa ataggattga ctacggattc
   140161 gaaccatagc acatgctttc ataaaaccgt acgattctcc cgatctaaat caagcaggtt
   140221 ttacatgaag aagttctatt cgatacgggt aggagaagcg gtattcttaa aaaaatagcg
   140281 aaatcagaac caagtcaaga tgatacggat caaccccttc ttcttgcgcc aaagatctta
   140341 ccatttccga aggaaccaga gttccatctc ttttcgattt ccattcaaga gttcttatgt
   140401 ctttccacgc ccctttaaga ccccgaaaaa ttgacaaaac aattaactac ttcatttatg
   140461 aatttcatag taatagaaat acatgtctac cgaaacagaa ttttgaactt gctatcctct
   140521 tgcctagcag gcaaagattt gcctccgtgg aaaagatgat tcattcgcat gaagatgaaa
   140581 gtccaactac attgcattgc cagaatgcat gttgtatatt tgaaagaggt tgacctcctt
   140641 gcttctctca tggtacaatc ctcttcccgc cgagccccct ttctcctcgg tccacagaga
   140701 caaaatgtag gactggtgcc aacagttaat cacggaagaa aggactcact gagccgggat
   140761 aactaactaa tactaatcta atactaatat aatagaatca aaatactaat agaatagaaa
   140821 agaactgtct tttctgtata cttatgtata ctttccccgg ttccgttgct accgcgggct
   140881 ttacgcaatc gatcggatca tatagatatc ccttcaacac aacataggtc gtcgaaagga
   140941 tctcggagac ccaccaaagc acgaaagcca ggatctttca gaaaatggat tcccattcga
   141001 agagtgcata accgcatgga taagctcaca ctaacccgtc aatttgggat ccaattcggg
   141061 attttccttg ggaggtatcg ggaaggaatt ggaatggaat aatatcgatt catatagata
   141121 cagaagaaac ggttctctat ggattcaaat gctgtaccta tgggataggg atagagaaag
   141181 aggaaaaaac cgaagatttc acatagtact tttgatcgaa aaagaaatcc gatttatttc
   141241 gtacccttcg ctcaatgaga aaatggatca gattcgatag gatcaaacct atgggactta
   141301 aggaatgatg gaagggaata aaataaaaaa aaaagaaata aaaaaagaaa agagagggaa
   141361 aaaaaataat aaagaaataa gtaaataaaa ataaagtaga agaacccaga ttcaaaatga
   141421 acaaattcaa acttgaaaag gatctttctg attctcgaag aatgaggggc aaagggattg
   141481 atcgagaaag atctcttgtt cttattataa gaacgtgtga ttggatccgc agatgtttgt
   141541 taaaaagaga ataatcttct cctttgagaa taatcaaaaa aggaaagtgt tcaattggaa
   141601 catgaaaacg tgactgaatt ggtcctagtt actcttcggg acggagtgga agaagggaag
   141661 agattatcga acgaggaaaa ggacccgatg acttcgaaag aattgaacga ggagccgtat
   141721 gaggcgaaaa tctcatgtac ggttctgtag agtggcagta agggtgactt atctgtcaac
   141781 ttttccacta tcacccccaa aaaaccaaac tctgccttac gtaaagttgc cagagtacga
   141841 ttaacctctg ggtttgaaat cactgcttat atacctggta ttggccataa ttcacaagaa
   141901 cattctgtag tcttagtaag aggggggagg gttaaagatt tacccggtgt gagatatcac
   141961 attgttcgag gaaccctaga tgctgtcgga gtaaaggatc gtcaacaagg gcgttctagt
   142021 gcgttgtaga ttcttatcca agacttgtat catttgatga tgccatgtga atcgctagaa
   142081 acatgtgaag tgtatggcta acccaataac gaaagtttcg taaggggact ggagcaggct
   142141 accgtgagac aaaagatctt ctttctaaag agattcgatt cggaactatt atatgtccaa
   142201 ggtccaatat tgaaataatt tcagaagttt tccctgactt tgtccgtgtc aacaaacaat
   142261 tcgaaatgtc tcgacttttt tagaacaggt ccgggtcaaa tagcaatgat tcgaagcact
   142321 tctttttaca ctatttacac tatttcggaa acccaaggac tcaatcgtat ggatatgtaa
   142381 aatacaggat ttccaatcct agcaggaaag gggggggaaa cggatactca atttaaagtg
   142441 agtaaacaga attccatatg tatctatgag atcgagtatg gaattctgtg gaaagccgta
   142501 ttcgatgaaa gtcgtatgta cggcttggag ggagatcttt catatctttc gagatccacc
   142561 ctacaatatg gggtcaaaaa gccaaaataa atgattttag cccttataaa aagaaaactg
   142621 attcttgaac ccctttcgcg ctcatgtcac gtcgaggtac tacagaagaa aaaactgcaa
   142681 aatccgatcc aatttatcgt aatcgattag ttaacatgtt ggttaaccgt attctgaaac
   142741 acggaaaaaa atcattggct tatcaaatta tctatcgagc cttgaaaaag attcaacaaa
   142801 agacagaaaa aaatccacta tccgttttac gtcaagcaat acgtggagta actcccgata
   142861 tagcagtaaa agcaagacgt gtaggcggat cgactcatca agttcccatt gaaataggat
   142921 ccgcacaagg aaaagcactt gccgttcgtt ggttattagg ggcatcccga aaacgtccgg
   142981 gtcgaaatat gactttcaaa ttaagttccg aattagtgga tgctgccaaa gggagtggcg
   143041 atgccatacg caaaaaggaa gagactcata gaatggcaga ggcaaataga gcttttgcac
   143101 attttcgtta atccatgaac agggtctata tagacacata gatccatgga tccatacatc
   143161 tcgatcggaa aagaatcaat agaaaaaaga aaaagaaaga atcggaattg atcgatatat
   143221 ttctcgaaac aaacgaaaag gaaacgaaag atgaaacaga aatcatggat caactaagcc
   143281 ctctcgggga cttgcttaag aataagaaag aggaatctca tgtaaatacc atggaataag
   143341 gtttgatcct attcatggag attccgtaaa tattccattc caaaaataga aagttcgaaa
   143401 caattgggat ttttttggag attggatgca gttactaatt catgatctgg catgtacaga
   143461 atgaaaactt cattctcgat tctacgagaa tttttatgaa agcctttcgt tttcttctct
   143521 tcgatggaag ttttattttc ccagaatgta tcctaatttt tggcctaatt attcttctga
   143581 tgatcgattc aacctctgat caaaaagata taccttggtt ctatttcatc ccttcaacaa
   143641 gtttagtaat gagcataacg gccctattgt tccgatggag agaagaacct atgattagct
   143701 tttcgggaaa tttccaaacg aacaatttca acgaaatctt tcaatttctt attttactat
   143761 gttcaactct atgtattcct ctatccgtgg agtacattga atgtacagaa atggctataa
   143821 cggagtttct gttattcata ttaacagcta ctctaggagg aatgttttta tgcggtgcta
   143881 acgatttaat aactatcttt gtagctccag aatgtttcag tttatgctcc tacctattat
   143941 ctggatatac caagaaagac gtacggtcta atgaggctac tatgaaatat ttactcatgg
   144001 gtggggcaag ctcttctatt ctggttcatg gtttctcttg gctatatggt tcatccgggg
   144061 gagagatcga gcttcaagaa atagtgaatg gtcttatcaa tacacaaatg tataactccc
   144121 caggaatttc aattgcgctt atattcatca ctgtaggaat tgggttcaag ctttccccag
   144181 ccccttctca tcaatggact cctgacgtat acgaaggagt gcggttcgtt cgaaaaattc
   144241 ctacctctct atatatctct gagatgtttg gatttttcaa aacttcatgg acatgcagaa
   144301 gagaaatgct atccccactc ggaccaagac ataactttat acttgttcaa ataacaatta
   144361 aggtgaagca gggtcaggaa caacaaatct ctttatgata aacagatcca ttttgcaagt
   144421 tcgttattac gggtagttcc tacaaaggat cggactaatg acgtatacaa tacttgaatt
   144481 ctcgatgtag gtgctacaga gttggttctc atccttcaga gactacgagt gtaataggag
   144541 catccgtcga caaaaggatc accctaagat gatcatctca tggctattga gaacgaatca
   144601 aatcagatgg ttctatttct caatctttct gacttgctcc tacggaacca aggtcgaaaa
   144661 gattgagaaa aatcagtcat tcacaaccac tgatgaagga ttcctcgaaa agttaaggat
   144721 tagtaatcct ttttcgaaat cgaatggatt cgatcttata catacgcgag gaaggtaatc
   144781 aaaaaagaaa gaagatgagt tcttctttac ttttatcact taggagccgt gcgagatgaa
   144841 agtctcatgc acggttttga atgagagaaa gaagtgagga atcctctttt cgactctgac
   144901 tctcccactc cagtcgttgc ttttctttct gttacttcga aagtagctgc ttcagcttca
   144961 gccactcgaa ttttcgatat tcctttttat ttctcatcaa acgaatggca tcttcttctg
   145021 gaaatcctag ctattcttag catgatattg gggaatctca ttgctattac tcaaacaagc
   145081 atgaaacgta tgcttgcata ttcgtccata ggtcaaatcg gatatgtaat tattggaata
   145141 attgttggag actcaaatgg tggatatgcg agcatgataa cttatatgct gttctatatc
   145201 tccatgaatc taggaacttt tgcttgcatt gtatcatttg gtctacgtac cggaactgat
   145261 aacattcgag attatgcggg attatacaca aaagatcctt ttttggctct ctctttagct
   145321 ctatgtctct tatccctagg aggtcttcct ccactagcag gttttttcgg aaaactctat
   145381 ttattctggt gtggatggca ggcaggccta tatttcttgg tttcaatagg actccttacg
   145441 agcgttgttt ctatctacta ttatctaaaa ataatcaagt tattaatgac tggacgaaac
   145501 caagaaataa cccctcacgt gcgaaattat agaagatccc ctttaagatc aaaaaattcc
   145561 atcgaattga gtatgattgt atgtgtgata gcatctacta taccaggaat atcaatgaac
   145621 ccgattattg caattgctca ggataccctt ttttagcttc tagttagctt ctagaatcga
   145681 tttcttagtt caagatccct cttactaact ggaatcaaag aattagtaga tctgttccgc
   145741 ccaaaatggg aatgggctag ggttatgaac ttataatcta taatctgatg atcgagtcga
   145801 ttccatgatt ataagttcat tccataccgg accagaccgg aataggattc tcattatgag
   145861 aaggggtcat tcgagcgtat ctaaatagat actatgtttc catatggatc cctacgtcgt
   145921 tccattccat ttaggattag gaataggcgt aatcggacct gctttttcca tatctctcgt
   145981 tatttgggac cttattcacc tctttgggct tctattgaat cgagaaatcg gtttgattgt
   146041 ccatcttttt gatataatat taatatagat aatatataag gcatcctccg gataattcaa
   146101 atcgaagcaa ttggatgtcc gattggggcc tatatgacat gaccgatcaa tagaaatact
   146161 ccaacactcc acctttgtca tatattccat acatcacact agatagatat catcttcatg
   146221 gaatacgatt cactttcaag atgccttggt ggtgaaatgg tagacacgcg agactcaaaa
   146281 tctcgtgcta aagagcgtgg aggttcgagt cctcttcaag gcataatatt gagaatgctc
   146341 attgaatgag caattcaata agagatctcg gatcgaatcg gtatatcaat accgattcga
   146401 tccgagatct tggaattgga ataagttcgg cagcggatcg cgaaatcttg gggatcttct
   146461 ctatctaatg aatggggagt ccgctttgaa atcgtccgcc ctgcacccac cccccgagta
   146521 tatgcttcaa caggaatcac acaagggtag attgatacaa tataaacctc tggtaaaatg
   146581 cccgcctgta acccagcaga taaagtacat tacatagtcc gtttttagta atagctctgg
   146641 tggttcgctg ttcaagaatt cttgtttaag cagttcatac catccataca tagtgttttg
   146701 atctaagatt tcaattcttc tatgtttcag cagtagcata ttgttccatg gagctaaggt
   146761 caaaaatatg gaagaaactg gtgtttccac gactctacca cccagtcaat tatgttccac
   146821 ttaatcccta tttcatggcc gcatatcttt ccggctaagt aatgggaaac ctttctcctg
   146881 ttacatgaat ccaattttca tttcatccgg gaaaagccat ctttttctca acaatgtctt
   146941 tgtcatttga tccaatagcg ttccgttaga taggaacaga tttgataaat actgataact
   147001 ctcggatgga gtattagaac ggaaaaatcc attagataat gaactattgg ttctaagcca
   147061 tctctggcga tgaatcaaca attcgaagtg cttttcttgc gtattcttga taaaccagcg
   147121 tttatatata gatgtaggag gatctgtttc ggaagtaaga agcccctttg acatctcttc
   147181 atctgcaaag aattctcgat gtgaaaacac agagacaagg ggctgatctt tgaataggaa
   147241 aaagagtgga tccgcagggt cccaaatgaa ttggcttatt cgaaaaaagc cttgttcttt
   147301 ggaagatcta tctcgtgtct ggtactgcat ggttctactc tgcaagaact ccgaatcatt
   147361 ctcttgaagc tcatcctttt catcataaat gatccgcttg ccccgaaatg accccgcccg
   147421 atagggaaat cccaatgaat tgggcctttc gatacaatca aatagaaagc cccaggggcg
   147481 ccatattcta ggagcccaga ctatgtgatt gaataaatcc tcctctatct gttgcgggtc
   147541 gaggactcct tctccttccc cttcttcaaa ctccgattcg tatttttcat agagaaatct
   147601 ctgatcaacg atagaacaag atccattttg catcatatct aagggattcc ttggttcggg
   147661 ccgaagaagc aatgtaactc gatcattatc aaaccgactg caatcttttt ctgtccgtga
   147721 ggatcccacc agagcgcctt ctacttctaa taggccatga actagatcag aatcattctc
   147781 aacgagtcca gaagaagtga tcccgttttt ttcatcgggt ccgggtatag accaaaggtc
   147841 ttgagcgacc gatccggcag aacaactcaa aagataaaga agtatcgtta atttcttcat
   147901 gctcgttcca agttcgaagt accatttgta caaataagaa tccccttcgt tacatgattt
   147961 cttcttcata tagatagata gaggatctat ggggcaatta cttagaagta cattttgtgc
   148021 aacagccctt cctatctgat agaaaaggat cccatgatcc tgaaccgatc ttacctggga
   148081 tcgcaaatcc caagtttgtc tatgaagagc ggatcgaatt gtattagtgt ctataattga
   148141 tttcttctgt gtaatactaa tcgatagggc ctcattggta agtgctacaa gatctcgtgc
   148201 attggaaccc atggttatgg acccgaatcc attagtatgg aacattttct tttccaagtg
   148261 aaatccccta gtatatgaaa gagtgaaaaa gtgctttcgt tgttgtggaa taagaagcct
   148321 tcgtatctta atgcatgtat ttaatttatt cggggctatt agagcgggat ccactttttg
   148381 gggaatatga gtcgaagcaa taacaagaat atttctagtg gaacatcttt cacaatccct
   148441 ggagagatag ttcactaata gaccgaggga taagtcattc gactcattca catccagatc
   148501 atgaatgttt ggaatccata ttatgcaagg agacattgct tttgctaatt cgaattgaag
   148561 ggtgatataa aatcggccta tttccgacat catatcgata gttagcgcat tagttagaag
   148621 ctccagctcc gtatcaaggt cacgatcgat atcgtcacta gcatcaatat cgtcactatc
   148681 atcaatatcg atatcatcaa taagaaaacc tttaggcttg gtatccagga acttgttcag
   148741 aaatactgta atgaaaggaa cataggagtt tgtcgctagg tatttgacca aatgggagcg
   148801 cccggttcct atagaaccta tcactaaaat acccctagag ggggataggg ctaggcggag
   148861 cgaaaagggt tttccatgag atgggaaatg aaaactatta gccccacacg aagtttgtga
   148921 ataagtgatt gtctgataat gagcaaggaa tatccgtctt tctgctaaac agggtgaatt
   148981 gaactcataa ttcattaaat gctttttatg aatgtcaact aagtatcgta agtaaattgt
   149041 tcccggctgt tcaatcattt gataaccaga gtcattcttt gataaatgat cactatgagt
   149101 cagactcaat agaatttgat caatcctttt ttctgtcgtt aaggtggaga actgaaccaa
   149161 gaattctctt tctttatcat caatcgaatc accgttcgcg acccaggatt ctattttatc
   149221 atcaatccaa tcaccgttca ccttttttct ttttcttatc aatgaatgga tctctttact
   149281 tgtatgactt agatgtctcg tatttctcga aaaagtgatt cgattgatgg gatttggtat
   149341 gagacttatg agatcgatga tatcgatgag attgatattc aaatctttcg tcttagaacg
   149401 tattgattta accccatcag cgggaccacc accccatagc atgttgccgc caaaagcaga
   149461 accccgtatt tcttctagag aatctcctaa ttgttccaga gcaactagaa aaagattctt
   149521 taaccagaaa gaattccgtt cagatgtggg atacctatcc agaagttttc gcaactcaat
   149581 catgtatgat ggaatcatca aagatttgac cttttcgaac tctgtctgta actcaccata
   149641 ggctcgggaa acaaagagaa gatgtgtacg aacgagatat ccagcaacaa gaagaaggaa
   149701 aaggattgaa tagaggaact cccgaacatt tggcgatctc agatgtgtcg atatcaatgg
   149761 tgactcatta tttcgatgaa tcatttcttc ggacagaaga agattatgta aacacttact
   149821 cgaaatctca cttatcagat tccattgtgg aagacacaat tttttctgaa gaattcgcca
   149881 tgatatatct gatccatgca taatatcatg aaaaatggat acaaattttt gactgctact
   149941 tagtaccggc aataggtctg aaaaagtatc taaaaatatc aaatttagat atttgtaccc
   150001 tgtcgaagta aggaaccatg gcatatatgt ttggaataga ttccattttg agagagttga
   150061 aaaagcactg tctcgttgaa aggttctata catctgccct ttctcaacgc atttctttag
   150121 acaaagactt cgttttttcc tcttttcgga tggtaaatat ttctcagaac atggagtgtg
   150181 aatcaaaccc atgtttgaat tgaaattgag atactgaggc aagttcttct cttctgaatc
   150241 agatagattc atatctgaaa gaggttgaca ataagttctt tcaaaattga ctatttgtcc
   150301 ctctgttaga ggtgttccag aaatggctgc gatcgagtaa atagctctac gaactaatag
   150361 atcggatcga attggaaaat ggaaagattt gtacaagtta tacctttcgt caccactttg
   150421 tggaaaatcg ttaggtatga atatgttaga tacctgtgac tcgattggtg aaatagtatc
   150481 tctctccaaa aaagcatgtt tttttttacc gccgcacaaa gaaaatattt tgttgcgaat
   150541 gaacaagata tggaggaatt gtccatacgt aaaatcataa tttttgatac gggccttttc
   150601 cacataaaag gggaatcttt tgttacaata gaagcggaag cgttgtggat tattcaagaa
   150661 tcgaagtcga tttgctttat aaaaagaaga tatcaatgaa cttctatgaa atggtttcac
   150721 aggattcagc caattgtctt gatcgtcgga tatcattgag aaatagaaat ccgtgttatc
   150781 aaaagatttc ctgcgattat ttctagtatg gaatgagtca atcatccact ttggtatctt
   150841 attgaacaaa aatggtgata ttatccctcc attgatcaag aatttcgatt tttgggaagt
   150901 attatgatca tccaataaga agggtttcaa ttttttcaaa tgaacgattt gaagacctat
   150961 tgattctaac aactgattgc agagttgatc attcggacct ttcaattcat agatgtggat
   151021 ctcagaccta tgaatgggga tattcccgaa actcacaaag aaaaaaggaa gtgagttaga
   151081 caaaaagaaa agcaacttgg acaaaaagag aaggaacttg gacaaaaaga aacgaagtga
   151141 cttagacaaa tcttttttgt cgataacctc agaccaatca atcgaatatt gattaatacg
   151201 taatcgatcg agcactactt gaaaatggct cttctgctca gaaacggaat gttccaaatg
   151261 ctcctggaaa ttcttgctcc cattggacca tttgtatcta tatgcattag gatcccgatt
   151321 catgaatctc tcggttcgag aaatcaaaat aagaggatcg aaccatttct tctgactctt
   151381 tttcaaattc gataaatgtt ggttgatcgt atatttcatt atagttctat gattcagagt
   151441 atcatttcct atttgatccc tttgaattcc atattcgaag ttgcgatcgg atctattcat
   151501 taaaaagaat cgattcaata catttcttat gtacccatag gtgctatatt ggatttgaat
   151561 ccgatttcgg atcaatctat attgattgac tgcctccatt atgttgttgc tagcaaatac
   151621 cactattttt tgttttggat cttccaaatc attcccgcag gagatccgga cccatttttt
   151681 tctgatcctt cgataaaaag attcattctc ttcataaaaa ataggaggta gaaccaataa
   151741 agatttcttt ttcgattcat ccctggagtt gaatacctca ttcaagaata gtttttgatc
   151801 caatccgtag gaatcaatag aaaaggaaaa tcccttatga tacaccagat ccggctcggt
   151861 tattgataga gtgaatagat ctgccatttc ttgaaatctc tcttctgatt caaaatcgtg
   151921 gtgtaacgtg tattcccccc tgttccggtc atggaataga tgaaataaat gatttttgtt
   151981 taagaatgaa atcttattgg aactttccat atccagttca tccttcggaa ccatatcaca
   152041 tcccggatct gatgaaatag gatgaattga gacggtattt tgtaaatacg taattatctt
   152101 gaatatatta actatttctt tattttccga tcgcctggaa gggacaaaag aaacatcttg
   152161 ttctttcttc aacaatttct gatctctagt ggacctctca gtaggattcg aacccagatg
   152221 aagttctgac catctgtcag agaaaaaaga acgaatggat cttgtaggat tcccaagaaa
   152281 ttcttcgatt tcttccggaa gcagatgctt attcatctgc ctttcacgtt ccgtgaatag
   152341 ccgggacatt gaggaatatc cagaaaggca tttagggaat cggtctgatt ctatctctgt
   152401 tcgttccgtt tgaagaaagg aaggatccca aagaatcgat ctttctttta gttgttgaat
   152461 ctctctttga ttgatcaatg tgtgatattc cgaatcctca ttactaaatg aatcgaaatg
   152521 atctctggat tgatcagaag atcctttcaa ttggctagaa tccgttactt gaacgaaact
   152581 agatcttgtg gaatcatatt gaatatttga cgatacattc cgtaccttgc taaaaaatag
   152641 atccttgttt accaaccaca cattgtctaa gcaaatccaa ttctctctcg atatcttcct
   152701 caaaaaatcc gattcgtgcg gattcttccc ccaactaacg aagagatctt ggcggaattg
   152761 ccacatatga aattgagcac aattttgcaa agaaatagcc cacttgtttc tcgagaagag
   152821 atgggcaaaa cgctcaatat catttgattg aatagctgac ccagctcctt gttgtttgaa
   152881 gaaaccctcc acttcaattg gtattttttc acgaaaagca aacatgagat aacaaatcga
   152941 gtctttcact aagatttcga atagctgtcc cgaattcaag ttgattatgt ttcgcctctt
   153001 actcggagaa agacgatcaa acaattccca accatggtcc ttgcggatcg gatcatccat
   153061 ataatataca aaaggaaact ccagatattt gatatctttc tctttgaatg agatctcaat
   153121 tccagcgacg gtttcattag atatcttaca accagaatcc ctcttttttc cgagccagtt
   153181 cctccaccac cgcgaacccc agttagattc aggcatgata cactttttag ttattgggag
   153241 aacccaagta ctctctttcg gatccaggaa aaagctctct gagatctttt ttccttttgg
   153301 aagatccagg agcgaaacaa tcaacctatt gatattggaa gacccaaaag attcttccaa
   153361 tgtatcattt ctgggtccaa tggaattcat aggtatagga agaagccccg tcaaatagag
   153421 attttttctt gcgaccatat ttcgattgtt aatacgatat ataaggatcg ctactacaaa
   153481 tagtactaca cccttgatcg tgaaatatcg attgcttgtt gaaccctgtg aattgcgtga
   153541 aagtaggata ctcaaaattc gtgggtccaa gagttttata aaacgttctt ggtggaaaaa
   153601 aatgtgaatg aaagatccca ctgaattgaa ttgggtccat gaatctaaga aatagtgaga
   153661 attcttgacc tctctcaata tctctctcaa ttcgaaaatc caggatttga attgatgtcc
   153721 tttcattgat tcctcctaaa ttgcattgat ttatcctaaa gatttcattt caattggaat
   153781 ttggttattc accatgtacg aggatcccca cgaagcatcc atggctgaat ggttaaagcg
   153841 cccaactcat aattggcgaa ttcgtaggtt caattcctac tggatgcacg ccaatgggac
   153901 cctccaataa gtctattgga attggctctg tatcaatgga atctcatcat ctatacataa
   153961 cgaattggtg tggtatattc atatcataac atatgaacag taagaactag cattcttatt
   154021 gagactcgaa ctcataggga agaaaataga tttatggatg gaatcaaata tgcagtattt
   154081 acagacaaaa gtattcggtt attggggaaa aatcaatata cttctaatgt cgaatcagga
   154141 tcaactagga cagaaataaa gcattgggtc gaactcttct ttggtgtcaa ggtaatagct
   154201 atgaatagtc atcaactccc ccgaaagggt agaagaatgg gacccattat gggacataca
   154261 atgcattaca gacgtatgat cattacgctt caaccgggtt attctattcc acctcttaga
   154321 aagaaaagaa cttaaatcaa aatacttaag agcatggcga tacatttata caaaacttct
   154381 accccgagca cacgcaatgg agccgtagac agtcaagtga aatccaatcc acgaaataat
   154441 ttgatctatg gacagcatcg ttgtggtaaa ggtcgtaatg ccagaggaat cattaccgca
   154501 gggcatagag ggggaggtca taagcgtcta taccgtaaaa tcgattttag acggaatgaa
   154561 aaagacatat atggtagaat cgtaaccata gaatacgacc ctaatcgaaa tgcatacatt
   154621 tgtctcatac actatgggga tggtgagaag agatatattt tacatcccag aggggctata
   154681 attggagata ccattgtttc tggtacagaa gttcctataa aaatgggaaa tgccctacct
   154741 ttgagtgcgg tttgaactat tgatttacgt aattggaagt aaccaattag gtttacgacg
   154801 aaacctagaa atcgatcact gatccaattc gagtacctct acaggataga cctcaacaga
   154861 aaactgaaga gtaacggcag caagtgattg agttcagtag ttcctcatat aaaattattg
   154921 actctagaga tatagtaata tggagaagac aaaattgttt caagcgccga cagaaccaga
   154981 agcgcccctt gtttcaaaga gaggaagacg ggttattcac atttgatttg atggtcagag
   155041 gcgaattgaa agctaagcag tggtaattct aaagatttcc cgggggaaaa atagagacgt
   155101 ctcctacgtt acccataata tgtggaagta tcgacgtaat ttcatagagt cattcggtct
   155161 gaatgctaca tgaagaacat aagccagatg acggaacagg aagacctagg atgtagaaga
   155221 tcagaacatg agtgattcgg cagatttgga ttctatatat ccactcatgt ggtacttcat
   155281 tatatgatat atataagatc catctgtata gatatcatca tctacatcca gaaagccgta
   155341 tgctttggaa gaagcttgta cagtttggga aggggttttg attgatcaaa aagacgaatc
   155401 tacttcaacc gatatgccct taggcacagc catacataac atagaaatca cacttggaaa
   155461 gggtggacaa ttagctagag ctgcgggtgc tgtagcgaaa ctgattgcaa aagagggtaa
   155521 atcggccgca ttaaaattac cctctgggga ggtccgtttg atatccaaaa actgctcagc
   155581 aacagtcgga caagtaggga atgttggggt gaaccagaaa agtttgggta gagccggatc
   155641 gaaatgttgg ctaggtaagc gtcctgtagt aagaggagta gttatgaacc ctgtagacca
   155701 cccccatggg ggtggtgaag gaagggctcc aattggtaga aaaagacccg caaccccttg
   155761 gggttatcct gcacttggaa gaagaagtag aaaaaggaat aaatatagtg ataatttgat
   155821 tcttcgccgc cgtagtaaat aggagagaaa atccaaattc tttttacaat ttacaaaaga
   155881 aaaaaatagg agttaattaa ctgtgacacg ttcactaaaa aaaaaccctt ttg
//
