# Supplementary material for: Plastome comparative genomics in maples resolves the infrageneric backbone relationships
Source: PeerJ. 2020 Jul 13;8:e9483. doi: 10.7717/peerj.9483 (PMC7365138; doi:10.7717/peerj.9483)
Supplement: Data S1 [file peerj-08-9483-s007.zip › Acer_rubrum.gb]

LOCUS       Acer_rubrum           155683 bp    DNA     circular     21-DEC-2019
DEFINITION  Acer_rubru chloroplast.
ACCESSION   Acer_rubru
KEYWORDS    .
SOURCE      chloroplast Acer_rubru
  ORGANISM  Acer_rubru
            Acer_rubru; REFERENCE 1 (bases 1 to 155683) AUTHORS Tillich,M.,
            Lehwark,P., Pellizzer,T., Ulbricht-Jones, E.S., Fischer, A., Bock,
            R. and Greiner,S.
COMMENT     GeSeq Version 1.73 Job GeSeqJob-20190601-103301                    
            Subjob        Acer_rubrum_M401_CP                                  
            Creator       anonymous                                            
            Program       blat                                                 
                          blatxcutoff=25                     blatncutoff=85    
                              annotate_ir=true               shortmatches=false
                              mpimpchlororefset=true                           
                              ncbirefs=NC_030343.1                             
                Program       HMMER                                            
                              ref=hmm_db_cp-ref5.2_cds                         
                Program       ARAGORN v1.2.38                                  
                              gcode=gcbact                   maxintronlen=3000 
                              intronoverlap=false            fixintron=false   
                              lowscoring=false               circular=true     
                Program       ARWEN v1.2.3 disabled                            
                Program       tRNAscan-SE v1.3.1 disabled                      
                Program       tRNAscan-SE v2.0.3 disabled                      
                Program       RNA Editing disabled                             
                Submitted     24 Jun 2019 02:33:23 GMT                         
                Started       24 Jun 2019 02:51:40 GMT                         
                Finished      24 Jun 2019 02:52:46 GMT.
FEATURES             Location/Qualifiers
     misc_feature    1..85383
                     /standard_name="LSC"
     tRNA            complement(12..86)
                     /gene="trnH-GUG"
                     /product="tRNA-His"
     gene            complement(12..86)
                     /gene="trnH-GUG"
                     /locus_tag="BAR07_gt001"
                     /db_xref="GeneID:27983468"
     CDS             complement(496..1557)
                     /gene="psbA"
                     /product="photosystem II Q protein (D1)"
                     /translation="MTAILERRESERLWGRFCNWITSTENRLYIGWFGVLMIPTLLTA
                     TSVFIIAFIAAPPVDIDGIREPVSGSLLYGNNIISGAIIPTSAAIGLHFYPIWEAASV
                     DEWLYNGGPYELIVLHFLLGVACYMGREWELSFRLGMRPWIAVAYSAPVAAATAVFLI
                     YPIGQGSFSDGMPLGISGTFNFMIVFQAEHNILMHPFHMLGVAGVFGGSLFSAMHGSL
                     VTSSLIRETTENESANEGYRFGQEEETYNIVAAHGYFGRLIFQYASFNNSRSLHFFLA
                     AWPVVGIWFTALGISTMAFNLNGFNFNQSVVDSQGRVINTWADIINRANLGMEVMHER
                     NAHNFPLDLAAIEAPSTNG"
     gene            complement(496..1557)
                     /gene="psbA"
                     /locus_tag="BAR07_gp089"
                     /db_xref="GeneID:27983579"
     tRNA            join(complement(4315..4351),complement(1791..1825))
                     /gene="trnK-UUU"
                     /product="tRNA-Lys"
     gene            complement(1791..4351)
                     /gene="trnK-UUU"
                     /locus_tag="BAR07_gt002"
                     /db_xref="GeneID:27983503"
     CDS             complement(2042..3580)
                     /gene="matK"
                     /product="maturase K"
     gene            complement(2042..3580)
                     /gene="matK"
                     /locus_tag="BAR07_gp088"
                     /db_xref="GeneID:27983477"
     CDS             join(complement(6365..6403),complement(5347..5556))
                     /gene="rps16"
                     /product="30S ribosomal protein S16"
     gene            complement(5347..6403)
                     /gene="rps16"
                     /locus_tag="BAR07_gp087"
                     /db_xref="GeneID:27983486"
     tRNA            complement(7187..7258)
                     /gene="trnQ-UUG"
                     /product="tRNA-Gln"
     gene            complement(7187..7258)
                     /gene="trnQ-UUG"
                     /locus_tag="BAR07_gt003"
                     /db_xref="GeneID:27983505"
     CDS             7613..7798
                     /gene="psbK"
                     /product="photosystem II protein K"
     gene            7613..7798
                     /gene="psbK"
                     /locus_tag="BAR07_gp086"
                     /db_xref="GeneID:27983591"
     CDS             8183..8293
                     /gene="psbI"
                     /product="photosystem II protein I"
     gene            8183..8293
                     /gene="psbI"
                     /locus_tag="BAR07_gp085"
                     /db_xref="GeneID:27983550"
     tRNA            complement(8440..8527)
                     /gene="trnS-GCU"
                     /product="tRNA-Ser"
     gene            complement(8440..8527)
                     /gene="trnS-GCU"
                     /locus_tag="BAR07_gt004"
                     /db_xref="GeneID:27983564"
     tRNA            join(9049..9072,9792..9839)
                     /gene="trnG-UCC"
                     /product="tRNA-Gly"
     gene            9049..9839
                     /gene="trnG-UCC"
     tRNA            10026..10097
                     /gene="trnR-UCU"
                     /product="tRNA-Arg"
     gene            10026..10097
                     /gene="trnR-UCU"
                     /locus_tag="BAR07_gt006"
                     /db_xref="GeneID:27983513"
     CDS             complement(10286..11809)
                     /gene="atpA"
                     /product="ATP synthase CF1 alpha chain"
     gene            complement(10286..11809)
                     /gene="atpA"
                     /locus_tag="BAR07_gp084"
                     /db_xref="GeneID:27983592"
     CDS             join(complement(13026..13184),complement(11865..12272))
                     /gene="atpF"
                     /product="ATP synthase CF0 B chain"
     gene            complement(11865..13184)
                     /gene="atpF"
                     /locus_tag="BAR07_gp083"
                     /db_xref="GeneID:27983488"
     CDS             complement(13242..13487)
                     /gene="atpH"
                     /product="ATP synthase CF0 C chain"
     gene            complement(13242..13487)
                     /gene="atpH"
                     /locus_tag="BAR07_gp082"
                     /db_xref="GeneID:27983499"
     CDS             complement(14640..15383)
                     /gene="atpI"
                     /product="ATP synthase CF0 A chain"
     gene            complement(14640..15383)
                     /gene="atpI"
                     /locus_tag="BAR07_gp081"
                     /db_xref="GeneID:27983543"
     CDS             complement(15995..16222)
                     /gene="rps2"
                     /product="ribosomal protein S2"
     gene            complement(15995..16222)
                     /gene="rps2"
                     /locus_tag="BAR07_gp080"
                     /db_xref="GeneID:27983514"
     CDS             complement(16581..20669)
                     /gene="rpoC2"
                     /product="DNA-directed RNA polymerase beta'' chain"
     gene            complement(16581..20669)
                     /gene="rpoC2"
                     /locus_tag="BAR07_gp079"
                     /db_xref="GeneID:27983519"
     CDS             join(complement(23150..23584),complement(20836..22461))
                     /gene="rpoC1"
                     /product="DNA-directed RNA polymerase beta' chain"
     gene            complement(20836..23584)
                     /gene="rpoC1"
                     /locus_tag="BAR07_gp078"
                     /db_xref="GeneID:27983472"
     CDS             complement(23611..26823)
                     /gene="rpoB"
                     /product="DNA-directed RNA polymerase beta chain"
     gene            complement(23611..26823)
                     /gene="rpoB"
                     /locus_tag="BAR07_gp077"
                     /db_xref="GeneID:27983476"
     tRNA            27999..28079
                     /gene="trnC-GCA"
                     /product="tRNA-Cys"
     gene            27999..28079
                     /gene="trnC-GCA"
                     /locus_tag="BAR07_gt007"
                     /db_xref="GeneID:27983473"
     CDS             28627..28716
                     /gene="petN"
                     /product="cytochrome b6-f complex subunit VIII"
     gene            28627..28716
                     /gene="petN"
                     /locus_tag="BAR07_gp076"
                     /db_xref="GeneID:27983575"
     CDS             complement(29489..29593)
                     /gene="psbM"
                     /product="photosystem II protein M"
     gene            complement(29489..29593)
                     /gene="psbM"
                     /locus_tag="BAR07_gp075"
                     /db_xref="GeneID:27983571"
     tRNA            complement(30173..30246)
                     /gene="trnD-GUC"
                     /product="tRNA-Asp"
     gene            complement(30173..30246)
                     /gene="trnD-GUC"
                     /locus_tag="BAR07_gt008"
                     /db_xref="GeneID:27983566"
     tRNA            complement(30699..30782)
                     /gene="trnY-GUA"
                     /product="tRNA-Tyr"
     gene            complement(30699..30782)
                     /gene="trnY-GUA"
                     /locus_tag="BAR07_gt009"
                     /db_xref="GeneID:27983580"
     tRNA            complement(30842..30914)
                     /gene="trnE-UUC"
                     /product="tRNA-Glu"
     gene            complement(30842..30914)
                     /gene="trnE-UUC"
                     /locus_tag="BAR07_gt010"
                     /db_xref="GeneID:27983574"
     tRNA            31728..31799
                     /gene="trnT-GGU"
                     /product="tRNA-Thr"
     gene            31728..31799
                     /gene="trnT-GGU"
                     /locus_tag="BAR07_gt011"
                     /db_xref="GeneID:27983588"
     tRNA            31734..31792
                     /gene="trnM-CAU"
                     /product="tRNA-Met"
     gene            31734..31792
                     /gene="trnM-CAU"
                     /locus_tag="BAR07_gt012"
                     /db_xref="GeneID:27983593"
     CDS             33311..34372
                     /gene="psbD"
                     /product="photosystem II D2 protein"
     gene            33311..34372
                     /gene="psbD"
                     /locus_tag="BAR07_gp074"
                     /db_xref="GeneID:27983600"
     CDS             34320..35741
                     /gene="psbC"
                     /product="photosystem II 44 kDa apoprotein"
     gene            34320..35741
                     /gene="psbC"
                     /locus_tag="BAR07_gp073"
                     /db_xref="GeneID:27983504"
     tRNA            complement(35985..36077)
                     /gene="trnS-UGA"
                     /product="tRNA-Ser"
     gene            complement(35985..36077)
                     /gene="trnS-UGA"
                     /locus_tag="BAR07_gt013"
                     /db_xref="GeneID:27983498"
     CDS             36430..36618
                     /gene="psbZ"
                     /product="photosystem II protein Z"
     gene            36430..36618
                     /gene="psbZ"
                     /locus_tag="BAR07_gp072"
                     /db_xref="GeneID:27983570"
     tRNA            37182..37252
                     /gene="trnG-GCC"
                     /product="tRNA-Gly"
     gene            37182..37252
                     /gene="trnG-GCC"
     tRNA            complement(37416..37489)
                     /gene="trnfM-CAU"
                     /product="tRNA-Met"
     gene            complement(37416..37489)
                     /gene="trnfM-CAU"
                     /locus_tag="BAR07_gt015"
                     /db_xref="GeneID:27983602"
     CDS             complement(37652..37954)
                     /gene="rps14"
                     /product="30S ribosomal protein S14"
     gene            complement(37652..37954)
                     /gene="rps14"
                     /locus_tag="BAR07_gp071"
                     /db_xref="GeneID:27983581"
     CDS             complement(38100..40304)
                     /gene="psaB"
                     /product="photosystem I P700 chlorophyll A apoprotein A2"
     gene            complement(38100..40304)
                     /gene="psaB"
                     /locus_tag="BAR07_gp070"
                     /db_xref="GeneID:27983537"
     CDS             complement(40330..42582)
                     /gene="psaA"
                     /product="photosystem I P700 chlorophyll A apoprotein A1"
     gene            complement(40330..42582)
                     /gene="psaA"
                     /locus_tag="BAR07_gp069"
                     /db_xref="GeneID:27983482"
     CDS             join(complement(45144..45272),complement(44190..44417),
                     complement(43306..43458))
                     /gene="ycf3"
                     /product="photosystem I assembly protein Ycf3"
     gene            complement(43306..45272)
                     /gene="ycf3"
                     /locus_tag="BAR07_gp068"
                     /db_xref="GeneID:27983479"
     tRNA            46170..46256
                     /gene="trnS-GGA"
                     /product="tRNA-Ser"
     gene            46170..46256
                     /gene="trnS-GGA"
                     /locus_tag="BAR07_gt016"
                     /db_xref="GeneID:27983485"
     CDS             complement(46501..47106)
                     /gene="rps4"
                     /product="30S ribosomal protein S4"
     gene            complement(46501..47106)
                     /gene="rps4"
                     /locus_tag="BAR07_gp067"
                     /db_xref="GeneID:27983573"
     tRNA            complement(47485..47557)
                     /gene="trnT-UGU"
                     /product="tRNA-Thr"
     gene            complement(47485..47557)
                     /gene="trnT-UGU"
                     /locus_tag="BAR07_gt017"
                     /db_xref="GeneID:27983520"
     tRNA            join(48659..48695,49222..49270)
                     /gene="trnL-UAA"
                     /product="tRNA-Leu"
     gene            48659..49270
                     /gene="trnL-UAA"
                     /locus_tag="BAR07_gt018"
                     /db_xref="GeneID:27983589"
     tRNA            49618..49690
                     /gene="trnF-GAA"
                     /product="tRNA-Phe"
     gene            49618..49690
                     /gene="trnF-GAA"
                     /locus_tag="BAR07_gt019"
                     /db_xref="GeneID:27983521"
     CDS             complement(50461..50937)
                     /gene="ndhJ"
                     /product="NADH-plastoquinone oxidoreductase subunit J"
     gene            complement(50461..50937)
                     /gene="ndhJ"
                     /locus_tag="BAR07_gp066"
                     /db_xref="GeneID:27983590"
     CDS             complement(51050..51739)
                     /gene="ndhK"
                     /product="NADH-plastoquinone oxidoreductase subunit K"
     gene            complement(51050..51739)
                     /gene="ndhK"
                     /locus_tag="BAR07_gp065"
                     /db_xref="GeneID:27983526"
     CDS             complement(51801..52163)
                     /gene="ndhC"
                     /product="NADH-plastoquinone oxidoreductase chain 3"
     gene            complement(51801..52163)
                     /gene="ndhC"
                     /locus_tag="BAR07_gp064"
                     /db_xref="GeneID:27983516"
     tRNA            join(complement(53695..53733),complement(53068..53104))
                     /gene="trnV-UAC"
                     /product="tRNA-Val"
     gene            complement(53068..53733)
                     /gene="trnV-UAC"
                     /locus_tag="BAR07_gt020"
                     /db_xref="GeneID:27983533"
     tRNA            53922..53993
                     /gene="trnM-CAU"
                     /product="tRNA-Met"
     gene            53922..53993
                     /gene="trnM-CAU"
                     /locus_tag="BAR07_gt021"
                     /db_xref="GeneID:27983517"
     tRNA            53927..53985
                     /gene="trnT-GGU"
                     /product="tRNA-Thr"
     gene            53927..53985
                     /gene="trnT-GGU"
                     /locus_tag="BAR07_gt022"
                     /db_xref="GeneID:27983594"
     CDS             complement(54226..54627)
                     /gene="atpE"
                     /product="ATP synthase CF1 epsilon chain"
     gene            complement(54226..54627)
                     /gene="atpE"
                     /locus_tag="BAR07_gp063"
                     /db_xref="GeneID:27983601"
     CDS             complement(54624..56120)
                     /gene="atpB"
                     /product="ATP synthase CF1 beta chain"
     gene            complement(54624..56120)
                     /gene="atpB"
                     /locus_tag="BAR07_gp062"
                     /db_xref="GeneID:27983531"
     CDS             56897..58324
                     /gene="rbcL"
                     /product="ribulose-1,5-bisphosphate carboxylase/oxygenase
                     large subunit"
     gene            56897..58324
                     /gene="rbcL"
                     /locus_tag="BAR07_gp061"
                     /db_xref="GeneID:27983489"
     CDS             58900..60381
                     /gene="accD"
                     /product="acetyl-CoA carboxylase carboxyl transferase
                     beta"
     gene            58900..60381
                     /gene="accD"
                     /locus_tag="BAR07_gp060"
                     /db_xref="GeneID:27983497"
     CDS             61068..61181
                     /gene="psaI"
                     /product="photosystem I reaction center subunit VIII"
     gene            61068..61181
                     /gene="psaI"
                     /locus_tag="BAR07_gp059"
                     /db_xref="GeneID:27983494"
     CDS             61600..62154
                     /gene="ycf4"
                     /product="photosystem I assembly protein ycf4"
     gene            61600..62154
                     /gene="ycf4"
                     /locus_tag="BAR07_gp058"
                     /db_xref="GeneID:27983561"
     CDS             62740..63438
                     /gene="cemA"
                     /product="chloroplast envelope protein"
     gene            62740..63438
                     /gene="cemA"
                     /locus_tag="BAR07_gp057"
                     /db_xref="GeneID:27983522"
     CDS             63644..64606
                     /gene="petA"
                     /product="cytochrome f"
     gene            63644..64606
                     /gene="petA"
                     /locus_tag="BAR07_gp056"
                     /db_xref="GeneID:27983515"
     CDS             complement(65372..65494)
                     /gene="psbJ"
                     /product="photosystem II protein J"
     gene            complement(65372..65494)
                     /gene="psbJ"
                     /locus_tag="BAR07_gp055"
                     /db_xref="GeneID:27983509"
     CDS             complement(65625..65741)
                     /gene="psbL"
                     /product="photosystem II protein L"
     gene            complement(65625..65741)
                     /gene="psbL"
                     /locus_tag="BAR07_gp054"
                     /db_xref="GeneID:27983556"
     CDS             complement(65764..65883)
                     /gene="psbF"
                     /product="cytochrome b559 beta chain"
     gene            complement(65764..65883)
                     /gene="psbF"
                     /locus_tag="BAR07_gp053"
                     /db_xref="GeneID:27983560"
     CDS             complement(65893..66144)
                     /gene="psbE"
                     /product="cytochrome b559 alpha chain"
     gene            complement(65893..66144)
                     /gene="psbE"
                     /locus_tag="BAR07_gp052"
                     /db_xref="GeneID:27983559"
     CDS             66899..66994
                     /gene="petL"
                     /product="cytochrome b6-f complex subunit VI"
     gene            66899..66994
                     /gene="petL"
                     /locus_tag="BAR07_gp051"
                     /db_xref="GeneID:27983542"
     CDS             67178..67291
                     /gene="petG"
                     /product="cytochrome b6-f complex subunit V"
     gene            67178..67291
                     /gene="petG"
                     /locus_tag="BAR07_gp050"
                     /db_xref="GeneID:27983569"
     tRNA            complement(67432..67505)
                     /gene="trnW-CCA"
                     /product="tRNA-Trp"
     gene            complement(67432..67505)
                     /gene="trnW-CCA"
                     /locus_tag="BAR07_gt023"
                     /db_xref="GeneID:27983562"
     tRNA            complement(67707..67780)
                     /gene="trnP-UGG"
                     /product="tRNA-Pro"
     gene            complement(67707..67780)
                     /gene="trnP-UGG"
                     /locus_tag="BAR07_gt024"
                     /db_xref="GeneID:27983582"
     tRNA            complement(67709..67779)
                     /gene="trnP-GGG"
                     /product="tRNA-Pro"
     gene            complement(67709..67779)
                     /gene="trnP-GGG"
                     /locus_tag="BAR07_gt025"
                     /db_xref="GeneID:27983583"
     CDS             68123..68257
                     /gene="psaJ"
                     /product="photosystem I reaction center subunit IX"
     gene            68123..68257
                     /gene="psaJ"
                     /locus_tag="BAR07_gp049"
                     /db_xref="GeneID:27983599"
     CDS             68722..68922
                     /gene="rpl33"
                     /product="50S ribosomal protein L33"
     gene            68722..68922
                     /gene="rpl33"
                     /locus_tag="BAR07_gp048"
                     /db_xref="GeneID:27983552"
     CDS             69121..69426
                     /gene="rps18"
                     /product="30S ribosomal protein S18"
     gene            69121..69426
                     /gene="rps18"
                     /locus_tag="BAR07_gp047"
                     /db_xref="GeneID:27983546"
     CDS             complement(69693..70046)
                     /gene="rpl20"
                     /product="50S ribosomal protein L20"
     gene            complement(69693..70046)
                     /gene="rpl20"
                     /locus_tag="BAR07_gp046"
                     /db_xref="GeneID:27983535"
     CDS             join(complement(70768..70881),141548..141779,
                     142326..142351)
                     /gene="rps12"
                     /product="30S ribosomal protein S12"
                     /trans_splicing
     CDS             join(complement(70768..70881),complement(99288..99519),
                     complement(98716..98741))
                     /gene="rps12"
                     /locus_tag="BAR07_gp044"
                     /trans_splicing
                     /transl_table=11
                     /product="30S ribosomal protein S12"
                     /protein_id="YP_009257692.1"
                     /db_xref="GeneID:27983466"
     gene            join(complement(70768..70881),141548..142351)
                     /gene="rps12"
                     /locus_tag="BAR07_gp045"
                     /trans_splicing
                     /db_xref="GeneID:27983534"
     gene            join(complement(70768..70881),complement(98716..99519))
                     /gene="rps12"
                     /locus_tag="BAR07_gp044"
                     /trans_splicing
                     /db_xref="GeneID:27983466"
     CDS             join(complement(73018..73086),complement(71882..72172),
                     complement(71046..71273))
                     /gene="clpP"
                     /product="clpP-like protease"
     gene            complement(71046..73086)
                     /gene="clpP"
                     /locus_tag="BAR07_gp043"
                     /db_xref="GeneID:27983467"
     CDS             73518..75044
                     /gene="psbB"
                     /product="photosystem II p680 chlorophyll A apoprotein"
     gene            73518..75044
                     /gene="psbB"
                     /locus_tag="BAR07_gp042"
                     /db_xref="GeneID:27983484"
     CDS             75237..75338
                     /gene="psbT"
                     /product="photosystem II protein T"
     gene            75237..75338
                     /gene="psbT"
                     /locus_tag="BAR07_gp041"
                     /db_xref="GeneID:27983487"
     CDS             complement(75404..75535)
                     /gene="psbN"
                     /product="photosystem II protein N"
     gene            complement(75404..75535)
                     /gene="psbN"
                     /locus_tag="BAR07_gp040"
                     /db_xref="GeneID:27983565"
     CDS             75640..75861
                     /gene="psbH"
                     /product="photosystem II 10 kDa phosphoprotein"
     gene            75640..75861
                     /gene="psbH"
                     /locus_tag="BAR07_gp039"
                     /db_xref="GeneID:27983553"
     CDS             join(75991..75996,76779..77435)
                     /gene="petB"
                     /locus_tag="CDC74_pgp040"
                     /codon_start=1
                     /transl_table=11
                     /product="cytochrome b6"
                     /protein_id="YP_009379366.1"
                     /db_xref="GeneID:32957814"
     gene            75991..77435
                     /gene="petB"
                     /locus_tag="BAR07_gp038"
                     /db_xref="GeneID:27983545"
     CDS             join(77634..77642,78322..78846)
                     /gene="petD"
                     /locus_tag="CDC74_pgp039"
                     /codon_start=1
                     /transl_table=11
                     /product="cytochrome b6/f complex subunit IV"
                     /protein_id="YP_009379367.1"
                     /db_xref="GeneID:32957815"
     gene            77634..78846
                     /gene="petD"
                     /locus_tag="CDC74_pgp039"
                     /db_xref="GeneID:32957815"
     CDS             complement(79087..80070)
                     /gene="rpoA"
                     /product="DNA-directed RNA polymerase alpha chain"
     gene            complement(79087..80070)
                     /gene="rpoA"
                     /locus_tag="BAR07_gp036"
                     /db_xref="GeneID:27983501"
     CDS             complement(80135..80551)
                     /gene="rps11"
                     /product="30S ribosomal protein S11"
     gene            complement(80135..80551)
                     /gene="rps11"
                     /locus_tag="BAR07_gp035"
                     /db_xref="GeneID:27983508"
     CDS             complement(80669..80782)
                     /gene="rpl36"
                     /product="50S ribosomal protein L36"
     gene            complement(80669..80782)
                     /gene="rpl36"
                     /locus_tag="BAR07_gp034"
                     /db_xref="GeneID:27983529"
     gene            complement(80907..81140)
                     /gene="infA"
                     /locus_tag="BAQ94_gp032"
                     /pseudo
                     /db_xref="GeneID:27982816"
     CDS             complement(81264..81668)
                     /gene="rps8"
                     /product="30S ribosomal protein S8"
     gene            complement(81264..81668)
                     /gene="rps8"
                     /locus_tag="BAR07_gp033"
                     /db_xref="GeneID:27983563"
     CDS             complement(81828..82196)
                     /gene="rpl14"
                     /product="50S ribosomal protein L14"
     gene            complement(81828..82196)
                     /gene="rpl14"
                     /locus_tag="BAR07_gp032"
                     /db_xref="GeneID:27983530"
     CDS             join(complement(83774..83782),complement(82326..82727))
                     /gene="rpl16"
                     /locus_tag="CDC74_pgp032"
                     /codon_start=1
                     /transl_table=11
                     /product="50S ribosomal protein L16"
                     /protein_id="YP_009379373.1"
                     /db_xref="GeneID:32957822"
     gene            complement(82326..83782)
                     /gene="rpl16"
                     /locus_tag="CDC74_pgp032"
                     /db_xref="GeneID:32957822"
     CDS             complement(83936..84598)
                     /gene="rps3"
                     /product="30S ribosomal protein S3"
     gene            complement(83936..84598)
                     /gene="rps3"
                     /locus_tag="BAR07_gp030"
                     /db_xref="GeneID:27983495"
     CDS             complement(84583..85080)
                     /gene="rpl22"
                     /product="50S ribosomal protein L22"
     gene            complement(84583..85080)
                     /gene="rpl22"
                     /locus_tag="BAR07_gp029"
                     /db_xref="GeneID:27983518"
     CDS             complement(85119..85397)
                     /gene="rps19"
                     /product="30S ribosomal protein S19"
     gene            complement(85119..85397)
                     /gene="rps19"
                     /locus_tag="BAR07_gp028"
                     /db_xref="GeneID:27983525"
     repeat_region   85384..111490
                     /note="repeat_hit position 155683 - 129577, match 100.%,
                     length 26107"
                     /rpt_type="inverted"
     CDS             join(complement(86554..86946),complement(85458..85892))
                     /gene="rpl2"
                     /product="50S ribosomal protein L2"
     gene            complement(85458..86946)
                     /gene="rpl2"
                     /locus_tag="BAR07_gp027"
                     /db_xref="GeneID:27983540"
     CDS             complement(86965..87246)
                     /gene="rpl23"
                     /product="50S ribosomal protein L23"
     gene            complement(86965..87246)
                     /gene="rpl23"
                     /locus_tag="BAR07_gp026"
                     /db_xref="GeneID:27983493"
     tRNA            complement(87412..87485)
                     /gene="trnI-CAU"
                     /product="tRNA-Ile"
     gene            complement(87412..87485)
                     /gene="trnI-CAU"
                     /locus_tag="BAR07_gt026"
                     /db_xref="GeneID:27983538"
     CDS             87574..94425
                     /gene="ycf2"
                     /product="Ycf2"
     gene            87574..94425
                     /gene="ycf2"
                     /locus_tag="BAR07_gp025"
                     /db_xref="GeneID:27983584"
     tRNA            complement(94983..95063)
                     /gene="trnL-CAA"
                     /product="tRNA-Leu"
     gene            complement(94983..95063)
                     /gene="trnL-CAA"
                     /locus_tag="BAR07_gt027"
                     /db_xref="GeneID:27983469"
     CDS             join(complement(97088..97864),complement(95650..96405))
                     /gene="ndhB"
                     /product="NADH-plastoquinone oxidoreductase chain 2"
     gene            complement(95650..97864)
                     /gene="ndhB"
                     /locus_tag="BAR07_gp024"
                     /db_xref="GeneID:27983576"
     CDS             complement(98195..98662)
                     /gene="rps7"
                     /product="30S ribosomal protein S7"
     gene            complement(98195..98662)
                     /gene="rps7"
                     /locus_tag="BAR07_gp023"
                     /db_xref="GeneID:27983480"
     CDS             complement(100536..100727)
                     /gene="ycf15"
                     /product="Ycf15"
     gene            complement(100536..100727)
                     /gene="ycf15"
                     /locus_tag="BAR07_gp022"
                     /db_xref="GeneID:27983527"
     tRNA            101331..101402
                     /gene="trnV-GAC"
                     /product="tRNA-Val"
     gene            101331..101402
                     /gene="trnV-GAC"
                     /locus_tag="BAR07_gt028"
                     /db_xref="GeneID:27983547"
     rRNA            101637..103127
                     /gene="rrn16"
                     /product="16S ribosomal RNA"
     gene            101637..103127
                     /gene="rrn16"
                     /locus_tag="BAR07_gr008"
                     /db_xref="GeneID:27983595"
     tRNA            join(103422..103463,104418..104452)
                     /gene="trnI-GAU"
                     /product="tRNA-Ile"
     gene            103422..104452
                     /gene="trnI-GAU"
                     /locus_tag="BAR07_gt029"
                     /db_xref="GeneID:27983491"
     tRNA            join(104517..104554,105362..105396)
                     /gene="trnA-UGC"
                     /product="tRNA-Ala"
                     /standard_name="trnA-UGC tRNA"
     gene            104517..105396
                     /gene="trnA-UGC"
                     /locus_tag="BAR07_gt030"
                     /db_xref="GeneID:27983506"
     CDS             complement(104684..104812)
                     /gene="orf42"
                     /product="putative pvs-trna-like protein"
     gene            complement(104684..104812)
                     /gene="orf42"
                     /locus_tag="BAR07_gp021"
                     /db_xref="GeneID:27983511"
     rRNA            105553..108362
                     /gene="rrn23"
                     /product="23S ribosomal RNA"
     gene            105553..108362
                     /gene="rrn23"
                     /locus_tag="BAR07_gr007"
                     /db_xref="GeneID:27983555"
     rRNA            108461..108563
                     /gene="rrn4.5"
                     /product="4.5S ribosomal RNA"
     gene            108461..108563
                     /gene="rrn4.5"
                     /locus_tag="BAR07_gr006"
                     /db_xref="GeneID:27983474"
     rRNA            108780..108900
                     /gene="rrn5"
                     /product="5S ribosomal RNA"
     gene            108780..108900
                     /gene="rrn5"
                     /locus_tag="BAR07_gr005"
                     /db_xref="GeneID:27983567"
     tRNA            109153..109226
                     /gene="trnR-ACG"
                     /product="tRNA-Arg"
     gene            109153..109226
                     /gene="trnR-ACG"
                     /locus_tag="BAR07_gt031"
                     /db_xref="GeneID:27983557"
     tRNA            complement(109777..109848)
                     /gene="trnN-GUU"
                     /product="tRNA-Asn"
     gene            complement(109777..109848)
                     /gene="trnN-GUU"
                     /locus_tag="BAR07_gt032"
                     /db_xref="GeneID:27983585"
     CDS             110206..111513
                     /gene="ycf1"
                     /product="hypothetical chloroplast RF1"
     gene            110206..111513
                     /gene="ycf1"
                     /locus_tag="BAR07_gp020"
                     /db_xref="GeneID:27983596"
     CDS             complement(111447..113708)
                     /gene="ndhF"
                     /product="NADH-plastoquinone oxidoreductase chain 5"
     gene            complement(111447..113708)
                     /gene="ndhF"
                     /locus_tag="BAR07_gp019"
                     /db_xref="GeneID:27983500"
     misc_feature    111491..129576
                     /standard_name="SSC"
     CDS             114460..114612
                     /gene="rpl32"
                     /product="50S ribosomal protein L32"
     gene            114460..114612
                     /gene="rpl32"
                     /locus_tag="BAR07_gp018"
                     /db_xref="GeneID:27983478"
     tRNA            115695..115774
                     /gene="trnL-UAG"
                     /product="tRNA-Leu"
     gene            115695..115774
                     /gene="trnL-UAG"
                     /locus_tag="BAR07_gt033"
                     /db_xref="GeneID:27983551"
     CDS             115885..116841
                     /gene="ccsA"
                     /product="cytochrome c biogenesis protein"
     gene            115885..116841
                     /gene="ccsA"
                     /locus_tag="BAR07_gp017"
                     /db_xref="GeneID:27983578"
     CDS             complement(117038..118570)
                     /gene="ndhD"
                     /product="NADH-plastoquinone oxidoreductase chain 4"
     gene            complement(117038..118570)
                     /gene="ndhD"
                     /locus_tag="BAR07_gp016"
                     /db_xref="GeneID:27983510"
     CDS             complement(118721..118966)
                     /gene="psaC"
                     /product="photosystem I iron-sulfur center"
     gene            complement(118721..118966)
                     /gene="psaC"
                     /locus_tag="BAR07_gp015"
                     /db_xref="GeneID:27983490"
     CDS             complement(119210..119515)
                     /gene="ndhE"
                     /product="NADH-plastoquinone oxidoreductase chain 4L"
     gene            complement(119210..119515)
                     /gene="ndhE"
                     /locus_tag="BAR07_gp014"
                     /db_xref="GeneID:27983544"
     CDS             complement(119747..120283)
                     /gene="ndhG"
                     /product="NADH-plastoquinone oxidoreductase chain 6"
     gene            complement(119747..120283)
                     /gene="ndhG"
                     /locus_tag="BAR07_gp013"
                     /db_xref="GeneID:27983536"
     CDS             complement(120640..121143)
                     /gene="ndhI"
                     /product="NADH-plastoquinone oxidoreductase subunit I"
     gene            complement(120640..121143)
                     /gene="ndhI"
                     /locus_tag="BAR07_gp012"
                     /db_xref="GeneID:27983523"
     CDS             join(complement(122858..123409),
                     complement(121221..121760))
                     /gene="ndhA"
                     /product="NADH-plastoquinone oxidoreductase chain 1"
     gene            complement(121221..123409)
                     /gene="ndhA"
                     /locus_tag="BAR07_gp011"
                     /db_xref="GeneID:27983524"
     CDS             complement(123411..124592)
                     /gene="ndhH"
                     /product="NADH-plastoquinone oxidoreductase 49 kDa
                     subunit"
     gene            complement(123411..124592)
                     /gene="ndhH"
                     /locus_tag="BAR07_gp010"
                     /db_xref="GeneID:27983483"
     CDS             complement(124696..124968)
                     /gene="rps15"
                     /product="30S ribosomal protein S15"
     gene            complement(124696..124968)
                     /gene="rps15"
                     /locus_tag="BAR07_gp009"
                     /db_xref="GeneID:27983502"
     CDS             complement(125336..130861)
                     /gene="ycf1"
                     /product="hypothetical chloroplast RF1"
                     /standard_name="ycf1 CDS"
     gene            complement(125336..130861)
                     /gene="ycf1"
                     /locus_tag="BAR07_gp008"
                     /db_xref="GeneID:27983541"
     repeat_region   129577..155683
                     /note="repeat_hit position 111490 - 85384, match 100.%,
                     length 26107"
                     /rpt_type="inverted"
     tRNA            131219..131290
                     /gene="trnN-GUU"
                     /product="tRNA-Asn"
     gene            131219..131290
                     /gene="trnN-GUU"
                     /locus_tag="BAR07_gt034"
                     /db_xref="GeneID:27983471"
     tRNA            complement(131841..131914)
                     /gene="trnR-ACG"
                     /product="tRNA-Arg"
     gene            complement(131841..131914)
                     /gene="trnR-ACG"
                     /locus_tag="BAR07_gt035"
                     /db_xref="GeneID:27983597"
     rRNA            complement(132167..132287)
                     /gene="rrn5"
                     /product="5S ribosomal RNA"
     gene            complement(132167..132287)
                     /gene="rrn5"
                     /locus_tag="BAR07_gr004"
                     /db_xref="GeneID:27983586"
     rRNA            complement(132504..132606)
                     /gene="rrn4.5"
                     /product="4.5S ribosomal RNA"
     gene            complement(132504..132606)
                     /gene="rrn4.5"
                     /locus_tag="BAR07_gr003"
                     /db_xref="GeneID:27983558"
     rRNA            complement(132705..135514)
                     /gene="rrn23"
                     /product="23S ribosomal RNA"
     gene            complement(132705..135514)
                     /gene="rrn23"
                     /locus_tag="BAR07_gr002"
                     /db_xref="GeneID:27983568"
     tRNA            join(complement(136513..136550),
                     complement(135671..135705))
                     /gene="trnA-UGC"
                     /product="tRNA-Ala"
                     /standard_name="trnA-UGC tRNA"
     gene            complement(135671..136550)
                     /gene="trnA-UGC"
                     /locus_tag="BAR07_gt036"
                     /db_xref="GeneID:27983475"
     CDS             136255..136383
                     /gene="orf42"
                     /product="putative pvs-trna-like protein"
     gene            136255..136383
                     /gene="orf42"
     tRNA            join(complement(137604..137645),
                     complement(136615..136649))
                     /gene="trnI-GAU"
                     /product="tRNA-Ile"
     gene            complement(136615..137645)
                     /gene="trnI-GAU"
                     /locus_tag="BAR07_gt037"
                     /db_xref="GeneID:27983554"
     rRNA            complement(137940..139430)
                     /gene="rrn16"
                     /product="16S ribosomal RNA"
     gene            complement(137940..139430)
                     /gene="rrn16"
                     /locus_tag="BAR07_gr001"
                     /db_xref="GeneID:27983507"
     tRNA            complement(139665..139736)
                     /gene="trnV-GAC"
                     /product="tRNA-Val"
     gene            complement(139665..139736)
                     /gene="trnV-GAC"
                     /locus_tag="BAR07_gt038"
                     /db_xref="GeneID:27983492"
     CDS             140340..140531
                     /gene="ycf15"
                     /product="Ycf15"
     gene            140340..140531
                     /gene="ycf15"
                     /locus_tag="BAR07_gp006"
                     /db_xref="GeneID:27983598"
     CDS             142405..142872
                     /gene="rps7"
                     /product="30S ribosomal protein S7"
     gene            142405..142872
                     /gene="rps7"
                     /locus_tag="BAR07_gp005"
                     /db_xref="GeneID:27983548"
     CDS             join(143203..143979,144662..145417)
                     /gene="ndhB"
                     /product="NADH-plastoquinone oxidoreductase chain 2"
     gene            143203..145417
                     /gene="ndhB"
                     /locus_tag="BAR07_gp004"
                     /db_xref="GeneID:27983528"
     tRNA            146004..146084
                     /gene="trnL-CAA"
                     /product="tRNA-Leu"
     gene            146004..146084
                     /gene="trnL-CAA"
                     /locus_tag="BAR07_gt039"
                     /db_xref="GeneID:27983481"
     CDS             complement(146642..153493)
                     /gene="ycf2"
                     /product="Ycf2"
     gene            complement(146642..153493)
                     /gene="ycf2"
                     /locus_tag="BAR07_gp003"
                     /db_xref="GeneID:27983577"
     tRNA            153582..153655
                     /gene="trnI-CAU"
                     /product="tRNA-Ile"
     gene            153582..153655
                     /gene="trnI-CAU"
                     /locus_tag="BAR07_gt040"
                     /db_xref="GeneID:27983470"
     CDS             153821..154102
                     /gene="rpl23"
                     /product="50S ribosomal protein L23"
     gene            153821..154102
                     /gene="rpl23"
                     /locus_tag="BAR07_gp002"
                     /db_xref="GeneID:27983587"
     CDS             join(154121..154513,155175..155609)
                     /gene="rpl2"
                     /product="50S ribosomal protein L2"
     gene            154121..155609
                     /gene="rpl2"
                     /locus_tag="BAR07_gp001"
                     /db_xref="GeneID:27983539"
ORIGIN      
        1 gattggttat gggcgaacga cgggaattga acccgcgcat ggtggattca caatccactg
       61 ccttgatcca cttggctaca tccgcccccc actagctaca aaattacaaa ataaaaagat
      121 tgaaatttct accttttttt atcttacctt aattatgaag atacaaatga agagacaaga
      181 ggcataaatt tccaaacttt tttatattat atagaaaata gaaaattgac tcaaaataat
      241 aaactgtaaa gtcataataa cgaaaggcga atttaattat tagcacgtat attagcacgt
      301 agtaataata tgatactaaa taaaaaggca taaaaaaact ttgtgttttg ttgaagtcaa
      361 aagaagtgaa aaaaggacaa aaataacaaa ttgaaaaaaa aaacctaata aataacggag
      421 caataccgat ttattggaag aggatcggca ttgctccgtt attttcaaaa actcgtatac
      481 acaaagatcg aaatcttatc catttgtaga aggagcttca atagcagcta ggtctagagg
      541 gaaattatga gcattacgtt catgcataac ttccatacca aggttagcgc ggttaataat
      601 atcagcccag gtattaatta cacgaccttg actatcaact acagattggt tgaaattgaa
      661 accgtttagg ttgaaagcca tagtgctaat acctaaagca gtgaaccaga tacctactac
      721 aggccaagca gctaagaaga agtgtaaaga acgagagttg ttgaaactcg catattgaaa
      781 gatcaatcgg ccaaaataac catgagcagc tacaatatta taagtttctt cctcttgacc
      841 gaatctgtaa ccttcattag cagattcatt ttctgtggtt tccctgatca aactagaagt
      901 taccaaggaa ccatgcatag cactgaatag ggagccgccg aatacaccag ctacgcccaa
      961 catgtgaaat gggtgcataa ggatgttatg ctcagcctgg aatacaatca tgaagttgaa
     1021 agtaccagag attcctagag gcataccatc agaaaaactt ccttgaccaa ttgggtaaat
     1081 caagaaaaca gcagtagcag ctgcaacagg agctgaatac gcaacagcaa tccaagggcg
     1141 catacccaga cggaaactaa gttcccactc gcgacccatg taacaagcta caccaagtaa
     1201 gaagtgtaga acaattagct cataaggacc gccattgtat aaccattcat caacagatgc
     1261 cgcttcccag atcgggtaaa agtgcaaacc tatagctgca gaagtaggaa taatggcacc
     1321 agaaataata ttgtttccat aaagtagaga tccagaaaca ggttcacgaa taccatcaat
     1381 atccactgga ggagcggcaa tgaaggcgat aataaataca gaagttgcgg tcaataaggt
     1441 agggatcatc aaaacaccaa accatccaat gtaaagacgg ttttcggtgc tggttatcca
     1501 gttacagaag cgaccccata ggcgttcgct ttcgcgtctc tctaaaattg cagtcatggt
     1561 aaaatcttgg tttatttaat catcagggac tcccaagcac acaaactttc tagaactaga
     1621 taattgggag cttgttattc aacagtataa catgacttat agccccgtgt caaccaatag
     1681 caacatcgat atctctgatc ttatctatct atctatctag aaatctagaa attcagaaga
     1741 attttttttt ttatttttat agatatatta ttttgatatg ataatcaaaa tgggttgccc
     1801 gggactcgaa cccggaacta gtcggatgga gtagaaaaat tccttgtgaa attgatatag
     1861 gtaaaaaaat ctctccccaa gccgtgcctg catttttcat tgcacacagc tttccctatg
     1921 tataacatcg aagactccct aaaaaacgct aaaaaagtga aatacccagt tgatcaacct
     1981 ttattagtct tattgcatga acatttaata gaaattaatg aatttttttg ttatctattc
     2041 atcagttagg aacaatttct aatctatcat gattaaccaa atcgttaata caaacaatat
     2101 caaaatacca aacccgcccc ctatataacc tccgcgaagt aaacaaagct cttggaaaga
     2161 ttaaagaaag aacgtgctct tcctccgtaa agaattcttc caagaattcc gagcctaatc
     2221 ttttcaaaaa aacgcgcaca gtacttttgt gtttacgaac caaactttta acacaagaaa
     2281 cccgaagtat atattttatt ctatacaaac tctttttttt tgaagatccg ctgtgataat
     2341 gagaaagatt tctgcatata cgcataaacc ggtcgataat ataagaatct gaggaatcgg
     2401 cccaggtcgg cttactaatg ggatgcccta atgagttaca aaaacgcgcc gtagtcaatg
     2461 atccaatcag aggaataatt ggaacggctg tctcgaactg cttcatagca ttatcgatta
     2521 gaaatgcatt ttctagcatt tgactccgca ccaccaaagt atttagtcga cccctggaaa
     2581 gatagcccag aaagtcgata taatctttgt ataagtggtt tatatgaatc cttccgggtt
     2641 gagaccacac gtgaaaatgc cattgccata aattgacaag gtaatatttc catttattca
     2701 tcagaagagg catatctttt gaagccagaa cggattttcc ttgatatcta acataatgca
     2761 tgataggatg cttgaacaac cataagttgt cctgaaaatc attaacaaag acttggacaa
     2821 gatcttctac ttttccataa aaagaaattc gctcaaaaag gagtcctgaa gatgttgatc
     2881 gtaaatgaga agattggtta cggagaaaaa agaagattga ttcatattca tatacatgag
     2941 aattatatag gaacaagaaa aatcttggat tacttgttga aaaaatggaa tttgatttct
     3001 ttggagtaat aagactatta caattaaaat actcatgaag aaagaatcgc aataaatgta
     3061 aagaagaggc atcttttacc caatagcgaa aggttcgaac caagatttcc gggcgaatgg
     3121 ggtagggtat tagtacatct aagacatagt gtaaatgtga gaaattgttc tcgaaaaaag
     3181 gaaatattga atgaattgat tggaaattat gagatttcgc catttctttc ccttctaaga
     3241 aagctactaa tcgtagggaa aatggaattt ccacaatgac tgaaaatccc cccgatatca
     3301 tttgcgaata aaatttattg ttgtgtccaa taaattgatt tggattagaa tccttagcat
     3361 aaatactcaa atgaatccgt tgatacgtcc gactaattaa acgtttcaca ctgagtgaac
     3421 tagatttatt gtcataaccc ccattttcca acggaatcgt cgatctattt aaaccgtgat
     3481 catgagcaag tgcataaata tactctcgaa aaagaagtgg gtataggaag ttgtgttgct
     3541 gagatctatc tagttctaaa tggatttgat attctttcat ttgaaattag attgcaacaa
     3601 aaggtaaggt atttattgga ttatcaaatg atacattggg ttatgaaatg atacatagtg
     3661 cgatacagtc aaaacaaagt attgtagtaa aaaaaaaaat ggataccttg gaaacgggta
     3721 aacgcattac cggattctcg attttctcgt ttttgaattg gtttatgttt gttatagtat
     3781 aaataggtgg ttagaaatcc tttatttttg caatccaacc gctcttttga ttttggaaaa
     3841 caaaatatct ttatcaatat actgcttctt ctacacattc atctccaacc cataataggg
     3901 acaaactcat agttaggact cattaaaaaa atcgctaatc gactcacgga aaaccccttc
     3961 cccgcattag gaactaatat ctttttaacg tttaattaga tcggggaatt attcaaattc
     4021 aattcagaag agaagctcgt tcctttttat ttcccgagaa ttggaaccgt aaggctctat
     4081 ccatttattc actcgaccca actttgaatt aaattttttg ttctgcgcca acaattcaaa
     4141 ccctattttg aagccattga atcagaataa aatattctca aaattttcca ttgatacgac
     4201 atgctggttt ttccattcat tcctttcagg atcagtcgtg gtcttacaaa ctctccacga
     4261 tggtatggac gaatcctttg tttcatataa atgtgtaaaa gatgctagcc gcacttaaaa
     4321 gccgagtact ctaccgttga gttagcaacc cgaataattc gaatgggtgg atacaatcgg
     4381 aataaaaaag aaataaaaga aaagaaatga aattgcacaa cggaatcaaa atattaaatt
     4441 agcaagaaat cgactaacaa aatttagaat cgattgggaa cataaaaaaa agacttcttg
     4501 tataacagtg aatccagcga acccattact ttaattttga atgaagtaaa gaaaaaacca
     4561 aacctctgtt acggagataa ataggtacgg agataaatgg atccgtttat ccttatccac
     4621 gatcgaatta tagttgttcg atacgctgtt gtcaatatga gggtgaatgt tgaatattaa
     4681 tattaagaaa agaatctaaa aaaataaaat ggcgaaaaca aaaagaatga atttattaat
     4741 ttaattaaat aaaaattata aaatgaaata aataaataat atagaaaaga aataatttag
     4801 aaatgctttt gaaaaaaaaa gtcgaaaaga aaaagaaaga acttgcgtta gatttgcact
     4861 acatatttac tatacataaa tccaaatgga tacgtagcta tagctgaaag aataaaaaaa
     4921 aagaaatctc gggttgacat tgattcaatc aatcaatata agtaaaataa acaagttgaa
     4981 tctcttgttt tgtgatttgt taatagattt acaacgacaa actataaaac gcccggtttc
     5041 gattgcgagt aatgtaaatt ttcgatttct cgacccaatt agttcgttgt attcatttga
     5101 tcttttttat atgcatctta tatcaataaa attctagcaa taaaattgat ttttgttctt
     5161 ctgcttattt tttttgtcct tatacttcca gaacatgata ctttatggga gcaatattaa
     5221 ataggaataa aaaataggta tgaatagaac aaaaaagggg ggagtagtaa agaaaaagtt
     5281 atacaaaact atataggagt catccacacc ctcttttttt attctatatc ctcgatgaaa
     5341 tttcgtttaa ttaagatgaa gttccttaaa aatcccagcc ttctttgaaa tatcatgaac
     5401 cgttcctgta ggttgagcgc ccctgtcaag gaaatctaaa atcgcaggaa gatttaaatg
     5461 ggtttgatta tttatgggat cataaaaacc cactttccga agatctcttc cctctcttcg
     5521 ggatcgagca tcgattgcaa cgattcgata aacagctcat tgggatagat gtagatgaac
     5581 aatacccccc ctagaaacgt ataagaagtt ttctcctcgt acggctcgag aaaaaatgat
     5641 tagaaattgt gtgatttaag tccttctttt tcgaaaaaaa aaagcattcg tactctcata
     5701 actcaagttg gataactttt aaatagccca aaagaaaatc tttagggatt tctttttttg
     5761 agtggtctct aacccctttt ttgtttgtct cgtttcgaat cgattttttg attcttaatt
     5821 cccattctga tctaattgtt gagacaattg aaaacggtat ttccttgttc caggatcctt
     5881 tttatctttg tcttgaatca ttgggtttag acattacttc ggtgatcttt cgttttcaaa
     5941 aatggcggca acacacccct ttttgcgatt tctttctatc aaagaatcat acgaacaatt
     6001 gattcctgca tgatacactt ttcatcgaaa gagttttacc aattccaaca aattgtcgtt
     6061 ttggatttca aaattgctcg aatcggattc tttcaattta tatatcgaaa atatacttac
     6121 gaagtttgtt acaacttatt gattggtatt aaccctagat ccttgcccct gcgaaatgaa
     6181 caaatacttt ctactcaagc tccatcatgt cctatttaca ctacacccca acaaaaaacg
     6241 agaattctag tagaacagaa caaagtatgt cgagccaaga gcccattcat ttctagataa
     6301 tctacaatct aaaatggcgg atgaaaaaaa aatccacagc ggatcgtgtc cttcaagtcg
     6361 cacgttgctt tctaccacat cgtttcaaac gaagttttac cataacattt ttctagtttt
     6421 gaaccggtat gtaattgatt caattatgga atcatgaata gtcattgctt cggtcaatac
     6481 ccagtccttt ttctttttcc ttcgatatga aaggaatagt tagttaattt atgaggaaga
     6541 agcctcagta agaatttaat ttcaccctct attttaattt tattgcattc atgcaatatt
     6601 tctttttatt tctaaataaa acaaaaaaga acacgaataa aaaaataaaa ataaaaagaa
     6661 aataaagtaa taaagtaaat aagaggatga agatatatga atggaccccg tctcaattat
     6721 taattattat taaacccatt tccaattatt aattagaacc aaacatcaaa tacctccagc
     6781 ccaaagaaaa ttcatccata tgaaactcga ttgattatga gatcttacat cgctcactaa
     6841 ctcgtatgga ccccactccc aattcattct gggggacgat taatcataaa taaaaatagg
     6901 atcctatttg atacgggatg ctagactctt ttgtatagat aaaaagccaa aagggtccag
     6961 attacgtcat tctttactat aattgttctt ttaccctaaa ccggtcttag aaacttaatt
     7021 ccattgattg aatgattgaa ttcaaacagt accacgaata ccctcttgtt tcgatttcaa
     7081 gaaatgaaat caaaaattag actcttaaaa aaattatact ctgaaagaga ggttgctcaa
     7141 aaaagtaatt tggagtctga tattcggata tatataagag gtcgctctgg gacggaagga
     7201 ttcgaacctc cgaatagcgg gaccaaaacc cgttgcctta ccgcttggcc acgccccatt
     7261 tgaatttctt ttctattcga tactaataaa cactaatatt ggttgttcgt caattcccgg
     7321 ccaaatctct atggaataaa ttagattctt ttttttaaga ttttgacaca agtagatgca
     7381 gaattaaact ccatttattg atcattacat agaattcaat taagatattg tatgaaagta
     7441 tgatttctta tattctcttg tgagaatcga agggtttttg ttttgattgg ttcggttcaa
     7501 agaagtcttt tttttgtcta ccttactttc ttttcgtcat ttttagctta tatcaataac
     7561 atatttttaa ctcaatcaaa atacaattat ctccaagaac aaaatgtttg ttatgcttaa
     7621 tacctttagt ttgatctata tctttcttaa ttctgccctt tattcgagta gttttttatt
     7681 cggcaaatta cccgaggcgt acgctttttt gaatccaatt gtagatgtta tgccagtaat
     7741 acctcttctc ttttttctct tagcctttgt ttggcaagct gctgtaagtt ttcgataaga
     7801 tctttaatag tgtccgagaa aaattcatga tttattcaag ctcgagaaaa aaaaaattct
     7861 aacaattgat aagaccagat gagtcttcta atttgaatga accctcaagt aaaacagtaa
     7921 aattcttggg cagacacgat aaatttagat ttccccattt cacgattctg accctttttt
     7981 tcactgaaag accctattag agtccgccac aatatcgaag tcgaattgtg ttaatttcga
     8041 aaaataaaaa cccttttgta tttctatcaa tttgaaaaat tgaaaaaccg tttcatttct
     8101 tggtgtcaaa ataggatatg tagtataaaa atagagaatc tattctcttt ttcccccccc
     8161 caaaaaaatt ggagattgtg taatgcttac tctcaaactc tttgtttaca ccgtagttat
     8221 attctttgtt tctctcttca tcttcgggtt cctatctaat gatccagggc gtaatcctgg
     8281 acgtgaagac taaaaaataa gaaatttttc tttactttat tcttagaaat gtttttagga
     8341 tttgatttta tctattctac atctttaact agtcaaataa aaaaaagcaa aagggttcgc
     8401 taaattcgaa tttgaaagat acccagtcag cgacggaaac ggaaagagag ggattcgaac
     8461 cctcggtacg aatagctcgt acaacggatt agcaatccga cgctttaatc cactcagcca
     8521 tctctcctaa ttgaaaaaag gcccttcttt actttaactt tattatatag cttatatatt
     8581 tttttattgt attttgtatt gtattataca gatggataca acttttatca gcaattccat
     8641 tttttctttc tataaaattg aaaatgaaaa taaagaatgg cctcgaaaga gatatctcga
     8701 atcaaaatag aaaaaaataa agaatatctc tttacaaaat tacaaaaggc cgtttttttt
     8761 attttcacag cctggtctgg tcagtaccca gccgggcctt tttttgttcc aatgaaccat
     8821 accgccaaat catagaaaaa agatttagat ggaatcaaag tgtcatttct tattctttat
     8881 tattcttttg tttcttcttc ttttttttta tttaatttac ttttactgga tactcgaaaa
     8941 aagggaaaaa cagaacgatg tatttttttt ttatttctgt cctatattga ttacgtccga
     9001 ttcccttgtt cgacaaaagt cccatttcta tacaataatc gtattgtagc gggtatagtt
     9061 tagtggtaaa agtgcgattc gttctattaa tcctcttaat agttaagggg ttcttcagtt
     9121 tcattcatat tctgatcaaa aactttattt cttaaaagga tttcatttga atcctttacc
     9181 tctaaatgaa agattcgagg aagaatatcc attctcgtga tttgtatcca agggtcaatt
     9241 agaaatttca aatttggatt atgaaattac gaaacataat ttttgtgaat ttggaattgg
     9301 atcaatcttt ccaattgaat aagtataagt aagggatcca tggataaaga tagaaaagtc
     9361 tatttccaat cgtaactaaa tcttcaattt ttattttgca tagggtagat tgaagcaaaa
     9421 tagctattaa acgataactt tggtttacta gagacatcgc catattcata tcctattttt
     9481 ttagctcggg agaaagaaaa tacttttcct aaggattctc tcaaatagaa atcgagaacg
     9541 aagtaactag aaaagttggg attgttataa cggcactctt ctagagggat catctagaaa
     9601 gcaaattgtt ttgaatgcat tcagacaaaa aaagctgaca tagatgttat gggtcgaatt
     9661 ttttgatttc atccccgtct tatatcttgg gaatttttcc atcttccata aaggagccga
     9721 atgaaaccaa agtttcatgt tcggttttga attagaggcg ttcaaaatgg tgaatcgacg
     9781 tcgactataa cccctagcct tccaagctaa cgatgcgggt tcgattcccg ctacccgctc
     9841 catatgataa cgatatcaat cattatatca attcagcgat gcattaattc aatttgaatt
     9901 aatgcatcac tgaattgaat acgtaattcc ggaaattctc tcactgattc tttattcttt
     9961 atggtatttt ttccgaacaa gagataggaa aaaaaaatgc gaaaaaaaca aattaggaat
    10021 gaaaggcgtc cattgtctaa tggataggac agaggtcttc taaacctttg gtataggttc
    10081 aaatcctatt ggacgcaatt tagcaattta tttgcatttc cattaaaaaa gtaaaattac
    10141 gtatatttat atcttattta gccttatatc ttatttgact tatatcttat ttatttattt
    10201 tattaatatt tatttatttt attaattaaa taataatcaa gattaaataa agtactataa
    10261 agattaagaa tgatagattt tttatttata attgttcctg aagtagaaag cgttccattt
    10321 gttcctgaat agcttctttc aaaagggctt ccgcttcctc ggtgaatgtc ttagtagaag
    10381 atatgatttc ttggaactga ggtttattcg tttttaaata agtacgtaac tcaacgagaa
    10441 attttcttac ctgtccgatt tctaatgaat caagataacc attcgttcca gtataaatag
    10501 tcattatctg ttcttcgacc gtgagagggg ctgattggga ttgtttgagc aactcacgta
    10561 atcgttgacc ccttgccaat tgattctgag tagctttatc gagatcagaa gcaaattgtg
    10621 caaaggcttc taattctgcg aattgggcca attccaattt taatttgccg gctacttgtt
    10681 tcatagcttt aatttgagct gcggatccta ctctggagac agaaataccc acgttaatag
    10741 caggtctgat tccagcattg aatagatccg cggataagaa tatttgtcca tctgtaatgg
    10801 aaattacatt agtaggaata tacgccgaaa catctcctga ttgggtttca actattggta
    10861 aagcggtcat acttccttca cctaactgag aacttaattt agcggctctt tccaaaagtc
    10921 gtgaatgcaa ataaaaaaca tctcctggat aagcttcgcg accgggtggt cttcgtaata
    10981 gaagagacat ttgtcgataa gcctgcgcct gtttggagag atcatcataa atgattaaag
    11041 tgtgtcgttc acggtacata aaatattcag ccagagaagc tcctgtataa ggagcgagat
    11101 attgtaatgt agcgggggaa tccgccgttt cggctaccac aatagtgtat tccatcgccc
    11161 ccctttcctg gaaagtagtc actacctgag ccacagaaga tgctttttga ccaatagcta
    11221 cataaacaca tattacattt ttcccttgtt gattgagaat cgtatccgtg gctactgctg
    11281 ttttaccagt ctgtctgtcg ccaataatta attctcgctg accgcgtcct ataggtatca
    11341 ttgaatcaat agcaataagt cctgtttgaa gaggctcata tacggaacgt ctcgaaataa
    11401 tacctggagc gggagattca attaatcgag attcagaagc tgaaatttca cctcgaccgt
    11461 caataggttt agccagggca tttataacac gacccaaata agcctcgctt actggtatct
    11521 gagcaatttt tcctgttgct tttacagaac ttccctcttg tatccttaaa ccgtcaccca
    11581 ttaatacaac accaacatta tttgattcca aattcagagc aatgcctatt gtaccctctt
    11641 caaattctac taattcaccc gccattactt catcaagacc ataaatacga gcgatgccgt
    11701 cgcctacttg aagtacggta ccgatattta caatcttgac tgctctatta tattgctcaa
    11761 tacgttcacg gataatatta ctaatttcgt cggctctaat tgttaccatg agtataattt
    11821 tttttttagt taaagaaaaa aaaacaatgc ctacaggaaa aggactaatc agttatttct
    11881 gccatcgcct caaatgtgtc aatattctca ctaatggtac gtaaatgtaa ctccttgttc
    11941 aaagaactat tcagagtgcc tcgagctcct tttaaaactt gttggaaaac ctgttgtcgg
    12001 acttgctgaa ccgccctttg gtggtcaaaa cgaatgattt catttttgta attttctaat
    12061 tcttccaaag tcttataagt tgacttaatc aaattcaatt tttcttgttc tatctccgag
    12121 tatccattca ctcgaaattg atctgcttcc ctttcgactt tacgtaagcg agcccgggct
    12181 ttttccagcc gttgaatggc ccccccctgc agttcctctg aatttcgaat agtattcagg
    12241 atcttccgtt ttcgattatc taataaatca cttaatgaaa gtagattatc tttccattca
    12301 tctcaaaact tacatgatcc cttcccgaac caaacatgaa tttttcgatt catttggctc
    12361 tcacactcaa ttacttcaac tttttaagta tgggggcaat tcccatatct ttttttttta
    12421 atgtaatgag cctatcctct acctctcttc tctattcata ttccaagatg tcgcgactaa
    12481 tcactaatcc aagaccagaa tattgtgagg actcttctga cggaacaaaa caaaaatatt
    12541 gaattgtcag caaagttgtt tctttttttc gtcaaatcca aagaattctt cttactttat
    12601 attatacaca ggtcaccgat tcagcataaa aagcggttga ttgaaatatt tcaaatattt
    12661 ttcattccaa taaaagaaaa ggctaaaata attttatcga catgagtgtt ttatatcgaa
    12721 aaaaaacaaa tttcaattat tcattttgca aacatttcta ttctatatta atatagtagt
    12781 agaaagagta ccatgctgtg tctggacttc aaacagtttt gtttagcttt aaccatgtta
    12841 atgaccccac actattggtt tggttgatag agaatcaaag tggatttacc aatgaatcac
    12901 gaaatgctat ggttcttaaa tatgatttga aattgattca gaagtaattc gcggaatcgt
    12961 gcaccttttt cgatctagtt ataatgaaaa aagtacagct ggttggatcc agcctattct
    13021 tgaaataaac aactcgcacg cactcccttt ccaaaaaaga tcaatacacc aaggactaca
    13081 cttagattta ttggatttgt tgctaaaata tcggtattaa acccgaaact cccggcaaat
    13141 gaccagcgaa ccaaggaaac gaaagaatcg gttatatttt tcatattatc tcctctttta
    13201 gatagactaa aaaaaaatac gtaatttgca tatttatagg attaaacaaa gggattcgca
    13261 aataaaagcg ctaatgctac aaccagtcca taaattgtta aagcttccat aaaagccaga
    13321 ctaagcaata aagtacctcg tatttttccc tccgcctcgg gttgtctcgc gataccttct
    13381 acagcttgac ccgcagcagt accttgacct actccaggtc caatagaagc aagcccgacg
    13441 gccaacccag cggcaataac agaagcggca gaaatcagtg gattcatgat aagttcctcg
    13501 cactaaaata aagaaatagt taatgataca atcgtccaat gaattatgac ttaattattc
    13561 catcgctaag attcatccag tcgaaataac taagaacttg gaattgaagt aataataata
    13621 ttagtattaa accataaaag ctacttcgat atctcttttt tagttccgat ccacaggatt
    13681 tttgtgaatc catacgactt ttgttcttcc atttcttctt tccaaaccct tttttaattc
    13741 ttcgttcgtt agttttcttt atttcatcgc tttattcatt cacattcaat tcacaggcaa
    13801 agacgaaacc gaagaatttc tattggaatc tctatctaag ttcacaatag tagggcggat
    13861 tagatatatc tttagttgat atataactat caatatctaa tatcatatat acatgtcttt
    13921 cttccataac gtaaaccaac tattcatatc ttcatatctt agattcaaac tattcgtatc
    13981 ttaaagtcaa tcgtattcta gaatcattct tggaaccata cacaagagtt ggcttagagt
    14041 cattagatcc catataccca attctgttcc cctttcccaa tcaacccatt ttttatgaat
    14101 ctcgtttggc gaatcgttgc agagaaataa acagaagtat tttattccgg taaggtcatt
    14161 cactttaatt atttaattat ttattaatat tttcttttgg tcaatcgttg aattgaataa
    14221 aatcaactga aatgggaatc attctagaaa gcatctttct ttttcttttt ttttttaatc
    14281 acacaccgtg taaattgtga tactatgata ctataatcat ttttatatta agaattttta
    14341 ttcaaataat gactccttat atttgaattg aatgaacaaa acaatagaat gataatattc
    14401 attggcagga gtatgatata ataaagccaa acatgaattt taggaaaaag atctttttga
    14461 tctctttcct tttttacaat tccccaatat ctgaattttt tttctatgac tcttggtcgt
    14521 atatcccgta tttgtctatt tctatttgta tattgatgtt tcctaagtgg attatcttta
    14581 gttacgcata caccgcgtta ttctaagcta aaaaaaaaag agactatttc gaaaactagt
    14641 caatgatggc cctccataga ttcgcctata taagccgccg ctaaagttgc aaaaataaga
    14701 gcttgaatac cgcttgtaaa taatccaagg aacatcacag gtataggaac cactaaaggt
    14761 actaaagaaa caagaacaac aactactaat tcatcagcta atatattccc gaaaagtcga
    14821 aagctaagtg ataaaggttt tgtgaaatct tctaaaatgt taatgggtaa aagaattgga
    14881 gtcggttgaa tgtatttact gaaataacct aatccctttt tagaaagacc tgcatagaaa
    14941 tatgctactg acgtgagcaa ggctaaagca acggtagtat tgatatcatt cgtaggtgca
    15001 gctaactccc catggggtaa ctgtattatt ttccaaggta aaagagcacc ggaccaattc
    15061 gaaacaaaaa taaatagaaa catagttcca ataaagggaa cccatggacc atattcttct
    15121 ccaatctgag ttttgctcac gtctcgaata aattcaagga catattcgaa gaaattttga
    15181 ccggcagtcg gaatagtttg tggattccga acagctataa gggctgaacc taataagata
    15241 gcaattacaa cccaagaagt aataagtact tgggcatgga cttgtaaacc tcctatttgc
    15301 caatagaaat gttggcctac ttccacaccg gatatatcgt ataacccttt tagtgtgtta
    15361 ctggaacacg atataacatt catattgccc tctaaccgaa atagaacttt aaaaagaatt
    15421 attttgattc aaccctctcc ctttcgactt gtatacttta attagaatta tccgttttga
    15481 atacccgcta atcacataat atccacggtt tttttgaatt tcttttcttt tatgcgattc
    15541 aagaagagta accgattcca aaaatccatg tagttaccaa aaaaatttat ttatcttatt
    15601 attaatcaag gatttcgtat atagctagaa cgaccctcac aaaatgcaaa tacaaattta
    15661 ttaagaatta atcggattga agctatagcg ttatcgtttg ctggaatcga aatatctgcg
    15721 agatcggggt cacaatttgt atcgattaaa caaattgttg gaattcccaa agcgatacat
    15781 tctcgaagag ccgtatattc ttcttgctga tcaacgacga ttacaatatc cggtaccccc
    15841 gtcatatatt gaatcccgcc cggatacgtt tgcaagcgtg ataattgtct cttcaggata
    15901 gctgctttta gaagacggtt gagtctcccc gccttttgtt ccgctctcaa atccctgaac
    15961 ttatgaagtc tcgtttctgt agtggaccaa ttcgttaaca taccaccgag ccttttttta
    16021 ttaatataat ataatgacac cgggttctta ttgcagctcg tgctactaaa tccgctgctt
    16081 tataacaagc ttctgataaa aaacgagcag ttcttgtcag atttggaata tgaatacctt
    16141 tatgttttgc tgagatataa ggtgacattc taggattcca tttcctagta ccatgaccaa
    16201 aaggaattcc tgcttccatc atctcttcaa aattgatatt ccactatctt cttgccattt
    16261 ctccccatac ttcctctttt tttttatcaa aaaaagattt gataaaaaaa aagagacgag
    16321 gtgccctgaa ataaataatt gttccaatgg aaccttctct tttaccagag attggccatt
    16381 gatacacaat ccaggccact cattactttc tattcgttat tatctttctt ttcttactat
    16441 taagaaatca aaggatcaaa aatagttaag agaatccgct ccttaggact cattaaatcc
    16501 tctaaatgat tgttctgatg tatcatgtaa agtctttgaa atgcaaaagt ctaataattc
    16561 tctgtggtgt aagaaaatat ctataatccc cccccgaata aattcttttt tttttttgtt
    16621 tccaaaagaa tattgttatg ctgccgtgaa cagtgcacta atgctttgaa tccggtacca
    16681 acgggtatca tcccccccag aacaacgttc tctttcaggc ctttcaacca gtcgatacga
    16741 ccccggagag ctgcttttgc taaaacccga gcggtttctt gaaaacttgc ttcagatata
    16801 aaactttgag tattcagaga tgctctcgtt attcccaata atatggctcg ataacagatc
    16861 gcttcttcca aagcacgccc cgttcgctcc gctcgtaaca atccaataag ttcgccgggt
    16921 aaaaaaatat tagacattcc atcttctgaa accaacactt ttgatgttat ttgacgtaca
    16981 ataatttcga tatgtctatt atggatttgg accccctggg atcgataaac cttttggatc
    17041 ttattaacca aagagatacg actttgcact atagttagct cagcaccaat taagaatccc
    17101 caaggaatcc caagaattct tgttatacgc gcgttccaac cctcaactct tttttctagg
    17161 ttcatcgata ttgaatcaat cgaacgcact tctaacactt gttctacttt tggaagaccc
    17221 tgcgttatat caccagatct tgatttttca tatataaatg taattaatgt atctccttca
    17281 taaaggattt ctccataatg cccatgaaca gttgctcctg gagtagccaa ataaggctta
    17341 gctgatctta ttactacaga gccagcttga acaattaaaa cttgacctga tttgaggtgt
    17401 ggtccatttg tggctataca tatattttca caaataaact gcccaagact cattattgtg
    17461 gacatttcct cacaataatt atgatggata aaataccaat tcaaattaaa tggattcaaa
    17521 acaatcttac tgtctggatc aggattataa attctctcgt tttcatccat taaataaaat
    17581 ttacgtactt gaaaagtctg ttttaaatta tcaagtttca aatagttagt taccgaaatc
    17641 ggattataag ttattaaata gtaaaatgaa taaaaattcg caatttgaag gactgttcct
    17701 aagggtccca acgaattcct aattggaatt agaggatctt tttgaatgtg aattgattgc
    17761 tttatcacat tatgatattt gatatcgttg aatggaccca ttcgaaaaca attagatgat
    17821 gacaaaatta tcaaagattg gcattcctta tttctattca acaaggtatg aatagttcct
    17881 tgatttttgc taagtgattg ttgaaccctt gccttgaaat aaatggagta aaacggattt
    17941 atattggtgc gatctggacc attatcagag atcaatcctg gacttgacgg agcattcctt
    18001 tttctgatat acgaaatatg ggattgcact aagtcgattc ttaggaaatc tcgaatcata
    18061 ccatttgtac ttacttcaac aaaggaagca cagacctctt cgacggaaga actttttttg
    18121 tcttggtccc aattcaagac taaacaagtt cgaactaatt gaatacttgt gtcagaaata
    18181 ccccgaaagg gtttgccctt tccataaagg atataattga caactcgaag gtgcatatta
    18241 tccttttccc gcagcggatc ctgggggaag agtgttgcta aattgatacc gttcgctatt
    18301 tcatatgtga ctacgggtcg aaccaaaaca aaatgctttt tcttggtagg tgtgatccgt
    18361 tggacataga tccatttttt caattttttt gattcccggg tggattcctt aagttctttt
    18421 tttcccgttt ccggcggtat caagatgcca ctgtgtcggg atatcttatc cgtttcccca
    18481 ggaaaatgga tatccccaga aaaaattttt agttcaatcc cccctttttt tttctccact
    18541 cggaccaatc cgcccacttg gcttcttcta tttaaagcga ttcgggtatc tactccaatg
    18601 atactattat tccgtaccat tacgtaagaa gattcgggta aaatatgcac ttcctcggga
    18661 atgaaaaaaa agcgatcaat tttcatttga aattttggct taattttttt gactcctcga
    18721 tactcaatca agtcctcttt tttgacgatt gaatgcgccc ctatagtccc atatttagta
    18781 attcctgaat tctttcttct gtatcgagga tcatcaaaat aagcaagaat actattttta
    18841 cggaaaatac cctttatggg tatttcaatc gagatacctg aatggggcat tagttctttc
    18901 tcttgttctt gaatggattg gaacggaatg agaaattgat ttcttcgcct ttttgccaat
    18961 aaatcagaat tcttgtggag aattgcagga tgtatgagat tacaatgacc aatacctgtg
    19021 attcgattaa atcccgaata atcaaaaata ccatcttctt ttttatgaga aaaatctgac
    19081 ctaactaatt ggtgtctcac ttgatcatta ttcactgaga ggctagaaat atatcttcgt
    19141 tcgacagaat gagaatggat gttcagttga tcttgatcct tgtggagtga aaaagaaact
    19201 acaccggatc tgcacgaacc tcctgataat atccataaat gacttgtttt tggtaagagc
    19261 cggacattac tatattgaaa ttcgggtgca tggtacacgt cggtactcca gtgcatttct
    19321 ccctctgagt cagaataaat atgttttcga accctctcct taaaattcaa agtgtatgtt
    19381 cccgcccgaa tctcagcaat cacttgttct gattctacat attgatcatt ttgaactaaa
    19441 agaaagcttt ttggtggaat agtcacctta tgcataatat cttcactctc aataattaca
    19501 tacaaatcta tatcacatag aaaagcagga tgcccgtgcc gtgtacgtgt gggatggact
    19561 aaatcctcat tgaattttat ttttccatta gaaggggctc gcacatgttc tgcgatgccc
    19621 cctgtaaata ctccgccggt atgaaaagtt cttaatgtta gttgagtccc cggttccccg
    19681 atggattgac ccgaaataat acctacagct tctcccaatt caaccaggtc accatgagtg
    19741 ggactccgac cataacataa tcgacagatc caagaggtac tcctacaagt aaagggggtt
    19801 cgaatagata ttgcttgtgt tcgaaaggtt atgaatcgat tgacgagtcc aatcccaata
    19861 tcttgatttc gaatagcaat gcatcggggg cctatatata tatcgtctgc taatacacga
    19921 ccaattaatg tttggctaaa aactctttcc gacatcatcc ggttttgagg acttacagaa
    19981 attcctcgga tggtgccaca atctgttcta cgtacaacaa tgtgttgaac tacttcaaca
    20041 agtcggcgcg taagatatcc agcatctgat gttcgtacag cggtatccac aactcctttg
    20101 cgggctccat agcaagagat tatatattct gttaaagaca gtccttcgcg taaattgctt
    20161 tgaatgggta aatcaatcat ttgcccttgg ggatcagaca ttaatcctct catacccact
    20221 aattggtgga cttgagatgc atttcctcta gctcccgaaa aagacattat atggactgga
    20281 ttaaagggat ctgtcatcct aaaattagga ttcatttctt gtcgcaaata ttcacttgta
    20341 gcataccata tctcaatgga ttggcgcagt ttttctaccg cgtgtacatt cccataatga
    20401 tggtgttttt ccaaaatcaa actttgttgt tcagcatctt ggactagcca tcctttagaa
    20461 ggtatcgtta aaagatcatc aattcctaat gaaatggatg tagcagtggc ttgctggaaa
    20521 cccagagtct ttacttgatc caggatgtgt gatgtatatg ccattccgaa gtgatctatt
    20581 aacctgctaa taagtcgttt aatggcagtt ccatctatca ttttattgtg aaagaccaga
    20641 cccgcccgtt ccgccatagg tacctccata ttccgttgag taggattcga caatggattt
    20701 gagtcaatga ttggaaaact tccttttctc gatcttgatt cgcgtagaaa ggtcaagaac
    20761 tacggtccta gttgaatcgg aaaggcccga attcacatcg gcgttataga attacttagc
    20821 ttagacacca tatgattagg taccatatga gcaggcccgg caaaaacctt gtatcgcttc
    20881 ttcgatttct cgataaagag aaatatgacc aacggtggtt cgaatgtata tacaaagaat
    20941 ttcttttttt atacttctta ctattagata atgtccataa atctcatgat aggtacccaa
    21001 agattcatag tgaacttcga tgggagcttc ccttgaagca ataacgcgtt gatctagtcg
    21061 ccaccggagc cacagaggac tatctaaatt gattcttttc tgccgaaaag ctccaattgc
    21121 atcataggaa ttacaaaaaa aggggtcttt cgtataatta tagctatagc tattatcgcc
    21181 acttctttga ttttgatagt ttcttcgatt acatggatta tacctatttg cacaaatacc
    21241 tcgaagattc ctgctcgtta atacatagag tccaataagc atatcttgag tcggtacaga
    21301 aatgggatcc ccaatagcag gagacaagag attcatatga gaaaacataa gtaaacgagc
    21361 ctccgcttga gcctctaaag ataaaggtac atgaacagcc atttgatccc catcaaagtc
    21421 tgcattgaat cccttacaga ctaatggatg taaacaaata gcacgtcctt ccactaaaac
    21481 gggctggaat gcctgtatgc ctaatctatg caaagtaggc gctcgattca gcaatacagg
    21541 atgtccccgc ataacttcct gaagtatttc ccatataatc ggccctttgt cccgaatttt
    21601 actcttagca actcctatgt ttgaagcaag atgttgtcta attagactac aaattacaaa
    21661 tgcctggaaa agctctattg cgatttcgcg gggcaaccca catcgatgta atgaaagtga
    21721 ggggcctaca acaatcacag aacgccccga ataatcgacc cgtttgccaa gcagagtctc
    21781 acgaaatctt ccctctttgc cttcaattac atctgaaaac gacttataca ccttattatg
    21841 accatccctc attggttgtc cacggattcc attatcaaga agtgtatcta cggcttcttg
    21901 taccaatttc tcctgacaca ttactaattc ccctggcgta gatctacttg ttgttaatag
    21961 atcggtaaga gtattgttcc gatagataac tcttctatag agttcattaa tatctgaact
    22021 cattagttta cctccctcta tctgaatgat cggtctcaac tcgggaggaa gaactggtaa
    22081 tagacataaa accatccact ctgggtctat atttgttcga ataaaatgct tagctaattc
    22141 tatgcgtcta accaaaaaat cccttcttct tccaattttt cgatcttccc attcattacc
    22201 tgtgggtcct tcttccccta attctttcca ttcgacccac gaataatcta taataattcg
    22261 caaatctaga tcggctaatt gttcccggat agcaactgct ccagtagaaa tttctcggtt
    22321 gcgaaataga tcgaaacctt gggtagtaaa aaaaagtggg atgctgtatt tccaggattg
    22381 gatttcatat tcgaataaac ctcgtaatcg taaaaaagtg ggttttttag ctataggcct
    22441 agcaaaagaa aaattgggat aggatcctat aggatctccc ccccttcaaa atcggacatg
    22501 agcgtttccc ctcatccggc tcaagtagtt acaccaaatt aaggctaaag aaaggggttc
    22561 ccgctttcaa attctagaaa acaccccaaa caactactcc ttactcaagt tcctagtgaa
    22621 gactaagcaa catttcctcg attcatttta aatgcaatgt tcaatttttg agtagtctac
    22681 ttcccccgaa tcatgaatct cctattcaaa ttaaaagaaa gaagtacctt gaaattcata
    22741 agggatttcc ttgtctatgt atcgttccat gcgatctttt aggtcctgct tcacctcgac
    22801 ggttatgcca cgatgtcctt aaagcctata tgcgatgtat agactcccgt aaccatgacc
    22861 tatttgctta tttgaagata atttcatttc tttctaaaga aagggaatta ttaattccgc
    22921 aaaagaaaga agtccttttt ttttcacgag gtacaactat caatttttat ttctttttta
    22981 ctgaatcgac catagaccca ttcccctttt gatttgggag tattgaatac accccttatt
    23041 ctgagcttca tgttactcct acatgtcaga ttctgggcat cccaattcga ttgactggga
    23101 tgacagtttc atatttctaa tctgtaaaat caaaatttcg atcaaatcac acatcgcaat
    23161 atactagacc ttctaattct ttaagaggtt tatctaaaag attcgcgata taactaggaa
    23221 gacgtttcaa ataccacacg tgggttactg ggcatcccag ttttatgtat cccatttgat
    23281 atcttcgtat ccgagaatca acaaattcaa ctccgcattg ttcacaaaat tgcgggtctt
    23341 gcttttcatc tccgattact cgataatttc cacaagcaca aattccactt ttaataggtc
    23401 caaaaattct ttcacaaaat aatccatctt tttccggttt attcgttttg taatgaaaag
    23461 tatagggttt tgtcacttct ccaactatgt ctccattagg taggatttta tttgtccaag
    23521 cgcttatttg ttgaggagag actgatccaa ttcggagttg ttgatgttta taccgatcaa
    23581 tcatagaagc aaatttgtga ttcattccga ttaagcttcc ttcttattaa tctggaagtt
    23641 tttctcagat acaaggaaat gattcagttc caaagccaaa gatcgtagtt ctcgaacgag
    23701 caatcgaaaa gattctggag catcttcggg tttaggtatt gttcctccaa tgatcgtagt
    23761 accaagtact tcttggcgag ctctaatatg atcggattta taagtaagca tctcttgtaa
    23821 aatatgagca acaccaaagc cctcaagagc ccaaacctcc atttctccga cccgttgccc
    23881 cccttgcttg gaccttcctc taaggggttg ttgggttaca agtgcataat gcccactgga
    23941 acgtccgtgt attttatcat caacttgatg aattaatttc aagatataag gctttcctat
    24001 tataacaggt tgttcaaaag gatctcccgt tcgtccatca aatattctgc tttttcccgg
    24061 atactcaggt tcaaagaccc atggattcgc tgtttgttta ctggcttcat ataattctga
    24121 aaacacgagt tttctcgaag cctcttgttc atatctctca tcaaaaggtg ctattctata
    24181 atgtctattt agcagacccc ccgctaaccc gagcgagcat tcaaatatct gtcctacatt
    24241 cattcgtgaa ggtactccta atgggttgaa gaccatatca acaggccttc catcttgcaa
    24301 gtaaggcata tcctgtctag gcaaaatttt tgaaatgatc cctttatttc catgtcttcc
    24361 agctacttta tcacctactt taatttcacg tttctgtgaa atatatacac gaatcgtttc
    24421 tggattataa ctggaacccc ccttttttcg gatccacctc acatcaataa ctcgaccccg
    24481 accgcctata ggtagtttta gacaagtttc ctttgaagtg gatacctgaa tgccaagtat
    24541 ggcccgtaat aatctatctt ccggagcata cgatgattct ttcgctgtct gaggcgttaa
    24601 tttacctact aaaatatcgc ccgtctccac ccaagatccc agcataacaa ttccattttt
    24661 gtctaaattg cggagtaaac ggacttctag atgtggtatt tcattagtga tcctttcggg
    24721 accttggctt gttacatgag tctgaatttc atatttccgt atgtgaaaag aagtataaat
    24781 atctctatat atcagacgtt cgctaataag taccgcatcc tcaaaattgt aaccttccca
    24841 tggcatataa gctactaata cgtttttccc caaagcgagt tcgccaccaa ccgtagcggc
    24901 accatccgct aaaacttgtc cctttttaat gcatctatcc cgcccaacct ggggtttttg
    24961 atgcatacaa gtatttttgt tggaacgttg atacataact aatggaatac ctatcgtatc
    25021 tccattgccc gataaaacga tcttgtcaat atccgtataa aggacctttc cctcgtgttc
    25081 ggctatagcg gtaacccctg aatctagggc cacttggcgt tccaacccag ttccaacaat
    25141 gcacttctcg gaccgagaga gcggaactgc ttggcgttgc atattagaac tcattaaagc
    25201 ccgattcgca tcattatgct cgataaaagg aatgagggaa gctccaatag aaaaatattg
    25261 gaagggagaa atacttcgaa gatgaacccg ttcccacgaa atagtcagga attcttgacg
    25321 atatcgagtc ggaacaacct gttcttcctg aataccctga ctcagcgcca aagaatttcc
    25381 tgccgctacc atatagtatt catctatact tggtgataaa taaagcattc gtatcttttt
    25441 cgatttctca aatatttcat aaaatgggct ttctagagac ccccaataac caattctcgc
    25501 atgaattgct aaggatccaa taagtccaac attgattcct tcagacgtgt caattgggca
    25561 aatgcgccca tagtgactag gatgtatatc tcgtatccga aaactagcag ttcgtcctgt
    25621 caatcctcca gggcccaaat aactcaattt tctcccatga actatttgtg tcaatggatt
    25681 agttcgatcc aaaacttgag ataatgggtg taatccgaaa aaagaatcat aagtggttgt
    25741 taatggagtt gaagttacca aattttgagg agtcggcatc aatttatgcc taattgctcc
    25801 gcctatagtt cctctaaccg cattttctaa ccgaaccagg gccaatccga attgatcttg
    25861 taagagatcc gctacagacc gaatacgttt atttttcaaa tgattcatat cgtcaagtgt
    25921 acccattcca aatttaagtc caatcaaatg atccgcagct gccaatacat ctcgtggtaa
    25981 caaaaatata ttgttttttg gtatattaag attcagcctc tggttcatat ttcgtcgacc
    26041 aatccttcct aattcgcatc tttggtgaaa aaatttcttt tgtaattcct tacataagga
    26101 ttcagaaaat accggatctc cgcctacaca agcaaattgt tgataaaact ccaaaatggc
    26161 attttctttt gacccaattt tttttttctc tttatcagtc aggaaagaca agaaaatttc
    26221 agggtagcaa atattctcta gaatttctct tagattcgaa cccatagctg atgatagaac
    26281 tagaatagat attttctgtt tcctactcac acgagcccat atccttgctt ttctatcaat
    26341 ctctaattct aatcttcctc cccaatctga tattatggtg cccgcataga ccaaaattcc
    26401 gttatggtcc aattctgacc ggtaatagat acctgggctt tgcaatattt gattgatcac
    26461 aattctgtat attccattta ctataaaagt tcccaaggaa ttcattagag gaatgtttcc
    26521 aataaaaatt gtttgttctt gcatatcccc tctgcttttc caaattaatc ctgcggatac
    26581 atataattca gaagaatatg tgagtgattc atatacagca tctctttctt ttatcaaagg
    26641 ttctaccaat tgatatgttt ccacaaataa ttgaaattca atttcttgat ctgtatcttc
    26701 aatttttgga aacttataaa gttcttctgt taagccctga tcaatgaacc tacaaaatcc
    26761 ttcaaattgt atctgattca acccgggtat tgtagacatt cccgcatttc cgtcaccgag
    26821 cattttgaat ttcccattta tcaaaaaatc ccattctttt ctcattctgc attgaatcat
    26881 atgaatcgat ctagcaatga tggaatttcg attctgttta ctgaatcaca tgaaatttta
    26941 cccaactcca tatatatgga atgtatgaaa tacgtatgaa cggaggaaaa aagatgattt
    27001 tagactttat tttagactta gttaaattgg aatttctaag agacagatcc aaacggaaag
    27061 gaattgataa attccactta gaattatgga gtttttttat tttgtctaga atagaaaatt
    27121 cactttatac cattattatg atattacata ttccaatccg attggatatc agaaaaataa
    27181 atggattcgg gatttgatcc attcacggag ataaagacat aataatcaga aacaatataa
    27241 caatagaaag ttaatttttt gagtacttaa ctctttcgtg aattccattg ttccaaaaac
    27301 gatttgcaga gaactccttt ttcttttttt cgtagaattt ctatttttag aatacgattg
    27361 aagtgcataa gaaggcttgt atttattaaa cccgcgctgc tatagctatc tatccataca
    27421 tcgctctcct ttattgcata cttctactcg ggacagcaca tgtcgtactc tatcaaaatt
    27481 tctattttct cttcaatcta atcaatctaa attgcagtac gacaagtgtc cgccaattcc
    27541 ctataaacag gcatcataca caaataatat accccataag ctaactgtgt aacacaactt
    27601 atgtttgggg tttacatata ctaataattg acattataat tgaaattgag ttgagaaggt
    27661 tttttttttc aataaaaaaa tcaagaccga ttagttatta gttatatatc aattttgatt
    27721 ttcttatatc atttatcatt agggaaagac tatttgagat gtaaatccaa gagtgggtca
    27781 tgaatttaca gtcatatagt taatggttcc aatttgttct gaatttttgc ttttgtaact
    27841 gacaaaaatt cccatttggt tttttaatag aaaagagagg tatttagata tttggtgttt
    27901 tgagatacta taaaattaat tgaagggaag gagccggccc ccccaaaaaa acaaataaca
    27961 aaaaaagggg aatattttca tctatttggt atcgttttgg cggcatggcc gagcggtaag
    28021 gtgggggact gcaaatcctt tttccccagt tcaaatctgg gtgtcgcctg attaacaaaa
    28081 gacaagactc gaaatccctt attctttatt ctcctttgct gttataactc gccgaatttt
    28141 tcccagcaaa acacgcgtag tcttgagact ttcttgattg gaaacagctg ggggttccct
    28201 tctttaaatt aaagtgccgt aactcgttgt atttaggatt caaggaaaga ttatagtagt
    28261 ggaagggcta tcatatcaaa taaagagtta ccgatttttt tccattacta atgtcgtgtc
    28321 tactggccgg gtcttgaatt agattggatg aataattggc ttttttcttt tacttaatga
    28381 taatgaagga caagaaaaat aaagaatagg tatcagtatt cctacatata tatattagta
    28441 gcattccctt tgatacttca aaagaaaagc gtaactgcag tttcattttt catatttatt
    28501 ggagtctttc atcaagggtg ttgggtcaga atcccctttt gactcttaac cagtgattcc
    28561 actattatta ataaacacta atggaataat tccttcatat tcagagagat aggggacata
    28621 attcacatgg atatagtaag tctcgcttgg gctgcgttaa tggtagtctt tacattttcc
    28681 ctttcactcg taatatgggg aaggagtgga ctctagagat actacgaatt gagttgggga
    28741 atcaaatttt atcacttttt tatagatttt ttatagatcg ttttgcaaag cataaatcat
    28801 ctttattaat tatttaatat attgaattca ttaatttaat tcaatttcga attaaaaaat
    28861 tgaattaata aaaatatctt cattccgaaa ttgtattggc ttttatttct gctgtgcttt
    28921 attgacgcgt ttgctatcat ggctgaagga ttcaaaatcg ataggataac ccttttcgaa
    28981 tttcgaaatt cgaagaagtt accatagaac tccttggatt atctgtaaac cgcgcaatca
    29041 attacttctt tgaaatgcta aaaaaaagat tactttcgaa ttttctataa attagaaaat
    29101 aataagagtt gcctcgcgat tatttcagat tgattggaat caacaaaaat caaatagata
    29161 aaggaaacaa atagatgaag caaagaaata gaattgcgat actatgtaca ttccatatat
    29221 ttaattgata ttaacattta tgaagatcca tatacatatt gtagattgat ctcgattcag
    29281 tttgtatctt tctagattac aataataaaa atggatagta tggtcgaacg attcattttt
    29341 gaatcgttcg accatactct tactatcgga tcttagaggc tactgcggat tctagtccgt
    29401 tcattgcatt tgggaaatga aaattttttt tgagttctta aatcattgat aagaactaag
    29461 aaatcgagtg taattcaaat taatcacttt aattactttg actgaccgtt tttacatata
    29521 ttataagcaa aaacgcagta ggaactagaa tgaacagtgc agtagcaata aatgcgagaa
    29581 tatttacttc cataatctca tcgtttcgtt tttttttttt acttcgcaat aactcgggat
    29641 ttaatcccat agagatgata aatctttcgt ttgtcaattc aatgggatcg attagatttc
    29701 aatgatattg aatcggatca atatcatgaa taacaatatc tgagctatca agtcgatgca
    29761 tcgtcgagaa ttgaatagta taacataggc ggatctttta tccacatacc aatacaaact
    29821 tagattcctg attcactcaa aagaattcct ttccttttta ttttaagact ttattttgat
    29881 ttatcattct tttccattct gtcttttcga taacctaccg cctttcttgt acaatcatct
    29941 acccgctttc cacttccatt gtttccaaac ggtttacaaa taaacccaaa caaacagaaa
    30001 atagaaaaaa ggaaggagtt aagttctaaa ctcctttttt ttaatgatct aattttcttg
    30061 gaaaacaaag aaaaaaagga tacctcgggg aatgaaacta taccgtttgt acccagttta
    30121 acagaaaatg gagagagata tttatgtatt tttttattgg atttggatcc gtcgggactg
    30181 acggggctcg aacccgcagc ttccgccttg acagggcggt gctctgacca attgaactac
    30241 aatcccggag aaataaaacg tacagcatcc gtattcttat gatttgattc aaaccatttc
    30301 gatttcgatt aatagtgccc tgttgtaaca gagacgtgag tgatatccac atgaatatac
    30361 actttagtga aagaagaaag cagcacggat tattgattat tagtaatcct ttcgttattg
    30421 ccaaatcgat tgagaatcca tttttcattg aaaaaagcgt ctttttgtct ttgctttctt
    30481 cttttcatta gactttatac ttaataatcc tgatagaaat ctagatcact agcaagatca
    30541 gaatcagaat ttatgagacc aaataaatgg aacaaataaa aaaatagtgg tggggatata
    30601 tcagaaaatt tgactttttt gattctttca tatcttccat ttctggaaaa ctaaaggggt
    30661 tatatcattt catggtgaat cagcgaatta ttaattattg ggccgagctg gatttgaacc
    30721 agcgtagaca tattgccaac gaatttacag tccgtcccca ttaaccgctc gggcatcgac
    30781 ccagaaagag tctattcgag tcttattgat aattcatgat caacttcctt tcgtagtaac
    30841 ctacccccag gggaagtcga atccccgctg cctccttgaa agagagatgt cctgaaccac
    30901 tagacgatgg gggcataatt gcccgaccgc catcatacta tgctcatagt atgagcagtt
    30961 ttttgaaatt gtcaatataa tggaatggta tgactagatc cgaaggatct ttacgtcttt
    31021 tctgatccca taccatagca ttttttgatt cgttttcgtc atttatattc atgaatcact
    31081 cattcgaatc tttattctga agattctaga aaattaatat aaaaaaaaag aaggttaaac
    31141 ctcatttctt ccactttcat tcattgatta acttcttgtt aagatcagag aggcgtatat
    31201 ccatattaca ctaagccagg aaattaacag atgagaaatc gaaatctgaa aatctggggg
    31261 atcaacaagt tatcgaaatt tgttttttct ctaaaaattg ggttcagagc acaaccaaaa
    31321 tctcttcagc acatgcttta ataaaatatc ttgtatctac gtcgaattgg taggtacata
    31381 tatccatcaa atgaattttg tttcgttctg atgggggtcc ggtcaattca aatcaatttc
    31441 attcgggttg gtcttcaaac aattcatttt ggtttattga tatttatcaa atccaatatc
    31501 aataaaccaa aattacctta tacctatatt ccttaagtaa atcaaaatac tccttaaata
    31561 aatcaaaatt atcgaaataa atcaaaatta tcgttcccga aggggacact aactagtatg
    31621 agtctactgt gtatacttat aatataactt ataatatata tatatatata tacatagata
    31681 gatctatctt atgcgcctac tgactcattc agtaattgaa taaaatggcc cttttaactc
    31741 agtggtagag taacgccatg gtaaggcgta agtcatcggt tcaaatccga taaggggctt
    31801 tttggccgtt ttgataaaaa acctcaagcg gtaatattga tatttaaacg aagaataaag
    31861 atattacttt tttttttgta ataaaaaaag agtaaccaac tgtataataa tggaattcta
    31921 aactatataa tttaatgata aaaagttacc cttataatga gttctagtat cctaattaga
    31981 ctagtcattc tagttcgaaa agaaagtttc acatttgttt attataatga gtaatgataa
    32041 ttgtttatta taatgagtaa tgataatgct aagtcgtttc ttcactcgcc caatattttt
    32101 cttttccatt attccagtca aatccattgt aaagattaga aatcaacaaa agaaaaagta
    32161 agtggaccta acccattgaa tcatggctat atgcactatg ctgatattaa aatttaaaat
    32221 tcgatagata tgaaattgga accgtagatc ttttttttta tttcatattt cttttgactc
    32281 tgcaagaatc tgtcgatatt tccgattcaa tcttcttgtt cctagacgtt ccataggaat
    32341 aacttgatat tccgttcctc tacagaaaaa ggtttattcc aagttacaac acaagagaga
    32401 tttccaatct attttgattc ccgaacacac gaagatccat tgggatttct atctaatatt
    32461 cggatttcta tctatataag atttatatag atagaaatca gatcatggct tcatgtatca
    32521 aatattttaa tatcaatgca tacgatcttt ttgttccgac aatgtgagga aagtggatgt
    32581 gagaaagaaa ctttcattta cagtctctta ttatttcatt taatattgta ttgaatttaa
    32641 aaatgggaaa ttctcttttt gtctctgaca tatatctgac atagaaaagt aaatagaaag
    32701 atattcaaag tgtatttctt gcttcgacct gcgaaaaagc tactctggag ttttctatta
    32761 atctgaaaga aaaggaaata taataaagaa gacaataaaa aaaaagaaaa tgaaaaagga
    32821 aagcaataaa aaataaaata tatactactg tagtagttta atacacatag aaagcagaag
    32881 agtacataaa aatattgatt tttctcaatc tcacggacaa gagccaagaa taagattagt
    32941 tggtagaacg agattgagta gaagtcagtc tggggatcaa ccagtaacga gagaagggat
    33001 cacttcttcc ttgaattgaa gagttctttc aaaaaattaa tctatctgat tgataagtta
    33061 taagacaatt catggttcag gttgagacga ttattaagaa taggaaggaa tacacgaatt
    33121 gagttcatgg atttagctaa gtcagggtca gactatggac cactaaaggg ttttatcttc
    33181 gaaaccaatt cgcaggggca gtgtacgaga aatcaaattc tatcgaaatg atcgaatcct
    33241 cgaacgcccc gaaagtgcca taacataagg tgttcggaaa tggttgaagt agttgaatag
    33301 gaggaccgtt atgactatag cccttggtaa atttaccaaa gatgaaaatg atttatttga
    33361 tattatggat gactggttac ggagagaccg tttcgttttt gtaggttggt ccggtctatt
    33421 gctctttcct tgtgcctatt tcgctttagg gggttggttc acaggcacaa cctttgtaac
    33481 ttcatggtat acccatggat tggccagttc ctatttggaa ggatgcaact tcttaaccgc
    33541 cgcagtctcc actcctgcta atagtttagc acattctttg ttgttactat ggggtcctga
    33601 agcacaagga gattttactc gttggtgtca attaggcggt ctttggactt ttgttgctct
    33661 ccacggcgct ttcggactaa taggtttcat gttacgtcaa tttgaacttg ctcgatctgt
    33721 tcaattgcga ccttataatg caatagcatt ctccggtccg attgctgttt ttgtttctgt
    33781 attcctgatt tatccactgg gtcagtctgg ttggttcttt gcgcctagtt ttggtgtagc
    33841 tgctatattt cgattcattc tttttttcca agggtttcat aattggacat tgaatccatt
    33901 tcatatgatg ggagttgccg gtgtattggg cgctgctctg ctatgcgcta ttcatggtgc
    33961 taccgtagaa aatactttat ttgaagatgg tgatggtgca aatacattcc gtgcttttaa
    34021 cccaactcaa gccgaagaaa cttattcaat ggtcaccgct aaccgctttt ggtcccaaat
    34081 ctttggggtt gctttttcca ataaacgttg gttacatttc tttatgttat ttgtaccagt
    34141 aactggttta tggatgagtg ctcttggagt agtcggtctg gctctgaact tgcgtgctta
    34201 tgacttcgtt tcccaggaaa tccgtgcagc ggaagatcct gaatttgaga ctttctacac
    34261 caaaaatatt cttttaaacg agggtattcg tgcctggatg gcggctcaag atcagcctca
    34321 tgaaaacctt atattccctg aggaggttct accccgtgga aacgctcttt aatggaactt
    34381 tagctgtagc tggtcgtgac caagaaacca ctggtttcgc ttggtgggcc gggaatgccc
    34441 gacttatcaa tttatccggg aaactgctgg gagctcatgt agcccatgcc ggattaatcg
    34501 tattctgggc gggagcaatg aacctatttg aagtggccca tttcgtacca gaaaagccaa
    34561 tgtatgaaca aggattaatt ttacttcccc acctagctac tctaggctgg ggggtaggtc
    34621 ctgggggaga agttatagac acctttccat actttgtatc tggggtactt cacttaattt
    34681 cctccgcggt attgggcttt ggcggtattt atcatgcact tctgggacct gagactcttg
    34741 aagaatcttt tccatttttc ggttatgtat ggaaagatag aaataaaatg accacaattt
    34801 tgggtattca cttaattttg ttaggtatag gcgcttttct tctagtattc aaagctcttt
    34861 attttggggg cgtatatgat acctgggctc cggggggggg agatgtaaga aaaattacca
    34921 acttgaccct tagcccaagt attatatttg gttatttact aaaatccttc tttgggggag
    34981 aagggtggat tgttagtgtg gacgatatgg aagatataat tggagggcat gtatggttag
    35041 gttccatttg tatatttggc ggaatctggc atatcttaac caaacctttt gcatgggctc
    35101 gccgtgcact tgtatggtct ggggaggctt acttgtctta tagtttaggt gctttatctg
    35161 tttttggttt cattgcttgc tgctttgtct ggttcaataa taccgcttat cctagtgagt
    35221 tttatgggcc cactggacca gaagcttctc aagctcaagc atttactttt ctagttagag
    35281 accaacgtct tggggctaac gtcggatccg ctcaaggacc tactggttta ggtaaatatc
    35341 taatgcgctc tccaactgga gaagtcattt ttggaggaga aactatgcgc ttttgggatc
    35401 tgcgtgctcc ctggttagaa cctctaaggg gtcccaacgg tttagacttg agtaggttga
    35461 aaaaagacat acagccttgg caagaacgac gttcggcgga atatatgact catgcccctt
    35521 taggttcttt aaattctgtg ggtggtgtag ctactgagat caatgcagtt aattacgtct
    35581 ctccgcgaag ttggttagct acgtctcatt ttgttctagg attcttccta ttcgtaggtc
    35641 atttatggca cgcgggaagg gctcgtgcag ctgcagccgg atttgaaaaa ggaattgatc
    35701 gcgattttga acctgttctt tccatgactc ctcttaactg agacagggga tccaatgctt
    35761 atgcttaaaa taggaatcga tttgatttca ccatacatat tgagggaagt gggtcatact
    35821 taaaaaggac tcctttttac tttcttttca actcatttat atcgaatcga ttttctattt
    35881 tttctggctc ggctagccta cctagccgag tcattctcct ttatgagacg aaaaagtcag
    35941 gcaaaacaaa aataaataaa gaaaaaatag attccccgag caaaaggaga gagagggatt
    36001 cgaaccctcg atagttcttt gttccgaact ataccggttt tcaagaccgg agctatcaac
    36061 cactcggcca tctctccgaa agacaatttc tattttactt ttatcgaata gaacatggcc
    36121 atatgagtgg ataccatcac tatgtataga aagatatgag gtgtgaatct ctaggtcaat
    36181 ctatctatcc gtattatcta gaaaatagat ggatgcatga tccagcactc ccatttttga
    36241 agtcaaaaaa aggtactctc gactccatgt ccgaataaaa aagtgctaaa aagttgtata
    36301 tacgttatat agaattaatg gattcatgtt agtaaaatcc ctctacgatg cattttattc
    36361 aaattttttg gcttatagag ggatcaaatg gtatagttat tttttggggt agcttggagg
    36421 attagaaaca tgactattgc tttccaattg gctgtttttg cattaattgt tacttcatcc
    36481 atcttactga ttagtgtacc cgttgtattt gcttctcctg atggttggtc gagtaacaaa
    36541 aatgttgtat tttctggtac atcattatgg attggattag tctttctggt gggtatcctt
    36601 aattctctca tctcttgaat ctattcgttc cagatccaac aataaaccgg cccttcccta
    36661 taattttttc tttttcgggt tgtgaggcag attcaaattg actataagtc tccaaaatgc
    36721 aaataaagaa aaagaaaaaa ttatagagag gggtccaact tctggaactt gaatgaaaaa
    36781 aaaaaataat aataatattt ctattaatct aaataataga attctaatag aatagaattc
    36841 gaatataaat tcgaatttta aagaaatttg atatatatta aatagaaatc aaataagaaa
    36901 tcgattctat aatttttaat agatttaata gaaataaaat agaatagaaa taagatattc
    36961 aaaaaaattc aataattaaa attaattaat taattgaaat tcttatttca atatttaata
    37021 atattgaatt tgaatttgct attcgctttt attaaataaa atgggttttg aattgtttta
    37081 attggttggg ttggatggtg gaatttgatg gaatcccccc gaagagagta tctggcctaa
    37141 ctctggataa acattatccg ggcattttac caaaaaaaaa tgcggatata gtcgaatggt
    37201 aaaatttctc tttgccaagg agaagacgcg ggttcgattc ccgctatccg cccaggataa
    37261 agtaatttat ttaataagat aaaagaatca ttatagttga ccgtgatagt atagtggttc
    37321 tatctttcca acccaacaga aaaagaaaag tgttaattaa ttactagtta acaaaatcaa
    37381 acctaatttt tttttgtcaa aaaaaattga aaatgttgcg gagacgggat ttgaacccat
    37441 gacctcaagg ttatgagcct tgcgagctac caaactgctc taccccgcga tgaagaaaag
    37501 aactgggaac taatgaacaa ccaaggattg aatgtgcccc tcttccatat ctgtacaaat
    37561 agaatagcct atttatacag aatggtaaag gggctcctct atgatcatag atcatagaga
    37621 aaaatagaaa aatgaaggga tattttaatc cttaccaact tgatcttgtt gcccccggca
    37681 acaaacatgc gtgaaccatt tcacgaagta tgtgtccgga tagtccaaag tctcgatagt
    37741 tagctctcgg ttttccggtc gaaaaacaac gtcgatgaag acgcgtaggt gcactattac
    37801 gcggtgggga ttgtaacttt ccatgaattt tccatttttc actcaacgac ggagctttgt
    37861 ttatttcttt ttttgaggat cgccgaatca aatgatattt ttgttctaat tgttgccttt
    37921 tcttctccct atgaatcaaa cttttctttg ccataacggt tcagtttcta ttattatcaa
    37981 tgatacaagt cggatcctag atgtagaaat agagctgtag aaatataaga aggcatatcc
    38041 ctttctccat cgaaagaaat tatattctcg cgcagataca agacaaaaag aagaaagaat
    38101 taaccaaatt tacccgatgt agaggcaatc aagaaagcgg cataagtgaa tatataacct
    38161 acagaaaagt gagctaatcc aaccaatctt gcttgcacaa tagaaagggc cactggttta
    38221 tctctccatc gaatcaaatt tgccaaaggt gtgcgttcgt gagcccatgc taaagtttca
    38281 atcaattcct gccaataccc gcgccaggaa attaagaaca taaatccagt agcccaaaca
    38341 agatgtccaa ataagaacat ccacgcccag actgataaac tattcatacc aaacgggtta
    38401 tacccattga taagttgtga agagtttaac catagataat ctcttaacca tcccatcaaa
    38461 taagtggacg attcattaaa ctgtgaaaca ttaccctgcc ataatgtgat gtgcttccaa
    38521 tgccaataaa aagtaaccca tccaatggta tttaacatcc agaaaactgc caaataaaat
    38581 gcatcccaag ccgaaatatc acaagtaccg cctcgtcccg gaccgtcgca aggaaaacta
    38641 taaccgaaat cctttttatc tggcattaac ttggaaccgc gtgcatctaa agcacccttt
    38701 actaagatca atgtagttgt atgtaaacct agagcaatag catgatgaac caagaagtct
    38761 ccaggaccta ttgttaagaa tagtgaatta ctattctcat taatagcagt taaccagcca
    38821 ggcaaccata tgcttcgacc cgcattgaat gctgggccat tcgttgaaga taaaagtacg
    38881 tcgaatccat atgaagtttt accatgagca gattgtatcc attgggcaaa tatcggttcg
    38941 atcaagattt gtttctccgg agtaccaaaa gcaagcatga catcattatg aacataaagt
    39001 cccaaagtat ggaaccccag aaacaggctg gcccaactta aatgggatat gatagcttct
    39061 ttatggtcta acattcttgc caatacatta tcctcattct gttccggatt gtaatctcta
    39121 ataaaaaaaa tagctccatg agcaaaagct cctgtcatga tgaatccggc gatgtattgg
    39181 tgatgagtat ataacgcagc ttgagtagta aagtcttgtg ctatgaatgc ataagcaggt
    39241 aaagagtaca tgtgttgagc taccaaggaa gtaataaccc ctaaagaggc tagagcaagg
    39301 cctaattgaa aatgaagcga attattgatt gtgtcataaa gacccttatg gccgcgcccc
    39361 aatcgccctc ccggaggaat atgggcttct aaaagatctt ttatactgtg cccaatcccg
    39421 aaatttgttc tatacatatg accagcaacg agaaaaataa atgcaatagc tagatgatgg
    39481 tgtgcaatat cggtcagcca taaactttgc gtttgtggat ggaatcctcc gagaagggtt
    39541 agaatggcag ttcctgatcc ttgggaggta ccaaataaat gactacttga atcggggttt
    39601 tgagcataaa gattccactg acctgtaaaa agcgggccta acccttgggg atgtggtaat
    39661 acatctaaga aattattcca tcgaacatat tctcccctgg acgcaggaat agcgacatgg
    39721 actaaatgcc ctgtccaagc caaggaactt actccgaaca gtcctgacaa atgatgattg
    39781 agacgagatt cagcattttt gaaccacgaa acgctgggtt tccatttcgg ttgtaggtgt
    39841 aaccaacccg ctattaagga tatggcagaa agaaataata gaaaaagagc tccagtataa
    39901 aggtcttcgt tagtacgtaa accgattgta taccaccact gataaacacc agaataagcg
    39961 atattcactg ggccaagagc accccctcga gaaaaagctt ccacggccgg ttgaccaaaa
    40021 tgaggatccc aaattgcatg agcaataggt cttacatgta aagggtcctg tacccatgcc
    40081 tcaaaatttc cttgccaagc tacatgaaac agatttccgg aagtccacag aaaaatgatt
    40141 gctaattgac cgaagtgaga agcaaaaata ttctgataaa gacgttcctc agtaatatca
    40201 tcatgactct cgaagtcatg tgcagtagca ataccaaacc aaatacgacg agtagtgggg
    40261 tcctgagcta agccttggct aaaccttgga aatcttaatg ccataatgct tttcaaatcc
    40321 tcctagccat tatcctactg caataattct tgctaagaag aacgcccatg ttgtggcaat
    40381 tccacccaga aggtaatggg ttactcctac agcacgtccc tgtacaatgc tcaaggctct
    40441 aggctgagta gcaggagcaa cttttaattt attatgagcc caaacgatgg attcaataag
    40501 ttcttgccaa taaccacgcc cactgaagag aaacattaaa ctaaatgccc atacaaaatg
    40561 agcgcctagg aaaaaaaggc catatgcaga taatgaagaa ccataagact gaattacctg
    40621 agacgcctgt gcccataaaa aatcgcggag ccacccatta atagtaatgg aactctgcgc
    40681 aaagtttcct cctgtaatat gagttaccac cccttgatcg cttatactac cccaaacatc
    40741 tgactgcatt ttccaactga aatggaatat tactacggag attgcattgt acatccagaa
    40801 tagtcctaag aagacatggt cccaagcgga tacttgacat gtcccccctc ttccgggccc
    40861 atcacaaggg aaacgaaacc caagatttgc tttatccggt atcaaacgcg agctacgagc
    40921 aaatagaact ccttttagga gtatcaatac cgtcacatga atcgtaaatg catgaatgtg
    40981 atgtaccaaa aaatctgcgg ttcctaatgg aataggtaac aaagcaactt tgccacccac
    41041 tgccactaaa tcaccaccac cccaagtcaa actggtgctc gctgttgcac caggggccgt
    41101 tccaccgggt gctaaagcgt gggtgttttg tatccattga gcaaagacag gttgtaattg
    41161 tatagcggta tctgaaaaca tatcttgggg acgtcctaaa gcgctcatgg tatcattatg
    41221 aatatacaaa ccaaaactgt gaaagcctag aaatatacat acccagttca gatgcgatat
    41281 gattgcgtcg cgatgcctaa ggacacgatc taatagatcg ttgtatcgag tagttggatc
    41341 ataatctctt accataaaaa tggctgcatg cgcagcagca ccaacgatga gaaatccacc
    41401 aatccacatg tgatgtgtga acaatgacaa ttgtgtccca tagtcagtag ctagatatgg
    41461 ataagggggc attgaataca tatgatgagc tacaacaatg gttaaagatc ctaacatagc
    41521 taggttaaga gataattgag catgccatga cgttgttagg atctcatata gccctttatg
    41581 accctgaccc gtaaatggac ctttatgagc ttctaaaatc tcttttagac catgaccaat
    41641 gccccagttg gtcctataca tgtgacccgc tatcaggaaa agaattgcaa tagctagatg
    41701 atggtgtgca atatcggtca gccatagacc cccagttact ggatctaatc ctccacgaaa
    41761 agtaagaaat tccgcatatt ttgaccaatt caaggtaaaa aatggggttg ctccttcggc
    41821 aaaactggga taaagttgag ccaaaagatc ccgattcaag ataaattcat gaggaagtgg
    41881 gatctcttta ggatctactc cggcgtttag aaattggtta atcggtaaag atacatgtac
    41941 ttgatgcccc gcccaagaaa gggacccaag ccctagtagc cctgctaaat ggtgattcaa
    42001 catagattct acatcctgaa accaagccaa ttttggagct gctttgtgat aatggaacca
    42061 accagcaaaa agcattaagg ctgcaaagat caatgcgcca attgcggtac aatagagttg
    42121 taattcacta gttattcccg acgctcgcca aatctgaaaa aaaccagagg ttatttgtat
    42181 tcctcggaaa cccccgccca cgtcaccgtt caatatttct tggcccacga ttggccaaac
    42241 cacctgggca ctaggtccaa tgtgagtagg atcgcttagc caggcttcat aattggaaaa
    42301 acgagcaccg tggaaataca tgccactcag ccaaagaaaa atgatggaga gttgcccgaa
    42361 atgggcacta aatacctttc gagagatctc ttccaaatca ctggtatggc tatcgaagtc
    42421 gtgagcatca gcatgtaagt tccagatcca agtggtagta tcaggtccct tagctattgt
    42481 tcttgaaaaa tgacccggtc tggcccattc ctcgaaagaa gtttttatgg gatccctatc
    42541 taccaaaatt tttacttctg gttccggcga acgaataatc attgagtcct cctctttccg
    42601 gacaacacat acaaagaaac ccgccaacag ttagtcaagt cattagtgaa cctatgagag
    42661 atgcttataa ttagtctctt tctcttctac tctttttctc gtctacttct atctcccatc
    42721 tatttatttt ctttagttat tcactagagc aattatgatc tggaagtcga tccagggcaa
    42781 gtgttcggat ctattatgac atatccatga ggtgctcaac ggaccttatt aatctttttt
    42841 agttttagaa aaccctttcc cggtgtcaaa aacaaatttt tttacatagt gtattcatat
    42901 ctcaattaga aatccctaaa cggagctact ttctgtctta catagaacat attactttat
    42961 tccaaattct aaataacgtg agcagtcatt agtcattact aagataagag acattccagg
    43021 atctatatcg agaatatttg gtcattcgag ggtcgctttt attagtttta atagaatagg
    43081 agaaaaaaaa atgaattctc taccgtatcc atgtatcctt tctccctacg aaataccaga
    43141 cgaaatagaa cggccttaga aaggatataa tgaaattctt tgattgggtc ttcccagaaa
    43201 aagggtctta ttattaaaaa ctgatgaggc caacaaacaa ttaattataa ctataacaaa
    43261 aaaatagata tataaattct aacgaaataa ataaacagag agttcttatt cgaaacgccc
    43321 cgtgatcttc aaccaattct gcgcttcaat ataattacca ggagtgatcg cgatagcttg
    43381 tttccaatac tcggcggctt gattgaacca agcctccgca atttcagaat ctccctgtcg
    43441 aatggcctgt tctccccggt tggaataggc gggtcaattc ctttccttag aaccgtactt
    43501 gagagtttcc cacctcatac ggctcgtcaa tcaatttttt ggtgtccccg tttttttaat
    43561 cgactatatc gaatttaatg agatttctta tcctaaccaa aagaggttaa tttcatgagc
    43621 atgagtttca aacttgactt ttgattaaat taataatcag cgttcatttt atcttttctc
    43681 ccaccgtcag aagaataaca taaaagaaaa gcatttctac tatcgttaga attttctgaa
    43741 aggtacctat ctcggtttcg tctaaaaatt tatatagaat ctttgaaaaa gtcttttctt
    43801 cctaagaaag aaaagactta ctgtctttgg gatctgatgc tacaccgctg ctcaatacct
    43861 taggggatcc actttattac agaagttgat tcctaatttt gatttcatat catggacata
    43921 aataagcagt tcttattgta tcggcatcgg cccaaaacct cgcgaattgg tctttacggt
    43981 gcttcctcta tcaattagat cctttatcca tagaataaag tatccaggca tatctatttc
    44041 ttcatatttc gactctatga agtttctttc tttgctacag ctgataaaaa tcgttttttg
    44101 cacgatgcat atgtagaaag cctatttttt tttctagtat ttattagtgt atttgctttt
    44161 tcttccttct atagtagaga tagtcgcacg taatgacaga tcacagccat attattaaaa
    44221 gcttggggta agaacgggtt tcgttctagt gcccgaaaat aatattctaa agcttttgta
    44281 tgctctccgt tacttgtgtg gataaggcct atgttataga gtatatagct tcgatcatag
    44341 ggatcaattt ctagtcgcat agcttcataa taattctgta aagcttccgc ataatttcct
    44401 tccgattgag ctgacatccg ttacggtcgt cattcgattc aaagaattct ccgttccaga
    44461 aacgtacatg agattttcat ctcatacggc tcctccccta tgtgcataat gaaaataata
    44521 catggaatca aaaaagattg aaatattctc attatgaatt cagtggggct aacgttttta
    44581 caagaaatct ctagccaacc tttctgcaaa agctattttc ttaacatcac gcgtgttgat
    44641 actggtacta gataaaaatg taaactccaa caatttcttt gttctcaacg ccctttaatt
    44701 tccaggaatt aatcacttca acagtcttct atggttctaa gggtatccaa agtaccaacg
    44761 agatggatgt ttgttatccc aaccattctt tttagtcccg atcccgataa ggaaaagcgg
    44821 taattttaaa caaagttttc gtgttgttga ttcctaggcg tagcgcctct tcccctatgc
    44881 ggcctattgg tactagtcta gtatggtagg gttggcttgt aatatagaac ccataggtgt
    44941 aacctttcgc tcaatactcg aatcgacaat tgaagcatct gaggctgcat taatcgggga
    45001 tacacgacag aaggaattgt tttatctaga aacttcacct tcaacaagcg tagatttttt
    45061 caataatctt tttcgttctt ttctatcccg aatcttccgt ctttctccta agaccaaagc
    45121 ggtaaataaa aaaataatca aatcacacca tctctataat aggtaaatgc ctctttttct
    45181 cctgaagttg taggaattat tcgtaataag atattggcca caattgaaaa ggtcttatca
    45241 ataaaatttt catttatccg cgatctaggc ataggtagaa atccattcta taatttaact
    45301 ctcgtgagaa aacgatccca caagtaaagg gattttacag tacgaaataa cataaaagca
    45361 gactcatatc caattttttc tttttgaaag gggtcgataa aaaataagaa atattagaat
    45421 ccgatagaat ccgattcgat ttcatccaaa tgtagtagta gaaatgtagt agtataagaa
    45481 tgaaaggaac tattccgatt tgatcaaagt agaagaatca aagaatttat cttgcggatt
    45541 aggagaattc gagaagtttt tctgaaattt cgatccaaag aagaaaaaaa tcgaataatt
    45601 cttcaataat ccttctataa tgaaaataga ataaccctcc attttgtgtt ttgtgcatag
    45661 cgggtagacg cttatacact atacaatcaa atcgaaaagg atgatttatg aatttggaat
    45721 agatttacgg gttaaggggt tgttgttaag cgacctaaaa ttggaaagaa attttcaaat
    45781 tcttatggaa attgaatttg aataaaaata taattatgat ctaaaggtat ccattcacca
    45841 tagtctaaca aaatagaccg atcagttgat tcgttccaat tcattgattg aatccggtaa
    45901 aaatatcaga aaaaggtagg agcgccgtct ccgtcttggc aaacaagata tatctttatt
    45961 gttattgttt ttaaccgttt ttcaaaaaaa aagttatatt atctttttct cccagctccc
    46021 tggctcgaag aaaaaattct ttctttgatg ctttgatgaa aagttttcca tttttatagc
    46081 tagaatggat tcgagtgtct gtacccatct aacaatcgaa tatgaacaac tcgcaattcg
    46141 ctcggattct cggtcataat cattatgtag gagagatggc cgagtggttc aaggcgtagc
    46201 attggaactg ctatgtaggc ttttgtttac cgagggttcg aatccctctc tttccgtatc
    46261 ttcacccaat tcaccaatac ttcagacctt tctttgagat agattctcaa ttcctaattt
    46321 ctgtgatacg gaaggaaaga aagaacgggc agggaataaa gatctgccta ctgatctatg
    46381 atacatgaat gggagaaaaa tacaaatctc cggatccaat ttcttacctt gtgtcccttt
    46441 acttaactta agtgaaaggg aaaaattgta cgaacccttg gtttattatt ttagttaggt
    46501 ttaagtctga cgagaataat attctacgac aagtaattca tttattttca aaccgaccca
    46561 tttactatct attatttgat tgactaatcc tttatattgg aatgcgtgaa gagtcaaatg
    46621 ctttggcaat tcttcatggt gggatgaatc aagataattt tgaatcagag ctctcgattt
    46681 ttggtcatcc cttgctgtaa taatatctcg gggtttgcaa cgataacttg gtatatctac
    46741 tatacgacca ttaactaaaa tatgtctatg attaactaat tggcgggctt gaggaatagt
    46801 tgaagccata cccaatcgaa aaaggatgtt atctaaacgc atttcaagta attgtagtaa
    46861 aaccagaccc gttgatcctt tggcttttcc ggcgatacga acatatttaa gtaattgccg
    46921 ttctgtaaga ccataatgaa aacgcaattt ttgtttttct tctaaacgaa tacgatattg
    46981 agattttttc ccggagcgcg attggtttct aagatcgctt ccggctccag gccttttact
    47041 cgttagtccc ggtaaagccc ccaggcggcg tatttttttg aaacgaggcc ctcggtaacg
    47101 tgacataaaa actccttatt ttattgaaat ttcataaacc taaattaaaa ctaaaactga
    47161 gctaaatgat aaatgaagcg aaatccactg aagtattgta ctacaaagaa taatgagatg
    47221 tatcaatatc cacacacttt tttgtattgt atatatagaa atataaattt tgtattgtat
    47281 atatataaat ataaatcaaa agacggttct ttttcttgat ttattctgcc gaggtctaac
    47341 tcctccaatt atgattcata attagaagct cctacaacat aataaatcga tgccccttgg
    47401 aaaagaggga cgaagccctt tcaatgctct tttctttcaa aaagacatta tcaatcattt
    47461 tttaaaatca aacaaataga gaaaagccgg ctatcggaat cgaaccgatg accatcgcat
    47521 tacaaatgcg atgctctaac ctctgagcta agcgggctta aataacggca atgagatggt
    47581 gcatgcatag aaattcggta aattactaga atcttatcta ttaactattc attcttagct
    47641 attcataaag aaaagaatag agaatcaaat tcaaaataaa tatcgaatat tatagaacat
    47701 aacgattaaa ataacgatta atagaataca gcgatctata gaatttcgat ttctatattt
    47761 atcaataata aatatcttac tcttaattag gtaataagag ttttttgttt tgaattgaaa
    47821 atcaaatgac attagaaatt gtttttttct aacctaattt tattaatata ttcgattcta
    47881 ttattatata gaatagaata tacagaatat tattattcta ctgactactg attctagata
    47941 tctatttttt ctatatctct attttttttt ctagatatct atttatctat tttgaattat
    48001 caatcgaatc tagtattagc ttcttatgat acattatcta aattatccat atctaaatta
    48061 tccattcttt tattcgaatt ctaaaaaatg atgctttggc tttcgactaa ataattcgat
    48121 ttgaattcga aattaataaa atgattagtt ataactatta tattagaaac gattaattaa
    48181 tatttaatta attttcattt tagttatttt ttgttatgtt atataggatc cgccttagcc
    48241 ttaagtaaag gataagaaaa aaatgaaatt aaagaaaaag atgaaatcca gataaatgca
    48301 atgcagataa atgcaatcca tataactgta atccagatta gaatggggga gtctaatgat
    48361 acatttctcc gttttttgtt ttcaacgaaa gaaaagacga aaaaaaaaaa agaatcgacc
    48421 gttcgagtat tccaccggat tgcatgagaa aaatgagagt aagagaggca tatgttaatg
    48481 ttatgtaata tatatatcca tatatattga attgcggata cagaaaggat agaatcattt
    48541 ctgacaagaa atcgaaacac ttttcaatat aggaatccgt atctaatgaa ttctatgttt
    48601 cagcgtaaat gaaagaaaaa ggagaacagc atcgaggtcc taatctcaaa atgcaagggg
    48661 ggatatggcg aaattggtag acgctacgga cttaattgga ttgagccttg gtatggaaac
    48721 ctactaagtg ataactttca aattcagaga aacccgggaa tcaaaaatgg gcaatcctga
    48781 gccaaatcct gtttttgttt tacgagaata aaacaaagca aacaagggtt cagaaagcga
    48841 gaaaagggat aggtgcagag actcaacgga agctgttcta acaaatggag ttgactgcct
    48901 ttttttggga aagaaaggaa aattaatcga atatcgaaac tgcataaagg atgaaggata
    48961 agtctataat acactatgga tacaaaatga aaaattatct caaaaatgac aacctgaagc
    49021 tgtatttata ttaatgaaaa agaaaacaaa agaattggga ttccaagttg aagaatcgaa
    49081 tattcattga tcaaatcatt cactccatag tctggtagat cgtttctttt gaagaactga
    49141 ttactcagac gagaataaag atagagtccc attctacatg tcaatataaa taccggcaac
    49201 aatgaaattt atagtaagag gaaaatccgt cgactttaga aatcgtgagg gttcaagtcc
    49261 ctctatcccc ccaaaaagcc cgatttgact atttctccta ccctctcttt tttttagtgg
    49321 ttcaaaattc gttctctttc tcattcattc taccttttta caaacgtatc agagcagaat
    49381 ttttttttct tttatcacaa tcacaagcgg tgtggtatat atgatatacg tacaaatgaa
    49441 catctttgaa caaagaatcc cgattcacaa ttcatatcat tgctcatact gaaacttata
    49501 aattattcta ttcaagaaat ctaattccac gctcaagact tttaatactt tttttatctt
    49561 ttttaattga catagacccc agtcatctag taaaatgagg atgatgcgcc ggtaatggtc
    49621 gggatagctc agctggtaga gcagaggact gaaaatcctc gtgtcaccag ttcaaatctg
    49681 gttcctggca tatatattga atttgtagaa atatctattc tacaaattca gtgatatgaa
    49741 tcgatataca taatacatat tgattaatcg tatagatcat gatacataca tacttattca
    49801 tctagctagg tatctggaaa tggacccccc cccctttttt tatagatgag taaagagtat
    49861 ataaatgagt gaaagaatat ataaaaaatg tatatctaat aaaagaatta attagattct
    49921 ttttcctctt ctttttgatt tgttcatact atgtctccgc ccgttcaaaa agaatgttaa
    49981 tacaccatac atattcgaaa gggttaaatt ggttggttga aagacccaag caaaagtcta
    50041 gtctaggaag ttgaatgaag ggtgggaata gcctaaattc atctccgata cagtacaaat
    50101 tagaattcga tcccttttca ttttgtattt ttattttctt ttttctgttt cttccttccc
    50161 tcctatgtga ccctctagag cccatctaag cgatgtgcgc gatacaaagt tcatgatgca
    50221 gaactctttt ttttagttca tcctattggc ttggctcatc caaaacaagc atcttacaat
    50281 tttgaaaatc tcaaaattgg aattgtattg tctttttttt ttttttctat ttaatttatt
    50341 tagcgcgttc ataataataa tacgaatgcg acttcaattc ctctctttga tctagaaaag
    50401 aacgtacaaa tattttttga atatcggggg ttgtaaaaat gaagattagt ttcttataat
    50461 tcaatgagca tcttgtattt cataaaaatt gggggcaata taatccttac gtaagggcca
    50521 tcctatccaa ctttcaggca ttaagatacg tttaagccgt ggatgattat cataaaagat
    50581 tcccaacata tcataagatt cccgttcttg aaaattcgaa cttttccaaa cccagaaaac
    50641 ggacggaatt ttaggattat tccttggagc aaatactttt atgcatactt cttccggttg
    50701 atctacccca tactctattc ttgtaagatg atacacactg gctaacagcc cgcccggtgc
    50761 tacatcatag gcacattggg aacgtagata attgtaacca tatacatata aaatgacagc
    50821 aacggaatgc caatcctccg gctttatttg taaagtttct attccttggt aatcgaagcc
    50881 caaagatcta tgaattagcc cgtgtttgac tagccaagca gacaaacgac cctgcatctt
    50941 tttttctctc ccacattttg atttctataa atatttcaca tttacgatga aattttttca
    51001 tttatgaaga ttaattcgct ctttcttttt ctgtacaaaa aaatccttac taattaacga
    51061 attcggggga agatactgaa cttttgtatt tgaaaaatgt ttcagtttca ggagggattt
    51121 cggacatcga tggtggttga tagagtaatc cttgatcata atttccagta tcagtactgc
    51181 ctacaacacg aaacttgtga ttggtagtaa aagtaaacga ccgattctcc tgttgcaagc
    51241 gaattcgctc ttcatagatt tctcgagata ttttcttacg aagttttgtt atggcatcta
    51301 taactgcctc tggtttaggc ggacagcccg gcaaataaac atccacagga attagcttat
    51361 cgactccccg aacagtacta taagaatcgg tactgaacat cccccccgta atcgtacatg
    51421 ctcccatagc aataacatat tttggttcag gcatttgttc atataatctc actaaagaag
    51481 gagccatttt cattgttact gtgccagctg ttaaaattag gtctgcctgt ctaggactcg
    51541 atcttggtac cagtccataa cggtcaaaat cgaaccgtga gcctattaat gaagcaaatt
    51601 caatgaagca acaactggta ccataaagaa gcggccataa actggagagt cttgaccaat
    51661 ttgaaagatc atttgatgta gttgaaataa ctgaattggg ggttgttcga tcaagtaagg
    51721 aaaactcaat ggaattcata attgtctcaa tgtttttttt ttttttttac ttttttggtt
    51781 attgtctcaa tattccgaaa ctaagaccac tccaatgctc cttttcgcca cgcataaact
    51841 gaaccaacaa ttaggataag cataaaaatg aaagcttcta taaatacgga tacccccaat
    51901 acatcaaaac tcattgccca tggataaaga aaaaccgttt caacatcaaa aacaacaaaa
    51961 actagagcaa acatataata acggattcga aattgtaacc aagcatcgcc cattggttct
    52021 atacccgatt cataactaga aagcttctct ggtcctttgc taatcggggc taaaactgcg
    52081 gaaattagaa atgccaaaat aggaataacg tttgatatta ttagaaatgc ccagaaaata
    52141 tcatatttgt aaagcagaaa catagacgaa ctcctttgaa tgtggaaaat ataccgaatt
    52201 cgtcgattcg aattggaatt cattgtcaag tcatcggtaa caggttagtc aaaaccaaaa
    52261 tgcattttgg tcgaaccaca cagtttcact tgtttgctgt gatgtctcgt ttctcgattg
    52321 tactcctatt ttcattacac ttccttcgat tttatttcag tatagtataa atctcttata
    52381 caaacaaaac aaataaaact ctcttgcttt cacctcgctt cgggctttta gaaaaaaaaa
    52441 attccaaata gaattctcat ttttatttcg aattttgaaa tttttaatat tcgaattcga
    52501 aattcaatcg attttcgatt ctattttcta tatatatttt gttttctgtt tatgaaaaga
    52561 tcttcgtttt tcaaacgcgg acgtgtcgac aaatacagta atctgttcct atatccatgt
    52621 gacttactat tcgatttgag tggggttagg ttggagtttt catttttaac cggattcatg
    52681 tcatgatttt ccctccttta ctgtccacaa tcaaagagtt agtgagactt cttttccttg
    52741 gtatacccac tcatttttgg tgaatttttg gaggcaaaat catatggaat tcacatacga
    52801 aaaaaatgaa ttactaaaaa aaatgggttt ctttatccga gattcaaaaa aaaaaaaaat
    52861 aacgattgaa atgggctttt gttttccgtt ttatgttctg ctctgaacga gccccccata
    52921 agcaagctta tgggaatgat tttatttcga tgaaccaagc aaccacgagc gaccggttac
    52981 aaacaacaaa aaatacagta attgagtaaa tgaaaactat agaacttttt gtatttaaat
    53041 tttgattatt atattattag attattatag ggctatacgg actcgaaccg tagaccttct
    53101 cggtaaaaga gatcgaactt attcttatca aaatgattcg aactctttca aagacccaac
    53161 atgcattttt ttttttgcat tgggctcttt cattaactgc tagaaatatc agttagtcta
    53221 ccatattttt ttttcttgac agaaaaataa ggaaatggct ccacgtgctc ggattcatta
    53281 tttggattgt gatataggag cactaccaaa gtgtttcaaa gaaaggttat cttgacgtag
    53341 gtttgcttct ggcctagatt aacctaagtt aaatggagtc tctatcatcc tgattaaaga
    53401 atcaaatatg aaacttcata cgccttaagg ttcataggac aaaaagagaa tttttgaggt
    53461 ccttatactc attatgccta gcattgaata gactaggtat tcaccttatc aatatctcaa
    53521 atcaataatg gattccattt ggttcctaaa tgggaacctg aatcgaaccg aaccatttgt
    53581 caggctattg ttctcttgtt ttgttcccta aaaatcctgg agtcagacat tgatttctca
    53641 aaaagatcaa ttctttgatt gcatgatgga ctcttctgaa aaacattggc gcacgtgtaa
    53701 acgaggtgct ctacctaact gagctatagc ccttgtgctt gtgatacata ttttatcata
    53761 ttatggagat aatttcttgt caagatgaat attccatgat ccaacatcgt atctctttga
    53821 cctttttgat tggtattgct tcgaagtctt attgcattta taatccatca atgggagggg
    53881 tccttttttt ctccttataa tgataaatta atgataaatg acctacttaa ctcagtggtt
    53941 agagtattgc tttcatacgg cgggagtcat tggttcaaat ccaatagtag gtagaactta
    54001 ttagatacca tggtcaatgg tatctaataa gtttttctac ttcctgattt tgtatctttt
    54061 ctatcctatt cgatttgatt ttcgaattga aactaaaact tttttcctta catcagaatc
    54121 cgattccact tgattgtatt tgattggatt caatcggaag aatccatatg tgtataaaca
    54181 aaaattcttt tgattaggat tattcgattc aggcgcaccg actagttacg aaatcacatt
    54241 gagaacctct actcgtgtcc tagctcgtct gagagctaga tttgcctcaa ttgtttgtct
    54301 cttactttca gctttcctca agccggcttc cgctatttca agagtttgct gagcttcttg
    54361 gggatcaatg tcactactct tttccgcatc atttactaaa acggtgatct cattattacc
    54421 tattctagca aaaccgccca tcagagccat cgttaaccat tggtcattaa agcgtattct
    54481 caaaatacct atatctacag ctgtggcaat aggcgcgtga tttggtaata cgccaatttg
    54541 tccactatta gtagataaaa ttatttcttt cacttctgaa tcccaaacaa ttcgattagg
    54601 ggtcagtaca caaagattta aggtcatttc ttcaaattgt tctccatttc taagtttgta
    54661 gccttcgcag taacttcatc gatgttacct actaaataaa aggcctgttc aggaagacca
    54721 tctaattctc cggacagaat cgatttaaag cctctaattg tttctgctag accaacatat
    54781 ttccccggag aaccggtaaa tacttctgct acgaaaaaag gttgtgataa gaaacgctca
    54841 attttgcggg ctcttgctac ggttaaacgg tcctcttcgg ataattcatc caacccaagg
    54901 atagctataa tgtcctgaag ttctttgtaa cgttgtaaag tttgcttaac tctttgcgca
    54961 gtttcataat gttcctcacc aacgatccaa ggttggagca tagttgacgt cgaatctaaa
    55021 ggatctactg cgggatagat acctttggcg gctaatcctc ttgatagtac ggtagtcgca
    55081 tctaaatgtg caaatgtcgt ggcaggagcg gggtcggtca aatcgtccgc cggtacataa
    55141 acggcttgaa tggaagttat ggacccctcc ttggtagacg taattctttc ttgtaaagaa
    55201 cccatttcgg tactaagggt aggttgataa cccacagcgg aaggcattct acccaataaa
    55261 gcggatacct cggatcccgc ttggacgaaa cggaaaatat tgtcgataaa tagaagtacg
    55321 tcttgttcat taacatctcg gaaatattcc gccatagtta gggcagtcaa accaactctc
    55381 atacgagctc ccggcggttc attcatctga ccgtagacta gagccacctt tgattccgca
    55441 aggttttgtt cattaattac tccagattct ttcatttcca tgtaaagatc atttccttca
    55501 cgagtacgtt caccgactcc gccaaatacg gatacacctc catgagcttt ggcaatgttg
    55561 ttgatcaatt ccataatgag tactgtttta cccactccag ctcccccgaa tagtccgatt
    55621 tttcctcccc gacgataagg agctaaaaga tctactacct taattcctgt ttcaaaaata
    55681 gataattttg tatctaactg tataaaggca ggcgcagatt tatgaatagg agatgttgtg
    55741 cgagtatcta caggacctaa attatcaaca ggctcgccaa gcacgttgaa aattcgtcct
    55801 agagtcgctc cgccaactgg aacacttaga ggagctcccg tgtcaatcac ttcaattcct
    55861 ctcattagac catctgtagc actcatggct acagctctaa ctcgattatt ccctaataat
    55921 tgctgtacct cgcaagtcac attaattggt tgaccgacag tatctcgacc ctttactatc
    55981 agagcgttgt aaatattagg catctcccct gggggaaagg ctacatccag taccggacca
    56041 ataatttgag caatacgtcc caggtttttt ttttcaagtg cggaaccccc aggaccagaa
    56101 gtagtaggat ttattctcat aataataata aagtgaaata tatatcaaaa aatttttacg
    56161 aaatttatca aatccaaaaa gaaaatcttc gatagcaagt tgatcggtta attcaataag
    56221 aaatgggggt tagcactcga ttttgttggt agcgtccaac cgaatgcaat tcaattgttt
    56281 atttatggaa tttcaatgaa gaaattttaa agttcaaaca acccattttc aaaatctcaa
    56341 gtggatgaat aaaattcttg aaaaagtatt tgatttctct atcattacca gccatattat
    56401 ctacggaatt cgaacctgaa cttttttttt gattcattat ttcttgtccc ttatttctta
    56461 ttcttatttt agcatatcaa tttatgtcta gtctattctt tttttatacc cccccccccc
    56521 ctttttattt tatggatgaa ttccgcatat tttcttttca catctaggat ttacatatac
    56581 aacgtatatt cctgtcaaca gtcaatttct tattatttag atattttgat tgaaaaaaaa
    56641 aggaagggat tcaaaacttt aaaaacaagg attgggttgc gccagacata tgaaagagta
    56701 tacaataatg atgtatttgg tgaatcaaat accacggtct attaaaaaaa ataaagagac
    56761 gttctgatta gttgataata ttaaatgaaa tttttgtgaa agattcctgt gaaagggttt
    56821 cattaactcc taatttatgt cgagtagacc ttgttgctgc gagaattctt aattcatgag
    56881 ttgtagggag ggacttatgt caccacaaac agagactaaa gcaagtgttg gattcaaagc
    56941 cggtgttaaa gattataaat tgacttatta tactcctgac tatgtaacca aagatactga
    57001 tatcttggca gcattccgag taactcctca acccggggtt ccgcccgagg aagccggggc
    57061 cgcggtagct gcggaatctt ctactggtac atggacaact gtgtggaccg atgggcttac
    57121 cagccttgat cgttataaag gacgatgcta caacattgag cccgttgctg gagaagaaaa
    57181 tcaatatata tgttatgtag cttacccttt agaccttttt gaagagggtt ctgttactaa
    57241 catgtttact tccattgtgg gtaatgtatt tgggtttaaa gccctgcgcg ctctacgtct
    57301 agaggatcta cgaatccctc ccgcgtattc gaaaactttc caaggccccc ctcatggcat
    57361 ccaagttgag agagataaat tgaacaagta tgggcgcccc ctattgggat gtactattaa
    57421 acctaaattg ggattatccg ctaagaacta tggtagagca gtttatgaat gtctacgtgg
    57481 tggacttgac tttaccaaag atgatgagaa cgtaaactcc caaccattta tgcgttggag
    57541 agaccgtttc ttgttttgtg cagaagctat ttttaaatcg caggcagaaa ctggtgaaat
    57601 caaaggtcat tacttgaatg ctactgcagg tacatgggaa gagatgctaa aaagggcggt
    57661 atttgccaga gagttgggag ttcctatcgt aatgcatgac tacttaacag ggggattcac
    57721 cgcaaatact agcttggctc attattgccg agataatggt ctacttcttc acatccatcg
    57781 tgcaatgcat gcagttattg atagacagaa gaatcatggt atacactttc gtgtactagc
    57841 taaagctttg cgtatgtctg gtggagatca tattcacgca ggtacagtag taggtaaact
    57901 tgaaggagaa agagacataa ctttgggctt tgttgattta ctacgtgatg attttattga
    57961 aaaagaccga agccgcggta tttatttcac tcaagattgg gtctctttac caggtgttct
    58021 gcccgtggct tcagggggta ttcacgtttg gcatatgcct gctttgaccg agatctttgg
    58081 ggacgattcc gtactgcaat tcggtggagg aactttagga cacccttggg gaaatgcgcc
    58141 aggcgccgta gctaatcgag tagctctaga agcatgtgta caagctcgta atgaaggacg
    58201 cgatcttgct cgcgagggta atgaaattat tcgtgaggct agcaaatgga gtgctgaatt
    58261 ggctgctgct tgtgaagtat ggaaggagat caaatttgaa tttgaagcaa tggatacttt
    58321 gtaatccagt gattaacgtt tggtttatta gttgaattgc aattaaactc ggcccaatct
    58381 tttactaaaa ggattgagcc gaacccaacg aatttattgt atagattttt gatactacat
    58441 atttatctag atatataaga tctgaaatac aaaatagaag actaaacaca actctttcta
    58501 ttgttgtgtt gggtccacaa ttaatcctat gggcccttag gattggtgta ttcttttcga
    58561 tcccgtagtt tcgtcatgga tcgagccaag tatcacaact tcttctaccc atcctgtata
    58621 tcgtcctttt cgttccgtgt tggaatataa acttattata ttagtagtta gtagatagta
    58681 gacgggattt tacgaaaaaa gctcttcata ttcataggag agaacaaata tttatttttt
    58741 caatgccaat tttacacaat atggggacaa ccactattta gaattgaaaa agatcgtata
    58801 gagtgaagcg atactccggg gtctcacaaa agagaatgat ttctttcaat tgactattca
    58861 tctattgtat tttcatctaa ataggggcaa gaaagtgcta tggaaaaatg gtggttcaat
    58921 tcgatggggg agttcgaata caggtgtggg ctaagtaaat caatcgatag tctgggtcct
    58981 attaaaaata aaaataccag tgtaagcgag ggcccggtta gaaatgataa agataaaaac
    59041 attcatagtt ggggtgatag ttctagttac agcaatgttc atcatttagt tagcgttagg
    59101 gacattcgga atttcatctc tgatgacacc ttttttgtta gggatagtaa tagggacagt
    59161 tattccatat attttgatat tgaaaatcaa attttagaga ttaacaatga tcattctttt
    59221 ctgagtgaac tagaaagttc tttttatggt tttcgtaatt attattatag gaataatggc
    59281 tcgaaaagtg acgatcccga ctatgatcct tacatctata atactaaatc gagttggaat
    59341 aatcacatta ataatttcgt tgactcttat cttcagtctc aaatctgtat tgatagtcac
    59401 attttaagta gtagtaacaa ttacagtgac agttacattt ataattacat ttgtggtgaa
    59461 agtagaaata gtagtgaaag caaaagttcc aatataaaaa ctagtacgaa tggtagtgat
    59521 ttaactataa gaaaaagttc gaataatctc gatgtaactc aaaaatacag gcatttgtgg
    59581 gttcaatgtg aaaattgtta tggattaaat tataagaaat ttttgaagtc aaaaatgaat
    59641 atttgtgaac aatgcggata ttatttgaaa ataagtagtt cagatagaat cgaactttcg
    59701 gttgatccag gtacttggga tccgatggat gacggcatgg tttctctgga tcccattgaa
    59761 tttcattcag aagaggaacc ttataaagat cgtattgatt cttatcaaaa aaaaacagga
    59821 ttaacagagg ctgttcaaac aggtacaggt caactaaacg ggattcccgt cgcaattggg
    59881 gttatggatt ttcagtttat ggggggtagt atgggatccg tagtaggcga gaaaatcacc
    59941 cgtttgatcg agtatgctac caataaactt ttacctctta ttctagtgtg tgcttccgga
    60001 ggggcacgca tgcaagaagg aagtttgagc ttgatgcaaa tggctaaaat atcttctgct
    60061 ttatatgatt atcaatcaaa taaaaagtta ttctatgtat caattcttac atctcctact
    60121 actggtggag taacagctag ttttggtatg ttgggggata tcattattgc cgaacctaat
    60181 gcctatattg catttgcggg taaaagagta attgaacaaa cattgaataa gacagtacct
    60241 gaaggttcac aagcggctga atatttattc cataagggct tattcgatcc aatcgtacca
    60301 cgtaaccctt taaaaggtgt tctgagtgag ctatttcagc tccacgcctt ttttcctttc
    60361 aataaaaatt caatcaagta gagtcttgag ttcaactttt ttttgtggcg aacaactagt
    60421 tagttagttt atcagaatca aaataaaaaa aaccgaaaaa atgaattttt atttggtgac
    60481 ataagattta attgtagaaa gaatcatgcg gataattgtt gttttttacc gatattgctg
    60541 attagtaata tcggtaaaaa aacaacaaca taaacagcga attcttcctt cgaattagga
    60601 ggcaaggcaa ataaaacgaa tttcgtgttc tgttcgcctc ttctatatgt atatatttca
    60661 aatatagaaa atatagaatc ttgttctata tctcccaaga agtccccttt ttataagaat
    60721 tcctgctctt gggtcggatt ctaacgaatc tttcggggat ttttaaattt ttaagagact
    60781 ctttttttat taaaaaagaa attagaagaa gaggataaga acaatataag aataaaaata
    60841 aaagaagtaa gaataataaa gaaagtggat tatcatacat acatctattt catgtagaaa
    60901 gatgaataag tacgtttatt tagttcgaca ttgcttgcac ttattatata tactcacttc
    60961 gatatactta gtatactaat atacgaatta taatatgaat tataattatt ataagatatc
    61021 cttataacaa taacaggtac aaatattaaa tcgaggtacc ccattctatg acaattctca
    61081 acaacttacc ctcctttttt gtgcctttag tgggcctagt atttccggca attgcaatgg
    61141 cctctttatc tcttcatgtt caaaaaaaaa agatttttta aatctgatgt ggtcaaatct
    61201 catctagttt ttttttcaag acttagcgaa caaggatatc catttagtag aatattgtat
    61261 aagaataaca ggtggctttc tccgaacata aatgaaaaag atcttataca tgtgtaaaca
    61321 ttatatatgg acagacgaat tctagcaatt aaaaaaaaaa agtaggctgg gatccgaact
    61381 catgtctgaa agtaaagtaa atctatccat atgtatgtag ctattgatag ggaatcatat
    61441 gaaggggatg cttttatttt attatatcta acaaattcga ttaattacta ctaaaagttc
    61501 acatcagaat agtactagtt gatgagagtt acttcggaaa aaaaaagtca agtgaatttt
    61561 tttttgttat tccataaaat gcaactggat ctactatgta tgagttggcg atcagaatat
    61621 atatggatag aatttatagc aggatctcgc aaaacaagta atttctgctg ggcgtttatc
    61681 ctttttttag gttcattagg attcttattg gttggaattt ctagttatct tgataagaat
    61741 ttgatatcct tctttccgcc tcaacaaatc ctttttttcc cacaagggat cgtaatgtct
    61801 ttctatggga tcgcgggtct ctttattagt tcctatttgt ggtgcacaat tacatggaat
    61861 gtaggtagcg gttatgatcg atttgataga aaagaaggaa tagtgtgcat ttttcgttgg
    61921 ggatttcctg gaaaaaatcg ccgcatcttt ttacgattcc ttatgaaaga tattcagtcc
    61981 atcagaatag aagtaaaaga gggtatttat gctcgtcgtg tcctttatat ggaaatcaga
    62041 ggcctgggag acgttccctt gactcgtact gatgagaatt tgactccacg ggaaattgag
    62101 caaaaggctg cggaattggc ctatttcttg cgtgtaccga ttgaagtatt ttgaaaaaag
    62161 aaactgcaaa ataaatgctt tctcagcagg aggaaaaccc ctaagaatcc tcctttttct
    62221 ataagcataa cttacttaat taaagtttct tcagaacgcc tcgtggggcc gaagcaaggc
    62281 aaacgtgtac gtggcggcca taatataaaa cgaaaccttt tttgtttttg tctgtcaatt
    62341 ttttttttcg aaatatttga tattttcttt tttaataacc aggaagttct ttcatttcga
    62401 aatcagaaat cattattgga atctttattt gaatctttcg ggcattcatc aaaggggagt
    62461 aattacttcg aatatttgat caattaagat atctggaaac aatctatttt tttattattt
    62521 cttcatttga attcgaattc gaagtggagt cttcttctat ttctgtattt tttctacact
    62581 agattcaagg actaacctct gaatcacaac taaaaaatga gggctcgatt aataaattaa
    62641 taattaatag gcgcgatacc ttataataga acttatgctt gatagaaata ttagatcgca
    62701 tagagtcaac gaatgaggtg acaattcaca gatgaaaaaa tgacaaaaaa gagcgcatct
    62761 attccccttc gatatctttc atttatagta tttgtagtct ttttgccccg gtggatcact
    62821 ctctcattta ataaaagtct agaatcttgg gttactaatt ggtggaatac taggcaatcc
    62881 gaaacttttt tgaacgatat tcaagaaaag agtattctag aaaaattcat agaattagag
    62941 gagctatttc tcttggatga aatggtaaag gaattcccgg aaagacatct acaaaagttt
    63001 cgtatggggc tccacaaaga aacaatccaa ttgatcaaga tacacgatga ggatcatatc
    63061 catacaattt tgcacttctc gacaaatcta atctgtttcg ttattctaag tgcttattct
    63121 attctgggta atgaagaact tgtttttctt aattcttggg ttcaagaatt cctatataat
    63181 ttaagcgaca caataaaagc cttttccatt cttttagtaa ctgatttatg tatcggattc
    63241 cattcgcccc acggttggga actaatgatt ggctatgtct ataacgattt tggatttttt
    63301 cataatgatc aaattatatc tggtcttgtt tccacttttc cagtcattct agatacaatt
    63361 ttcaaatatt ggattttcct ttatttaaat cgtgtatctc cgtcacttgt agtgatttat
    63421 cattcaatga atgactgaaa aacgagtcaa gaagaatgtt tcttacgttg tacctaagca
    63481 aagcattcca ggtcgtactt accttactct ttctacccat tcagagaatt cctcctatat
    63541 tccagtaaaa ttatttcagt aaatagcaaa atcgtggata gggaactata ctagcgacct
    63601 acccaatttt attgtagaaa ttttcgggat caacgattgg accatgcaaa ttagaaatac
    63661 tttttcttca ataaaggaag agattactcg attcatttcc gtatcactca tgatatatat
    63721 aataactcgg gcctccattt caaatgcata tcccattttt gcgcagcagg gttttgaaaa
    63781 tccacgagaa gccactggtc gtattgtatg cgccaattgc catttagcta ataaacccgt
    63841 ggatattgag gttccgcaag cggtacttcc tgatactgtg tttgaagcag ttgttagaat
    63901 tccttatgat atgcaactga aacaagttct tgctaatggt aaaaaggggg ggttgaatgt
    63961 aggggccgtt cttattttac cggaagggtt tgaattagcc ccccccagtc gtatttctcc
    64021 cgagatgaaa gaaaagatag gcaatctatc ttttcagaat tacggcccca ctaaaaaaaa
    64081 tattcttgtg atagggcctg ttcctggtaa gaaatatagt gaaatcacct ttcctattct
    64141 ttccccggat cccgcgacta ataaagaagt tcacttctta aaatacccaa tatacgtagg
    64201 tggtaacagg ggaaggggcc agatttatcc cgacgggaca aaaagtaaca atacggttta
    64261 taatgctaca gcagcgggta tagtaagcaa aatcatacga aaagaaaaag gggggtacga
    64321 aataaccata acggatgcat tggatggacg ccaagtggtt gatattatcc ccccaggacc
    64381 agaacttcgt gtttcagagg gcgaatctat caaacttgat caaccattaa caagtaatcc
    64441 taatgtgggt ggatttggtc agggagatgc agaaatagta cttcaagatc cactacgtgt
    64501 ccaaggcctt ttgttctttt tggcatctgt tgttttggca caaatctttt tagttcttaa
    64561 aaagaaacag tttgagaagg ttcaattgtc cgaaatgaat ttctagatcc gcaaatttat
    64621 caacatcagg tttgtaaaaa gaacaaaatt tttgttcgca attccaatta tgttatgtat
    64681 gagcaaaaaa attatgaaaa gtcttttgct tgtttctatt ctttttcgac caaatgtcgg
    64741 gaatttcttg tactgcactc ctaaatcata gtatatattg tgaagaagac tattttactt
    64801 tacccctcct ttgttttgtc aatccaagtg ggaggggtta tcacgattgt ctgattaaaa
    64861 tattttagaa tgcgtcggta gttttctatt ctaatcgaat caaattcgat tagaactaga
    64921 tactaagcat aagataagta agcggagaat ataaagaaag caaggattaa taagggaaac
    64981 aagggaatca aaaaggtatt attcgtcgtc ctagtcttcg acatcagaaa gggaatttta
    65041 cacatccctt tctggtgtcg aaatcataat ggttcttgat tccattcgtc aaagattcct
    65101 attcttagtt tctatttttc caggtttatc agaacttttt tttgtttatt tcttatgtat
    65161 acctataatt aagtaatgaa aaaaaaaaag aaatgaagtt ttttgaagca tcggaaaaag
    65221 tgatcaattt tctcatttat acgaacaaaa caaaatatta tgattattaa gaactcaacg
    65281 gggcactacc cctcgaatca gacaaagaaa gaagttatag gccccgttga gttcttacgc
    65341 tttgatgtct ataacgcagt tcatccgctt actacaggga cgaacccaat ccggaatatg
    65401 aaccataaaa gaaaatgcct attaaaccga tcacaggaat accagttaca gtacctatta
    65461 tccaaagagg aatccttcca gtagtatcgg ccatttatcc cacttccctc cacattttat
    65521 caagtggtcg tgctagagac ataaacagtc atagataatt ataagattaa gatgcgatcc
    65581 ttccgactgg gataagataa ttcctactat tctcttttct tctcttaatt gaagaaataa
    65641 ttggaaaata aaacagcaag tacaaaaatg agtaataacc cccagtagag gctggtacga
    65701 ttcaattcaa cattttgttc gttcgggttt gattgtgtca tagctctcta attcggatta
    65761 ggtttatcgt tggatgaact gcattgctga tattgaccct aaaaaaaaaa cggtaggtac
    65821 agctagtccg tgaacagcca accatcgcac tgtaaaaatt ggataggttc gatctatggt
    65881 cattgggtcc tcctaaaaag atctactaaa ttcatcgagt tgttccaaag aatcaaaacg
    65941 gccggttatt aatggaattc cttgtcggct ctctgtaaaa tactcatttg gacgagggct
    66001 tccaaacaca tcgtaagcta aacccgtgct cacaaataac caacccgcaa tgaataggga
    66061 aggtatagta atgctatgaa tgacccagta tcgaatactg gtgataatat cagcaaaaga
    66121 acgttctcct gtgcttccag acatgctgag ctccacatat tcttgtacag tcaaaggggg
    66181 atcgattccg taaaagataa gatcagtaaa tggaaattca ctgaattgca atctttgtga
    66241 gatcgtcaat atagtaccga gggtactttt agaatctacc gaatcagtat agctgtcctt
    66301 cttctgacac agcaacgcaa tttcaatcaa tatcgaaatg cagtgctaga aaatttcgtt
    66361 cttcttttct tcttgctggt cgatgtataa ctaggtacca ttcataggtg tcgaagaggt
    66421 tttttatttt aatccccctc tttttttttt aagaaattgg ttagtcgtcc agaaacaagt
    66481 aacaaggatt cgatacaata aaaaagaaaa tgaaaataga aaatcgaacg gattccccaa
    66541 ttttgttcca tattgatttc aaaaaggttt cgtttttgaa atgaagttac atgacactgt
    66601 ttttattagt attttgaata ttaggttact caagagttgc ccaacgaatc tgttgattct
    66661 gaatcgtggg aggcgtcgat gtcaaagatg atgaatttat ttctttttct acccctaatc
    66721 actttatttt ttttttagta ccttctagaa taattgatga atcaaaaact ttcaattgaa
    66781 ctgagtcttt caattggtat aatatttttg cgtatcctcg tatctttcaa aagtggaaac
    66841 ttaggaaagt gctttctaaa catatgtata aaaagaacag atttccttta gctcctccat
    66901 gcctactata actagttatt tcggtttttt actagcggct ttaactctaa cctcggctct
    66961 atttattggt ctgagtaaga taggacttat ttgaaattaa ttgaatgaat aattcataaa
    67021 aagaaatcct tctgtggtat tccatatatt tggtagttcc ttaccgtgtt aattaccaat
    67081 tattgggaat tgagattcct aagcaatacg aattaatagt aatatttcgg gatagatatt
    67141 acctcccctt ttcccttttc aaataaatta aattgaaatg attgaagttt ttctatttgg
    67201 aattgtctta ggtctaattc ctattacttt ggctggatta ttcgtaaccg catatttaca
    67261 atacaggcgt ggtgatcagt tggacctttg attaatatta attcacatct ctttttttaa
    67321 ctgacctcct cctttcttta atttcatttt tttggggggg tcaaaggtca aattcagatt
    67381 gctgtatttc agttcagtgg aattttcgat ctaacaagac aagagcagaa tcacgctctg
    67441 taggatttga acctacgaca ttgggttttg gagacccacg ttctaccgaa ctgaactaag
    67501 agcgctttct taccacaacg gaaaagactg taaagaaggg tattcttttt tttatatagt
    67561 atagaacccc caaaaaaatt tcaaccccaa taagtacttc ttgcatatgt atactatcat
    67621 aaaattgaaa attatgtatt atggatgtcc aaattgaatc gctctaaaat gtatctctgg
    67681 ttactgcttc gaggagcaat aataggtagg gatgacagga tttgaacccg tgacattttg
    67741 tacccaaaac aaacgcgcta ccaagctgcg ctacatccct ttcaactggt ctacagtatc
    67801 attgtagaaa atccccgtct tgttttccac atccttattt tatttccact tccttccttt
    67861 ctatgcaaaa tgtatcttgc catttcttcc tcttggtctc atatcatata acatataata
    67921 ataaattaat atttttctcg ggaattctca ggcgcaaagg gacccgtttt ttttgcttta
    67981 agaaaaagaa aatcttctct aacgaatcat tgcacatgtc aagttgaatt ggggattcca
    68041 cacacaaata caagtggtct ttaactacat atacatctct taccataatg tattaatata
    68101 aaaaaaagaa ggaggattct caatgcgaga ttttaaaaca tatctttccg tggcaccggt
    68161 actaagtact ctctggttcg ggtctttagc aggtttattg atagaaatca atcgtttctt
    68221 cccagatgcg ttgacatttc cttttttttc attctagtta ttgatatgga aaggggtgaa
    68281 gaagattaga gatagagtca aatatttgtg actaatctct ctttcccgtc tttttttttt
    68341 cgaattagat agattgaata cgggggtaaa gagaaagaaa aaagtggatt caacctcagt
    68401 taaattcggg ttaaggctcc aattaaatta agaatcaaat taataataga gttaaaagaa
    68461 aacaaaaggg aaatgggact agaataagag tatcatgcaa tacaagagac ttaaatgaaa
    68521 tactgtactg cgattagaaa tcgctttcga aatggttgta ttacttatta tttactatat
    68581 taattgcaac aaaatcttta tttcataatt tgattttgag ttgttagcca cttctatttt
    68641 ttcgtccctt ttcctttctt cttatttgcg tcggatcgga aaatagaaac gttgggtgaa
    68701 tcaaaaaccc aaaggaggtt catggcaaag ggtaaagacg ttcgagtaag ggttattttg
    68761 gaatgtaccg gttgtgttcg aaacggtgtt aataaggaat caacgggtat ttccagatat
    68821 attactcaaa agaatcgaca caatacacct agtcgattgg aattgagaaa attctgtccg
    68881 tattgtttca aacatacaat tcatggggag ataaagaaat agatatagat cgaaccgagt
    68941 gcttgggtgt caccctttca aggaacatga aaaaaattta gatatatatt tctattattt
    69001 catatattga aataaaaaca actaaataaa tatagacaaa cccaatccta ttaatttctt
    69061 ctataatttt ttttttgatt tgatcgaaat agtattttag ggataaggaa taaacaaatt
    69121 atggataaat ccaagcgact ctttcttaaa tccaagcgat cttttcgtag gcgtttgccc
    69181 ccgatccaat cgggggatcg aattgattat agaaacatga gtttaattag tcgatttatt
    69241 agtgaacaag gaaaaatatt atctagacgg gtgaatagat taaccttaaa agaacaacga
    69301 ttaattacta ttgctataaa acaagctcgt attttatctt cgttaccttt tcttaataat
    69361 gagaaacaat ttgaaagaag ggagtcaacc accagaactc ctggttttag gaacagaaaa
    69421 aaataggctt acttttcaat tgaatcaaaa ttctaatccg aactcaaaaa cagatggacg
    69481 ttttgttcaa aaaatccgag aatcattcgt gtcgtaagaa aaaaaaaaga atcgggtaag
    69541 aggaataaat ttttttatcg ggcgtgttcg ctcattttga cgactttatc atattatcag
    69601 attttatcat actaatttct actctacctt cccggagttc attctccaga gaattccatt
    69661 tcaaaaagtt tggcggattc cttccaatcc ccttatttta tgatctcgtt ggaaatcata
    69721 taaagacaat tcctatttga tatagctatt tgtgcaagga ttttacgatt aagaagcagc
    69781 tgccccttat acagattgtg tattaatcta ctataaatat aggatgcccc cgccccgcga
    69841 attactgcat ttattcgagt gatccacaaa cgacgaaaat cccttttttt cctatctcta
    69901 tcacgatgcg ccgaaaccaa agctcttatt ttctgttgaa taattgttcg agtaagtctt
    69961 gaatgagccc cgcgaaaact tgatgcaaat aaacgcattt ttgttctacg tctccgagct
    70021 atatatcctc gtctaattct ggtcattgag taaatgaaac tttaatgaat aactaattga
    70081 tttcctttct ttcagttatt cttttccccc ttcctagtct attaataaca aaacggattc
    70141 ttccaattta taaaataaaa attccaatgg cttttgctac tataaccttc cctaccacgc
    70201 tttttccttt tttctaggca ttggaaaaat aaaaatagaa ataactaaag aaattgtggg
    70261 ttccatcgtc tctatggtta cttcttaaac ggtgaggtct tctctataca ccggagccct
    70321 ttccttcatt ttattggtaa cttgtacagt taccactctt tggctctacc catgaatttt
    70381 ccagtaatgg gtctttcata atgagatata ccttatacag taacggtatt taattatgaa
    70441 gattggttgg gtagctgacc ttgtgagtcc gttcttctaa acataagatt tctacttttt
    70501 aaaataggat ttcccccgct taatgggtaa ctatttgtta ccaatgggga attctttctc
    70561 atcttaaatt gaaaattcag gtgatttaat ttgcaccaat tgaaaccata aatttcatac
    70621 acaatagaaa gatatgatag atccatcttt tttagatagt gaatggagtt cttccattct
    70681 atccgattca ccggtactga tcattgatac tggaaaaatt gttttttctt ttgttttgtc
    70741 tcagcccatg atttaaacga gtcgcacata caccctcgta catgttcctc gacgctgagg
    70801 gcatccccca agagcggggg atttcgtgac gtttctgatt ggctgtcttg ggtttctaat
    70861 aagttgttta atagttggca tgctgaatta tacattatgg gctggtttag attgatccta
    70921 accggatgat tatgaattta ttcgatttca atatattaat agaatattaa acccttaatt
    70981 aagtaattaa gaagtaagaa gataaaatct taaatcgtat atttgcacga aatcactgct
    71041 attttttata caaccgctac aaaatcaaca attccatgag cttgggcttc tgttgctgac
    71101 ataaaagtat ccctttccat gtcttcggat acagcccata agggcttgcc tgttctttgt
    71161 acataaaccc ttgtaaggat ttcgcgcagt ttcagtagtt cttccgcttc caggataagt
    71221 tcggacgttt gtgcctcata aaaaccggca gcaggttgat ggatcattac cctgatcata
    71281 taatataaca caatcaaagg ttcctgtatc tcgcacgagg aggcaaggcg aagagataaa
    71341 gaataaaata agaaaaagat agaattgaac aaccgtacgg gcattttttt cacattgcat
    71401 acggctccac aatggaattt ttttaccttt catcgaagaa agagaaaatg tgggatctat
    71461 tatacccaga tcggtaaatg atccaattac cacccttctt ttttttcgga ggagttcaaa
    71521 aatactatga tggccccgtt gctttaatat ttaatatatt tatttcgtct gtgattcagc
    71581 aatcccaaag tttctttttt tttttttcgt actctttcat aacataaatg ttgttaataa
    71641 cctgccggtg tgaaaaaagt ttgtgacgct gaaatcgacc tacgataggt aagataaaat
    71701 cggaaatacc cttcctttat ctcatactac tctttcgata cataatctaa tattttgaaa
    71761 aacaataaaa aatttgcata tcgaattcga agtgccatgc taatattact taatattaat
    71821 aattcatatg gcgaaggcat agtcttcttt tttctcttaa ataaaaaacc cattggcgcc
    71881 aagcgtgagg gaatgctaga cgtttggtaa ttgctcctcc gaccaggata aaagacccca
    71941 ttgaggcggc taatcccatg catattgtct gtatatctgg tcgcacaaat tgcatagtat
    72001 cataaatggc tattccaggt attacccatc cgccgggaga gtttataagc aaatacagat
    72061 ccttggtatc actctccgaa ctgagatata caaaaagacc aataagttga ttcgaaacat
    72121 tgctatcaat cgcttggcct aaaaaaatta atctttctcg ataaagtcgg ttgattcgga
    72181 taaaattgta tcccttagga gccgtacggg caccttttga tgcatacggt tcaacaaaac
    72241 taaaacttgc gaaaaaaatc aatgtgtagc ttccagccct ctttcttttt ttatagcgga
    72301 ctccttctaa tgaaggaagg ggcttctctt tcatttttga agaacgatgc gtttggccgg
    72361 ttttcctata atattagaat ataaaaaacg gttttatcgc actaactttt cattgatgta
    72421 ttttttcatc gagatccaat ccaaaaatca cgatgccatt ttcttgttcc tgaatgggct
    72481 tcttccattt ttttaggttt atgctctact ccgagtaagg atccgcccga ttttgatttg
    72541 cacatatagg acaaatgacc ccaataccac gtctttgttt tttttttttc attttttctc
    72601 aattttgcaa ttcatttctt ttatgtcttc cgccaaatat tcgacgtatc cattctattt
    72661 attattcgat tgattaactg tttgggatca gtgctattta ataatttctt tctaaataga
    72721 attgtttatg atatctataa gtcctaataa tagatatatt accaattggg tttttctaaa
    72781 cggagcctgg atacttaatt ttattggtcc agccaagtcg accataaatt atttgaattg
    72841 ctaatattaa tctggatacc tcttcacaaa acggatctaa ttgcatttca ttgcacttca
    72901 cgttacaaat ttttgatgat tcaatcgctt ttttgggggg cgaaagagag gatatctcga
    72961 tcgggggaga gaatggggaa atcccatatg acccaatata tctgacaggg cgcactatat
    73021 gtcaatccaa gttggatttc gctctccggg agttcgaaaa ggaacttttg gaacaccaat
    73081 aggcataaac tgaaagaaaa aagaattaag tactctattt cactttgatg tggaaacgta
    73141 ataatggttt tattatttta ataatattag ctttatcgtc atattttcta catagataga
    73201 ataagttcat aaaataaagg aaaacaaaga aaatttttac gaataggtac tttgaatgat
    73261 gactaaatat ggatgcatgc gctcttcgaa aagggaataa acccccattg cgtattggta
    73321 cttatcgagt atagaataga tctgcttctc ttttttccta tgaaccaaat tgttccattt
    73381 ttactaaaag aatagaacaa atagtaaccc tttttccgag ataatccact gaaaaaaaag
    73441 gggggtccat agtatagttt tttcaatgca ataaagttac atagtgtcta tttttttgtt
    73501 gataaagggg tattaccatg ggtttgcctt ggtatcgtgt tcatactgtc gtattgaatg
    73561 atcccggtcg tttgctttct gttcatataa tgcatacagc tctggttgct ggttgggccg
    73621 gttcaatggc tctatatgaa ttagcagttt ttgatccctc cgaccctgtt ctcgatccaa
    73681 tgtggagaca aggtatgttc gttataccct tcatgactcg tttaggaata accaattcat
    73741 ggggcggttg gagtattaca ggagggacga taacgaatcc gggggtttgg agttacgaag
    73801 gtgtagccgg ggcgcatatt gtgttctctg gcttgtgctt cttggcagct atctggcatt
    73861 gggtgtattg ggatctagaa atatttggtg atgaacgcac aggaaaacct tctttggatt
    73921 tgcctaagat ctttggaatt catttatttc tctcaggagt ggcttgcttt ggctttggcg
    73981 catttcatgt aacaggattg tatggtcctg gaatatgggt gtccgaccca tatggactaa
    74041 ctggaaaggt acaatctgta aatcccgcgt ggggtgtgga aggttttgat ccctttgttc
    74101 caggaggaat agcctctcat catattgcag cagggacatt gggcatatta gcaggcttat
    74161 tccatcttag tgtccgcccg ccccaacgtc tatataaagg attacgtatg ggcaatattg
    74221 aaaccgttct ttccagcagt atcgctgctg tcttttttgc agcttttgtt gttgctggaa
    74281 ctatgtggta tggttcagca actactccta tcgaattatt tggtcccacc cgttatcaat
    74341 gggatcaggg atactttcag caagaaatat atcgaagagt tagcgctgga ctagccgaaa
    74401 atcaaagttt atcagaggct tggtctaaaa ttcctgaaaa attaactttt tatgattaca
    74461 tcggaaataa tccagcgaaa gggggattat tcagagcggg ttcaatggat aacggagatg
    74521 gaatagctgt cgggtggtta ggacatccta tctttagaga taaagaaggg cgtgaacttt
    74581 ttgtacgtcg catgcctact ttttttgaaa catttccagt tgttttggta gacggagatg
    74641 gaattgttag agccgatgtt ccctttagaa gggcagaatc gaagtatagt gtcgaacaag
    74701 taggcgtaac cgttgagttc tatggtggcg aactgaacgg agtgagttat agtgatcctg
    74761 cgactgtgaa aaaatatgct aggcgtgccc aattgggtga aatttttgaa ttagatcgtg
    74821 ctactttgaa atccgatggt gtttttcgta gcagtccaag aggttggttt acttttggac
    74881 atgcttcctt tgctctgctc ttcttcttcg ggcacatttg gcatggtgct agaaccttat
    74941 tcagagatgt ttttgctggt attgacccag atttggatgc tcaagtggaa tttggagcat
    75001 tccaaaaact tggagatcca actacaagaa gacaagtagt ctgatgcagc attgctctgt
    75061 tatttttcgc ttctcacttc tattttctct ttgtgatttt acataggata ctgaaaaagt
    75121 ctggatttaa atctccgccc tttcgccttt tctttgattt ttttttttct ttaatcgggg
    75181 agatgatccc caataaacag gtatggaagc tataattgta aaccgcgatc aaatttatgg
    75241 aagcattggt ttatacattc ctcttagtct cgactctagg gatcattttt ttcgctatct
    75301 tttttcgcga accacctaaa gttccaacta aaaaatgaaa tgatttttca ttatctgaat
    75361 tgaagtaatg agcctcccaa tattgggagg ctcattactt caactagtcc ccgtgctctt
    75421 cgaacgggtc tcttagttgt tgagagggtt gcccaaaagc agtatataag gcgtacccag
    75481 taaaacttat aagtaatcca gatatagaga tggcgactag ggttgctgtt tccattatta
    75541 tataatttca agaccacaat ggatctatga taagattgtt tatttacaac ggaatggtat
    75601 acaaagtcaa cagatctcaa tgaatacaaa ataggattta tggctgcaca aactgttgag
    75661 ggtagttcta gatctggtcc aagacggacg tctgtagggg ctttattgaa accattgaat
    75721 tcggaatatg gtaaagtagc tcctggatgg ggaactgctc ctttgatggg tgtcgcaatg
    75781 gctctatttg cggtattcct atctattatt ttggagattt ataattcttc cgttttactg
    75841 gacggaattt cactgaatta gatttataag aaccctagct tttaaataaa aatacaaaaa
    75901 acgatgcatt taggcctcgg ctttttattt tagcttattc ttttttggta gttcgaccgc
    75961 gaaatttttg tgtttctgta tttccggaat atgagtgtgt gacttgttat aattgatcct
    76021 attgagagta cagagagcgg gtctgtcgtc ttgatagaga tggttttacc ccgtcggata
    76081 ttcattctag tatctggagc acggaatata tgaaatatat cacgaagtat ttgaactatg
    76141 attcatactt aatattcaga cctcgtggcc ggattcctca aatttttcca aagaaaaaag
    76201 ttttcaattg aaagagtttt cttctttcaa attcccgttt ctgctttgat tttgctcaaa
    76261 gaacaaacct ttctttctag ttttagtcat tataccgact ctactcgttg aataaatgat
    76321 gatccaatgg ttcttactca gggaatcctt gacttagctt gaaggtttta ttgaatcatc
    76381 gtggttctag tatgaattta aggtttcaat tgattcctag ggtcttaaca agaaaattcc
    76441 tatcaataat aaagaaaaca aaagtaaagc tacattacat acaaattaaa ataacagatg
    76501 aaagaaaaaa atagggaaat agaagattca agaggcctgg aacgatcaac agaaagacaa
    76561 gtgagcctac ttgatttttt gacattctaa ttataacaaa aaaaaaaaga gctttcttac
    76621 ttttactctt tcgtattttt agcgaaaatt gaatcaaaag attaagaagt ttccaatttt
    76681 ctattcgata cctcttttaa cctgtttttg ggtttttttg tttgagctgt acgagatgaa
    76741 attctcatat acggttctca gagggggagt ccccttggtt tacctatctc aataaagtct
    76801 acgattggtt cgaagagcgt ctcgagattc aggcgattgc agatgatata actagtaaat
    76861 acgttcctcc tcatgtcaac atattttatt gtctaggagg aattacgctt acttgttttt
    76921 tagtacaagt cgctacaggg tttgctatga ctttttacta ccgtccgacc gttacggagg
    76981 cttttgcttc tgttcaatac ataatgacgg aagctaactt tggttggtta atccgatcag
    77041 ttcatcgatg gtcagcaagt atgatggtcc taatgataat cctgcacgta tttcgtgtgt
    77101 atctcactgg tggttttaaa aaacctcgcg aattgacttg ggttacaggt gtggttctgg
    77161 ctgtattgac cgcatccttt ggtgtaacag gttattcttt accctgggac caaattgggt
    77221 attgggcagt aaaaatagta acaggcgtac cggaagcgat tccggtaata ggatcgcctt
    77281 tggtagagtt attacgtgga agtgctagtg tgggacagtc cactttgacg cgtttttata
    77341 gtttacacac gtttgtatta cctcttctta ctgccgtatt tatgttaatg catttcctaa
    77401 tgatacgtaa gcagggtatt tctggtcctt tataaagaat atagagagat ttgtaatcaa
    77461 tcattttttt tattacttgg gggaggaaca ataatatttc attgctacaa atatggatta
    77521 ttgacaaaga ataagacatg tattttgaaa tttcccctca actccacaat attgtattat
    77581 ttatttgaca tgaatgaata gttgaaggga attctccgaa gagaaaatgg attatgggag
    77641 tgtgtgactt gaactattga ttgggccgtg cagaagtatg cctttatctg ctacattgaa
    77701 attcacaaga aaatgtgtct ttattccaac cgccgcccta tagagaggat aggctgggtt
    77761 cgcttgaaga gaatcttttc tatgatcaga ccgaagcatg ccgtgcatga ataggctccg
    77821 taaaatccag tagaataagt gatgtggcat aatcccgatt ttttttagtt attttactta
    77881 cttaatagta tggaaatgca ttcatttctt ctgcatcgat ccgttttatg atcctatcgg
    77941 agtgaaacaa aggatctaaa gaagagcagc ggctagacta tattagtaac aagcaaatcc
    78001 tttgtacgcg aaaaaaaaat agaactcgat ccattttttt gtggggataa gggtgaatcg
    78061 taagggctga gacaacccag aaagctcttg attatgatca atattgtaag cctacttggg
    78121 tatggagcat ttacctgtaa gaacttaatt ctttgcaatg gatagttgca acttcgtaaa
    78181 atggaatcca gaaatagaat tattcatata tgtgtggata tggctaaata tagcttttct
    78241 aaaatctata tatatatttt ttttatatgt atccgtttag ttcggtggat tcttgctcga
    78301 gccggatgat gaaaaattat catgtccggt tctttggggg gatggatcta taagaattca
    78361 cctatcccaa taacaaaaaa acctgacttg aatgatcctg tattaagagc taagttggct
    78421 aaaggtatgg gtcataatta ttacggagaa cccgcatggc ccaacgatct tttatatatt
    78481 tttccagtag taattctcgg tactattgca tgtaatgtag gcttagcggt tctagaacca
    78541 tcaatgattg gtgaacccgc ggatccgttt gcaacccctt tggaaatatt acccgaatgg
    78601 tatttctttc ccgtatttca aatacttcgt acagtaccca acaaactttt gggtgttctt
    78661 ttaatggttt cagtacccgc gggattatta acagtacctt ttttagaaaa tgttaataaa
    78721 ttccaaaatc catttcgccg cccagtggcg acaaccgtct ttttgattgg taccgcagtg
    78781 gccttgttct tgggtattgg agcaacatta cctattgata aatccctaac tttaggtctt
    78841 ttttaacttg attccattgt aaaatatcat aatgtgcgta tctagggagt agtcgcttca
    78901 gagtcaaagt gaattctccc tagatacctc tattcaattc aattccggtc cgaatggata
    78961 gattgtgcta aaggtacaaa ccctttattt tttcgatttt taagaaaaaa atgaactaaa
    79021 ttaaattcaa ttgatttaaa attgattttc ttttgctttt aggtaaatca attgttaagt
    79081 gcttttctat ttcttttcta aaatgcccaa tatccgtttt acatcttcta tgcgaaaatg
    79141 ctcaattttc ataaggtctt cttgactgtt attcaaaagg tcgaataatg tatgtatatt
    79201 ggactttttg agacaattat agatcctggg agacaattct gattggtcaa taaaaatgga
    79261 tttccatgct atttcttttt tctttttctt tagtttagca accctatcgt gaaaagtcaa
    79321 atagggtaaa gaaaccttgt attgattgtt ctctaaatgt aagttttctt ctgccgactg
    79381 gagaaaggga ataaataaat caatcaaatt ccgggaggct tcatgaagtg cttctttagg
    79441 agttaaacct ccatttgtcc atatttctag aaaaaggatc tcttgttttt catttccatt
    79501 tccataagaa tgaatactat gattcgcgtt tcgaacaggc atgaatatag catctatagg
    79561 ataacttccg tcttgaaagt tatttggtat ttttatatta tatcctcgat tcctttcaat
    79621 ttgtaatcca atacaaaaat cagttggttc cgttaggtta gctatatgct gcgtattatc
    79681 aacgatttcc acagaaggtg gtaagaggat gtcttgagca gttacatatc caggaccttt
    79741 gacacaaata agcgcgtcac gagttccata tagattactt ctcaatacaa tttctttcaa
    79801 attcattaaa atttcatgta ctgattcttg aatacctact atggtagaat attcatgcgg
    79861 gattttctca gattttgcgc gtgtaataca tgttccttcg atttctccca gcaaagctct
    79921 tcgcatcgca atgcctattg tgtcggcttg acctttcata agtggagaca gaataaagcg
    79981 tccataataa agacgcttac tgtctgctct ggattcaaca catttccact gtagtgtccg
    80041 agtagatact tttaatttct ctcgaaccat agtaatatta tttgtcagat ttttgagtca
    80101 tttatttctc ttgaaatctc ttcaatgttt atttctacac tcgccttttt ttagggggtc
    80161 tgcagccatt atgtggcata ggggttacat cccttacgaa acttaaaagt ataccgcttc
    80221 gacgaatagc gcgtaatgct gcatctcttc cgagacccgg accttttatc atgacttctg
    80281 ctcgttgcat accttgatct gttactgctc gaatagcatt tcctgctgcg gtttgagcag
    80341 caaaaggtgt ccctcttctt gtccccctga atccacaagt accggcggag gaccaagaaa
    80401 taacccgacc ccgtacatct gtaaccgtca caatggtgtt gttgaaactt gcttgaacat
    80461 gaataacgcc ctttggtatt cgccgtgcac ttttacgtga acccacacgt ccagtcctac
    80521 gtgaaccgct tcttggtata gattttgcca tattttatca tttccgaaat ataagtcaga
    80581 gatatatgga tatatccatt tcatgtcaaa acagatcttt tattttgatt tgttcatcgg
    80641 ttcctttaga gagtcccttt tcgaaagatt atccttgtct ttgtttatgt ctcgggttgg
    80701 aacaaattac tataatgcgt ccccttctac ggatcagtcg gcatttttca caaattttac
    80761 gaacggaggc tcttattttc ataattgtta ttccttaact gaatttcgaa tctactttac
    80821 tgattggaag aaaataagtt tcttgaaatt tttgaaccgt gaattggatc ctcatgaaag
    80881 gaatcttgaa aaaccaccga accaaccgaa ccattcgaat ctttgttgtg gggtctagaa
    80941 attctgcgcc cccccgtttg aatcataatg acttacttaa attttgattc tatctcctgg
    81001 tagtatatgt ataaaagagt gtcggatcct tcctgaaaca gaacttagaa tctgacttca
    81061 ttatttaaac gaaccccgaa cataccattg tgaagtgatt tagtaattaa accttcatga
    81121 atccattttt cttcttttat tccagacaaa ccctccttga agtatcaact aatgtaggaa
    81181 ggcgtgatat tagacaactt ggctttttta ttcgtttttt tcacaaacag gaagttacag
    81241 atacaattcg gatagcagaa aatttaccat atatagcaca aaatttctcc gccgattcct
    81301 tctagccgag ctgctcggtc tgtcattata ccccgagaag tagagagaat tacaatcccc
    81361 atcccgtcta aaattctagg aattcgttga tagttagaat agattcggag accaggtcga
    81421 cttattcgtt ttaaatttaa aagagttcta tatggtcctt tcctattcct tctatgtcgt
    81481 agggttaaaa ccaaaaaata tttgttattt tctacaagtt tccttacgtt ttcgagaaaa
    81541 ccctcttgta aaagtatttt aacaatgttt tgggtcatgt tagtagatgc tattcgaacc
    81601 gttccctttc gatccatgtc agcatttcgt atagaagtta ttatgtcagc aatagtgtcc
    81661 ttacccatga taaactaaaa ttattgttgc ttccgaattt ggatataatc agcatgttct
    81721 ttttttataa aaattattaa agaaaattct taaaagtata tgcgtgagac ataatctact
    81781 aatttatcta ttttatttaa atactatcac tatctcacgg tctcatatta taatacctca
    81841 ggtgctaatg aaactatttt agtaaaattt aactgtctca attcccgggc gatcgcgcca
    81901 aaaactcggg ttccttttgg atttccttct tgatcaatga caactgcagc attgtcatca
    81961 tatcgtatta ttataccgtt atcgcgtttg agttctttac aagtacgtac aattacagct
    82021 ctgatcactt ctgatctttc tagaggcgta tttggtactg cttcttttat cacagcaaca
    82081 ataacatccc caatatgagc atatcggcga ttactagctc ctattattcg aatacacatc
    82141 aattctcgtg ccccgctatt gtctgctaca ttcaaatggg tttgaggttg aatcatatca
    82201 ttttttttta tctgtttttt taatgtaaaa taaagcaaag gacgaagtaa aaaaaaaaaa
    82261 aaagaaagaa aaccctgcaa ttgttttttt tatacacaag acttctttcc tttggttcta
    82321 catttctatc cagaaataat gaattgagtt cttataggca ttttggacgc cgctattgaa
    82381 atagcctttc gagctatatt ttcggctact ccacccattt cataaagtat tctacccggt
    82441 ttaacaacag ctacccaata ttctggggat cctttccctg aacccatacg ggtttccgtg
    82501 ggtcttactg taactggttt gtctggaaat atacgtaccc atatttttcc gccacggcgt
    82561 acatttcgtg tcattgctcg tcgccctgct tcgatttgtc tagatgtaat ccaagtgggt
    82621 tcaagtgctt gaagagcata tctaccgaaa gaaatatgat tacctcgata agatattcct
    82681 ttcattcttc ctctatgttg tttacggaat cttgttcttt ttgggttata gttgatggtt
    82741 ctttttcaat tccatctcta ctacagaact ggacatgaga gtttcttctc atccagctcc
    82801 tcgcgaatga aacgactaaa acagatttta tcaagagata catgtatgaa taatatgctg
    82861 aatcatagga ttctttgaaa ttgcatctaa ttaatcaatt cgttaatcta ttcgaaattt
    82921 gtctagcgtg tttagatatt atttaattaa acatgtattc tatttctaga taatgtcaat
    82981 gtcttttttt ataacgttat cgttataaaa aaatctttct tttgtttttc cttttatcat
    83041 atgggatcga caaaaatgta tcaatctaat aaaaaaaaac tttcgcgggc gaatatttac
    83101 tctttccata tctatttcag ttatagggtt agttcatgac ctctcaaaat aaaagaataa
    83161 aagaggaggt ccctggtttg ttccgccatc ccacccaatg aatcattaag attcattttc
    83221 aatagaatct tctgcattca cgggttatat cgttcccatt gcttctcgat taatggttag
    83281 gtctgaattt tccggcggag tccttttttc ttaagtcaat tttctcagtg tttattggct
    83341 cgaggctctt gatttttttg ttctataagc ggattcatct aattatgcat gaatcattat
    83401 tgaatttatg ctttattaca ctgcgtttta tgagatgact catcgacctt acatattgga
    83461 atcatatatc attgatattt ccgttctctc tttctctcat ccttccactt atccgaatac
    83521 tttttttata ttttgctttc cgacttagaa cttcacaact cataatccga ttggtttttt
    83581 tatctttatg caaaaaaaga tttcagttgc tacaacgata tgtccaatat attatatctt
    83641 tatcttgact ggttctttgg atccagataa tgcgaagcaa tgagttggtt attagcgcta
    83701 tagttattag ttcatactct gggccctggt ccgttttttg aatcctagcc ctaaaaaaac
    83761 caacgagtca cacactaagc atagcaatta tataaaatga tcaatcgaat ttttattgaa
    83821 ccctctagaa ttgcagaatt gctctttttt tgttttgctt gaacataaaa agaataaaag
    83881 ggtttttctt tttttgtcca ttactgggta taatgtaaaa acacgtaaag tcttattatt
    83941 cttcgtctac aaatatccaa attttgattc ctaatacccc gtatatagtt cgaactgtat
    84001 aggaacaata atcaatttta gctccaatgg tttgtagagg aaccctacct tctctgatcc
    84061 attcgacgcg tgcaatttct tttccgtcga tacgtcccgc aatttgtact tgaattcctt
    84121 ttgtattcgc cagctcggtt aattcaatag cttttttcat tgctttgcga aaagaaactc
    84181 tattctttaa ttggccagct ataaattctg caagaatatt agggtgtcca taaggatttg
    84241 caattcgtgt aatagaaatg tttagttttc ggttcgcaca atgaagttct ttttgtacat
    84301 tcatctgcaa ttcttcgact ctccgcggtc tattttctat taagaatttt gggaatccta
    84361 tataaattat gacttgaatt agatcaattc ttttttgaat ctctatccgt gcaattccct
    84421 caacgccaac accggaggat attctcatat ttttttgtac ataattctta atacagtttc
    84481 gtattttttg atcttcttgt agaccttccg aataattttt tggctgtgca aaccaaagag
    84541 aatgatgact ttgtgttgta ccaagtcgga acccaagcgg atttattttt tgtcccataa
    84601 tcccccacca ctatatgtat catgacatgt cagatttttg ttcttttttt tagttatcaa
    84661 tccagatttt tttgagtaca ccatatattc ttcaaattct ttatattctt tatataagga
    84721 tatatctttc aaaacaatag ttatatgaca agtcggtctt tttatcagat aactgcgccc
    84781 tcgagctcga ggttttaatc ttttcacagc agtaccctcg tttacttcgg ttttactaat
    84841 gactaaattt gcttcgttca aactcatatt gtgactagca tttgctgctg cagaataaac
    84901 caatttaaaa atgggataac acgctctata aggcatcagt tctagtatca taaggctttc
    84961 ctcgtaagaa cgcctacgaa tctgatcgat tccccttcgg gctttgtgag cagacataca
    85021 tatatgttga cctaaagcgt atacttctgt agataggttc ttctttctct tctttatcat
    85081 aaggttcacc tcttaccaat gaatctatat tcactttatt aacgacggga tctattatca
    85141 ttttttgcat gtccacggaa atttatagtc ggcgcaaatt cccccaattt atgtcctacc
    85201 atacgatctg ttatataaat aggcaaatgt tcctttccat tatgtatagc gatagtatgg
    85261 ccaaccattg tgggtataat ggtagatgcc cgggaccagg ttattattat ttctttttcc
    85321 gcttttgtat taagtttatc gatttttctt aataaatgat tcgctacaaa agggtttttt
    85381 tttagtgaac gtgtcacagt gaattaactc ctattttttt attttgtaaa ttgtaaaaat
    85441 cattttgatt ttctctccta tttactacgg cggcgaagaa tcaaattatc actatattta
    85501 ttcctttttc tacttcttct tccaagtgca ggataacccc aaggggttgc gggtcttttt
    85561 ctaccaattg gagcccttcc ttcaccaccc ccatgggggt ggtctacagg gttcataact
    85621 actcctctta ctacaggacg cttacctagc caacatttcg atccggctct acccaaactt
    85681 ttctggttca ccccaacatt ccctacttgt ccgactgttg ctgagcagtt tttggatatc
    85741 aaacggacct ccccagaggg taattttaat gcggccgatt taccctcttt tgcaatcagt
    85801 ttcgctacag cacccgcagc tctagctaat tgtccaccct ttccaagtgt gatttctatg
    85861 ttatgtatgg ctgtgcctaa gggcatatcg gttgaagtag attcgtcttt ttgatcaatc
    85921 aaaacccctt cccaaactgt acaagcttct tccaaagcat acggctttct ggatgtagat
    85981 gatgatatct atacagatgg atcttatata tatcatataa tgaagtacca catgagtgga
    86041 tatatagaat ccaaatctgc cgaatcactc atgttctgat cttctacatc ctaggtcttc
    86101 ctgttccgtc atctggctta tgttcttcat gtagcattca gaccgaatga ctctatgaaa
    86161 ttacgtcgat acttccacat attatgggta acgtaggaga cgtctctatt tttcccccgg
    86221 gaaatcttta gaattaccac tgcttagctt tcaattcgcc tctgaccatc aaatcaaatg
    86281 tgaataaccc gtcttcctct ctttgaaaca aggggcgctt ctggttctgt cggcgcttga
    86341 aacaattttg tcttctccat attactatat ctctagagtc aataatttta tatgaggaac
    86401 tactgaactc aatcacttgc tgccgttact cttcagtttt ctgttgaggt ctatcctgta
    86461 gaggtactcg aattggatca gtgatcgatt tctaggtttc gtcgtaaacc taattggtta
    86521 cttccaatta cgtaaatcaa tagttcaaac cgcactcaaa ggtagggcat ttcccatttt
    86581 tataggaact tctgtaccag aaacaatggt atctccaatt atagcccctc tgggatgtaa
    86641 aatatatctc ttctcaccat ccccatagtg tatgagacaa atgtatgcat ttcgattagg
    86701 gtcgtattct atggttacga ttctaccata tatgtctttt tcattccgtc taaaatcgat
    86761 tttacggtat agacgcttat gacctccccc tctatgccct gcggtaatga ttcctctggc
    86821 attacgacct ttaccacaac gatgctgtcc atagatcaaa ttatttcgtg gattggattt
    86881 cacttgactg tctacggctc cattgcgtgt gctcggggta gaagttttgt ataaatgtat
    86941 cgccatgctc ttaagtattt tgatttaagt tcttttcttt ctaagaggtg gaatagaata
    87001 acccggttga agcgtaatga tcatacgtct gtaatgcatt gtatgtccca taatgggtcc
    87061 cattcttcta ccctttcggg ggagttgatg actattcata gctattacct tgacaccaaa
    87121 gaagagttcg acccaatgct ttatttctgt cctagttgat cctgattcga cattagaagt
    87181 atattgattt ttccccaata accgaatact tttgtctgta aatactgcat atttgattcc
    87241 atccataaat ctattttctt ccctatgagt tcgagtctca ataagaatgc tagttcttac
    87301 tgttcatatg ttatgatatg aatataccac accaattcgt tatgtataga tgatgagatt
    87361 ccattgatac agagccaatt ccaatagact tattggaggg tcccattggc gtgcatccag
    87421 taggaattga acctacgaat tcgccaatta tgagttgggc gctttaacca ttcagccatg
    87481 gatgcttagt ggggatcctc gtacatggtg aataaccaaa ttccaattga aatgaaatct
    87541 ttaggataaa tcaatgcaat ttaggaggaa tcaatgaaag gacatcaatt caaatcctgg
    87601 attttcgaat tgagagagat attgagagag gtcaagaatt ctcactattt cttagattca
    87661 tggacccaat tcaattcagt gggatctttc attcacattt ttttccacca agaacgtttt
    87721 ataaaactct tggacccacg aattttgagt atcctacttt cacgcaattc acagggttca
    87781 acaagcaatc gatatttcac gatcaagggt gtagtactat ttgtagtagc gatccttata
    87841 tatcgtatta acaatcgaaa tatggtcgca agaaaaaatc tctatttgac ggggcttctt
    87901 cctataccta tgaattccat tggacccaga aatgatacat tggaagaatc ttttgggtct
    87961 tccaatatca ataggttgat tgtttcgctc ctggatcttc caaaaggaaa aaagatctca
    88021 gagagctttt tcctggatcc gaaagagagt acttgggttc tcccaataac taaaaagtgt
    88081 atcatgcctg aatctaactg gggttcgcgg tggtggagga actggctcgg aaaaaagagg
    88141 gattctggtt gtaagatatc taatgaaacc gtcgctggaa ttgagatctc attcaaagag
    88201 aaagatatca aatatctgga gtttcctttt gtatattata tggatgatcc gatccgcaag
    88261 gaccatggtt gggaattgtt tgatcgtctt tctccgagta agaggcgaaa cataatcaac
    88321 ttgaattcgg gacagctatt cgaaatctta gtgaaagact cgatttgtta tctcatgttt
    88381 gcttttcgtg aaaaaatacc aattgaagtg gagggtttct tcaaacaaca aggagctggg
    88441 tcagctattc aatcaaatga tattgagcgt tttgcccatc tcttctcgag aaacaagtgg
    88501 gctatttctt tgcaaaattg tgctcaattt catatgtggc aattccgcca agatctcttc
    88561 gttagttggg ggaagaatcc gcacgaatcg gattttttga ggaagatatc gagagagaat
    88621 tggatttgct tagacaatgt gtggttggta aacaaggatc gattttttag caaggtacgg
    88681 aatgtatcgt caaatattca atatgattcc acaagatcta gtttcgttca agtaacggat
    88741 tctagccaat tgaaaggatc ttctgatcaa tccagagatc atttcgattc atttagtaat
    88801 gaggattcgg aatatcacac attgatcaat caaagagaga ttcaacaact aaaagaaaga
    88861 tcgattcttt gggatccttc ctttcttcaa acggaacgaa cagagataga atcagaccga
    88921 ttccctaaat gcctttctgg atattcctca atgtcccggc tattcacgga acgtgaaagg
    88981 cagatgaata agcatctgct tccggaagaa atcgaagaat ttcttgggaa tcctacaaga
    89041 tccattcgtt cttttttctc tgacagatgg tcagaacttc atctgggttc gaatcctact
    89101 gagaggtcca ctagagatca gaaattgttg aagaaagaac aagatgtttc ttttgtccct
    89161 tccaggcgat cggaaaataa agaaatagtt aatatattca agataattac gtatttacaa
    89221 aataccgtct caattcatcc tatttcatca gatccgggat gtgatatggt tccgacggat
    89281 gaactggata tggaaagttc caataagatt tcattcttaa acaaaaatca tttatttcat
    89341 ctattccatg accggaacag gggggaatac acgttacacc acgattttga atcagaagag
    89401 agatttcaag aaatggcaga tctattcact ctatcaataa ccgagccgga tctggtgtat
    89461 cataagggat tttccttttc tattgattcc tacggattgg atcaaaaact attcttgaat
    89521 gaggtattca actccaggga tgaatcgaaa aagaaatctt tattggttct acctcctatt
    89581 ttttatgaag agaatgaatc tttttatcga aggatcagaa aaaaatgggt ccggatctcc
    89641 tgcgggaatg atttggaaga tccaaaacca aaaatagtgg tatttgctag caacaacata
    89701 atggaggcag tcaatcaata tagattgatc cgaaatcgga ttcaaatcca atatagcacc
    89761 tatgggtaca taagaaatgt attgaatcga ttctttttaa tgaatagatc cgatcgcaac
    89821 ttcgaatatg gaattcaaag ggatcaaata ggaaatgata ctctgaatca tagaactata
    89881 atgaaatata cgatcaacca acatttatcg aatttgaaaa agagtcagaa gaaatggttc
    89941 gatcctctta ttttgatttc tcgaaccgag agattcatga atcgggatcc taatgcatat
    90001 agatacaaat ggtccaatgg gagcaagaat ttccaggagc atttggaaca ttccgtttct
    90061 gagcagaaga gccattttca agtagtgttc gatcgattac gtattaatca atattcgatt
    90121 gattggtctg aggttatcga caaaaaagat ttgtctaagt cacttcgttt ctttttgtcc
    90181 aagttccttc tctttttgtc caagttgctt ttctttttgt ctaactcact tccttttttc
    90241 tttgtgagtt tcgggaatat ccccattcat aggtctgaga tccacatcta tgaattgaaa
    90301 ggtccgaatg atcaactctg caatcagttg ttagaatcaa taggtcttca aatcgttcat
    90361 ttgaaaaaat tgaaaccctt cttattggat gatcataata cttcccaaaa atcgaaattc
    90421 ttgatcaatg gagggataat atcaccattt ttgttcaata agataccaaa gtggatgatt
    90481 gactcattcc atactagaaa taatcgcagg aaatcttttg ataacacgga tttctatttc
    90541 tcaatgatat ccgacgatca agacaattgg ctgaatcctg tgaaaccatt tcatagaagt
    90601 tcattgatat cttcttttta taaagcaaat cgacttcgat tcttgaataa tccacaacgc
    90661 ttccgcttct attgtaacaa aagattcccc ttttatgtgg aaaaggcccg tatcaaaaat
    90721 tatgatttta cgtatggaca attcctccat atcttgttca ttcgcaacaa aatattttct
    90781 ttgtgcggcg gtaaaaaaaa acatgctttt ttggagagag atactatttc accaatcgag
    90841 tcacaggtat ctaacatatt catacctaac gattttccac aaagtggtga cgaaaggtat
    90901 aacttgtaca aatctttcca ttttccaatt cgatccgatc tattagttcg tagagctatt
    90961 tactcgatcg cagccatttc tggaacacct ctaacagagg gacaaatagt caattttgaa
    91021 agaacttatt gtcaacctct ttcagatatg aatctatctg attcagaaga gaagaacttg
    91081 cctcagtatc tcaatttcaa ttcaaacatg ggtttgattc acactccatg ttctgagaaa
    91141 tatttaccgt ccgaaaagag gaaaaaacgg agtctttgtc taaagaaatg cgttgagaaa
    91201 gggcagatgt atagaacctt tcaacgagac agtgcttttt taactctctc aaaatggaat
    91261 ctattccaaa catatatgcc atggttcctt acttcgacag ggtacaaata tctaaatttg
    91321 atatttttag atactttttc agacctattg ccggtactaa gtagcagtca aaaatttgta
    91381 tccatttttc atgatattat gcatggatca gatatatcat ggcgaattct tcagaaaaaa
    91441 ttgtgtcttc cacaatggaa tctgataagt gagatttcga gtaagtgttt acataatctt
    91501 cttctgtccg aagaaatgat tcatcgaaat aatgagtcac cattgatatc gacacatctg
    91561 agatcgccaa atgttcggga gttcctctat tcaatccttt tccttcttct tgttgctgga
    91621 tatctcgttc gtacacatct tctctttgtt tcccgagcct atggtgagtt acagacagag
    91681 ttcgaaaagg tcaaatcttt gatgattcca tcatacatga ttgagttgcg aaaacttctg
    91741 gataggtatc ccacatctga acggaattct ttctggttaa agaatctttt tctagttgct
    91801 ctggaacaat taggagattt tctagaagaa atacggggtt ctgcttttgg cggcaacatg
    91861 ctatggggtg gtggtcccgc tgatggggtt aaatcaatac gttctaagac gaaagatttg
    91921 aatatcaatc tcatcgatat catcgatctc ataagtctca taccaaatcc catcaatcga
    91981 atcacttttt cgagaaatac gagacatcta agtcatacaa gtaaagagat ccattcattg
    92041 ataagaaaaa gaaaaaaggt gaacggtgat tggattgatg ataaaataga atcctgggtc
    92101 gcgaacggtg attcgattga tgataaagaa agagaattct tggttcagtt ctccacctta
    92161 acgacagaaa aaaggattga tcaaattcta ttgagtctga ctcatagtga tcatttatca
    92221 aagaatgact ctggttatca aatgattgaa cagccgggaa caatttactt acgatactta
    92281 gttgacattc ataaaaagca tttaatgaat tatgagttca attcaccctg tttagcagaa
    92341 agacggatat tccttgctca ttatcagaca atcacttatt cacaaacttc gtgtggggct
    92401 aatagttttc atttcccatc tcatggaaaa cccttttcgc tccgcctagc cctatccccc
    92461 tctaggggta ttttagtgat aggttctata ggaaccgggc gctcccattt ggtcaaatac
    92521 ctagcgacaa actcctatgt tcctttcatt acagtatttc tgaacaagtt cctggatacc
    92581 aagcctaaag gttttcttat tgatgatatc gatattgatg atagtgacga tattgatgct
    92641 agtgacgata tcgatcgtga ccttgatacg gagctggagc ttctaactat gatgaatgcg
    92701 ctaactatcg atatgatgtc ggaaataggc cgattttata tcacccttca attcgaatta
    92761 gcaaaagcaa tgtctccttg cataatatgg attccaaaca ttcatgatct ggatgtgaat
    92821 gagtcgaatg acttatccct cggtctatta gtgaactatc tctccaggga ttgtgaaaga
    92881 tgttccacta gaaatattct tgttattgct tcgactcata ttccccaaaa agtggatccc
    92941 gctctaatag ccccgaataa attaaataca tgcattaaga tacgaaggct tcttattcca
    93001 caacaacgaa agcacttttt cactctttca tatactaggg gatttcactt ggaaaagaaa
    93061 atgttccata ctaatggatt cgggtccata accatgggtt ccaatgcacg agatcttgta
    93121 gcacttacca atgaggccct atcgattagt attacacaga agaaatcaat tatagacact
    93181 aatacaattc gatccgctct tcatagacaa acttgggatt tgcgatccca ggtaagatcg
    93241 gttcaggatc atgggatcct tttctatcag ataggaaggg ctgttgcaca aaatgtactt
    93301 ctaagtaatt gccccataga tcctctatct atctatatga agaagaaatc atgtaacgaa
    93361 ggggattctt atttgtacaa atggtacttc gaacttggaa cgagcatgaa gaaattaacg
    93421 atacttcttt atcttttgag ttgttctgcc ggatcggtcg ctcaagacct ttggtctata
    93481 cccggacccg atgaaaaaaa cgggatcact tcttctggac tcgttgagaa tgattctgat
    93541 ctagttcatg gcctattaga agtagaaggc gctctggtgg gatcctcacg gacagaaaaa
    93601 gattgcagtc ggtttgataa tgatcgagtg acattgcttc ttcggcccga accaaggaat
    93661 cccttagata tgatgcaaaa tggatcttgt tctatcgttg atcagagatt tctctatgaa
    93721 aaatacgaat cggagtttga agaaggggaa ggagaaggag tcctcgaccc gcaacagata
    93781 gaggaggatt tattcaatca catagtctgg gctcctagaa tatggcgccc ctggggcttt
    93841 ctatttgatt gtatcgaaag gcccaattca ttgggatttc cctatcgggc ggggtcattt
    93901 cggggcaagc ggatcattta tgatgaaaag gatgagcttc aagagaatga ttcggagttc
    93961 ttgcagagta gaaccatgca gtaccagaca cgagatagat cttccaaaga acaaggcttt
    94021 tttcgaataa gccaattcat ttgggaccct gcggatccac tctttttcct attcaaagat
    94081 cagccccttg tctctgtgtt ttcacatcga gaattctttg cagatgaaga gatgtcaaag
    94141 gggcttctta cttccgaaac agatcctcct acatctatat ctaaacgctg gtttatcaag
    94201 aatacgcaag aaaagcactt cgaattgttg attcatcgcc agagatggct tagaaccaat
    94261 agttcattat ctaatggatt tttccgttct aatactccat ccgagagtta tcagtattta
    94321 tcaaatctgt tcctatctaa cggaacgcta ttggatcaaa tgacaaagac attgttgaga
    94381 aaaagatggc ttttcccgga tgaaatgaaa attggattca tgtaacagga gaaaggtttc
    94441 ccattactta gccggaaaga tatgcggcca tgaaataggg attaagtgga acataattga
    94501 ctgggtggta gagtcgtgga aacaccagtt tcttccatat tttggacctt agctccatgg
    94561 aacaatatgc tactgctgaa acatagaaga attgaaatct tagatcaaaa cactatgtat
    94621 ggatggtatg aactgcttaa acaagaattc ttgaacagcg aaccaccaga gctattacta
    94681 aaaacggact atgtaatgta ctttatctgc tgggttacag gcgggcattt taccagaggt
    94741 ttatattgta tcaatctacc cttgtgtgat tcctgttgaa gcatatactc ggggggtggg
    94801 tgcagggcgg acgatttcaa agcggactcc ccattcatta gatagagaag atccccaaga
    94861 tttcgcgatc cgctgccgaa cttattccaa ttccaagatc tcggatcgaa tcggtatatc
    94921 aataccgatt cgatccgaga tctcttattg aattgctcat tcaatgagca ttctcaatat
    94981 tatgccttga agaggactcg aacctccacg ctctttagca cgagattttg agtctcgcgt
    95041 gtctaccatt tcaccaccaa ggcgtcttga aagtgaatcg tattccatga agatgatatc
    95101 tatctagtgt gatgtatgga atatatgaca aaggtggagt gttggagtat ttctattgat
    95161 cggtcatgtc atataggccc caatcggaca tccaattgct tcgatttgaa ttatccggag
    95221 gatgccttat atattatcta tattaatatt atatcaaaaa gatggacaat caaaccgatt
    95281 tctcgattca atagaagccc aaagaggtga ataaggtccc aaataacgag agatatggaa
    95341 aaagcaggtc cgattacgcc tattcctaat cctaaatgga atgtaacgac gtagggatcc
    95401 atatggaaac atagtatcta tttagatacg ctcgaatgac cccttctcat aatgagaatc
    95461 ctattccggt ctggtccggt atggaatgaa cttataatca tggaatcgac tcgatcatca
    95521 gattatagat tataagttca taaccctagc ccattcccat tttgggcgga acagatctac
    95581 taattctttg attccagtta gtaagaggga tcttgaacta agaaatcgat tctagaagct
    95641 aactagaagc taaaaaaggg tatcctgagc aattgcaata atcgggttca ttgatattcc
    95701 tggtatagta gatgctatca cacatacaat catactcaat tcgatggaat tgtttgatct
    95761 taaaggggat cttctataat ttcgcacgtg aggggttatt tcttggtttc gtccagtcat
    95821 taataacttg attattttta gataatagta gatagaaaca acgctcgtaa ggagtcctat
    95881 tgaaaccaag aaatataggc ctgcctgcca tccacaccag aataaataga gttttccgaa
    95941 aaaacctgct agtggaggaa gacctcctag ggataagaga catagagcta aagagagagc
    96001 caaaaaagga tcttttgtgt ataatcccgc ataatctcga atgttatcag ttccggtacg
    96061 tagaccaaat gatacaatgc aagcaaaagt tcctagattc atggagatat agaacagcat
    96121 ataagttatc atgctcgcat atccaccatt tgagtctcca acaattattc caataattac
    96181 atatccgatt tgacctatgg acgaatatgc aagcatacgt ttcatgcttg tttgagtaat
    96241 agcaatgaga ttccccaata tcatgctaag aatagctagg atttccagaa gaagatgcca
    96301 ttcgtttgat gagaaataaa aaggaatatc gaaaattcga gtggctgaag ctgaagcagc
    96361 tactttcgaa gtaacagaaa gaaaagcaac gactggagtg ggagagtcag agtcgaaaag
    96421 aggattcctc acttctttct ctcattcaaa accgtgcatg agactttcat ctcgcacggc
    96481 tcctaagtga taaaagtaaa gaagaactca tcttctttct tttttgatta ccttcctcgc
    96541 gtatgtataa gatcgaatcc attcgatttc gaaaaaggat tactaatcct taacttttcg
    96601 aggaatcctt catcagtggt tgtgaatgac tgatttttct caatcttttc gaccttggtt
    96661 ccgtaggagc aagtcagaaa gattgagaaa tagaaccatc tgatttgatt cgttctcaat
    96721 agccatgaga tgatcatctt agggtgatcc ttttgtcgac ggatgctcct attacactcg
    96781 tagtctctga aggatgagaa ccaactctgt agcatctaca tcgagaattc aagtattgta
    96841 tacgtcatta gtccgatcct ttgtaggaac tacccgtaat aacgaacttg caaaatggat
    96901 ctgtttatca taaagagatt tgttgttcct gaccctgctt caccttaatt gttatttgaa
    96961 caagtataaa gttatgtctt ggtccgagtg gggatagcat ttctcttctg catgtccatg
    97021 aagttttgaa aaatccaaac atctcagaga tatatagaga ggtaggaatt tttcgaacga
    97081 accgcactcc ttcgtatacg tcaggagtcc attgatgaga aggggctggg gaaagcttga
    97141 acccaattcc tacagtgatg aatataagcg caattgaaat tcctggggag ttatacattt
    97201 gtgtattgat aagaccattc actatttctt gaagctcgat ctctcccccg gatgaaccat
    97261 atagccaaga gaaaccatga accagaatag aagagcttgc cccacccatg agtaaatatt
    97321 tcatagtagc ctcattagac cgtacgtctt tcttggtata tccagataat aggtaggagc
    97381 ataaactgaa acattctgga gctacaaaga tagttattaa atcgttagca ccgcataaaa
    97441 acattcctcc tagagtagct gttaatatga ataacagaaa ctccgttata gccatttctg
    97501 tacattcaat gtactccacg gatagaggaa tacatagagt tgaacatagt aaaataagaa
    97561 attgaaagat ttcgttgaaa ttgttcgttt ggaaatttcc cgaaaagcta atcataggtt
    97621 cttctctcca tcggaacaat agggccgtta tgctcattac taaacttgtt gaagagatga
    97681 aatagaacca aggtatatct ttttgatcag aggttgaatc gatcatcaga agaataatta
    97741 ggccaaaaat taggatacat tctgggaaaa taaaacttcc atcgaagaga agaaaatgaa
    97801 aggctttcat aaaaattctc gtagaatcga gaatgaagtt ttcattctgt acatgccaga
    97861 tcatgaatta gtaactgcat ccaatctcca aaaaaatccc aattgtttcg aactttctat
    97921 ttttggaatg gaatatttac ggaatctcca tgaataggat caaaccttat tccatggtat
    97981 ttacatgaga ttcctctttc ttattcttaa gcaagtcccc gagagggctt agttgatcca
    98041 tgatttctgt ttcatctttc gtttcctttt cgtttgtttc gagaaatata tcgatcaatt
    98101 ccgattcttt ctttttcttt tttctattga ttcttttccg atcgagatgt atggatccat
    98161 ggatctatgt gtctatatag accctgttca tggattaacg aaaatgtgca aaagctctat
    98221 ttgcctctgc cattctatga gtctcttcct ttttgcgtat ggcatcgcca ctccctttgg
    98281 cagcatccac taattcggaa cttaatttga aagtcatatt tcgacccgga cgttttcggg
    98341 atgcccctaa taaccaacga acggcaagtg cttttccttg tgcggatcct atttcaatgg
    98401 gaacttgatg agtcgatccg cctacacgtc ttgcttttac tgctatatcg ggagttactc
    98461 cacgtattgc ttgacgtaaa acggatagtg gatttttttc tgtcttttgt tgaatctttt
    98521 tcaaggctcg atagataatt tgataagcca atgatttttt tccgtgtttc agaatacggt
    98581 taaccaacat gttaactaat cgattacgat aaattggatc ggattttgca gttttttctt
    98641 ctgtagtacc tcgacgtgac atgagcgcga aaggggttca agaatccgtt ttctttttat
    98701 aagggctaaa atcatttatt ttggcttttt gaccccatat tgtagggtgg atctcgaaag
    98761 atatgaaaga tctccctcca agccgtacat acgactttca tcgaatacgg ctttccacag
    98821 aattccatac tcgatctcat agatacatat ggaattctgt ttactcactt taaattgagt
    98881 atccgtttcc cccccctttc ctgctaggat tggaaatcct gtattttaca tatccatacg
    98941 attgagtcct tgggtttccg aaatagtgta aatagtgtaa aaagaagtgc ttcgaatcat
    99001 tgctatttga cccggacctg ttctaaaaaa gtcgagacat ttcgaattgt ttgttgacac
    99061 ggacaaagtc agggaaaact tctgaaatta tttcaatatt ggaccttgga catataatag
    99121 ttccgaatcg aatctcttta gaaagaagat cttttgtctc acggtagcct gctccagtcc
    99181 ccttacgaaa ctttcgttat tgggttagcc atacacttca catgtttcta gcgattcaca
    99241 tggcatcatc aaatgataca agtcttggat aagaatctac aacgcactag aacgcccttg
    99301 ttgacgatcc tttactccga cagcatctag ggttcctcga acaatgtgat atctcacacc
    99361 gggtaaatct ttaaccctcc cccctcttac taagactaca gaatgttctt gtgaattatg
    99421 gccaatacca ggtatataag cagtgatttc aaacccagag gttaatcgta ctctggcaac
    99481 tttacgtaag gcagagtttg gttttttggg ggtgatagtg gaaaagttga cagataagtc
    99541 acccttactg ccactctaca gaaccgtaca tgagattttc gcctcatacg gctcctcgtt
    99601 caattctttc gaagtcatcg ggtccttttc ctcgttcgat aatctcctcc cttcttccac
    99661 tccgtcccga agagtaacta ggaccaattc agtcacgttt tcatgttcca attgaacact
    99721 ttcctttttt gattattctc aaaggagaag attattctct ttttaacaaa catctgcgga
    99781 tccaatcaca cgatcttata ataagaacaa gagatctttc tcgatcaatc cctttgcccc
    99841 tcattcttcg agaatcagaa agatcctttt caagtttgaa tttgttcatt ttgaatctgg
    99901 gttcttctac tttattttta tttacttatt tctttattat tttttttccc tctcttttct
    99961 ttttttattt cttttttttt ttattttatt cccttccatc attccttaag tcccataggt
   100021 ttgatcctat cgaatctgat ccattttctc attgagcgaa gggtacgaaa taaatcggat
   100081 ttctttttcg atcaaaagta ctatgtgaaa tcttcggttt tttcctcttt ctctatccct
   100141 atcccatagg tacagcattt gaatccatag agaaccgttt cttctgtatc tatatgaatc
   100201 gatattattc cattccaatt ccttcccgat acctcccaag gaaaatcccg aattggatcc
   100261 caaattgacg ggttagtgtg agcttatcca tgcggttatg cactcttcga atgggaatcc
   100321 attttctgaa agatcctggc tttcgtgctt tggtgggtct ccgagatcct ttcgacgacc
   100381 tatgttgtgt tgaagggata tctatatgat ccgatcgatt gcgtaaagcc cgcggtagca
   100441 acggaaccgg ggaaagtata cataagtata cagaaaagac agttcttttc tattctatta
   100501 gtattttgat tctattagta ttagattagt attagttagt tatcccggct cagtgagtcc
   100561 tttcttccgt gattaactgt tggcaccagt cctacatttt gtctctgtgg accgaggaga
   100621 aagggggctc ggcgggaaga ggattgtacc atgagagaag caaggaggtc aacctctttc
   100681 aaatatacaa catgcattct ggcaatgcaa tggagttgga ctttcatctt catgcgaatg
   100741 aatcatcttt tccacggagg caaatctttg cctgctaggc aagaggatag caagttcaaa
   100801 attctgtttc ggtagacatg tatttctatt actatgaaat tcataaatga agtagttaat
   100861 cgttttgtca atttttcggg gtcttaaagg ggcgtggaaa gacataagaa ctcttgaatg
   100921 gaaatcgaaa agagatggaa ctccggttcc ttcggaaatg gtaagatctt tggcgcaaga
   100981 agaaggggtt gatccgtatc atcttgactt ggttctgatt tcgctatttt tttaagaata
   101041 ccgcttctcc tacccgtatc gaatagaact tcttcatgta aaacctgctt gatttagatc
   101101 gggagaatcg tacggtttta tgaaagcatg tgctatggtt cgaatccgta gtcaatccta
   101161 tttctaggag cagttgacaa ttgaatccaa tttttcccat tccattcatt tcgtatccgt
   101221 aatagtgcga aaggaaggcc cggttccaag ttgttcaaga atagtggcgt tgagtttctc
   101281 gaccctttgc cttaggatta gtcagttcta tttcttggtg ggggcaggga agggatataa
   101341 ctcagcggta gagtgtcacc ttgacgtggt ggaagtcatc agttcgagcc tgattatccc
   101401 taaacccaat atgagttgtg ggtttttcta ttttgacttg cccccccgcc gtgatcgaat
   101461 aagaatggat aagaggctcg tgggattgac gtgagggggt agggatggct atatttctgg
   101521 gagcgaactc caggcgaata tgaagcgcat ggatacaagt tatgccttgg aatgaaagac
   101581 aattccgaat cagctttgtc tacgaacaag gaagctataa gtaatgcaac tatgaatctc
   101641 atggagagtt cgatcctggc tcaggatgaa cgctggcggc atgcttaaca catgcaagtc
   101701 ggacgggaag tggtgtttcc agtggcggac gggtgagtaa cgcgtaagaa cctgcccttg
   101761 ggaggggaac aacagctgga aacggctgct aataccccgt aggctgagga gcaaaaggag
   101821 gaatccgccc gaggaggggc tcgcgtctga ttagctagtt ggtgaggcaa tagcttacca
   101881 aggcgatgat cagtagctgg tccgagagga tgatcagcca cactgggact gagacacggc
   101941 ccagactcct acgggaggca gcagtgggga attttccgca atgggcgaaa gcctgacgga
   102001 gcaatgccgc gtggaggtag aaggcccacg ggtcgtgaac ttcttttccc ggagaagaag
   102061 caatgacggt atctggggaa taagcatcgg ctaactctgt gccagcagcc gcggtaatac
   102121 agaggatgca agcgttatcc ggaatgattg ggcgtaaagc gtctgtaggt ggctttttaa
   102181 gtccgccgtc aaatcccagg gctcaaccct ggacaggcgg tggaaactac caagctggag
   102241 tacggtaggg gcagagggaa tttccggtgg agcggtgaaa tgcgtagaga tcggaaagaa
   102301 caccaacggc gaaagcactc tgctgggccg acactgacac tgagagacga aagctagggg
   102361 agcgaatggg attagatacc ccagtagtcc tagccgtaaa cgatggatac taggcgctgc
   102421 gcgtatcgac ccgtgcagtg ctgtagctaa cgcgttaagt atcccgcctg gggagtacgt
   102481 tcgcaagaat gaaactcaaa ggaattgacg ggggcccgca caagcggtgg agcatgtggt
   102541 ttaattcgat gcaaagcgaa gaaccttacc agggcttgac atgccgcgaa tcctcttgaa
   102601 agagaggggt gccttcggga acgcggacac aggtggtgca tggctgtcgt cagctcgtgc
   102661 cgtaaggtgt tgggttaagt cccgcaacga gcgcaaccct cgtgcttagt tgccaccgtt
   102721 gagtttggaa ccctgagcag actgccggtg ataagccgga ggaaggtgag gatgacgtca
   102781 agtcatcatg ccccttatgc cctgggcgac acacgtgcta caatggccgg gacaaagggt
   102841 cgcgatcccg cgagggtgag ctaactccaa aaacccgtcc tcagttcgga ttgcaggctg
   102901 caactcgcct gcatgaagcc ggaatcgcta gtaatcgccg gtcagccata cggcggtgaa
   102961 ttcgttcccg ggccttgtac acaccgcccg tcacactatg ggagctggcc atgcccgaag
   103021 tcgttacctt aaccgcaagg aggggggtgc cgaaggcagg gctagtgact ggagtgaagt
   103081 cgtaacaagg tagccgtact ggaaggtgcg gctggatcac ctccttttca gggagagcta
   103141 atgcttgttg ggtattttgg tttgacaccg cttcacaccc aaaacgaagc gagctacgcc
   103201 tgagttaaac ttggagatgg aagtcttctt tcgtttctcg acggtgaagt aagaccaagc
   103261 ccatgagctt attatcctag gtcggaacaa gttgatagga tccccctttt acgcccccat
   103321 gtccctcccg tgtggcgaca tgggggcgta aaaaggaaag agagggatgg ggtttctctc
   103381 gcttttggca tagtgggccc ccagcgggag gcccacacgc cgggctatta gctcagtggt
   103441 agagcgcgcc cctgataatt gcgtcgttgt gcctgggctg tgagggctct cagccacatg
   103501 gatagttcaa tgtgctcatc agcgcctgac cctgagatgt ggatcatcca aggcacatta
   103561 gcatggcgta cttctcctgt tcgaaccggg ggtttgaaac caaactcctc ctcaggagga
   103621 tagatggggc gattcaggtg agatccaatg tagatccaac tttctattca ctcgtgggat
   103681 ccgggcggtc cgggggggac taccacggct cctctcttct cgataatcca tacatccctt
   103741 atcagtgtat ggacagctat ctctcgagca caggtttagg ttcggcctca atgggaaaaa
   103801 aaaaatggag cacctaacaa cgtatcttca cagaccaaga actacgagat cgcccctttc
   103861 atttcattct ggggtgacgg agggatcgta ccattcgagc ctttttttca tgcttttccc
   103921 ggaggtctgg agaaagctgc aatcaatagg attttcctaa tcctcccttc ccgaaaggaa
   103981 gaacgtcaaa ttctttttcc ttttcctttc cgcagggacc aggggattgg atctagccgt
   104041 aagaagaatg cttggctgat aaataactca cttcttggtc ttcgaccccc tcagtcacta
   104101 cgaatgcccc cgatcggtgc aatgggatgt gtctatttat ctatctcttg actcgaaatg
   104161 ggagcaggtt tgaaaaagga tcttagagtg tctagggttg gccgggaggg tctcttaacg
   104221 ccttcttttt tcttctcatc ggagttattt cacaaatact tgccatggta aggaagaagg
   104281 ggggaacaag cacacttgga gagcgcagta caacggagag ttgtatgctg cgttcgggaa
   104341 ggatgaatcg ctcccgaaac ggaatctatt gattctctcc caattggttg gaccgtaggt
   104401 gcgatgattt acttcacggg cgaggtctct ggttcaaatc caggatggcc cagctgcgcc
   104461 aaggaaaaga atagaagaag catctgactc cttcatgcat gctccacttg gctcgggggg
   104521 atatagctca gttggtagag ctccgctctt gcaattgggt cgttgcgatt acgggttgga
   104581 tgtctaattg tccaggcggt aatgatagta tcttgtacct gaaccggtgg ctcacttttt
   104641 ctaagtaatg gggaagagga ccgaaacatg ccactgaaag actctactga gacaaagatg
   104701 ggctgtcaag aatgtagaag aggtaggatg ggcggttggt cagatctagt atggattgta
   104761 catggacggt agttggagtc ggcggctctc ttagggttcc ctcatctggg atccctgggg
   104821 aaggggatca agttggccct tgcgaacagc ttgatgcact atctcccttc aaccctttga
   104881 gcgaaatgcg acaaaaggaa ggaaaatcca tggaccgacc ccatcgtctc caccccgtag
   104941 gaactacgag atcaccccaa ggatgccttc ggtatccagg ggtcgcggac cgaccataga
   105001 accctgctca ataagtggaa tgcattagct gtccactctc aggttgggca gtaagggtcg
   105061 gagaagggca attactcatt cttaaaacca gcattcttaa gaccaaagag tcggggcgga
   105121 aaagggggga aagccctccg ttcctggttc tcctgtagct ggatcctccg gaaccacaag
   105181 aatccttagt tagaatggga ttccaactca gcaccttttc ttttgagatt ttgagaagag
   105241 ttgctctttg gagagcacag tacgatgaaa gttgtaagct gtgttcgggg gggagttatt
   105301 gtctatcgtt ggcctctatg gtagaatcag tgggggcctg agaggcggtg gtttaccctg
   105361 tggcggatgt cagcggttcg agtccgctta tctccaactc gtgaacttag ccgatacaaa
   105421 gaatatgata gcacccaatt tttccgattc ggcagttcga tctatggttt atcattcatg
   105481 gacgttgata agatccttcc atttagcagc accttaggat ggcatagcct taaagtaaag
   105541 ttaagggcga ggttcaaaca aggaaaggct tacggtggat acctaggcac ccagagacga
   105601 ggaagggcgt agtaagcgac gaaatgcttc ggggagttga aaataagcgt agatccggag
   105661 attcccgaat aggtcaacct ttcgaactgc tgctgaatcc atgggcaggc aagagacaac
   105721 ctggcgaact gaaacatctt agtagccaga ggaaaagaaa gcaaaagcga ttcccgtagt
   105781 agcggcgagc gaaatgggag cagcctaaac cgtgaaaacg gggttgtggg agagcaatac
   105841 aagcgtcgtg ctgctaggcg aagcggtgga gtgctgcacc ctagatggcg agagtccagt
   105901 agccgaaagc atcactagct tacgctctga cccgagtagc atggggcacg tggaatcccg
   105961 tgtgaatcag caaggaccac cttgcaaggc taaatactcc tgggtgaccg atagcgaagt
   106021 agtaccgtga gggaagggtg aaaagaaccc ccatcgggga gtgaaataga acatgaaacc
   106081 gtaagctccc aagcagtggg aggagaccag ggctctgacc gcgtgcctgt tgaagaatga
   106141 gccggcgact cataggcagt ggcttggtta agggaaccca ccggagccgt agcgaaagcg
   106201 agtcttcata gggcacttgt cactgcttat ggacccgaac ctgggtgatc tatccatgac
   106261 caggatgaag cttgggtgaa actaagtgga ggtccgaacc gactgatgtt gaagaatcag
   106321 cggatgagtt gtggttaggg gtgaaatgcc actcgaaccc agagctagct ggttctcccc
   106381 gaaatgcgtt gaggcgcagc agttgactgg acatctaggg gtaaagcact gtttcggtgc
   106441 gggccgcgag agcggtacca aatcgaggca aactctgaat actagatatg acctcaaaat
   106501 aacaggggtc aaggtcggcc agtgagacga tgggggataa gcttcatcgt cgagagggaa
   106561 acagcccgga tcaccagcta aggcccctaa atgaccgctc agtgataaag gaggtagggg
   106621 tgcagagaca gccaggaggt ttgcctagaa gcagccaccc ttgaaagagt gcgtaatagc
   106681 tcactgatcg agcgctcttg cgccgaagat gaacggggct aagcgatctg ccgaagctgt
   106741 gggatgtaaa aatgcatcgg taggggagcg ttccgcctta gagggaagca cccgcgcgag
   106801 cggcggtgga cgaagcggaa gcgagaatgt cggcttgagt aacgcaaaca ttggtgagaa
   106861 tccaatgccc cgaaaaccca agggttcctc cgcaaggttc gtccacggag ggtgagtcag
   106921 ggcctaagat caggccgaaa ggcgtagtcg atggacaaca ggtgaatatt cctgtactac
   106981 cccttgttgg tcccgaggga cggaggaggc taggttagcc gaaagatggt tatcggttca
   107041 aggacgcaag gtgcccctgc tttttcaggg taagaagggg tagagaaaat gccccgagcc
   107101 aatgttcgag taccaggcgc tacggcgctg aagtaaccca tgctatactc ccaggaaaag
   107161 ctcgaacgac cttcaacaaa agggtacctg tacccgaaac cgacacaggt gggtaggtag
   107221 agaataccta ggggcgcgag acaactctct ctaaggaact cggcaaaata gccccgtaac
   107281 ttcgggagaa ggggtgcctc ctcacaaagg gggtcgcagt gaccaggccc gggcgactgt
   107341 ttaccaaaaa cacaggtctc cgcaaagtcg taagaccatg tatgggggct gacgcctgcc
   107401 cagtgccgga aggtcaagga agttggtgac ctgatgacag gggagccggc gaccgaagcc
   107461 ccggtgaacg gcggccgtaa ctataacggt cctaaggtag cgaaattcct tgtcgggtaa
   107521 gttccgaccc gcacgaaagg cgtaacgatc tgggcactgt ctcggagaga ggctcggtga
   107581 aatagacatg tctgtgaaga tgcggactac ctgcacctgg acagaaagac cctatgaagc
   107641 ttcactgttc cctgggattg gctttgggct tttcctgcgc agcttaggtg gaaggcgaag
   107701 aaggcctcct tccggggggg cccgagccat cagtgagata ccactctgga agagctagaa
   107761 ttctaacctt gtgtcaggac ctacgggcca agggacagtc tcaggtagac agtttctatg
   107821 gggcgtaggc ctcccaaaag gtaacggagg cgtgcaaagg tttcctcggg ccggacggag
   107881 attggccctc gagtgcaaag gcagaaggga gcttgactgc aagacccacc cgtcgagcag
   107941 ggacgaaagt cggccttagt gatccgacgg tgccgagtgg aagggccgtc gctcaacgga
   108001 taaaagttac tctagggata acaggctgat cttccccaag agctcacatc gacgggaagg
   108061 tttggcacct cgatgtcggc tcttcgccac ctggggctgt agtatgttcc aagggttggg
   108121 ctgttcgccc attaaagcgg tacgtgagct gggttcagaa cgtcgtgaga cagttcggtc
   108181 catatccggt gtgggcgtta gagcattgag aggacctttc cctagtacga gaggaccggg
   108241 aaggacgcac ctctggtgta ccagttatcg tgcccacggt aaacgctggg tagccaagtg
   108301 cggagcggat aactgctgaa agcatctaag tagtaagccc accccaagat gagtgctctc
   108361 ctattccgac ttccccagag cctctggtag cacagccgag acagcgacgg gttctctgcc
   108421 cctgcgggga tggagcgaca gaagttttga gaattcaaga gaaggtcacg gcgagacgag
   108481 ccgtttatca ttacgatagg tgtcaagtgg aagtgcagtg atgtatgcag ctgaggcatc
   108541 ctaacagacc ggtagacttg aaccttgttc ctacatgacc cgatcaattc gatcaggcac
   108601 tcgccatcta ttttcattgt tcaactcttt gacaacatga aaaaaccaaa agctctgccc
   108661 tccctctcta tcggatggaa gggcagaggc ctttggcgtc ccctccagtc aagaattggg
   108721 gcctcacaat cactagccaa tatgcttttc tcgcatgcct ttcttcgttc atggttcgat
   108781 attctggtgt cctaggcgta gaggaaccac accaatccat cccgaacttg gtggttaaac
   108841 tctactgcgg tgacgatact gtaggggagg tcctgcggaa aaatagctcg acgccaggat
   108901 gataaaaagc ttaacacctc tcgttcttat tccctttgca atatgaaaaa aaaaaaatga
   108961 aaaatgcaaa agtcgtctta ttcaaaaccc caattatgaa atcccttctc ccccacttca
   109021 cacctagtaa cgcaccgtgt tcttatagag agaaaggtgc tttcacatct tcttaacccg
   109081 aaatggctga ggagaggaaa ggttcctttt ttttagggta cttccgggaa cagatccagt
   109141 ggagacgggg cggggcctgt agctcagagg attagagcac gtggctacga accacggtgt
   109201 cgggggttcg aatccctcct cgcccacaac cggcccaaaa gggaaggacc cttccctctg
   109261 ggggtaggaa aatcatgatc gggatagcgg acccaaagct atggaacttg ggtgtgggtc
   109321 ttttgtcgaa atggagtagc cttacttttt cttttttttt atttaccatt catggttttt
   109381 taaataaagt atgcccggcc cgaagcagaa tagcagagca agtattagta gcatagcaaa
   109441 aatgtgttcc tcgtcattaa tatgtttgct cgcggtaatt gtggcctctc gggagaatcg
   109501 attactgcat ctttgatgca cttgctagta ctagtacatc tgagaattct taattggcta
   109561 attggaaata gcccccggac tatggaacaa aggattatcc cggacctaca ccgaggtatt
   109621 gacggttatt ctcaaatatc gcagaacaga atgtgatacg atgagataga atgcaataga
   109681 aacaaagaca cagggaacgg gttacctact tttaacggtc aaagcgaacc ctttcattct
   109741 gacattctga attctttaat tcggaatgaa tcaaatctcc ccaagtagga ttcgaaccta
   109801 cgaccagtca gttaacagcc gaccgctcta ccactgagct actgaggaac agcgggagat
   109861 tctatctcat agagttcaat tcccgttctc aacccatgac caatatgaac tcgaagtttc
   109921 cttcgtaact ccccgaactt cttcgtagtg gctccgtccc atgccccgtt tcatagggaa
   109981 ccacaaagtg gctctatttc attatattcc atccatatcc caattccatt catttaatat
   110041 ccctttggtg tcattgacat aagaattgat ataagagatg tcgtttctag tctatctgtt
   110101 tctatttcta tatatggaaa gttcaaattc tatatatgga aagttcaaaa atcatcatat
   110161 aataatccag aaattgaaat agaaaagaaa aaagggaggt ttgtgatgat ttttcaatct
   110221 tttatactag gtaatctagt atccttatgc atgaagataa tcaattcggt cgttgtggtc
   110281 ggactctatt atggatttct gaccacattc tccatagggc cctcttatct cttacttctc
   110341 cgagctcggg ttatggaaga aggaaccgag aagaaggtat cggcaacaac tggttttatt
   110401 gcgggacagc tcatgatgtt catatcgatc tattatgcgc ctctgcatct agcattgggt
   110461 agacctcata caataactgt cctagctcta ccgtatcttt tgtttcattt cttctggaac
   110521 aatcacaaac actcttttga ttatggatct actaccagaa attcaatgcg taatcttagc
   110581 attcaatgtg tattcctgaa taatctcatt tttcaattat tcaaccattt cattttacca
   110641 agttcaatgt tagccagatt agtcaacatt tatatgtttc gatgcaacaa caagatgtta
   110701 tttgtaacaa gtagttttgt tggttggtta attggtcaca ttttattcat gaaatgggtt
   110761 ggattggtat tagtttggat acagcaaaag aattctatta ggtctaatgt acttattcga
   110821 tctaataagt accttgtgtc agaattgaga aattctatgg ctcgaatcta tagtattctc
   110881 ttatttatta cctgtatcta ctatttaggc agaataccgt cacccatttt tactaagaaa
   110941 ctgaaagtga aagaaacctc agaaacctca gaaacggaag aaagggagga agaaacagat
   111001 gtagaaatag aaacaacttt cgaaaggagg gggactaaac aggaacaaga ggtatccacc
   111061 gaagaagatc cttctccttc cctttttttg gaagaaaagg aggatccgga tgggaatcaa
   111121 gaaaattcga agttagaaat atttaaagaa aaagaagaga aatatttatt atggtttgag
   111181 aaacctctcg cgactcttct tttcgactat aaacaatgga atcgcccatt tcgatataaa
   111241 aaaaagaaaa gaaataatcg atttattaat gttgtaagaa atgaaatgtc acactttttt
   111301 ttttatacat gtcaaagtga tggaaaagaa aggatctctt ttacgtatcc agcaagtttg
   111361 tcaacttttt tggaaatgat acaacaaaag atgtcttttt taacaaaaga aaaactatcc
   111421 tctgatgaat tgtataataa ttggagttac accaatgaaa aaaaaaaaaa cttaaacaag
   111481 gagtttagga ttaaaaaaaa tattaataca taaaataaat atactaagag ataaaaagag
   111541 atgcgacttc cccctacata ttttaaacct tcccctacaa aaaaaccggt aataccaacc
   111601 ccattcgtaa ttccatcaat cactcgtcta tcaaacaaat gggttagttc agctaatcct
   111661 cttatccatt gagttaagga tagtgcataa aaagcatcta tataagcacg attagatgac
   111721 caatcatata gcaaattgat aattttatct cccaaaactc tttgactctt attgactctt
   111781 ttagtaaata aattaagtcc attccagttt tggaaagatg aataaaaggg tttatataaa
   111841 aaagccgcta taaatattcc aaaaaacgtt atactaactg aaaaagttgc atttggaaaa
   111901 aattcatacc aatcaaaaaa atgatttgaa ttttgatgta aaagatttat agatggagtt
   111961 aacaattttg ataagatatc caaattgttt ccttcttgat taaagggaat tcctatggct
   112021 ccaacaaaca aaggaaataa gactaatata agcatagaga atagcatagt attgtccgat
   112081 tcatggggat aaaaaaatgt ctttgtagga ccaaaaggaa aaatagtaag aaaaggcgtt
   112141 tttgttacat gagtatccat tcggtatgtt ttcttcgaaa aaaaagaagt cctttccctt
   112201 tcattattat ttatttttaa taaagcaact aaaggaaaac cttttttaat cgattttggc
   112261 tcttctttac cccatagaga tattgaatag aaggaatttc cttttttgcc actgtaattt
   112321 tgaaaacgaa cgtttaaatg tccttcaaaa gtaagtaaat aaatccgaaa catataaaat
   112381 gcagttaatc cggctgtgaa agaagcaatt attgcgaaaa tcggtgaata taaccaacta
   112441 tcattaagaa tttcatcttt ggaccaaaaa caagcaagag gtggaatacc acaaagagaa
   112501 agtgtaccta ataaaaaagc agtttttgta attggcacgt gctttcttaa cccgcccata
   112561 agagccatat tctggctttt atctggagcg tatccaacaa gagcttccat tgaatgaata
   112621 atggatccgg atcctaaaaa caacaaggct ttcgaataag catgagtaat caaatgaaat
   112681 aaagcggctc gataagaccc catacctaga gctaacatca tataacccaa ttgagacatt
   112741 gtagaatagg ctaaactttt cttaatatct ttttgagcaa gagctaaagt ggctcctaat
   112801 aatactgtta ttatacctat aaaagatatt agattcatta tgtacggtat cactatgaaa
   112861 agtggaagaa gacgagctac aagaaaaatt cccgctgcta ccatagtagc ggcgtggata
   112921 agagccgaaa taggagtagg cccctccatg gcatcaggta accatacatg aaggggaaat
   112981 tgtgcggatt tagcaactgc gccgccaaat aatagaaagg cacacaaagt aacaaataaa
   113041 aagttaacct ccttattata aatcaagtta ttgaatattt cgaacaaatc ccgaaattcg
   113101 aaactacccg ttgtccaata aagacctaag attcctaata ataaaccaaa atcccctaca
   113161 cgattagtta caaaggcttt ttgacaagca cttgccgcac taggtcgtgt gaaccaaaac
   113221 cctattaaga gataagaaca catcccaacc aattcccaaa aaatataaat ttgtatcaaa
   113281 ttcgaacttg taactaatcc caacattgaa gtattgaaaa aactcatata agcaaaaaat
   113341 ctcaaatatc cttgatcatg agacatataa ttgtcgctat aaaaaagaac cagaattcca
   113401 actgtggtga ttaatattga cataatagaa gtaagcggat caataaagtg tccgaactcg
   113461 aaagaaaaat cattattgat ggtccaagac catatgtatt gatagatgga actcctattt
   113521 atttgctgaa tagatagatc gaccgaaaaa atcataacta tacttaacaa aaaaatacta
   113581 ggaaaagccc aaatacggcg aagatttttt gttgccgttg gaaaaagtag aagtcccact
   113641 cctattaaca taggaactgg aagcggaatg aaaggtatga tccaagaata ttgatatgta
   113701 tgttccataa aaataataat tttttttatt cttaattaat tgtttctgat tcaccggttc
   113761 ttatctcttt taaaagagat tactaaagta ttaaaaaagc aacagaaact aaaatggaat
   113821 tttctattcg tagttagttt gaacctttct caactacttc aaaaattttc aaagtgaaaa
   113881 ataacgaatt attttatact aagtttatat taagtaagat ttttaggaaa acgtaggagc
   113941 aaattccaat ttccattatt attccctatt acaaaaattt atggacctat atcaaggcta
   114001 aaaaattgga caaaaaaaaa gaagtacttt attttgatat caatcatcgg atgtcccata
   114061 actttgccta ataaaaaaag aactaggtat ttttgtttgt ttattcagaa taattaacga
   114121 gtttaattcg ggactgattg attatgttct atttggcatt taataaccaa ttactagaaa
   114181 agaaaaaaga aaaagattca agttttttat taggtaggta agggttctta agcttgttcg
   114241 atatggattt tttatgtaca aatggaacat cccaaaaaga gacagagata gaccaaaaag
   114301 agacagagat agaaaggtat cacaaataac tccgaaatac aaattatttt gcctcagata
   114361 ttgtatggaa taggaattga aaaaaaaaaa atgatttgtt ttaaacaata gatgtctttc
   114421 acatccaatt tttgcaatga ataacttttt attttttgaa tggcagttcc aaaaaaacgt
   114481 agttctatat taaaaaaacg tattcgtaaa aatatttgga aaaaaggggg atattgggca
   114541 gcgctgaaag ctttttcgtt agcgaaatcc ctttcgaccg ggaattcaaa aggttttttg
   114601 tacgacaaat aattaataaa atgttggaat aattggaatc cgcatccatc tgactccaaa
   114661 aacgagccaa tttagtttcg aatttcgatt ccatttttta atatagaata gaaaaataga
   114721 aataaaaaaa aaatagaaat agaaaaagta agtaataaat aatgatttcc attccctact
   114781 gttttgaacc aatggatttg gctactgaat tggtattttt ttttattgaa aaaaaaagaa
   114841 taaaaaattg agagttttgc ctttatttgt atttgaatat gcttttcatt cccgggatgg
   114901 ggattcttaa tttccccatc acccacccac ttataaataa gacaataata aaggttttgt
   114961 tttgcctttt cttttttttt tttcgtttct atttctcctt ttctatttca atttatgcta
   115021 tagaatagca taaattgaaa tctttagaca aaagcaatga gttgttgaaa ctaattatta
   115081 attatacttt ttttaaaact ttctgaatca tcactccaag tgagaatgag aaaagcgtct
   115141 ttcgccattt cggcgtattt ctaatttcta tacgaatagt atgcaattta taagtaataa
   115201 aaaaatccta tgtttgaaag tttgaaaggg aggatcaatc taaaaatatc gatttttaga
   115261 attcggattt agaaatcaat ttttgaagta ggacaataga aatcgaaatt cttttatata
   115321 atatgtatag ctcaatacct aattggtttg ataaacccta agacaaattc atactgaaaa
   115381 aaacctaacg attatcacaa gacaaaagtt atgcaaatta aatattaaat aaaatttttt
   115441 gaattattgg atattatgct taaattgtga tcgtgatcca taaaaaagaa aaagaatatg
   115501 ttattgttaa gttaaataaa actgaaacct taaataacta aataaaacga taaaaaagag
   115561 actgtttcaa tctcaattga aacaagtttt tattcatcaa ttgaatgctt cctaaaaata
   115621 aaaagtatct cattgaaact ttctctttca atctcgacga ttaaataaaa ataagttatt
   115681 attatttcta gcaagccgct atggtgaaat tggtagacac gctgctctta ggaagcagtg
   115741 ctagagcatc tcggttcgaa tccgagtggc ggcataacat cttctaaaag atatataaaa
   115801 gccctataat gaattgaatt tccgatttcc attccgtata ctcgagagac tttcactttt
   115861 tacttttaat tttatttttt atttatgata ttttcaactt tagaacatat attaactcat
   115921 atatcatttt cgatcatttc aattggaatt acaattcatt taataacctt attagtcgat
   115981 gaaatcgtag gactatatga ttcatcagaa aaggggatga tagctaccct tttctgtcta
   116041 acaggattat tagtaattcg ttggatttat tcggggcatt tcccattaag tgatttatat
   116101 gaatcattaa tctttctgtc atggagtttc tccattattc ataggatttt aaaacataaa
   116161 aataatttaa gcgcaataac cgcgccaagt gctattttta cccaaggctt tgcaacttcg
   116221 tgtttgttaa ccaaaatgca tcaatccgga atattagtgc ccgctctaca agttcagtgg
   116281 ttaatgatgc acgtaagtat gatggtattc ggctatgcag ctcttttatg cggatcatta
   116341 ttatccacag ctcttctagt cattacattt cgaaaagtta taaggatttt tggtaaaagc
   116401 aataaattat taaatggaac tgtaactgag tcattttcct tcggtgaaat acaatacatg
   116461 aatgcaaaaa ccaatgtttt actaaatact tatttttttt ctgctagaaa ttattacagg
   116521 tatcaattga ttcaacaatt ggatcattgg agttatcata ttattagtct aggatttatc
   116581 tttttaacca taggtattct ttcaggcgca gtatgggcta atgaggcatg gggatcatat
   116641 tggaattggg atccaaagga aacttgggca tttattactt ggactatatt cgggatttat
   116701 ttccatactc gaacaaataa aaaatcggaa ggttttaatt ccgcaattgt ggcttctatg
   116761 ggctttgtta taatttggat atgttatttc ggggtcaatc tattaggaat agggttacat
   116821 agttatggtt catttaatta acaattcaca tctaattgaa ttccaaattg aagaaaagaa
   116881 agggcctgat gaagacaaac agaggacagc gcatatatat aaacgaaact gagtggaaac
   116941 cgccgagaac cttttgaatc aagtagtgga gtgattcaaa aggttctcac aaacgccaaa
   117001 ggggtttggt tacaattcaa atttattttt tcttttttta ttcatgaaaa ttctctataa
   117061 aaaaattaga tagaatagct tcgactttgt ccactgatag tgacagaacg aaatccggat
   117121 aaataccaat accaagtacg ggtagaagaa tagagatcaa aacaaataat tcccgtggtc
   117181 cagaatcaaa aaaataagag tttacgccat taaatagctt gtacccataa aacatttgcc
   117241 gtaacataga taatgaataa ataggagtta atatcattcc aattgccatt acaaaagtaa
   117301 tcagtatttt tgctattaaa aaatattttt ggctagtaat tattccaaaa aagactatca
   117361 attccgcaac aaaaccactc atgcccggta atgcaaggga agccattgat aagatactaa
   117421 atagcgtgaa tatctttgga attggtatag ccagtccgcc catttcgtcg agataaccat
   117481 gacgtattct atcataactc gttcctgcta agaaaaaaag tgcagcgcta ataaacccat
   117541 gagaaattat ttgtaaaatg gctccgctga gtcctgtatc agttatcgag ccaattccta
   117601 taattatgaa acccatatga gatacagagg aataggcgat tctttttttt aaattgcgtt
   117661 ggccaggaga tgttaaagct gcataaatta tttgcattgt acctactatg attaaccagg
   117721 gagaaaatag agaatgagcg tgcggtaata gttccatatt gatccgaacc aagccatatg
   117781 ctcccatttt taataagatt ccggccagaa gcatacaagt actgtaatgg gcctccccat
   117841 gggtgtctgg taaccatgta tgtaagggta taatcggtga tttgacagca aaagcaataa
   117901 gaaatccaat atagaatagt atttccagtg ccacgggata cgatcgatta gctaatattt
   117961 caaaatttaa tgttggttca ttggaaccat ataaaccgat acccaaaact cctattaata
   118021 gaaaaacgga acctcctgca gtgtacaaaa taaactttgt agctgaataa agacgtttct
   118081 ttccacccca tgctgataga agtagataaa caggaattaa ttctaattcc cacatgatga
   118141 aaaaaagtaa aaggtcacga gaagcaaatg atcctatttg accgctatac attgctaaca
   118201 tcaggaaata gaataatcgg gaattccgag taactggcca agccgctaac gtagctaaag
   118261 tggtgataaa tcccgtcaat aaaatgggtc ctagggaaag tccatctatt cccaatctcc
   118321 agtaaaaacc aaaaaaatcg atccatttat aatcctctgc gagttgtatt aatggatcgt
   118381 ccaattcgaa atgataacag aaggcatagg tcgttagaag gagttctagc acgcatatat
   118441 atatagtata ccccctagtc accttatttc ctctatgagg gagaaagaaa atgaaaaaac
   118501 ccgtggctat cggaaaaact acaattattg ttaaccaagg aaaaaagttc gtggtaaagg
   118561 caagatacac tcgaaccaga caaaaccgtg ctcgaaaaat agaatatata ttattaattt
   118621 tttttttatt tttcgagtac gggtttttgt cggtaatcag taagtaaaaa aaaatgtatt
   118681 caaaatagat tcaagtgggg ttttggggaa cgtatcaata tcaataagct agacccatgc
   118741 ttcgagttgt ttcatgccat aaataaactc gaacactcaa gaaatccgtt ggacaggcgg
   118801 attcacatct cttacaacca acacaatcct ccgttcttgg agcagaagca atttgtttag
   118861 ctttacatcc gtcccaaggt atcatttcta atacatccgt gggacatgct cggacacatt
   118921 gagtacaccc tatacatgta tcataaatct ttactgaatg tgacattgaa tctatcaatt
   118981 tctgaattca taaattttcg atctagtaat tttggaaatg aatcatatat tgaaacacca
   119041 gatcaatcaa cgatttacca gaattttgga atcaatccat ttctggatca actgataaga
   119101 gggaacaaaa atactttgat tttttacgtt ttcgccaata tgatcgaggg taggacgtat
   119161 tatagatgct aattcgaatt gaggaatatt ctgattttga aatactattt tatttattca
   119221 acaaagtcga ttgattgata cgaattgatt ttctgttacg ataaattgac gaaacaatag
   119281 ctgatccgat agctgcttca gcggctgcaa tagctataac aaaaattgag aaaatatctc
   119341 cttttaattg cctactatca aaaaaatcgg aaaatgttac aaaattgata ttaaccgcgt
   119401 ttagtataag ttcaagacac atcagggccc gaacaatatt tcggctcgtg atcaatccat
   119461 agataccaat agaaaataaa taagcactca aaataagtac atgctcgagc atcattgacc
   119521 aactccgtac caatttcgat tcatttcaat atgaacaata agtcaagtga tttgattgct
   119581 tataatctaa caagtataga acaaaagaat atatgctaat agatcgaatc aaaaaacttc
   119641 tatttgattt atacatgaaa cagtattcaa atagaattga aggcaaatag atgtgataac
   119701 acagaaaagt tgaatttgga ttgctgttgc tagttataaa gattttttac tgacgagcta
   119761 cggcaattgc acctatcaaa gcaactaaaa gaattatcga aatgagttca aatggaagaa
   119821 aaaagtcggt tgataaatga attccaactt gttgactatt acttatcaaa tcttgctcta
   119881 taatctggtt ggatcgtgta gtccaaataa tcccgtacca cgacgtatct agaatagtag
   119941 tgagtaagga caaaaaaata cttgtacaaa ccagagaagt aactccatcc ccaatagtcc
   120001 aaagattcaa atgaaaatcg ttggaatagt ctgaaccatt catgaacatt acagcaaata
   120061 tgattaaaac atttacagct cctacataaa taaggagctg tgcagcagct acaaaaggcg
   120121 aatttgatag aatatagaat aaggatatac aaataagaac gaatcccaat gaaaaggcag
   120181 aataaatcgg gttggtaagt aataccactc ccagacctcc taatataaga cccgatccta
   120241 gaaaaactaa aagaaaatca tgtattggtc cagccaaatc cattatatta aaataagaga
   120301 taaataaatc gaaatgtttt ttcatgacct tattgaaccg accaggcaat ttttttttat
   120361 gaggcattcc cgattgaatt caattcaaat ctaataggtg tgaattgatg tgggtacagt
   120421 tattggatca atttcgttct tttctttatt ggaaatggca gttggaaatt gaaagtctat
   120481 atttcgaaaa aattgtggat atattaacag actttcaata caaattaatt tgtacttctc
   120541 ataatccaat ctatagttgg gatttgtacc aaacaaagag aaagacctta ttcctttata
   120601 ccaacacgga accctagtaa tttccaataa taaagagatt tacccgtttt ttctttgaga
   120661 cgaattcaaa actgttcgaa ttgtaaaatc gtcaattact gacattggta aacgacctaa
   120721 agcgatttga ttgtaattca attcgtgacg gtcgtaagta gcaagttcat attcttcagt
   120781 cattgataaa caatttgttg gacaatactc aacgcagtta ccacaaaaaa tacaaattcc
   120841 gaaatcaata ctgtaattaa gcaatcgttt ctttcgaata tcagtttcca atttccaatc
   120901 aacaacaggc agatctatag gacatacacg aacacatact tcacaagcaa tacatttatc
   120961 aaactcaaaa tggattcgac cgcggaaacg ctccgatgtt attaattttt cataaggata
   121021 ttgaatagtt acagggaaac gatttgcttg ggataaggta atcatgaaac tttgaccaat
   121081 gtaccttgca gctcgtactg tttgttgacc ataattcatg aacccagtta ccatagggaa
   121141 catatcggta atatctatga ataaattttt tctttctctt gtttgaggta agccgtgaat
   121201 atagtatccc ttttttttgt ttacagcgaa aggagttggg aagaggttgt taataataga
   121261 ttaccgagag aaataggtaa aaggaatttc cagccaagat ttaataattg gtccattctt
   121321 agtctaggta aagtccatct tgttgtgata gaaatgaaca agaacaaata agttttagct
   121381 aatgtaataa atataccaat tgtcgttcca aagattccat ccgctttatt tatttcaaat
   121441 aactcaggaa caaatatgta cggaattgaa agattccaac cgcccaagta aagaactgtt
   121501 acaaataatg aggaaactaa taaatttaga taggaagcaa cgtaaaataa accaaatttg
   121561 atccccgaat attcggtttg atagcctgct actaattctt cttctgcttc tggtaaatca
   121621 aaaggtaatc tttcgcattc tgctagggaa gaaattagaa aaacgataaa ccctataggt
   121681 tgacgccaca aattccaccc ccaaaaacca tattttgatt gcgccccgac tatatcaact
   121741 gtacttgaac tattagataa tcatagtcgg tgataacatt actgttccca tcgctattac
   121801 aaaaccgtac atgagatttt cacctcatac ggctcctcag ggccacaaat aaatgtaagg
   121861 accgggcaag tattcgttat cttgatatgg ttattcgtgg aaggtcccca attataccaa
   121921 tggaattctg tccgctataa gaataaatca aaaagcattt ctgaattgat ctcatccttc
   121981 aacttttttg gggtgagtaa taacttaata aatccttcaa taaaatactc tttgtagaaa
   122041 tatctattga tatttcgagc catcatttta ttttcgatta cgaaaaaaaa aattagacat
   122101 tccattagtt catgaatcat gacacaattt ttctttctat gaagatagga aagaaataag
   122161 ctatgaagat aggaaagaaa taagaaaaaa atcgcttttc tttttattgt aatttttttt
   122221 ttttctagtt cctcttcttc tttctgagaa aaaaggggcc tcaaaaaagt aaaggattat
   122281 ttcgttcctg atagtaattt ctttaattgg gggataggag catactctga atcggaattg
   122341 cggggagtac tgcctgatca tttctaccaa cttaaagccc caattagtat tctttttatg
   122401 ttatgcagac gtatcttttt cgttaattta cataatctcc attactaatt ctttgtgtgt
   122461 attttagtgt tccttattat ccacccattt ttttttcaat cccccgttcg ttaatatatg
   122521 tattgtaata cattcaaaca tatagtgaaa actccatacg gttgactttt gagcccgctt
   122581 caagctagga tgaccaatca actaatcttg gggtaaaggg catcttccac ttttgtttac
   122641 tttcacttaa ctcttgtaca taggaaatga gactcaatct gcttttactg cgaatttaga
   122701 agttgttttc tttcactcat atataactat ctaatttttt tattaaccta aagaataaat
   122761 aaatgaataa aaaaaaaatg cggatatcca ttaaatttct tttttttttc tagaaggaaa
   122821 agaaaagctt atattttata ttttagcgaa tcgcacgtag agatattgat aaaacacata
   122881 aagttaatgg tatttcataa ctaatcgatt gagcagcagc tcgcagacca cctaaaaacg
   122941 aatatttatt atttgatcca tatcctgaca taagaagtcc aataggagca atacttgaaa
   123001 cggcaatcca taaaaaaata ccaatattga gatccgctaa aacaaggtga taactaaaag
   123061 gaattactga ataacttagt agaattgata tgactgctat agatggtcca atactgaaga
   123121 aacgagtatt tcctctagct ggaagaagat tctctttgaa aagtagtttt gttccatctg
   123181 ctaaagcttg aagaattccg aaagggctgg cgtattcagg gccaatacgt tgttgtattc
   123241 ctgcagatat ttctctttct aaccacacaa ttactaggac acctattgtg attcctaata
   123301 caagagtcaa aataggggca aacacccgta tggtcccata gagctctttt aaggattcca
   123361 accgggaaaa agaattaata tcttgtactt ctgttgtatc aactatcatt tcaacgatca
   123421 acttctccca taatgatatc tatactacct agtatcgtca taatatccgc caatttcatt
   123481 cttttaacta actgaggaag aatttgcaaa ttgataaaac ccggtgggcg aattttccat
   123541 cgccaaggaa aactactttg atctcctatc agaaaaattc ccaattctcc ttttggggct
   123601 tcgactctca cataaagttc ttgtttcggt aattcaaaag taggagaagg ttttttacta
   123661 atgaatcgat cttcaaaatc attccattct ggatcgcttt ctctagcaaa gcatcggatt
   123721 tctaaattct catagggccc ccccggaatt ccttccaaag cctgttgaat aatttttacg
   123781 gattctgtca tttcaccgat tcggactaaa taacgagcta atgaatctcc ttctttttgc
   123841 cactggactt cccaatcaaa ttcgtcgtaa cactcataat gatccacttt acgaagatcc
   123901 cattctattc cagacgctcg tagcattggt cctgataaac cccaatttat tgcttcttct
   123961 ccaccaaaaa tgcctactcc ttcaactcgt tctaaaaaga cagggtttcg tgtaataagt
   124021 ttttgatatt caacaacccc cgttaaaaaa taatcacaga aatccaaaca tttctctatc
   124081 cagccatggg gtaaatcggc cgctatcccc ccgatacgaa aataattatg catcattctc
   124141 ataccggtgg cagcttcgaa tagatcatag actaattctc tttctctgaa aatatagaag
   124201 aagggagtct gtgcaccaat atctgccata aaagggccga gccataacag atgagaggct
   124261 atacgactca actccaacat aattactctg atatagctgg cccttttagg tacttgaata
   124321 tttcccaact gttctggtcc atttacagtt attgcttctg tgaacatagt agctaaataa
   124381 tcccaacgtg ttacataagg cagatattgt ataattgttc ggttttccgc aattttttcc
   124441 atccctctgt gtaaataacc caatatcggt tcacagtcaa taacatcttc gccatcgaga
   124501 gtaacgatga gacgaagaac accatgcatt gatgggtggt gaggtcccat atttactctc
   124561 ataaggtctt ttcctgtagc tagtatactc ataggttttt cctcgattca ttcttacatg
   124621 aattgttgaa aacaaaaaga agttatcaag attcaaaatc taataaatca aataattcaa
   124681 aattcttttt tcaaattaac gattttttga ctcccggata ttcaactgac taattaattc
   124741 gttataacgt actctatttt tctttgacaa ataagaaagt agccgttggc gtttttccaa
   124801 aactttccgt aaacccctct gagataaata gtcttttctg tgcaattcca aatgggaagt
   124861 aagtctttgt atcttattag tgaaacttaa tacttgaaat tcaacagacc cgctgttttc
   124921 tttttttttt tcttgaaaag taactgagat gaatgaattt tttaccataa aacgaaatcc
   124981 tcttttccct ttcttttaat atgaaattta ctgatcagta ataataatgt tagtcatttg
   125041 aattgaatat acacaatcat cttaaagcca ttatgaactt ccgataaaat caatcaacaa
   125101 tcaatcccaa tttcaatttg attaggggta aaaatggatg gtatttttct tcaaaagaga
   125161 aaaagcgaga cctaaaaaaa aattctgtta attcatttat agatctaacc aatccgtatg
   125221 tccttaaagt ggtatcctgt atcataatgg aatgtaagac aaggcatgtg tccctctctt
   125281 tgttttcata tacctggtat ggtacgtatg gtacgcgatc aataagaaaa acgtactagt
   125341 aacaaaattg caatcgtgga tacatatgta tccttatcat actgaaacga ctgccattat
   125401 tggtattaaa ccaatagcga ttcatacaaa ctaaatcttc taatcgataa ttgggccaaa
   125461 gaaagaactt taatttaatt agtttctttt tctctctagc aagatctttg cttttatcca
   125521 aaacgtgacc cccttttttt acgttattac aaaatacgga atttctctga ataccatttt
   125581 gattcttcaa attgaaacaa atcagagttc tcaattctct acgacggtta gggaataaaa
   125641 tattttcagg aacaagcaaa tcataattct ttttgtctct atttccagtc attctttgat
   125701 gtcttgcaac ggattcataa tttttttttt tatgaacata gcttttttct cggtatcttt
   125761 tagtaatttg gtgcttattc ttatgaacca atgaaatacc tacgatttga tatataaaaa
   125821 actgtccatc gttttttaca gacagacgaa gcggttcgat aataaatatt ccccctttca
   125881 ccaattctgt aagagtgaaa tccttatgaa tcatcaaaat atccagaccc atttctcccc
   125941 cttgaataga ggatatagca atttctcttg gatttattag tcgaagcagg agacaataga
   126001 tcttgatatt atttattatt ctttgattta aaaaagaatc ccatctcaac tgaaaatgca
   126061 aatacttttt taggaagaaa taaagttctg cttctgtgtt gttcttgtat tgttttttcg
   126121 ttctacgttt tttgatgtct gatcccgaag aatttgcttc aacatctttt tcttggtttg
   126181 agagaaccga cccacgactt acttggtttt gtgcatctga tcgaggattc ccttggtctg
   126241 ggggttcttt ttcttcttta cttctattgt ataattcaag agagtttttt tgattcgatg
   126301 atataaaaag atcttccttt ttctttcgag ttattttttt attcccattt tcatttccat
   126361 taaaactgaa aagaagtaat ttgattggta tgatccacgg ttttttttta tatgcattaa
   126421 aaaatagcac taattctcgg aagaaccaaa gctccagatt tgatatagga caacttagta
   126481 ttgcttcatt cattcccatc caatcaaaaa agaacttttt ttgattggat ggtttaattt
   126541 cttcatcttc atgaattgta agataaaaaa gaactttctt attaatttca tcaattattt
   126601 gatacttatc agccccaatc ttagtatttg gattcctgtt ggtaccaata tcaacccaga
   126661 cttcaatatc aaccttattt ctaagacaaa aatcgagaat tctccaatca aaatattttc
   126721 tatccgaaaa tttatccata tccatatcca taatatgatc ttcttctaga taattagtaa
   126781 tagggatacc tcccaacata tcaaataatt tgtcttccct tatgttggaa ttagaaaaga
   126841 tttcttcttt attatttcct tggaataatg atttatgaat atacgagtct ttcttatctt
   126901 cataattaat agatttatat gataaaagat catatctata gtgtttttta aaattatctt
   126961 tttgattctg taatgggttc gcttcaaaaa atttttgttt gtcggaatga gttaatctat
   127021 ttttttcata tgaatccttt ttgtttaaat ctttcttttg agccatactg tgttgattgg
   127081 ctctatttcg ccatttttgt ggtactaata taggccatct tatccgagat aaatcggatt
   127141 gatattgata atgccccttt aaccagtttt tccgttgatt catttcaaaa ttccaaaaag
   127201 attcatgtct taattcgtaa tgaaatattc cttgtttttt aaaataatct tttatttcct
   127261 tcttaagaaa aagggatgtt ccgtcatatt gaaagacaaa tcttaaatta taaaagtgaa
   127321 taagttgggt ttgtgataat ttgtaaaata catatgcttg tgattgtgag aaaaaagaga
   127381 aatcataaga aatctttgaa ttcttattac taaccttaga aagtaatttt tttatagtcg
   127441 aaataaagtg aattccattt ttacttgttt tattaattct ttcctgattt gtttcattat
   127501 tgtggatatt tttctcaata attttgattt tttttggtga ttcaaaaaaa aaaattgcat
   127561 tgattcttgg aatattgaca atagctagaa aaatttttat gtatatcctt tcaatgaaaa
   127621 attttataaa aaaatatgat ttaccaatta atcgagtatt tctttttttt aatatttgcc
   127681 aaatcttttt ggacgctcct aatattttag gacgataact tgttttgttc gaactaatat
   127741 ttatttcgta agttagcagt ctttttttct tttcttttgt aattttttct attttctttt
   127801 ttattatgtt tgttcgatta gtcagatctt ttattttttt ttcgggcagt gctaaatttg
   127861 tccaatccat agatcgaatt tgaatggacg attcgtgaat catctgatta ctcattatca
   127921 aatctttttt atcttcaccc aattcatcta tttctcgcaa tctaaataat ggaatttggt
   127981 ttgtttttga aagttctttt actcttcctt ttacttttag taatagaatt cttttgatga
   128041 cccatctttt tgtttctttt gcgatttgtt gaaaaatttt tgttctttct tttaaaactc
   128101 ttaaagactt tgttttcaat tgtctaattt ttttttttag ttctttgaaa atgggtttaa
   128161 aaaatgaagg tctttttcgg ggaggaccaa aaggcaattc cgcttccatt ccccaaaccg
   128221 ttaaaaaaca aaaatcgttg tttttttgtc cccccttttt tttcattgca tctttatgag
   128281 ggaattgtag cttagatttg tgccagggtt tcaggcaaaa aggaaatagg atctttatct
   128341 gaataccctc tgttaaccag tttttcggaa attctcgttc ggataattga acaccattat
   128401 gggtgcattt tacatacatt tccctattcc aatcctttaa atcctcggac cattcgggaa
   128461 tttgaaataa tagcatccga gcaatatttt tagctattat cagtgaaggt aatataatat
   128521 attttctaag aatcgattga gttaataata caaaacttct gagtacttga gcaaaaaaaa
   128581 atgtattcca gatttctgct atgggtatct ctgttttttc ttttcttttg tatttttctc
   128641 ttttgtcctc ctcttggtta tcaatttttt tttgcttttc aattttagaa tcagaaagtt
   128701 ttttgtcttt ttgtttccac atccaatttt taaaaattac tttcatcagt tcggaaatat
   128761 caaaagaaaa aaaaaaaggt ttgtctagcc tgtccaaaaa aagcggggaa tgcacatttg
   128821 cttgaaacag ttcccaggta atagttttac gtctttgtgc gcgcatggag cctttgatta
   128881 gacctcgacg aaaatccgat tgttgtgaat aatgggtcaa attcactttc tttgcttgct
   128941 taggactctt agtatatttg gtattaatat acgtagaggt atttggcttt ggctggttat
   129001 cagtaaaaat aactacatgt ttgaactttc tggaacgaat tgcccctgct acagtttcgc
   129061 ccctgttttt ctttttttgt cctaaaccag taattgagtt gtatgaccag cgaggaactt
   129121 ttttactaat ttcttttatt ccaatagagt tttttctaat tctttggtcg ttgggatccg
   129181 ttataactac atcgaataaa atttttaaaa ttagtattcg atcttctgaa tcaatttttt
   129241 cttgtgtgtg ttctggaaat aaagaacgtg ctttttttgt tgaaaataat tttatacgaa
   129301 acctatcgag tgtctgctca aattcgggat aattcttaat aagaagaaga ccatgaattt
   129361 tatttatcca aaacgtcctg atgttctttt ggctagaagt ttcatttagc gttaggggtg
   129421 aaaaaaaaaa atggattctt ccacgataag gtccatgcaa aaaaggatca tattttttag
   129481 gtaagtattc ttgtttagtc ttatcattac acaattgagt ccttttttca agtacattca
   129541 gagtactaga tgctttatct aaaacttcga ttctattcct aaactccttg tttaagtttt
   129601 tttttttttc attggtgtaa ctccaattat tatacaattc atcagaggat agtttttctt
   129661 ttgttaaaaa agacatcttt tgttgtatca tttccaaaaa agttgacaaa cttgctggat
   129721 acgtaaaaga gatcctttct tttccatcac tttgacatgt ataaaaaaaa aagtgtgaca
   129781 tttcatttct tacaacatta ataaatcgat tatttctttt ctttttttta tatcgaaatg
   129841 ggcgattcca ttgtttatag tcgaaaagaa gagtcgcgag aggtttctca aaccataata
   129901 aatatttctc ttctttttct ttaaatattt ctaacttcga attttcttga ttcccatccg
   129961 gatcctcctt ttcttccaaa aaaagggaag gagaaggatc ttcttcggtg gatacctctt
   130021 gttcctgttt agtccccctc ctttcgaaag ttgtttctat ttctacatct gtttcttcct
   130081 ccctttcttc cgtttctgag gtttctgagg tttctttcac tttcagtttc ttagtaaaaa
   130141 tgggtgacgg tattctgcct aaatagtaga tacaggtaat aaataagaga atactataga
   130201 ttcgagccat agaatttctc aattctgaca caaggtactt attagatcga ataagtacat
   130261 tagacctaat agaattcttt tgctgtatcc aaactaatac caatccaacc catttcatga
   130321 ataaaatgtg accaattaac caaccaacaa aactacttgt tacaaataac atcttgttgt
   130381 tgcatcgaaa catataaatg ttgactaatc tggctaacat tgaacttggt aaaatgaaat
   130441 ggttgaataa ttgaaaaatg agattattca ggaatacaca ttgaatgcta agattacgca
   130501 ttgaatttct ggtagtagat ccataatcaa aagagtgttt gtgattgttc cagaagaaat
   130561 gaaacaaaag atacggtaga gctaggacag ttattgtatg aggtctaccc aatgctagat
   130621 gcagaggcgc ataatagatc gatatgaaca tcatgagctg tcccgcaata aaaccagttg
   130681 ttgccgatac cttcttctcg gttccttctt ccataacccg agctcggaga agtaagagat
   130741 aagagggccc tatggagaat gtggtcagaa atccataata gagtccgacc acaacgaccg
   130801 aattgattat cttcatgcat aaggatacta gattacctag tataaaagat tgaaaaatca
   130861 tcacaaacct cccttttttc ttttctattt caatttctgg attattatat gatgattttt
   130921 gaactttcca tatatagaat ttgaactttc catatataga aatagaaaca gatagactag
   130981 aaacgacatc tcttatatca attcttatgt caatgacacc aaagggatat taaatgaatg
   131041 gaattgggat atggatggaa tataatgaaa tagagccact ttgtggttcc ctatgaaacg
   131101 gggcatggga cggagccact acgaagaagt tcggggagtt acgaaggaaa cttcgagttc
   131161 atattggtca tgggttgaga acgggaattg aactctatga gatagaatct cccgctgttc
   131221 ctcagtagct cagtggtaga gcggtcggct gttaactgac tggtcgtagg ttcgaatcct
   131281 acttggggag atttgattca ttccgaatta aagaattcag aatgtcagaa tgaaagggtt
   131341 cgctttgacc gttaaaagta ggtaacccgt tccctgtgtc tttgtttcta ttgcattcta
   131401 tctcatcgta tcacattctg ttctgcgata tttgagaata accgtcaata cctcggtgta
   131461 ggtccgggat aatcctttgt tccatagtcc gggggctatt tccaattagc caattaagaa
   131521 ttctcagatg tactagtact agcaagtgca tcaaagatgc agtaatcgat tctcccgaga
   131581 ggccacaatt accgcgagca aacatattaa tgacgaggaa cacatttttg ctatgctact
   131641 aatacttgct ctgctattct gcttcgggcc gggcatactt tatttaaaaa accatgaatg
   131701 gtaaataaaa aaaaagaaaa agtaaggcta ctccatttcg acaaaagacc cacacccaag
   131761 ttccatagct ttgggtccgc tatcccgatc atgattttcc tacccccaga gggaagggtc
   131821 cttccctttt gggccggttg tgggcgagga gggattcgaa cccccgacac cgtggttcgt
   131881 agccacgtgc tctaatcctc tgagctacag gccccgcccc gtctccactg gatctgttcc
   131941 cggaagtacc ctaaaaaaaa ggaacctttc ctctcctcag ccatttcggg ttaagaagat
   132001 gtgaaagcac ctttctctct ataagaacac ggtgcgttac taggtgtgaa gtgggggaga
   132061 agggatttca taattggggt tttgaataag acgacttttg catttttcat tttttttttt
   132121 tcatattgca aagggaataa gaacgagagg tgttaagctt tttatcatcc tggcgtcgag
   132181 ctatttttcc gcaggacctc ccctacagta tcgtcaccgc agtagagttt aaccaccaag
   132241 ttcgggatgg attggtgtgg ttcctctacg cctaggacac cagaatatcg aaccatgaac
   132301 gaagaaaggc atgcgagaaa agcatattgg ctagtgattg tgaggcccca attcttgact
   132361 ggaggggacg ccaaaggcct ctgcccttcc atccgataga gagggagggc agagcttttg
   132421 gttttttcat gttgtcaaag agttgaacaa tgaaaataga tggcgagtgc ctgatcgaat
   132481 tgatcgggtc atgtaggaac aaggttcaag tctaccggtc tgttaggatg cctcagctgc
   132541 atacatcact gcacttccac ttgacaccta tcgtaatgat aaacggctcg tctcgccgtg
   132601 accttctctt gaattctcaa aacttctgtc gctccatccc cgcaggggca gagaacccgt
   132661 cgctgtctcg gctgtgctac cagaggctct ggggaagtcg gaataggaga gcactcatct
   132721 tggggtgggc ttactactta gatgctttca gcagttatcc gctccgcact tggctaccca
   132781 gcgtttaccg tgggcacgat aactggtaca ccagaggtgc gtccttcccg gtcctctcgt
   132841 actagggaaa ggtcctctca atgctctaac gcccacaccg gatatggacc gaactgtctc
   132901 acgacgttct gaacccagct cacgtaccgc tttaatgggc gaacagccca acccttggaa
   132961 catactacag ccccaggtgg cgaagagccg acatcgaggt gccaaacctt cccgtcgatg
   133021 tgagctcttg gggaagatca gcctgttatc cctagagtaa cttttatccg ttgagcgacg
   133081 gcccttccac tcggcaccgt cggatcacta aggccgactt tcgtccctgc tcgacgggtg
   133141 ggtcttgcag tcaagctccc ttctgccttt gcactcgagg gccaatctcc gtccggcccg
   133201 aggaaacctt tgcacgcctc cgttaccttt tgggaggcct acgccccata gaaactgtct
   133261 acctgagact gtcccttggc ccgtaggtcc tgacacaagg ttagaattct agctcttcca
   133321 gagtggtatc tcactgatgg ctcgggcccc cccggaagga ggccttcttc gccttccacc
   133381 taagctgcgc aggaaaagcc caaagccaat cccagggaac agtgaagctt catagggtct
   133441 ttctgtccag gtgcaggtag tccgcatctt cacagacatg tctatttcac cgagcctctc
   133501 tccgagacag tgcccagatc gttacgcctt tcgtgcgggt cggaacttac ccgacaagga
   133561 atttcgctac cttaggaccg ttatagttac ggccgccgtt caccggggct tcggtcgccg
   133621 gctcccctgt catcaggtca ccaacttcct tgaccttccg gcactgggca ggcgtcagcc
   133681 cccatacatg gtcttacgac tttgcggaga cctgtgtttt tggtaaacag tcgcccgggc
   133741 ctggtcactg cgaccccctt tgtgaggagg caccccttct cccgaagtta cggggctatt
   133801 ttgccgagtt ccttagagag agttgtctcg cgcccctagg tattctctac ctacccacct
   133861 gtgtcggttt cgggtacagg tacccttttg ttgaaggtcg ttcgagcttt tcctgggagt
   133921 atagcatggg ttacttcagc gccgtagcgc ctggtactcg aacattggct cggggcattt
   133981 tctctacccc ttcttaccct gaaaaagcag gggcaccttg cgtccttgaa ccgataacca
   134041 tctttcggct aacctagcct cctccgtccc tcgggaccaa caaggggtag tacaggaata
   134101 ttcacctgtt gtccatcgac tacgcctttc ggcctgatct taggccctga ctcaccctcc
   134161 gtggacgaac cttgcggagg aacccttggg ttttcggggc attggattct caccaatgtt
   134221 tgcgttactc aagccgacat tctcgcttcc gcttcgtcca ccgccgctcg cgcgggtgct
   134281 tccctctaag gcggaacgct cccctaccga tgcattttta catcccacag cttcggcaga
   134341 tcgcttagcc ccgttcatct tcggcgcaag agcgctcgat cagtgagcta ttacgcactc
   134401 tttcaagggt ggctgcttct aggcaaacct cctggctgtc tctgcacccc tacctccttt
   134461 atcactgagc ggtcatttag gggccttagc tggtgatccg ggctgtttcc ctctcgacga
   134521 tgaagcttat cccccatcgt ctcactggcc gaccttgacc cctgttattt tgaggtcata
   134581 tctagtattc agagtttgcc tcgatttggt accgctctcg cggcccgcac cgaaacagtg
   134641 ctttacccct agatgtccag tcaactgctg cgcctcaacg catttcgggg agaaccagct
   134701 agctctgggt tcgagtggca tttcacccct aaccacaact catccgctga ttcttcaaca
   134761 tcagtcggtt cggacctcca cttagtttca cccaagcttc atcctggtca tggatagatc
   134821 acccaggttc gggtccataa gcagtgacaa gtgccctatg aagactcgct ttcgctacgg
   134881 ctccggtggg ttcccttaac caagccactg cctatgagtc gccggctcat tcttcaacag
   134941 gcacgcggtc agagccctgg tctcctccca ctgcttggga gcttacggtt tcatgttcta
   135001 tttcactccc cgatgggggt tcttttcacc cttccctcac ggtactactt cgctatcggt
   135061 cacccaggag tatttagcct tgcaaggtgg tccttgctga ttcacacggg attccacgtg
   135121 ccccatgcta ctcgggtcag agcgtaagct agtgatgctt tcggctactg gactctcgcc
   135181 atctagggtg cagcactcca ccgcttcgcc tagcagcacg acgcttgtat tgctctccca
   135241 caaccccgtt ttcacggttt aggctgctcc catttcgctc gccgctacta cgggaatcgc
   135301 ttttgctttc ttttcctctg gctactaaga tgtttcagtt cgccaggttg tctcttgcct
   135361 gcccatggat tcagcagcag ttcgaaaggt tgacctattc gggaatctcc ggatctacgc
   135421 ttattttcaa ctccccgaag catttcgtcg cttactacgc ccttcctcgt ctctgggtgc
   135481 ctaggtatcc accgtaagcc tttccttgtt tgaacctcgc ccttaacttt actttaaggc
   135541 tatgccatcc taaggtgctg ctaaatggaa ggatcttatc aacgtccatg aatgataaac
   135601 catagatcga actgccgaat cggaaaaatt gggtgctatc atattctttg tatcggctaa
   135661 gttcacgagt tggagataag cggactcgaa ccgctgacat ccgccacagg gtaaaccacc
   135721 gcctctcagg cccccactga ttctaccata gaggccaacg atagacaata actccccccc
   135781 gaacacagct tacaactttc atcgtactgt gctctccaaa gagcaactct tctcaaaatc
   135841 tcaaaagaaa aggtgctgag ttggaatccc attctaacta aggattcttg tggttccgga
   135901 ggatccagct acaggagaac caggaacgga gggctttccc cccttttccg ccccgactct
   135961 ttggtcttaa gaatgctggt tttaagaatg agtaattgcc cttctccgac ccttactgcc
   136021 caacctgaga gtggacagct aatgcattcc acttattgag cagggttcta tggtcggtcc
   136081 gcgacccctg gataccgaag gcatccttgg ggtgatctcg tagttcctac ggggtggaga
   136141 cgatggggtc ggtccatgga ttttccttcc ttttgtcgca tttcgctcaa agggttgaag
   136201 ggagatagtg catcaagctg ttcgcaaggg ccaacttgat ccccttcccc agggatccca
   136261 gatgagggaa ccctaagaga gccgccgact ccaactaccg tccatgtaca atccatacta
   136321 gatctgacca accgcccatc ctacctcttc tacattcttg acagcccatc tttgtctcag
   136381 tagagtcttt cagtggcatg tttcggtcct cttccccatt acttagaaaa agtgagccac
   136441 cggttcaggt acaagatact atcattaccg cctggacaat tagacatcca acccgtaatc
   136501 gcaacgaccc aattgcaaga gcggagctct accaactgag ctatatcccc ccgagccaag
   136561 tggagcatgc atgaaggagt cagatgcttc ttctattctt ttccttggcg cagctgggcc
   136621 atcctggatt tgaaccagag acctcgcccg tgaagtaaat catcgcacct acggtccaac
   136681 caattgggag agaatcaata gattccgttt cgggagcgat tcatccttcc cgaacgcagc
   136741 atacaactct ccgttgtact gcgctctcca agtgtgcttg ttcccccctt cttccttacc
   136801 atggcaagta tttgtgaaat aactccgatg agaagaaaaa agaaggcgtt aagagaccct
   136861 cccggccaac cctagacact ctaagatcct ttttcaaacc tgctcccatt tcgagtcaag
   136921 agatagataa atagacacat cccattgcac cgatcggggg cattcgtagt gactgagggg
   136981 gtcgaagacc aagaagtgag ttatttatca gccaagcatt cttcttacgg ctagatccaa
   137041 tcccctggtc cctgcggaaa ggaaaaggaa aaagaatttg acgttcttcc tttcgggaag
   137101 ggaggattag gaaaatccta ttgattgcag ctttctccag acctccggga aaagcatgaa
   137161 aaaaaggctc gaatggtacg atccctccgt caccccagaa tgaaatgaaa ggggcgatct
   137221 cgtagttctt ggtctgtgaa gatacgttgt taggtgctcc attttttttt tcccattgag
   137281 gccgaaccta aacctgtgct cgagagatag ctgtccatac actgataagg gatgtatgga
   137341 ttatcgagaa gagaggagcc gtggtagtcc cccccggacc gcccggatcc cacgagtgaa
   137401 tagaaagttg gatctacatt ggatctcacc tgaatcgccc catctatcct cctgaggagg
   137461 agtttggttt caaacccccg gttcgaacag gagaagtacg ccatgctaat gtgccttgga
   137521 tgatccacat ctcagggtca ggcgctgatg agcacattga actatccatg tggctgagag
   137581 ccctcacagc ccaggcacaa cgacgcaatt atcaggggcg cgctctacca ctgagctaat
   137641 agcccggcgt gtgggcctcc cgctgggggc ccactatgcc aaaagcgaga gaaaccccat
   137701 ccctctcttt cctttttacg cccccatgtc gccacacggg agggacatgg gggcgtaaaa
   137761 gggggatcct atcaacttgt tccgacctag gataataagc tcatgggctt ggtcttactt
   137821 caccgtcgag aaacgaaaga agacttccat ctccaagttt aactcaggcg tagctcgctt
   137881 cgttttgggt gtgaagcggt gtcaaaccaa aatacccaac aagcattagc tctccctgaa
   137941 aaggaggtga tccagccgca ccttccagta cggctacctt gttacgactt cactccagtc
   138001 actagccctg ccttcggcac ccccctcctt gcggttaagg taacgacttc gggcatggcc
   138061 agctcccata gtgtgacggg cggtgtgtac aaggcccggg aacgaattca ccgccgtatg
   138121 gctgaccggc gattactagc gattccggct tcatgcaggc gagttgcagc ctgcaatccg
   138181 aactgaggac gggtttttgg agttagctca ccctcgcggg atcgcgaccc tttgtcccgg
   138241 ccattgtagc acgtgtgtcg cccagggcat aaggggcatg atgacttgac gtcatcctca
   138301 ccttcctccg gcttatcacc ggcagtctgc tcagggttcc aaactcaacg gtggcaacta
   138361 agcacgaggg ttgcgctcgt tgcgggactt aacccaacac cttacggcac gagctgacga
   138421 cagccatgca ccacctgtgt ccgcgttccc gaaggcaccc ctctctttca agaggattcg
   138481 cggcatgtca agccctggta aggttcttcg ctttgcatcg aattaaacca catgctccac
   138541 cgcttgtgcg ggcccccgtc aattcctttg agtttcattc ttgcgaacgt actccccagg
   138601 cgggatactt aacgcgttag ctacagcact gcacgggtcg atacgcgcag cgcctagtat
   138661 ccatcgttta cggctaggac tactggggta tctaatccca ttcgctcccc tagctttcgt
   138721 ctctcagtgt cagtgtcggc ccagcagagt gctttcgccg ttggtgttct ttccgatctc
   138781 tacgcatttc accgctccac cggaaattcc ctctgcccct accgtactcc agcttggtag
   138841 tttccaccgc ctgtccaggg ttgagccctg ggatttgacg gcggacttaa aaagccacct
   138901 acagacgctt tacgcccaat cattccggat aacgcttgca tcctctgtat taccgcggct
   138961 gctggcacag agttagccga tgcttattcc ccagataccg tcattgcttc ttctccggga
   139021 aaagaagttc acgacccgtg ggccttctac ctccacgcgg cattgctccg tcaggctttc
   139081 gcccattgcg gaaaattccc cactgctgcc tcccgtagga gtctgggccg tgtctcagtc
   139141 ccagtgtggc tgatcatcct ctcggaccag ctactgatca tcgccttggt aagctattgc
   139201 ctcaccaact agctaatcag acgcgagccc ctcctcgggc ggattcctcc ttttgctcct
   139261 cagcctacgg ggtattagca gccgtttcca gctgttgttc ccctcccaag ggcaggttct
   139321 tacgcgttac tcacccgtcc gccactggaa acaccacttc ccgtccgact tgcatgtgtt
   139381 aagcatgccg ccagcgttca tcctgagcca ggatcgaact ctccatgaga ttcatagttg
   139441 cattacttat agcttccttg ttcgtagaca aagctgattc ggaattgtct ttcattccaa
   139501 ggcataactt gtatccatgc gcttcatatt cgcctggagt tcgctcccag aaatatagcc
   139561 atccctaccc cctcacgtca atcccacgag cctcttatcc attcttattc gatcacggcg
   139621 ggggggcaag tcaaaataga aaaacccaca actcatattg ggtttaggga taatcaggct
   139681 cgaactgatg acttccacca cgtcaaggtg acactctacc gctgagttat atcccttccc
   139741 tgcccccacc aagaaataga actgactaat cctaaggcaa agggtcgaga aactcaacgc
   139801 cactattctt gaacaacttg gaaccgggcc ttcctttcgc actattacgg atacgaaatg
   139861 aatggaatgg gaaaaattgg attcaattgt caactgctcc tagaaatagg attgactacg
   139921 gattcgaacc atagcacatg ctttcataaa accgtacgat tctcccgatc taaatcaagc
   139981 aggttttaca tgaagaagtt ctattcgata cgggtaggag aagcggtatt cttaaaaaaa
   140041 tagcgaaatc agaaccaagt caagatgata cggatcaacc ccttcttctt gcgccaaaga
   140101 tcttaccatt tccgaaggaa ccggagttcc atctcttttc gatttccatt caagagttct
   140161 tatgtctttc cacgcccctt taagaccccg aaaaattgac aaaacgatta actacttcat
   140221 ttatgaattt catagtaata gaaatacatg tctaccgaaa cagaattttg aacttgctat
   140281 cctcttgcct agcaggcaaa gatttgcctc cgtggaaaag atgattcatt cgcatgaaga
   140341 tgaaagtcca actccattgc attgccagaa tgcatgttgt atatttgaaa gaggttgacc
   140401 tccttgcttc tctcatggta caatcctctt cccgccgagc cccctttctc ctcggtccac
   140461 agagacaaaa tgtaggactg gtgccaacag ttaatcacgg aagaaaggac tcactgagcc
   140521 gggataacta actaatacta atctaatact aatagaatca aaatactaat agaatagaaa
   140581 agaactgtct tttctgtata cttatgtata ctttccccgg ttccgttgct accgcgggct
   140641 ttacgcaatc gatcggatca tatagatatc ccttcaacac aacataggtc gtcgaaagga
   140701 tctcggagac ccaccaaagc acgaaagcca ggatctttca gaaaatggat tcccattcga
   140761 agagtgcata accgcatgga taagctcaca ctaacccgtc aatttgggat ccaattcggg
   140821 attttccttg ggaggtatcg ggaaggaatt ggaatggaat aatatcgatt catatagata
   140881 cagaagaaac ggttctctat ggattcaaat gctgtaccta tgggataggg atagagaaag
   140941 aggaaaaaac cgaagatttc acatagtact tttgatcgaa aaagaaatcc gatttatttc
   141001 gtacccttcg ctcaatgaga aaatggatca gattcgatag gatcaaacct atgggactta
   141061 aggaatgatg gaagggaata aaataaaaaa aaaaagaaat aaaaaaagaa aagagaggga
   141121 aaaaaaataa taaagaaata agtaaataaa aataaagtag aagaacccag attcaaaatg
   141181 aacaaattca aacttgaaaa ggatctttct gattctcgaa gaatgagggg caaagggatt
   141241 gatcgagaaa gatctcttgt tcttattata agatcgtgtg attggatccg cagatgtttg
   141301 ttaaaaagag aataatcttc tcctttgaga ataatcaaaa aaggaaagtg ttcaattgga
   141361 acatgaaaac gtgactgaat tggtcctagt tactcttcgg gacggagtgg aagaagggag
   141421 gagattatcg aacgaggaaa aggacccgat gacttcgaaa gaattgaacg aggagccgta
   141481 tgaggcgaaa atctcatgta cggttctgta gagtggcagt aagggtgact tatctgtcaa
   141541 cttttccact atcaccccca aaaaaccaaa ctctgcctta cgtaaagttg ccagagtacg
   141601 attaacctct gggtttgaaa tcactgctta tatacctggt attggccata attcacaaga
   141661 acattctgta gtcttagtaa gaggggggag ggttaaagat ttacccggtg tgagatatca
   141721 cattgttcga ggaaccctag atgctgtcgg agtaaaggat cgtcaacaag ggcgttctag
   141781 tgcgttgtag attcttatcc aagacttgta tcatttgatg atgccatgtg aatcgctaga
   141841 aacatgtgaa gtgtatggct aacccaataa cgaaagtttc gtaaggggac tggagcaggc
   141901 taccgtgaga caaaagatct tctttctaaa gagattcgat tcggaactat tatatgtcca
   141961 aggtccaata ttgaaataat ttcagaagtt ttccctgact ttgtccgtgt caacaaacaa
   142021 ttcgaaatgt ctcgactttt ttagaacagg tccgggtcaa atagcaatga ttcgaagcac
   142081 ttctttttac actatttaca ctatttcgga aacccaagga ctcaatcgta tggatatgta
   142141 aaatacagga tttccaatcc tagcaggaaa ggggggggaa acggatactc aatttaaagt
   142201 gagtaaacag aattccatat gtatctatga gatcgagtat ggaattctgt ggaaagccgt
   142261 attcgatgaa agtcgtatgt acggcttgga gggagatctt tcatatcttt cgagatccac
   142321 cctacaatat ggggtcaaaa agccaaaata aatgatttta gcccttataa aaagaaaacg
   142381 gattcttgaa cccctttcgc gctcatgtca cgtcgaggta ctacagaaga aaaaactgca
   142441 aaatccgatc caatttatcg taatcgatta gttaacatgt tggttaaccg tattctgaaa
   142501 cacggaaaaa aatcattggc ttatcaaatt atctatcgag ccttgaaaaa gattcaacaa
   142561 aagacagaaa aaaatccact atccgtttta cgtcaagcaa tacgtggagt aactcccgat
   142621 atagcagtaa aagcaagacg tgtaggcgga tcgactcatc aagttcccat tgaaatagga
   142681 tccgcacaag gaaaagcact tgccgttcgt tggttattag gggcatcccg aaaacgtccg
   142741 ggtcgaaata tgactttcaa attaagttcc gaattagtgg atgctgccaa agggagtggc
   142801 gatgccatac gcaaaaagga agagactcat agaatggcag aggcaaatag agcttttgca
   142861 cattttcgtt aatccatgaa cagggtctat atagacacat agatccatgg atccatacat
   142921 ctcgatcgga aaagaatcaa tagaaaaaag aaaaagaaag aatcggaatt gatcgatata
   142981 tttctcgaaa caaacgaaaa ggaaacgaaa gatgaaacag aaatcatgga tcaactaagc
   143041 cctctcgggg acttgcttaa gaataagaaa gaggaatctc atgtaaatac catggaataa
   143101 ggtttgatcc tattcatgga gattccgtaa atattccatt ccaaaaatag aaagttcgaa
   143161 acaattggga tttttttgga gattggatgc agttactaat tcatgatctg gcatgtacag
   143221 aatgaaaact tcattctcga ttctacgaga atttttatga aagcctttca ttttcttctc
   143281 ttcgatggaa gttttatttt cccagaatgt atcctaattt ttggcctaat tattcttctg
   143341 atgatcgatt caacctctga tcaaaaagat ataccttggt tctatttcat ctcttcaaca
   143401 agtttagtaa tgagcataac ggccctattg ttccgatgga gagaagaacc tatgattagc
   143461 ttttcgggaa atttccaaac gaacaatttc aacgaaatct ttcaatttct tattttacta
   143521 tgttcaactc tatgtattcc tctatccgtg gagtacattg aatgtacaga aatggctata
   143581 acggagtttc tgttattcat attaacagct actctaggag gaatgttttt atgcggtgct
   143641 aacgatttaa taactatctt tgtagctcca gaatgtttca gtttatgctc ctacctatta
   143701 tctggatata ccaagaaaga cgtacggtct aatgaggcta ctatgaaata tttactcatg
   143761 ggtggggcaa gctcttctat tctggttcat ggtttctctt ggctatatgg ttcatccggg
   143821 ggagagatcg agcttcaaga aatagtgaat ggtcttatca atacacaaat gtataactcc
   143881 ccaggaattt caattgcgct tatattcatc actgtaggaa ttgggttcaa gctttcccca
   143941 gccccttctc atcaatggac tcctgacgta tacgaaggag tgcggttcgt tcgaaaaatt
   144001 cctacctctc tatatatctc tgagatgttt ggatttttca aaacttcatg gacatgcaga
   144061 agagaaatgc tatccccact cggaccaaga cataacttta tacttgttca aataacaatt
   144121 aaggtgaagc agggtcagga acaacaaatc tctttatgat aaacagatcc attttgcaag
   144181 ttcgttatta cgggtagttc ctacaaagga tcggactaat gacgtataca atacttgaat
   144241 tctcgatgta gatgctacag agttggttct catccttcag agactacgag tgtaatagga
   144301 gcatccgtcg acaaaaggat caccctaaga tgatcatctc atggctattg agaacgaatc
   144361 aaatcagatg gttctatttc tcaatctttc tgacttgctc ctacggaacc aaggtcgaaa
   144421 agattgagaa aaatcagtca ttcacaacca ctgatgaagg attcctcgaa aagttaagga
   144481 ttagtaatcc tttttcgaaa tcgaatggat tcgatcttat acatacgcga ggaaggtaat
   144541 caaaaaagaa agaagatgag ttcttcttta cttttatcac ttaggagccg tgcgagatga
   144601 aagtctcatg cacggttttg aatgagagaa agaagtgagg aatcctcttt tcgactctga
   144661 ctctcccact ccagtcgttg cttttctttc tgttacttcg aaagtagctg cttcagcttc
   144721 agccactcga attttcgata ttccttttta tttctcatca aacgaatggc atcttcttct
   144781 ggaaatccta gctattctta gcatgatatt ggggaatctc attgctatta ctcaaacaag
   144841 catgaaacgt atgcttgcat attcgtccat aggtcaaatc ggatatgtaa ttattggaat
   144901 aattgttgga gactcaaatg gtggatatgc gagcatgata acttatatgc tgttctatat
   144961 ctccatgaat ctaggaactt ttgcttgcat tgtatcattt ggtctacgta ccggaactga
   145021 taacattcga gattatgcgg gattatacac aaaagatcct tttttggctc tctctttagc
   145081 tctatgtctc ttatccctag gaggtcttcc tccactagca ggttttttcg gaaaactcta
   145141 tttattctgg tgtggatggc aggcaggcct atatttcttg gtttcaatag gactccttac
   145201 gagcgttgtt tctatctact attatctaaa aataatcaag ttattaatga ctggacgaaa
   145261 ccaagaaata acccctcacg tgcgaaatta tagaagatcc cctttaagat caaacaattc
   145321 catcgaattg agtatgattg tatgtgtgat agcatctact ataccaggaa tatcaatgaa
   145381 cccgattatt gcaattgctc aggataccct tttttagctt ctagttagct tctagaatcg
   145441 atttcttagt tcaagatccc tcttactaac tggaatcaaa gaattagtag atctgttccg
   145501 cccaaaatgg gaatgggcta gggttatgaa cttataatct ataatctgat gatcgagtcg
   145561 attccatgat tataagttca ttccataccg gaccagaccg gaataggatt ctcattatga
   145621 gaaggggtca ttcgagcgta tctaaataga tactatgttt ccatatggat ccctacgtcg
   145681 ttacattcca tttaggatta ggaataggcg taatcggacc tgctttttcc atatctctcg
   145741 ttatttggga ccttattcac ctctttgggc ttctattgaa tcgagaaatc ggtttgattg
   145801 tccatctttt tgatataata ttaatataga taatatataa ggcatcctcc ggataattca
   145861 aatcgaagca attggatgtc cgattggggc ctatatgaca tgaccgatca atagaaatac
   145921 tccaacactc cacctttgtc atatattcca tacatcacac tagatagata tcatcttcat
   145981 ggaatacgat tcactttcaa gacgccttgg tggtgaaatg gtagacacgc gagactcaaa
   146041 atctcgtgct aaagagcgtg gaggttcgag tcctcttcaa ggcataatat tgagaatgct
   146101 cattgaatga gcaattcaat aagagatctc ggatcgaatc ggtattgata taccgattcg
   146161 atccgagatc ttggaattgg aataagttcg gcagcggatc gcgaaatctt ggggatcttc
   146221 tctatctaat gaatggggag tccgctttga aatcgtccgc cctgcaccca ccccccgagt
   146281 atatgcttca acaggaatca cacaagggta gattgataca atataaacct ctggtaaaat
   146341 gcccgcctgt aacccagcag ataaagtaca ttacatagtc cgtttttagt aatagctctg
   146401 gtggttcgct gttcaagaat tcttgtttaa gcagttcata ccatccatac atagtgtttt
   146461 gatctaagat ttcaattctt ctatgtttca gcagtagcat attgttccat ggagctaagg
   146521 tccaaaatat ggaagaaact ggtgtttcca cgactctacc acccagtcaa ttatgttcca
   146581 cttaatccct atttcatggc cgcatatctt tccggctaag taatgggaaa cctttctcct
   146641 gttacatgaa tccaattttc atttcatccg ggaaaagcca tctttttctc aacaatgtct
   146701 ttgtcatttg atccaatagc gttccgttag ataggaacag atttgataaa tactgataac
   146761 tctcggatgg agtattagaa cggaaaaatc cattagataa tgaactattg gttctaagcc
   146821 atctctggcg atgaatcaac aattcgaagt gcttttcttg cgtattcttg ataaaccagc
   146881 gtttagatat agatgtagga ggatctgttt cggaagtaag aagccccttt gacatctctt
   146941 catctgcaaa gaattctcga tgtgaaaaca cagagacaag gggctgatct ttgaatagga
   147001 aaaagagtgg atccgcaggg tcccaaatga attggcttat tcgaaaaaag ccttgttctt
   147061 tggaagatct atctcgtgtc tggtactgca tggttctact ctgcaagaac tccgaatcat
   147121 tctcttgaag ctcatccttt tcatcataaa tgatccgctt gccccgaaat gaccccgccc
   147181 gatagggaaa tcccaatgaa ttgggccttt cgatacaatc aaatagaaag ccccaggggc
   147241 gccatattct aggagcccag actatgtgat tgaataaatc ctcctctatc tgttgcgggt
   147301 cgaggactcc ttctccttcc ccttcttcaa actccgattc gtatttttca tagagaaatc
   147361 tctgatcaac gatagaacaa gatccatttt gcatcatatc taagggattc cttggttcgg
   147421 gccgaagaag caatgtcact cgatcattat caaaccgact gcaatctttt tctgtccgtg
   147481 aggatcccac cagagcgcct tctacttcta ataggccatg aactagatca gaatcattct
   147541 caacgagtcc agaagaagtg atcccgtttt tttcatcggg tccgggtata gaccaaaggt
   147601 cttgagcgac cgatccggca gaacaactca aaagataaag aagtatcgtt aatttcttca
   147661 tgctcgttcc aagttcgaag taccatttgt acaaataaga atccccttcg ttacatgatt
   147721 tcttcttcat atagatagat agaggatcta tggggcaatt acttagaagt acattttgtg
   147781 caacagccct tcctatctga tagaaaagga tcccatgatc ctgaaccgat cttacctggg
   147841 atcgcaaatc ccaagtttgt ctatgaagag cggatcgaat tgtattagtg tctataattg
   147901 atttcttctg tgtaatacta atcgataggg cctcattggt aagtgctaca agatctcgtg
   147961 cattggaacc catggttatg gacccgaatc cattagtatg gaacattttc ttttccaagt
   148021 gaaatcccct agtatatgaa agagtgaaaa agtgctttcg ttgttgtgga ataagaagcc
   148081 ttcgtatctt aatgcatgta tttaatttat tcggggctat tagagcggga tccacttttt
   148141 ggggaatatg agtcgaagca ataacaagaa tatttctagt ggaacatctt tcacaatccc
   148201 tggagagata gttcactaat agaccgaggg ataagtcatt cgactcattc acatccagat
   148261 catgaatgtt tggaatccat attatgcaag gagacattgc ttttgctaat tcgaattgaa
   148321 gggtgatata aaatcggcct atttccgaca tcatatcgat agttagcgca ttcatcatag
   148381 ttagaagctc cagctccgta tcaaggtcac gatcgatatc gtcactagca tcaatatcgt
   148441 cactatcatc aatatcgata tcatcaataa gaaaaccttt aggcttggta tccaggaact
   148501 tgttcagaaa tactgtaatg aaaggaacat aggagtttgt cgctaggtat ttgaccaaat
   148561 gggagcgccc ggttcctata gaacctatca ctaaaatacc cctagagggg gatagggcta
   148621 ggcggagcga aaagggtttt ccatgagatg ggaaatgaaa actattagcc ccacacgaag
   148681 tttgtgaata agtgattgtc tgataatgag caaggaatat ccgtctttct gctaaacagg
   148741 gtgaattgaa ctcataattc attaaatgct ttttatgaat gtcaactaag tatcgtaagt
   148801 aaattgttcc cggctgttca atcatttgat aaccagagtc attctttgat aaatgatcac
   148861 tatgagtcag actcaataga atttgatcaa tccttttttc tgtcgttaag gtggagaact
   148921 gaaccaagaa ttctctttct ttatcatcaa tcgaatcacc gttcgcgacc caggattcta
   148981 ttttatcatc aatccaatca ccgttcacct tttttctttt tcttatcaat gaatggatct
   149041 ctttacttgt atgacttaga tgtctcgtat ttctcgaaaa agtgattcga ttgatgggat
   149101 ttggtatgag acttatgaga tcgatgatat cgatgagatt gatattcaaa tctttcgtct
   149161 tagaacgtat tgatttaacc ccatcagcgg gaccaccacc ccatagcatg ttgccgccaa
   149221 aagcagaacc ccgtatttct tctagaaaat ctcctaattg ttccagagca actagaaaaa
   149281 gattctttaa ccagaaagaa ttccgttcag atgtgggata cctatccaga agttttcgca
   149341 actcaatcat gtatgatgga atcatcaaag atttgacctt ttcgaactct gtctgtaact
   149401 caccataggc tcgggaaaca aagagaagat gtgtacgaac gagatatcca gcaacaagaa
   149461 gaaggaaaag gattgaatag aggaactccc gaacatttgg cgatctcaga tgtgtcgata
   149521 tcaatggtga ctcattattt cgatgaatca tttcttcgga cagaagaaga ttatgtaaac
   149581 acttactcga aatctcactt atcagattcc attgtggaag acacaatttt ttctgaagaa
   149641 ttcgccatga tatatctgat ccatgcataa tatcatgaaa aatggataca aatttttgac
   149701 tgctacttag taccggcaat aggtctgaaa aagtatctaa aaatatcaaa tttagatatt
   149761 tgtaccctgt cgaagtaagg aaccatggca tatatgtttg gaatagattc cattttgaga
   149821 gagttaaaaa agcactgtct cgttgaaagg ttctatacat ctgccctttc tcaacgcatt
   149881 tctttagaca aagactccgt tttttcctct tttcggacgg taaatatttc tcagaacatg
   149941 gagtgtgaat caaacccatg tttgaattga aattgagata ctgaggcaag ttcttctctt
   150001 ctgaatcaga tagattcata tctgaaagag gttgacaata agttctttca aaattgacta
   150061 tttgtccctc tgttagaggt gttccagaaa tggctgcgat cgagtaaata gctctacgaa
   150121 ctaatagatc ggatcgaatt ggaaaatgga aagatttgta caagttatac ctttcgtcac
   150181 cactttgtgg aaaatcgtta ggtatgaata tgttagatac ctgtgactcg attggtgaaa
   150241 tagtatctct ctccaaaaaa gcatgttttt ttttaccgcc gcacaaagaa aatattttgt
   150301 tgcgaatgaa caagatatgg aggaattgtc catacgtaaa atcataattt ttgatacggg
   150361 ccttttccac ataaaagggg aatcttttgt tacaatagaa gcggaagcgt tgtggattat
   150421 tcaagaatcg aagtcgattt gctttataaa aagaagatat caatgaactt ctatgaaatg
   150481 gtttcacagg attcagccaa ttgtcttgat cgtcggatat cattgagaaa tagaaatccg
   150541 tgttatcaaa agatttcctg cgattatttc tagtatggaa tgagtcaatc atccactttg
   150601 gtatcttatt gaacaaaaat ggtgatatta tccctccatt gatcaagaat ttcgattttt
   150661 gggaagtatt atgatcatcc aataagaagg gtttcaattt tttcaaatga acgatttgaa
   150721 gacctattga ttctaacaac tgattgcaga gttgatcatt cggacctttc aattcataga
   150781 tgtggatctc agacctatga atggggatat tcccgaaact cacaaagaaa aaaggaagtg
   150841 agttagacaa aaagaaaagc aacttggaca aaaagagaag gaacttggac aaaaagaaac
   150901 gaagtgactt agacaaatct tttttgtcga taacctcaga ccaatcaatc gaatattgat
   150961 taatacgtaa tcgatcgaac actacttgaa aatggctctt ctgctcagaa acggaatgtt
   151021 ccaaatgctc ctggaaattc ttgctcccat tggaccattt gtatctatat gcattaggat
   151081 cccgattcat gaatctctcg gttcgagaaa tcaaaataag aggatcgaac catttcttct
   151141 gactcttttt caaattcgat aaatgttggt tgatcgtata tttcattata gttctatgat
   151201 tcagagtatc atttcctatt tgatcccttt gaattccata ttcgaagttg cgatcggatc
   151261 tattcattaa aaagaatcga ttcaatacat ttcttatgta cccataggtg ctatattgga
   151321 tttgaatccg atttcggatc aatctatatt gattgactgc ctccattatg ttgttgctag
   151381 caaataccac tatttttggt tttggatctt ccaaatcatt cccgcaggag atccggaccc
   151441 atttttttct gatccttcga taaaaagatt cattctcttc ataaaaaata ggaggtagaa
   151501 ccaataaaga tttctttttc gattcatccc tggagttgaa tacctcattc aagaatagtt
   151561 tttgatccaa tccgtaggaa tcaatagaaa aggaaaatcc cttatgatac accagatccg
   151621 gctcggttat tgatagagtg aatagatctg ccatttcttg aaatctctct tctgattcaa
   151681 aatcgtggtg taacgtgtat tcccccctgt tccggtcatg gaatagatga aataaatgat
   151741 ttttgtttaa gaatgaaatc ttattggaac tttccatatc cagttcatcc gtcggaacca
   151801 tatcacatcc cggatctgat gaaataggat gaattgagac ggtattttgt aaatacgtaa
   151861 ttatcttgaa tatattaact atttctttat tttccgatcg cctggaaggg acaaaagaaa
   151921 catcttgttc tttcttcaac aatttctgat ctctagtgga cctctcagta ggattcgaac
   151981 ccagatgaag ttctgaccat ctgtcagaga aaaaagaacg aatggatctt gtaggattcc
   152041 caagaaattc ttcgatttct tccggaagca gatgcttatt catctgcctt tcacgttccg
   152101 tgaatagccg ggacattgag gaatatccag aaaggcattt agggaatcgg tctgattcta
   152161 tctctgttcg ttccgtttga agaaaggaag gatcccaaag aatcgatctt tcttttagtt
   152221 gttgaatctc tctttgattg atcaatgtgt gatattccga atcctcatta ctaaatgaat
   152281 cgaaatgatc tctggattga tcagaagatc ctttcaattg gctagaatcc gttacttgaa
   152341 cgaaactaga tcttgtggaa tcatattgaa tatttgacga tacattccgt accttgctaa
   152401 aaaatcgatc cttgtttacc aaccacacat tgtctaagca aatccaattc tctctcgata
   152461 tcttcctcaa aaaatccgat tcgtgcggat tcttccccca actaacgaag agatcttggc
   152521 ggaattgcca catatgaaat tgagcacaat tttgcaaaga aatagcccac ttgtttctcg
   152581 agaagagatg ggcaaaacgc tcaatatcat ttgattgaat agctgaccca gctccttgtt
   152641 gtttgaagaa accctccact tcaattggta ttttttcacg aaaagcaaac atgagataac
   152701 aaatcgagtc tttcactaag atttcgaata gctgtcccga attcaagttg attatgtttc
   152761 gcctcttact cggagaaaga cgatcaaaca attcccaacc atggtccttg cggatcggat
   152821 catccatata atatacaaaa ggaaactcca gatatttgat atctttctct ttgaatgaga
   152881 tctcaattcc agcgacggtt tcattagata tcttacaacc agaatccctc ttttttccga
   152941 gccagttcct ccaccaccgc gaaccccagt tagattcagg catgatacac tttttagtta
   153001 ttgggagaac ccaagtactc tctttcggat ccaggaaaaa gctctctgag atcttttttc
   153061 cttttggaag atccaggagc gaaacaatca acctattgat attggaagac ccaaaagatt
   153121 cttccaatgt atcatttctg ggtccaatgg aattcatagg tataggaaga agccccgtca
   153181 aatagagatt ttttcttgcg accatatttc gattgttaat acgatatata aggatcgcta
   153241 ctacaaatag tactacaccc ttgatcgtga aatatcgatt gcttgttgaa ccctgtgaat
   153301 tgcgtgaaag taggatactc aaaattcgtg ggtccaagag ttttataaaa cgttcttggt
   153361 ggaaaaaaat gtgaatgaaa gatcccactg aattgaattg ggtccatgaa tctaagaaat
   153421 agtgagaatt cttgacctct ctcaatatct ctctcaattc gaaaatccag gatttgaatt
   153481 gatgtccttt cattgattcc tcctaaattg cattgattta tcctaaagat ttcatttcaa
   153541 ttggaatttg gttattcacc atgtacgagg atccccacta agcatccatg gctgaatggt
   153601 taaagcgccc aactcataat tggcgaattc gtaggttcaa ttcctactgg atgcacgcca
   153661 atgggaccct ccaataagtc tattggaatt ggctctgtat caatggaatc tcatcatcta
   153721 tacataacga attggtgtgg tatattcata tcataacata tgaacagtaa gaactagcat
   153781 tcttattgag actcgaactc atagggaaga aaatagattt atggatggaa tcaaatatgc
   153841 agtatttaca gacaaaagta ttcggttatt ggggaaaaat caatatactt ctaatgtcga
   153901 atcaggatca actaggacag aaataaagca ttgggtcgaa ctcttctttg gtgtcaaggt
   153961 aatagctatg aatagtcatc aactcccccg aaagggtaga agaatgggac ccattatggg
   154021 acatacaatg cattacagac gtatgatcat tacgcttcaa ccgggttatt ctattccacc
   154081 tcttagaaag aaaagaactt aaatcaaaat acttaagagc atggcgatac atttatacaa
   154141 aacttctacc ccgagcacac gcaatggagc cgtagacagt caagtgaaat ccaatccacg
   154201 aaataatttg atctatggac agcatcgttg tggtaaaggt cgtaatgcca gaggaatcat
   154261 taccgcaggg catagagggg gaggtcataa gcgtctatac cgtaaaatcg attttagacg
   154321 gaatgaaaaa gacatatatg gtagaatcgt aaccatagaa tacgacccta atcgaaatgc
   154381 atacatttgt ctcatacact atggggatgg tgagaagaga tatattttac atcccagagg
   154441 ggctataatt ggagatacca ttgtttctgg tacagaagtt cctataaaaa tgggaaatgc
   154501 cctacctttg agtgcggttt gaactattga tttacgtaat tggaagtaac caattaggtt
   154561 tacgacgaaa cctagaaatc gatcactgat ccaattcgag tacctctaca ggatagacct
   154621 caacagaaaa ctgaagagta acggcagcaa gtgattgagt tcagtagttc ctcatataaa
   154681 attattgact ctagagatat agtaatatgg agaagacaaa attgtttcaa gcgccgacag
   154741 aaccagaagc gccccttgtt tcaaagagag gaagacgggt tattcacatt tgatttgatg
   154801 gtcagaggcg aattgaaagc taagcagtgg taattctaaa gatttcccgg gggaaaaata
   154861 gagacgtctc ctacgttacc cataatatgt ggaagtatcg acgtaatttc atagagtcat
   154921 tcggtctgaa tgctacatga agaacataag ccagatgacg gaacaggaag acctaggatg
   154981 tagaagatca gaacatgagt gattcggcag atttggattc tatatatcca ctcatgtggt
   155041 acttcattat atgatatata taagatccat ctgtatagat atcatcatct acatccagaa
   155101 agccgtatgc tttggaagaa gcttgtacag tttgggaagg ggttttgatt gatcaaaaag
   155161 acgaatctac ttcaaccgat atgcccttag gcacagccat acataacata gaaatcacac
   155221 ttggaaaggg tggacaatta gctagagctg cgggtgctgt agcgaaactg attgcaaaag
   155281 agggtaaatc ggccgcatta aaattaccct ctggggaggt ccgtttgata tccaaaaact
   155341 gctcagcaac agtcggacaa gtagggaatg ttggggtgaa ccagaaaagt ttgggtagag
   155401 ccggatcgaa atgttggcta ggtaagcgtc ctgtagtaag aggagtagtt atgaaccctg
   155461 tagaccaccc ccatgggggt ggtgaaggaa gggctccaat tggtagaaaa agacccgcaa
   155521 ccccttgggg ttatcctgca cttggaagaa gaagtagaaa aaggaataaa tatagtgata
   155581 atttgattct tcgccgccgt agtaaatagg agagaaaatc aaaatgattt ttacaattta
   155641 caaaataaaa aaataggagt taattcactg tgacacgttc act
//
