# Supplementary material for: Plastome comparative genomics in maples resolves the infrageneric backbone relationships
Source: PeerJ. 2020 Jul 13;8:e9483. doi: 10.7717/peerj.9483 (PMC7365138; doi:10.7717/peerj.9483)
Supplement: Data S1 [file peerj-08-9483-s007.zip › Acer_sterculiaceum.gb]

LOCUS       Acer_sterculiaceum      156258 bp    DNA     circular     21-DEC-2019
DEFINITION  Acer_sterc chloroplast.
ACCESSION   Acer_sterc
KEYWORDS    .
SOURCE      chloroplast Acer_sterc
  ORGANISM  Acer_sterc
            Acer_sterc; REFERENCE 1 (bases 1 to 156258) AUTHORS Tillich,M.,
            Lehwark,P., Pellizzer,T., Ulbricht-Jones, E.S., Fischer, A., Bock,
            R. and Greiner,S.
COMMENT     GeSeq Version 1.73 Job GeSeqJob-20190601-103301                    
            Subjob        Acer_sterculiaceum_IT15_CP                           
            Creator       anonymous                                            
            Program       blat                                                 
                          blatxcutoff=25                     blatncutoff=85    
                              annotate_ir=true               shortmatches=false
                              mpimpchlororefset=true                           
                              ncbirefs=NC_030343.1                             
                Program       HMMER                                            
                              ref=hmm_db_cp-ref5.2_cds                         
                Program       ARAGORN v1.2.38                                  
                              gcode=gcbact                   maxintronlen=3000 
                              intronoverlap=false            fixintron=false   
                              lowscoring=false               circular=true     
                Program       ARWEN v1.2.3 disabled                            
                Program       tRNAscan-SE v1.3.1 disabled                      
                Program       tRNAscan-SE v2.0.3 disabled                      
                Program       RNA Editing disabled                             
                Submitted     24 Jun 2019 02:33:23 GMT                         
                Started       24 Jun 2019 02:39:21 GMT                         
                Finished      24 Jun 2019 02:40:25 GMT.
FEATURES             Location/Qualifiers
     misc_feature    1..86014
                     /standard_name="LSC"
     tRNA            complement(7..81)
                     /gene="trnH-GUG"
                     /product="tRNA-His"
     gene            complement(7..81)
                     /gene="trnH-GUG"
                     /locus_tag="BAR07_gt001"
                     /db_xref="GeneID:27983468"
     CDS             complement(480..1541)
                     /gene="psbA"
                     /product="photosystem II Q protein (D1)"
                     /translation="MTAILERRESERLWGRFCNWITSTENRLYIGWFGVLMIPTLLTA
                     TSVFIIAFIAAPPVDIDGIREPVSGSLLYGNNIISGAIIPTSAAIGLHFYPIWEAASV
                     DEWLYNGGPYELIVLHFLLGVACYMGREWELSFRLGMRPWIAVAYSAPVAAATAVFLI
                     YPIGQGSFSDGMPLGISGTFNFMIVFQAEHNILMHPFHMLGVAGVFGGSLFSAMHGSL
                     VTSSLIRETTENESANEGYRFGQEEETYNIVAAHGYFGRLIFQYASFNNSRSLHFFLA
                     AWPVVGIWFTALGISTMAFNLNGFNFNQSVVDSQGRVINTWADIINRANLGMEVMHER
                     NAHNFPLDLAAIEAPSTNG"
     gene            complement(480..1541)
                     /gene="psbA"
                     /locus_tag="BAR07_gp089"
                     /db_xref="GeneID:27983579"
     tRNA            join(complement(4333..4369),complement(1804..1838))
                     /gene="trnK-UUU"
                     /product="tRNA-Lys"
     gene            complement(1804..4369)
                     /gene="trnK-UUU"
                     /locus_tag="BAR07_gt002"
                     /db_xref="GeneID:27983503"
     CDS             complement(2052..3599)
                     /gene="matK"
                     /product="maturase K"
     gene            complement(2052..3599)
                     /gene="matK"
                     /locus_tag="BAR07_gp088"
                     /db_xref="GeneID:27983477"
     CDS             join(complement(6409..6447),complement(5383..5592))
                     /gene="rps16"
                     /product="30S ribosomal protein S16"
     gene            complement(5383..6447)
                     /gene="rps16"
                     /locus_tag="BAR07_gp087"
                     /db_xref="GeneID:27983486"
     tRNA            complement(7530..7601)
                     /gene="trnQ-UUG"
                     /product="tRNA-Gln"
     gene            complement(7530..7601)
                     /gene="trnQ-UUG"
                     /locus_tag="BAR07_gt003"
                     /db_xref="GeneID:27983505"
     CDS             7958..8143
                     /gene="psbK"
                     /product="photosystem II protein K"
     gene            7958..8143
                     /gene="psbK"
                     /locus_tag="BAR07_gp086"
                     /db_xref="GeneID:27983591"
     CDS             8523..8633
                     /gene="psbI"
                     /product="photosystem II protein I"
     gene            8523..8633
                     /gene="psbI"
                     /locus_tag="BAR07_gp085"
                     /db_xref="GeneID:27983550"
     tRNA            complement(8780..8867)
                     /gene="trnS-GCU"
                     /product="tRNA-Ser"
     gene            complement(8780..8867)
                     /gene="trnS-GCU"
                     /locus_tag="BAR07_gt004"
                     /db_xref="GeneID:27983564"
     tRNA            join(9664..9687,10407..10454)
                     /gene="trnG-UCC"
                     /product="tRNA-Gly"
     gene            9664..10454
                     /gene="trnG-UCC"
     tRNA            10635..10706
                     /gene="trnR-UCU"
                     /product="tRNA-Arg"
     gene            10635..10706
                     /gene="trnR-UCU"
                     /locus_tag="BAR07_gt006"
                     /db_xref="GeneID:27983513"
     CDS             complement(10955..12478)
                     /gene="atpA"
                     /product="ATP synthase CF1 alpha chain"
     gene            complement(10955..12478)
                     /gene="atpA"
                     /locus_tag="BAR07_gp084"
                     /db_xref="GeneID:27983592"
     CDS             join(complement(13692..13850),complement(12531..12938))
                     /gene="atpF"
                     /product="ATP synthase CF0 B chain"
     gene            complement(12531..13850)
                     /gene="atpF"
                     /locus_tag="BAR07_gp083"
                     /db_xref="GeneID:27983488"
     CDS             complement(13908..14153)
                     /gene="atpH"
                     /product="ATP synthase CF0 C chain"
     gene            complement(13908..14153)
                     /gene="atpH"
                     /locus_tag="BAR07_gp082"
                     /db_xref="GeneID:27983499"
     CDS             complement(15316..16059)
                     /gene="atpI"
                     /product="ATP synthase CF0 A chain"
     gene            complement(15316..16059)
                     /gene="atpI"
                     /locus_tag="BAR07_gp081"
                     /db_xref="GeneID:27983543"
     CDS             complement(16329..16916)
                     /gene="rps2"
                     /product="ribosomal protein S2"
     gene            complement(16329..16916)
                     /gene="rps2"
                     /locus_tag="BAR07_gp080"
                     /db_xref="GeneID:27983514"
     CDS             complement(17215..21357)
                     /gene="rpoC2"
                     /product="DNA-directed RNA polymerase beta'' chain"
     gene            complement(17215..21357)
                     /gene="rpoC2"
                     /locus_tag="BAR07_gp079"
                     /db_xref="GeneID:27983519"
     CDS             join(complement(23835..24269),complement(21524..23149))
                     /gene="rpoC1"
                     /product="DNA-directed RNA polymerase beta' chain"
     gene            complement(21524..24269)
                     /gene="rpoC1"
                     /locus_tag="BAR07_gp078"
                     /db_xref="GeneID:27983472"
     CDS             complement(24296..27508)
                     /gene="rpoB"
                     /product="DNA-directed RNA polymerase beta chain"
     gene            complement(24296..27508)
                     /gene="rpoB"
                     /locus_tag="BAR07_gp077"
                     /db_xref="GeneID:27983476"
     tRNA            28679..28759
                     /gene="trnC-GCA"
                     /product="tRNA-Cys"
     gene            28679..28759
                     /gene="trnC-GCA"
                     /locus_tag="BAR07_gt007"
                     /db_xref="GeneID:27983473"
     CDS             29324..29413
                     /gene="petN"
                     /product="cytochrome b6-f complex subunit VIII"
     gene            29324..29413
                     /gene="petN"
                     /locus_tag="BAR07_gp076"
                     /db_xref="GeneID:27983575"
     CDS             complement(30194..30298)
                     /gene="psbM"
                     /product="photosystem II protein M"
     gene            complement(30194..30298)
                     /gene="psbM"
                     /locus_tag="BAR07_gp075"
                     /db_xref="GeneID:27983571"
     tRNA            complement(30879..30952)
                     /gene="trnD-GUC"
                     /product="tRNA-Asp"
     gene            complement(30879..30952)
                     /gene="trnD-GUC"
                     /locus_tag="BAR07_gt008"
                     /db_xref="GeneID:27983566"
     tRNA            complement(31405..31488)
                     /gene="trnY-GUA"
                     /product="tRNA-Tyr"
     gene            complement(31405..31488)
                     /gene="trnY-GUA"
                     /locus_tag="BAR07_gt009"
                     /db_xref="GeneID:27983580"
     tRNA            complement(31548..31620)
                     /gene="trnE-UUC"
                     /product="tRNA-Glu"
     gene            complement(31548..31620)
                     /gene="trnE-UUC"
                     /locus_tag="BAR07_gt010"
                     /db_xref="GeneID:27983574"
     tRNA            32395..32466
                     /gene="trnT-GGU"
                     /product="tRNA-Thr"
     gene            32395..32466
                     /gene="trnT-GGU"
                     /locus_tag="BAR07_gt011"
                     /db_xref="GeneID:27983588"
     tRNA            32401..32459
                     /gene="trnM-CAU"
                     /product="tRNA-Met"
     gene            32401..32459
                     /gene="trnM-CAU"
                     /locus_tag="BAR07_gt012"
                     /db_xref="GeneID:27983593"
     CDS             33949..35010
                     /gene="psbD"
                     /product="photosystem II D2 protein"
     gene            33949..35010
                     /gene="psbD"
                     /locus_tag="BAR07_gp074"
                     /db_xref="GeneID:27983600"
     CDS             34958..36379
                     /gene="psbC"
                     /product="photosystem II 44 kDa apoprotein"
     gene            34958..36379
                     /gene="psbC"
                     /locus_tag="BAR07_gp073"
                     /db_xref="GeneID:27983504"
     tRNA            complement(36627..36719)
                     /gene="trnS-UGA"
                     /product="tRNA-Ser"
     gene            complement(36627..36719)
                     /gene="trnS-UGA"
                     /locus_tag="BAR07_gt013"
                     /db_xref="GeneID:27983498"
     CDS             37072..37260
                     /gene="psbZ"
                     /product="photosystem II protein Z"
     gene            37072..37260
                     /gene="psbZ"
                     /locus_tag="BAR07_gp072"
                     /db_xref="GeneID:27983570"
     tRNA            37831..37901
                     /gene="trnG-GCC"
                     /product="tRNA-Gly"
     gene            37831..37901
                     /gene="trnG-GCC"
     tRNA            complement(38065..38138)
                     /gene="trnfM-CAU"
                     /product="tRNA-Met"
     gene            complement(38065..38138)
                     /gene="trnfM-CAU"
                     /locus_tag="BAR07_gt015"
                     /db_xref="GeneID:27983602"
     CDS             complement(38301..38603)
                     /gene="rps14"
                     /product="30S ribosomal protein S14"
     gene            complement(38301..38603)
                     /gene="rps14"
                     /locus_tag="BAR07_gp071"
                     /db_xref="GeneID:27983581"
     CDS             complement(38749..40953)
                     /gene="psaB"
                     /product="photosystem I P700 chlorophyll A apoprotein A2"
     gene            complement(38749..40953)
                     /gene="psaB"
                     /locus_tag="BAR07_gp070"
                     /db_xref="GeneID:27983537"
     CDS             complement(40979..43231)
                     /gene="psaA"
                     /product="photosystem I P700 chlorophyll A apoprotein A1"
     gene            complement(40979..43231)
                     /gene="psaA"
                     /locus_tag="BAR07_gp069"
                     /db_xref="GeneID:27983482"
     CDS             join(complement(45778..45906),complement(44824..45051),
                     complement(43940..44092))
                     /gene="ycf3"
                     /product="photosystem I assembly protein Ycf3"
     gene            complement(43940..45906)
                     /gene="ycf3"
                     /locus_tag="BAR07_gp068"
                     /db_xref="GeneID:27983479"
     tRNA            46795..46881
                     /gene="trnS-GGA"
                     /product="tRNA-Ser"
     gene            46795..46881
                     /gene="trnS-GGA"
                     /locus_tag="BAR07_gt016"
                     /db_xref="GeneID:27983485"
     CDS             complement(47132..47737)
                     /gene="rps4"
                     /product="30S ribosomal protein S4"
     gene            complement(47132..47737)
                     /gene="rps4"
                     /locus_tag="BAR07_gp067"
                     /db_xref="GeneID:27983573"
     tRNA            complement(48088..48160)
                     /gene="trnT-UGU"
                     /product="tRNA-Thr"
     gene            complement(48088..48160)
                     /gene="trnT-UGU"
                     /locus_tag="BAR07_gt017"
                     /db_xref="GeneID:27983520"
     tRNA            join(49240..49276,49713..49761)
                     /gene="trnL-UAA"
                     /product="tRNA-Leu"
     gene            49240..49761
                     /gene="trnL-UAA"
                     /locus_tag="BAR07_gt018"
                     /db_xref="GeneID:27983589"
     tRNA            50109..50181
                     /gene="trnF-GAA"
                     /product="tRNA-Phe"
     gene            50109..50181
                     /gene="trnF-GAA"
                     /locus_tag="BAR07_gt019"
                     /db_xref="GeneID:27983521"
     CDS             complement(51005..51481)
                     /gene="ndhJ"
                     /product="NADH-plastoquinone oxidoreductase subunit J"
     gene            complement(51005..51481)
                     /gene="ndhJ"
                     /locus_tag="BAR07_gp066"
                     /db_xref="GeneID:27983590"
     CDS             complement(51594..52283)
                     /gene="ndhK"
                     /product="NADH-plastoquinone oxidoreductase subunit K"
     gene            complement(51594..52283)
                     /gene="ndhK"
                     /locus_tag="BAR07_gp065"
                     /db_xref="GeneID:27983526"
     CDS             complement(52344..52706)
                     /gene="ndhC"
                     /product="NADH-plastoquinone oxidoreductase chain 3"
     gene            complement(52344..52706)
                     /gene="ndhC"
                     /locus_tag="BAR07_gp064"
                     /db_xref="GeneID:27983516"
     tRNA            join(complement(54245..54283),complement(53608..53644))
                     /gene="trnV-UAC"
                     /product="tRNA-Val"
     gene            complement(53608..54283)
                     /gene="trnV-UAC"
                     /locus_tag="BAR07_gt020"
                     /db_xref="GeneID:27983533"
     tRNA            54462..54533
                     /gene="trnM-CAU"
                     /product="tRNA-Met"
     gene            54462..54533
                     /gene="trnM-CAU"
                     /locus_tag="BAR07_gt021"
                     /db_xref="GeneID:27983517"
     tRNA            54467..54525
                     /gene="trnT-GGU"
                     /product="tRNA-Thr"
     gene            54467..54525
                     /gene="trnT-GGU"
                     /locus_tag="BAR07_gt022"
                     /db_xref="GeneID:27983594"
     CDS             complement(54766..55167)
                     /gene="atpE"
                     /product="ATP synthase CF1 epsilon chain"
     gene            complement(54766..55167)
                     /gene="atpE"
                     /locus_tag="BAR07_gp063"
                     /db_xref="GeneID:27983601"
     CDS             complement(55164..56660)
                     /gene="atpB"
                     /product="ATP synthase CF1 beta chain"
     gene            complement(55164..56660)
                     /gene="atpB"
                     /locus_tag="BAR07_gp062"
                     /db_xref="GeneID:27983531"
     CDS             57430..58857
                     /gene="rbcL"
                     /product="ribulose-1,5-bisphosphate carboxylase/oxygenase
                     large subunit"
     gene            57430..58857
                     /gene="rbcL"
                     /locus_tag="BAR07_gp061"
                     /db_xref="GeneID:27983489"
     CDS             59419..60900
                     /gene="accD"
                     /product="acetyl-CoA carboxylase carboxyl transferase
                     beta"
     gene            59419..60900
                     /gene="accD"
                     /locus_tag="BAR07_gp060"
                     /db_xref="GeneID:27983497"
     CDS             61604..61717
                     /gene="psaI"
                     /product="photosystem I reaction center subunit VIII"
     gene            61604..61717
                     /gene="psaI"
                     /locus_tag="BAR07_gp059"
                     /db_xref="GeneID:27983494"
     CDS             62137..62691
                     /gene="ycf4"
                     /product="photosystem I assembly protein ycf4"
     gene            62137..62691
                     /gene="ycf4"
                     /locus_tag="BAR07_gp058"
                     /db_xref="GeneID:27983561"
     CDS             63279..63977
                     /gene="cemA"
                     /product="chloroplast envelope protein"
     gene            63279..63977
                     /gene="cemA"
                     /locus_tag="BAR07_gp057"
                     /db_xref="GeneID:27983522"
     CDS             64183..65145
                     /gene="petA"
                     /product="cytochrome f"
     gene            64183..65145
                     /gene="petA"
                     /locus_tag="BAR07_gp056"
                     /db_xref="GeneID:27983515"
     CDS             complement(65910..66032)
                     /gene="psbJ"
                     /product="photosystem II protein J"
     gene            complement(65910..66032)
                     /gene="psbJ"
                     /locus_tag="BAR07_gp055"
                     /db_xref="GeneID:27983509"
     CDS             complement(66182..66298)
                     /gene="psbL"
                     /product="photosystem II protein L"
     gene            complement(66182..66298)
                     /gene="psbL"
                     /locus_tag="BAR07_gp054"
                     /db_xref="GeneID:27983556"
     CDS             complement(66321..66440)
                     /gene="psbF"
                     /product="cytochrome b559 beta chain"
     gene            complement(66321..66440)
                     /gene="psbF"
                     /locus_tag="BAR07_gp053"
                     /db_xref="GeneID:27983560"
     CDS             complement(66450..66701)
                     /gene="psbE"
                     /product="cytochrome b559 alpha chain"
     gene            complement(66450..66701)
                     /gene="psbE"
                     /locus_tag="BAR07_gp052"
                     /db_xref="GeneID:27983559"
     CDS             67462..67557
                     /gene="petL"
                     /product="cytochrome b6-f complex subunit VI"
     gene            67462..67557
                     /gene="petL"
                     /locus_tag="BAR07_gp051"
                     /db_xref="GeneID:27983542"
     CDS             67741..67854
                     /gene="petG"
                     /product="cytochrome b6-f complex subunit V"
     gene            67741..67854
                     /gene="petG"
                     /locus_tag="BAR07_gp050"
                     /db_xref="GeneID:27983569"
     tRNA            complement(67999..68072)
                     /gene="trnW-CCA"
                     /product="tRNA-Trp"
     gene            complement(67999..68072)
                     /gene="trnW-CCA"
                     /locus_tag="BAR07_gt023"
                     /db_xref="GeneID:27983562"
     tRNA            complement(68274..68347)
                     /gene="trnP-UGG"
                     /product="tRNA-Pro"
     gene            complement(68274..68347)
                     /gene="trnP-UGG"
                     /locus_tag="BAR07_gt024"
                     /db_xref="GeneID:27983582"
     tRNA            complement(68276..68346)
                     /gene="trnP-GGG"
                     /product="tRNA-Pro"
     gene            complement(68276..68346)
                     /gene="trnP-GGG"
                     /locus_tag="BAR07_gt025"
                     /db_xref="GeneID:27983583"
     CDS             68733..68867
                     /gene="psaJ"
                     /product="photosystem I reaction center subunit IX"
     gene            68733..68867
                     /gene="psaJ"
                     /locus_tag="BAR07_gp049"
                     /db_xref="GeneID:27983599"
     CDS             69339..69539
                     /gene="rpl33"
                     /product="50S ribosomal protein L33"
     gene            69339..69539
                     /gene="rpl33"
                     /locus_tag="BAR07_gp048"
                     /db_xref="GeneID:27983552"
     CDS             69738..70043
                     /gene="rps18"
                     /product="30S ribosomal protein S18"
     gene            69738..70043
                     /gene="rps18"
                     /locus_tag="BAR07_gp047"
                     /db_xref="GeneID:27983546"
     CDS             complement(70308..70661)
                     /gene="rpl20"
                     /product="50S ribosomal protein L20"
     gene            complement(70308..70661)
                     /gene="rpl20"
                     /locus_tag="BAR07_gp046"
                     /db_xref="GeneID:27983535"
     CDS             join(complement(71384..71497),142106..142337,
                     142884..142909)
                     /gene="rps12"
                     /product="30S ribosomal protein S12"
                     /trans_splicing
     CDS             join(complement(71384..71497),complement(99936..100167),
                     complement(99364..99389))
                     /gene="rps12"
                     /locus_tag="BAR07_gp044"
                     /trans_splicing
                     /transl_table=11
                     /product="30S ribosomal protein S12"
                     /protein_id="YP_009257692.1"
                     /db_xref="GeneID:27983466"
     gene            join(complement(71384..71497),142106..142909)
                     /gene="rps12"
                     /locus_tag="BAR07_gp045"
                     /trans_splicing
                     /db_xref="GeneID:27983534"
     gene            join(complement(71384..71497),complement(99364..100167))
                     /gene="rps12"
                     /locus_tag="BAR07_gp044"
                     /trans_splicing
                     /db_xref="GeneID:27983466"
     CDS             join(complement(73633..73701),complement(72504..72794),
                     complement(71669..71896))
                     /gene="clpP"
                     /product="clpP-like protease"
     gene            complement(71669..73701)
                     /gene="clpP"
                     /locus_tag="BAR07_gp043"
                     /db_xref="GeneID:27983467"
     CDS             74132..75658
                     /gene="psbB"
                     /product="photosystem II p680 chlorophyll A apoprotein"
     gene            74132..75658
                     /gene="psbB"
                     /locus_tag="BAR07_gp042"
                     /db_xref="GeneID:27983484"
     CDS             75851..75952
                     /gene="psbT"
                     /product="photosystem II protein T"
     gene            75851..75952
                     /gene="psbT"
                     /locus_tag="BAR07_gp041"
                     /db_xref="GeneID:27983487"
     CDS             complement(76018..76149)
                     /gene="psbN"
                     /product="photosystem II protein N"
     gene            complement(76018..76149)
                     /gene="psbN"
                     /locus_tag="BAR07_gp040"
                     /db_xref="GeneID:27983565"
     CDS             76254..76475
                     /gene="psbH"
                     /product="photosystem II 10 kDa phosphoprotein"
     gene            76254..76475
                     /gene="psbH"
                     /locus_tag="BAR07_gp039"
                     /db_xref="GeneID:27983553"
     CDS             join(76621..76626,77412..78068)
                     /gene="petB"
                     /locus_tag="CDC74_pgp040"
                     /codon_start=1
                     /transl_table=11
                     /product="cytochrome b6"
                     /protein_id="YP_009379366.1"
                     /db_xref="GeneID:32957814"
     gene            76621..78068
                     /gene="petB"
                     /locus_tag="BAR07_gp038"
                     /db_xref="GeneID:27983545"
     CDS             join(78268..78276,78974..79498)
                     /gene="petD"
                     /locus_tag="CDC74_pgp039"
                     /codon_start=1
                     /transl_table=11
                     /product="cytochrome b6/f complex subunit IV"
                     /protein_id="YP_009379367.1"
                     /db_xref="GeneID:32957815"
     gene            78268..79498
                     /gene="petD"
                     /locus_tag="CDC74_pgp039"
                     /db_xref="GeneID:32957815"
     CDS             complement(79734..80717)
                     /gene="rpoA"
                     /product="DNA-directed RNA polymerase alpha chain"
     gene            complement(79734..80717)
                     /gene="rpoA"
                     /locus_tag="BAR07_gp036"
                     /db_xref="GeneID:27983501"
     CDS             complement(80782..81198)
                     /gene="rps11"
                     /product="30S ribosomal protein S11"
     gene            complement(80782..81198)
                     /gene="rps11"
                     /locus_tag="BAR07_gp035"
                     /db_xref="GeneID:27983508"
     CDS             complement(81316..81429)
                     /gene="rpl36"
                     /product="50S ribosomal protein L36"
     gene            complement(81316..81429)
                     /gene="rpl36"
                     /locus_tag="BAR07_gp034"
                     /db_xref="GeneID:27983529"
     gene            complement(81545..81783)
                     /gene="infA"
                     /locus_tag="BAQ94_gp032"
                     /pseudo
                     /db_xref="GeneID:27982816"
     CDS             complement(81907..82311)
                     /gene="rps8"
                     /product="30S ribosomal protein S8"
     gene            complement(81907..82311)
                     /gene="rps8"
                     /locus_tag="BAR07_gp033"
                     /db_xref="GeneID:27983563"
     CDS             complement(82471..82839)
                     /gene="rpl14"
                     /product="50S ribosomal protein L14"
     gene            complement(82471..82839)
                     /gene="rpl14"
                     /locus_tag="BAR07_gp032"
                     /db_xref="GeneID:27983530"
     CDS             join(complement(84423..84431),complement(82969..83370))
                     /gene="rpl16"
                     /locus_tag="CDC74_pgp032"
                     /codon_start=1
                     /transl_table=11
                     /product="50S ribosomal protein L16"
                     /protein_id="YP_009379373.1"
                     /db_xref="GeneID:32957822"
     gene            complement(82969..84431)
                     /gene="rpl16"
                     /locus_tag="CDC74_pgp032"
                     /db_xref="GeneID:32957822"
     CDS             complement(84585..85247)
                     /gene="rps3"
                     /product="30S ribosomal protein S3"
     gene            complement(84585..85247)
                     /gene="rps3"
                     /locus_tag="BAR07_gp030"
                     /db_xref="GeneID:27983495"
     CDS             complement(85504..85728)
                     /gene="rpl22"
                     /product="50S ribosomal protein L22"
     gene            complement(85504..85728)
                     /gene="rpl22"
                     /locus_tag="BAR07_gp029"
                     /db_xref="GeneID:27983518"
     CDS             complement(85767..86045)
                     /gene="rps19"
                     /product="30S ribosomal protein S19"
     gene            complement(85767..86045)
                     /gene="rps19"
                     /locus_tag="BAR07_gp028"
                     /db_xref="GeneID:27983525"
     repeat_region   86015..112112
                     /note="repeat_hit position 3 - 130164, match 100.%,
                     length26098"
                     /rpt_type="inverted"
     CDS             join(complement(87202..87594),complement(86106..86540))
                     /gene="rpl2"
                     /product="50S ribosomal protein L2"
     gene            complement(86106..87594)
                     /gene="rpl2"
                     /locus_tag="BAR07_gp027"
                     /db_xref="GeneID:27983540"
     CDS             complement(87613..87894)
                     /gene="rpl23"
                     /product="50S ribosomal protein L23"
     gene            complement(87613..87894)
                     /gene="rpl23"
                     /locus_tag="BAR07_gp026"
                     /db_xref="GeneID:27983493"
     tRNA            complement(88060..88133)
                     /gene="trnI-CAU"
                     /product="tRNA-Ile"
     gene            complement(88060..88133)
                     /gene="trnI-CAU"
                     /locus_tag="BAR07_gt026"
                     /db_xref="GeneID:27983538"
     CDS             88222..95073
                     /gene="ycf2"
                     /product="Ycf2"
     gene            88222..95073
                     /gene="ycf2"
                     /locus_tag="BAR07_gp025"
                     /db_xref="GeneID:27983584"
     tRNA            complement(95631..95711)
                     /gene="trnL-CAA"
                     /product="tRNA-Leu"
     gene            complement(95631..95711)
                     /gene="trnL-CAA"
                     /locus_tag="BAR07_gt027"
                     /db_xref="GeneID:27983469"
     CDS             join(complement(97736..98512),complement(96298..97053))
                     /gene="ndhB"
                     /product="NADH-plastoquinone oxidoreductase chain 2"
     gene            complement(96298..98512)
                     /gene="ndhB"
                     /locus_tag="BAR07_gp024"
                     /db_xref="GeneID:27983576"
     CDS             complement(98843..99310)
                     /gene="rps7"
                     /product="30S ribosomal protein S7"
     gene            complement(98843..99310)
                     /gene="rps7"
                     /locus_tag="BAR07_gp023"
                     /db_xref="GeneID:27983480"
     CDS             complement(101181..101372)
                     /gene="ycf15"
                     /product="Ycf15"
     gene            complement(101181..101372)
                     /gene="ycf15"
                     /locus_tag="BAR07_gp022"
                     /db_xref="GeneID:27983527"
     tRNA            101976..102047
                     /gene="trnV-GAC"
                     /product="tRNA-Val"
     gene            101976..102047
                     /gene="trnV-GAC"
                     /locus_tag="BAR07_gt028"
                     /db_xref="GeneID:27983547"
     rRNA            102282..103772
                     /gene="rrn16"
                     /product="16S ribosomal RNA"
     gene            102282..103772
                     /gene="rrn16"
                     /locus_tag="BAR07_gr008"
                     /db_xref="GeneID:27983595"
     tRNA            join(104067..104108,105062..105096)
                     /gene="trnI-GAU"
                     /product="tRNA-Ile"
     gene            104067..105096
                     /gene="trnI-GAU"
                     /locus_tag="BAR07_gt029"
                     /db_xref="GeneID:27983491"
     tRNA            join(105161..105198,106006..106040)
                     /gene="trnA-UGC"
                     /product="tRNA-Ala"
                     /standard_name="trnA-UGC tRNA"
     gene            105161..106040
                     /gene="trnA-UGC"
                     /locus_tag="BAR07_gt030"
                     /db_xref="GeneID:27983506"
     CDS             complement(105328..105456)
                     /gene="orf42"
                     /product="putative pvs-trna-like protein"
     gene            complement(105328..105456)
                     /gene="orf42"
                     /locus_tag="BAR07_gp021"
                     /db_xref="GeneID:27983511"
     rRNA            106197..109006
                     /gene="rrn23"
                     /product="23S ribosomal RNA"
     gene            106197..109006
                     /gene="rrn23"
                     /locus_tag="BAR07_gr007"
                     /db_xref="GeneID:27983555"
     rRNA            109105..109207
                     /gene="rrn4.5"
                     /product="4.5S ribosomal RNA"
     gene            109105..109207
                     /gene="rrn4.5"
                     /locus_tag="BAR07_gr006"
                     /db_xref="GeneID:27983474"
     rRNA            109424..109544
                     /gene="rrn5"
                     /product="5S ribosomal RNA"
     gene            109424..109544
                     /gene="rrn5"
                     /locus_tag="BAR07_gr005"
                     /db_xref="GeneID:27983567"
     tRNA            109797..109870
                     /gene="trnR-ACG"
                     /product="tRNA-Arg"
     gene            109797..109870
                     /gene="trnR-ACG"
                     /locus_tag="BAR07_gt031"
                     /db_xref="GeneID:27983557"
     tRNA            complement(110421..110492)
                     /gene="trnN-GUU"
                     /product="tRNA-Asn"
     gene            complement(110421..110492)
                     /gene="trnN-GUU"
                     /locus_tag="BAR07_gt032"
                     /db_xref="GeneID:27983585"
     CDS             110828..112135
                     /gene="ycf1"
                     /product="hypothetical chloroplast RF1"
     gene            110828..112135
                     /gene="ycf1"
                     /locus_tag="BAR07_gp020"
                     /db_xref="GeneID:27983596"
     CDS             complement(112060..114330)
                     /gene="ndhF"
                     /product="NADH-plastoquinone oxidoreductase chain 5"
     gene            complement(112060..114330)
                     /gene="ndhF"
                     /locus_tag="BAR07_gp019"
                     /db_xref="GeneID:27983500"
     misc_feature    112113..130160
                     /standard_name="SSC"
     CDS             115077..115229
                     /gene="rpl32"
                     /product="50S ribosomal protein L32"
     gene            115077..115229
                     /gene="rpl32"
                     /locus_tag="BAR07_gp018"
                     /db_xref="GeneID:27983478"
     tRNA            116265..116344
                     /gene="trnL-UAG"
                     /product="tRNA-Leu"
     gene            116265..116344
                     /gene="trnL-UAG"
                     /locus_tag="BAR07_gt033"
                     /db_xref="GeneID:27983551"
     CDS             116455..117411
                     /gene="ccsA"
                     /product="cytochrome c biogenesis protein"
     gene            116455..117411
                     /gene="ccsA"
                     /locus_tag="BAR07_gp017"
                     /db_xref="GeneID:27983578"
     CDS             complement(117615..119147)
                     /gene="ndhD"
                     /product="NADH-plastoquinone oxidoreductase chain 4"
     gene            complement(117615..119147)
                     /gene="ndhD"
                     /locus_tag="BAR07_gp016"
                     /db_xref="GeneID:27983510"
     CDS             complement(119298..119543)
                     /gene="psaC"
                     /product="photosystem I iron-sulfur center"
     gene            complement(119298..119543)
                     /gene="psaC"
                     /locus_tag="BAR07_gp015"
                     /db_xref="GeneID:27983490"
     CDS             complement(119786..120091)
                     /gene="ndhE"
                     /product="NADH-plastoquinone oxidoreductase chain 4L"
     gene            complement(119786..120091)
                     /gene="ndhE"
                     /locus_tag="BAR07_gp014"
                     /db_xref="GeneID:27983544"
     CDS             complement(120324..120860)
                     /gene="ndhG"
                     /product="NADH-plastoquinone oxidoreductase chain 6"
     gene            complement(120324..120860)
                     /gene="ndhG"
                     /locus_tag="BAR07_gp013"
                     /db_xref="GeneID:27983536"
     CDS             complement(121217..121720)
                     /gene="ndhI"
                     /product="NADH-plastoquinone oxidoreductase subunit I"
     gene            complement(121217..121720)
                     /gene="ndhI"
                     /locus_tag="BAR07_gp012"
                     /db_xref="GeneID:27983523"
     CDS             join(complement(123426..123977),
                     complement(121799..122338))
                     /gene="ndhA"
                     /product="NADH-plastoquinone oxidoreductase chain 1"
     gene            complement(121799..123977)
                     /gene="ndhA"
                     /locus_tag="BAR07_gp011"
                     /db_xref="GeneID:27983524"
     CDS             complement(123979..125160)
                     /gene="ndhH"
                     /product="NADH-plastoquinone oxidoreductase 49 kDa
                     subunit"
     gene            complement(123979..125160)
                     /gene="ndhH"
                     /locus_tag="BAR07_gp010"
                     /db_xref="GeneID:27983483"
     CDS             complement(125281..125553)
                     /gene="rps15"
                     /product="30S ribosomal protein S15"
     gene            complement(125281..125553)
                     /gene="rps15"
                     /locus_tag="BAR07_gp009"
                     /db_xref="GeneID:27983502"
     CDS             complement(125920..131445)
                     /gene="ycf1"
                     /product="hypothetical chloroplast RF1"
                     /standard_name="ycf1 CDS"
     gene            complement(125920..131445)
                     /gene="ycf1"
                     /locus_tag="BAR07_gp008"
                     /db_xref="GeneID:27983541"
     repeat_region   130161..156258
                     /note="repeat_hit position 112115 - 86018, match 100.%,
                     length 26098"
                     /rpt_type="inverted"
     tRNA            131781..131852
                     /gene="trnN-GUU"
                     /product="tRNA-Asn"
     gene            131781..131852
                     /gene="trnN-GUU"
                     /locus_tag="BAR07_gt034"
                     /db_xref="GeneID:27983471"
     tRNA            complement(132403..132476)
                     /gene="trnR-ACG"
                     /product="tRNA-Arg"
     gene            complement(132403..132476)
                     /gene="trnR-ACG"
                     /locus_tag="BAR07_gt035"
                     /db_xref="GeneID:27983597"
     rRNA            complement(132729..132849)
                     /gene="rrn5"
                     /product="5S ribosomal RNA"
     gene            complement(132729..132849)
                     /gene="rrn5"
                     /locus_tag="BAR07_gr004"
                     /db_xref="GeneID:27983586"
     rRNA            complement(133066..133168)
                     /gene="rrn4.5"
                     /product="4.5S ribosomal RNA"
     gene            complement(133066..133168)
                     /gene="rrn4.5"
                     /locus_tag="BAR07_gr003"
                     /db_xref="GeneID:27983558"
     rRNA            complement(133267..136076)
                     /gene="rrn23"
                     /product="23S ribosomal RNA"
     gene            complement(133267..136076)
                     /gene="rrn23"
                     /locus_tag="BAR07_gr002"
                     /db_xref="GeneID:27983568"
     tRNA            join(complement(137075..137112),
                     complement(136233..136267))
                     /gene="trnA-UGC"
                     /product="tRNA-Ala"
                     /standard_name="trnA-UGC tRNA"
     gene            complement(136233..137112)
                     /gene="trnA-UGC"
                     /locus_tag="BAR07_gt036"
                     /db_xref="GeneID:27983475"
     CDS             136817..136945
                     /gene="orf42"
                     /product="putative pvs-trna-like protein"
     gene            136817..136945
                     /gene="orf42"
     tRNA            join(complement(138165..138206),
                     complement(137177..137211))
                     /gene="trnI-GAU"
                     /product="tRNA-Ile"
     gene            complement(137177..138206)
                     /gene="trnI-GAU"
                     /locus_tag="BAR07_gt037"
                     /db_xref="GeneID:27983554"
     rRNA            complement(138501..139991)
                     /gene="rrn16"
                     /product="16S ribosomal RNA"
     gene            complement(138501..139991)
                     /gene="rrn16"
                     /locus_tag="BAR07_gr001"
                     /db_xref="GeneID:27983507"
     tRNA            complement(140226..140297)
                     /gene="trnV-GAC"
                     /product="tRNA-Val"
     gene            complement(140226..140297)
                     /gene="trnV-GAC"
                     /locus_tag="BAR07_gt038"
                     /db_xref="GeneID:27983492"
     CDS             140901..141092
                     /gene="ycf15"
                     /product="Ycf15"
     gene            140901..141092
                     /gene="ycf15"
                     /locus_tag="BAR07_gp006"
                     /db_xref="GeneID:27983598"
     CDS             142963..143430
                     /gene="rps7"
                     /product="30S ribosomal protein S7"
     gene            142963..143430
                     /gene="rps7"
                     /locus_tag="BAR07_gp005"
                     /db_xref="GeneID:27983548"
     CDS             join(143761..144537,145220..145975)
                     /gene="ndhB"
                     /product="NADH-plastoquinone oxidoreductase chain 2"
     gene            143761..145975
                     /gene="ndhB"
                     /locus_tag="BAR07_gp004"
                     /db_xref="GeneID:27983528"
     tRNA            146562..146642
                     /gene="trnL-CAA"
                     /product="tRNA-Leu"
     gene            146562..146642
                     /gene="trnL-CAA"
                     /locus_tag="BAR07_gt039"
                     /db_xref="GeneID:27983481"
     CDS             complement(147200..154051)
                     /gene="ycf2"
                     /product="Ycf2"
     gene            complement(147200..154051)
                     /gene="ycf2"
                     /locus_tag="BAR07_gp003"
                     /db_xref="GeneID:27983577"
     tRNA            154140..154213
                     /gene="trnI-CAU"
                     /product="tRNA-Ile"
     gene            154140..154213
                     /gene="trnI-CAU"
                     /locus_tag="BAR07_gt040"
                     /db_xref="GeneID:27983470"
     CDS             154379..154660
                     /gene="rpl23"
                     /product="50S ribosomal protein L23"
     gene            154379..154660
                     /gene="rpl23"
                     /locus_tag="BAR07_gp002"
                     /db_xref="GeneID:27983587"
     CDS             join(154679..155071,155733..156167)
                     /gene="rpl2"
                     /product="50S ribosomal protein L2"
     gene            154679..156167
                     /gene="rpl2"
                     /locus_tag="BAR07_gp001"
                     /db_xref="GeneID:27983539"
ORIGIN      
        1 gttatgggcg aacgacggga attgaacccg cgcatggtgg attcacaatc cactgccttg
       61 atccacttgg ctacatccgc cccccactag ctacaaaatt acaaaataaa aagattgaaa
      121 tttctaccat taatcatctt tttttatctt accttaatta tgaagataca aatgaagaga
      181 caagaggcat aaaattccaa acttttttat attatataga aaatagaaaa ttgactcaaa
      241 ataataaact gtaaagtcat aataactaag ggctaattta attattagca cgtagtaata
      301 atatgatact aaataaaaag gcataaaaaa actttgtgtt ttgttgaagt caaaaaagga
      361 caaaaaaaac aaattgaaaa aaaaaaacct aataaataac ggagcaatac cgatttattc
      421 gaagaggatc ggcattgttc cgttattttc aaaaacccgt atacacgaag atcgcaatct
      481 tatccatttg tagaaggagc ttcaatagca gctaggtcta gagggaaatt atgagcatta
      541 cgttcatgca taacttccat accaaggtta gcgcggttaa taatatcagc ccaggtatta
      601 attacacgac cttgactatc aactacagat tggttgaaat tgaaaccgtt taggttgaaa
      661 gccatagtgc taatacctaa agcagtgaac cagataccta ctacaggcca agcagctaag
      721 aagaagtgta aagaacgaga gttgttgaaa ctcgcatatt gaaagatcaa tcggccaaaa
      781 taaccatgag cagctacaat attataagtt tcttcctctt gaccgaatct gtaaccttca
      841 ttagcggatt cattttctgt ggtttccctg atcaaactag aagttaccaa ggaaccatgc
      901 atagcactga atagggagcc gccgaataca ccagctacgc ctaacatgtg aaatgggtgc
      961 ataaggatgt tgtgctcagc ctggaataca atcatgaagt tgaaagtacc agagattcct
     1021 agaggcatac catcagaaaa acttccttga ccaattgggt aaatcaagaa aacagcagta
     1081 gcagctgcaa caggagctga atacgcaaca gcaatccaag ggcgcatacc cagacggaaa
     1141 ctaagttccc actcgcgacc catgtaacaa gctacaccaa gtaagaagtg tagaacaatt
     1201 agctcataag gaccgccatt gtataaccat tcatcaacag atgccgcttc ccatatcggg
     1261 taaaagtgca aacctatagc tgcagaagta ggaataatgg caccagaaat aatattgttt
     1321 ccataaagta gagatccgga aacaggttca cgaataccat caatatccac cggaggagca
     1381 gcaatgaagg cgataataaa tacagaagtt gcggtcaata aggtagggat catcaaaaca
     1441 ccaaaccatc caatgtaaag acggttttcg gtgctggtta tccagttaca gaagcgaccc
     1501 cataggcgtt cgctttcgcg tctctctaaa attgcagtca tggtaaaatc ttggtttatt
     1561 taatcatcag ggactcccaa gcacacaaac tttctagaac tagataattg ggagcttgtt
     1621 attcaacagt ataacatgac ttatagcccc gtgtcaacca atagcaacat cgatatctct
     1681 gatcttatct atctatttat ctagaaattc agaagaattt ttttttgaat aaattaaata
     1741 aattcgaaaa aagaaatgcc tatttttttt tatagatata ttattttgat atgataatcc
     1801 aaatgggttg cccgggactc gaacccggaa ctagtcggat ggagtagaaa aattccttgt
     1861 gaaattgata taggtaaaaa aatctctccc caagccgtgc ctgcattttt cattgcacac
     1921 agctttccct atgtataaca tcgaagactc cctaaaaaac gctaaaaaag tgaaataccc
     1981 aattgatcaa cctttattag tcttattgca tgaacattta atagaaatta atggattttt
     2041 ttgttatcta ttcatcggtt aggaacaatt tcgaatttat catgattaac aaaatcgtta
     2101 atacaaataa tatccaaata ccaaacccgc cccctatata acctccgcga agtaaacaaa
     2161 gctcttggaa agattaaaga aagaacgtgc tcttcctccg taaagaattc ttccaagaat
     2221 tccgagccta atcttttcaa aaaaacgcgc acagtacttt tgtgtttacg aaccaaactt
     2281 ttaacacaag aaacccgaag tatatatttt attctataca aactcttttt ttttgaagat
     2341 ccgctgtgat aatgagaaag atttctgcat atacgcataa accggtcgat aatataagaa
     2401 tctgaggaat cggcccaggt cggcttacta atgggatacc ctaatgagtt acaaaaacgc
     2461 gccgtagtca atgatccaat cagaggaata attggaacgg ttgtctcgaa ctgcttcata
     2521 gcattatcga ttagaaatgc attttctagc atttgactcc gcaccacaaa agtatttagt
     2581 cgccccctgg aaagatagcc cagaaagtcg atataatctt tgtataagtg gtttatatga
     2641 atccttccgg gttgagacca cacgtgaaaa tgccattgcc ataaattgac aaggtaatat
     2701 ttccatttat tcatcagaag aggcatatct tttgaagcca gaacggattt tccttgatat
     2761 ctaacataat gcatgatagg atgcttgaac aaccataagt tgtcctgaaa atcattaaca
     2821 aagacttgga caagatcttc tacttttcca taaaaagaaa ttcgctcaaa aaggagtcct
     2881 gaagatgttg atcgtaaatg agaagatcgg ttacggagaa aaaagaagat tgattcatat
     2941 tcatatacat gagaattata taggaacaag aaaaaccttg gattacttgt tgaaaaaatg
     3001 ggatttgatt tctttggagt aataagacta ttccgattaa aatactcatg aagaaagaat
     3061 cgcaataaat gtaaagaaga ggcatctttt acccaatagc gaaaggttcg aaccaagatt
     3121 tccgggcaaa tggggtaggg tattagtaca tctaaaacat agtgtaaatg tgagaaattg
     3181 ttctcgaaaa aaggaaatat tgaatgaatt gattggaaat tatgagattt cgccatttct
     3241 ttttctttcc cttctaagaa agctactaat cgtagggaaa atggaatttc cacaatgact
     3301 gaaaatccct ccgatatcat ttgcgaatca aatttattgt tgtgtccaat aaattgattt
     3361 ggattagaat ccttagcata aatactcaaa tgaatccgtt gatacgtccg actaattaaa
     3421 cgtttcacac tgagtgaact agatttattg tcataacccc cattttccaa cggaatcgtc
     3481 gatctattta aaccgtgatc atgagcaagt gcataaatat actctcgaaa aagaagtggg
     3541 tataggaagt tgtgttgctg agatctatct agttctaaat ggatttgata ttctttcatt
     3601 tgaaattaga ttgcaacaaa aggtaaggta tttattggat tatcaaatga tacattcggt
     3661 tatcaaacga tacatagtgc gatacagtca aaacaaagta ttgtagtaaa aaaaaaaatg
     3721 gataccttgg aaacgggtaa actcattacc ggattctcga ttttctcatt tttgaatcgg
     3781 tttatgtttg ttatagtata aataggtggt tagaaatcct ttatttttgc aatccaaccg
     3841 ctcttttgat tttggaaaac aaaatatctt tatcaatata ctgcttcttc tacacattca
     3901 tctccaaccc ataataggga caaactcata gttaggactc attaaaaaaa tcgctaatcg
     3961 actcacggaa aaccccttcc ccgcattagg aactaatatc tttttaacgt ttaattagat
     4021 cggggaatta ttcaaattca attcagaaga gaagctcgtt cctttttatt tcccgagaat
     4081 tggaaccata aggctctatc cgtttattca ctcgacccaa ctttgaattc cattttttgt
     4141 tctgcgccaa caattcaaac cctattttga agccattgaa tcagaataaa gtattctcaa
     4201 aattttccat tgatacgaca tgctggtttt tccattcatt cctttcagga tcagtcgtgg
     4261 tcttacaaac tctcccgatg gtatggacga atcctttgtt tcatataaat gtgtaaaaga
     4321 tgctagccgc acttaaaagc cgagtactct accgttgagt tagcaacccg aataattcga
     4381 atgggtggat acaatcggaa taaaaaagaa ataaaagaaa agaaatgaaa ttgcacaacg
     4441 gaatcaaaat attaaattag caagaaatcg actaacaaaa tttagaatcg atcgggaaca
     4501 taaaaaaaaa aagacttctt gtataacagt gaatccagcg aacccattac tttaattttg
     4561 aatgaagtaa agaaaaaaac caaacctctg ttacggagat aaataggtac ggagataaat
     4621 ggatctgttt atccttatcc acgatcgaat tatagttgtt ccatacgctg ttgtcaatat
     4681 gacggtgaat gttgaatatt aatgttaaga aaagaatcta aaaaaataaa atggcgaaaa
     4741 caaaaagaat gaatttatta atttaattaa aatagaaaat aaaaaaaatt ataaaatgaa
     4801 ataaataaat aatatagaaa agaaataatt tagaaatgct tttgaaaaaa aaaatcgaaa
     4861 agaaaaagaa aaagaaagaa cttgcgttag atttgcacta catatttact atacataaat
     4921 acaaatagat acatagctat agctgaaaga ataaaaaaaa aatctcgggt tgacattgat
     4981 tcaatcaatc aatataagta aaataaacaa gttgaatccc ttgttttgtg atttgttaat
     5041 agatttacaa cgacaaacta taaaacgccc ggtttcgatt gcgagtaatg taaattttcg
     5101 atttctcgac ccaattagtt cgttgtattc atttgatctt ttttatatgc atcttatatc
     5161 aataaaattc tagcaataaa attgattttt gttcttctgc ttattttttt tgtccttaga
     5221 cttccagaac atgatacttt atgggagcaa tattaaatag gaataaaaaa taggtatgaa
     5281 tagaacaaaa aaggggggag tagtaaagaa aaagttatac aaaactatat aggagtcatc
     5341 cacaccctct ttttttattc tatatcctcg atgcaatttc gtttaattaa gatgaagttc
     5401 cttaaaaatc ccagccttct ttgaaatatc atgaaccgtt cctgtaggtt gagcgccctt
     5461 gtcaaggaaa tctaaaatag caggaagatt taaatgggtt tgattattta tcggatcata
     5521 aaaacccact ttccgaagat ctcttccctc tcttcgggat cgagcatcga ttgcaacgat
     5581 tcgataaaca gctcattggg atagatgtag atgaacaata ccccccctag aaacgtataa
     5641 gaagttttct cctcgtacgg ctcgagaaaa aatgattaga aattgtgtga tttaagtcct
     5701 tctttttcga aaaaaaaaag cattcgtact ctcataactc aagttggata acttttaaat
     5761 agcccaaaag aaaatcttta gggatttctt tttttgagtg gtctctaacc ccttttttgt
     5821 ttgtctcgtt tcgaatttcg aatcgatttt tttattctca attcccattc tgatctaatt
     5881 gttgagacaa ttgaaaacgg tatttccttg ttccaggatc ctttttatct ttgccttgaa
     5941 tcattgggtt tagacatgac ttcggtgatc tttcgttttc aaaaatggcg gcaacacacc
     6001 cctttttgcg atttttttct atcaaagaat catacgaaca attgattcct gcatgataca
     6061 cttttcatcg aaagagtttt accaattcca acaaattgtc gtttttgatt tcaaaattgc
     6121 tcgaatcgga ttctttcgat ttatatatcg aaaatatact tacgaagttt gttacaactt
     6181 attgattggt attaacccta gatccttgcc cctgcgaaat gaacaaatac tttttactca
     6241 agctccatca tgtcctattt acactacacc ccaacaaaaa acgagaattc tagtagaaca
     6301 gaacaaagta tgtcgagcca agagcccatt catttctaga taatctacaa tctaaaatgg
     6361 cggatgaaaa aaaaaatcca cagcggatcg tgtccttcaa gtcgcacgtt gctttctacc
     6421 acatcgtttc aaacgaagtt ttaccataac atttttctag ttttgaaccg gtatgtaatt
     6481 gattcaatta tggaatcatg aatagtcatt gcttcggtca atacccagtc ccttttcctt
     6541 cgatatgaaa ggaatagtta gttaatttat gaggaagaag cctcagtaaa aatttaattt
     6601 caccctctat tttaattttg aattttattg cattcgtgca atatttcttt ttatttctaa
     6661 ataaaacaaa aaagaacacg aataaaaata aaataaagta aaaagtaaat aagaggatga
     6721 agatatatga atggaccccg tctcaattat taattatgat taaatacatt tccaattatt
     6781 aattagagcc aaacatcaaa tgcctccagc tcaaagaaaa ttcatccata tgaaactcga
     6841 ttgattatga gatcttacat cgctcactaa ctcgtatgga ccccactccc aattcattct
     6901 gggggatgat taatcataaa tcaaaatagg atcctatttg atacgggatg ctagactctt
     6961 ttgtatagat aaaaagccaa aagggtccag attacatcat tctttactat aacttttacc
     7021 ctaaaccggt cttagaaact taattccatt gattgaattc aaacagtacc acgaataccc
     7081 tcttgtttcg atttcaagaa atgaaatcaa aaatttgggc tgtcttatta aaaaaaaata
     7141 taagaaagat agaggttttc gcatttcgat ttagaatgta tccttgcaaa ttcacggagg
     7201 tagggtatat aaggattttt taagccactc acttacatat caaagtgaaa gggaggggga
     7261 gggcccatcc gacttttttt gaattcaaac tcttgtgatc tatgttgcca tcttacttgg
     7321 atcacaaatg gattccgttt tattttcgta ttatttgaac tcgattcaat ttatgaaaaa
     7381 acatcttatt cagagaagag ttttgaaaat tcgaaacaag aagtccattt tatcaaaaat
     7441 tagactctta aaaaaattat actctgaaag agaggttgct caaaaaagta atttggagtc
     7501 tgatattcgg atatatataa gaggtcgctc tgggacggaa ggattcgaac ctccgaatag
     7561 cgggaccaaa acccgttgcc ttaccgcttg gccacgcccc atttgaattt cttttctatt
     7621 cgatactaat aaacactgat attggttgtt cgtcaattcc cggccaaatc tccatggaat
     7681 aaattcgatt cttttttttt taagattttg acacaagtag atgcagaatt gaactccatt
     7741 tattgatcat tacatagaat tcaattaaga tattgtatga aagtatgatt tcttctattc
     7801 tcttgtgaga attgaaggat ttttgttttg attggttcgg ttcaaagaag tatttttttt
     7861 gtctacctta ctttcttttc gtcattttta gcttatatca ataacatatt tttaactcaa
     7921 tcaaaataca attatctcca agaacaaaaa gtttgttatg cttaatacct ttagtttgat
     7981 ctatatcttt cttaattctg ccctttattc gagtagtttt ttattcggca aattacccga
     8041 ggcgtacgct tttttgaatc caattgtaga tgttatgcca gtaatacctc ttctcttttt
     8101 tctcttagcc tttgtttggc aagctgctgt aagttttcga taagatcttt aatagtgtcc
     8161 gagaaaaatt catgatttat tcaagctcga gaaaaaaaaa attataacaa ttgataagac
     8221 cagatgagtc ttccaatttg aatgaaccct caagtaaaac agtaaaattc tcgggcagac
     8281 acgataaatt tagatttccc cattttacga ttctgaccct tttttttttc actgaaaggc
     8341 cctattagag tccgccacaa tatcgaagtc gaattgtgtt aatttcgaaa aataaaaact
     8401 cttttgtatt tctatcaatt tgaaaaaccg ttttatttct tggtgtcaaa ataggatatg
     8461 tagtataaaa atagagaatc tattctcttt tcccccccaa aaaaaatttt ggagattgtg
     8521 taatgcttac tctcaaactc tttgtttaca ccgtagttat attctttgtt tctctcttca
     8581 tcttcgggtt cctatctaat gatccagggc gtaatcctgg acgtgaagac taaaaaataa
     8641 gaaatttttc tttactttat tcttagaaat gtttttagga tttgatttta tctattctac
     8701 atctttaact agtcaaataa aaaaaagcaa aagggttcgc taaattcgaa tttgaaagat
     8761 acccagtcag cgacggaaac ggaaagagag ggattcgaac cctcggtacg aatagctcgt
     8821 acaacggatt agcaatccga cgctttaatc cactcagcca tctctcctaa ttgaaaaaaa
     8881 aaataaataa ataataataa ttactatgtt acattacaca aaagataatg cttgaaaaaa
     8941 aggcccttct ttactttaac tttattatat agcttatata tttttttatt gtattttgta
     9001 ttgtattata cagatggata caacttttat cagcaattcc attttttatt tctataaaat
     9061 taaaaattaa aataaaagaa tggcctcgaa agagatatct cgaatcaaaa tagaaaaaaa
     9121 taaagaatat ctctttacaa aattacaaaa ggcttttttt tttgattttc acggcctggt
     9181 ctggtcagta cccagccggg cctttttttg ttccaatgaa ccataccgcc aaatcataga
     9241 aaaaatgatt tagatggaat caaagtgtca tttcttattc tttattattc ttttgtttct
     9301 tcttcttttt tttttattta atttactttt actggatact cgaaaaaagg gaaaaacaga
     9361 acgatttatt tttttttgca caatgcattt tatgttatgg cttaaattgt tttgtcgagc
     9421 cgtatctgtc aaaactcctt caagaaccaa atttgttatt ttatttagtt atttaatttc
     9481 gttttttatt tttaaacaaa ataagtcccc ttttcctaat ttcattagga ctcctaacaa
     9541 acacgtcaat actctaagct ctaatttgca tttcatgatt tttttttatt tctgtcctat
     9601 attgattacg tccgattccc ttgttcgaca aaagtcccgt ttctatacaa taattgtatt
     9661 gtagcgggta tagtttagtg gtaaaagtgc gattcgttct attaatcctc ttaatagtta
     9721 aggggttctt cagtttcatt catattctga tcaaaaactt tatttcttaa aaggatttca
     9781 tttgaatcct ttacctctaa atgaaagatt cgaggaagaa tatccattct cgtgatttgt
     9841 atccaagggt caattagaaa tttcaaattt ggattatgaa attacgaaac ataatttttg
     9901 tgaatttgga attggatcaa cctttccaat tgaataagta taagtaaggg atccatggat
     9961 aaagatagaa aagtctattt ccaatcgtaa ctaaatcttc aatttttgtt ttgcataggg
    10021 tagattgaag caaaatagct attaaacgat aactttggtt tactagagac atcgccatat
    10081 tcatatccta tttttttagc tcgggagaaa gaaaatactt ttcctaagga ttctctcaaa
    10141 tagaaatcga gaacgaagta actagaaaag ttgggattgt tataacggca ctcttctaga
    10201 gggatcatct agaaagcaaa ttgttttgaa tgcattcaga caaaaaaagc tgacatagat
    10261 gttatgggtc gaattttttg atttcgtccc cgtcttatat cttgggaatt tttccatctt
    10321 ccataaagga gccgaatgaa accaaagttt catgttcggt tttgaattag aggcgttcaa
    10381 aatggtgaat cgacgtcgac tataacccct agccttccaa gctaacgatg cgggttcgat
    10441 tcccgctacc cgctccatat gataatgata tcaatcatta tatcaattca gcgatgcatt
    10501 aattcaattt gaattaatgc atcacttaat tgaatacgta attccggaaa ttctctcact
    10561 gattctttat ggtatttttt ccgaacaaga gataggaaaa aaaaaatgcg aaaaaataaa
    10621 attaggaatg aaaagcgtcc gttgtctaat ggataggaca gaggtcttct aaacctttgg
    10681 tataggttca aatcctattg gacgcaattt agcaatttat ttgcatttcc atagtataat
    10741 atatatattc tatactttgc atatgatata atatgatatt attaaattaa taaattatta
    10801 gattcaaaat tttcaaataa aaaagtaaaa ttacgtatat ttatatctta tttagcctta
    10861 tatcttattt gacttatatc ttatttattt attttattaa ttaaataata atcgatatta
    10921 aataaagtac tattaagaat gatcgatttt ttatttataa ttgttcctga agtagaaagc
    10981 gttccatttg ttcctgaata gcttctttca aaagggcttc cgcttcctcg gtgaatgtct
    11041 tagtagaaga tatgatttct tggaaccgag gtttattcgt ttttaaataa gtacgtaact
    11101 caccgagaaa ttttcttacc tgtccgattt ctaatgaatc aagataacca ttcgttccag
    11161 taaaaatagt cattatctgt tcttcgaccg tgagaggggc tgattgggat tgtttgagca
    11221 actcacgtaa tcgttgaccc cttgccaatt gattctgagt agctttatcg agatcagaag
    11281 caaattgtgc aaaggcttct aattctgcga attgggccaa ttccaatttt aatttgccgg
    11341 ctacctgttt catagcttta atttgagctg cggatcctac tctggagaca gaaataccca
    11401 cgttaatagc aggtctgatt ccagcattga atagatccgc ggataagaat atttgtccat
    11461 ctgtaatgga aattacatta gtaggaatat acgccgaaac atctcctgat tgggtttcaa
    11521 ctattggtaa agcggtcata cttccttcac ctaactgaga acttaattta gcggctcttt
    11581 ccaaaagtcg tgaatgcaaa taaaaaacat ctcctggata agcttcgcga ccgggtggtc
    11641 ttcgtaatag aagagacatt tgtcgataag cctgcgcctg tttggagaga tcatcataaa
    11701 tgattaaagt gtgtcgttca cggtacataa aatattcagc cagagaagct cctgtataag
    11761 gagcgagata ttgtaatgta gcgggggaat ccgccgtttc ggctaccaca atagtgtatt
    11821 ccatcgcccc cctttcctgg aaagtagtca ctacctgagc cacagaagat gctttttgac
    11881 caatagctac ataaacacat attacatttt tcccttgttg attgagaatt gtatccgtgg
    11941 ctactgctgt tttaccagtc tgtctgtcgc caataattaa ttctcgctga ccgcgtccta
    12001 taggtatcat tgaatcaata gcaataagtc ctgtttgaag aggctcatat acggaacgtc
    12061 tcgaaataat acctggagcg ggagattcaa ttaatcgaga ttcagaagct gaaatttcac
    12121 ctcgaccgtc aataggttta gccagggcat ttataacacg acccaaataa gcctcgctta
    12181 ccggtatctg agcaattttt cctgttgctt ttacagaact tccctcttgt atccttaaac
    12241 cgtcacccat taatacaaca ccaacattat ttgattccaa attcagagca atgcctattg
    12301 taccctcttc aaattctact aattcacccg ccattacttc atcaagacca taaatacgag
    12361 cgatgccgtc gcctacttga agtacggtac cgatatttac aatcttgact gctctattat
    12421 attgctcaat acgttcacgg ataatattac taatttcgtc ggctctaatt gttaccatga
    12481 gtataatttt tttttagtta aagaaaaaaa caatgcctac aggaaaagga ctaatcggtt
    12541 atttctgcca tcgcctcaaa cgtgtcaata ttctcactaa tggtacgtaa atgtaactcc
    12601 ttgttcaaag aactattcag agtgcctcga gctcctttta aaacttgttg gaaaacctgt
    12661 tgtcggactt gctgaaccgc cctttggtgg tcaaaacgaa tggtttcatt tttgtaattt
    12721 tctaattctt ccaaagtctt ataagttgac ttaatcaaat tcaatttttc tcgttctatc
    12781 tccgagtatc cattcactcg aaattgatct gcttcccttt cgactttccg taagcgagcc
    12841 cgggcttttt ccagccgttg aatggccccc ccctgcagtt cctctgaatt tcgaatagta
    12901 ttcaggatct tccgttttcg attatctaat aaatcactta atgaaagtag attatctttc
    12961 cattcatctc aaaacttaca tgatcccttc ccgaaccaaa catgaatttt tcgattcatt
    13021 tggctctcac actcaattac ttcaactttt taagtatggg ggcaattccc atatcttttt
    13081 tttttaatgt aatgagccta tcctctacct ctcttctcta ttcatattcc aagatgtcgc
    13141 gactaatcac taatccaaga ccagaatatt ttgaggactc ttctgacgga acaaaacaaa
    13201 aatattgaat tgtcagcaaa gttgtttctt tttttcgtca aatccaaaga attcttctta
    13261 ctttatatta tacacaggtc accgattcag cataaaaagc ggttgattga aatatttcaa
    13321 atattttgca ttccaataaa agaaaaggct caaataattt tatcgacatg agtgttttat
    13381 atcaaaaaaa aaaaattcca actattcatt ttgcaaacgt ttctattcta tattaatata
    13441 gtagtagaaa gagtaccatg ctgcgtctgg acttcaaaca gtttggttta gctttaacca
    13501 tgttaatgac cccacactat tggtttggtt gatagagaat caaagtagat ttaccaatga
    13561 atcacgaaat gctatggttc ttaaatatga tttaaaattg attcagaagt aattcgcgga
    13621 atcgtgcacc tttttcggtc tagttataat gaaaaaaagt acagctggtt ggatccagcc
    13681 tattcttgaa ataaacaact cgcacgcact ccctttccaa aaaagatcaa tacaccaagg
    13741 actacactta gatttattgg atttgttgct aaaatatcgg tattaaaccc gaaactcccg
    13801 gcaaatgacc agcgaaccaa ggaaacgaaa gaatcggtta tatttttcat attatctcct
    13861 cttttagata gactaaaaaa aaatacggaa tttgcatatt tataggatta aacaaaggga
    13921 ttcgcaaata aaagcgctaa tgctacaacc agtccataaa ttgttaaagc ttccataaaa
    13981 gccagactaa gcaataaagt acctcgtatt tttccctccg cctcgggttg tctcgcgata
    14041 ccttctacgg cttgacccgc agcagtacct tgacctactc caggtccaat agaagcaagc
    14101 ccgacggcca acccagcggc aataacagaa gcggcagaaa tcagtggatt catgataagt
    14161 tcctcgcact aaaataaaga aatagttaat gatacaatcg tccaatgaat tatgacttaa
    14221 ttattccatc gctaagattc atccagtcga aataactaag aactcggaat tgaagtaata
    14281 ataatattag tattaaacca taaaagctac ttcgatatct cttttttagt tccgatccac
    14341 aggatttttg tgaatccata cgacttttgt tcttccattt cttctttcca aacccttttt
    14401 taattcttcg ttcgttagtt ttctttattt catcgcttta ttcattcaca ttcaattcac
    14461 aggcaaagac gaaaccgaag aatttctatt cgaatctcta tctaagttca caatagtagg
    14521 gcggattaga tatatcttta gttgatatat aactatcaat atctaatatc atatatacat
    14581 gtctttcttc cataacgtaa accaactatt catatcttag attcaaacta ttcgtatctt
    14641 aaagtcaatc gtattctaga atcattcttg gaaccataca caagagttgg cttagagtca
    14701 ttagatccca tatacccgat tctgttcccc tctcccaatc aacccatttt ttatgaatct
    14761 cgtttggcga atcattgcat agaaataaac ataagtattt tattccggta aggtcattca
    14821 ctttaattat ttattaatat tttcttttgg tcaatcgttg aattgaataa aatcaactga
    14881 aatgggaatc attctagaaa gcatctttct ttttcttttt ttaatcacac accatgtaaa
    14941 ttgtgatact atgatactat aagaattttt atattaagaa tttttattca aatattttta
    15001 ttcaaataat gactccttat atttgaattg aatgaacaaa acaatagaat gataatattc
    15061 attggcagga atatgatata ataaaaccaa aataaagcca aacatgaatt ttaggaaaaa
    15121 gatctttttg atctctttcc ttttttacaa ttccccaata tctgaatttt ttttctatga
    15181 ctcttggtcg tatatcccgt atttgtctat ttctatttgt atattgatgt ttcctaagtg
    15241 gattatcttt agttacgcat acactgcgtt attctaagct aaaaaaaaaa aaaaagagac
    15301 tatttcgaaa actagtcaat gatggccctc catagattcg cctatataag ccgccgctaa
    15361 agttgcaaaa ataagagctt gaataccgct tgtaaataat ccaaggaaca tcacaggtat
    15421 aggaaccact aaaggtacta aagaaacaag aacaacaact actaattcat cagctaatat
    15481 attcccgaaa agtcgaaagc taagtgataa aggttttgtg aaatcttcta aaatgttaat
    15541 gggtaaaaga attggagtcg gttgaatgta tttactgaaa taacctaatc cctttttaga
    15601 aagacctgca tagaaatatg ctactgacgt gagcaaggct aaagcaacgg tagtattgat
    15661 atcattcgta ggtgcagcta actccccatg gggtaactgt attattttcc aaggtaaaag
    15721 agcaccggac caattcgaaa caaaaataaa tagaaacata gttccaataa agggaaccca
    15781 tggaccgtat tcttctccaa tttgagtttt gctcacgtct cgaataaatt caaggacata
    15841 ttcgaagaaa ttttgaccgg cagtcggaat agtttgtgga ttccgaacag ctataagggc
    15901 tgaacctaat aagatagcaa ttacaaccca agaagtaata agtacttggg catggacttg
    15961 taaacctcct atttgccaat agaaatgttg gcctacttcc acaccggata tatcgtataa
    16021 cccttttagt gtgttactgg aacatgatat aacattcata ttgccctcta acagaaatag
    16081 aacttgaaaa agaattattt tgattcaacc ctctcccttt cgacttgtag actttaatta
    16141 gaattatccg ttttgaatac ccgctaatca cataatatcc acagtttttt ttaatttctt
    16201 ttatgcgatt caagaagagt aaccgattcc aaaaatccat gtagttacca aaaaaattga
    16261 tttatcttat tattaatcaa ggatttcgta tatagctaga acgaccctca caaattgcaa
    16321 atacaaattt ataatttatt aagaattaat cggattgaag ctatagcgtt atcgtttgct
    16381 gtaatcgaaa tatctgcgag atcggggtca caatttgtat cgattaaaca aattgttgga
    16441 attcccaaag cgatacattc tcgaagagcc gtatattctt cttgctgatc aacgatgatt
    16501 acaatatccg gtacccccgt catatattga atcccgcccg gatacgtttg caagcgtgat
    16561 aattgtctct tcaggatagc tgcatctctt tttggaagac ggttgagtct ccccgtcttt
    16621 tgttccgctc tcaaatccct gaacttatga agtctcgttt ctgtagtgga ccaattcgtt
    16681 aacataccac cgagcctttt tttattaata taatataatg acatataatg acaccgggtt
    16741 cttattgcag ctcgtgctac taaatccgct gctttataac aagcttctga taaaaaacga
    16801 gcagttcttg tcagatttgt aatatgaata cctttatgtt ttgctgagat ataaggtgac
    16861 attctaggat tccatttcct agtaccatga ccaaaaggaa ttcctgcttc catcatctct
    16921 tcaaaatcga tattccacta tcttcttacc atttctcccc atacttcctc ttttttttat
    16981 caaaaaaaga tttgataaaa aaaagagacg aggtgccctg aaataaataa ttgttccaat
    17041 ggaaccttct cttctaccag agattggcca ttgatacaca atccaggcca ttcattactt
    17101 tctattcgtt attatctttc ttttcttact attaagaaat caaaggatca aaaatagtta
    17161 agagaatccg ctccttagga ctcattaaat cctctaaacg attgttctga tgtatcatgt
    17221 aaagtctttg aaatgcaaaa gtctaataat tctctgtggt gtaagaaaat atctatcatc
    17281 ccccctcgaa taaattcttt tttttgtttc caaaagaata ttgttatgct gccgtgaaca
    17341 gtgcactaat gctttgaatc cggtaccaac gggtatcatc ccccccagaa caacgttctc
    17401 tttcaggcct ttcaaccagt cgatacgacc ccggagagct gcttttgcta aaacccgagc
    17461 ggtttcttga aaacttgctt cagatataaa actttgagta ttcagagatg ctctcgttat
    17521 tcccaataat atagctcgat aacagatcgc ttcttccaaa gcacgccccg ttcgctccgc
    17581 tcgtaacaat ccaataagtt cgccgggtaa aaaaatatta gacattccat cttctgaaac
    17641 caacactttt gatgttattt gacgtacaat aatttcgata tgtctattat ggatttggac
    17701 cccctgggat cgataaacct tttggatctt attaaccaaa gagatacgac tttgcactat
    17761 agttagctca gcaccaatta agaatcccca aggaatccca agaattcttg ttatacgcgc
    17821 gttccaaccc tcaactcttt tttctaggtt catcgatatt gaatcaatcg aacgcacttc
    17881 taacacttgt tctacttttg gaagaccctg cgttatatca ccagatcttg atttttcata
    17941 tataaatgta attaatgtat ctccttcata aaggatttct ccataatgcc catgaacagt
    18001 tgctcctgga gtagccaaat agggcttagc tgatcttatt actacagagc cagcttgaac
    18061 aattaaaact tgacctgatt tgaggtgtgg tccatttgtg gctatacata tattttcaca
    18121 aataaactgc ccaagactca ttattgtgga catttcctca caataattat gatggataaa
    18181 ataccaattc aaattaaatg gattcaaaac aatcttacta tctggatcag gattataaat
    18241 tctctcgttt tcatccatta aataaaattt acgtacttga aaagtctgtt ttaaattatc
    18301 aagtttcaaa tagttagtta ccgaaatcgg attagaagtt attaaatagt aaaatgaata
    18361 aaaattcgca atttgaagga ctgttcctaa gggtcccaac gaattcctaa ttggaattag
    18421 aggatctttt tgaatgtgaa ttgattgctt tatcacatta tgatatttga tatcgttgaa
    18481 tggacccatt cgaaaacaat tagatgatga caaaattatc aaagattggc attccttatt
    18541 tctattcaac aaggtatgaa tagttccttg atttttgcta agtgattgtt gaacccttgc
    18601 cttgaaataa agggagtaaa acggatttat attggtgcga tctggaccat tatcagagat
    18661 caatcctgga cttgacggag cattcctttt tctgatatac gaaatatggg attgcactaa
    18721 gtcgattctt aggaaatctc gaatcatacc atttgtactt acttcaacaa aggaagcaca
    18781 gacctcttcg acggaagaac tttttttgtc ttggtcccaa ttcaagacta aacaagttcg
    18841 aactaattga atacttgtgt cagaaatacc ccgaaagggt ttgccctttc cataaaggat
    18901 ataattgaca actcgaaggt gcatattatc cttttcccgc agcagatctt gggggaagag
    18961 tgttgctaaa ttgataccgt tcgctatttc atatgtgact acgggtcgaa ccaaaacaaa
    19021 atgctttttc ttggtaggtg tgatccgttg gacatagatc cattttttca atttttttga
    19081 ttcccgggtg gattccttaa gttctttttt tcccgtttcc ggcggtatca agatgccact
    19141 gtgtcgggat atcttatccg tttccccagg aaaatggata tccccagaaa aaatttttag
    19201 ttcaatcttt tttttttttt tctccactcg gaccaatccg cccactcggc ttcttctatt
    19261 taaagcgatt cgggtatcta ctccaatgat actatgattc cgtatcatta cgtaagaaga
    19321 ttcgggtaaa atatgcactt cctcgggaat gaaaaaaaag cgatcaattt tcatttgaaa
    19381 ttttggctta atttttttga ctcctcgata ctcaatcaag tcctcttttt tgacgattga
    19441 atgcgcccct atagtcccat atttagtaat tcctgaattc tttcttctgt atcgaggatc
    19501 atcaaaataa gcaagaatac tatttttacg gaaaataccc tttatgggta tttcaatcga
    19561 gatacctgaa tggggcatta gttctttctc tcgttcttga atggattgga acggaatgag
    19621 aaatcgattt cttcgccttt ttgccaataa atcagaattc ttgtggagaa ttgcaggatg
    19681 tatgagatta caatgaccaa tacctatgat tcgattaaat cccgaataat ccaaaatacc
    19741 atcttctttt ttatcagaaa aatctgacct aactaatcgg tgtctcactt gatcattatt
    19801 cactgagagg ctagaaatat atcttcgttc gacagaatga gaatggatgt tcagttgatc
    19861 ttgatccttg tggagtgaaa aagaaactac accggatctg cacgaacctc ctgataatat
    19921 ccataaatga cttgtttttg gtaagagccg gacattacta tattgaaatt cgggtgcatg
    19981 gtacacgtcg gtactccagt gcatttctcc ctctgagtca gaataaatat gttttcgaac
    20041 cctctcctta aaattcaaag tgtatgttcc cgcccgaatc tcagcaatca cttgttctga
    20101 ttctacatat tgatcatttt gaactaaaag aaagcttttt ggtggaatag tcaccttatg
    20161 cataatatct ttactctcaa taattacata caaatctata tcacatagaa aagcaggatg
    20221 cccgtgccgt gtacgtgtgg gatggactaa atcctcattg aattttattt ttccattaga
    20281 gggggctcgc acatgttctg cgataccccc tgtaaatact ccgccggtat gaaaagttct
    20341 taatgttagt tgagtccccg gttccccgat ggattgaccc gaaataatac ctacagcttc
    20401 tcccaattca accaggtcac catgagtggg actccgacca taacataatc gacagatcca
    20461 agaggtactc ctacaagtaa agggggttcg aatagatatt gcttgtgttc gaaaggttat
    20521 gaatcgattg acgagtccaa tcccaatatc ttgatttcga atggcaatgc atcgggggcc
    20581 tatatatata tcgtctgcta atacacgacc aattaatgtt tggctaaaaa ctctttccga
    20641 catcatccgg ttttgaggac ttacagaaat tcctcggatg gtgccacaat ctgttctacg
    20701 tacaacaatg tgttgaacta cttcaacaag tcggcgcgta agatatccag catctgatgt
    20761 tcgtacagcg gtatccacaa ctcctttgcg ggctccatag caagagatta tatattctgt
    20821 taaagacagt ccttcgcgta aattgctttg aatgggtaaa tcaatcattt gcccttgggg
    20881 atcagacatt aatcctctca tacccactaa ttggtggact tgagatgcat ttcctctagc
    20941 tcccgaaaaa gacattatat ggactggatt aaagggatct gtcatcctaa aattaggatt
    21001 catttcttgt cgcaaatatt cacttgtagc ataccatatc tcaatggatt ggcgcagttt
    21061 ttctaccgcg tgtacattcc cataatgatg gtgtttttcc aaaatcaaac tttgttgttc
    21121 agcatcttgg actagccatc ctttagaagg tatcgttaaa agatcatcaa ttcctaatga
    21181 aatggatgta gcagtggctt gctggaaacc cagagtcttt acttgatcca ggatgtgtga
    21241 tgtatatgcc attccgaagt gatctattaa cctgctaata agtcgtttaa tggcagttcc
    21301 atctatcatt ttattgtgaa agaccagacc cgcccgttcc gccataggta cctccatatt
    21361 ccgttgagta ggattcgaca atggatttga gtcaatgatt ggaaaacttc cttttctcga
    21421 tcttgattcg cgtagaaagg tcaagaacta cggtcctagt tgaatcggaa aggcccgaat
    21481 tcacatcggt gttatagaat tacttagctt agacaccata tgattaggta ccatatgagc
    21541 aggcccggca aaaaccttgt atcgcttctt cgatttctcg ataaagagaa atatgaccaa
    21601 cggtggttcg aatgtatata caaagaattt ctttttttac acttcttact attagataat
    21661 gtccataaat ctcatgatag gtacccaaag attcatagtg aacttcgatg ggagcttccc
    21721 ttgaagcaat aacgcgttga tctagtcgcc atcggagcca cagaggacta tctaaattga
    21781 ttcttttctg ccgaaaagct ccaattgcat cataggaatt acaaaaaaag gggtctttcg
    21841 tataattata gctatagcta ttatcgccac ttctttgatt ttgatagttt cttcgattac
    21901 atggattata cctatttgca caaatacctc gaagattcct gctcgttaat acatagagtc
    21961 caataagcat atcttgagtc ggtacagaaa tgggatcccc aatagcagga gacaagagat
    22021 tcatatgaga aaacataagt aaacgagcct ccgcttgagc ctctaaagat aaaggtacat
    22081 gaacagccat ttgatcccca tcaaagtctg cattgaatcc cttacagact aatggatgta
    22141 aacaaatagc acgtccttcc actaaaacgg gctggaatgc ctgtatgcct aatctatgca
    22201 aagtaggcgc tcgattcagc aatacaggat gtccccgcat aacttcctga agtatttccc
    22261 atataatcgg ccctttgtcc cgaatttgac tcttagcaac tcctatgttt gaagcaagat
    22321 gttgtctaat tagactacaa attacaaatg cctggaaaag ctctattgcg atttcgcggg
    22381 gcaacccaca tcgatgtaat gaaagtgagg ggcctacgac aatcacagaa cgccccgaat
    22441 aatcgacccg tttgccaagc agagtctcac gaaatcttcc ctctttgcct tcaattacat
    22501 ctgaaaacga cttatacacc ttattatgac catccctcat tggttgtcca cggattccat
    22561 tatcaagaag tgtatctacg gcttcttgta ccaatttctc ctgacacatt actaattccc
    22621 ctggcgtaga tctacttgtt gttaatagat cggtaagagt attgttccga tagataactc
    22681 ttctatagag ttcattaata tctgaactca ttagtttacc tccctctatc tgaatgatcg
    22741 gtctcaactc gggaggaaga acaggtaata gacataaaac catccactct gggtctatat
    22801 ttgttcgaat aaaatgctta gctaattcta tgcgtctaac caaaaaatcc cttcttcttc
    22861 caatttttcg atcttcccat tcattacctg tgggtccttc ttcccctaat tctttccatt
    22921 cgacccacga ataatctata ataattcgca aatctagatc ggctaattgt tcccggatag
    22981 caactgctcc agtagaaatt tctcggttgc gaaatagatc gaaaccttgg gtagtaaaaa
    23041 aaagcgggat gctgtatttc caggattgga tttcatattc gaataaacct cgtaatcgta
    23101 aaaaagtggg ttttttagct ataggcctag caaaagaaaa attgggatag gatcctatag
    23161 gatctccccc ccttcaaaat cggacatgag cgtttcccct catccggctc aagtagttac
    23221 accaaattaa ggctaaagaa aggggttccc actttcaaat tctagaaaac accccaaaca
    23281 actactcctt actcaagttc ctagtgaaga ctaagcaaca tttcctcgat tcattttaaa
    23341 tgcaatgttc aatttttgag tagtctactt cccccgaatc atgaatctcc tattcaaatt
    23401 aaaagaaaga agtaccttga aattcataag ggatttcctt gtctatgtat cgttccatgc
    23461 gatcttttag gtcctgcttc acctcgacgg ttatgccacg atgttcttaa agcctatatg
    23521 cgatgtatag actcccgtaa ccatgaccta tttgcttatt tgaagataat ttcatttctt
    23581 tctaaagaaa gggaattatt aattccgcaa aagaaagaag tttttttttc acgaggtaca
    23641 actatcaatt tttatttatt ttttactgaa tcgaccatag acccattccc cttttgattt
    23701 gggagtattg aatacacccc ttattctgag cttcatgtta ctcctacatg tcagattctg
    23761 ggcatcccaa ttcgattgac tgggatgaca gtttcatatt tctaatctgt aaaatcaaaa
    23821 tttcgatcaa atcacacatc gcaatatact agaccttcta attctttaag aggtttatct
    23881 aaaagattcg cgatataact aggaagacgt ttcaaatacc acacgtgggt tactgggcat
    23941 cccagtttta tgtatcccat ttgatatctt cgtatccgag aatcaacaaa ttcaactccg
    24001 cattgttcac aaaattgcgg gccttgcttt tcatctccga ttactcgata atttccacaa
    24061 gcacaaattc cacttttaat aggtccaaaa attctttcac aaaataatcc atctttttcc
    24121 ggtttattcg ttttgtaatg aaaagtatag ggttttgtca cttctccaac tatgtctcca
    24181 ttaggtagga ttttattggt ccaagcgctt atttgttgag gagagactga tccaattcgg
    24241 agttgttgat gtttataccg atcaatcata gaagcaaatt tgtgattcat tccgattaag
    24301 cttccttctt attaatctgg aagtttttct cagatacaag gaaatgattc agttccaaag
    24361 ccaaagatcg tagttctcga acgagcaatc gaaaagattc tggagcatct tcgggtttag
    24421 gtattgttcc tccaatgatc gtagtaccaa gtacttcttg gcgagctcta atatgatcgg
    24481 atttataagt aagcatctct tgtaaaatat gagcaacacc aaagccctca agagcccaaa
    24541 cctccatttc tccgacccgt tgcccccctt gcttggacct tcctctaagg ggttgttggg
    24601 ttacaagtgc ataatgccca ctggaacgtc cgtgtatttt atcatcaact tgatgaatta
    24661 atttcaagat ataaggcttt cctattataa caggttgttc aaaaggatct cccgttcgtc
    24721 catcaaatat tctgcttttt cccggatact cgggttcaaa gacccatgga ttcgctgttt
    24781 gtttactggc ttcatataat tcagaaaaca cgagttttct cgaagcctct tgttcatatc
    24841 tctcatcaaa aggtgctatt ctataatgtc tatttagcag accccccgct aacccgagcg
    24901 agcattcaaa tatctgtcct acattcattc gtgaaggtac tcctaatggg ttgaagacca
    24961 tatcaacagg ccttccatct tgcaagtaag gcatatcctg tctaggcaaa atttttgaaa
    25021 tgatcccttt atttccatgt cttccagcta ctttatcacc tactttaatt tcacgtttct
    25081 gtgaaatata tacacgaatc gtttctggat tataactgga accccccttt tttcggatcc
    25141 atctcacatc aataactcga ccccgaccgc ctataggtag ttttagacaa gtttcctttg
    25201 aagtggatac ctgaatgcca agtatggccc gtaataatct atcttccgga gcatatgatg
    25261 attctttcgc cgtctgaggc gttaatttac ctactaaaat atcgcccgtc tccacccaag
    25321 atcccagcat aacaattcca tttttgtcta aattgcggag taaacggact tctagatgtg
    25381 gtatttcatt agtgatcctt tcgggacctt ggcttgttac atgagtctga atttcatatt
    25441 tccgtatgtg aaaagaagta taaatatctc tatatatcag acgttcgcta ataagtaccg
    25501 catcctcaaa attgtaacct tcccatggca tataagctac taatacgttt ttccccaaag
    25561 cgagttcgcc accaaccgta gcggcaccat ccgctaaaac ttgtcccttt ttaatgcatc
    25621 tatcccgccc aacctggggt ttttgatgca tacaagtatt tttgttggaa cgttgataca
    25681 taactaatgg aatacctatc gtatctccat tgcccgataa aacgatcttg tcaatatccg
    25741 tataaaggac ctttccctcg tgttcggcta tagcggtaac ccctgaatct agggccactt
    25801 ggcgttccaa cccagttcca acaatgcact tctcggaccg agagagcgga actgcttggc
    25861 gttgcatatt agaactcatt aaagcccgat tcgcatcatt atgctcgata aaaggaatga
    25921 gggaagctcc aatagaaaaa tattggaagg gagaaatact tcgaagatga acccgttccc
    25981 acgaaatagt caggaattct tgacgatatc gagtcggaac aacctgttct tcctgaatac
    26041 cctgactcag cgccaaagaa tttcctgccg ctaccatata gtattcatct atacttggtg
    26101 ataaataaag cattcgtatc tttttcgatt tctcaaagat ttcataaaat gggctttcta
    26161 gagaccccca ataaccaatt ctcgcatgaa ttgctaagga tccaataagt ccaacattga
    26221 ttccttcaga cgtgtcaatt gggcaaatgc gcccatagtg actaggatgt atatctcgta
    26281 tccgaaaact agcagttcgt cctgtcaatc ctccagggcc caaataactc aattttctcc
    26341 catgaactat ttgtgtcaat ggattagttc gatccaaaac ttgagataat gggtgtaatc
    26401 cgaaaaaaga atcataagtg gttgttaatg gagttgaagt taccaaattt tgaggagtcg
    26461 gcatcaattt atgcctaatt gctccgccta tagttcctct aaccgcattt tctaaccgaa
    26521 ccagggccaa tccgaattga tcttgtaaga gatccgctac agaccgaata cgtttatttt
    26581 tcaaatgatt catatcgtca agtgtaccca ttccaaattt aagtccaatc aaatgatccg
    26641 cagctgccaa tacatctcgg ggtaacaaaa atatattgtt tttgggtata ttaagattca
    26701 gcctctggtt catatttcgt cgaccaatcc ttcctaattc gcatctttgg tgaaaaaatt
    26761 tcttttgtaa ttccttacat aaggattcag aaaataccgg atctccgcct acacaagcaa
    26821 attgttgata aaactccaaa atggcatttt cttttgaccc aatttttttt ttctctttat
    26881 cagtcaggaa agacaagaaa atttcagggt agcaaatatt ctctagaatt tctcttagat
    26941 tcgaacccat agctgatgat agaactagaa tagatatttt ctgtttccta ctcacacgag
    27001 cccatatcct tgcttttcta tcaatctcta attctaatct tcctccccaa tctgatatta
    27061 tggtgcccgc atagaccaaa attccgttat ggtccaactc tgaccggtaa tagatacctg
    27121 ggctttgcaa tatttgattg atcacaattc tgtatattcc atttactata aaagttccca
    27181 aggaattcat tagaggaatg tttccaataa aaattgtttg ttcttgcata tcccctctgc
    27241 ttttccaaat taatcctgcg gatccatata attcagaaga atatgtgagt gattcataca
    27301 cagcatctct ttcttttatc aaaggttcta ccaattgata tgtttccaca aataattgaa
    27361 attcaatttc ttgatctgta tcttcaattt ttggaaactt ataaagttct tctgttaagc
    27421 cctgatcaat gaacctacaa aatccttcaa attgtatctg atttaacccg ggtattgtag
    27481 acattcccgc atttccgtca ccgagcattt tgaatttccc atttatcaaa aaatcccatt
    27541 cttttctcat tctgcattga atcatatgaa tcgatctagc aatgatggaa tttcgattct
    27601 gtttactgaa tcacatgaaa ttttacccaa ctccatatat atggaatgta tgaaatacgt
    27661 atgaacggag gaaaaaaggt gattttagac ttaattttag acttagttaa attagaattt
    27721 ctaagagaca gatccaaacg gaaaggaatt gataaattcc acttagaatt atggagtttt
    27781 tttttatttt gtctagaata gaaaattcac tttataccat tattatgata ttacatattc
    27841 caatccgatt ggatatcaga aaaataaatg gattcgggat ttgatccatt cacggagata
    27901 aagacataat aatcagaaac aatataacaa tagaaagtta attttttgag tacttaactc
    27961 tttcgtgaat tccattgttc caaaaacgat ttgcagagaa ctcctttttc tttttttcgt
    28021 agaattttta tttttagaat acgattgaag tgcataagaa ggcttgtatt tattaaaccc
    28081 gcgctgctat agctatctat ccatacatcg ctctccttta ttgcatactt ctactcggga
    28141 cagcacatgt cgtactctat caaaatttct attttctctt caatctaatc aatctaaatt
    28201 gcagtacgac aagtgtccgc caattcccta taaacaggca tcatacacaa ataatatacc
    28261 ccataagcta actgtggaac acaacttatg tttggggttt acatatacta ataattgaca
    28321 ttataattga aattgagttg agaaggtttt tttttcaata aaaaaatcaa gactgattag
    28381 ttatatatca attttgattt tcttatatca tttatcatta gggaaagaca atttgagatg
    28441 taaatccaag agtgggtcat gaatttacag tcatatagtt aatggttcca atttgttctg
    28501 gattttggct tttgtaactg aaaaaaaccc ccgtttggtt ttttaataga aaagagcggt
    28561 atttcgatat tgggtgtttt gagatactat aaaattaatt gaagggaagg agccggcccc
    28621 ccccaaaaaa acaaataaca aataaagggg aatatttgca tctatttggt atcgttttgg
    28681 cggcatggcc gagcggcaag gtgggggact gcaaatcctt tttccccagt tcaaatctgg
    28741 gtgtcgcctg attaacaaaa gacaagactc gaaatccctt attctttatt ctcctttgct
    28801 gttataactc gccgaatttt tcccagcaaa acacgcgtag tcttgagact ttcttgattg
    28861 gaaacagccg ggggttccct tctttaaatt aaagtgccgt aactcgttgt atttaggatt
    28921 cgaggaaaga ttatagtagt ggaagggcta tcatatcaaa taaagagtta ccgatttttt
    28981 ccattactaa tgtcgtgtct actggccggg tcttgaatta gattggatgg ataattggct
    29041 tttttctttt acttaatgat aatgaaggac aagaaaaata agaaggacaa gaaaaataaa
    29101 gaataggtat cggtattcct acatatatat attagtagca ttccctttga tacttcaaaa
    29161 gaaaagcgta actgcagttt aatttttcat atttattgga gtctttcatc aagggtgttg
    29221 ggtcagaatc cccttttgac tctgcaccag tgattccact attattaata aacactaatg
    29281 gaataattcc ttcatattca gagagatagg ggacataatt cacatggata tagtaagtct
    29341 cgcttgggct gcgttaatgg tagtctttac attttccctt tcactcgtaa tatggggaag
    29401 gagtggactc tagagatact acgaattgag ttggggaatc aaattgtatc acttttttat
    29461 agatttttta tagatcgttt tgcaaagcat aaataatctt tattaattat ttaatattta
    29521 atatattgaa ttcattaatt taattcaatt tcgaattaaa aaattgaatt aataaaaatt
    29581 tcttcattcc gaaattgtat tggcttttat ttctgctgtg ctttattgac gcgtttgcta
    29641 tcatggctga aggattcaaa atcgatagga taaccctttt cgaatttcga aatccgaaga
    29701 agttaccata gaactccttg gattatccgt aaaccgcgca atcaattact tctttgaaat
    29761 gctaaaaaaa agattacttt ctaattttct ataaattaga aaataataag agttgcctcg
    29821 cgattatttc agattgattg gaatcaacaa aaatcaaata gataaaggaa acaaatagat
    29881 gaagcaaaga aatagaattg agatactatg tacattccat atatttaatt gatattaaca
    29941 tttatgaaga tccatataca tattgtagat cgatctcgat tcagtttgta tctttctaga
    30001 ttccaataat aaaaatggat agtatggtcg aacgattcat ttttgaatcg ttcgaccata
    30061 ctattactat cggatcttag aggctactgc ggattctagt ccgttcattg cattttggaa
    30121 attgaatttt ttttttgagt tcttaaatca ttgataagaa ctaagaaatc aagtgtaatt
    30181 caaattaatc gctttaatta ctttgactga ccgtttttac atatattata agcaaaaaag
    30241 cagtaggaac tagaatgaac agtgcagtag caataaatgc gagaatattt acttccataa
    30301 tctcatcgtt tcgttttttt ttttttactt cgcaataact cgggatttaa tcccatagag
    30361 atgataaatc tttcgtttgt caattcaatg ggatcgattc gatttcaatg gtattgaatc
    30421 ggatcaatat catgaataac aatatctgag ctatcaagtc gattcatcgt cgagaattga
    30481 atagtataac ataggcggat cttttatcca cataccaata caaacttaga ttcctgattc
    30541 actcaaaaga attcctttcc tttatatttt aagactttat tttgatttat cattcttttc
    30601 cattctgtct tttcgataac ctaccgcctt tcttgtacaa tcatctaccc gctttccact
    30661 tccattgttt ccaaacggtt tacaaataaa cccaaacaaa cagaaaatag aaaaaaggaa
    30721 ggagttaagt tctaaactcc tttttttaat gatctaattt tcttggaaaa caaagaaaaa
    30781 gaaggatacc tcggggaatt aaactatacc gtttgtaccc agtttaacag aaaatggaga
    30841 gagatattta tgtatttttt tattggattt ggatccgtcg ggactgacgg ggctcgaacc
    30901 cgcagcttcc gccttgacag ggcggtgctc tgaccaattg aactacaatc ccggagaaat
    30961 aaaacgtaca gcatccgtat tcttatgatt ggattcaaac catttcgatt tcgattaata
    31021 gtgccctgtt gtaacagaga cgtgagtgat atccacatga atatacactt tagtgaaaga
    31081 agaaagcagc acggattatt gattattagt aatcctttcg ttattgccaa atcgattcag
    31141 aatccatttt tcattgaaaa aagcgtcttt ttgtctttgc tttcttcttt tcattagact
    31201 ttatacttaa taatcctgat agaaatctag atcactagca agatcagaat cagaatttat
    31261 gagaccaaat aaatggaaca aataaaaaaa tagtggtggg gatatatcag aaaatttgac
    31321 ttttttgatt ctttcatatc ttccatttct ggaaaactaa aggggttata tcatttcatg
    31381 gtgaatcagc gaattattaa ttattgggcc gagctggatt tgaaccagcg tagacatatt
    31441 gccaacgaat ttacagtccg tccccattaa ccgctcgggc atcgacccag aaagagtcta
    31501 ttcgagtctt attgataatc catgatcaac ttcctttcgt agtaacctac ccccagggga
    31561 agtcgaatcc ccgctgcctc cttgaaagag agatgtcctg aaccactaga cgatgggggc
    31621 ataattgccc gaccgccatc atactatgct catagtatga gcagtttttt gaaattgtca
    31681 atataatgga atggtatgac tagatccgaa ggatctttac gtcttttctg atcccatacc
    31741 atagcatttt ttgattcgtt ttcgtcattt atattcatga atcactcatt cgaatcttta
    31801 ttctgaagat tctagaaaat taatataaaa aaaggttaaa ctacatttct tccactttca
    31861 ttcatcgatt aacttcttgt taagatcaga gaggcgtatc cccatatcac actaagccag
    31921 gaaattaaca gatgagaaat cgaaatctga aaatctgggg gatcaacaag ttatcgaaat
    31981 tcgttttttc tctaaaaatt gggttcagag cacaaccaaa atctcttcag cacatgcttc
    32041 aataaaatat cttggatcta cgtcgaattg gtagatgtat ccatcaaatt aatttagttt
    32101 cgttctgatg ggggtcaggt caattcaaat aaatttcatt cgggttggtc ttgaaacaat
    32161 taattttgtt gatatttatc aaatccaata tcaataaaca aaaattacct tatacctata
    32221 ctccttaagt aaatccaaat actccttaaa taaatccaaa ttatcgttcc cgaaggggac
    32281 actaactagt atgagtctac tgtgtatact tataatataa cttataatat atatatatac
    32341 atagatagat ctatcttatg cgcctaccga ctcattcagt aattgaataa aatggccctt
    32401 ttaactcagt ggtagagtaa cgccatggta aggcgtaagt catcggttca aatccgataa
    32461 ggggcttttt ggccgttttg ataaaaaacc tcaagcggta atattaatat tgaaacgaag
    32521 aataaagata ttactttttt tttgtaataa aaaaagagta accgactgta taataatgta
    32581 attctaaact atataattta atgataaaaa gttaccctta taatgagttc tagtatacta
    32641 attagactag tcattctagt tcgaaaagaa ggtttcacat ttgtttatta taatgagtaa
    32701 tgataatgct aagtcgtttc ttcaatcgcc aaatattttt cttttccatt attccagtca
    32761 aatccattgt aaagattaga aatcaacaaa agaaaaagta agtggaccta acccatcgaa
    32821 tcatggctat atccactatg ctgatattaa aatttaaaat tcgatagata tgaaattgga
    32881 accgtagatc ttttttttat ttcatatttc ttttgactct gcaagaatct gtcgatattt
    32941 ccgattcaat cttcttgttc ctagacgttc cataggaata acttgatatt ccgttcctct
    33001 acagaaaaag gtttattcaa agttacaaca caagagagat ttccaatcta ttttgattcc
    33061 cgaacacacg aagatccatt gggatttcta tctaatattc tgatttctat ctatataaga
    33121 tttatataga taaaaatcag atcatggctt catgtatcaa atattttaat atcaatgcat
    33181 acgatctttt tgttccgaca atgtgaggaa agtggatgtg agaaagaaac tttcatttac
    33241 agtctcttat tatttcattt aatattgtat tgaatttaaa aatgggaaat tctctttttg
    33301 tctctgacat atatctgaca tagaaaagtc aatagaaaga tattccaagt gtatttcttg
    33361 cttcgaccta cgaaaaagct actctggagt tttctattaa tctgaaagaa aaggaaatag
    33421 aataaagaag acaataaaaa aaagaaaatg aaaaaggaaa gcaataaaaa ataaaatata
    33481 tactactgta gtagtttaat acacatagaa agcagaagag tacataaaaa tattgatttt
    33541 tctcaatctc acggacaaga gccaagagta agattagttg gtagaacgag attgagtaga
    33601 agtcagtctg gggatcaacc agtaacgaga gaagggatca cttcttcctt gaattgaaga
    33661 gttctttcaa aaaatgaatc tatctggttg ataagttata agacaattca tggttcaggt
    33721 tgagacgatt attaagaata ggaaggaata cacgaattga gttcatggat ttagctaagt
    33781 cagggtcaga ctatggacca ctaaagggtt ttatcttcga aaccaattcg caggggcagt
    33841 gtacgagaaa tcaaattcta tcgaaatgat cgaatcctcg aacgccccga aagtgccata
    33901 acataaggtg ttcggaaatg gttgaagtag ttgaatagga ggaccgttat gactatagcc
    33961 cttggtaaat ttaccaaaga tgaaaatgat ttatttgata ttatggatga ctggttacgg
    34021 agagaccgtt tcgtttttgt aggttggtcc ggtctattgc tctttccttg tgcctatttc
    34081 gctttagggg gttggttcac aggcacaacc tttgtaactt catggtatac ccatggattg
    34141 gccagttcct atttggaagg atgcaacttc ttaaccgccg cagtctccac tcctgctaat
    34201 agtttagcac attctttgtt gttactatgg ggtcctgaag cacaaggaga ttttactcgt
    34261 tggtgtcaat taggcggtct ttggactttt gttgctctcc acggcgcttt cgggctaata
    34321 ggtttcatgt tacgtcaatt tgaacttgct cgatctgttc aattgcgacc ttataatgca
    34381 atagcattct ccggtccgat tgctgttttt gtttctgtat tcctgattta tccactgggt
    34441 cagtctggtt ggttctttgc gcctagtttt ggtgtagctg ctatatttcg attcattctt
    34501 tttttccaag ggtttcataa ttggacattg aatccatttc atatgatggg agttgccggt
    34561 gtattgggcg ctgctctgct atgcgctatt catggtgcta ccgtagaaaa tactttattt
    34621 gaagatggtg atggtgcaaa tacattccgt gcttttaacc caactcaagc cgaagaaact
    34681 tattcaatgg tcaccgctaa ccgcttttgg tcccaaatct ttggggttgc tttttccaat
    34741 aaacgttggt tacatttctt tatgttattt gtaccagtaa ctggtttatg gatgagtgct
    34801 cttggagtag tcggtctggc tctgaacttg cgtgcttatg acttcgtttc ccaggaaatc
    34861 cgtgcagcgg aagatcctga atttgagact ttctacacca aaaatattct tttaaacgag
    34921 ggtattcgtg cctggatggc ggctcaagat cagcctcatg aaaaccttat attccctgag
    34981 gaggttctac cccgtggaaa cgctctttaa tggaacttta gctgtagctg gtcgtgacca
    35041 agaaaccacc ggtttcgctt ggtgggccgg gaatgcccga cttatcaatt tatccgggaa
    35101 actgctggga gctcatgtag cccatgccgg attaatcgta ttctgggcgg gagcaatgaa
    35161 cctatttgaa gtggcccatt tcgtaccaga aaagccaatg tatgaacaag gattaatttt
    35221 acttccccac ctagctactc taggctgggg ggtaggtcct gggggagaag ttatagacac
    35281 ctttccatac tttgtatctg gggtacttca cttaatttcc tccgcggtat tgggctttgg
    35341 cggtatttat catgcacttc tgggacctga gactcttgaa gaatcttttc catttttcgg
    35401 ttatgtatgg aaagatagaa ataaaatgac cacaattttg ggtattcact taattttgtt
    35461 aggtataggc gcttttcttc tagtattcaa agctctttat tttgggggcg tatatgatac
    35521 ctgggctccg ggggggggag atgtaagaaa aattaccaac ttgaccctta gcccaagtat
    35581 tatatttggt tatttactaa aatccttctt tggaggagaa gggtggattg ttagtgtgga
    35641 cgatatggaa gatataattg gagggcatgt atggttaggt tccatttgta tatttggcgg
    35701 aatctggcat atcttaacca aaccttttgc atgggctcgc cgtgcacttg tatggtctgg
    35761 ggaggcttac ttgtcttata gtttaggtgc tttatctgtt tttggtttca ttgcttgctg
    35821 ctttgtctgg ttcaataata ccgcttatcc tagtgagttt tatgggccca ctggaccaga
    35881 agcttctcaa gctcaagcat ttacttttct agttagagac caacgtcttg gggctaacgt
    35941 cggatccgct caaggaccta ctggtttagg taaatatcta atgcgctctc caactggaga
    36001 agtcattttt ggaggagaaa ctatgcgctt ttgggatctg cgtgctccct ggttagaacc
    36061 tctaaggggg cccaacggtt tagacttgag taggttgaaa aaagacatac agccttggca
    36121 agaacgacgt tcggcggaat atatgactca tgccccttta ggttctttaa attctgtggg
    36181 tggtgtagct actgagatca atgcagttaa ttacgtctct ccgcgaagtt ggttagctac
    36241 gtctcatttt gttctaggat tcttcctatt cgtaggtcat ttatggcacg cgggaagggc
    36301 tcgtgcagct gcagccggat ttgaaaaagg aattgatcgc gattttgaac ctgttctttc
    36361 catgactcct cttaactgag acaggggatc caatgcttat gcttaaaata ggaatcgatt
    36421 tgatttcacc atacatattg agggaagtgg gtcatactta aaaaggactc ctttttactt
    36481 tcttttcaac tcatttatat cgaatcgatt ttctattttt tctggctcgg ctagcctacc
    36541 tagccgagtc attctccttt atgagacgaa aaagtcaggc aaaacaaaaa taaataaata
    36601 aagaaaaaat ggattccccg agcaaaagga gagagaggga ttcgaaccct cgatagttct
    36661 ttgttccgaa ctataccggt tttcaagacc ggagctatca accactcggc catctctccg
    36721 aaagacaatt tctattttac ttttaccgaa tagaacatgg ccatatgagt ggataccatc
    36781 actatgtata gaaagatatg aggtgtgaat ctctaggtca atctatctat ccgtattatc
    36841 tagaaaatag atgaatacat gatccagcac tcccattttt gaagtcaaaa aaagggactc
    36901 tcgactccat gtccgaataa aaaggtgcta aaaagttgta tatacgttat atagaattaa
    36961 tggattcatg ttagtaaaat ccctctacga tgcattttat tcaaattttt tggctgatag
    37021 agggatcaaa tggtatagtt cttttttggg gtagcttgga ggattagaaa catgactatt
    37081 gctttccaat tggctgtttt tgcattaatt gttacttcat ccatcttact gattagtgta
    37141 ccaattgtct ttgcttctcc tgatggttgg tcgagtaaca aaaatgttgt attttctggt
    37201 acatcattat ggattggatt agtctttctg gtgggtatcc ttaattctct catctcttga
    37261 atctattcgt tccagatcca acaataaacc ggcccttccc tataattttt tctttttctt
    37321 tatttgcatt ttggagactt atagtcaatt tgaatctgtc tcacaacccg aaaaagaaaa
    37381 aattatagag aggggtccaa cttctggaac ttgaatgaaa aaaaaaaaaa aaataatatt
    37441 tatattaatc taaataatag aattctaata gaatagaatt cgaatataaa ttagaaattc
    37501 gaatttgaaa gaaatttgat atatattaaa tagaaatcaa ataagaaatc gattctataa
    37561 tttttaatag atttaataga aataaaatag aatagaaata agatattcaa aaaaaaattc
    37621 aataattcaa attaattaat taatttgaat tcttatttca atatttaata atattgaatt
    37681 tgaatttgct attcgctttt attaaataaa atgggttttg aattgtttta attggttggg
    37741 ttggatggtg gaatttgatg gaatcccccc gaagagagta tctggcctaa ctctggataa
    37801 acattatccg ggcattttac caaaaaaaat gcggatatag tcgaatggta aaatttctct
    37861 ttgccaagga gaagacgcgg gttcgattcc cgctatccgc ccaggataaa gtaatttatt
    37921 taataagata aaagaatcat tatagttgac cgtgatagta tagtggttct atctttccaa
    37981 cccaacagaa aaagaaaagc gttaattaat tactagttaa caaaatcaaa cctaattttt
    38041 ttttgtcaaa aaaaattgaa aatgttgcgg agacgggatt tgaacccatg acctcaaggt
    38101 tatgagcctt gcgagctacc aaactgctct accccgcgat gaagaaaaga cccgggaact
    38161 aatgaacaac caaggattga atgtgcccct cttccatatc tgtacaaata gaatagccta
    38221 tttatacaga atggtaaagg ggctcctcta tgatctatga tcatagagaa aaatagaaaa
    38281 atgaagggat attttaatcc ttaccaactt gatcttgttg cccccggcaa caaacatgcg
    38341 tgaaccattt cacgaagtat gtgtccggat agtccaaagt ctcgatagtt agctctcggt
    38401 tttccggtcg aaaaacaacg tcgatgaaga cgcgtaggtg cactattacg cggtggggat
    38461 tgtaactttc catgaatttt ccatttttca ctcaacgacg gagctttgtt tatttctttt
    38521 tttgaggatc gccgaatcaa atgatatttt tgttctaatt gttgcctttt cttctcccta
    38581 tgaatcaaac ttttctttgc cataacggtt cagtttctat tattatcaat gatacaagtc
    38641 ggatcctaga tgtagaaata gagctgtaga aatataagaa ggcatatccc tttctccatc
    38701 gaaagaaatt atattatcgc gcagatacaa gacaaaaaga agaaagaatt aaccaaattt
    38761 acccgatgta gaggcaatca agaaagcggc ataagtgaat atataaccta cagaaaagtg
    38821 agctaatcca accaatcttg cttgcacaat agaaagggcc actggtttat ctctccatcg
    38881 aatcaaattt gccaaaggtg tgcgttcgtg agcccatgtt aaagtttcaa tcaattcctg
    38941 ccaatacccg cgccaggaaa ttaagaacat aaatccagta gcccaaacaa gatgtccaaa
    39001 taagaacatc cacgcccaga ccgataaact attcatacca aacgggttat acccattgat
    39061 aagttgtgaa gagtttaacc atagataatc tcttaaccat cccatcaaat aagtggacga
    39121 ttcattaaac tgtgaaacgt taccctgcca taatgtgatg tgcttccaat gccaataaaa
    39181 agtaacccat ccaatggtat ttaacatcca gaaaactgcc aaataaaatg catcccaagc
    39241 cgaaatatca caagtaccgc ctcgtcccgg accgtcgcaa ggaaaactat aaccgaaatc
    39301 ctttttatct ggcattaact tggaaccgcg tgcatctaaa gcacccttta ctaagatcaa
    39361 tgtagttgta tgtaaaccta gagcaatagc atgatgaacc aagaagtctc caggacctat
    39421 tgttaagaat agtgaattac tattctcatt aatagcagtt aaccagccag gcaaccatat
    39481 gcttcgaccc gcgttgaatg ctgggccatt cgttgaagat aaaagtacgt cgaatccata
    39541 tgaagtttta ccatgagcag attgtatcca ttgggcaaat atcggttcga tcaagatttg
    39601 tttctccgga gtaccaaaag caagcatgac atcattatga acataaagtc ccaaagtatg
    39661 gaaccccaga aacaggctgg cccaacttaa atgggatatg atagcttctt tatggtctaa
    39721 cattcttgcc aatacattat cctcattctg ttccggattg taatctctaa taaaaaaaat
    39781 agctccatga gcaaaagctc ctgtcatgat gaatcctgcg atgtattggt gatgagtata
    39841 taacgcagct tgagtagtaa agtcttgtgc tatgaatgca taagcaggta aagagtacat
    39901 gtgttgagct accaaggaag taataacccc taaagaggct agagcaaggc ctaattgaaa
    39961 atgaagcgaa ttattgattg tgtcataaag acccttatgg ccgcgcccca atcgccctcc
    40021 cggaggaata tgggcttcta aaagatcttt tatactgtgc ccaatcccga aatttgttct
    40081 atacatatga ccagcaacga gaaaaataaa tgcaatagct agatgatggt gtgcaatatc
    40141 ggtcagccat aaactttgcg tttgtggatg gaatcctccg agaagggtta gaatggcagt
    40201 tcctgatcct tgggaggtac caaataaatg actacttgaa tcggggtttt gagcataaag
    40261 attccactga cctgtaaaaa gcgggcctaa cccttgggga tgtggtaata catctaagaa
    40321 attattccat cgaacatatt ctcccctgga cgcaggaata gcgacatgga ctaaatgccc
    40381 tgtccaagcc aaggaactta ctccgaacag tcctgacaaa tgatgattga gacgagattc
    40441 agcatttttg aaccacgaaa cgctgggttt ccatttcggt tgtaggtgta accaacccgc
    40501 tattaaggat atggcagaaa gaaataatag aaaaagagct ccagtataaa ggtcttcatt
    40561 agtacgtaaa ccgattgtat accaccactg ataaacacca gaataagcga tattcactgg
    40621 gccaagagca ccccctcgag aaaaagcttc cacggccggt tgaccaaaat gaggatccca
    40681 aattgcatga gcaataggtc ttacatgtaa agggtcctgt acccatgcct caaaatttcc
    40741 ttgccaagct acatgaaaca gatttccgga agtccacaga aaaatgattg ctaattgacc
    40801 gaagtgagaa gcaaaaatat tctgataaag acgttcctca gtaatatcat catgactctc
    40861 gaagtcatgt gcagtagcaa taccaaacca aatacgacga gtagtggggt cctgagctaa
    40921 gccttggcta aaccttggaa atcttaatgc cataatgcct ttcaaatcct cctagccatt
    40981 atcctactgc aataattctt gctaagaaga acgcccatgt tgtggcaatt ccacccagaa
    41041 ggtaatgggt tactcctaca gcacgtccct gtacaatgct caaggctcta ggctgagtag
    41101 caggagcaac ttttaattta ttatgagccc aaacgatgga ttcaataagt tcttgccaat
    41161 aaccacgccc actgaagaga aacattaaac taaatgccca tacaaaatga gcacctagga
    41221 aaaaaaggcc atatgcagat aatgaagaac cataagactg aattacctga gacgcctgtg
    41281 cccataaaaa atcgcggagc cacccattaa tagtaatgga actctgcgca aagtttcctc
    41341 ctgtaatatg agttaccacc ccttgatcgc ttatactacc ccaaacatct gactgcattt
    41401 tccaactgaa atggaatatt actacggaga ttgcattgta catccagaat agtcctaaga
    41461 agacatggtc ccaagcggat acttgacatg tcccccctct tccgggccca tcacaaggga
    41521 aacgaaaccc aagatttgct ttatccggta tcaaacgcga gctacgagca aatagaactc
    41581 cttttaggag tatcaatacc gtcacatgaa tcgtaaatgc atgaatgtga tgtaccaaaa
    41641 aatctgcggt tcctaatgga ataggtaaca aagcaacttt gccacccact gccactaaat
    41701 caccaccacc ccaagtcaaa ctggtgctcg ctgttgcacc aggggccgtt ccactaggtg
    41761 ctaaagcgtg ggtgttttgt atccattgag caaagacagg ttgtaattgt atagcggtat
    41821 ctgaaaacat atcttgggga cgtcctaaag cgctcatggt atcattatga atatacaaac
    41881 caaaactgtg aaagcctaga aatatacata cccagttgag atgtgatatg attgcgtcgc
    41941 gatgcctaag gacacgatct aatagatcgt tgtatcgagt agttggatca taatctctta
    42001 ccataaaaat ggctgcatgc gcagcagcac caacgatgag aaatccacca atccacatgt
    42061 gatgtgtgaa caatgacaat tgtgtcccat agtcagtagc tagatatgga taagggggca
    42121 ttgaatacat atgatgagct acaacaatgg ttaaagatcc taacatagct aggttaagag
    42181 ataattgagc atgccatgac gttgttagga tctcatatag ccctttatga ccctggcctg
    42241 taaatggacc tttatgagct tctaaaatct cttttagacc atgaccaatg ccccaattgg
    42301 tcctatacat gtgacccgct atcaggaaaa gaattgcaat agctagatga tggtgtgcaa
    42361 tatcggtcag ccatagaccc ccagttactg gatctaatcc tccacgaaaa gtaagaaatt
    42421 ccgcatattt tgaccaattc aaggtaaaaa atggggttgc tccttcggca aaactgggat
    42481 aaagttgagc caaaagatcc cgattcaaga taaattcatg aggaagtggg atctctttag
    42541 gatctactcc ggcgtttaga aattggttaa tcggtaaaga tacatgtact tgatgccccg
    42601 cccaagaaag ggacccaagc cctagtaacc ctgctaaatg gtgattcaac atagattcta
    42661 catcctgaaa ccaagccaat tttggagcag ctttgtgata atggaaccaa ccagcaaaaa
    42721 gcattaaggc tgcaaagatc aatgcgccaa ttgcggtaca atagagttgt aattcactag
    42781 ttattccaga cgctcgccaa atctgaaaaa aaccagaggt tatttgtatt cctcggaaac
    42841 ccccgcccac gtcaccgttc aatatttctt ggcccacgat tggccaaacc acctgggcac
    42901 taggtccaat gtgagtagga tcacttagcc aggcttcata attggaaaaa cgagcaccgt
    42961 ggaaatacat gccactcagc caaagaaaaa tgatggagag ttgcccgaaa tgggcactaa
    43021 atacctttcg agagatctct tccaaatcac tggtatggct atcgaagtcg tgagcatcag
    43081 catgtaagtt ccagatccaa gtggtagtat cgggtccctt agctattgtt cttgaaaaat
    43141 gacccggtct ggcccattcc tcgaaagaag tttttatggg atccctatct accaaaattt
    43201 ttacttctgg ttccggcgaa cgaataatca ttgagtcctc ctctttccgg acaacacata
    43261 caaagaaacc cgccaacagt tagtcaagtc attagtgaac ctatgagaga tgcttataat
    43321 tagtcttttt ctcgtctact tctatctccc atctatttat tttctttagt tattcactag
    43381 agcaattatg atctggaagt cgatccaggg caagtgttcg gatctattat gacatatcca
    43441 tgaggtgctc aacggacctt attaatcttt tttagtttta gaaaaccctt tcccggtgtc
    43501 aaaaaccaat ttttttacat agtgtattca tatctcaatt agaaatccct aaacggagct
    43561 actttctgtc ttacatagaa catattactt tattccaaat tccaaataac gtgagcagtc
    43621 attagtcatt actaagatac gacacattcc aggatctata tctataatat tttgtcattc
    43681 gagggtcgct tttattagtt ttaatagaat aggagaaaaa aaaaatgaat tctctaccgt
    43741 atctatgtat cctttctccc tacgaaatac cagacgaaat agaacggcct tagaaaagat
    43801 ataatgaaat tctttgattg ggtcttccca gaaaaagggt cttattatta aaaactgatg
    43861 aggccaacaa acaattaatt ataactataa caaaaaaata gatatataaa ttctaacgaa
    43921 ataaataaac agagagttct tattcgaaac gccccgtgat cttcaaccaa ttctgcgctt
    43981 caatataatt accaggagtg agcgcgatag cttgtttcca atactcggcg gcttgattga
    44041 accaagcctc cgcaatttca gaatctccct gtcgaatggc ctgttctccc cggttggaat
    44101 aggcgggtca attcctttcc ttagaaccgt acttgagagt ttcccgcctc atacggctcg
    44161 gcaatcaatt tttcggtgtc cccgtttttt taatcgacta tatcgaattg aatgagattt
    44221 cttatcctaa ccaaaagagg ttaatttcat gagcatgagt ttcaaacttg acttttgatt
    44281 aaattaataa tcagctttca ttttatcttt tctcccaccg tcagaagaat aacataaagg
    44341 aaaagcattt ctactatcgt tagaattttc tgaaaggtac ctatctcggt ttcgtctaaa
    44401 aatttatata gaatctttga aaaagtcttt tcttcctaag aaagaaaaga cttactgtct
    44461 ttgggatctg atgctacacc gctgctcaat accttagggg atccacttta ttacagaagt
    44521 tgattcctaa ttttgatttc atatcatgga cataaataag cagttcttat tgtatcggca
    44581 tcggcccaaa acctcgcgaa ttggtcttta cggtgcttcc tctatcaatt agatccttta
    44641 tccatggaat aaagtatcta ggcatatcta tttcttcata tttcgactct atgaagtttc
    44701 tttctttgct acagctgata aaaatcgttt tttgcacgat gcatatgtag aaagcctatt
    44761 tttttttcta gtatttatta gtgtatttgc tctttcttcc ttctatagta gagatagtcg
    44821 cacgtaatga cagatcacag ccatattatt aaaagcttgg ggtaagaacg ggtttcgttc
    44881 tagtgctcga aaataatatt ctaaagcttt tgtatgctct ccgttacttg tgtggataag
    44941 gcctatgtta tagagtatat agcttcgatc atagggatca atttctagtc gcatagcttc
    45001 ataataattc tgtaaagctt ccgcataatt tccttccgat tgagctgaca tccgttacgg
    45061 tcgtcattcg attcaaagaa ttctccgttc cagaaacgta catgagattt tcatctcata
    45121 cggctcctcc cctatgtgca taatgaaaat aatacatgga atcaaaaaag attgaaatat
    45181 tctcattatg aattcagtgg ggctaacgtt tttacaagaa atctctagcc aacctttctg
    45241 caaaagatat tttcttaaca tcacgcgtgt tgatactggt actagataaa aatgtaaact
    45301 ccaacaattt ctttgttctc aacgcccttt aatttccagg aattaatcac ttcaacagtc
    45361 ttctatggtt ctaagggtat ctaaagtacc aacgagatgg atgtttgtta tcccaaccat
    45421 tctttttagt cccgatcccg ataaggaaag gcggtaattt taaacaaagt tttcgtgttg
    45481 ttgattccta ggcgtagcgc ctcttcccct atgcggccta ttggtactag tctagtatgg
    45541 tagggttggc ctgtaatata gaacccatag gtgtaacctt tcgctcaata ctcgaatcga
    45601 caattgaagc atctgaggct gcattaatcg gggatacacg acagaaggaa ttgttttatc
    45661 tagaaacttc accttcaaca agcgtagatt ttttcaataa tcttttttgt tcttttctat
    45721 cccgaatctt ccgtctttct cctaagaccg aagcggtaaa taaaaaaata atcaaatcac
    45781 accatctcta taataggtaa atgcctcttt ttctcctgaa gttgtcggaa ttattcgtaa
    45841 taagatattg gccacaattg aaaaggtctt atcaataaaa ttttcattta tccgcgatct
    45901 aggcataggt agaaatccat tctataattc ttttcattaa ctctcgggag aaaacgatcc
    45961 cacaagtaaa ggaattttac agtacgaaat aacataaaag cagactcata tccaattttt
    46021 tctttttgaa aggggtcgat aaaaaataag aaatattaga atccgattcg atttcatcca
    46081 aatgtagtag tataaatgta gtagtataag aatgaaagga actattccga tttgatcaaa
    46141 gtagaagaat caaagaattt atcttgcgga ttaggagaat tcgagaagtt tttctgaaat
    46201 taagatccaa agaagaaaaa aatcgaataa ttcttcaata atccttctat aatgaaaata
    46261 gaataaccct ccattttgtg ttttgtgcat aacgggtaga cgcttataca ctatacgatc
    46321 aaatcgaaaa ggattattta tgaatttgga atagatttac gggttaaggg gttgttgtta
    46381 agcgacctaa aattggaaag aaattttcta attcttatgg aaattgaatt cgaataaaaa
    46441 gataattatg atctaaaggt atccattcac catagtctaa caaaatagac cgatcagttg
    46501 attcgttcca attcattgat tgaatccggt aaaaatatca gaaaaaggta ggagcgccgt
    46561 ctccgtcttg gcaaacaaga tatatcttta ttgttattgt ttttaaccgt ttttcaaaaa
    46621 aaaaaatgat attatctttt tctcccagct ccctggctcg aagaaaaaat tctttctttg
    46681 atgaaaagtt ttccattttt atagctagaa tggattcgag tgtctgtacc catctaacaa
    46741 tcgaatatga acaactcgca attcgctcgg attctcgatc ataatcatta tgtaggagag
    46801 atggccgagt ggttcaaggc gtagcattgg aactgctatg taggcttttg tttaccgagg
    46861 gttcgaatcc ctctctttcc gtatcttcac ccaattcacc aatgcttcag acctttcttt
    46921 gagatagatt ctcaattcct aatttctgtg atacggaagg aaagaaagaa cgggcaggga
    46981 ataaagatcc gcctactgat ctatgataca tgaatgggag aaaaatacaa atctccggat
    47041 ccaattcctt accttgtgtc cctttactta acttaagtga aagggaaagg gaaaaattgt
    47101 acgaaccctt ggtttgttat tttagttagg tttaagtctg acgagaataa tattctacga
    47161 caagtaattc atttattttc aaaccgaccc atttactatc tattatttga ttgactaatc
    47221 ctttatattg gaatgcgtga agagtcaaat gctttggcaa ttcttcatgg tgggatgaat
    47281 caagataatt ttgaatcaga gctctcgatt tttggtcatc ccttgctgta ataatatctc
    47341 ggggtttgca acgataactt ggtatatcta ctatacgacc attaactaaa atatgtctat
    47401 gattaactaa ttggcgggct tgaggaatag ttgaagccat acccaatcga aaaaggatgt
    47461 tatctaaacg catttcaagt aattgtagta aaaccagacc cgttgatcct ttggcttttc
    47521 cggcgatacg aacatattta agtaattgcc gttctgtaag accataatga aaacgcaatt
    47581 tttgtttttc ttctaaacga atacgatatt gagatttttt cccggagcgt gattggtttc
    47641 taagatcgct tccggctcca ggtcttttac tcgttagtcc cggtaaagcc cccaggcggc
    47701 gtattttttt gaaacgaggc cctcggtaac gtgacataaa aactccttat tttattgaaa
    47761 tttcataaac ctaaattaaa acgaaaactg agctaaatga taaatgaagc gaaatccact
    47821 gaagtattgt actacaaaga ataatgagat gtatcaatat ccacacactt ttttgtattg
    47881 tatatatata aatataaatc aaaagacggt tctttttctt gatttattct gccgaggtct
    47941 aactcctcca attatgattc ataattagaa gctcctacaa cataataaat cgatgcccct
    48001 tggaaaagag ggacgaagcc ctttcaatgt tcttttcttt caaaaagaca ttatcaatca
    48061 tttttgaaaa tcaaacaaat agagaaaagc cggctatcgg aatcgaaccg atgaccatcg
    48121 cattacaaat gcgatgctct aacctctgag ctaagcgggc ttaaataacg gcaatgagat
    48181 ggtgcatgca tagaaattcg gtaaattact agaatattat ctattaacta ttcattctta
    48241 gctcttcata aagaaaagaa tagagaatca aattcaaaat aaatattgaa tattatagaa
    48301 cataacgatt aacataacga ttaatagaat atagcgatct atagaatttc gatttctata
    48361 tttatcaata ataaataata aatatcttac tcttaattag gtaataagag ttttttgttt
    48421 tgaattgaaa atcaaatgac attcgaaatt gtttttttct aacctaattt tattaatata
    48481 ttcgattcta ttattatata gaatagaata tacagaatat tattattcta ctgattctat
    48541 atatctattt tttctatatc tctatttttt tttctagata tctatctatc tattttgaat
    48601 tatcaatcga atccagtatt agcttcttat gatacattat ctaaattatc cattctttta
    48661 ttctaattct aaaaaatgat gctttggctt tcgactaaat aattcgattt gaattcgaaa
    48721 ttaataaaat gattagttat aactattata ttagaaacga ttaattaata tttaattaat
    48781 tttagttatt ttttgttatg ttatatagga tccgccttag ccttaagtaa aggataagaa
    48841 aaaaatgaaa ttaaagaaaa agatgaaatc cagataaatg caatgcagat aaatgcaatc
    48901 catataactg taatccagat tagaatgagg gggtctaatg atacatttct ccgttttttg
    48961 ttttcaacga aagaaaagac gaaaaaaaaa aaaagaatcg accgttcgag tattccaccg
    49021 gattgcatga gaaaaatgag agtaagagag gcatatgtta atgttatgta atatatatcc
    49081 atatatattg aattgcggat acagaaagga tagaatcatt tctgacaaga aatcgaaaca
    49141 cttttcaata taggaatccg tatctaatga attctatgtt tcagcgtaaa tgaaagaaaa
    49201 aggagaaccg catcgaggtc ctaatctcaa aatgcaaggg gggatatggc gaaattggta
    49261 gacgctacgg acttaattgg attgagcctt ggtatggaaa cctactaagt gataactttc
    49321 aaattcagag aaacccggga atcaaaaatg ggcaatcctg agccaaatcc tgttttacga
    49381 gaataaaaca aagcaaacaa gggttcagaa agcgagaaaa gggataggtg cagagactca
    49441 acggaagctg ttctaacaaa tggagttgac tgcctttttt tgggaaagaa aggaaaatga
    49501 caacctgaag ctgtatttat attaatgaaa aagaaaacaa aagaattggg attccaagtt
    49561 gaagaatcga atattcattg atcaaaccat tcactccata gtctggtaga tcgtttcttt
    49621 tgaagaactg attactcaga cgagaataaa gatagagtcc cattctacat gtcaatataa
    49681 ataccggcaa caatgaaatt tatagtaaga ggaaaatccg tcgactttag aaatcgtgag
    49741 ggttcaagtc cctctatccc cccaaaaaga ccgatttgac tatttctcct accctctctt
    49801 ttttttagtg gttcaaaatg cgttctcttt ctcattcatt ctaccttttt acaaatgtat
    49861 cagagcagaa tttttttttc ttttatcaca atcacaagtg gtgtggtata tatgatatac
    49921 gtacaaatga acatctttga acaaagaatc ccgactcaca attcatatca ttgctcatac
    49981 tgaaacttat aaattattct attcaagaaa tcgaattcca cgctcaagac ttttaatagt
    50041 ttttttatct tttttaattg acatagaccc cagtcatcta gtaaaatgag gatgatgcgc
    50101 cggtaatggt cgggatagct cagctggtag agcagaggac tgaaaatcct cgtgtcacca
    50161 gttcaaatct ggttcctggc atatatattg aatttgtaga aatatctatt ctacaaattc
    50221 agtgatatga atcgatatac ataatgcata ttgattaatc gtatagatca tgatacatac
    50281 atacttattc atctagctag gtatctggaa atggaccccc cccttttttt tatagatgag
    50341 taaagggtat ataaatgagt gaaagagtat ataaaaaatt tatatctaat atgagtaaag
    50401 ggtatataaa tgagtgaaag agtatataaa aaatttatat ctaataaaag aattaattag
    50461 attctttttc ctcttctttt tgatttgttc atactatgtc tccgcccgtt caaaaagaat
    50521 gttaatacac catacatatt cgaaagggtt aaattggttg gttgaaagac ccaagcaaaa
    50581 gtctagtcta ggaagttgaa tgaagggcgg gaatagccta aattcatctc cgatacagta
    50641 caaattagaa ttcgatccct tttcattttg tatttttatt ttcttttttc tgtttcttcc
    50701 ttccctccta tgtgaccctc tagagcccat ctaagcgatg tgcgcgatac aaagttcatg
    50761 atgcagaact ctttttttta gttcatccta ttggcttggc tcatccaaaa caagcatctt
    50821 acaattttga aaatctcaaa attgtaattg tattgtcttt tttttttttt ctatttaatt
    50881 tatttagcgc gttcataata ataatacgaa tgcgacttca attcctctct ttgatctaga
    50941 aaagaacgta caaatatttc ttgaatatcg ggagttgtaa aaatgaagat tagtttctta
    51001 taattcaatg agcatcttgt atttcataaa aattgggggc aatataatcc ttacgtaagg
    51061 gccatcctat ccaactttca ggcattaaga tacgtttaag ccgtggatga ttatcataaa
    51121 agattcccaa catatcataa gattcccgtt cttgaaaatt cgaacttttc caaacccaga
    51181 aaacggacgg aattttagga ttattccttg gagcaaatac ttttatgcat acttcttccg
    51241 gttgatctac cccatgctct attcttgtaa gatgatacac actggctaac agtccgcccg
    51301 gtgctacatc ataggcacat tgggaacgta gataattgta accatataca tataaaatga
    51361 cagcaacgga atgccaatcc tccggcttta tttgtaaagt ttctattcct tggtaatcga
    51421 agcccaaaga tctatgaatt agcccgtgtt tgactagcca agcagacaaa cgaccctgca
    51481 tctttttttc tctcccccat tttgatttct ataaatattt cacatttatg atgaaatttt
    51541 ttcatttatg aagattaatt cgctctttct ttttctgtac aaaaaaatcc ttcctaatta
    51601 acgaattcgg ggggagatac tgaacttttg tatttgaaaa atgtttcagt ttcaggaggg
    51661 atttcggaca tcgatggtgg ttgatagagt aatccttgat cataatttcc agtatcagta
    51721 ctgcctacaa cacgaaactt gtgattggta gtaaaaggaa acgaccgatt ctcctgttgc
    51781 aagcggattc gctcttcata gatttctcga gatattttct tacgaagttt tgttatggca
    51841 tctataactg cctctggttt aggcggacag cccggcaaat aaacatccac aggaattagc
    51901 ttatcgactc cccgaacagt actataagaa tcggtactga acatcccccc cgtaatcgta
    51961 catgctccca tagcaataac atattttggt tcaggcattt gttcatataa tctcactaaa
    52021 gaaggagcca ttttcattgt tactgtgccg gctgttaaaa ttaggtctgc ctgtctagga
    52081 ctcgatcttg gtaccagtcc ataacggtca aaatcgaacc gtgagcctat taatgaagca
    52141 aattcaatga agcaacaact ggtaccataa agaagcggcc ataaactgga gagtcttgac
    52201 caatttgaaa gatcatttga tgtagttgaa ataactgaat tgggggttgt tcgatcaagt
    52261 aaggaaaact caatggaatt cataattgtc tcaatgttat tttttttttt tacttttttg
    52321 gttattatct caatattccg aaactaagac cactccaatg ctccttttcg ccacgcataa
    52381 actgaaccaa caattaggat aagcataaaa acgaaagctt ctataaatac ggataccccc
    52441 aatacatcaa aactcattgc ccatggataa agaaaaaccg tttcaacatc aaaaacaaca
    52501 aaaactagag caaacatata ataacggatt cgaaattgta accaagcatc gcccattggt
    52561 tctatacccg attcataact agaaagcttc tctggtcctt tgctaatcgg ggctaaaact
    52621 gcggaaatta gaaatgccaa aataggaata acgtttgata ttattagaaa tgcccagaaa
    52681 atatcatatt tgtaaagcag aaacatagac gaactccttt gaatgtggaa aatataccga
    52741 attcgtcgat tcgaattgga attcattgtc aagtcatcgg taacaggtta gtcaaaacca
    52801 aaatgcattt tggtcgaacc acacagtttc acttgtttgc tgtgatgtct cgtttctcga
    52861 ttgtactcct attttcatta cacttccttc gattttattt cagtatagta taaatctctt
    52921 atacaaacaa aacaaataaa actctcttgc ttttgctttc acctcgcttc gggcttttag
    52981 aaaaaaaaaa ttccaaatag aattctcatt ttgatttcga attttgaaat ttttaatatt
    53041 cgaattcgaa attcaatcaa ttttgattct attttctata tatattttgt tttctgttta
    53101 tgaaaagatc ttcgtttttc aaacgcggac gtgtcgacaa atacagtaat ccgttcctat
    53161 atccatgtga cttactattc gatttgagtg gggttaggtt ggagttttca tttttaaccg
    53221 gattcatgtc atgattttgc ctcctttact gtccacaatc aaagagttag tgagacttct
    53281 tttccttggt atacccactc atttttggtg aatttttgga ggcaaaatca tatggaattc
    53341 acatacgaaa aaaacgaatt actaaaaaaa atgggtttct ttatccgaga ttcaaaaaaa
    53401 aaaaaaataa cgattgaaat gggcttttgt tttccgtttt atgttctgct ctgaacgagc
    53461 cccccataag caagcttatg ggaatgattt tatttcgatg aaccaagcaa ccacgagcga
    53521 ccggttacaa acaacaaaaa atacagtaat tgagtaaatg aaaactatag aactttttgt
    53581 atttcaattt ggattattat attattatag ggctatacgg actcgaaccg tagaccttct
    53641 cggtaaaaga gatcgaactg attcttatca aaatgattcg aactctttca aagacccaac
    53701 atgcattttt tttttttgca ttgggctctt tcattaactg ctagaaatat cagttagtct
    53761 accatatttt ttttcttgac agaaaaataa ggaaatggct ccacgtgctc ggattcatta
    53821 tttggattgt gatataggag cactaccaaa gtgtttcaaa gaaaggttat cttgacgtag
    53881 gtttgcttct ggcctagatt aacctaatta acctaagtta aatggagtct ctatcatcct
    53941 gattaaagaa tcaaatatga aacttcatac gccttaaggt tcataggaca aaaagagaat
    54001 ttttgaggtc cttatacttc attatgccta gcattgaata gactaggtat tcaccttatc
    54061 aatatctcaa atcaatgatg gattccattt ggttcctaaa tgggaacctg aatcgaaccg
    54121 aaccatttgt caggctattg ttctcttgtt ttgttcccta aaaatcctgg agtcagacat
    54181 tgatttctca aaaagatcga ttctttgatt gtatgatgga ctcttctgaa aaacattggc
    54241 gcacgtgtaa acgaggtgct ctacctaact gagctatagc ccttgtgctt gtgatacata
    54301 ttttatcata ttatggagat aatttcttgt caagatgaat attccatgat ccaacatcgt
    54361 atctctttga tctttttgat tggtattgct tcgaagtctt attggattta taatccatca
    54421 atgggagggg tccttttttt tctccttata atgataaatg acctacttaa ctcagtggtt
    54481 agagtattgc tttcatacgg cgggagtcat tggttcaaat ccaatagtag gtagaactta
    54541 ttagatacca tggtcaatgg tatctaataa gtttttctac ttactgattt tgtatctttt
    54601 ctatcctatt cgatttgatt ttcgaattga aactcaaact tttttcctta catcagaatc
    54661 cgattccact tgattgtatt tgattggatt caatcggaag aatccatatg tgtataaaca
    54721 aaaattcttt ggattaggat tattcgattc gggcgcaccg actagttacg aaatcacatt
    54781 gagaacctct actcgtgtcc tagctcgtct gagagctaga tttgcctcaa ttgtttgtct
    54841 cttactttca gctttcctca agccggcttc cgctatttca agagtttgct gagcttcttg
    54901 gggatcaatg tcactactct tctccgcatc atttactaaa acggtgatct cattattacc
    54961 tattctagca aaaccgccca tcagagccat cgttaaccat tggtcattaa agcgtattct
    55021 caaaatacct atatctacag ctgtggcaat aggcgcgtga tttggtaata cgccaatttg
    55081 tccactatta gtagataaaa taatttcttt cacttctgaa tcccaaacaa ttcgattagg
    55141 ggtcagtaca caaagattta aggtcatttc ttcaaattgt tctccatttc taagtttgta
    55201 gccttcgcag taacttcatc gatgttacct actaaataaa aggcctgttc aggaagacca
    55261 tctaattctc cggacagaat caatttaaag cctctaattg tttctgctag accaacatat
    55321 ttccccggag aaccggtaaa tacttctgct acgaaaaaag gttgtgataa gaaacgctcg
    55381 attttgcggg ctcttgctac ggttaaacgg tcctcttcgg ataattcatc caacccaagg
    55441 atagctataa tgtcctgaag ttctttgtaa cgttgtaaag tttgcttaac tctttgcgca
    55501 gtttcataat gttcctcacc aacgatccga ggttggagca tagttgacgt cgaatctaaa
    55561 ggatctactg cgggatagat acctttggca gctaatcctc ttgatagtac ggtagtcgca
    55621 tctaaatgtg caaatgtcgt ggcaggagcg gggtcggtca aatcgtccgc aggtacataa
    55681 acggcttgaa tggaagttat ggacccctcc ttggtagacg taattctttc ttgtaaagaa
    55741 cccatttcgg tactaagggt aggttgataa cccacagcag aaggcattct acccaataaa
    55801 gcggatacct cggatcccgc ttggacgaaa cggaaaatat tgtcgataaa tagaagtacg
    55861 tcttgttcat taacatctcg gaaatattcc gccatagtta gggcagtcaa accaactctc
    55921 atacgagctc ccggcggttc attcatctga ccgtagacta gagccacctt tgattccgca
    55981 aggttttgtt cattaattac tccagactct ttcatttcca tgtaaagatc atttccttca
    56041 cgagtacgtt caccgactcc gccaaatacg gatacacccc catgagcttt ggcaatgttg
    56101 ttgatcaatt ccataatgag tactgtttta cccactccag ctcccccgaa tagtccgatt
    56161 tttcctcccc gacgataagg agctaaaaga tctactacct taattcctgt ttcaaaaata
    56221 gataattttg tatctaactg tataaaggca ggcgcagatt tatgaatagg agatgttgtg
    56281 cgagtatcta caggacctaa attatcaaca ggctcgccaa gcacgttgaa aattcgtcct
    56341 agagtcgctc cgccaactgg aacacttaga ggagctcccg tgtcaattac ttcaattcct
    56401 ctcattagac catctgtagc actcatggct acagctctaa ctcgattatt ccctaataat
    56461 tgctgtacct cgcaagtcac attaattggt tgaccgacag tatctcgacc cttaactatc
    56521 agagcgttgt aaatattggg catctcccct gggggaaagg ctacatccag taccggacca
    56581 ataatttgag caatacgtcc caggtttttt ttttcaagtg cggaaccccc aggaccagaa
    56641 gtagtaggat ttattctcat aataataata aagtgaaata tatcaaaaat tttttacgaa
    56701 atttatcaaa tccaaaaaga aaatcttcga tagcaagttg atcggttaat tcaataagaa
    56761 atgggggtta gcactcgatt ttgttggtag cgtccaaccg aatgcaattc aattgtttat
    56821 ttatggaatt tcaatgaaga aattgtaaag ttcaaacaac ccattttcaa aatctcaagt
    56881 ggatgaataa aattcttgag aaagtctttg atttctctat cattaccagc catattatct
    56941 acggaattcg aacctgaact ttttttttga ttcattattt cttgtccctt atttcttatt
    57001 cttattttag catatcaatt tatgtctagt ctattctttt tttatacccc ccctttttat
    57061 tttatggatg aattccgtat attttctttt cacatctagg atttacatat acaacgtata
    57121 ttcctgtcaa cagtcaattt cttattattt agatattttg attgaaaaaa aaaagtaagg
    57181 gattcaaaac tttaaaaaca tggattgggt tgcgccagac atatgaaaga gtatacaata
    57241 atgatgtatt tggtgaatca aataccacgg tctactaaaa aaaataagga gacgttctga
    57301 ttagttgata atattaaatg aaatttttgt gaaagattcc tgtgaaaggg tttcattaac
    57361 tcctaattta tgtcgagtag accttgttgc tgcgagaatt cttaattcat gagttgtagg
    57421 gagggactta tgtcaccaca aacagagact aaagcaagtg ttggattcaa agccggtgtt
    57481 aaagattata aattgactta ttatactcct gactatgtaa ccaaagatac tgatatcttg
    57541 gcagcattcc gagtaactcc tcaacccggg gttccgcccg aggaagccgg ggccgcggta
    57601 gctgcggaat cttctactgg tacatggaca actgtgtgga ccgatgggct taccagcctt
    57661 gatcgttata aaggacgatg ctacaacatt gagcccgttg ctggagaaga aaatcaatat
    57721 atatgttatg tagcttaccc tttagacctt tttgaagagg gttctgttac taacatgttt
    57781 acttccattg tgggtaatgt atttgggttt aaagccctgc gcgctctacg tctagaggat
    57841 ctacgaatcc ctcccgcgta ttcgaaaact ttccaaggcc cccctcatgg catccaagtt
    57901 gagagagata aattgaacaa gtatgggcgc cccctattgg gatgtactat taaacctaaa
    57961 ttgggattat ccgctaagaa ctacggtaga gcagtttatg aatgtctacg tggtggactt
    58021 gactttacca aagatgatga gaacgtaaac tcccaaccat ttatgcgttg gagagaccgt
    58081 ttcttgtttt gtgcagaagc tatttataaa tcgcaggcag aaactggtga aatcaaaggt
    58141 cattacttga atgctactgc aggtacatgc gaagagatga taaaaagggc ggtatttgcc
    58201 agagagttgg gagttcctat cgtaatgcat gactacttaa cagggggatt caccgcaaat
    58261 actagcttgg ctcattattg ccgagataat ggtctacttc ttcacatcca tcgtgcaatg
    58321 catgcagtta ttgatagaca gaagaatcat ggtatacact ttcgtgtact agctaaagct
    58381 ttgcgtatgt caggtggaga tcatattcac tcaggtacag tagtaggtaa acttgaagga
    58441 gaaagagaca taactttggg ctttgttgat ttactacgtg atgattttat tgaaaaagac
    58501 cgaagccgcg gtatttattt cactcaagat tgggtctctt taccaggtgt tctgcccgtg
    58561 gcttcagggg gtattcacgt ttggcatatg cctgctttga ccgagatctt tggggacgat
    58621 tccgtactgc aattcggtgg aggaacttta ggacaccctt ggggaaatgc gccaggcgcc
    58681 gtagctaatc gagtagctct agaagcatgt gtacaagctc gtaatgaagg acgcgatctt
    58741 gctcgcgagg gtaatgaaat tatccgtgag gctagcaaat ggagtgctga attggctgct
    58801 gcttgtgaag tatggaagga gatcaaattt gaatttgaag caatggatac tttgtaatcc
    58861 agtgattaac gtttggttta ttagttgaat tgcaattaaa ctcggcccaa tcttttacta
    58921 aaaggattga gccgaaccca acgaatttat tgtatagatt tttgatacta catatttatc
    58981 tagatatata agatctgaaa tacaaaatag aagactaaac acaactcttt ctattgttgt
    59041 gttgggtcca caattaatcc tatgggccct taggatcagt gtattctttt cgatcccgta
    59101 gtttcgtcat ggatcgagcc aagtatcaca acttcttcta cccatcctgt atatcgtcct
    59161 tttcgttccg tgttggaata gaaacttatt atattagtag atagtagacg ggattttacg
    59221 aaaaaagctc ttcatattca taggagagaa caaatattta ttttttcaat gccaatttta
    59281 cacaatatgg ggacaaccgc tatttataat tgaaaaagat cgtatagagt gaagcgatac
    59341 tccggggtct cacaaaagtt tctttcaatt gactattcat ctattgtatt ttcatctaaa
    59401 taggggcaag aaagtgctat ggaaaaatgg tggttcaatt cgatggggga gttcgagtac
    59461 aggtgtgggc taagtaaatc aatcgatagt ctgggtccta ttaaaaataa aaataccagt
    59521 gtaagcgagg gcccggttcg aaatgataaa gataaaaaca ttcatagttg gggtgatagt
    59581 tctagttaca gcaatgttca tcatttagtt agcgttaggg acattcggaa tttcatctct
    59641 gatgacacct tttttgttag ggatagtaat agggacagtt attccatata ttttgatatt
    59701 gaaaatcaaa ttttagagat taacaatgat cattcttttc tgagtgaact agaaagttct
    59761 ttttatggtt ttcgtaatta ttattatagg aataatggat cgaaaagtga cgatcccgac
    59821 tatgatcctt ccatctataa tactaaatcg agttggaata atcacattaa taatttcgtt
    59881 gactcttatc ttcagtctca aatctgtatt gatagtcaca ttttaagtag tagtaacaat
    59941 tacagtgaca gttacattta taattacatt tgtggtgaaa gtagaaatag tcgtgaaagc
    60001 aaaagttcca atataaaaac tagtacgaat ggtagtgatt taactataag aaaaagttcg
    60061 aataatctcg atgtaactca aaaatacagg catttgtggg ttcaatgtga aaattgttat
    60121 ggattaaatt ataagaaatt tttgaagtca aaaatgaata tttgtgaaca atgcggatat
    60181 tatttgaaaa taagtagttc agatagaatc gaactttcgg ttgatccagg tacttgggat
    60241 ccgatggatg acggcatggt ttctctggat cccattgaat ttcattcaga agaggaacct
    60301 tataaagatc gtattgattc ttatcaaaaa aaaacaggat taacagaggc tgttcaaaca
    60361 ggtacaggtc aactaaacgg gattcccgtc gcaattgggg ttatggattt tcagtttatg
    60421 gggggtagta tgggatccgt agtaggcgag aaaatcaccc gtttgatcga gtatgctacc
    60481 aataaacttt tacctcttat tctagtgtgt gcttccggag gggcacgcat gcaagaagga
    60541 agtttgagct tgatgcaaat ggctaaaata tcttctgctt tatatgatta tcaatcaaat
    60601 aaaaagttag tctatgtatc aattcttaca tctcctacta ctggtggagt aacagctagt
    60661 tttggtatgt tgggggatat cattattgcc gaacctaatg cctatattgc atttgcgggt
    60721 aaaagagtaa ttgaacaaac attgaataag acagtacctg aaggttcaca agcggctgaa
    60781 tatttattcc ataagggctt attcgatcca atcgtaccac gtaacccttt aaaaggtgtt
    60841 ctgagtgagc tatttcagct ccacgccttt tttcctttca ataaaaattc aatcaagtag
    60901 agtcttgagt tcaacttttt tttttgtggc gaacaactag ttagttagtt tatcagaatc
    60961 aaaataaaaa accgaaaaaa tgaattttga tttggtgaca taagattaaa ttgtagaaag
    61021 aatcatgcgg ataattgttg tttttttacc gatattgctg attagtaata tcggtaaaaa
    61081 aaaaaaaaac aacaacataa acagcgaatt cttccttcga attaggaggc aaggcaaata
    61141 aaacgaattt cgtgttctgt tcgcctcttc tatatgtata tatttcaaat atagaaaata
    61201 tagaatcttg catctttcta tatctcccaa gaagtcccct ttttataaga attcctgctc
    61261 ttgggtcgga ttctaacgaa tctttcgggg atttttcaat ttttaagaga ctcttttttt
    61321 attaaatttt attaaaaaag aaattagaag aagaagataa gaacaatata agaatcaaaa
    61381 taaaagaagt aagaatcata aagaaagtgg attatcatac atacatctgt ttcatgtaga
    61441 aagatgaata agtccgttta tttagttcga cattgcttgc acctattata tatactcact
    61501 tcgatatact tagtatacta atatacgaat tataatatga attataatta ttataagata
    61561 tccttataac aggtacaaat attaaatcga ggtaccccat tctatgacaa ttctcaacaa
    61621 cttaccctcc ttttttgtgc ctttagtggg cctagtattt ccggcaattg caatggcctc
    61681 tttatctctt catgttcaaa aaaaaaagat tttttaaatc tgatgtggtc aaatctcatc
    61741 tagttttttt ttcaagactt agcgaacaag gatatccatt tagtagaata ttgtataaga
    61801 ataacaggtg gctttctccg aacataaatg aaaaagatct tatacatgcg taaacatgat
    61861 atatggacag acgaattcta gcaattaaaa aaaaaaaaat aggctgggat ccgaactcat
    61921 gtctgaaatt aaagtaaatc tatccatatg tatgtagcta ttgataggga atcatatgaa
    61981 ggggatgctt ttattttatt atatctaacc aattcgatta attactacta aaagttcaca
    62041 tcagaatagt actagttgat gagagttact tcggaaaaaa aaagtaaagt gaattttttt
    62101 ttgttattcc ataaaatgca actggatcta ctatgtatga gttggcgatc agaatatata
    62161 tggatagaat ttatagcagg atctcgaaaa acaagtaatt tctgctgggc gtttatcctt
    62221 tttttaggtt cattaggatt cttattggtt ggaatttcta gttatcttga taagaatttg
    62281 atatccttct ttccgtctca acaaatcctt tttttcccac aagggatcgt aatgtctttc
    62341 tatgggatcg cgggtctctt tattagttcc tatttgtggt gcacaattac atggaatgta
    62401 ggtagcggtt atgatcgatt tgatagaaaa gaaggaatag tgtgcatttt tcgttgggga
    62461 tttcctggaa aaaatcgccg catcttttta cgattcctta tgaaagatat tcagtccatc
    62521 agaatagaag taaaagaggg tatttatgct cgtcgtgtcc tttatatgga aatcagaggc
    62581 ctgggagacg ttcccttgac tcgtactgat gagaatttga ctccacggga aattgagcaa
    62641 aaggctgcgg aattggccta tttcttgcgt gtaccaattg aagtattttg aaaaaagaaa
    62701 ctgcaaaata aatgctttct cagcaagagg aaaaccccta agaatcctct tttttctata
    62761 agcataactt acttaattaa agtttcttca gaacgcctcg tggggccaaa gcaaggcaaa
    62821 cgtgtacgtg gcggccatag ccataatata aaacgaaacc ttttttgttt ttgtctgtca
    62881 attttttttt gaaatatttg atattttctt ttttaataaa caggaagttc tttcatttcg
    62941 aaatccgaaa aatattcatt attggaatct ttatttgaat ctttcgggca ttcatcaaag
    63001 gggagtaatt acttcgaata tttgatcaat taagatatct ggaaacaatc tattttttta
    63061 ttatttcttc atttgaattc gaattcgaag tggattcttc ttctatttct gtattttttc
    63121 tacactagat tcaaggacta acctctgaat cacaactaaa aaacgggggc tcgattaata
    63181 aattaatagg cgcgatacct tataatagaa cttatgcttg atagaaatat tagatcgcat
    63241 agagtcaacg aatgaggtga caattcacag gtgaaaaaat gacaaaaaag agcgcatcta
    63301 ttccccttcg atatctttca tttatagtat ttgtagtctt tttgccccgg tggatcactc
    63361 tctcatttaa taaaagtcta gaatcttggg ttactaattg gtggaatact aggcaatccg
    63421 aaactttttt gaacgatatt caagaaaaga gtattctaga aaaattcata gaattagagg
    63481 agctatttct cttggatgaa atggtaaagg aattcccgga aagacatcta caaaagtttc
    63541 gtatggggct ccacaaagaa acaatccaat tgatcaagat acacgatgag gatcatatcc
    63601 atacaatttt gcacttctcg acaaatctaa tctgtttcgt tattctaagt gcttattcta
    63661 ttctgggtaa tgaagaactt gtttttctta attcttgggt tcaagaattc ctatataatt
    63721 taagcgacac aataaaagcc ttttccattc ttttagtaac tgatttatgt atcggattcc
    63781 attcgcccca cggttgggaa ctaatgattg gctatgtcta taacgatttt ggattttttc
    63841 ataatgatca aattatatct ggtcttgttt ccacctttcc agtcattcta gatacaattt
    63901 taaaatattg gattttcctt tatttaaatc gtgtatctcc gtcacttgta gtgatttatc
    63961 attcaatgaa tgactgaaaa acgagtcaat taaaatgttt cttactttgt acctaagcaa
    64021 agcattccag gtcgtactta ccttactctt tctacccatt cagaggattc ctcctatatt
    64081 ccagtaaaat tatttcagta aatagcaaaa tcgtggatag ggaactatac tagcgaccta
    64141 cccaatttta ttgtagaaat tttcgggatc aacgattgga ccatgcaaat tagaaatact
    64201 ttttcttcga taaaggaaga gattactcga ttcatttccg tatcactcat gatatatata
    64261 ataacttggg cctccatttc aaatgcatat cccatttttg cgcagcaggg ttttgaaaat
    64321 ccacgagaag ccactggtcg tattgtatgc gccaattgcc atttagctaa taaacctgtg
    64381 gatattgagg ttccgcaagc ggtacttcct gatactgtgt ttgaagcagt tgttagaatt
    64441 ccttatgata tgaaactgaa acaagttctt gctaatggta aaaagggggg gttgaatgta
    64501 ggggccgttc ttattttacc ggaagggttt gaattagccc cccccagccg tatttctccc
    64561 gagatgaaag aaaagatagg caatccatct tttcagaatt acggccccac taaaaaaaat
    64621 attcttgtga tagggcctgt tcctggtaag aaatatagtg aaatcacttt tcctattctt
    64681 tccccggatc ccgcgactaa taaagatgtt cacttcttaa aatacccaat atacgtaggt
    64741 ggtaacaggg gaaggggcca gatttatccc gacgggacaa aaagtaacaa tacggtttat
    64801 aatgctacag cagcgggtat agtaagcaaa atcatacgaa aagaaaaagg ggggtacgaa
    64861 ataaccataa cggatgcatt ggatggacgc caagtggttg atattatccc tccaggacca
    64921 gaacttcgtg tttcagaggg cgaatctatc aaactcgatc aaccattaac aagtaatcct
    64981 aatgtgggtg gatttggtca gggagatgca gaaatagtac ttcaagatcc actacgtgtc
    65041 caaggccttt tgttcttttt ggcatctgtt gttttggcac aaatcttttt agttcttaaa
    65101 aagaaacagt ttgagaaggt tcaattgtcc gaaatgaatt tctagatccg caaatttatc
    65161 aacatcaggt ttgtaaaaag aacaaaattt ttgttcgcaa ttccaattat gttatgtatg
    65221 agcaaaaaaa ttatgaaaag tcttttgctt gtttatattc tttttcgaca aaatgtcggg
    65281 aatttcttgg actgcactcc taaatcatag tatatattgt gaagaaggct attttacttt
    65341 acccctcctt tgttttgtca atccaagtgg gaggggttat cacgattgtc tgattaaaat
    65401 attttagaat gcgtcagtag ttttctattc taatccaatc aaattcgatt agaactagat
    65461 actaagcata agataagtaa gcggagaata gaaagaaagc aaggataaat aagggaaaca
    65521 agggaatcaa aaaggtatta ttcgtcgtcc tagtcttcga catcagaaag ggaattttcc
    65581 acatcccttt ctggtgtcga aatcataatg gttcttgatt ccattcgtca aagattccta
    65641 ttcttagttt cgatttttcc aggtttatca gaactttttt tgtttatttc ttatgtatac
    65701 atataattaa gtaatgaaaa aaaaaaagaa atgaagtttt ttgaagcatc ggaaaaagtg
    65761 atccattttc tcatttatac gaacaaaaca aaatattatg attattaaga actcaacggg
    65821 gcactacccc tcgaatcaga caaagaaaga agttataggc cccgttgagt tcttacgctt
    65881 tgatgtctat aacgcagttc atccgcttac tacagggacg aacccaatcc ggaatatgaa
    65941 ccataaaaga aaatgcctat taaaccgatc acaggaatac cagttacagt acctattatc
    66001 caaagaggaa tccttccagt agtatcggcc atttatccca cttccctcca cattttatca
    66061 agtggtcgtg ctagagacat aaacagtcat agataattat aagattaaga tgcgatcctt
    66121 ccgactggga taagataatt cctactattt ttttattatt ctactattct cttttcttct
    66181 cttaattgaa gaaataattg gaaaataaaa cagcaagtac aaaaatgagt aataaccccc
    66241 agtagaggct ggtacgattc aattcaacat tttgttcgtt cgggtttgat tgtgtcatag
    66301 ctctctaatt cggattaggt ttatcgttgg atgaactgca ttgctgatat tgaccctaaa
    66361 aaaaaaacgg taggtacagc tagtccgtga acagccaacc atcgcactgt aaaaattgga
    66421 taggttcgat ctatggtcat tgggtcctcc taaaaagatc tactaaattc atcgagttgt
    66481 tccaaagaat caaaacggcc ggttattaat ggaattcctt gtcggctctc tgtaaaatac
    66541 tcgtttggac gagggcttcc aaacacatcg taagctaaac ccgtgctcac aaataaccaa
    66601 cccgcaatga atagggaagg tatagtaatg ctatgaatga cccagtatcg aatactggta
    66661 ataatatcag caaaagaacg ttctcctgtg cttccagaca tgctgagctc cacatattct
    66721 tgtacagtca aagggggatc gattccgtaa aagataagat cagtaaatgg aaattcactg
    66781 aattgcaatc tttgtgagat catcaatata gtaccgaggg tacttttaga atctaccgaa
    66841 tcagtatagc tatccttctt ctgacacagc aacgcaattt caatcaatat cgaaatgcag
    66901 tgctagaaaa tttcgttctt cttttcttct tgccggtcga tgtataacta ggtaccattc
    66961 ataggtgtcg aagaggtttt ttatttgaat ccccctcttt ttttttttaa gaaattggtt
    67021 agtcgtccag aaacaagtaa caaggattcg atacaataaa aaagaaaaaa taaaatgaaa
    67081 atagaaaatc gaacggattc cccaattttg ttccatattg atttcaaaaa cgaaaccttt
    67141 ttgaaatgaa gttacatgac actgttttta ttagtatttt gaatattagg ttactcaaga
    67201 gttgcccaac gaatccgttg attctgaatc ttgggaggtg tcgatgtcaa agatgatgaa
    67261 tttatttctt tttctacccc taatcacttt atttttttta gtacctccta gaataattga
    67321 tgaatcaaaa actttcaatt gaactgagtc tttcaattgg tataatattt ttgcgtatcc
    67381 tcgtatcttt caaaagtgga aacttaggaa agtgctttcg aaacatatgt ataaaaagaa
    67441 cagatttcct ttagctcctc catgcctact ataactagtt atttcggttt tttactcgcg
    67501 gctttaactc taacctcggc tctatttatt ggtctgagta agataggact tatttgaaat
    67561 taattgaatg aataattcat aaaaagaaat ccttctgcgg tattccatat attttgtagt
    67621 tccttaccgt gttaattaca aattattggg aattgagatt cctaagcaat acgaattaat
    67681 agtaatattt cgggatagat attacctccc cttttcccct ttcaaataaa ttaaattgaa
    67741 atgattgaag tttttctgtt tggaattgtc ttaggtctaa ttcctattac tttggctgga
    67801 ttattcgtaa ccgcatattt acaatacagg cgtggtgatc agttggacct ttgattaata
    67861 ttaattcaca tctctttttt taactgacct cctcctttct ttaatttaat tttttttggg
    67921 gggggggtcg aaggtcaaat tcagattgct gtatttcagt tcagtggaat tttcgatcta
    67981 acaagacaag agcagaatca cgctctgtag gatttgaacc tacgacattg ggttttggag
    68041 acccacgttc taccgaactg aactaagagc gctttcttac cacaacggaa aagactggaa
    68101 agagggggat tctttttttt atatagtata gaacccccca aaaaatttca accccaataa
    68161 atacttcttg catatgtata ctatcataaa attgaaaatt atgtattatg tatgtccaaa
    68221 ttgaatcgct ctaaaatgta tctctggtta ctgcttcgag gagcaataat aggtagggat
    68281 gacaggattt gaacccgtga cattttgtac ccaaaacaaa cgcgctacca agctgcgcta
    68341 catccctttc aactggtcca cagtatcatt gtagaaaatc cccgtcttgt tttccacatc
    68401 cttattttat ttccatttcc ttcctttcta tgcaaaatgt atcttgccat ttcttcctct
    68461 tggtctcata tcatataaca tataataata aattaatatt tttctcggga attctcgggc
    68521 gcaaagggac ccgttttttt gctttaagaa aaagaaaatc ttctctaccg aatcattgca
    68581 catgtcaagt tgaattgggg attccacaca caaatacaag tggtctttaa ctacatatac
    68641 atctcttacc ataatgtatt acaatatgga atataaaatc ttaccataat gtattacaat
    68701 atggaatata aaaaaaagaa ggaggattct caatgcgaga ttttaaaaca tatctttccg
    68761 tggcaccggt actaagtact ctctggttcg ggtctttagc aggtttattg atagaaatca
    68821 atcgtttctt cccagatgcg ttgacatttc cctttttttc attctagtta ttgatatgga
    68881 aaggggtgaa gaagattaga gatagagtca aatatttgtg actaatctct ctttcccgtc
    68941 tttttttttc gaattagata gattgaatac gggggtaaag agaaagaaaa aagtggattc
    69001 aacctcagtt aaattcgggt taaggctcca attaaattaa gaatcaaatt aataatagag
    69061 tgaaaagaaa acaaaaggga aatgtgacta gaataagagt atcatgcaat acaagatact
    69121 taaatgaaat actgtactgc gattagaaga ttagaaatcg ctttcgaaat tgttgtatta
    69181 cttattattt actatattaa ttgcaacaaa atctttattt cataattcga ttttgagttg
    69241 ttagccactt ctattttttc gtcccttttc ctttcttctt atttgcgtcg gatcggaaaa
    69301 tagaaacgtt gggtgaatca aaaacccaaa ggaggttcat ggccaagggt aaagacgttc
    69361 gagtaagggt tattttggaa tgtaccggtt gtgttcgaaa cggtgttaat aaggaatcaa
    69421 cgggtatttc cagatatatt actcaaaaga atcgacacaa tacacctagt cgattggaat
    69481 tgagaaaatt ctgtccgtat tgtttcaaac atacaattca tggggagata aagaaataga
    69541 tatagatcga accgagtgct tgggtgtcac cctttcaagg aacatgaaaa aaatttcgat
    69601 atatatttct attatttcat atattgaaat aaaaacaact aaataaatat agacaaaccc
    69661 aatcctatga atttcttcta taattttttt tttgatttga tcgaaatagt attttaggga
    69721 taaggaataa acaaattatg gataaatcca agcgactctt tcttaaatcc aagcgatctt
    69781 ttcgtaggcg tttgcccccg atccaatcgg gggatcgaat tgattataga aacatgagtt
    69841 taattagtcg atttattagt gaacaaggaa aaatattatc tagacgggtg aatagattaa
    69901 ccttaaaaga acaacgatta attactattg ctataaaaca agctcgtatt ttatcttcgt
    69961 taccttttct taataatgag aaacaatttg aaagaaggga gtcaaccacc agaactcctg
    70021 gttttaggaa cagaaaaaaa taggcttact tttcaattga atcaaaattc taatccgaac
    70081 tcaaaaacag atggacgttt tgttcaaaaa atccgagaat cattcgtgtc gtaagaaaaa
    70141 aaagaatcgg gtaagaggaa taaatttttt tatcgggcgt gttcgctcat tttgacgact
    70201 ttatcatatt atcagatttt atcatactaa tttctactct accttcccgg agttcattct
    70261 ccagagaatt ccatttcaaa aagtttggcg gattcctccc aatcccctta ttttatgatc
    70321 tcgttggaaa tcatataaag acaattccta tttgatatag ctatttgtgc aaggatttta
    70381 cgattaagaa gcaactgccc cttatacaga ttgtgtatta atctactata aatataggat
    70441 gcccccgccc cgcgaattac tgcatttatt cgagtgatcc acaaacgacg aaaatccctt
    70501 tttttcctat ctctatcacg atgcgccgaa accaaagctc ttattttctg ttgaataatt
    70561 gttcgagtaa gtcttgaatg ggccccgcga aaacttgatg caaataaacg catttttgtt
    70621 ctacgtctcc gagctatata tcctcgtcta attctggtca ttgagtaaat gaaactttaa
    70681 tgaataacta atcgatttcc tttctttcag ttattctttt cccccttcct agtctattaa
    70741 taacaaaacg gattcttcca atttataaaa taaaaattcc aatggctttt gctactataa
    70801 ccttccctac cacgcttttt tccttttttc taggcattgg aaaaataaaa atagaaatag
    70861 ctaaagaaat tgtgggttcc atcgtctcta tggttacttc ttaaacggtg aggtcttctc
    70921 tatacaccgg agccctttcc ttcattttat tggtaacttg tacagttacc gctctttggc
    70981 tctacccatg aattttccag taatgggtct ttcataatga gatatacctt atacagtaac
    71041 ggtatttaat tatgaagatt ggttgggtag ctgaccttgt gagtccgttc ttctaaacat
    71101 aatatttcta cttttttaaa taggatttcc cccgcttaat gggtaactat ttgttaccaa
    71161 tggggagttc tttctcatct taaattgaaa attaaggtga tttaatttgc accaattgaa
    71221 accataaatt tcatacacaa tagaaagata tgatagatcc atctttttta gatagtgaat
    71281 ggagttcttc cattctatcc gattcaccgg tacggatcat tgatactgga aaaattgttt
    71341 tttcttttgt tttgtctcag cccatgattt aaacgagtcg cacatacacc ctcgtacatg
    71401 ttcctcgacg ctgagggcat cccccaagag cgggggattt cgtgacgttt ctgattggct
    71461 gtcttgggtt tctaataagt tgtttaatag ttggcatgct gaattataca ttatgggctg
    71521 gtttagattg atcctaaccg gatgattatg aatttattcg atttcaatat attaatagaa
    71581 tattaaaccc ttaattatta attaagtaat taagaagtaa gaatagaaaa tcttaaatcg
    71641 tatatttgca cgaaatcact gctatttttt atccaaccgc tacaaaatca acaattccat
    71701 gagcttgggc ttctgttgct gacataaaag tatccctttc catgtcttcg gatacagccc
    71761 ataagggctt gcctgttctt tgtacataaa cccttgtaag gatttcgcgc agtttcagta
    71821 gttcttccgc ttccaggata agttcggacg tttgtgcctc ataaaaaccg gcagcaggtt
    71881 gatggatcat taccctgatc atataatata acacaatcaa aggttcctgt atcttgcacg
    71941 aggaggcaag gcgaagagat aaagaataaa ataagaaaaa gatagaattg aacaaccgta
    72001 cgggcatttt tttcacattg catacggctc cacaatggaa tttttttacc tttcatcgaa
    72061 gaaagagaaa atgtgggatt tattataccc agatcggtaa atgatccaat taccaccctt
    72121 cttttttttt tcggaggagt tcaaaaatac tatgatggcc ccgttgcttt aatatattta
    72181 tttcgtctgt gattcagcaa tcccaaagtt tctttttttt ttttattttc gtactctttc
    72241 ataacataaa tgttgttaat aacctgccgg tgtgaaaaaa gtttgtgacg ctgaaatcga
    72301 cctacgatag gtaagataaa atcggaaata cccttccttt atctcatact actctttcga
    72361 tacataatct aatgttttga aaaacaataa aaaatttgca tatcgaattc gaagtgccat
    72421 gctaatatta cttaatatta ataattcata tggcgaaggc atagtcttct tttttctctt
    72481 aaataaaaaa cccattggcg ccaagcgtga gggaatgcta gacgtttggt aattgctcct
    72541 ccgaccagga taaaagaccc cattgaggcg gctaatccca tgcatattgt ctgtatatct
    72601 ggtcgcacaa attgcatagt atcataaatg gctattccag gtactaccca tccgccggga
    72661 gagtttataa gcaaatacag atccttggta tcactctccg aactgagata tacaaaaaga
    72721 ccaataagtt gattcgaaac gttgctatca atcgcttggc ctaaaaaaat taatctttct
    72781 cgataaagtc ggttgattcg gataaaattg tatcccttag gagccgtacg ggcacctttt
    72841 gatgcatacg gttcaacaaa actaaaactt gcgaaaaaaa aatcaatgtg tagcttccag
    72901 ccctctttct ttttttatag cggactcctt ctaatgaagg aaggggcttc tctttcattt
    72961 ttttcatttt tgaagaacga tgcgtttggc cggttttcct ataatattag aatataaaaa
    73021 atagttttat cgcactaact tttcattgat gtattttttc atcgagatcc aatccaaaaa
    73081 tcacgatgcc attttcttgt tcctgaatgg gcttcttcca tttttttagg tttatgctct
    73141 actccgagta aggatccgcc cgattttgat ttgcacatat aggacaaatg accccaatac
    73201 cacgtctttg tttttttttt cattttttct caattttgca attcatttct tttatgtctt
    73261 ccgccaaata ttcgacgtat ccattatatt tattattcga ttgattaact gtttgggatc
    73321 agtgctattt aataatttct ttctaaatag aattgtttat gatatctata agtcctaata
    73381 atagatatat taccaattgg gtttttctaa acggagcctg gatacttaat tttattggtc
    73441 cagccaagtc gaccataaat tatttgaatt gctaatatta atctggatac ctcttcacaa
    73501 aacggatcta attgcacttc atgttacaaa ttttttcaat cgcttttttt gggggcgaaa
    73561 gagaggatat ctcgatcggg ggagagaacg gggaaatccc atatgaccca atatatctga
    73621 caggtcgcac tatatgtcaa tccaagttgg atttcgctct ccgggagttc gaaaaggaac
    73681 ttttggaaca ccaataggca taaactgaaa gaaaaaagaa ttaagtactc tatttcactt
    73741 tgatgtggaa acgtaataat ggttttatta ttttaataat attagcttta tcatcatatt
    73801 ttctacatag atagaataag ttcataaaag aaaggaaaac aaagaaaatt tttacgaata
    73861 ggtactttga atgatgacta aatatggatg catgcgctct tcgaaaaggg aataaacccc
    73921 cattgcgtat tggtacttat cgagtataga atagatctgc ttctcttttt tcctatgaac
    73981 caaattgttc catttttact aaaagaatag aacaaatagt aacccttttt ccgagataat
    74041 ccactgaaaa aaaaaggggg tccatagcat agttttttca atgcaataaa gttacatagt
    74101 gtctattttt tgttgataaa ggggtattac catgggtttg ccttggtatc gtgttcatac
    74161 tgtcgtattg aatgatcccg gtcgtttgct ttctgttcat ataatgcata cagctctggt
    74221 tgctggttgg gccggttcaa tggctctata tgaattagca gtttttgatc cctccgaccc
    74281 tgttctcgat ccaatgtgga gacaaggtat gttcgttata cccttcatga ctcgtttagg
    74341 aataacaaat tcatggggcg gttggagtat tacaggaggg acgataacga atccgggggt
    74401 ttggagttac gaaggtgtag ccggggcgca tattgtgttc tctggcttgt gcttcttggc
    74461 agctatctgg cattgggtgt attgggatct agaaatattt ggtgatgaac gcacaggaaa
    74521 accttctttg gatttgccta agatctttgg aattcattta tttctctcag gagtggcttg
    74581 ctttggcttt ggcgcatttc atgtaacagg attgtatggt cctggaatat gggtgtccga
    74641 cccatatgga ctaactggaa aggtacaatc tgtaaatccc gcgtggggtg tggaaggttt
    74701 tgatcccctt gttccaggag gaatagcctc tcatcatatt gcagcaggga cattgggcat
    74761 attagcaggc ttattccatc ttagtgtccg cccgccccaa cgtctatata aaggattacg
    74821 tatgggcaat attgaaaccg ttctttccag cagtatcgct gctgtctttt ttgcagcttt
    74881 tgttgttgct ggaactatgt ggtatggttc agcaactact cctatcgaat tatttggtcc
    74941 cacccgttat caatgggatc agggatactt tcagcaagaa atatatcgaa gagttagcgc
    75001 tggactagcc gaaaatcaaa gtttatcaga ggcttggtct aaaattcctg aaaaattaac
    75061 tttttatgat tacatcggaa ataatccagc gaaaggggga ttattcagag cgggttcaat
    75121 ggataacgga gatggaatag ctgtcgggtg gttaggacat cctatcttta gagataaaga
    75181 agggcgtgaa ctttttgtac gtcgcatgcc tacttttttt gaaacatttc cagttgtttt
    75241 ggtagacgga gatggaatcg ttagagccga tgttcccttt agaagggcag aatcgaagta
    75301 tagtgtcgaa caagtaggcg taaccgttga gttctatggt ggcgaactga acggagtgag
    75361 ttatagtgat cctgcgactg tgaaaaaata tgctagacgt gcccaattgg gtgaaatttt
    75421 tgaattagat cgtgctactt tgaaatccga tggtgttttt cgtagcagtc caagaggttg
    75481 gtttactttt ggacatgctt cctttgctct gctcttcttc ttcgggcaca tttggcatgg
    75541 tgctagaacc ttattcagag atgtttttgc tggtattgac ccagatttgg atgctcaagt
    75601 ggaatttgga gcattccaaa aacttggaga tccaactaca agaagacagg tagtctaatg
    75661 cagcattgct ctgttatttt tcgcttctca cttctatttt ctctttgtga ttttacatag
    75721 gatactgaaa aagtctggat ttcaatctcc gccctttcgc cctttctttg attttttttt
    75781 ttctttaatc ggggagatga tccccaataa acaggtatgg aagctataat tgtaaaccgc
    75841 gatcaaattt atggaagcat tggtttatac attcctctta gtctcgactc tagggatcat
    75901 ttttttcgct atcttttttc gcgaaccacc tagagttcca actaaaaaat gaaatgattt
    75961 ttcattatct gaattgaagt aatgagcctc ccaacattgg gaggctcatt acttcaacta
    76021 gtccccgtgc tcttcgaacg ggtctcttag ttgttgagag ggttgcccaa aagcagtata
    76081 taaggcgtac ccagtaaaac ttacaagtaa tccagatata gagatggcga ctagggttgc
    76141 tgtttccatt attatataat ttcaagacca caatggatct atgataagat tgtttattta
    76201 caacggaatg gtatacaaag tcaacagatc tcaatgaata caaaatagga tttatggctg
    76261 cacaaactgt tgagggtagt tctagatctg gtccaagacg gacgtctgta ggggctttat
    76321 tgaaaccatt gaattcggaa tatggtaaag tagctcctgg atggggaact actcctttga
    76381 tgggtgtcgc aatggctcta tttgcggtat tcctatctat tattttggag atttataatt
    76441 cttccgtttt actggacgga atttcactga attagattta tcagaaccct agcttttaaa
    76501 taaaaataca aataaataaa aatacaaaaa acgatgcatt taggcctcgg ctttttattt
    76561 tatcttattc ttttttggta gttcgaccgc gaaatttttg tgtttctgta tttccggaat
    76621 atgagtgtgt gacttgttat aattgatcct attgagagta cagagagtgg gtctgtcgtc
    76681 ttgatagaga tggttttacc ccgtcggata ttcattctag tatctggagc acggaatata
    76741 tgaaatatat cacgaagtat ttgaactatg attcatactt aatattcaga cctcgtggcc
    76801 ggattcctca aatttttcca aagaaaaaag ttttcaattg aaagagtttt cttctttcaa
    76861 attcccgttt ctgctttgat tttgctcaaa gaacaaactt ttctttctag ttttagtcat
    76921 tatatcgatt ctactcgttg aataaatgat gatccaatgg ttcttactca gggaatcctt
    76981 gacttagctt gaaggtttta ttgaatcatc gtggttctag tatgaattta aggtttcaat
    77041 tgattcctag ggtcttaaca agaaaattcc tatcaataat aaagaaaaca aaaggaaagc
    77101 tacattacat acaaattaaa ataacagatg aaagaaaaaa aatagggaaa tagaagattc
    77161 aagaggcctg gaacgatcaa cagaaagaca agtgagccta cttgattttt tgacattcta
    77221 attataacaa aaaaaaaaaa agagctttct tacttttact ctttcgtatt tttagcgaaa
    77281 attgaatcaa aagattaaga agtttccaat tttctattcc atacctcttt taacctgttt
    77341 ttgggttttt ttgtttgagc tgtacgagat gaaattctca tatacggttc tcagaggggg
    77401 agtccccttg gtttacctat ctcaataaag tctacgattg gttcgaagag cgtctcgaga
    77461 ttcaggcgat tgcagatgat ataactagta aatacgttcc tcctcatgtc aacatatttt
    77521 attgtctagg aggaattacg cttacttgtt ttttagtaca agtcgctaca gggtttgcta
    77581 tgacttttta ctaccgtccg accgttacgg aggcttttgc ttctgttcaa tacataatga
    77641 cggaagctaa ctttggttgg ttaatccgat cagttcatcg atggtcagca agtatgatgg
    77701 tcctaatgat aatcctgcac gtatttcgtg tgtatctcac tggtggtttt aaaaaacctc
    77761 gcgaattgac ttgggttaca ggtgtggttc tggctgtatt gaccgcatcc tttggtgtaa
    77821 caggttattc tttaccctgg gaccaaattg ggtattgggc agtaaaaata gtaacaggcg
    77881 taccggaagc gattccggta ataggatcgc ctttggtaga gttattacgt ggaagtgcta
    77941 gtgtgggaca gtccactttg acgcgttttt atagtttaca cacgtttgta ttacctcttc
    78001 ttactgccgt atttatgtta atgcatttcc taatgatacg taagcagggt atttctggtc
    78061 ctttataaag aatatagaga gatttgtaat caatcgtttt ttttattact tggggggggg
    78121 aacaataaca tttcattgct acaaatatgg attattgaca aagaataaga catgtatttt
    78181 gaaatttccc ttcaactcca caatattgta ttatttattt gacatgaatg aatagttgaa
    78241 gggaattctc cgaagagaaa atggattatg ggagtgtgtg acttgaacta ttgattgggc
    78301 cgtgcagaag tatgccttta tctgctacat tgaaattcac aaaaaaatgt gtctttattc
    78361 caaccgccac cctatagaga ggataggctg ggttcgcttg aagagaatct tttctatgat
    78421 cagaccgaag catgccgtgc atgaataggc tccgtaaaat ccagtagaag taaaatccag
    78481 tagaataagt gatgtggcat aatcccgatt ttttttagtt attttactta cttaatagta
    78541 tggaaatgca ttcatttctt ctgcatcgat ccgttttatg atcctatcgg agtgaaacaa
    78601 aggatctaaa gaagagcagc ggctagacta tattagtaac aagcaaatcc tttgtacgcg
    78661 aaaaaaaaaa tatcactcga tccatttttt tgtggggata cgggtgaatc gcaagggctg
    78721 agacaaccca gaaagctctt gattatgatc aatattgtaa gcctacttgg gtatggagca
    78781 tttacctgta agaacttaat tctttgcaat agatagttgc aacttcgtaa aatggaatcc
    78841 agaaatagaa ttattcatat atgtgtggat atggctaaat atagcttttc taaaatctat
    78901 atatatattt ttttttatat gtatccgttt agttcggtgg attcttgctc gagccggatg
    78961 atgaaaaatt atcatgtccg gttctttggg gggatggatc tataagaatt cacctatccc
    79021 aataacaaaa aaacctgact tgaatgatcc tgtattaaga gctaagttgg ctaaaggtat
    79081 gggtcataat tattacggag aacccgcatg gcccaacgat cttttatata tttttccggt
    79141 agtaattctc ggtactattg catgtaatgt aggcttagcg gttctagaac catcaatgat
    79201 tggtgaaccc gcggatccgt ttgcaacccc tttggaaata ttacccgaat ggtatttctt
    79261 tcccgtattt caaatacttc gtacagtacc caacaaactt ttgggtgttc ttttaatggt
    79321 ttcagtaccc gcgggattat taacagtacc ttttttagaa aatgttaata aattccaaaa
    79381 tccatttcgc cgcccagtag cgacaaccgt ctttttgatt ggtaccgcag cggccttgtt
    79441 cttgggtatt ggagcaacat tacctatcga taaatcccta actttaggtc ttttttaact
    79501 tgattccatt gtaaaatatc ataatgtgcg tatctaggga gtagtcgctt cagagtcaaa
    79561 gtgaattctc cctagatacc tctattcaat tcaattccgg tccgaatgga tagattgtgc
    79621 taaaggtgca aacccttttt tttttcgatt tttaagaaaa aaatgaacta aattcaattg
    79681 atttaaaatt gattttattt tgcttttagg taaataaatt gttaagtgct tttctatttc
    79741 ttttctaaaa tgcccaatat ccgttttaca tcttctatgc gaaaatgctc aattttcata
    79801 aggtcttctt gactgttatt caaaaggtcg aataatgtat gtatattgga ctttttgaga
    79861 caattataga tcctgggaga caattctgat tggtcaataa aaatggattt ccatgctatt
    79921 tcttttttct ttttctttag tttagcaacc ctatcgtgaa aagtcaaata gggtaaagaa
    79981 accttgtatt gattgttctc taaatgtaag ttttcttctg ccgactggag aaagggaata
    80041 aataaatcaa tcaaattccg ggaggcttca tgaagtgctt ctttaggagt taaacctcca
    80101 tttgtccata tttctagaaa aaggatctct tgtttttcat ttccatttcc ataagaatga
    80161 atactatgat tcgcgtttcg aacaggcatg aatatagcat ctataggata acttccgtct
    80221 tgaaagttat ttggtgtttt tatattatat cctcgattcc tttcaatttg taatccaata
    80281 caaaaatcag ttggttccgt taggttagct atatgctgcg tattatcaac gatttccaca
    80341 gaaggtggta agaggatgtc ttgagcagtt acatatccag gacctttgat acaaataagc
    80401 gcgtcacgag ttccatatag attacttctc aatacaattt ctttcaaatt cattaaaatt
    80461 tcatgtaccg attcttgaat acctactatg gtagaatatt catgcgggat tttctcagat
    80521 tttgcgcgtg taatacatgt tccttcgatt tctccaagca aagctcttcg catcgcaatg
    80581 cctattgtgt cggcttgacc tttcataagt ggagacagaa taaagcgtcc ataataaaga
    80641 cgcttactgt ctgctcttga ttcaacacat ttccactgta gtgtccgagt agatactttt
    80701 aatttctctc gaaccatagt aatattattt gtcagatttt tgagtcattt atttctcttg
    80761 aaatctcttc aatgtttatt tctacactcg ccttttttta gggggtctgc agccattatg
    80821 tggcataggg gttacatccc ttacgaaact taaaagtata ccacttcgac gaatagcgcg
    80881 taatgctgca tctcttccga gacccggacc ttttatcatg acttctgctc gttgcatacc
    80941 ttgatctgtt actgctcgaa tagcatttcc tgctgcggtt tgagcagcaa aaggtgtccc
    81001 tcttcttgta cccctgaatc cacaagtacc ggcggaggac caagaaataa cccgaccccg
    81061 tacatctgta actgtcacaa tggtgttgtt gaaacttgct tgaacatgaa taacgccctt
    81121 cggtattcgc cgtgcacttt tacgtgaacc cacacgtcca gtcctacgtg aaccgcttct
    81181 tggtatagat tttgccatat tttatcattt ccgaaataca agtcagagat atatggatat
    81241 atccatttca tgtcaaaaca gatcttttat tttgatttgt tcatcggttc ctttagagag
    81301 tcccttttcg aaagattatc cttgtctttg tttatgtctc gggttggaac aaattactat
    81361 aatgcgtccc cttctacgga tcagtcggca tttttcacaa attttacgaa cggaggctct
    81421 tattttcata attgttattc cttaactgaa tttcgaatct actttactga ttggaagaaa
    81481 ataagtttct tgaaattttt gaaccgtgaa ttggatcctc atgaaaggaa tcttgaaaaa
    81541 ccaccgaacc attcgaatct ttgttgtggg gtctagaaat tctgcgcccc ccccccccgt
    81601 ttgaatcata acgacttact taaattttga ttctatctcc tggtagtata tgtataaaag
    81661 agtgtcggat ccttcctgaa acagaactta gaatctgact tcattattta aacgaacccc
    81721 gaacatacca ttgtgaagtt attcagtaat taaaccttca tgaatccatt tttcttcttt
    81781 tattccagac aaacccccct tgaagtatca actaatgtag gaaggcgtga tattagacaa
    81841 cttggctttt ttattcgttt ttttcacaaa caggaagtta cagatacaat tcggatagca
    81901 gaaaatttac catatatagc acaaaatctc tccgccgatt ccttctagcc gagctgctcg
    81961 gtctgtcatt ataccccgag aagtagagag aattacaatc cccatcccgt ctaaaattct
    82021 aggaattcgt tgatagttag aatagattcg gagaccaggt cgacttattc gttttaaatt
    82081 taaaagagtt ctatatggtc ctttcctatt ccttctatgt cgtagggtta aaaccaaaaa
    82141 atatttgtta ttttctacaa gtttccttac gttttcgaga aaaccctctt gtaaaagtat
    82201 tttaacaatg ttttgggtca tgttagtaga tgctattcga accgttccct ttcgatccat
    82261 gtcagcattt cgtatagaag ttattatgcc agcaatagtg tccttaccca tgataaacta
    82321 aaattattgt tgcttccgaa tttggatata atcagcatgt tcttttttta taaaaattat
    82381 taaagaaaat tcttaaaagt atatgcgtga gacataatct actaatttat ctattttatt
    82441 taaatactat cactatctca cggtctcata ttataatacc tcaggtgcta atgaaactat
    82501 tttagtaaaa tttaactgtc tcaattcccg ggcgatcgcg ccaaaaactc gggttccttt
    82561 tggatttcct tcttgatcaa tgacaactgc agcattgtca tcatatcgta ttattatacc
    82621 gttatcgcgt ttgagttctt tacaagtacg tacaattaca gctctgatca cttctgatct
    82681 ttctagaggc gtatttggta ctgcttcttt tatcacagca acaataacat caccaatatg
    82741 agcatatcgg cgattactag ctcctattat tcgaatacac atcaattctc gtgccccgct
    82801 attgtctgct acattcaaat gggtttgagg ttgaatcata tcattttttt ttttatctgt
    82861 tttttaatgt aaaataaagc aaaggacgaa gtaaaaaaaa aaaaaagaaa gaaaaccctg
    82921 caattgtttt ttttatacac aagacttctt tccttttgtt ctacatttct atccagaaat
    82981 aatgaattga gttcttatag gcattttgga cgccgctatt gaaatagcct ttcgagctat
    83041 attttcggct actccaccca tttcataaag tattctaccc ggtttaacaa cagctaccca
    83101 atattctggg gaccctttcc ctgaacccat acgggtttcc gtgggtctta ctgtaaccgg
    83161 tttgtctgga aatatacgta cccatatttt tccgccacgg cgtacatttc gtgtcattgc
    83221 tcggcgccct gcttcgattt gtctagatgt aatccaagcg ggttcaagtg cttgaagagc
    83281 atatctaccg aaacaaatat gattacctcg ataagatatt cctttcattc ttcctctatg
    83341 ttgtttacgg aatcttgttc tttttgggtt atagttgatg gttctttttc aattccatct
    83401 ctactacaga actggacatg agagtttctt ctcatccagc tcctcgcgaa tgaaacgact
    83461 aaaacagatt ttatcaagat atacatgtgt ttaatgaata atatgctgaa tcataggatt
    83521 ctttgaaatt gcatctaatt aatcaattcg ttaatctatt cgaaatttgt ctagcgtgtt
    83581 tagatattat ttaattaaac atgtattcta tttctagata atgtcaatgt ctttttttat
    83641 aacgttatcg ttataaaaaa atctttcttt tgtttttcct tttatcatat gggatcgaca
    83701 aaaatgtatc aatctaataa aaaaaaactt tcgcgggcga atatttactc tttccatatc
    83761 tatttcagtt atagggttag ttcatgacct ctcaaaataa aagaataaaa gaggaggtcc
    83821 ctggtttgtt ccgccatccc acccaatgaa tcattaagat tcattttcaa tagaatcttc
    83881 tgcattcacg ggttatatcg ttcccattgc ttctcgatta atggttaggt ctgaattttc
    83941 cggcggagtc cttttttctt aagtcaattt tctcagtctt tattggctcg aggctcttga
    84001 tttttttgtt ctataagcgg attcatctaa ttatgcatga atcattattg aatttatgct
    84061 ttattacact gcgttttatg agatgaccca tcgaccttac atattggaat catatatcat
    84121 tgatatttcc gttctctctt tctctcatcc ttccacttat ccgcatactt tttttctatt
    84181 ttgctttccg acttagaact tcacaactca taatccgatt ggttttttta tctttatgca
    84241 aaaaaagatt tcagttgtta caatgatatg tccaatattt tatatcttta tcttgactgg
    84301 ttctttggat ccagataatg cgaagcaatg agttggttat tagtgctata gttattagtt
    84361 catactctgg gccctggtcc gtttttttga atcctagccc taaaaaaacc aacgagtcac
    84421 acactaagca tagcaattat ataaaatgat caatcgaatt tttattgaac cctctagaat
    84481 tgcagaattg ctcttttttt gttttgcttg aacataaaaa gaataaaagg gtttttcttt
    84541 ttttgtccat tactgggtat aatgtaacaa cacgtaaagt cttattattc ttcgtctaca
    84601 aatatccaaa ttttgattcc taataccccg tatatagttc gaactgtata ggaacaatag
    84661 tcaattttag ctccaatggt ttgtagagga accctacctt ctctgatcca ttcgacgcgt
    84721 gcaatttctt ttccgtcgat acgtcccgca atttgtactt gaattccttt tgtattcgcc
    84781 ggctcggtta attcaatagc ttttttcatt gctttacgaa aagaaactct attctttaat
    84841 tggccagcta taaattctgc aagaatatta gggtgtccat aaggatttgc aattcgtgca
    84901 atagcaatgt ttagttttcg gttcgcacaa tgaagttctt tttgtacatt catctgcaat
    84961 tcttcgactc tccgcggtct attttctatt aagaattttg ggaatcctat ataaattatg
    85021 acttgaatta gatcgattct tttttgaatc tctatccgtg caattccctc aacgccaaca
    85081 ccggaggata ttctcatatt tttttgtaca taattcttaa tacagtttcg tattttttga
    85141 tcttcttgta gaccttccga atagtttttt ggctgtgcaa accaaagaga atgatgactt
    85201 tgtgttgtac caagtcggaa cccaagcgga tttatttttt gtcccataat cccccactac
    85261 tatatgtatc atgacatgtc agatttttgt tctttttttt agttatcaat acagattttt
    85321 ttgagtacac cgtagattct tcaaattctt tatataagga tatatctttc aaaacaatag
    85381 ttatatgaca agtcggtctt tttatcagat aactccgccc tcgagctcga ggttttaatc
    85441 ttttcacagc agtaccctcg tttactttgg ctttactaat gactaaattt gcttcgttca
    85501 aactcatatt gtgactagca tttgctgctg cagaataaac caatttaaaa atttaaaaat
    85561 gggataacac gctcgataag gcatcagttc tagtatcata aggctttcct cgtaagaacg
    85621 cctacgaatc cgatcgattc cccttcgggc tttgtgagca gacatacata tatgttgacc
    85681 taaagcgtat acttctgtag ataggttctt cgttctcttc tttatcataa ggttcccctc
    85741 ttaccaatga atctatattc actttattaa cgacgggatc tattatcatt ttttgcatgt
    85801 ccacggaaat ttatagtcgg cgcaaattcc cccaatttat gtcctaccat acgatctgtt
    85861 atataaatag gcaaatgttc ctttccatta tgtatagcga tagtatggcc aaccattgtg
    85921 ggtataatgg tagatgcccg ggaccaggtt attattattt ctttttccgc ttttgtatta
    85981 agtttatcga tttttcttaa taaatgattc gctacaaaag gttttttttt tagtgaacgt
    86041 gtcacagtga attaactcct atttttttct tttgtaaatt gtaaaaagaa ttttgatttt
    86101 ctctcctatt tactacggcg gcgaagaatc aaattatcac tatatttatt cctttttcta
    86161 cttcttcttc caagtgcagg ataaccccaa ggggttgcgg gtctttttct accaattgga
    86221 gcccttcctt caccaccccc atgggggtgg tctacagggt tcataactac tcctcttact
    86281 acaggacgct tacctagcca acatttcgat ccggctctac ccaaactttt ctggttcacc
    86341 ccaacattcc ctacttgtcc gactgttgct gagcagtttt tggatatcaa acggacctcc
    86401 ccagagggta attttaatgc ggccgattta ccctcttttg caatcagttt cgctacagca
    86461 cccgcagctc tagctaattg tccacccttt ccaagtgtga tttctatgtt atgtatggct
    86521 gtgcctaagg gcatatcggt tgaagtagat tcgtcttttt gatcaatcaa aaccccttcc
    86581 caaactgtac aagcttcttc caaagcatac ggctttctgg atgtagatga tgatatctat
    86641 acagatggat cttatatata tcatataatg aagtaccaca tgagtggata tatagaatcc
    86701 aaatctgccg aatcactcat gttctgatct tctacatcct aggtcttcct gttccgtcat
    86761 ctggcttatg ttcttcatgt agcattcaga ccgaatgact ctatgaaatt acgtcgatac
    86821 ttccacatat tatgggtaac gtaggagacg tctctatttt tcccccggga aatctttaga
    86881 attaccactg cttagctttc aattcgcctc tgaccatcaa atcaaatgtg aataacccgt
    86941 cttcctctct ttgaaacaag gggcgcttct ggttctgtcg gcgcttgaaa caattttgtc
    87001 ttctccatat tactatatct ctagagtcaa taattttata tgaggaacta ctgaactcaa
    87061 tcacttgctg ccgttactct tcagttttct gttgaggtct atcctgtaga ggtactcgaa
    87121 ttggatcagt gatcgatttc taggtttcgt cgtaaaccta attggttact tccaattacg
    87181 taaatcaata gttcaaaccg cactcaaagg tagggcattt cccattttta taggaacttc
    87241 tgtaccagaa acaatggtat ctccaattat agcccctctg ggatgtaaaa tatatctctt
    87301 ctcaccatcc ccatagtgta tgagacaaat gtatgcattt cgattagggt cgtattctac
    87361 ggttacgatt ctcccatata tgtctttttc attccgtcta aaatcgattt tacggtatag
    87421 acgcttatga cctccccctc tatgccctgc ggtaatgatt cctctggcat tacgaccttt
    87481 accacaacga tgctgtccat agatcaaatt atttcgtgga ttggatttca cttgactgtc
    87541 tacggctcca ttgcgtgtgc tcggggtaga agttttgtat aaatgtatcg ccatgctctt
    87601 aagtattttg atttaagttc ttttctttct aagaggtgga atagaataac ccggttgaag
    87661 cgtaatgatc atacgtctgt aatgcattgt atgtcccata atgggtccca ttcttctacc
    87721 ctttcggggg agttgatgac tattcatagc tattaccttg acaccaaaga agagttcgac
    87781 ccaatgcttt atttctgtcc tagttgatcc tgattcgaca ttagaagtat attgattttt
    87841 ccccaataac cgaatacttt tgtctgtaaa tactgcatat ttgattccat ccataaatct
    87901 attttcttcc ctatgagttc gagtctcaat aagaatgcta gttcttactg ttcatatgtt
    87961 atgatatgaa tataccacac caattcgtta tgtatagatg atgagattcc attgatacag
    88021 agccaattcc aatagactta ttggagggtc ccattggcgt gcatccagta ggaattgaac
    88081 ctacgaattc gccaattatg agttgggcgc tttaaccatt cagccatgga tgcttagtgg
    88141 ggatcctcgt acatggtgaa taaccaaatt ccaattgaaa tgaaatcttt aggataaatc
    88201 aatgcaattt aggaggaatc aatgaaagga catcaattca aatcctggat tttcgaattg
    88261 agagagatat tgagagaggt caagaattct cactatttct tagattcatg gaccaaattc
    88321 aattcagtgg gatctttcat tcacattttt ttccaccaag aacgttttat aaaactcttg
    88381 gacccacgaa ttttgagtat cctactttca cgcaattcac agggttcaac aagcaatcga
    88441 tatttcacga tcaagggtgt agtactattt gtagtagcga tccttatata tcgtattaac
    88501 aatcgaaata tggtcgcaag aaaaaatctc tatttgacgg ggcttcttcc tatacctatg
    88561 aattccattg gacccagaaa tgatacattg gaagaatctt ttgggtcttc caatatcaat
    88621 aggttgattg tttcgctcct ggatcttcca aaaggaaaaa agatctcaga gagctttttc
    88681 ctggatccga aagagagtac ttgggttctc ccaataacta aaaagtgtat catgcctgaa
    88741 tctaactggg gttcgcggtg gtggaggaac tggctcggaa aaaagaggga ttctggttgt
    88801 aagatatcta atgaaaccgt cgctggaatt gagatctcat tcaaagagaa agatatcaaa
    88861 tatctggagt ttccttttgt atattatatg gatgatccga tccgcaagga ccatggttgg
    88921 gaattgtttg atcgtctttc tccgagtaag aggcgaaaca taatcaactt gaattcggga
    88981 cagctattcg aaatcttagt gaaagactcg atttgttatc tcatgtttgc ttttcgtgaa
    89041 aaaataccaa ttgaagtgga gggtttcttc aaacaacaag gagctgggtc agctattcaa
    89101 tcaaatgata ttgagcgttt tgcccatctc ttctcgagaa acaagtgggc tatttctttg
    89161 caaaattggg ctcaatttca tatgtggcaa ttccgccaag atctcttcgt tagttggggg
    89221 aagaatccgc acgaatcgga ttttttgagg aagatatcga gagagaattg gatttgctta
    89281 gacaatgtgt ggttggtaaa caaggatcga ttttttagca aggtacggaa tgtatcgtca
    89341 aatattcaat atgattccac aagatctagt ttcgttcaag taacggattc tagccaattg
    89401 aaaggatctt ctgatcaatc cagagatcat ttcgattcat ttagtaatga ggattcggaa
    89461 tatcacacat tgatcaatca aagagagatt caacaactaa aagaaagatc gattctttgg
    89521 gatccttcct ttcttcaaac ggaacgaaca gagatagaat cagaccgatt ccctaaatgc
    89581 ctttctggat attcctcaat gtcccggcta ttcacggaac gtgaaaggca gatgaataag
    89641 catctgcttc cggaagaaat cgaagaattt cttgggaatc ctacaagatc cattcgttct
    89701 tttttctctg acagatggtc agaacttcat ctgggttcga atcctactga gaggtccact
    89761 agagatcaga aattgttgaa gaaagaacaa gatgtttctt ttgtcccttc caggcgatcg
    89821 gaaaataaag aaatagttaa tatattcaag ataattacgt atttacaaaa taccgtctca
    89881 attcatccta tttcatcaga tccgggatgt gatatggttc cgaaggatga actggatatg
    89941 gaaagttcca ataagatttc attcttaaac aaaaatcatt tatttcatct attccatgac
    90001 cggaacaggg gggaatacac gttacaccac gattttgaat cagaagagag atttcaagaa
    90061 atggcagatc tattcactct atcaataacc gagccggatc tggtgtatca taagggattt
    90121 tccttttcta ttgattccta cggattggat caaaaacgat tcttgaatga ggtattcaac
    90181 tccagggatg aatcgaaaaa gaaatcttta ttggttctac ctcctatttt ttatgaagag
    90241 aatgaatctt tttatcgaag gatcagaaaa aaatgggtcc ggatctcctg cgggaatgat
    90301 ttggaagatc caaaaccaaa aatagtggta tttgctagca acaacataat ggaggcagtc
    90361 aatcaatata gattgatccg aaatcggatt caaatccaat atagcaccta tgggtacata
    90421 agaaatgtat tgaatcgatt ctttttaatg aatagatccg atcgcaactt cgaatatgga
    90481 attcaaaggg atcaaatagg aaatgatact ctgaatcata gaactataat gaaatatacg
    90541 atcaaccaac atttatcgaa tttgaaaaag agtcagaaga aatggttcga tcctcttatt
    90601 ttgatttctc gaaccgagag attcatgaat cgggatccta atgcatatag atacaaatgg
    90661 tccaatggga gcaagaattt ccaggagcat ttggaacatt ccgtttctga gcagaagagc
    90721 cattttcaag tagtgttcga tcgattacgt attaatcaat attcgattga ttggtctgag
    90781 gttatcgaca aaaaagattt gtctaagtca cttcgtttct ttttgtccaa gttccttctc
    90841 tttttgtcca agttgctttt ctttttgtct aactcacttc cttttttctt tgtgagtttc
    90901 gggaatatcc ccattcatag gtctgagatc cacatctatg aattgaaagg tccgaatgat
    90961 caactctgca atcagttgtt agaatcaata ggtcttcaaa tcgttcattt gaaaaaattg
    91021 aaacccttct tattggatga tcataatact tcccaaaaat cgaaattctt gatcaatgga
    91081 gggataatat caccattttt gttcaataag ataccaaagt ggatgattga ctcattccat
    91141 actagaaata atcgcaggaa atcttttgat aacacggatt tctatttctc aatgatatcc
    91201 gacgatcaag acaattggct gaatcctgtg aaaccatttc atagaagttc attgatatct
    91261 tctttttata aagcaaatcg acttcgattc ttgaataatc cacaacgctt ccgcttctat
    91321 tgtaacaaaa gattcccctt ttatgtggaa aaggcccgta tcaaaaatta tgattttacg
    91381 tatggacaat tcctccatat cttgttcatt cgcaacaaaa tattttcttt gtgcggcggt
    91441 aaaaaaaaac atgctttttt ggagagagat actatttcac caatcgagtc acaggtatct
    91501 aacatattca tacctaacga ttttccacaa agtggtgacg aaaggtataa cttgtacaaa
    91561 tctttccatt ttccaattcg atccgatcta ttagttcgta gagctattta ctcgatcgca
    91621 gccatttctg gaacacctct aacagaggga caaatagtca attttgaaag aacttattgt
    91681 caacctcttt cagatatgaa tctatctgat tcagaagaga agaacttgcc tcagtatctc
    91741 aatttcaatt caaacatggg tttgattcac actccatgtt ctgagaaata tttaccatcc
    91801 gaaaagagga aaaaacggag tctttgtcta aagaaatgcg ttgagaaagg gcagatgtat
    91861 agaacctttc aacgagacag tgctttttca actctctcaa aatggaatct attccaaaca
    91921 tatatgccat ggttccttac ttcgacaggg tacaaatatc taaatttgat atttttagat
    91981 actttttcag acctattgcc ggtactaagt agcagtcaaa aatttgtatc catttttcat
    92041 gatattatgc atggatcaga tatatcatgg cgaattcttc agaaaaaatt gtgtcttcca
    92101 caatggaatc tgataagtga gatttcgggt aagtgtttac ataatcttct tctgtccgaa
    92161 gaaacgattc atcgaaataa tgagtcacca ttgatatcga cacatctgag atcgccaaat
    92221 gttcgggagt tcctctattc aatccttttc cttcttcttg ttgctggata tctcgttcgt
    92281 acaaatcttc tctttgtttc ccgagcctat ggtgagttac agacagagtt cgaaaaggtc
    92341 aaatctttga tgattccatc atacatgatt gagttgcgaa aacttctgga taggtatccc
    92401 acatctgaac ggaattcttt ctggttaaag aatctttttc tagttgctct ggaacaatta
    92461 ggagattctc tagaagaaat acggggttcc gcttttggcg gcaacatgct atggggtggt
    92521 ggtcccgctg atggggttaa atcaatacgt tctaagacga aagatttgaa tatcaatctc
    92581 atcgatatca tcgatctcat aagtctcata ccaaatccca tcaatcgaat cactttttcg
    92641 agaaatacga gacatctaag tcatacaagt aaagagatcc attcattgat aagaaaaaga
    92701 aaaaaggtga acggtgattg gattgatgat aaaatagaat cctgggtcgc gaacggtgat
    92761 tcgattgatg ataaagaaag agaattcttg gttcagttct ccaccttaac gacagaaaaa
    92821 aggattgatc aaattctatt gagtctgact catagtgatc atttatcaaa gaatgactct
    92881 ggttatcaaa tgattgaaca gccgggaaca atttacttac gatacttagt tgacattcat
    92941 aaaaagcatt taatgaatta tgagttcaat tcaccctgtt tagcagaaag acggatattc
    93001 cttgctcatt atcagacaat cacttattca caaacttcgt gtggggctaa tagttttcat
    93061 ttcccatctc atggaaaacc cttttcgctc cgcctagccc tatccccctc taggggtatt
    93121 ttagtgatag gttctatagg aaccgggcgc tcccatttgg tcaaatacct agcgacaaac
    93181 tcctatgttc ctttcattac agtatttctg aacaagttcc tggataccaa gcctaaaggt
    93241 tttcttattg atgatatcga tattgatgat agtgacgata ttgatgctag tgacgatatc
    93301 gatcgtgacc ttgatacgga gctggagctt ctaactatga tgaatgcgct aactatcgat
    93361 atgatgtcgg aaataggccg attttatatc acccttcaat tcgaattagc aaaagcaatg
    93421 tctccttgca taatatggat tccaaacatt catgatctgg atgtgaatga gtcgaatgac
    93481 ttatccctcg gtctattagt gaactatctc tccagggatt gtgaaagatg ttccactaga
    93541 aatattcttg ttattgcttc gactcatatt ccccaaaaag tggatcccgc tctaatagcc
    93601 ccgaataaat taaatacatg cattaagata cgaaggcttc ttattccaca acaacgaaag
    93661 cactttttca ctctttcata tactagggga tttcacttgg aaaagaaaat gttccatact
    93721 aatggattcg ggtccataac catgggttcc aatgcacgag atcttgtagc acttaccaat
    93781 gaggccctat cgattagtat tacacagaag aaatcaatta tagacactaa tacaattcga
    93841 tccgctcttc atagacaaac ttgggatttg cgatcccagg taagatcggt tcaggatcat
    93901 gggatccttt tctatcagat aggaagggct gttgcacaaa atgtacttct aagtaattgc
    93961 cccatagatc ctctatctat ctatatgaag aagaaatcat gtaacgaagg ggattcttat
    94021 ttgtacaaat ggtacttcga acttggaacg agcatgaaga aattaacgat acttctttat
    94081 cttttgagtt gttctgccgg atcggtcgct caagaccttt ggtctatacc cggacccgat
    94141 gaaaaaaacg ggatcacttc ttctggactc gttgagaatg attctgatct agttcatggc
    94201 ctattagaag tagaaggcgc tctggtggga tcctcacgga cagaaaaaga ttgcagtcgg
    94261 tttgataatg atcgagtgac attgcttctt cggcccgaac caaggaatcc cttagatatg
    94321 atgcaaaatg gatcttgttc tatcgttgat cagagatttc tctatgaaaa atacgaatcg
    94381 gagtttgaag aaggggaagg agaaggagtc ctcgacccgc aacagataga ggaggattta
    94441 ttcaatcaca tagtctgggc tcctagaata tggcgcccct ggggctttct atttgattgt
    94501 atcgaaaggc ccaattcatt gggatttccc tatcgggcgg ggtcatttcg gggcaagcgg
    94561 atcatttatg atgaaaagga tgagcttcaa gagaatgatt cggagttctt gcagagtaga
    94621 accatgcagt accagacacg agatagatct tccaaagaac aaggcttttt tcgaataagc
    94681 caattcattt gggaccctgc ggatccactc tttttcctat tcaaagatca gccccttgtc
    94741 tctgtgtttt cacatcgaga attctttgca gatgaagaga tgtcaaaggg gcttcttact
    94801 tccgaaacag atcctcctac atctatatct aaacgctggt ttatcacgaa tacgcaagaa
    94861 aagcacttcg aattgttgat tcatcgccag agatggctta gaaccaatag ttcattatct
    94921 aatggatttt tccgttctaa tactccatcc gagagttatc agtatttatc aaatctgttc
    94981 ctatctaacg gaacgctatt ggatcaaatg acaaagacat tgttgagaaa aagatggctt
    95041 ttcccggatg aaatgaaaat tggattcatg taacaggaga aaggtttccc attacttagc
    95101 cggaaagata tgcggccatg aaatagggat taagtggaac ataattgact gggtggtaga
    95161 gtcgtggaaa caccagtttc ttccatattt tggaccttag ctccatggaa caatatgcta
    95221 ctgctgaaac atagaagaat tgaaatctta gatcaaaaca ctatgtatgg atggtatgaa
    95281 ctgcttaaac aagaattctt gaacagcgaa ccaccagagc tattactaaa aacggactat
    95341 gtaatgtact ttatctgctg ggttacaggc gggcatttta ccagaggttt atattgtatc
    95401 aatctaccct tgtgtgattc ctgttgaagc atatactcgg ggggtgggtg cagggcggac
    95461 gatttcaaag cggactcccc attcattaga tagagaagat ccccaagatt tcgcgatccg
    95521 ctgccgaact tattccaatt ccaagatctc ggatcgaatc ggtatatcaa taccgattcg
    95581 atccgagatc tcttattgaa ttgctcattc aatgagcatt ctcaatatta tgccttgaag
    95641 aggactcgaa cctccacgct ctttagcacg agattttgag tctcgcgtgt ctaccatttc
    95701 accaccaagg catcttgaaa gtgaatcgta ttccatgaag atgatatcta tctagtgtga
    95761 tgtatggaat atatgacaaa ggtggagtgt tggagtattt ctattgatcg gtcatgtcat
    95821 ataggcccca atcggacatc caattgcttc gatttgaatt atccggagga tgccttatat
    95881 attatctata ttaatattat atcaaaaaga tggacaatca aaccgatttc tcgattcaat
    95941 agaagcccaa agaggtgaat aaggtcccaa ataacgagag atatggaaaa agcaggtccg
    96001 attacgccta ttcctaatcc taaatggaat gtaacgacgt agggatccat atggaaacat
    96061 agtatctatt tagatacgct cgaatgaccc cttctcataa tgagaatcct attccggtct
    96121 ggtccggtat ggaatgaact tataatcatg gaatcgactc gatcatcaga ttatagatta
    96181 taagttcata accctagccc attcccattt tgggcggaac agatctacta attctttgat
    96241 tccagttagt aagagggatc ttgaactaag aaatcgattc tagaagctaa ctagaagcta
    96301 aaaaagggta tcctgagcaa ttgcaataat cgggttcatt gatattcctg gtatagtaga
    96361 tgctatcaca catacaatca tactcaattc gatggaattg tttgatctta aaggggatct
    96421 tctataattt cgcacgtgag gggttatttc ttggtttcgt ccagtcatta ataacttgat
    96481 tatttttaga taatagtaga tagaaacaac gctcgtaagg agtcctattg aaaccaagaa
    96541 atataggcct gcctgccatc cacaccagaa taaatagagt tttccgaaaa aacctgctag
    96601 tggaggaaga cctcctaggg ataagagaca tagagctaaa gagagagcca aaaaaggatc
    96661 ttttgtgtat aatcccgcat aatctcgaat gttatcagtt ccggtacgta gaccaaatga
    96721 tacaatgcaa gcaaaagttc ctagattcat ggagatatag aacagcatat aagttatcat
    96781 gctcgcatat ccgccatttg agtctccaac aattattcca ataattacat atccgatttg
    96841 acctatggac gaatatgcaa gcatacgttt catgcttgtt tgagtaatag caatgagatt
    96901 ccccaatatc atgctaagaa tagctaggat ttccagaaga agatgccatt cgtttgatga
    96961 gaaataaaaa ggaatatcga aaattcgagt ggctgaagct gaagcagcta ctttcgaagt
    97021 aacagaaaga aaagcaacga ctggagtggg agagtcagag tcgaaaagag gattcctcac
    97081 ttctttctct cattcaaaac cgtgcatgag actttcatct cgcacggctc ctaagtgata
    97141 aaagtaaaga agaactcatc ttctttcttt tttgattacc ttcctcgcgt atgtataaga
    97201 tcgaatccat tcgatttcga aaaaggatta ctaatcctta acctttcgag gaatccttca
    97261 tcagtggttg tgaatgactg atttttctca atcttttcga ccttggttcc gtaggagcaa
    97321 gtcagaaaga ttgagaaata gaaccatctg atttgattcg ttctcaatag ccatgagatg
    97381 atcatcttag ggtgatcctt ttgtcgacgg atgctcctat tacactcgta gtctctgaag
    97441 gatgagaacc aactctgtag catctacatc gagaattcaa gtattgtata cgtcattagt
    97501 ccgatccttt gtaggaacta cccgtaataa cgaacttgca aaatggatct gtttatcata
    97561 aagagatttg ttgttcctga ccctgcttca ccttaattgt tatttgaaca agtataaagt
    97621 tatgtcttgg tccgagtggg gatagcattt ctcttctgca tgtccatgaa gttttgaaaa
    97681 atccaaacat ctcagagata tatagagagg taggaatttt tcgaacgaac cgcactcctt
    97741 cgtatacgtc aggagtccat tgatgagaag gggctgggga aagcttgaac ccaattccta
    97801 cagtgatgaa tataagcgca attgaaattc ctggggagtt atacatttgt gtattgataa
    97861 gaccattcac tatttcttga agctcgatct ctcccccgga tgaaccatat agccaagaga
    97921 aaccatgaac cagaatagaa gagcttgccc cacccatgag taaatatttc atagtagcct
    97981 cattagaccg tacgtctttc ttggtatatc cagataatag gtaggagcat aaactgaaac
    98041 attctggagc tacaaagata gttattaaat cgttagcacc gcataaaaac attcctccta
    98101 gagtagctgt taatatgaat aacagaaact ccgttatagc catttctgta cattcaatgt
    98161 actccacgga tagaggaata catagagttg aacatagtaa aataagaaat tgaaagattt
    98221 cgttgaaatt gttcgtttgg aaatttcccg aaaagctaat cataggttct tctctccatc
    98281 ggaacaatag ggccgttatg ctcattacta aacttgttga agagatgaaa tagaaccaag
    98341 gtatatcttt ttgatcagag gttgaatcga tcatcagaag aataattagg ccaaaaatta
    98401 ggatacattc tgggaaaata aaacttccat cgaagagaag aaaatgaaag gctttcataa
    98461 aaattctcgt agaatcgaga atgaagtttt cattctgtac atgccagatc atgaattagt
    98521 aactgcatcc aatctccaaa aaaatcccaa ttgtttcgaa ctttctattt ttggaatgga
    98581 atatttacgg aatctccatg aataggatca aaccttattc catggtattt acatgagatt
    98641 cctctttctt attcttaagc aagtccccga gagggcttag ttgatccatg atttctgttt
    98701 catctttcgt ttccttttcg tttgtttcga gaaatatatc gatcaattcc gattctttct
    98761 ttttcttttt tctattgatt cttttccgat cgagatgtat ggatccatgg atctatgtgt
    98821 ctatatagac cctgttcatg gattaacgaa aatgtgcaaa agctctattt gcctctgcca
    98881 ttctatgagt ctcttccttt ttgcgtatgg catcgccact ccctttggca gcatccacta
    98941 attcggaact taatttgaaa gtcatatttc gacccggacg ttttcgggat gcccctaata
    99001 accaacgaac ggcaagtgct tttccttgtg cggatcctat ttcaatggga acttgatgag
    99061 tcgatccgcc tacacgtctt gcttttactg ctatatcggg agttactcca cgtattgctt
    99121 gacgtaaaac ggatagtgga tttttttctg tcttttgttg aatctttttc aaggctcgat
    99181 agataatttg ataagccaat gatttttttc cgtgtttcag aatacggtta accaacatgt
    99241 taactaatcg attacgataa attggatcgg attttgcagt tttttcttct gtagtacctc
    99301 gacgtgacat gagcgcgaaa ggggttcaag aatcagtttt ctttttataa gggctaaaat
    99361 catttatttt ggccttttga ccccatattg tagggtggat ctcgaaagat atgaaagatc
    99421 tccctccaag ccgtacatac gactttcatc gaatacggct ttccacagaa ttccatactc
    99481 gatctcatag atacatatgg aattctgttt actcacttta aattgagtat ccgtttcccc
    99541 cccctttcct gctaggattg gaaatcctgt attttacata tccatacgat tgagtccttg
    99601 ggtttccgaa atagtgtaaa tagtgtaaaa agaagtgctt cgaatcattg ctatttgacc
    99661 cggacctgtt ctaaaaaagt cgagacattt cgaattgttt gttgacacgg acaaagtcag
    99721 ggaaaacttc tgaaattatt tcaatattgg accttggaca tataatagtt ccgaatcgaa
    99781 tctctttaga aagaagatct tttgtctcac ggtagcctgc tccagtcccc ttacgaaact
    99841 ttcgttattg ggttagccat acacttcaca tgtttctagc gattcacatg gcatcatcaa
    99901 atgatacaag tcttggataa gaatctacaa cgcactagaa cgcccttgtt gacgatcctt
    99961 tactccgaca gcatctaggg ttcctcgaac aatgtgatat ctcacaccgg gtaaatcttt
   100021 aaccctcccc cctcttacta agactacaga atgttcttgt gaattatggc caataccagg
   100081 tatataagca gtgatttcaa acccagaggt taatcgtact ctggcaactt tacgtaaggc
   100141 agagtttggt tttttggggg tgatagtgga aaagttgaca gataagtcac ccttactgcc
   100201 actctacaga accgtacatg agattttcgc ctcatacggc tcctcgttca attctttcga
   100261 agtcgtcggg tccttttcct cgttcgataa tctcctccct tcttccactc cgtcccgaag
   100321 agtaactagg accaattcag tcacgttttc atgttccaat tgaacacttt ccttttttga
   100381 ttattctcaa aggagaagat tattctcttt ttaacaaaca tctgcggatc caatcacacg
   100441 atcttataat aagaacaaga gatctttctc gatcaatccc tttgcccctc attcttcgag
   100501 aatcagaaag atccttttca agtttgaatt tgttcatttt gaatctgggt tcttctactt
   100561 tatttttatt tacttatttc tttattattt tttttccctc tcttttcttt ttttatttct
   100621 tttttttatt ttattccctt ccatcattcc ttaagtccca taggtttgat cctatcgaat
   100681 ctgatccatt ttctcattga gcgaagggta cgaaataaat cggatttctt tttcgatcaa
   100741 aagtactatg tgaaatcttc ggttttttcc tctttctcta tccctatccc ataggtacag
   100801 catttgaatc catagagaac cgtttcttct gtatctatat gaatcgatat tattccattc
   100861 caattccttc ccgatacctc ccaaggaaaa tcccgaattg gatcccaaat tgacgggtta
   100921 gtgtgagctt atccatgcgg ttatgcactc ttcgaatggg aatccatttt ctgaaagatc
   100981 ctggctttcg tgctttggtg ggtctccgag atcctttcga cgacctatgt tgtgttgaag
   101041 ggatatctat atgatccgat cgattgcgta aagcccgcgg tagcaacgga accggggaaa
   101101 gtatacataa gtatacagaa aagacagttc ttttctattc tattagtatt ttgattctat
   101161 tagtattaga ttagtattag ttagttatcc cggctcagtg agtcctttct tccgtgatta
   101221 actgttggca ccagtcctac attttgtctc tgtggaccga ggagaaaggg ggctcggcgg
   101281 gaagaggatt gtaccatgag agaagcaagg aggtcaacct ctttcaaata tacaacatgc
   101341 attctggcaa tgcaatgtag ttggactttc atcttcatgc gaatgaatca tcttttccac
   101401 ggaggcaaat ctttgcctgc taggcaagag gatagcaagt tcaaaattct gtttcggtag
   101461 acatgtattt ctattactat gaaattcata aatgaagtag ttaatcgttt tgtcaatttt
   101521 tcggggtctt aaaggggcgt ggaaagacat aagaactctt gaatggaaat cgaaaagaga
   101581 tggaactccg gttccttcgg aaatggtaag atctttggcg caagaagaag gggttgatcc
   101641 gtatcatctt gacttggttc tgatttcgct atttttttaa gaataccgct tctcctaccc
   101701 gtatcgaata gaacttcttc atgtaaaacc tgcttgattt agatcgggag aatcgtacgg
   101761 ttttatgaaa gcatgtgcta tggttcgaat ccgtagtcaa tcctatttct aggagcagtt
   101821 gacaattgaa tccaattttt cccattccat tcatttcgta tccgtaatag tgcgaaagga
   101881 aggcccggtt ccaagttgtt caagaatagt ggcgttgagt ttctcgaccc tttgccttag
   101941 gattagtcag ttctatttct tggtgggggc agggaaggga tataactcag cggtagagtg
   102001 tcaccttgac gtggtggaag tcatcagttc gagcctgatt atccctaaac ccaatatgag
   102061 ttgtgggttt ttctattttg acttgccccc ccgccgtgat cgaataagaa tggataagag
   102121 gctcgtggga ttgacgtgag ggggtaggga tggctatatt tctgggagcg aactccaggc
   102181 gaatatgaag cgcatggata caagttatgc cttggaatga aagacaattc cgaatcagct
   102241 ttgtctacga acaaggaagc tataagtaat gcaactatga atctcatgga gagttcgatc
   102301 ctggctcagg atgaacgctg gcggcatgct taacacatgc aagtcggacg ggaagtggtg
   102361 tttccagtgg cggacgggtg agtaacgcgt aagaacctgc ccttgggagg ggaacaacag
   102421 ctggaaacgg ctgctaatac cccgtaggct gaggagcaaa aggaggaatc cgcccgagga
   102481 ggggctcgcg tctgattagc tagttggtga ggcaatagct taccaaggcg atgatcagta
   102541 gctggtccga gaggatgatc agccacactg ggactgagac acggcccaga ctcctacggg
   102601 aggcagcagt ggggaatttt ccgcaatggg cgaaagcctg acggagcaat gccgcgtgga
   102661 ggtagaaggc ccacgggtcg tgaacttctt ttcccggaga agaagcaatg acggtatctg
   102721 gggaataagc atcggctaac tctgtgccag cagccgcggt aatacagagg atgcaagcgt
   102781 tatccggaat gattgggcgt aaagcgtctg taggtggctt tttaagtccg ccgtcaaatc
   102841 ccagggctca accctggaca ggcggtggaa actaccaagc tggagtacgg taggggcaga
   102901 gggaatttcc ggtggagcgg tgaaatgcgt agagatcgga aagaacacca acggcgaaag
   102961 cactctgctg ggccgacact gacactgaga gacgaaagct aggggagcga atgggattag
   103021 ataccccagt agtcctagcc gtaaacgatg gatactaggc gctgcgcgta tcgacccgtg
   103081 cagtgctgta gctaacgcgt taagtatccc gcctggggag tacgttcgca agaatgaaac
   103141 tcaaaggaat tgacgggggc ccgcacaagc ggtggagcat gtggtttaat tcgatgcaaa
   103201 gcgaagaacc ttaccagggc ttgacatgcc gcgaatcctc ttgaaagaga ggggtgcctt
   103261 cgggaacgcg gacacaggtg gtgcatggct gtcgtcagct cgtgccgtaa ggtgttgggt
   103321 taagtcccgc aacgagcgca accctcgtgc ttagttgcca ccgttgagtt tggaaccctg
   103381 agcagactgc cggtgataag ccggaggaag gtgaggatga cgtcaagtca tcatgcccct
   103441 tatgccctgg gcgacacacg tgctacaatg gccgggacaa agggtcgcga tcccgcgagg
   103501 gtgagctaac tccaaaaacc cgtcctcagt tcggattgca ggctgcaact cgcctgcatg
   103561 aagccggaat cgctagtaat cgccggtcag ccatacggcg gtgaattcgt tcccgggcct
   103621 tgtacacacc gcccgtcaca ctatgggagc tggccatgcc cgaagtcgtt accttaaccg
   103681 caaggagggg ggtgccgaag gcagggctag tgactggagt gaagtcgtaa caaggtagcc
   103741 gtactggaag gtgcggctgg atcacctcct tttcagggag agctaatgct tgttgggtat
   103801 tttggtttga caccgcttca cacccaaaaa gaagcgagct acgcctgagt taaacttgga
   103861 gatggaagtc ttctttcgtt tctcgacggt gaagtaagac caagcccatg agcttattat
   103921 cctaggtcgg aacaagttga taggatcccc cttttacgcc cccatgtccc tcccgtgtgg
   103981 cgacatgggg gcgtaaaaag gaaagagagg gatggggttt ctctcgcttt tggcatagtg
   104041 ggcccccagc gggaggccca cacgccgggc tattagctca gtggtagagc gcgcccctga
   104101 taattgcgtc gttgtgcctg ggctgtgagg gctctcagcc acatggatag ttcaatgtgc
   104161 tcatcagcgc ctgaccctga gatgtggatc atccaaggca cattagcatg gcgtacttct
   104221 cctgttcgaa ccgggggttt gaaaccaaac tcctcctcag gaggatagat ggggcgattc
   104281 aggtgagatc caatgtagat ccaactttct attcactcgt gggatccggg cggtccgggg
   104341 gggactacca cggctcctct cttctcgata atccatacat cccttatcag tgtatggaca
   104401 gctatctctc gagcacaggt ttaggttcgg cctcaatggg aaaaaaaaat ggagcaccta
   104461 acaacgtatc ttcacagacc aagaactacg agatcgcccc tttcatttca ttctggggtg
   104521 acggagggat cataccattc gagccttttt ttcatacttt tcccggaggt ctggagaaag
   104581 ctgcaatcaa taggattttc ctaatcctcc cttcccgaaa ggaagaacgt caaattcttt
   104641 ttccttttcc tttccgcagg gaccagggga ttggatctag ccgtaagaag aatgcttggc
   104701 tgataaataa ctcacttctt ggtcttcgac cccctcagtc actacgaatg cccccgatcg
   104761 gtgcaatggg atgtgtctat ttatctatct cttgactcga aatgggagca ggtttgaaaa
   104821 aggatcttag agtgtctagg gttggccggg agggtctctt aacgccttct tttttcttct
   104881 catcggagtt atttcacaaa tacttgccat ggtaaggaag aaggggggaa caagcacact
   104941 tggagagcgc agtacaacgg agagttgtat gctgcgttcg ggaaggatga atcgctcccg
   105001 aaacggaatc tattgattct ctcccaattg gttggaccgt aggtgcgatg atttacttca
   105061 cgggcgaggt ctctggttca aatccaggat ggcccagctg cgccaaggaa aagaatagaa
   105121 gaagcatctg actccttcat gcatgctcca cttggctcgg ggggatatag ctcagttggt
   105181 agagctccgc tcttgcaatt gggtcgttgc gattacgggt tggatgtcta attgtccagg
   105241 cggtaatgat agtatcttgt acctgaaccg gtggctcact ttttctaagt aatggggaag
   105301 aggaccgaaa catgccactg aaagactcta ctgagacaaa gatgggctgt caagaatgta
   105361 gaagaggtag gatgggcggt tggtcagatc tagtatggat tgtacatgga cggtagttgg
   105421 agtcggcggc tctcttaggg ttccctcatc tgggatcccc ggggaagggg atcaagttgg
   105481 cccttgcgaa cagcttgatg cactatctcc cttcaaccct ttgagcgaaa tgcgacaaaa
   105541 ggaaggaaaa tccatggacc gaccccatcg tctccacccc gtaggaacta cgagatcacc
   105601 ccaaggatgc cttcggtatc caggggtcgc ggaccgacca tagaaccctg ctcaataagt
   105661 ggaatgcatt agctgtccac tctcaggttg ggcagtaagg gtcggagaag ggcaattact
   105721 cattcttaaa accagcattc ttaagaccaa agagtcgggg cggaaaaggg gggaaagccc
   105781 tccgttcctg gttctcctgt agctggatcc tccggaacca caagaatcct tagttagaat
   105841 gggattccaa ctcagcacct tttcttttga gattttgaga agagttgctc tttggagagc
   105901 acagtacgat gaaagttgta agctgtgttc gggggggagt tattgtctat cgttggcctc
   105961 tatggtagaa tcagtggggg cctgagaggc ggtggtttac cctgtggcgg atgtcagcgg
   106021 ttcgagtccg cttatctcca actcgtgaac ttagccgata caaagaatat gatagcaccc
   106081 aatttttccg attcggcagt tcgatctatg gtttatcatt catggacgtt gataagatcc
   106141 ttccatttag cagcacctta ggatggcata gccttaaagt aaagttaagg gcgaggttca
   106201 aacaaggaaa ggcttacggt ggatacctag gcacccagag acgaggaagg gcgtagtaag
   106261 cgacgaaatg cttcggggag ttgaaaataa gcgtagatcc ggagattccc gaataggtca
   106321 acctttcgaa ctgctgctga atccatgggc aggcaagaga caacctggcg aactgaaaca
   106381 tcttagtagc cagaggaaaa gaaagcaaaa gcgattcccg tagtagcggc gagcgaaatg
   106441 ggagcagcct aaaccgtgaa aacggggttg tgggagagca atacaagcgt cgtgctgcta
   106501 ggcgaagcgg tggagtgctg caccctagat ggcgagagtc cagtagccga aagcatcact
   106561 agcttacgct ctgacccgag tagcatgggg cacgtggaat cccgtgtgaa tcagcaagga
   106621 ccaccttgca aggctaaata ctcctgggtg accgatagcg aagtagtacc gtgagggaag
   106681 ggtgaaaaga acccccatcg gggagtgaaa tagaacatga aaccgtaagc tcccaagcag
   106741 tgggaggaga ccagggctct gaccgcgtgc ctgttgaaga atgagccggc gactcatagg
   106801 cagtggcttg gttaagggaa cccaccggag ccgtagcgaa agcgagtctt catagggcac
   106861 ttgtcactgc ttatggaccc gaacctgggt gatctatcca tgaccaggat gaagcttggg
   106921 tgaaactaag tggaggtccg aaccgactga tgttgaagaa tcagcggatg agttgtggtt
   106981 aggggtgaaa tgccactcga acccagagct agctggttct ccccgaaatg cgttgaggcg
   107041 cagcagttga ctggacatct aggggtaaag cactgtttcg gtgcgggccg cgagagcggt
   107101 accaaatcga ggcaaactct gaatactaga tatgacctca aaataacagg ggtcaaggtc
   107161 ggccagtgag acgatggggg ataagcttca tcgtcgagag ggaaacagcc cggatcacca
   107221 gctaaggccc ctaaatgacc gctcagtgat aaaggaggta ggggtgcaga gacagccagg
   107281 aggtttgcct agaagcagcc acccttgaaa gagtgcgtaa tagctcactg atcgagcgct
   107341 cttgcgccga agatgaacgg ggctaagcga tctgccgaag ctgtgggatg taaaaatgca
   107401 tcggtagggg agcgttccgc cttagaggga agcacccgcg cgagcggcgg tggacgaagc
   107461 ggaagcgaga atgtcggctt gagtaacgca aacattggtg agaatccaat gccccgaaaa
   107521 cccaagggtt cctccgcaag gttcgtccac ggagggtgag tcagggccta agatcaggcc
   107581 gaaaggcgta gtcgatggac aacaggtgaa tattcctgta ctaccccttg ttggtcccga
   107641 gggacggagg aggctaggtt agccgaaaga tggttatcgg ttcaaggacg caaggtgccc
   107701 ctgctttttc agggtaagaa ggggtagaga aaatgccccg agccaatgtt cgagtaccag
   107761 gcgctacggc gctgaagtaa cccatgctat actcccagga aaagctcgaa cgaccttcaa
   107821 caaaagggta cctgtacccg aaaccgacac aggtgggtag gtagagaata cctaggggcg
   107881 cgagacaact ctctctaagg aactcggcaa aatagccccg taacttcggg agaaggggtg
   107941 cctcctcaca aagggggtcg cagtgaccag gcccgggcga ctgtttacca aaaacacagg
   108001 tctccgcaaa gtcgtaagac catgtatggg ggctgacgcc tgcccagtgc cggaaggtca
   108061 aggaagttgg tgacctgatg acaggggagc cggcgaccga agccccggtg aacggcggcc
   108121 gtaactataa cggtcctaag gtagcgaaat tccttgtcgg gtaagttccg acccgcacga
   108181 aaggcgtaac gatctgggca ctgtctcgga gagaggctcg gtgaaataga catgtctgtg
   108241 aagatgcgga ctacctgcac ctggacagaa agaccctatg aagcttcact gttccctggg
   108301 attggctttg ggcttttcct gcgcagctta ggtggaaggc gaagaaggcc tccttccggg
   108361 ggggcccgag ccatcagtga gataccactc tggaagagct agaattctaa ccttgtgtca
   108421 ggacctacgg gccaagggac agtctcaggt agacagtttc tatggggcgt aggcctccca
   108481 aaaggtaacg gaggcgtgca aaggtttcct cgggccggac ggagattggc cctcgagtgc
   108541 aaaggcagaa gggagcttga ctgcaagacc cacccgtcga gcagggacga aagtcggcct
   108601 tagtgatccg acggtgccga gtggaagggc cgtcgctcaa cggataaaag ttactctagg
   108661 gataacaggc tgatcttccc caagagctca catcgacggg aaggtttggc acctcgatgt
   108721 cggctcttcg ccacctgggg ctgtagtatg ttccaagggt tgggctgttc gcccattaaa
   108781 gcggtacgtg agctgggttc agaacgtcgt gagacagttc ggtccatatc cggtgtgggc
   108841 gttagagcat tgagaggacc tttccctagt acgagaggac cgggaaggac gcacctctgg
   108901 tgtaccagtt atcgtgccca cggtaaacgc tgggtagcca agtgcggagc ggataactgc
   108961 tgaaagcatc taagtagtaa gcccacccca agatgagtgc tctcctattc cgacttcccc
   109021 agagcctctg gtagcacagc cgagacagcg acgggttctc tgcccctgcg gggatggagc
   109081 gacagaagtt ttgagaattc aagagaaggt cacggcgaga cgagccgttt atcattacga
   109141 taggtgtcaa gtggaagtgc agtgatgtat gcagctgagg catcctaaca gaccggtaga
   109201 cttgaacctt gttcctacat gacccgatca attcgatcag gcactcgcca tctattttca
   109261 ttgttcaact ctttgacaac atgaaaaaac caaaagctct gccctccctc tctatcggat
   109321 ggaagggcag aggcctttgg cgtcccctcc agtcaagaat tggggcctca caatcactag
   109381 ccaatatgct tttctcgcat gcctttcttc gttcatggtt cgatattctg gtgtcctagg
   109441 cgtagaggaa ccacaccaat ccatcccgaa cttggtggtt aaactctact gcggtgacga
   109501 tactgtaggg gaggtcctgc ggaaaaatag ctcgacgcca ggatgataaa aagcttaacg
   109561 cctctcgttc ttattccctt tgcaatatga aaaaaaaaaa atgaaaaatg caaaagtcgt
   109621 cttattcaaa accccaatta tgaaatccct tctcccccac ttcacaccta gtaacgcacc
   109681 gtgttcttat agagagaaag gtgctttcac atcttcttaa cccgaaatgg ctgaggagag
   109741 gaaaggttcc ttttttttag ggtacttccg ggaacagatc cagtggagac ggggcggggc
   109801 ctgtagctca gaggattaga gcacgtggct acgaaccacg gtgtcggggg ttcgaatccc
   109861 tcctcgccca caaccggccc aaaagggaag gacccttccc tctgggggta ggaaaatcat
   109921 gatcgggata gcggacccaa agctatggaa cttgggtgtg ggtcttttgt cgaaatggag
   109981 tagccttact ttttcttttt ttttatttac cattcatggt tttttaaata aagtatgccc
   110041 ggcccgaagc agaatagcag agcaagtatt agtagcatag caaaaatgtg ttccttgtca
   110101 ttaatatgtt tgctcgcggt aattgtggcc tctcgggaga atcgattact gcatctttga
   110161 tgcacttgct agtactagta catctgagaa ttcttaattg gctaattgga aatagccccc
   110221 ggactacgga acaaaggatt atcccggacc tacaccgagg tattgacggt tattctcaaa
   110281 tatcgcagaa cagaatgtga tacgatgaga tagaatgcaa tagaaacaaa gacacaggga
   110341 acgggttacc tacttttaac ggtcaaagcg aaccctttca ttctgacatt ctgaattctt
   110401 taattcggaa tgaatcaaat ctccccaagt aggattcgaa cctacgacca gtcagttaac
   110461 agccgaccgc tctaccactg agctactgag gaacagcggg agattctatc tcatagagtt
   110521 caattcccgt tctcaaccca tgaccaatat gaactcgaag tttccttcgt aactccccga
   110581 acttcttcgt agtggctccg tcccatgccc cgtttcatag ggaaccacaa agtggctcta
   110641 tttcattata ttccatccat atcccaattc cattcattta atatcccttt ggtgtcattg
   110701 acataagaat tgatataaga gatgtcgttt ctagtctatc tgtttctatt tctatatatg
   110761 gaaagttcaa aaatcatcat ataataatcc agaaattgaa atagaaaaga aaaaagggag
   110821 gtttgtgatg atttttcaat cttttatact aggtaatcta gtatccttat gcatgaagat
   110881 aatcaattcg gtcgttgtgg tcggactcta ttatggattt ctgaccacat tctccatagg
   110941 gccctcttat ctcttacttc tccgagctcg ggttatggaa gaaggaaccg agaagaaggt
   111001 atcggcaaca actggtttta ttgcgggaca gctcatgatg ttcatatcga tctattatgc
   111061 gcctctgcat ctagcattgg gtagacctca tacaataact gtcctagctc taccgtatct
   111121 tttgtttcat ttcttctgga acaatcacaa acactctttt gattatggat ctactaccag
   111181 aaattcaatg cgtaatctta gcattcaatg tgtattcctg aataatctca tttttcaatt
   111241 attcaaccat ttcattttac caagttcaat gttagccaga ttagtcaaca tttatatgtt
   111301 tcgatgcaac aacaagatgt tatttgtaac aagtagtttt gttggttggt taattggtca
   111361 cattttattc atgaaatggg ttggattggt attagtttgg atacagcaaa agaattctat
   111421 taggtctaat gtacttattc gatctaataa gtaccttgtg tcagaattga gaaattctat
   111481 ggctcgaatc tatagtattc tcttatttat tacctgtatc tactatttag gcagaatacc
   111541 gtcacccatt tttactaaga aactgaaagt gaaagaaacc tcagaaacgg aagaaaggga
   111601 ggaagaaaca gatgtagaaa tagaaacaac tttcgaaagg agggggacta aacaggaaca
   111661 agaggtatcc accgaagaag atccttctcc ttcccttttt ttggaagaaa aggaggatcc
   111721 ggatgggaat caagaaaatt cgaagttaga aatatttaaa gaaaaagaag agaaatattt
   111781 attatggttt gagaaacctc tcgcgactct tcttttcgac tataaacaat ggaatcgccc
   111841 atttcgatat aaaaaaaaga aaagaaataa tcgatttatt aatgttgtaa gaaatgaaat
   111901 gtcacacttt tttttttata catgtcaaag cgatggaaaa gaaaggatct cttttacgta
   111961 tccagcaagt ttgtcaactt tttttgaaat gatacaacaa aagatgtctt ttttaacaaa
   112021 agaaaaacta tcctctgatg aattgtataa taattggagt tacaccaatg aaaaaaatga
   112081 aaaaaaaaat aacttaaaca gggagttaat gattaaaaaa aatattaata cataaaataa
   112141 atatactaag agataaaaag agatgcgact tccccctaca tattttaaac cttcccctac
   112201 aaaaaaactg gtaataccaa ccccattcgt aattccatca atcactcgtc tatcgaacaa
   112261 atgggttagt tcagctaatc ctcttatcca ttgagttaag gatagtgcat aaaaagcatc
   112321 tatataagca cgattatatg accaatcata tagcaagttg ataattttat ctcccaaaac
   112381 tctttgactc ttattgactc ttttagtaaa taaattaagt ccattccagt tttggaaaga
   112441 tgaataaaag ggtttatata aaaaagccgc tataaatatt ccaaaaaacg ttatactaac
   112501 tgaaaaagtt gcatttggca aaaattcata ccaatcaaaa aaatgatttg aattttgatg
   112561 taaaagattt atagacggag ttaacaattt tgataagata tccaaattgt ttccttcttg
   112621 attaaaggga attcctatgg ctccaacaaa caaaggaaat aagactaata taagcataga
   112681 gaatagcata gtattgtccg attcatgggg ataaaaaaaa gtctttgtag gaccaaaagg
   112741 aaaaatagta agaaaaggca tttttgttac atgagtatcc attcggtatg ttttcttcga
   112801 aaaaaaagaa gtcctttccc tttcattatt attttttttt aataaagtaa ctaaaggaaa
   112861 acttttttta atcgattttg gctcttcttt accccataga gatattgaat agaaggaatt
   112921 tccttttttg ccactgtaat tttgaaaacg aacgtttaaa tgtccttcaa aagtaagtaa
   112981 ataaatccga aacatataaa atgcagttaa tccggctgtg aaagaagcaa ttattgcgaa
   113041 aatcggtgaa tataaccaac tatcattaag aatttcatct ttggaccaaa aacaagcaag
   113101 aggtggaata ccacaaagag aaagtgtacc taataaaaaa gcagtttttg taatcgacac
   113161 gtgctttctt aacccgccca taagagccat attctggctt ttatctggag cgtatccaac
   113221 aagagcttcc attgaatgaa taattgatcc ggatcctaaa aacaacaagg ctttcgaata
   113281 agcatgagta atcaaatgaa ataaagcagc tcgataagac cccataccta gagctaacat
   113341 catataaccc aattgagaca ttgtagaata ggctaaactt ttcttaatat ctttttgagc
   113401 aagagctaaa gtggctccta ataatactgt tattatacct ataaaagata ttagattcat
   113461 tatgtacggc atcgctatga aaagtggaag aagacgagct acaagaaaaa ttcccgctgc
   113521 taccatagta gcggcgtgga taagagccga aataggagta ggcccctcca tggcatcagg
   113581 taaccataca tgaaggggaa attgtgcgga tttagcaacc gcgccgccaa ataatagaaa
   113641 ggcacacaaa gtaacaaata aaaagttaac ctccttatta taaatcaagt tattgaatat
   113701 ttcgaacaaa tcccgaaatt cgaaactacc cgttgtccaa taaagaccta agattcctaa
   113761 taataaacca aaatccccta cacgattagt tacaaaggct ttttgacaag cacttgccgc
   113821 actaggtcgt gtgaaccaaa accctattaa tagataagaa cacatcccaa ccaattccca
   113881 aaaaatataa atttgtatca aattcgaact tgtaactaat cccaacattg aagtattgaa
   113941 aaaactcata taagcaaaaa atctcaaata tccttgatca tgagacatat aattgtcgct
   114001 ataaaaaaga accagaattc caactgtagt gattaatatt gacataatag aagtaagcgg
   114061 atcgataaag tgtccgaact cgaaagaaaa atcattattg atggtccaag accatatgta
   114121 ttgatagata gaactcctat ttatttgctg aatagataga tcgaccgaaa aaatcataac
   114181 tatacttaac aaaaaaatac taggaaaagc ccaaatacgg cgaagatttt ttgttgccgt
   114241 tggaaaaagt agaagtccca ctcctattaa cataggaact ggaagcggaa cgaaaggtat
   114301 gatccaagaa tattgatatg tatgttccat aaaaataata agttttttat tcttaattaa
   114361 tattaattgt ttctgattca ccggttctta tctcttttaa aagagattac taaagtatta
   114421 aaaaagcaac tgaaactaaa atggaatttt ctattcgtag ttagtttgaa cctttctcaa
   114481 ctacttcaaa aattttcaaa gtgaaaaata acgaattatt ttatactaag tttatactaa
   114541 gtaagatttt taggaaaacg tagcagcaaa ttccaatttc cattattatt ccctattaca
   114601 aaaatttatg gacatatatc aagactaaaa aattggacaa aaaaaaagaa gtactttatt
   114661 ttgatatcaa tcatcggatg tcccataact ttgcctaata aaaaaagaac taggtatttt
   114721 tgtttgttta ttcagaataa ttaacgagtt taattcggga ctgattgatt atgttctatt
   114781 ctaataaatg gcatttaata accaattact agaaaagaaa aaagaaaaag attcaagttt
   114841 tttattaggt aggtaagggt tcttaagctt gttcgatatg tattttttat gtacaaatgg
   114901 aacatcccaa aaagagacag agatagaaat agaaaggtat cacaaataac tccgaaatac
   114961 aaattatttt gcctcagata ttgtatggaa taggaattga aaaaaaaaag atttgtttta
   115021 aacaatagat gtctttcaca tccaattttt gcaatgaata actttttatt ttttgaatgg
   115081 cagttccaaa aaaacgtagt tctatattaa aaaaacgtat tcgtaaaaat atttggaaaa
   115141 aagggggata ttgggcagcg ctgaaagctt tttcgttagc gaaatccctt tcgaccggga
   115201 attcaaaaag ttttttgtac gacaaataat taataaaacg ttggaataat tggaatccgc
   115261 atccacctga ctccaaaaac gagccaattt agtttcgaat ttagattcaa ttttttaata
   115321 tagaatagaa aaatagaagt aaaaaaaata gaaatagaaa aagtaagtaa taaataatga
   115381 tttctattgt cctactgttt tgaaccaatc gatttggcta ctgaatcggt actttttttt
   115441 atttgaaaaa aaaagaataa aaaattgaga gttttgcctt tatttgtatt tgaatatgct
   115501 tttcattccc gggatgggga ttcttaattt cccgatcacc cacccactta taaataagac
   115561 aataataaag gttttatttt gtcttttctt tttttttttt cttttatgtt tctccctttc
   115621 tatttcaatt tatgctatag aatagcataa attgaaatct ttagacaaaa gcaatgagtt
   115681 gttgaaacta attattaatt atattttttt ttactttctg aatcatcact ccaagtgaga
   115741 atgagaaaag cgtctttcgc catttcggcg tatttctaat ttctatacga atagtatgca
   115801 atttataagt aataaaaaaa tcctatgttt gaaagggagg atcgatctaa aaatatcgat
   115861 ttttagaatt cggatttaga aatcaatttt tgaagtagga caatagaaat cgaaattctt
   115921 ttatataata tgtatagctc aatacctaat tggtttgata aaccctaaga caaattcata
   115981 ctgaaaaaaa cctaacgatt atcacaagac aaaagctatg caaattaaat aaaatttttt
   116041 gaattgttgg atattatgct taaattgtga tcgtgatcca taaaaaagaa aaagaatatg
   116101 ttattgttaa gttaaataaa actgaaacct taaataacta aataaaacga taaaaaagag
   116161 actgttgaat gcttcctaaa aataaaaagt atttcattga aactttctct ttcactttca
   116221 atctcgacga ttaaataaaa ataagttatt attatttcta gcaagccgct atggtgaaat
   116281 cggtagacac gctgctctta ggaagcagtg ctagagcatc tcggttcgaa tccgagtggc
   116341 ggcataacat cttctaaaag atatataaaa gccctataat gaattgaatt tccgatttcc
   116401 attccgtata ctcgagagac tttcactttt tacttttaat ttcatttttt aattatgata
   116461 ttttcaactt tagaacatat attaactcat atatcatttt cggtcatttc aattggaatt
   116521 acaattcatt taataacctt attagtcgat gaaatcgtag gactatatga ttcatcagaa
   116581 aaggggatga tagctaccct tttctgtcta acaggattat tagtaattcg ttggatttat
   116641 tcggggcatt tcccattaag tgatttatat gaatcattaa tctttctgtc atggagtttc
   116701 tccgttattc ataggatttt aaaacataaa aatcatttaa gcgcaataac cgcgccaagt
   116761 gctattttta cccaaggctt tgcaacttcg tgtttgttaa ccaaaatgca tcaatccgga
   116821 atattagtgc ccgctctaca agttcagtgg ttaatgatgc acgtaagtat gatggtattc
   116881 ggctatgcag ctcttttatg cggatcatta ttatccacag ctcttctagt cattacattt
   116941 cgaaaagcga taagggtttt tggtaaaagc aataaattat taaatggaac tgtaactgag
   117001 tcattttcct tcggtgaaat acaatacatg aatgcaaaaa caaatgtttt actaaatact
   117061 tatttttttt ctgctagaaa ttattacagg tatcaattga ttcaacaatt ggatcattgg
   117121 agttatcata ttattagtct aggatttctc tttttaacca taggtattct ttcgggcgca
   117181 gtatgggcta atgaggcatg gggatcgtat tggaattggg atccaaagga aacttgggca
   117241 tttattactt ggactatatt cgggatttat ttccatactc gaacaaataa aaaatcggaa
   117301 ggttttaatt ccgcaattgt ggcttcgatg ggctttgtta taatctggat atgttatttc
   117361 ggggtcaatc tattaggaat agggttacat agttatggtt catttaatta acaattcaca
   117421 tctaattgaa ttgcaaattg aagaaaagaa agggcctgat gaagacaaac ataggacagc
   117481 gcatatatag aaacgaaact gagtggaaac cgccgagaac cttttgaatc actccactac
   117541 ttgatactac ttgattcaaa aggttctcac aaacgccaaa ggggtttggt tacaattcaa
   117601 ttttttttct ttttttattc atgaaaattc tctataaaaa aattagatag aatagcttcg
   117661 accttgtcca ctgatagtga cagaacgaaa tccggataaa taccaatacc aagtacgggt
   117721 agaagaatag agatcaaaac aaataattcc cgtggtccag aatcaaaaaa ataagagttt
   117781 acgccattaa atagcttgta cccataaaac atttgccgta acatagataa tgaataaata
   117841 ggagttaata tcattccaat tgccattaca aaagtaatca gtatttttgc tattaaaaaa
   117901 tatttttggc tagtaattat tccaaaaaag actatcaatt ccgcaacaaa accactcatg
   117961 cccggtaatg caagggaagc cattgataag atactaaata gcgtgaatat ctttggaatt
   118021 ggtatagcga gtccgcccat ttcgtcgaga taaccatgac gtattctatc ataactcgtt
   118081 cctgctaaga aaaaaagtgc agcgctaata aacccatgag aaattatttg taaaatggct
   118141 ccgctgagtc ctgtatcagt tatcgagcca attcctataa ttatgaaacc catatgagat
   118201 acagaggaat aggcgattct tttttttaaa ttgcgttggc caggagatgt taaagctgca
   118261 taaattattt gcattgtacc tactatgatt aaccagggag aaaatagaga atgagcgtgc
   118321 ggtaatagtt ccatattgat ccgaaccaag ccatatgctc ccatttttaa taagattccg
   118381 gccagaagca tacaagtact gtaatgggcc tccccatggg tgtctggtaa ccatgtatgt
   118441 aagggtataa tcggtgattt gacagcaaaa gcaataagaa atccaatata gaatagtatt
   118501 tccagtgcca cgggatacga tcgattagct aatatttcca aatttaatgt tggttcattg
   118561 gaaccatata aaccgatacc caaaactcct attaatagaa aaacggaacc tcctgcagtg
   118621 tacaaaataa actttgtagc tgaataaaga cgtttctttc caccccatgc tgatagaagt
   118681 agataaacag gaattaattc taattcccac atgataaaaa aaagtaaaag gtcacgagaa
   118741 gcaaatgatc ctatttgacc gctatacatt gctaacatca ggaaatagaa taatcgggaa
   118801 ttccgagtaa ctggccaagc cgctaacgta gctaaagtgg tgataaatcc cgtcaataaa
   118861 atgggtccta gggaaagtcc atctattccc aatctccagt aaaaaccaaa aaaattgatc
   118921 catttataat cctctgcgag ttgtattaat ggatcgtcca attcgaaatg ataacagaag
   118981 gcataggtcg ttagaaggag ttctagcacg catatatata tagtataccc cctggtcacc
   119041 ttatttcctc tatgagggag aaagaaaatg aaaaaacccg tggctatcgg aaaaactaca
   119101 attattgtta accaaggaaa aaagttcgtg gtaaaggcaa gatacactcg aaccagacaa
   119161 aaccgtgctc gaaaaataga atatatattc ttaatttttt ttttattttt cgagtacggg
   119221 tttttgtcgg taatcagtaa gtcaaaaaaa atggattcaa aatggattca agtggggttt
   119281 tggggaacgt atcaatatca ataagctaga cccatgcttc gagttgtttc atgccataaa
   119341 taaactcgaa cactcaagaa atccgttgga caggcggatt cacatctctt acaaccaaca
   119401 caatcctccg ttcttggagc agaagcaatt tgtttagctt tacatccgtc ccagggtatc
   119461 atttctaata catccgtggg acatgctcgg acacattgag tacaccctat acatgtatca
   119521 taaatcttta ctgaatgtga cattgaatct atcaatttct gaattcataa attttgatct
   119581 agtaattttg gaaatgaatc atatattgaa acaccagatc aatcaacgat ttaccagaat
   119641 tttggaatca atccatttct ggatcaactg ataagaggga acaaagatac tttgattttt
   119701 tacgttttcg ccaatatgat cgaggttagg acgtattata gatgctaatt cgaattgatg
   119761 aatattctga ttttgaaata ctattttatt tattcaacaa agtcgattga ttgatacgaa
   119821 tcgattttct gttacgataa attgacgaaa caatagctga tccgatagct gcttcagcgg
   119881 ctgcaatagc tataacaaaa attgagaaaa tatctccttt taattgccta ctatcaaaaa
   119941 aatcggaaaa tgttacaaaa tttatattaa ccgcatttag tataagttca agacacatca
   120001 gggcccggac aatatttcgg ctcgtgatca atccatagat accaatagaa aataaataag
   120061 cactcaaaat aagtacatgc tcgagcatca ttgaccaact ccgtaccaat ttcgattcat
   120121 ttcaatatga acaataagtc aagtgatttg attgcttata atctaacaag tatagaacaa
   120181 aagaatatat tgctaataga tcgaatcaaa aaacttctat ttgatttata catgaaacgg
   120241 tattcaaata gaattgaagg caagtagatg tgataacaca gaaaagttga atttggattg
   120301 ctgttgctag ttataaagat tttttactga cgagctacgg caattgcacc tatcaaagca
   120361 actaaaagaa ttatcgaaat gagttcaaat ggaagaaaaa agtcggttga taaatgaatt
   120421 ccaatttgtt gactattact tatcaaatct tgctctataa tctggttgga tcgcgtagtc
   120481 caaataatcc cgtaccacga cgtatctaga atagtagtga gaaaggacaa aaaaatactt
   120541 gtacaaacca gagaagtaac tccatcccca atagtccaaa gattcaaatg aaaatcgttg
   120601 gaatagtctg aaccattcat gaacattaca gcaaatatga ttaaaacatt tacagctcct
   120661 acataaataa ggagctgtgc agcagctaca aaaggcgaat ttgatagaat atagaataag
   120721 gatatacaaa taagaacgaa tcccaatgaa aaggcagaat aaatcgggtt ggtaagtaat
   120781 accactccca gacctcctaa tataagaccc gatcctagaa aaactaaaag aaaatcatgt
   120841 attggtccag ccaaatccat tatattaaaa taagagataa ataaatcgaa attttttttc
   120901 atgaccttat tgaaccgacc aggcaatttt tttttatgag gcattcccga ttaaattcaa
   120961 ttcaaatcta ataggtgtga attgatgtgg gtacagttat tggatcaatt tagttctttt
   121021 ctttattgga aatggcagtt ggaaattgaa agtctatatt tcgaaaaaat tgtggatata
   121081 ttaacagact ttcaatacaa attaatttgt acttctcata atccaatcta tagttgggat
   121141 ttgtaccaaa caaagagaaa gaccttattc ctttatacca acacggaacc ctagtaattt
   121201 ccaataataa agagatttac ccgttttttc tttgagacga attcaaaact gttcgaattg
   121261 taaaatcgtc aattactgac atcggtaaac gacctaaagc aatttgattg taattcaatt
   121321 cgtgacggtc gtaagtagca agttcatatt cttcagtcat tgataaacaa tttgttggac
   121381 aatactcaac gcagttacca caaaaaatac aaattccgaa atcaatactg taattaagca
   121441 atcgtttctt tcgaatatcg gtttccaatt tccaatcaac aacaggcaga tctataggac
   121501 atacacgaac acatacttca caagcaatac atttatcaaa ttcaaaatgg attcgaccgc
   121561 ggaaacgctc cgatgttatt aatttttcat aaggatattg aatagttaca gggaaacgat
   121621 ttgcttggga taaggtaatc atgaaacttt gaccaatgta ccttgcagct cgtactgttt
   121681 gttgaccata attcatgaac ccggttacca tagggaacat atcgggaata tctatgaata
   121741 aattttttct ttctcttgtt tgaggtaagc cgtgaatata gtatcctttt ttttttgttt
   121801 acagtgaaag gagttgggaa gaggttgtta ataataaatt accgagagaa atgggtaaaa
   121861 gaaatttcca gccaagattt aataattggt ccattcttag tctaggtaaa gtccatcttg
   121921 ttgtgataga aatgaacaag aacaaataag ttttagctaa tgtaataaag ataccaattg
   121981 tcgttccaaa gattccatct gctttattta tttcaaataa ctcaggaaca aatatgtacg
   122041 gaattgaaag attccaaccg cccaagtaaa gaaccgttac aaataatgag gaaactaata
   122101 aatttagata ggaagcaacg taaaataaac caaatttgat ccccgaatat tcggtttgat
   122161 agcctgctac taattcttct tctgcttctg gtaaatcaaa gggtaatctt tcacattctg
   122221 ctagggaaga aattagaaaa acgataaacc ctataggttg acgccacaaa ttccaccccc
   122281 aaaaaccata ttttgattgc gccccgacta tatcaactgt acttgaacta ttagataatc
   122341 atagtaggtg ataacattac tgttcccatc gctattacaa aaccgtacat gagattttca
   122401 cctcatacgg ctcctcaggg ccacaaataa atgtaaggac cgggcaagta ttcgttatct
   122461 tgatatggtt atagcataga tagactcgtg gaaggtcccc aattatacca atggaattct
   122521 gtctgctata agaataaatc aaaaagcatt tctgaattga tctcatcctt caactttttt
   122581 ggggtgagta ataacttaat aaatccttca ataaaatact ctttgtagaa atatctattg
   122641 atatttcgag ccatcgtttt attttcgatt atgaaaaaaa aattagacat tacattagtt
   122701 catgaatcat gacacaattt ttctttctat gaagatagga aagaaataag aaaaaaatag
   122761 cttttctttt tattgtaatt ttcttttttt ttctattttt ttgttcctct tcttctttct
   122821 gagaaaaagg gggcctcaaa aaagtaaagg attatttcgt tcctgatagt aatttcttta
   122881 attgggggat aggagcatac tctgaatcgg aattgtgggg agtacggcct gatcatttct
   122941 accaacttaa agccccaatt agtatccttt ttatgttatg cagacgtatc tttttcgtta
   123001 atttacataa tctccattac taattctttg tgtgtatttt agtgttcctt attatccacc
   123061 catttttttt tcaatccccc gttcgttaat atatgtattg taatacattc aaacatatag
   123121 tgaaaactcc atacggttga cttttgagcc cgcttcaagc taggatgacc aatcaactaa
   123181 tcttggggta aagggcatct tccgcttttg tttactttca cttaactctt gtacatagga
   123241 aatgagactc aatctgcttt tactgcgaat ttagaagttg ttttctttca ctcatatata
   123301 actatctaat ttttttatta acctaaagaa taaataaatg aataaaaaaa aaatgcggat
   123361 atccattaaa tttctttttt ttttctagaa ggaaaagaaa ggcttatatt ttagcgaatc
   123421 gcacgtagag atattgataa aacacataaa gttaatggta tttcataact aatcgattga
   123481 gcagcagctc gcagaccacc taaaaacgaa tatttattat ttgatccata tcctgacata
   123541 agaagtccaa taggagcaat acttgaaacg gcaatccata aaaaaatacc aatattgaga
   123601 tcagctaaaa taaggtgata actaaaagga attactgaat aacttagtag aattgatatg
   123661 actgctatag atggtccaat actgaagaaa cgagtatttc ctctagctgg aagaagattc
   123721 tctttgaaaa gtagttttgt tccatctgct aaagcttgaa gaattccgaa agggctggcg
   123781 tattcagggc caatacgttg ttgtattcct gcagatattt ctctttctaa ccacacaatt
   123841 actagtacac ctattgtgat tcctaataca agagtcaaaa taggggcaaa cacccgtatg
   123901 gtcccataga gctcttttaa ggattccaat cgggaaaaag aattaatatc ttgtacttct
   123961 gttgtatcaa ctatcatttc aacgatcaac ttctcccata atgatatcta tactacctag
   124021 tatcgtcata atatccgcca atttcattct tttaactaac tgaggaagaa tttgcaaatt
   124081 gataaaaccc ggtgggcgaa ttttccatcg ccaaggaaaa ctactttgat ctcctatcag
   124141 aaaaattccc aattcccctt ttggggcttc gactctcaca taaagttctt gtttcggtaa
   124201 ttcaaaagta ggagaaggtt ttttactaat gaatcggtct tcaaaatcat tccattctgg
   124261 atcgctttct ctagcaaagc atcggatttc taaattctca tagggccccc ccggaattcc
   124321 ttccaaagcc tgttgaataa tttttacgga ttctgtcatt tcaccgattc ggactaaata
   124381 acgagctaat gaatctcctt ctttttgcca ctggacttcc caatcaaatt cgtcgtaaca
   124441 ctcataatga tccactttac gaagatccca ttctattcca gacgctcgta gcattggtcc
   124501 tgataaaccc caatttattg cttcttctcc accaaaaatg cctactcctt caactcgttc
   124561 taaaaagaca gggtttcgtg taataagttt ttgatattca acaacccccg ttaaaaaata
   124621 atcacagaaa tccaaacatt tctctatcca gccatggggt aaatcggccg ctatccctcc
   124681 gatacgaaaa taattatgca tcattctcat accggtggca gcttcgaata gatcatatac
   124741 taattctctt tctctgaaaa tatagaagaa gggagtctgt gcaccaatat ctgccataaa
   124801 agggccgagc cataacagat gagaggctat acgactcaac tccaacataa ttactctgat
   124861 atagctggcc cttttaggta cttgaatatt tcccaactgt tctggtccat ttacagttat
   124921 tgcttctgtg aacatagtag ctaaataatc ccaacgtgtt acataaggca gatattgtat
   124981 aattgttcgg ttttccgcaa ttttttccat ccctctgtgt aaataaccca atatcggttc
   125041 acagtcaata acatcttcgc catcgagagt aacgatgaga cgaagaacac catgcattga
   125101 tgggtggtga ggtcccatat ttactctcat aaggtctttt cctgtagcta gtatactcat
   125161 aggtttttcc tcgattcatt cttacatgaa ttgttgaaaa caaaaagaag ttatcaagat
   125221 tcaaaatcta ataaatcaaa taattcaaaa taattataat tcaaaattct ttttttcaaa
   125281 ttaacggttt tttgactccc ggatattcaa ctgactaatt aattctttat aacgtactct
   125341 atttttcttt gacaaataag aaagtagccg ttggcgtttt tccagaactt tccgtaaacc
   125401 cctctgagat aaatagtcct ttctgtgcaa ttccaaatgg gaagtaagtc gttgtatctt
   125461 attagtgaaa cttaatactt gaaattcaac agacccgcag ttttcttttt ttttttcttg
   125521 aaaagtaact gagatgaatg aattttttac cataaaacga aatcctcttt tccctttctt
   125581 ttaatatgaa atttactgat cagtaataat aatgttagtc atttgaattg aatatacaca
   125641 atcatcttaa agccgttatg aacttccgat aaaatcaatc aacaatcaat cccattttca
   125701 atttgattag ggataaaaaa ggatggtata tttcttcaaa agagaaaaag cgagacctca
   125761 aaaaaattat gttaattcat ttatagatct aaccaatccg tatgtcctta aagcggtatc
   125821 ctgtatcata atggaatgta agacaaggca tgtgtccatc tctttgtttt catataccag
   125881 gtatggtacg tatggtacgc gatcgataag aaaaacgtac tagtaacaaa tttgcaatcg
   125941 tggatacata tgtatcctta tcatactgaa acgactgcca ttattggtat taaaccaata
   126001 gcgattcata caaactaaat cttctaatcg ataattgggc caaagaaaga actttaattt
   126061 aattagtttc tttttctctc tagcaagatc tttgccttta tctaaaacgt gacccccctt
   126121 ttttacgtta ttacaaaatt ttacgttatt acaaaatacg gaatttctct gaataccatt
   126181 ttgattcttc caatcgaaac aaatcagagt tctcaattct ctacgacggt tagggaataa
   126241 aatattttca ggaacaagca aatcataatt ccttttgtct ctatttccag tcattctttg
   126301 atgtcttgca atggattcat aatttttttt tttatgaaca tagctttttt ctcggtatct
   126361 tttagtaatt tggcgcttat tcttatgaac caatgaaata cctacgattt gatatataaa
   126421 aaactgtcca tcgtttttta cagacagacg aagcggttcg ataataaata ttcccccttt
   126481 caccaattct gtaagagtga aatccttatg aatcatcaaa atatccagac ccatttctcc
   126541 cccttgaata gaggatatag caatttctct tggatttatc agtcgaagca ggagacaata
   126601 gatcttgata ttatttatta ttctttgatt taaaaaagaa tcccatctca actgaaaatg
   126661 caaatacttt tttaggaaga aataaagttc tgcttctgtg ttgttcttgt attgtttttt
   126721 cgttctacgt tttttgatgt cggatcccga agaatttgct tcaacatctt tttcttggtt
   126781 tgagagaact gacccaagac ttacttggtt ttgtgcatcc gagcgaggat tcccttggtc
   126841 tgggggttct ttttcttctt tacttctatt gtataattca agagagtttt tttgattcga
   126901 tgatataaaa agatcttcct ttttctttcg agttattttt ttattcccat tttcatttcc
   126961 attaaaactg aaaagaagta atttgattgg tatgatccac ggtttttttt tatatgcatt
   127021 aaaaaatagc actaattctc ggaagaacca aagctccaga tttgatatag gacaacttag
   127081 tattgcttca ttcattccca tccaatcaaa aaagaacttt ttttgattgg atagtttaat
   127141 ttcttcatct tcatgaattg taagataaaa aagaactttc ttattaattt catcaattat
   127201 ttgatactta tcagccccaa tcttagtatt tggattcctg ttggtaccaa tatcaaccca
   127261 gacttcaata tcaaccttat ttctaagaca aaaatcgaga attctccaat caaaatattt
   127321 tctatccgaa aatttatcca tatccataat atcatcctct tctagataat tattaatagg
   127381 gatacctccc aacatatcaa ataatttgcc ttcccttatg ttggaattag aaaagatttc
   127441 ttctttatta tttacttgga ataatgattt atgaatatac gagtctttct tatcttcata
   127501 attaatagat ttatatgata aaagatcata tctatagtgt tttttaaaat tatctttttg
   127561 attctgtaat ggattcgctt caaaaaaatt ttgtttgtcg gaatgagtta atctattttt
   127621 ttcatatgaa ccctttttgt ttaaatcttt cttttgagcc atactgtgtt gattggctct
   127681 atttcgccat ttttgtggta ctaatatagg ccatcttatc cgagataaat cggattgata
   127741 tagataatgc ccctttaacc agtttttcca ttgattcatt tcaaaattcc aaaaagattc
   127801 atgtcttaat tcgtaatgaa atattccttg ttttttaaaa taatctttta tttccttctt
   127861 aataaaaagg gatgttccat catattcaaa gacaaatctt aaattagaaa agggaataag
   127921 ttgggtttgt gataatttgt aaaatacata tgcttgtgat tgtgagaaaa aagagaaatc
   127981 ataagaaatc tttgaattct tattactaac cttagaaagt gattttttta tagtcgaaat
   128041 aaagtgaatt tcatttttac ttgttttatt aattctttcc tgatttgttt cattattgtg
   128101 gatatttttc tcaataattt ggattttttt tggtgattca aaaaaaaaaa ttgcattgat
   128161 tcttggaata ttgacaatag ctagaaaaat ttttatgtat atcctttcaa tgaaaaattt
   128221 tataaaaaaa tacgatttac caattaatcg agtatttctt ttttttaata tttgccaaat
   128281 ccttttggac gctcctaata ttttaggacg ataacttgtt ttgttcgaac taatatttat
   128341 tttgtaagtt agctgttttt ttttcttttc ttttgtcatt ttttctattt tcttttttat
   128401 tatgtttgtt cgattagtca gatcttttat ttttttttcg ggcagtgcta aatctgtcca
   128461 atccatagat cgaatttgaa tggacgattc gtgaatcatc tgattactca ttatcaaatc
   128521 ttttttatct tcaccaaatt catctatttc tcgcaatcta aataatggaa tttggtttgt
   128581 ttttgaaagt tcttttactg ttagtaaaag aattcttttg atgacccatc tttttgtttc
   128641 ttttgcgatt tgttgaaaaa tttttgttct ttcttttaaa actcttaaag actttgtttt
   128701 caattgtcta attttttttt ttagttcttt gaaaatgggt ttaaaaaatg aaggtctttt
   128761 tcggggagga ccaaaaggca attccgcttc cattccccaa actgttaaaa aacaaaaatc
   128821 gttgtttttt tgtccccttt tttttttcat tgcatcttta tgagggaatt gtagcttaga
   128881 tttgtgccag ggtttcaggc aaaaaggaaa taggatcttt atctgaatac cctctgttaa
   128941 ccagtttttc ggaaattctc gttcagataa ttgaacaccg ttatgggtgc attttacata
   129001 catttcccta ttccaatcct ttaaatcctc ggaccattcg ggaatttgaa ataatagcat
   129061 gcgagcaata tttttagcta ttatcagtga aggtaatata atatattttc taagaatcga
   129121 ttgagttaat aatacaaaac ttctgagtac ttgagcaaaa aaaaatgtat tccagatttc
   129181 tgctatgggt atctctgttt tttcttttct tttgtatttt tctcttttgt cctcctcttg
   129241 gttatcgatt ttttttttct tttcaatttt agaatcagaa agttttttgt ctttttgttt
   129301 ccacatccaa tttttgaaaa ttactttcat cagttcggaa atatcaaaag aaaaaaaaaa
   129361 aggtttgtct agcctgtcca aaaaaagcgg ggaatgtaca tttgcttcaa acagctccca
   129421 agtaatagtt ttacgtcttt gtgcgcgcat ggagcctttg attagacctc gacgaaaatc
   129481 cgattgttgt gaataatggg tcaaattcac tttctttgct tgcttaggac tcttagtata
   129541 tttggtatta atatacgtag aggtatttgg ctttggctgg ttatcagtaa aaataactac
   129601 atgtttgaac tttcttgaac gaattgcccc tgctacggtt tcgcccctgt ttttcttttt
   129661 ttgtcttaaa ccagtaattg agttgtatga ccagcgagga acttttttac taatttcttt
   129721 tattccaata gagttttttc taattctttg gtcgttggga tccgttataa ctacatcaaa
   129781 caaaattttt aaaattagta ttcgatcttc tgaatcaatt ttttcttgtg tgtgttctgg
   129841 aaataaagaa cgtacttttt ttgttgaaaa taattttata caaaacctat ctagtgtctg
   129901 ctcaaattcg ggataattct taataagaag aagaccatga attttattta tccaaaacgt
   129961 ccttatgttc ttttggctag aagtttcatt tagcgttagg ggtgaaaaaa aaaaatcgat
   130021 tcttccacga taaggtccat gcaaaaaagg atcatatttt ttaggtaagt agtcttgttt
   130081 agtcttatca ttacacaatt gagtcctttt ttcaagtaca ttcagagtac tagatccttt
   130141 atctaaaact tggattctat tcattaactc cctgtttaag ttattttttt tttcattttt
   130201 ttcattggtg taactccaat tattatacaa ttcatcagag gatagttttt cttttgttaa
   130261 aaaagacatc ttttgttgta tcatttcaaa aaaagttgac aaacttgctg gatacgtaaa
   130321 agagatcctt tcttttccat cgctttgaca tgtataaaaa aaaaagtgtg acatttcatt
   130381 tcttacaaca ttaataaatc gattatttct tttctttttt ttatatcgaa atgggcgatt
   130441 ccattgttta tagtcgaaaa gaagagtcgc gagaggtttc tcaaaccata ataaatattt
   130501 ctcttctttt tctttaaata tttctaactt cgaattttct tgattcccat ccggatcctc
   130561 cttttcttcc aaaaaaaggg aaggagaagg atcttcttcg gtggatacct cttgttcctg
   130621 tttagtcccc ctcctttcga aagttgtttc tatttctaca tctgtttctt cctccctttc
   130681 ttccgtttct gaggtttctt tcactttcag tttcttagta aaaatgggtg acggtattct
   130741 gcctaaatag tagatacagg taataaataa gagaatacta tagattcgag ccatagaatt
   130801 tctcaattct gacacaaggt acttattaga tcgaataagt acattagacc taatagaatt
   130861 cttttgctgt atccaaacta ataccaatcc aacccatttc atgaataaaa tgtgaccaat
   130921 taaccaacca acaaaactac ttgttacaaa taacatcttg ttgttgcatc gaaacatata
   130981 aatgttgact aatctggcta acattgaact tggtaaaatg aaatggttga ataattgaaa
   131041 aatgagatta ttcaggaata cacattgaat gctaagatta cgcattgaat ttctggtagt
   131101 agatccataa tcaaaagagt gtttgtgatt gttccagaag aaatgaaaca aaagatacgg
   131161 tagagctagg acagttattg tatgaggtct acccaatgct agatgcagag gcgcataata
   131221 gatcgatatg aacatcatga gctgtcccgc aataaaacca gttgttgccg ataccttctt
   131281 ctcggttcct tcttccataa cccgagctcg gagaagtaag agataagagg gccctatgga
   131341 gaatgtggtc agaaatccat aatagagtcc gaccacaacg accgaattga ttatcttcat
   131401 gcataaggat actagattac ctagtataaa agattgaaaa atcatcacaa acctcccttt
   131461 tttcttttct atttcaattt ctggattatt atatgatgat ttttgaactt tccatatata
   131521 gaaatagaaa cagatagact agaaacgaca tctcttatat caattcttat gtcaatgaca
   131581 ccaaagggat attaaatgaa tggaattggg atatggatgg aatataatga aatagagcca
   131641 ctttgtggtt ccctatgaaa cggggcatgg gacggagcca ctacgaagaa gttcggggag
   131701 ttacgaagga aacttcgagt tcatattggt catgggttga gaacgggaat tgaactctat
   131761 gagatagaat ctcccgctgt tcctcagtag ctcagtggta gagcggtcgg ctgttaactg
   131821 actggtcgta ggttcgaatc ctacttgggg agatttgatt cattccgaat taaagaattc
   131881 agaatgtcag aatgaaaggg ttcgctttga ccgttaaaag taggtaaccc gttccctgtg
   131941 tctttgtttc tattgcattc tatctcatcg tatcacattc tgttctgcga tatttgagaa
   132001 taaccgtcaa tacctcggtg taggtccggg ataatccttt gttccgtagt ccgggggcta
   132061 tttccaatta gccaattaag aattctcaga tgtactagta ctagcaagtg catcaaagat
   132121 gcagtaatcg attctcccga gaggccacaa ttaccgcgag caaacatatt aatgacaagg
   132181 aacacatttt tgctatgcta ctaatacttg ctctgctatt ctgcttcggg ccgggcatac
   132241 tttatttaaa aaaccatgaa tggtaaataa aaaaaaagaa aaagtaaggc tactccattt
   132301 cgacaaaaga cccacaccca agttccatag ctttgggtcc gctatcccga tcatgatttt
   132361 cctaccccca gagggaaggg tccttccctt ttgggccggt tgtgggcgag gagggattcg
   132421 aacccccgac accgtggttc gtagccacgt gctctaatcc tctgagctac aggccccgcc
   132481 ccgtctccac tggatctgtt cccggaagta ccctaaaaaa aaggaacctt tcctctcctc
   132541 agccatttcg ggttaagaag atgtgaaagc acctttctct ctataagaac acggtgcgtt
   132601 actaggtgtg aagtggggga gaagggattt cataattggg gttttgaata agacgacttt
   132661 tgcatttttc attttttttt tttcatattg caaagggaat aagaacgaga ggcgttaagc
   132721 tttttatcat cctggcgtcg agctattttt ccgcaggacc tcccctacag tatcgtcacc
   132781 gcagtagagt ttaaccacca agttcgggat ggattggtgt ggttcctcta cgcctaggac
   132841 accagaatat cgaaccatga acgaagaaag gcatgcgaga aaagcatatt ggctagtgat
   132901 tgtgaggccc caattcttga ctggagggga cgccaaaggc ctctgccctt ccatccgata
   132961 gagagggagg gcagagcttt tggttttttc atgttgtcaa agagttgaac aatgaaaata
   133021 gatggcgagt gcctgatcga attgatcggg tcatgtagga acaaggttca agtctaccgg
   133081 tctgttagga tgcctcagct gcatacatca ctgcacttcc acttgacacc tatcgtaatg
   133141 ataaacggct cgtctcgccg tgaccttctc ttgaattctc aaaacttctg tcgctccatc
   133201 cccgcagggg cagagaaccc gtcgctgtct cggctgtgct accagaggct ctggggaagt
   133261 cggaatagga gagcactcat cttggggtgg gcttactact tagatgcttt cagcagttat
   133321 ccgctccgca cttggctacc cagcgtttac cgtgggcacg ataactggta caccagaggt
   133381 gcgtccttcc cggtcctctc gtactaggga aaggtcctct caatgctcta acgcccacac
   133441 cggatatgga ccgaactgtc tcacgacgtt ctgaacccag ctcacgtacc gctttaatgg
   133501 gcgaacagcc caacccttgg aacatactac agccccaggt ggcgaagagc cgacatcgag
   133561 gtgccaaacc ttcccgtcga tgtgagctct tggggaagat cagcctgtta tccctagagt
   133621 aacttttatc cgttgagcga cggcccttcc actcggcacc gtcggatcac taaggccgac
   133681 tttcgtccct gctcgacggg tgggtcttgc agtcaagctc ccttctgcct ttgcactcga
   133741 gggccaatct ccgtccggcc cgaggaaacc tttgcacgcc tccgttacct tttgggaggc
   133801 ctacgcccca tagaaactgt ctacctgaga ctgtcccttg gcccgtaggt cctgacacaa
   133861 ggttagaatt ctagctcttc cagagtggta tctcactgat ggctcgggcc cccccggaag
   133921 gaggccttct tcgccttcca cctaagctgc gcaggaaaag cccaaagcca atcccaggga
   133981 acagtgaagc ttcatagggt ctttctgtcc aggtgcaggt agtccgcatc ttcacagaca
   134041 tgtctatttc accgagcctc tctccgagac agtgcccaga tcgttacgcc tttcgtgcgg
   134101 gtcggaactt acccgacaag gaatttcgct accttaggac cgttatagtt acggccgccg
   134161 ttcaccgggg cttcggtcgc cggctcccct gtcatcaggt caccaacttc cttgaccttc
   134221 cggcactggg caggcgtcag cccccataca tggtcttacg actttgcgga gacctgtgtt
   134281 tttggtaaac agtcgcccgg gcctggtcac tgcgaccccc tttgtgagga ggcacccctt
   134341 ctcccgaagt tacggggcta ttttgccgag ttccttagag agagttgtct cgcgccccta
   134401 ggtattctct acctacccac ctgtgtcggt ttcgggtaca ggtacccttt tgttgaaggt
   134461 cgttcgagct tttcctggga gtatagcatg ggttacttca gcgccgtagc gcctggtact
   134521 cgaacattgg ctcggggcat tttctctacc ccttcttacc ctgaaaaagc aggggcacct
   134581 tgcgtccttg aaccgataac catctttcgg ctaacctagc ctcctccgtc cctcgggacc
   134641 aacaaggggt agtacaggaa tattcacctg ttgtccatcg actacgcctt tcggcctgat
   134701 cttaggccct gactcaccct ccgtggacga accttgcgga ggaacccttg ggttttcggg
   134761 gcattggatt ctcaccaatg tttgcgttac tcaagccgac attctcgctt ccgcttcgtc
   134821 caccgccgct cgcgcgggtg cttccctcta aggcggaacg ctcccctacc gatgcatttt
   134881 tacatcccac agcttcggca gatcgcttag ccccgttcat cttcggcgca agagcgctcg
   134941 atcagtgagc tattacgcac tctttcaagg gtggctgctt ctaggcaaac ctcctggctg
   135001 tctctgcacc cctacctcct ttatcactga gcggtcattt aggggcctta gctggtgatc
   135061 cgggctgttt ccctctcgac gatgaagctt atcccccatc gtctcactgg ccgaccttga
   135121 cccctgttat tttgaggtca tatctagtat tcagagtttg cctcgatttg gtaccgctct
   135181 cgcggcccgc accgaaacag tgctttaccc ctagatgtcc agtcaactgc tgcgcctcaa
   135241 cgcatttcgg ggagaaccag ctagctctgg gttcgagtgg catttcaccc ctaaccacaa
   135301 ctcatccgct gattcttcaa catcagtcgg ttcggacctc cacttagttt cacccaagct
   135361 tcatcctggt catggataga tcacccaggt tcgggtccat aagcagtgac aagtgcccta
   135421 tgaagactcg ctttcgctac ggctccggtg ggttccctta accaagccac tgcctatgag
   135481 tcgccggctc attcttcaac aggcacgcgg tcagagccct ggtctcctcc cactgcttgg
   135541 gagcttacgg tttcatgttc tatttcactc cccgatgggg gttcttttca cccttccctc
   135601 acggtactac ttcgctatcg gtcacccagg agtatttagc cttgcaaggt ggtccttgct
   135661 gattcacacg ggattccacg tgccccatgc tactcgggtc agagcgtaag ctagtgatgc
   135721 tttcggctac tggactctcg ccatctaggg tgcagcactc caccgcttcg cctagcagca
   135781 cgacgcttgt attgctctcc cacaaccccg ttttcacggt ttaggctgct cccatttcgc
   135841 tcgccgctac tacgggaatc gcttttgctt tcttttcctc tggctactaa gatgtttcag
   135901 ttcgccaggt tgtctcttgc ctgcccatgg attcagcagc agttcgaaag gttgacctat
   135961 tcgggaatct ccggatctac gcttattttc aactccccga agcatttcgt cgcttactac
   136021 gcccttcctc gtctctgggt gcctaggtat ccaccgtaag cctttccttg tttgaacctc
   136081 gcccttaact ttactttaag gctatgccat cctaaggtgc tgctaaatgg aaggatctta
   136141 tcaacgtcca tgaatgataa accatagatc gaactgccga atcggaaaaa ttgggtgcta
   136201 tcatattctt tgtatcggct aagttcacga gttggagata agcggactcg aaccgctgac
   136261 atccgccaca gggtaaacca ccgcctctca ggcccccact gattctacca tagaggccaa
   136321 cgatagacaa taactccccc ccgaacacag cttacaactt tcatcgtact gtgctctcca
   136381 aagagcaact cttctcaaaa tctcaaaaga aaaggtgctg agttggaatc ccattctaac
   136441 taaggattct tgtggttccg gaggatccag ctacaggaga accaggaacg gagggctttc
   136501 cccccttttc cgccccgact ctttggtctt aagaatgctg gttttaagaa tgagtaattg
   136561 cccttctccg acccttactg cccaacctga gagtggacag ctaatgcatt ccacttattg
   136621 agcagggttc tatggtcggt ccgcgacccc tggataccga aggcatcctt ggggtgatct
   136681 cgtagttcct acggggtgga gacgatgggg tcggtccatg gattttcctt ccttttgtcg
   136741 catttcgctc aaagggttga agggagatag tgcatcaagc tgttcgcaag ggccaacttg
   136801 atccccttcc ccggggatcc cagatgaggg aaccctaaga gagccgccga ctccaactac
   136861 cgtccatgta caatccatac tagatctgac caaccgccca tcctacctct tctacattct
   136921 tgacagccca tctttgtctc agtagagtct ttcagtggca tgtttcggtc ctcttcccca
   136981 ttacttagaa aaagtgagcc accggttcag gtacaagata ctatcattac cgcctggaca
   137041 attagacatc caacccgtaa tcgcaacgac ccaattgcaa gagcggagct ctaccaactg
   137101 agctatatcc ccccgagcca agtggagcat gcatgaagga gtcagatgct tcttctattc
   137161 ttttccttgg cgcagctggg ccatcctgga tttgaaccag agacctcgcc cgtgaagtaa
   137221 atcatcgcac ctacggtcca accaattggg agagaatcaa tagattccgt ttcgggagcg
   137281 attcatcctt cccgaacgca gcatacaact ctccgttgta ctgcgctctc caagtgtgct
   137341 tgttcccccc ttcttcctta ccatggcaag tatttgtgaa ataactccga tgagaagaaa
   137401 aaagaaggcg ttaagagacc ctcccggcca accctagaca ctctaagatc ctttttcaaa
   137461 cctgctccca tttcgagtca agagatagat aaatagacac atcccattgc accgatcggg
   137521 ggcattcgta gtgactgagg gggtcgaaga ccaagaagtg agttatttat cagccaagca
   137581 ttcttcttac ggctagatcc aatcccctgg tccctgcgga aaggaaaagg aaaaagaatt
   137641 tgacgttctt cctttcggga agggaggatt aggaaaatcc tattgattgc agctttctcc
   137701 agacctccgg gaaaagtatg aaaaaaaggc tcgaatggta tgatccctcc gtcaccccag
   137761 aatgaaatga aaggggcgat ctcgtagttc ttggtctgtg aagatacgtt gttaggtgct
   137821 ccattttttt ttcccattga ggccgaacct aaacctgtgc tcgagagata gctgtccata
   137881 cactgataag ggatgtatgg attatcgaga agagaggagc cgtggtagtc ccccccggac
   137941 cgcccggatc ccacgagtga atagaaagtt ggatctacat tggatctcac ctgaatcgcc
   138001 ccatctatcc tcctgaggag gagtttggtt tcaaaccccc ggttcgaaca ggagaagtac
   138061 gccatgctaa tgtgccttgg atgatccaca tctcagggtc aggcgctgat gagcacattg
   138121 aactatccat gtggctgaga gccctcacag cccaggcaca acgacgcaat tatcaggggc
   138181 gcgctctacc actgagctaa tagcccggcg tgtgggcctc ccgctggggg cccactatgc
   138241 caaaagcgag agaaacccca tccctctctt tcctttttac gcccccatgt cgccacacgg
   138301 gagggacatg ggggcgtaaa agggggatcc tatcaacttg ttccgaccta ggataataag
   138361 ctcatgggct tggtcttact tcaccgtcga gaaacgaaag aagacttcca tctccaagtt
   138421 taactcaggc gtagctcgct tctttttggg tgtgaagcgg tgtcaaacca aaatacccaa
   138481 caagcattag ctctccctga aaaggaggtg atccagccgc accttccagt acggctacct
   138541 tgttacgact tcactccagt cactagccct gccttcggca cccccctcct tgcggttaag
   138601 gtaacgactt cgggcatggc cagctcccat agtgtgacgg gcggtgtgta caaggcccgg
   138661 gaacgaattc accgccgtat ggctgaccgg cgattactag cgattccggc ttcatgcagg
   138721 cgagttgcag cctgcaatcc gaactgagga cgggtttttg gagttagctc accctcgcgg
   138781 gatcgcgacc ctttgtcccg gccattgtag cacgtgtgtc gcccagggca taaggggcat
   138841 gatgacttga cgtcatcctc accttcctcc ggcttatcac cggcagtctg ctcagggttc
   138901 caaactcaac ggtggcaact aagcacgagg gttgcgctcg ttgcgggact taacccaaca
   138961 ccttacggca cgagctgacg acagccatgc accacctgtg tccgcgttcc cgaaggcacc
   139021 cctctctttc aagaggattc gcggcatgtc aagccctggt aaggttcttc gctttgcatc
   139081 gaattaaacc acatgctcca ccgcttgtgc gggcccccgt caattccttt gagtttcatt
   139141 cttgcgaacg tactccccag gcgggatact taacgcgtta gctacagcac tgcacgggtc
   139201 gatacgcgca gcgcctagta tccatcgttt acggctagga ctactggggt atctaatccc
   139261 attcgctccc ctagctttcg tctctcagtg tcagtgtcgg cccagcagag tgctttcgcc
   139321 gttggtgttc tttccgatct ctacgcattt caccgctcca ccggaaattc cctctgcccc
   139381 taccgtactc cagcttggta gtttccaccg cctgtccagg gttgagccct gggatttgac
   139441 ggcggactta aaaagccacc tacagacgct ttacgcccaa tcattccgga taacgcttgc
   139501 atcctctgta ttaccgcggc tgctggcaca gagttagccg atgcttattc cccagatacc
   139561 gtcattgctt cttctccggg aaaagaagtt cacgacccgt gggccttcta cctccacgcg
   139621 gcattgctcc gtcaggcttt cgcccattgc ggaaaattcc ccactgctgc ctcccgtagg
   139681 agtctgggcc gtgtctcagt cccagtgtgg ctgatcatcc tctcggacca gctactgatc
   139741 atcgccttgg taagctattg cctcaccaac tagctaatca gacgcgagcc cctcctcggg
   139801 cggattcctc cttttgctcc tcagcctacg gggtattagc agccgtttcc agctgttgtt
   139861 cccctcccaa gggcaggttc ttacgcgtta ctcacccgtc cgccactgga aacaccactt
   139921 cccgtccgac ttgcatgtgt taagcatgcc gccagcgttc atcctgagcc aggatcgaac
   139981 tctccatgag attcatagtt gcattactta tagcttcctt gttcgtagac aaagctgatt
   140041 cggaattgtc tttcattcca aggcataact tgtatccatg cgcttcatat tcgcctggag
   140101 ttcgctccca gaaatatagc catccctacc ccctcacgtc aatcccacga gcctcttatc
   140161 cattcttatt cgatcacggc gggggggcaa gtcaaaatag aaaaacccac aactcatatt
   140221 gggtttaggg ataatcaggc tcgaactgat gacttccacc acgtcaaggt gacactctac
   140281 cgctgagtta tatcccttcc ctgcccccac caagaaatag aactgactaa tcctaaggca
   140341 aagggtcgag aaactcaacg ccactattct tgaacaactt ggaaccgggc cttcctttcg
   140401 cactattacg gatacgaaat gaatggaatg ggaaaaattg gattcaattg tcaactgctc
   140461 ctagaaatag gattgactac ggattcgaac catagcacat gctttcataa aaccgtacga
   140521 ttctcccgat ctaaatcaag caggttttac atgaagaagt tctattcgat acgggtagga
   140581 gaagcggtat tcttaaaaaa atagcgaaat cagaaccaag tcaagatgat acggatcaac
   140641 cccttcttct tgcgccaaag atcttaccat ttccgaagga accggagttc catctctttt
   140701 cgatttccat tcaagagttc ttatgtcttt ccacgcccct ttaagacccc gaaaaattga
   140761 caaaacgatt aactacttca tttatgaatt tcatagtaat agaaatacat gtctaccgaa
   140821 acagaatttt gaacttgcta tcctcttgcc tagcaggcaa agatttgcct ccgtggaaaa
   140881 gatgattcat tcgcatgaag atgaaagtcc aactacattg cattgccaga atgcatgttg
   140941 tatatttgaa agaggttgac ctccttgctt ctctcatggt acaatcctct tcccgccgag
   141001 ccccctttct cctcggtcca cagagacaaa atgtaggact ggtgccaaca gttaatcacg
   141061 gaagaaagga ctcactgagc cgggataact aactaatact aatctaatac taatagaatc
   141121 aaaatactaa tagaatagaa aagaactgtc ttttctgtat acttatgtat actttccccg
   141181 gttccgttgc taccgcgggc tttacgcaat cgatcggatc atatagatat cccttcaaca
   141241 caacataggt cgtcgaaagg atctcggaga cccaccaaag cacgaaagcc aggatctttc
   141301 agaaaatgga ttcccattcg aagagtgcat aaccgcatgg ataagctcac actaacccgt
   141361 caatttggga tccaattcgg gattttcctt gggaggtatc gggaaggaat tggaatggaa
   141421 taatatcgat tcatatagat acagaagaaa cggttctcta tggattcaaa tgctgtacct
   141481 atgggatagg gatagagaaa gaggaaaaaa ccgaagattt cacatagtac ttttgatcga
   141541 aaaagaaatc cgatttattt cgtacccttc gctcaatgag aaaatggatc agattcgata
   141601 ggatcaaacc tatgggactt aaggaatgat ggaagggaat aaaataaaaa aaagaaataa
   141661 aaaaagaaaa gagagggaaa aaaaataata aagaaataag taaataaaaa taaagtagaa
   141721 gaacccagat tcaaaatgaa caaattcaaa cttgaaaagg atctttctga ttctcgaaga
   141781 atgaggggca aagggattga tcgagaaaga tctcttgttc ttattataag atcgtgtgat
   141841 tggatccgca gatgtttgtt aaaaagagaa taatcttctc ctttgagaat aatcaaaaaa
   141901 ggaaagtgtt caattggaac atgaaaacgt gactgaattg gtcctagtta ctcttcggga
   141961 cggagtggaa gaagggagga gattatcgaa cgaggaaaag gacccgacga cttcgaaaga
   142021 attgaacgag gagccgtatg aggcgaaaat ctcatgtacg gttctgtaga gtggcagtaa
   142081 gggtgactta tctgtcaact tttccactat cacccccaaa aaaccaaact ctgccttacg
   142141 taaagttgcc agagtacgat taacctctgg gtttgaaatc actgcttata tacctggtat
   142201 tggccataat tcacaagaac attctgtagt cttagtaaga ggggggaggg ttaaagattt
   142261 acccggtgtg agatatcaca ttgttcgagg aaccctagat gctgtcggag taaaggatcg
   142321 tcaacaaggg cgttctagtg cgttgtagat tcttatccaa gacttgtatc atttgatgat
   142381 gccatgtgaa tcgctagaaa catgtgaagt gtatggctaa cccaataacg aaagtttcgt
   142441 aaggggactg gagcaggcta ccgtgagaca aaagatcttc tttctaaaga gattcgattc
   142501 ggaactatta tatgtccaag gtccaatatt gaaataattt cagaagtttt ccctgacttt
   142561 gtccgtgtca acaaacaatt cgaaatgtct cgactttttt agaacaggtc cgggtcaaat
   142621 agcaatgatt cgaagcactt ctttttacac tatttacact atttcggaaa cccaaggact
   142681 caatcgtatg gatatgtaaa atacaggatt tccaatccta gcaggaaagg ggggggaaac
   142741 ggatactcaa tttaaagtga gtaaacagaa ttccatatgt atctatgaga tcgagtatgg
   142801 aattctgtgg aaagccgtat tcgatgaaag tcgtatgtac ggcttggagg gagatctttc
   142861 atatctttcg agatccaccc tacaatatgg ggtcaaaagg ccaaaataaa tgattttagc
   142921 ccttataaaa agaaaactga ttcttgaacc cctttcgcgc tcatgtcacg tcgaggtact
   142981 acagaagaaa aaactgcaaa atccgatcca atttatcgta atcgattagt taacatgttg
   143041 gttaaccgta ttctgaaaca cggaaaaaaa tcattggctt atcaaattat ctatcgagcc
   143101 ttgaaaaaga ttcaacaaaa gacagaaaaa aatccactat ccgttttacg tcaagcaata
   143161 cgtggagtaa ctcccgatat agcagtaaaa gcaagacgtg taggcggatc gactcatcaa
   143221 gttcccattg aaataggatc cgcacaagga aaagcacttg ccgttcgttg gttattaggg
   143281 gcatcccgaa aacgtccggg tcgaaatatg actttcaaat taagttccga attagtggat
   143341 gctgccaaag ggagtggcga tgccatacgc aaaaaggaag agactcatag aatggcagag
   143401 gcaaatagag cttttgcaca ttttcgttaa tccatgaaca gggtctatat agacacatag
   143461 atccatggat ccatacatct cgatcggaaa agaatcaata gaaaaaagaa aaagaaagaa
   143521 tcggaattga tcgatatatt tctcgaaaca aacgaaaagg aaacgaaaga tgaaacagaa
   143581 atcatggatc aactaagccc tctcggggac ttgcttaaga ataagaaaga ggaatctcat
   143641 gtaaatacca tggaataagg tttgatccta ttcatggaga ttccgtaaat attccattcc
   143701 aaaaatagaa agttcgaaac aattgggatt tttttggaga ttggatgcag ttactaattc
   143761 atgatctggc atgtacagaa tgaaaacttc attctcgatt ctacgagaat ttttatgaaa
   143821 gcctttcatt ttcttctctt cgatggaagt tttattttcc cagaatgtat cctaattttt
   143881 ggcctaatta ttcttctgat gatcgattca acctctgatc aaaaagatat accttggttc
   143941 tatttcatct cttcaacaag tttagtaatg agcataacgg ccctattgtt ccgatggaga
   144001 gaagaaccta tgattagctt ttcgggaaat ttccaaacga acaatttcaa cgaaatcttt
   144061 caatttctta ttttactatg ttcaactcta tgtattcctc tatccgtgga gtacattgaa
   144121 tgtacagaaa tggctataac ggagtttctg ttattcatat taacagctac tctaggagga
   144181 atgtttttat gcggtgctaa cgatttaata actatctttg tagctccaga atgtttcagt
   144241 ttatgctcct acctattatc tggatatacc aagaaagacg tacggtctaa tgaggctact
   144301 atgaaatatt tactcatggg tggggcaagc tcttctattc tggttcatgg tttctcttgg
   144361 ctatatggtt catccggggg agagatcgag cttcaagaaa tagtgaatgg tcttatcaat
   144421 acacaaatgt ataactcccc aggaatttca attgcgctta tattcatcac tgtaggaatt
   144481 gggttcaagc tttccccagc cccttctcat caatggactc ctgacgtata cgaaggagtg
   144541 cggttcgttc gaaaaattcc tacctctcta tatatctctg agatgtttgg atttttcaaa
   144601 acttcatgga catgcagaag agaaatgcta tccccactcg gaccaagaca taactttata
   144661 cttgttcaaa taacaattaa ggtgaagcag ggtcaggaac aacaaatctc tttatgataa
   144721 acagatccat tttgcaagtt cgttattacg ggtagttcct acaaaggatc ggactaatga
   144781 cgtatacaat acttgaattc tcgatgtaga tgctacagag ttggttctca tccttcagag
   144841 actacgagtg taataggagc atccgtcgac aaaaggatca ccctaagatg atcatctcat
   144901 ggctattgag aacgaatcaa atcagatggt tctatttctc aatctttctg acttgctcct
   144961 acggaaccaa ggtcgaaaag attgagaaaa atcagtcatt cacaaccact gatgaaggat
   145021 tcctcgaaag gttaaggatt agtaatcctt tttcgaaatc gaatggattc gatcttatac
   145081 atacgcgagg aaggtaatca aaaaagaaag aagatgagtt cttctttact tttatcactt
   145141 aggagccgtg cgagatgaaa gtctcatgca cggttttgaa tgagagaaag aagtgaggaa
   145201 tcctcttttc gactctgact ctcccactcc agtcgttgct tttctttctg ttacttcgaa
   145261 agtagctgct tcagcttcag ccactcgaat tttcgatatt cctttttatt tctcatcaaa
   145321 cgaatggcat cttcttctgg aaatcctagc tattcttagc atgatattgg ggaatctcat
   145381 tgctattact caaacaagca tgaaacgtat gcttgcatat tcgtccatag gtcaaatcgg
   145441 atatgtaatt attggaataa ttgttggaga ctcaaatggc ggatatgcga gcatgataac
   145501 ttatatgctg ttctatatct ccatgaatct aggaactttt gcttgcattg tatcatttgg
   145561 tctacgtacc ggaactgata acattcgaga ttatgcggga ttatacacaa aagatccttt
   145621 tttggctctc tctttagctc tatgtctctt atccctagga ggtcttcctc cactagcagg
   145681 ttttttcgga aaactctatt tattctggtg tggatggcag gcaggcctat atttcttggt
   145741 ttcaatagga ctccttacga gcgttgtttc tatctactat tatctaaaaa taatcaagtt
   145801 attaatgact ggacgaaacc aagaaataac ccctcacgtg cgaaattata gaagatcccc
   145861 tttaagatca aacaattcca tcgaattgag tatgattgta tgtgtgatag catctactat
   145921 accaggaata tcaatgaacc cgattattgc aattgctcag gatacccttt tttagcttct
   145981 agttagcttc tagaatcgat ttcttagttc aagatccctc ttactaactg gaatcaaaga
   146041 attagtagat ctgttccgcc caaaatggga atgggctagg gttatgaact tataatctat
   146101 aatctgatga tcgagtcgat tccatgatta taagttcatt ccataccgga ccagaccgga
   146161 ataggattct cattatgaga aggggtcatt cgagcgtatc taaatagata ctatgtttcc
   146221 atatggatcc ctacgtcgtt acattccatt taggattagg aataggcgta atcggacctg
   146281 ctttttccat atctctcgtt atttgggacc ttattcacct ctttgggctt ctattgaatc
   146341 gagaaatcgg tttgattgtc catctttttg atataatatt aatatagata atatataagg
   146401 catcctccgg ataattcaaa tcgaagcaat tggatgtccg attggggcct atatgacatg
   146461 accgatcaat agaaatactc caacactcca cctttgtcat atattccata catcacacta
   146521 gatagatatc atcttcatgg aatacgattc actttcaaga tgccttggtg gtgaaatggt
   146581 agacacgcga gactcaaaat ctcgtgctaa agagcgtgga ggttcgagtc ctcttcaagg
   146641 cataatattg agaatgctca ttgaatgagc aattcaataa gagatctcgg atcgaatcgg
   146701 tattgatata ccgattcgat ccgagatctt ggaattggaa taagttcggc agcggatcgc
   146761 gaaatcttgg ggatcttctc tatctaatga atggggagtc cgctttgaaa tcgtccgccc
   146821 tgcacccacc ccccgagtat atgcttcaac aggaatcaca caagggtaga ttgatacaat
   146881 ataaacctct ggtaaaatgc ccgcctgtaa cccagcagat aaagtacatt acatagtccg
   146941 tttttagtaa tagctctggt ggttcgctgt tcaagaattc ttgtttaagc agttcatacc
   147001 atccatacat agtgttttga tctaagattt caattcttct atgtttcagc agtagcatat
   147061 tgttccatgg agctaaggtc caaaatatgg aagaaactgg tgtttccacg actctaccac
   147121 ccagtcaatt atgttccact taatccctat ttcatggccg catatctttc cggctaagta
   147181 atgggaaacc tttctcctgt tacatgaatc caattttcat ttcatccggg aaaagccatc
   147241 tttttctcaa caatgtcttt gtcatttgat ccaatagcgt tccgttagat aggaacagat
   147301 ttgataaata ctgataactc tcggatggag tattagaacg gaaaaatcca ttagataatg
   147361 aactattggt tctaagccat ctctggcgat gaatcaacaa ttcgaagtgc ttttcttgcg
   147421 tattcgtgat aaaccagcgt ttagatatag atgtaggagg atctgtttcg gaagtaagaa
   147481 gcccctttga catctcttca tctgcaaaga attctcgatg tgaaaacaca gagacaaggg
   147541 gctgatcttt gaataggaaa aagagtggat ccgcagggtc ccaaatgaat tggcttattc
   147601 gaaaaaagcc ttgttctttg gaagatctat ctcgtgtctg gtactgcatg gttctactct
   147661 gcaagaactc cgaatcattc tcttgaagct catccttttc atcataaatg atccgcttgc
   147721 cccgaaatga ccccgcccga tagggaaatc ccaatgaatt gggcctttcg atacaatcaa
   147781 atagaaagcc ccaggggcgc catattctag gagcccagac tatgtgattg aataaatcct
   147841 cctctatctg ttgcgggtcg aggactcctt ctccttcccc ttcttcaaac tccgattcgt
   147901 atttttcata gagaaatctc tgatcaacga tagaacaaga tccattttgc atcatatcta
   147961 agggattcct tggttcgggc cgaagaagca atgtcactcg atcattatca aaccgactgc
   148021 aatctttttc tgtccgtgag gatcccacca gagcgccttc tacttctaat aggccatgaa
   148081 ctagatcaga atcattctca acgagtccag aagaagtgat cccgtttttt tcatcgggtc
   148141 cgggtataga ccaaaggtct tgagcgaccg atccggcaga acaactcaaa agataaagaa
   148201 gtatcgttaa tttcttcatg ctcgttccaa gttcgaagta ccatttgtac aaataagaat
   148261 ccccttcgtt acatgatttc ttcttcatat agatagatag aggatctatg gggcaattac
   148321 ttagaagtac attttgtgca acagcccttc ctatctgata gaaaaggatc ccatgatcct
   148381 gaaccgatct tacctgggat cgcaaatccc aagtttgtct atgaagagcg gatcgaattg
   148441 tattagtgtc tataattgat ttcttctgtg taatactaat cgatagggcc tcattggtaa
   148501 gtgctacaag atctcgtgca ttggaaccca tggttatgga cccgaatcca ttagtatgga
   148561 acattttctt ttccaagtga aatcccctag tatatgaaag agtgaaaaag tgctttcgtt
   148621 gttgtggaat aagaagcctt cgtatcttaa tgcatgtatt taatttattc ggggctatta
   148681 gagcgggatc cactttttgg ggaatatgag tcgaagcaat aacaagaata tttctagtgg
   148741 aacatctttc acaatccctg gagagatagt tcactaatag accgagggat aagtcattcg
   148801 actcattcac atccagatca tgaatgtttg gaatccatat tatgcaagga gacattgctt
   148861 ttgctaattc gaattgaagg gtgatataaa atcggcctat ttccgacatc atatcgatag
   148921 ttagcgcatt catcatagtt agaagctcca gctccgtatc aaggtcacga tcgatatcgt
   148981 cactagcatc aatatcgtca ctatcatcaa tatcgatatc atcaataaga aaacctttag
   149041 gcttggtatc caggaacttg ttcagaaata ctgtaatgaa aggaacatag gagtttgtcg
   149101 ctaggtattt gaccaaatgg gagcgcccgg ttcctataga acctatcact aaaatacccc
   149161 tagaggggga tagggctagg cggagcgaaa agggttttcc atgagatggg aaatgaaaac
   149221 tattagcccc acacgaagtt tgtgaataag tgattgtctg ataatgagca aggaatatcc
   149281 gtctttctgc taaacagggt gaattgaact cataattcat taaatgcttt ttatgaatgt
   149341 caactaagta tcgtaagtaa attgttcccg gctgttcaat catttgataa ccagagtcat
   149401 tctttgataa atgatcacta tgagtcagac tcaatagaat ttgatcaatc cttttttctg
   149461 tcgttaaggt ggagaactga accaagaatt ctctttcttt atcatcaatc gaatcaccgt
   149521 tcgcgaccca ggattctatt ttatcatcaa tccaatcacc gttcaccttt tttctttttc
   149581 ttatcaatga atggatctct ttacttgtat gacttagatg tctcgtattt ctcgaaaaag
   149641 tgattcgatt gatgggattt ggtatgagac ttatgagatc gatgatatcg atgagattga
   149701 tattcaaatc tttcgtctta gaacgtattg atttaacccc atcagcggga ccaccacccc
   149761 atagcatgtt gccgccaaaa gcggaacccc gtatttcttc tagagaatct cctaattgtt
   149821 ccagagcaac tagaaaaaga ttctttaacc agaaagaatt ccgttcagat gtgggatacc
   149881 tatccagaag ttttcgcaac tcaatcatgt atgatggaat catcaaagat ttgacctttt
   149941 cgaactctgt ctgtaactca ccataggctc gggaaacaaa gagaagattt gtacgaacga
   150001 gatatccagc aacaagaaga aggaaaagga ttgaatagag gaactcccga acatttggcg
   150061 atctcagatg tgtcgatatc aatggtgact cattatttcg atgaatcgtt tcttcggaca
   150121 gaagaagatt atgtaaacac ttacccgaaa tctcacttat cagattccat tgtggaagac
   150181 acaatttttt ctgaagaatt cgccatgata tatctgatcc atgcataata tcatgaaaaa
   150241 tggatacaaa tttttgactg ctacttagta ccggcaatag gtctgaaaaa gtatctaaaa
   150301 atatcaaatt tagatatttg taccctgtcg aagtaaggaa ccatggcata tatgtttgga
   150361 atagattcca ttttgagaga gttgaaaaag cactgtctcg ttgaaaggtt ctatacatct
   150421 gccctttctc aacgcatttc tttagacaaa gactccgttt tttcctcttt tcggatggta
   150481 aatatttctc agaacatgga gtgtgaatca aacccatgtt tgaattgaaa ttgagatact
   150541 gaggcaagtt cttctcttct gaatcagata gattcatatc tgaaagaggt tgacaataag
   150601 ttctttcaaa attgactatt tgtccctctg ttagaggtgt tccagaaatg gctgcgatcg
   150661 agtaaatagc tctacgaact aatagatcgg atcgaattgg aaaatggaaa gatttgtaca
   150721 agttatacct ttcgtcacca ctttgtggaa aatcgttagg tatgaatatg ttagatacct
   150781 gtgactcgat tggtgaaata gtatctctct ccaaaaaagc atgttttttt ttaccgccgc
   150841 acaaagaaaa tattttgttg cgaatgaaca agatatggag gaattgtcca tacgtaaaat
   150901 cataattttt gatacgggcc ttttccacat aaaaggggaa tcttttgtta caatagaagc
   150961 ggaagcgttg tggattattc aagaatcgaa gtcgatttgc tttataaaaa gaagatatca
   151021 atgaacttct atgaaatggt ttcacaggat tcagccaatt gtcttgatcg tcggatatca
   151081 ttgagaaata gaaatccgtg ttatcaaaag atttcctgcg attatttcta gtatggaatg
   151141 agtcaatcat ccactttggt atcttattga acaaaaatgg tgatattatc cctccattga
   151201 tcaagaattt cgatttttgg gaagtattat gatcatccaa taagaagggt ttcaattttt
   151261 tcaaatgaac gatttgaaga cctattgatt ctaacaactg attgcagagt tgatcattcg
   151321 gacctttcaa ttcatagatg tggatctcag acctatgaat ggggatattc ccgaaactca
   151381 caaagaaaaa aggaagtgag ttagacaaaa agaaaagcaa cttggacaaa aagagaagga
   151441 acttggacaa aaagaaacga agtgacttag acaaatcttt tttgtcgata acctcagacc
   151501 aatcaatcga atattgatta atacgtaatc gatcgaacac tacttgaaaa tggctcttct
   151561 gctcagaaac ggaatgttcc aaatgctcct ggaaattctt gctcccattg gaccatttgt
   151621 atctatatgc attaggatcc cgattcatga atctctcggt tcgagaaatc aaaataagag
   151681 gatcgaacca tttcttctga ctctttttca aattcgataa atgttggttg atcgtatatt
   151741 tcattatagt tctatgattc agagtatcat ttcctatttg atccctttga attccatatt
   151801 cgaagttgcg atcggatcta ttcattaaaa agaatcgatt caatacattt cttatgtacc
   151861 cataggtgct atattggatt tgaatccgat ttcggatcaa tctatattga ttgactgcct
   151921 ccattatgtt gttgctagca aataccacta tttttggttt tggatcttcc aaatcattcc
   151981 cgcaggagat ccggacccat ttttttctga tccttcgata aaaagattca ttctcttcat
   152041 aaaaaatagg aggtagaacc aataaagatt tctttttcga ttcatccctg gagttgaata
   152101 cctcattcaa gaatcgtttt tgatccaatc cgtaggaatc aatagaaaag gaaaatccct
   152161 tatgatacac cagatccggc tcggttattg atagagtgaa tagatctgcc atttcttgaa
   152221 atctctcttc tgattcaaaa tcgtggtgta acgtgtattc ccccctgttc cggtcatgga
   152281 atagatgaaa taaatgattt ttgtttaaga atgaaatctt attggaactt tccatatcca
   152341 gttcatcctt cggaaccata tcacatcccg gatctgatga aataggatga attgagacgg
   152401 tattttgtaa atacgtaatt atcttgaata tattaactat ttctttattt tccgatcgcc
   152461 tggaagggac aaaagaaaca tcttgttctt tcttcaacaa tttctgatct ctagtggacc
   152521 tctcagtagg attcgaaccc agatgaagtt ctgaccatct gtcagagaaa aaagaacgaa
   152581 tggatcttgt aggattccca agaaattctt cgatttcttc cggaagcaga tgcttattca
   152641 tctgcctttc acgttccgtg aatagccggg acattgagga atatccagaa aggcatttag
   152701 ggaatcggtc tgattctatc tctgttcgtt ccgtttgaag aaaggaagga tcccaaagaa
   152761 tcgatctttc ttttagttgt tgaatctctc tttgattgat caatgtgtga tattccgaat
   152821 cctcattact aaatgaatcg aaatgatctc tggattgatc agaagatcct ttcaattggc
   152881 tagaatccgt tacttgaacg aaactagatc ttgtggaatc atattgaata tttgacgata
   152941 cattccgtac cttgctaaaa aatcgatcct tgtttaccaa ccacacattg tctaagcaaa
   153001 tccaattctc tctcgatatc ttcctcaaaa aatccgattc gtgcggattc ttcccccaac
   153061 taacgaagag atcttggcgg aattgccaca tatgaaattg agcccaattt tgcaaagaaa
   153121 tagcccactt gtttctcgag aagagatggg caaaacgctc aatatcattt gattgaatag
   153181 ctgacccagc tccttgttgt ttgaagaaac cctccacttc aattggtatt ttttcacgaa
   153241 aagcaaacat gagataacaa atcgagtctt tcactaagat ttcgaatagc tgtcccgaat
   153301 tcaagttgat tatgtttcgc ctcttactcg gagaaagacg atcaaacaat tcccaaccat
   153361 ggtccttgcg gatcggatca tccatataat atacaaaagg aaactccaga tatttgatat
   153421 ctttctcttt gaatgagatc tcaattccag cgacggtttc attagatatc ttacaaccag
   153481 aatccctctt ttttccgagc cagttcctcc accaccgcga accccagtta gattcaggca
   153541 tgatacactt tttagttatt gggagaaccc aagtactctc tttcggatcc aggaaaaagc
   153601 tctctgagat cttttttcct tttggaagat ccaggagcga aacaatcaac ctattgatat
   153661 tggaagaccc aaaagattct tccaatgtat catttctggg tccaatggaa ttcataggta
   153721 taggaagaag ccccgtcaaa tagagatttt ttcttgcgac catatttcga ttgttaatac
   153781 gatatataag gatcgctact acaaatagta ctacaccctt gatcgtgaaa tatcgattgc
   153841 ttgttgaacc ctgtgaattg cgtgaaagta ggatactcaa aattcgtggg tccaagagtt
   153901 ttataaaacg ttcttggtgg aaaaaaatgt gaatgaaaga tcccactgaa ttgaatttgg
   153961 tccatgaatc taagaaatag tgagaattct tgacctctct caatatctct ctcaattcga
   154021 aaatccagga tttgaattga tgtcctttca ttgattcctc ctaaattgca ttgatttatc
   154081 ctaaagattt catttcaatt ggaatttggt tattcaccat gtacgaggat ccccactaag
   154141 catccatggc tgaatggtta aagcgcccaa ctcataattg gcgaattcgt aggttcaatt
   154201 cctactggat gcacgccaat gggaccctcc aataagtcta ttggaattgg ctctgtatca
   154261 atggaatctc atcatctata cataacgaat tggtgtggta tattcatatc ataacatatg
   154321 aacagtaaga actagcattc ttattgagac tcgaactcat agggaagaaa atagatttat
   154381 ggatggaatc aaatatgcag tatttacaga caaaagtatt cggttattgg ggaaaaatca
   154441 atatacttct aatgtcgaat caggatcaac taggacagaa ataaagcatt gggtcgaact
   154501 cttctttggt gtcaaggtaa tagctatgaa tagtcatcaa ctcccccgaa agggtagaag
   154561 aatgggaccc attatgggac atacaatgca ttacagacgt atgatcatta cgcttcaacc
   154621 gggttattct attccacctc ttagaaagaa aagaacttaa atcaaaatac ttaagagcat
   154681 ggcgatacat ttatacaaaa cttctacccc gagcacacgc aatggagccg tagacagtca
   154741 agtgaaatcc aatccacgaa ataatttgat ctatggacag catcgttgtg gtaaaggtcg
   154801 taatgccaga ggaatcatta ccgcagggca tagaggggga ggtcataagc gtctataccg
   154861 taaaatcgat tttagacgga atgaaaaaga catatatggg agaatcgtaa ccgtagaata
   154921 cgaccctaat cgaaatgcat acatttgtct catacactat ggggatggtg agaagagata
   154981 tattttacat cccagagggg ctataattgg agataccatt gtttctggta cagaagttcc
   155041 tataaaaatg ggaaatgccc tacctttgag tgcggtttga actattgatt tacgtaattg
   155101 gaagtaacca attaggttta cgacgaaacc tagaaatcga tcactgatcc aattcgagta
   155161 cctctacagg atagacctca acagaaaact gaagagtaac ggcagcaagt gattgagttc
   155221 agtagttcct catataaaat tattgactct agagatatag taatatggag aagacaaaat
   155281 tgtttcaagc gccgacagaa ccagaagcgc cccttgtttc aaagagagga agacgggtta
   155341 ttcacatttg atttgatggt cagaggcgaa ttgaaagcta agcagtggta attctaaaga
   155401 tttcccgggg gaaaaataga gacgtctcct acgttaccca taatatgtgg aagtatcgac
   155461 gtaatttcat agagtcattc ggtctgaatg ctacatgaag aacataagcc agatgacgga
   155521 acaggaagac ctaggatgta gaagatcaga acatgagtga ttcggcagat ttggattcta
   155581 tatatccact catgtggtac ttcattatat gatatatata agatccatct gtatagatat
   155641 catcatctac atccagaaag ccgtatgctt tggaagaagc ttgtacagtt tgggaagggg
   155701 ttttgattga tcaaaaagac gaatctactt caaccgatat gcccttaggc acagccatac
   155761 ataacataga aatcacactt ggaaagggtg gacaattagc tagagctgcg ggtgctgtag
   155821 cgaaactgat tgcaaaagag ggtaaatcgg ccgcattaaa attaccctct ggggaggtcc
   155881 gtttgatatc caaaaactgc tcagcaacag tcggacaagt agggaatgtt ggggtgaacc
   155941 agaaaagttt gggtagagcc ggatcgaaat gttggctagg taagcgtcct gtagtaagag
   156001 gagtagttat gaaccctgta gaccaccccc atgggggtgg tgaaggaagg gctccaattg
   156061 gtagaaaaag acccgcaacc ccttggggtt atcctgcact tggaagaaga agtagaaaaa
   156121 ggaataaata tagtgataat ttgattcttc gccgccgtag taaataggag agaaaatcaa
   156181 aattcttttt acaatttaca aaagaaaaaa ataggagtta attcactgtg acacgttcac
   156241 taaaaaaaaa accttttg
//
