# Supplementary material for: Plastome comparative genomics in maples resolves the infrageneric backbone relationships
Source: PeerJ. 2020 Jul 13;8:e9483. doi: 10.7717/peerj.9483 (PMC7365138; doi:10.7717/peerj.9483)
Supplement: Data S1 [file peerj-08-9483-s007.zip › Acer_tataricum_ginnala.gb]

LOCUS       Acer_tataricum_ginnala      155667 bp    DNA     circular     21-DEC-2019
DEFINITION  Acer_tatar chloroplast.
ACCESSION   Acer_tatar
KEYWORDS    .
SOURCE      chloroplast Acer_tatar
  ORGANISM  Acer_tatar
            Acer_tatar; REFERENCE 1 (bases 1 to 155667) AUTHORS Tillich,M.,
            Lehwark,P., Pellizzer,T., Ulbricht-Jones, E.S., Fischer, A., Bock,
            R. and Greiner,S.
COMMENT     GeSeq Version 1.73 Job GeSeqJob-20190601-103301                    
            Subjob        Acer_tataricum_ginnala_H120_CP                       
            Creator       anonymous                                            
            Program       blat                                                 
                          blatxcutoff=25                     blatncutoff=85    
                              annotate_ir=true               shortmatches=false
                              mpimpchlororefset=true                           
                              ncbirefs=NC_030343.1                             
                Program       HMMER                                            
                              ref=hmm_db_cp-ref5.2_cds                         
                Program       ARAGORN v1.2.38                                  
                              gcode=gcbact                   maxintronlen=3000 
                              intronoverlap=false            fixintron=false   
                              lowscoring=false               circular=true     
                Program       ARWEN v1.2.3 disabled                            
                Program       tRNAscan-SE v1.3.1 disabled                      
                Program       tRNAscan-SE v2.0.3 disabled                      
                Program       RNA Editing disabled                             
                Submitted     24 Jun 2019 02:33:23 GMT                         
                Started       24 Jun 2019 02:45:25 GMT                         
                Finished      24 Jun 2019 02:46:26 GMT.
FEATURES             Location/Qualifiers
     misc_feature    1..85404
                     /standard_name="LSC"
     tRNA            complement(12..86)
                     /gene="trnH-GUG"
                     /product="tRNA-His"
     gene            complement(12..86)
                     /gene="trnH-GUG"
                     /locus_tag="BAR07_gt001"
                     /db_xref="GeneID:27983468"
     CDS             complement(517..1578)
                     /gene="psbA"
                     /product="photosystem II Q protein (D1)"
                     /translation="MTAILERRESERLWGRFCNWITSTENRLYIGWFGVLMIPTLLTA
                     TSVFIIAFIAAPPVDIDGIREPVSGSLLYGNNIISGAIIPTSAAIGLHFYPIWEAASV
                     DEWLYNGGPYELIVLHFLLGVACYMGREWELSFRLGMRPWIAVAYSAPVAAATAVFLI
                     YPIGQGSFSDGMPLGISGTFNFMIVFQAEHNILMHPFHMLGVAGVFGGSLFSAMHGSL
                     VTSSLIRETTENESANEGYRFGQEEETYNIVAAHGYFGRLIFQYASFNNSRSLHFFLA
                     AWPVVGIWFTALGISTMAFNLNGFNFNQSVVDSQGRVINTWADIINRANLGMEVMHER
                     NAHNFPLDLAAIEAPSTNG"
     gene            complement(517..1578)
                     /gene="psbA"
                     /locus_tag="BAR07_gp089"
                     /db_xref="GeneID:27983579"
     gene            complement(1768..4333)
                     /gene="trnK-UUU"
                     /locus_tag="BAR07_gt002"
                     /db_xref="GeneID:27983503"
     tRNA            join(complement(4297..4333),complement(1769..1802))
                     /gene="trnK-UUU"
                     /product="tRNA-Lys"
     CDS             complement(2019..3563)
                     /gene="matK"
                     /product="maturase K"
     gene            complement(2019..3563)
                     /gene="matK"
                     /locus_tag="BAR07_gp088"
                     /db_xref="GeneID:27983477"
     CDS             join(complement(6357..6395),complement(5339..5548))
                     /gene="rps16"
                     /product="30S ribosomal protein S16"
     gene            complement(5339..6395)
                     /gene="rps16"
                     /locus_tag="BAR07_gp087"
                     /db_xref="GeneID:27983486"
     tRNA            complement(7482..7553)
                     /gene="trnQ-UUG"
                     /product="tRNA-Gln"
     gene            complement(7482..7553)
                     /gene="trnQ-UUG"
                     /locus_tag="BAR07_gt003"
                     /db_xref="GeneID:27983505"
     CDS             7906..8091
                     /gene="psbK"
                     /product="photosystem II protein K"
     gene            7906..8091
                     /gene="psbK"
                     /locus_tag="BAR07_gp086"
                     /db_xref="GeneID:27983591"
     CDS             8467..8577
                     /gene="psbI"
                     /product="photosystem II protein I"
     gene            8467..8577
                     /gene="psbI"
                     /locus_tag="BAR07_gp085"
                     /db_xref="GeneID:27983550"
     tRNA            complement(8723..8810)
                     /gene="trnS-GCU"
                     /product="tRNA-Ser"
     gene            complement(8723..8810)
                     /gene="trnS-GCU"
                     /locus_tag="BAR07_gt004"
                     /db_xref="GeneID:27983564"
     tRNA            join(9610..9633,10353..10400)
                     /gene="trnG-UCC"
                     /product="tRNA-Gly"
     gene            9610..10400
                     /gene="trnG-UCC"
     tRNA            10580..10651
                     /gene="trnR-UCU"
                     /product="tRNA-Arg"
     gene            10580..10651
                     /gene="trnR-UCU"
                     /locus_tag="BAR07_gt006"
                     /db_xref="GeneID:27983513"
     CDS             complement(10894..12417)
                     /gene="atpA"
                     /product="ATP synthase CF1 alpha chain"
     gene            complement(10894..12417)
                     /gene="atpA"
                     /locus_tag="BAR07_gp084"
                     /db_xref="GeneID:27983592"
     CDS             join(complement(13636..13794),complement(12471..12878))
                     /gene="atpF"
                     /product="ATP synthase CF0 B chain"
     gene            complement(12471..13794)
                     /gene="atpF"
                     /locus_tag="BAR07_gp083"
                     /db_xref="GeneID:27983488"
     CDS             complement(13853..14098)
                     /gene="atpH"
                     /product="ATP synthase CF0 C chain"
     gene            complement(13853..14098)
                     /gene="atpH"
                     /locus_tag="BAR07_gp082"
                     /db_xref="GeneID:27983499"
     CDS             complement(15240..15983)
                     /gene="atpI"
                     /product="ATP synthase CF0 A chain"
     gene            complement(15240..15983)
                     /gene="atpI"
                     /locus_tag="BAR07_gp081"
                     /db_xref="GeneID:27983543"
     CDS             complement(16612..16848)
                     /gene="rps2"
                     /product="ribosomal protein S2"
     gene            complement(16612..16848)
                     /gene="rps2"
                     /locus_tag="BAR07_gp080"
                     /db_xref="GeneID:27983514"
     CDS             complement(17107..21291)
                     /gene="rpoC2"
                     /product="DNA-directed RNA polymerase beta'' chain"
     gene            complement(17107..21291)
                     /gene="rpoC2"
                     /locus_tag="BAR07_gp079"
                     /db_xref="GeneID:27983519"
     CDS             join(complement(23780..24214),complement(21458..23083))
                     /gene="rpoC1"
                     /product="DNA-directed RNA polymerase beta' chain"
     gene            complement(21458..24214)
                     /gene="rpoC1"
                     /locus_tag="BAR07_gp078"
                     /db_xref="GeneID:27983472"
     CDS             complement(24241..27453)
                     /gene="rpoB"
                     /product="DNA-directed RNA polymerase beta chain"
     gene            complement(24241..27453)
                     /gene="rpoB"
                     /locus_tag="BAR07_gp077"
                     /db_xref="GeneID:27983476"
     tRNA            28624..28709
                     /gene="trnC-GCA"
                     /product="tRNA-Cys"
     gene            28624..28709
                     /gene="trnC-GCA"
                     /locus_tag="BAR07_gt007"
                     /db_xref="GeneID:27983473"
     CDS             29257..29346
                     /gene="petN"
                     /product="cytochrome b6-f complex subunit VIII"
     gene            29257..29346
                     /gene="petN"
                     /locus_tag="BAR07_gp076"
                     /db_xref="GeneID:27983575"
     CDS             complement(30119..30223)
                     /gene="psbM"
                     /product="photosystem II protein M"
     gene            complement(30119..30223)
                     /gene="psbM"
                     /locus_tag="BAR07_gp075"
                     /db_xref="GeneID:27983571"
     tRNA            complement(30804..30877)
                     /gene="trnD-GUC"
                     /product="tRNA-Asp"
     gene            complement(30804..30877)
                     /gene="trnD-GUC"
                     /locus_tag="BAR07_gt008"
                     /db_xref="GeneID:27983566"
     tRNA            complement(31330..31413)
                     /gene="trnY-GUA"
                     /product="tRNA-Tyr"
     gene            complement(31330..31413)
                     /gene="trnY-GUA"
                     /locus_tag="BAR07_gt009"
                     /db_xref="GeneID:27983580"
     tRNA            complement(31473..31545)
                     /gene="trnE-UUC"
                     /product="tRNA-Glu"
     gene            complement(31473..31545)
                     /gene="trnE-UUC"
                     /locus_tag="BAR07_gt010"
                     /db_xref="GeneID:27983574"
     tRNA            32307..32378
                     /gene="trnT-GGU"
                     /product="tRNA-Thr"
     gene            32307..32378
                     /gene="trnT-GGU"
                     /locus_tag="BAR07_gt011"
                     /db_xref="GeneID:27983588"
     tRNA            32313..32371
                     /gene="trnM-CAU"
                     /product="tRNA-Met"
     gene            32313..32371
                     /gene="trnM-CAU"
                     /locus_tag="BAR07_gt012"
                     /db_xref="GeneID:27983593"
     CDS             33863..34924
                     /gene="psbD"
                     /product="photosystem II D2 protein"
     gene            33863..34924
                     /gene="psbD"
                     /locus_tag="BAR07_gp074"
                     /db_xref="GeneID:27983600"
     CDS             34872..36293
                     /gene="psbC"
                     /product="photosystem II 44 kDa apoprotein"
     gene            34872..36293
                     /gene="psbC"
                     /locus_tag="BAR07_gp073"
                     /db_xref="GeneID:27983504"
     tRNA            complement(36537..36629)
                     /gene="trnS-UGA"
                     /product="tRNA-Ser"
     gene            complement(36537..36629)
                     /gene="trnS-UGA"
                     /locus_tag="BAR07_gt013"
                     /db_xref="GeneID:27983498"
     CDS             36982..37170
                     /gene="psbZ"
                     /product="photosystem II protein Z"
     gene            36982..37170
                     /gene="psbZ"
                     /locus_tag="BAR07_gp072"
                     /db_xref="GeneID:27983570"
     tRNA            37757..37827
                     /gene="trnG-GCC"
                     /product="tRNA-Gly"
     gene            37757..37827
                     /gene="trnG-GCC"
     tRNA            complement(37992..38065)
                     /gene="trnfM-CAU"
                     /product="tRNA-Met"
     gene            complement(37992..38065)
                     /gene="trnfM-CAU"
                     /locus_tag="BAR07_gt015"
                     /db_xref="GeneID:27983602"
     CDS             complement(38228..38530)
                     /gene="rps14"
                     /product="30S ribosomal protein S14"
     gene            complement(38228..38530)
                     /gene="rps14"
                     /locus_tag="BAR07_gp071"
                     /db_xref="GeneID:27983581"
     CDS             complement(38676..40880)
                     /gene="psaB"
                     /product="photosystem I P700 chlorophyll A apoprotein A2"
     gene            complement(38676..40880)
                     /gene="psaB"
                     /locus_tag="BAR07_gp070"
                     /db_xref="GeneID:27983537"
     CDS             complement(40906..43158)
                     /gene="psaA"
                     /product="photosystem I P700 chlorophyll A apoprotein A1"
     gene            complement(40906..43158)
                     /gene="psaA"
                     /locus_tag="BAR07_gp069"
                     /db_xref="GeneID:27983482"
     CDS             join(complement(45710..45838),complement(44756..44983),
                     complement(43873..44025))
                     /gene="ycf3"
                     /product="photosystem I assembly protein Ycf3"
     gene            complement(43873..45838)
                     /gene="ycf3"
                     /locus_tag="BAR07_gp068"
                     /db_xref="GeneID:27983479"
     tRNA            46729..46815
                     /gene="trnS-GGA"
                     /product="tRNA-Ser"
     gene            46729..46815
                     /gene="trnS-GGA"
                     /locus_tag="BAR07_gt016"
                     /db_xref="GeneID:27983485"
     CDS             complement(47060..47665)
                     /gene="rps4"
                     /product="30S ribosomal protein S4"
     gene            complement(47060..47665)
                     /gene="rps4"
                     /locus_tag="BAR07_gp067"
                     /db_xref="GeneID:27983573"
     tRNA            complement(48012..48084)
                     /gene="trnT-UGU"
                     /product="tRNA-Thr"
     gene            complement(48012..48084)
                     /gene="trnT-UGU"
                     /locus_tag="BAR07_gt017"
                     /db_xref="GeneID:27983520"
     tRNA            join(48614..48650,49172..49220)
                     /gene="trnL-UAA"
                     /product="tRNA-Leu"
     gene            48614..49220
                     /gene="trnL-UAA"
                     /locus_tag="BAR07_gt018"
                     /db_xref="GeneID:27983589"
     tRNA            49569..49641
                     /gene="trnF-GAA"
                     /product="tRNA-Phe"
     gene            49569..49641
                     /gene="trnF-GAA"
                     /locus_tag="BAR07_gt019"
                     /db_xref="GeneID:27983521"
     CDS             complement(50404..50880)
                     /gene="ndhJ"
                     /product="NADH-plastoquinone oxidoreductase subunit J"
     gene            complement(50404..50880)
                     /gene="ndhJ"
                     /locus_tag="BAR07_gp066"
                     /db_xref="GeneID:27983590"
     CDS             complement(50993..51682)
                     /gene="ndhK"
                     /product="NADH-plastoquinone oxidoreductase subunit K"
     gene            complement(50993..51682)
                     /gene="ndhK"
                     /locus_tag="BAR07_gp065"
                     /db_xref="GeneID:27983526"
     CDS             complement(51742..52104)
                     /gene="ndhC"
                     /product="NADH-plastoquinone oxidoreductase chain 3"
     gene            complement(51742..52104)
                     /gene="ndhC"
                     /locus_tag="BAR07_gp064"
                     /db_xref="GeneID:27983516"
     tRNA            join(complement(53658..53696),complement(53032..53068))
                     /gene="trnV-UAC"
                     /product="tRNA-Val"
     gene            complement(53032..53696)
                     /gene="trnV-UAC"
                     /locus_tag="BAR07_gt020"
                     /db_xref="GeneID:27983533"
     tRNA            53874..53945
                     /gene="trnM-CAU"
                     /product="tRNA-Met"
     gene            53874..53945
                     /gene="trnM-CAU"
                     /locus_tag="BAR07_gt021"
                     /db_xref="GeneID:27983517"
     tRNA            53879..53937
                     /gene="trnT-GGU"
                     /product="tRNA-Thr"
     gene            53879..53937
                     /gene="trnT-GGU"
                     /locus_tag="BAR07_gt022"
                     /db_xref="GeneID:27983594"
     CDS             complement(54178..54579)
                     /gene="atpE"
                     /product="ATP synthase CF1 epsilon chain"
     gene            complement(54178..54579)
                     /gene="atpE"
                     /locus_tag="BAR07_gp063"
                     /db_xref="GeneID:27983601"
     CDS             complement(54576..56072)
                     /gene="atpB"
                     /product="ATP synthase CF1 beta chain"
     gene            complement(54576..56072)
                     /gene="atpB"
                     /locus_tag="BAR07_gp062"
                     /db_xref="GeneID:27983531"
     CDS             56830..58257
                     /gene="rbcL"
                     /product="ribulose-1,5-bisphosphate carboxylase/oxygenase
                     large subunit"
     gene            56830..58257
                     /gene="rbcL"
                     /locus_tag="BAR07_gp061"
                     /db_xref="GeneID:27983489"
     CDS             58826..60307
                     /gene="accD"
                     /product="acetyl-CoA carboxylase carboxyl transferase
                     beta"
     gene            58826..60307
                     /gene="accD"
                     /locus_tag="BAR07_gp060"
                     /db_xref="GeneID:27983497"
     CDS             60999..61112
                     /gene="psaI"
                     /product="photosystem I reaction center subunit VIII"
     gene            60999..61112
                     /gene="psaI"
                     /locus_tag="BAR07_gp059"
                     /db_xref="GeneID:27983494"
     CDS             61525..62079
                     /gene="ycf4"
                     /product="photosystem I assembly protein ycf4"
     gene            61525..62079
                     /gene="ycf4"
                     /locus_tag="BAR07_gp058"
                     /db_xref="GeneID:27983561"
     CDS             62662..63360
                     /gene="cemA"
                     /product="chloroplast envelope protein"
     gene            62662..63360
                     /gene="cemA"
                     /locus_tag="BAR07_gp057"
                     /db_xref="GeneID:27983522"
     CDS             63566..64528
                     /gene="petA"
                     /product="cytochrome f"
     gene            63566..64528
                     /gene="petA"
                     /locus_tag="BAR07_gp056"
                     /db_xref="GeneID:27983515"
     CDS             complement(65290..65412)
                     /gene="psbJ"
                     /product="photosystem II protein J"
     gene            complement(65290..65412)
                     /gene="psbJ"
                     /locus_tag="BAR07_gp055"
                     /db_xref="GeneID:27983509"
     CDS             complement(65562..65678)
                     /gene="psbL"
                     /product="photosystem II protein L"
     gene            complement(65562..65678)
                     /gene="psbL"
                     /locus_tag="BAR07_gp054"
                     /db_xref="GeneID:27983556"
     CDS             complement(65701..65820)
                     /gene="psbF"
                     /product="cytochrome b559 beta chain"
     gene            complement(65701..65820)
                     /gene="psbF"
                     /locus_tag="BAR07_gp053"
                     /db_xref="GeneID:27983560"
     CDS             complement(65830..66081)
                     /gene="psbE"
                     /product="cytochrome b559 alpha chain"
     gene            complement(65830..66081)
                     /gene="psbE"
                     /locus_tag="BAR07_gp052"
                     /db_xref="GeneID:27983559"
     CDS             66816..66911
                     /gene="petL"
                     /product="cytochrome b6-f complex subunit VI"
     gene            66816..66911
                     /gene="petL"
                     /locus_tag="BAR07_gp051"
                     /db_xref="GeneID:27983542"
     CDS             67095..67208
                     /gene="petG"
                     /product="cytochrome b6-f complex subunit V"
     gene            67095..67208
                     /gene="petG"
                     /locus_tag="BAR07_gp050"
                     /db_xref="GeneID:27983569"
     tRNA            complement(67354..67427)
                     /gene="trnW-CCA"
                     /product="tRNA-Trp"
     gene            complement(67354..67427)
                     /gene="trnW-CCA"
                     /locus_tag="BAR07_gt023"
                     /db_xref="GeneID:27983562"
     tRNA            complement(67629..67702)
                     /gene="trnP-UGG"
                     /product="tRNA-Pro"
     gene            complement(67629..67702)
                     /gene="trnP-UGG"
                     /locus_tag="BAR07_gt024"
                     /db_xref="GeneID:27983582"
     tRNA            complement(67631..67701)
                     /gene="trnP-GGG"
                     /product="tRNA-Pro"
     gene            complement(67631..67701)
                     /gene="trnP-GGG"
                     /locus_tag="BAR07_gt025"
                     /db_xref="GeneID:27983583"
     CDS             68053..68187
                     /gene="psaJ"
                     /product="photosystem I reaction center subunit IX"
     gene            68053..68187
                     /gene="psaJ"
                     /locus_tag="BAR07_gp049"
                     /db_xref="GeneID:27983599"
     CDS             68652..68852
                     /gene="rpl33"
                     /product="50S ribosomal protein L33"
     gene            68652..68852
                     /gene="rpl33"
                     /locus_tag="BAR07_gp048"
                     /db_xref="GeneID:27983552"
     CDS             69050..69355
                     /gene="rps18"
                     /product="30S ribosomal protein S18"
     gene            69050..69355
                     /gene="rps18"
                     /locus_tag="BAR07_gp047"
                     /db_xref="GeneID:27983546"
     CDS             complement(69621..69974)
                     /gene="rpl20"
                     /product="50S ribosomal protein L20"
     gene            complement(69621..69974)
                     /gene="rpl20"
                     /locus_tag="BAR07_gp046"
                     /db_xref="GeneID:27983535"
     CDS             join(complement(70697..70810),141516..141747,
                     142294..142319)
                     /gene="rps12"
                     /product="30S ribosomal protein S12"
                     /trans_splicing
     CDS             join(complement(70697..70810),complement(99325..99556),
                     complement(98753..98778))
                     /gene="rps12"
                     /locus_tag="BAR07_gp044"
                     /trans_splicing
                     /transl_table=11
                     /product="30S ribosomal protein S12"
                     /protein_id="YP_009257692.1"
                     /db_xref="GeneID:27983466"
     gene            join(complement(70697..70810),141516..142319)
                     /gene="rps12"
                     /locus_tag="BAR07_gp045"
                     /trans_splicing
                     /db_xref="GeneID:27983534"
     gene            join(complement(70697..70810),complement(98753..99556))
                     /gene="rps12"
                     /locus_tag="BAR07_gp044"
                     /trans_splicing
                     /db_xref="GeneID:27983466"
     CDS             join(complement(72939..73007),complement(71803..72093),
                     complement(70975..71202))
                     /gene="clpP"
                     /product="clpP-like protease"
     gene            complement(70975..73007)
                     /gene="clpP"
                     /locus_tag="BAR07_gp043"
                     /db_xref="GeneID:27983467"
     CDS             73437..74963
                     /gene="psbB"
                     /product="photosystem II p680 chlorophyll A apoprotein"
     gene            73437..74963
                     /gene="psbB"
                     /locus_tag="BAR07_gp042"
                     /db_xref="GeneID:27983484"
     CDS             75153..75254
                     /gene="psbT"
                     /product="photosystem II protein T"
     gene            75153..75254
                     /gene="psbT"
                     /locus_tag="BAR07_gp041"
                     /db_xref="GeneID:27983487"
     CDS             complement(75338..75469)
                     /gene="psbN"
                     /product="photosystem II protein N"
     gene            complement(75338..75469)
                     /gene="psbN"
                     /locus_tag="BAR07_gp040"
                     /db_xref="GeneID:27983565"
     CDS             75574..75795
                     /gene="psbH"
                     /product="photosystem II 10 kDa phosphoprotein"
     gene            75574..75795
                     /gene="psbH"
                     /locus_tag="BAR07_gp039"
                     /db_xref="GeneID:27983553"
     CDS             join(75925..75930,76713..77369)
                     /gene="petB"
                     /locus_tag="CDC74_pgp040"
                     /codon_start=1
                     /transl_table=11
                     /product="cytochrome b6"
                     /protein_id="YP_009379366.1"
                     /db_xref="GeneID:32957814"
     gene            75925..77369
                     /gene="petB"
                     /locus_tag="BAR07_gp038"
                     /db_xref="GeneID:27983545"
     CDS             join(77568..77576,78309..78833)
                     /gene="petD"
                     /locus_tag="CDC74_pgp039"
                     /codon_start=1
                     /transl_table=11
                     /product="cytochrome b6/f complex subunit IV"
                     /protein_id="YP_009379367.1"
                     /db_xref="GeneID:32957815"
     gene            77568..78833
                     /gene="petD"
                     /locus_tag="CDC74_pgp039"
                     /db_xref="GeneID:32957815"
     CDS             complement(79073..80050)
                     /gene="rpoA"
                     /product="DNA-directed RNA polymerase alpha chain"
     gene            complement(79073..80050)
                     /gene="rpoA"
                     /locus_tag="BAR07_gp036"
                     /db_xref="GeneID:27983501"
     CDS             complement(80115..80531)
                     /gene="rps11"
                     /product="30S ribosomal protein S11"
     gene            complement(80115..80531)
                     /gene="rps11"
                     /locus_tag="BAR07_gp035"
                     /db_xref="GeneID:27983508"
     CDS             complement(80649..80762)
                     /gene="rpl36"
                     /product="50S ribosomal protein L36"
     gene            complement(80649..80762)
                     /gene="rpl36"
                     /locus_tag="BAR07_gp034"
                     /db_xref="GeneID:27983529"
     gene            complement(80878..81107)
                     /gene="infA"
                     /locus_tag="BAQ94_gp032"
                     /pseudo
                     /db_xref="GeneID:27982816"
     CDS             complement(81231..81635)
                     /gene="rps8"
                     /product="30S ribosomal protein S8"
     gene            complement(81231..81635)
                     /gene="rps8"
                     /locus_tag="BAR07_gp033"
                     /db_xref="GeneID:27983563"
     CDS             complement(81795..82163)
                     /gene="rpl14"
                     /product="50S ribosomal protein L14"
     gene            complement(81795..82163)
                     /gene="rpl14"
                     /locus_tag="BAR07_gp032"
                     /db_xref="GeneID:27983530"
     CDS             join(complement(83772..83780),complement(82298..82699))
                     /gene="rpl16"
                     /locus_tag="CDC74_pgp032"
                     /codon_start=1
                     /transl_table=11
                     /product="50S ribosomal protein L16"
                     /protein_id="YP_009379373.1"
                     /db_xref="GeneID:32957822"
     gene            complement(82298..83780)
                     /gene="rpl16"
                     /locus_tag="CDC74_pgp032"
                     /db_xref="GeneID:32957822"
     CDS             complement(83966..84628)
                     /gene="rps3"
                     /product="30S ribosomal protein S3"
     gene            complement(83966..84628)
                     /gene="rps3"
                     /locus_tag="BAR07_gp030"
                     /db_xref="GeneID:27983495"
     CDS             complement(84613..85101)
                     /gene="rpl22"
                     /product="50S ribosomal protein L22"
     gene            complement(84613..85101)
                     /gene="rpl22"
                     /locus_tag="BAR07_gp029"
                     /db_xref="GeneID:27983518"
     CDS             complement(85140..85418)
                     /gene="rps19"
                     /product="30S ribosomal protein S19"
     gene            complement(85140..85418)
                     /gene="rps19"
                     /locus_tag="BAR07_gp028"
                     /db_xref="GeneID:27983525"
     repeat_region   85405..111505
                     /note="repeat_hit position 155667 - 129567, match 100.%,
                     length 26101"
                     /rpt_type="inverted"
     CDS             join(complement(86591..86983),complement(85495..85929))
                     /gene="rpl2"
                     /product="50S ribosomal protein L2"
     gene            complement(85495..86983)
                     /gene="rpl2"
                     /locus_tag="BAR07_gp027"
                     /db_xref="GeneID:27983540"
     CDS             complement(87002..87283)
                     /gene="rpl23"
                     /product="50S ribosomal protein L23"
     gene            complement(87002..87283)
                     /gene="rpl23"
                     /locus_tag="BAR07_gp026"
                     /db_xref="GeneID:27983493"
     tRNA            complement(87449..87522)
                     /gene="trnI-CAU"
                     /product="tRNA-Ile"
     gene            complement(87449..87522)
                     /gene="trnI-CAU"
                     /locus_tag="BAR07_gt026"
                     /db_xref="GeneID:27983538"
     CDS             87611..94462
                     /gene="ycf2"
                     /product="Ycf2"
     gene            87611..94462
                     /gene="ycf2"
                     /locus_tag="BAR07_gp025"
                     /db_xref="GeneID:27983584"
     tRNA            complement(95020..95100)
                     /gene="trnL-CAA"
                     /product="tRNA-Leu"
     gene            complement(95020..95100)
                     /gene="trnL-CAA"
                     /locus_tag="BAR07_gt027"
                     /db_xref="GeneID:27983469"
     CDS             join(complement(97125..97901),complement(95687..96442))
                     /gene="ndhB"
                     /product="NADH-plastoquinone oxidoreductase chain 2"
     gene            complement(95687..97901)
                     /gene="ndhB"
                     /locus_tag="BAR07_gp024"
                     /db_xref="GeneID:27983576"
     CDS             complement(98232..98699)
                     /gene="rps7"
                     /product="30S ribosomal protein S7"
     gene            complement(98232..98699)
                     /gene="rps7"
                     /locus_tag="BAR07_gp023"
                     /db_xref="GeneID:27983480"
     CDS             complement(100569..100760)
                     /gene="ycf15"
                     /product="Ycf15"
     gene            complement(100569..100760)
                     /gene="ycf15"
                     /locus_tag="BAR07_gp022"
                     /db_xref="GeneID:27983527"
     tRNA            101364..101435
                     /gene="trnV-GAC"
                     /product="tRNA-Val"
     gene            101364..101435
                     /gene="trnV-GAC"
                     /locus_tag="BAR07_gt028"
                     /db_xref="GeneID:27983547"
     rRNA            101669..103159
                     /gene="rrn16"
                     /product="16S ribosomal RNA"
     gene            101669..103159
                     /gene="rrn16"
                     /locus_tag="BAR07_gr008"
                     /db_xref="GeneID:27983595"
     tRNA            join(103454..103495,104449..104483)
                     /gene="trnI-GAU"
                     /product="tRNA-Ile"
     gene            103454..104483
                     /gene="trnI-GAU"
                     /locus_tag="BAR07_gt029"
                     /db_xref="GeneID:27983491"
     tRNA            join(104548..104585,105393..105427)
                     /gene="trnA-UGC"
                     /product="tRNA-Ala"
                     /standard_name="trnA-UGC tRNA"
     gene            104548..105427
                     /gene="trnA-UGC"
                     /locus_tag="BAR07_gt030"
                     /db_xref="GeneID:27983506"
     CDS             complement(104715..104843)
                     /gene="orf42"
                     /product="putative pvs-trna-like protein"
     gene            complement(104715..104843)
                     /gene="orf42"
                     /locus_tag="BAR07_gp021"
                     /db_xref="GeneID:27983511"
     rRNA            105584..108393
                     /gene="rrn23"
                     /product="23S ribosomal RNA"
     gene            105584..108393
                     /gene="rrn23"
                     /locus_tag="BAR07_gr007"
                     /db_xref="GeneID:27983555"
     rRNA            108492..108594
                     /gene="rrn4.5"
                     /product="4.5S ribosomal RNA"
     gene            108492..108594
                     /gene="rrn4.5"
                     /locus_tag="BAR07_gr006"
                     /db_xref="GeneID:27983474"
     rRNA            108811..108931
                     /gene="rrn5"
                     /product="5S ribosomal RNA"
     gene            108811..108931
                     /gene="rrn5"
                     /locus_tag="BAR07_gr005"
                     /db_xref="GeneID:27983567"
     tRNA            109190..109263
                     /gene="trnR-ACG"
                     /product="tRNA-Arg"
     gene            109190..109263
                     /gene="trnR-ACG"
                     /locus_tag="BAR07_gt031"
                     /db_xref="GeneID:27983557"
     tRNA            complement(109814..109885)
                     /gene="trnN-GUU"
                     /product="tRNA-Asn"
     gene            complement(109814..109885)
                     /gene="trnN-GUU"
                     /locus_tag="BAR07_gt032"
                     /db_xref="GeneID:27983585"
     CDS             110221..111528
                     /gene="ycf1"
                     /product="hypothetical chloroplast RF1"
     gene            110221..111528
                     /gene="ycf1"
                     /locus_tag="BAR07_gp020"
                     /db_xref="GeneID:27983596"
     CDS             complement(111462..113723)
                     /gene="ndhF"
                     /product="NADH-plastoquinone oxidoreductase chain 5"
     gene            complement(111462..113723)
                     /gene="ndhF"
                     /locus_tag="BAR07_gp019"
                     /db_xref="GeneID:27983500"
     misc_feature    111506..129566
                     /standard_name="SSC"
     CDS             114466..114618
                     /gene="rpl32"
                     /product="50S ribosomal protein L32"
     gene            114466..114618
                     /gene="rpl32"
                     /locus_tag="BAR07_gp018"
                     /db_xref="GeneID:27983478"
     tRNA            115702..115781
                     /gene="trnL-UAG"
                     /product="tRNA-Leu"
     gene            115702..115781
                     /gene="trnL-UAG"
                     /locus_tag="BAR07_gt033"
                     /db_xref="GeneID:27983551"
     CDS             115892..116848
                     /gene="ccsA"
                     /product="cytochrome c biogenesis protein"
     gene            115892..116848
                     /gene="ccsA"
                     /locus_tag="BAR07_gp017"
                     /db_xref="GeneID:27983578"
     CDS             complement(117045..118577)
                     /gene="ndhD"
                     /product="NADH-plastoquinone oxidoreductase chain 4"
     gene            complement(117045..118577)
                     /gene="ndhD"
                     /locus_tag="BAR07_gp016"
                     /db_xref="GeneID:27983510"
     CDS             complement(118713..118958)
                     /gene="psaC"
                     /product="photosystem I iron-sulfur center"
     gene            complement(118713..118958)
                     /gene="psaC"
                     /locus_tag="BAR07_gp015"
                     /db_xref="GeneID:27983490"
     CDS             complement(119202..119507)
                     /gene="ndhE"
                     /product="NADH-plastoquinone oxidoreductase chain 4L"
     gene            complement(119202..119507)
                     /gene="ndhE"
                     /locus_tag="BAR07_gp014"
                     /db_xref="GeneID:27983544"
     CDS             complement(119740..120276)
                     /gene="ndhG"
                     /product="NADH-plastoquinone oxidoreductase chain 6"
     gene            complement(119740..120276)
                     /gene="ndhG"
                     /locus_tag="BAR07_gp013"
                     /db_xref="GeneID:27983536"
     CDS             complement(120634..121137)
                     /gene="ndhI"
                     /product="NADH-plastoquinone oxidoreductase subunit I"
     gene            complement(120634..121137)
                     /gene="ndhI"
                     /locus_tag="BAR07_gp012"
                     /db_xref="GeneID:27983523"
     CDS             join(complement(122845..123396),
                     complement(121214..121753))
                     /gene="ndhA"
                     /product="NADH-plastoquinone oxidoreductase chain 1"
     gene            complement(121214..123396)
                     /gene="ndhA"
                     /locus_tag="BAR07_gp011"
                     /db_xref="GeneID:27983524"
     CDS             complement(123398..124579)
                     /gene="ndhH"
                     /product="NADH-plastoquinone oxidoreductase 49 kDa
                     subunit"
     gene            complement(123398..124579)
                     /gene="ndhH"
                     /locus_tag="BAR07_gp010"
                     /db_xref="GeneID:27983483"
     CDS             complement(124683..124955)
                     /gene="rps15"
                     /product="30S ribosomal protein S15"
     gene            complement(124683..124955)
                     /gene="rps15"
                     /locus_tag="BAR07_gp009"
                     /db_xref="GeneID:27983502"
     CDS             complement(125323..130851)
                     /gene="ycf1"
                     /product="hypothetical chloroplast RF1"
                     /standard_name="ycf1 CDS"
     gene            complement(125323..130851)
                     /gene="ycf1"
                     /locus_tag="BAR07_gp008"
                     /db_xref="GeneID:27983541"
     repeat_region   129567..155667
                     /note="repeat_hit position 111505 - 85405, match 100.%,
                     length 26101"
                     /rpt_type="inverted"
     tRNA            131187..131258
                     /gene="trnN-GUU"
                     /product="tRNA-Asn"
     gene            131187..131258
                     /gene="trnN-GUU"
                     /locus_tag="BAR07_gt034"
                     /db_xref="GeneID:27983471"
     tRNA            complement(131809..131882)
                     /gene="trnR-ACG"
                     /product="tRNA-Arg"
     gene            complement(131809..131882)
                     /gene="trnR-ACG"
                     /locus_tag="BAR07_gt035"
                     /db_xref="GeneID:27983597"
     rRNA            complement(132141..132261)
                     /gene="rrn5"
                     /product="5S ribosomal RNA"
     gene            complement(132141..132261)
                     /gene="rrn5"
                     /locus_tag="BAR07_gr004"
                     /db_xref="GeneID:27983586"
     rRNA            complement(132478..132580)
                     /gene="rrn4.5"
                     /product="4.5S ribosomal RNA"
     gene            complement(132478..132580)
                     /gene="rrn4.5"
                     /locus_tag="BAR07_gr003"
                     /db_xref="GeneID:27983558"
     rRNA            complement(132679..135488)
                     /gene="rrn23"
                     /product="23S ribosomal RNA"
     gene            complement(132679..135488)
                     /gene="rrn23"
                     /locus_tag="BAR07_gr002"
                     /db_xref="GeneID:27983568"
     tRNA            join(complement(136487..136524),
                     complement(135645..135679))
                     /gene="trnA-UGC"
                     /product="tRNA-Ala"
                     /standard_name="trnA-UGC tRNA"
     gene            complement(135645..136524)
                     /gene="trnA-UGC"
                     /locus_tag="BAR07_gt036"
                     /db_xref="GeneID:27983475"
     CDS             136229..136357
                     /gene="orf42"
                     /product="putative pvs-trna-like protein"
     gene            136229..136357
                     /gene="orf42"
     tRNA            join(complement(137577..137618),
                     complement(136589..136623))
                     /gene="trnI-GAU"
                     /product="tRNA-Ile"
     gene            complement(136589..137618)
                     /gene="trnI-GAU"
                     /locus_tag="BAR07_gt037"
                     /db_xref="GeneID:27983554"
     rRNA            complement(137913..139403)
                     /gene="rrn16"
                     /product="16S ribosomal RNA"
     gene            complement(137913..139403)
                     /gene="rrn16"
                     /locus_tag="BAR07_gr001"
                     /db_xref="GeneID:27983507"
     tRNA            complement(139637..139708)
                     /gene="trnV-GAC"
                     /product="tRNA-Val"
     gene            complement(139637..139708)
                     /gene="trnV-GAC"
                     /locus_tag="BAR07_gt038"
                     /db_xref="GeneID:27983492"
     CDS             140312..140503
                     /gene="ycf15"
                     /product="Ycf15"
     gene            140312..140503
                     /gene="ycf15"
                     /locus_tag="BAR07_gp006"
                     /db_xref="GeneID:27983598"
     CDS             142373..142840
                     /gene="rps7"
                     /product="30S ribosomal protein S7"
     gene            142373..142840
                     /gene="rps7"
                     /locus_tag="BAR07_gp005"
                     /db_xref="GeneID:27983548"
     CDS             join(143171..143947,144630..145385)
                     /gene="ndhB"
                     /product="NADH-plastoquinone oxidoreductase chain 2"
     gene            143171..145385
                     /gene="ndhB"
                     /locus_tag="BAR07_gp004"
                     /db_xref="GeneID:27983528"
     tRNA            145972..146052
                     /gene="trnL-CAA"
                     /product="tRNA-Leu"
     gene            145972..146052
                     /gene="trnL-CAA"
                     /locus_tag="BAR07_gt039"
                     /db_xref="GeneID:27983481"
     CDS             complement(146610..153461)
                     /gene="ycf2"
                     /product="Ycf2"
     gene            complement(146610..153461)
                     /gene="ycf2"
                     /locus_tag="BAR07_gp003"
                     /db_xref="GeneID:27983577"
     tRNA            153550..153623
                     /gene="trnI-CAU"
                     /product="tRNA-Ile"
     gene            153550..153623
                     /gene="trnI-CAU"
                     /locus_tag="BAR07_gt040"
                     /db_xref="GeneID:27983470"
     CDS             153789..154070
                     /gene="rpl23"
                     /product="50S ribosomal protein L23"
     gene            153789..154070
                     /gene="rpl23"
                     /locus_tag="BAR07_gp002"
                     /db_xref="GeneID:27983587"
     CDS             join(154089..154481,155143..155577)
                     /gene="rpl2"
                     /product="50S ribosomal protein L2"
     gene            154089..155577
                     /gene="rpl2"
                     /locus_tag="BAR07_gp001"
                     /db_xref="GeneID:27983539"
ORIGIN      
        1 gattggttat gggcgaacga cgggaattga acccgcgcat ggtggattca caatccactg
       61 ccttgatcca cttggctaca tccgcccccc actagctaca aaattacaaa ataaaaagat
      121 tgaaatttct accattaatt atcttttttt tttatcttac cttacttatg aagatacaaa
      181 tgaagagaca agaggcataa atttccaacc ctttttatat tatatagaaa atagaaaatt
      241 gactcaaaat aataaactgt aaagtcataa taactaaata actaaaggct aatttaatta
      301 ttagcacgta gtaataatat gatactaaat aaaaaataaa aaggcataaa aaagctttgt
      361 gttttgttga agtcaaaaaa ggacaaaaag aacaaattga aaaaaaaaaa cctagtaaat
      421 aacataaata acggagcaat accgatttat tggaagagga tcggcattgc tccgttattt
      481 tcaaaaactc gtatacacga agatcaaaat cttatcttat ccatttgtag aaggagcttc
      541 aatagcagct aggtctagag ggaaattatg agcattacgt tcatgcataa cttccatacc
      601 aaggttagcg cggttaataa tatcagccca ggtattaatt acacgacctt gactatcaac
      661 tacggattgg ttgaaattga aaccgtttag gttgaaagcc atagtgctaa tacctaaagc
      721 agtgaaccag atacctacta caggccaagc agctaagaag aagtgtaaag aacgagagtt
      781 gttgaaactc gcatattgaa agatcaatcg gccaaaataa ccatgagcag ctacaatatt
      841 ataagtttct tcctcttgac cgaatctgta accttcatta gcagattcat tttctgtggt
      901 ttccctgatc aaactagaag ttaccaagga accatgcata gcactgaata gggagccgcc
      961 gaatacacca gctacgccta acatgtgaaa tgggtgcata aggatgttgt gctcagcctg
     1021 gaatacaatc atgaagttga aagtaccaga gattcctaga ggcataccat cagaaaaact
     1081 tccttgaccg attgggtaaa tcaagaaaac agcagtagca gctgcaacag gagctgaata
     1141 cgcaacagca atccaagggc gcatacccag acggaaacta agttcccact cgcgacccat
     1201 gtaacaagct acaccaagta agaagtgtag aacaattaac tcataaggac cgccattgta
     1261 taaccattca tcaacagatg ccgcttccca tatcgggtaa aagtgcaaac ctatagctgc
     1321 agaagtagga ataatggcac cagaaataat attgtttcca taaagtagag atccagaaac
     1381 aggttcacga ataccatcaa tatccactgg aggagcagca atgaaggcga taataaatac
     1441 agaagttgcg gtcaataagg tagggatcat caaaacacca aaccatccaa tgtaaagacg
     1501 gttttcggtg ctggttatcc agttacagaa gcgaccccat aggcgttcgc tttcgcgtct
     1561 ctctaaaatt gcagtcatgg taaaatctcg gtttatttaa tcatcaggga ctcccaagca
     1621 cacaaacttt ctagaactag ataattttga gcttgttatt caacagtata acatgactta
     1681 tagccccgtg tcaaccaata gcaacatcga tatctctgat cttatttttt tttttataga
     1741 aatattattt tgatatgata atcaaaacgg gttgcccggg actcgaaccc ggaactagtc
     1801 ggatggagta gaaaaattcc ttgtgaaatt gatataggta aaaaaatctc tccccaagcc
     1861 gtgcctgcat ttttcattgc acacagcttt ccctatgtat aacatcgaag actccctaaa
     1921 aaacactaaa aaagtgaaat ccccagttga tcaaccttta ttagtcttat tgcatgaaca
     1981 tttaatagaa attaatgaat ttttttgtta tctattcatc agttaggaac aatttctaat
     2041 ttatcatgat taacaaaatc gttaatacaa ataatatcca aataccaaac ccgcccccta
     2101 tataacctcc gcgaagtaaa caaagctctt ggaaagatta aagaaaggac gtgctcttcc
     2161 tccgtaaaga attcttccaa gaattccgag cctaatcttt tcaaaaaaac gcgcacagta
     2221 cttttgtgtt tacgaaccaa acttttaaca caagaaaccc gaagtatata ttttattcta
     2281 tacaaactct ttttttttga agatccgctg tgataatgag aaagatttct gcatatacgc
     2341 ataaaccggt cgataatata agaatctgag gaatcggccc aggtcggctt actaatggga
     2401 tgccctaatg agttacaaaa acgcgccgta gtcaatgatc caatcagagg aagaattgga
     2461 acggttgtct cgaactgctt catagcatta tcgattagaa atgcattttc tagcatttga
     2521 ctccgcacca ccaaagtatt tagtcgcccc ctggaaagat agcccagaaa gtcgatataa
     2581 tctttgtata agtggtttat atgaatcctt ccgggttgag accacacgtg aaaatgccat
     2641 tgccataaat tgacaaggta atatttccat ttattcatca gaagaggcat atcttttgaa
     2701 gccagaacgg attttccttg atatctaaca taatgcatga taggatgctt gaacaaccat
     2761 aagttgtcct gaaaatcatt aacaaagact tggacaagat cttctacttt tccataaaaa
     2821 gaaattcgct caaaaaggag tccggaagat gttgatcgta aatgagaaga ttggttacgg
     2881 agaaaaaaga agattgattc atattcatat acatgagaat tatataggaa caagaaaaat
     2941 cttggattac ttgttgaaaa aatggaattt gatttctttg aagtaataag acaattccaa
     3001 ttaaaataat catgaagaaa gaatcgcaat aaatgtaaag aagaggcatc ttttacccaa
     3061 tagcgaaagg ttcgaaccaa gatttccggg cgaatggggt agggtattag tacatctaag
     3121 acatagtgta aatgtgagaa attgttctcg aaaaaaggaa atattgaatg aattgattgg
     3181 aaattatgag atttcgccat ttctttttct ttcccttcta agaaagctac taatcgtagg
     3241 gaaaatggaa tttccacaat gactgaaaat ccctccgata tcatttgcga ataagattta
     3301 ttgttgtgtc caataaattg attttgatta gaatccttag cataaatact caaatgaatc
     3361 cgttgatacg tccgactaat taaacgtttc acactgagtg aactagattt attgtcataa
     3421 cccccatttt ccaacggaat cgtcgatcta tttaaaccgt gatcatgagc aagtgcataa
     3481 atatactctc gaaaaagaag tgggtatagg aagttgtgtt gctgagatct atctagttct
     3541 aaatggattt gatattcttt catttgaaat tagattgcaa caaagggtaa ggtatttatt
     3601 ggattatcaa atgatacatt gggttatcaa atgatacata gtgcgataca gtcaaaacaa
     3661 agtattgtag taaaaaaaaa aatggatacc ttggaaacgg gtaaactcat taccggattc
     3721 tcgattttct catttttgaa tttgtttctg tttgttatag tataaatagg tggttagaaa
     3781 tcctttattt ttgcaatcca accgctcttt tgattttgga aaacaaaata tctttatcaa
     3841 tatactgctt cttctacaca ttcatctcca acccataata gggacaaact catagttagg
     3901 actcattaaa aaaatcgcta atcgactcac ggaaaacccc ttccccgcat taggaactaa
     3961 tatcttttta acgtttaatt agatcgggga attattcaaa ttgaattcag aagagaagct
     4021 cgttcctttt tatttcccga gaattggaac cataaggctc tatccattta ttcactcgac
     4081 ccaactttga attcaatttt ttgttctcct ccaacaattc aaaccctatt ttgaagccat
     4141 tgaatcagaa taaagtattc tcaaaatttt ccgttgatac gacatgctgg tttttccatt
     4201 cattcctttc aggatcagtc gtggtcttac aaactccccc gatggtatgg acgaatcctt
     4261 tgtttcatat aaatgtgtaa aggatgctag ccgcacttaa aagccgagta ctctaccgtt
     4321 gagttagcaa cccgaataat tcgaatgggt ggatacaatc ggaataaaaa agaaataaaa
     4381 gaaaagaaat gaaattgcac aacggaatca aaatattaaa ttagcaagaa atcgactaac
     4441 aaaatttaga atcgattggg aacataaaaa aaaaagactt cttgtataac agcgaatcca
     4501 gcgaacccat tactttaatt ttgaatgaag taaagaaaaa aaccaaacct ctgttacgga
     4561 gataaatagg tacggagaga aatggatccg tttatcctta tccacgatcg aattatagtt
     4621 gttcgatacg ctgttgtcaa tatgacgttg aatgttgaat attaatggta agaaaagaat
     4681 ctaaaaaaag aaaatggcga aaacaaaaag aatgaattta ttaatttaat taaaataaaa
     4741 aaaaaattat aaaatgaaat aaataaataa tatagaaaag aaataattta gaaatgcttt
     4801 tgaaaaaaaa aatcgaaaag aaaaagaaag aacttgtgtt agatttgcac tacgtattta
     4861 ctatacataa atacaaatgg atacatagct atagctgaaa gaataaaaaa aaaagaaatc
     4921 tcgggttgac attgattcaa tcaatcaata taagtaaaat aaacaagttg aatcccttgt
     4981 tttgtgattt gttaatagat ttacaacgac aaactataaa acgcccggtt tcgattgcga
     5041 gtaatgtaaa ttttcaattt ctcgacccaa ttagttcgtt gtattcattt gatctttttt
     5101 atatgcatct tatatcaata aaattatagc aataaaattg atttttgttc ttctgcttat
     5161 tttttttgtc cttatacttc cagaacatga tacttgatgg gagcaatatt aaataggaat
     5221 aaaaaatagg tatgaataga acaaaaaagg ggggagtagt aaagaaaaag ttatacaaaa
     5281 ctatatagga gtcatccaca ccctcttttt ttattctata tcctcgatgc aatttcgttt
     5341 aattaagatg aagttcctta aaaatcccag ccttctttga aatatcatga accgttcctg
     5401 taggttgagc gcccttgtca aggaaatcta aaatagcagg aagatttaaa tgggtttgat
     5461 tatttatcgg atcataaaaa cccactttcc gaagatctct tccctctctt cgggatcgag
     5521 catcgattgc aacgattcga taaacagctc attgggatag atgtagatga acaatacccc
     5581 ccctagaaac gtataagaag ttttctcctc gtacggctcg agaaaaaatg attagaaatt
     5641 gtgtgattta agtccttctt tttcaaaaaa aaaaggcatt cgtactctca taactcaagt
     5701 tggataactt ttaaatagcc caaaagaaaa tctttaggga tttctttttt tgagtggtct
     5761 ctaacccatt ttttgtttgt ctcgtttcga atcgattttt tgattcttaa ttcccattct
     5821 gatctaattg ttgagacaat tgaaaacagt atttccttgt tccgggatcc tttttatctt
     5881 tgccttgaat cattgggttt agacattact tcggtgatct ttcgttttca aaaatggcgg
     5941 caacacaccc ctttttgcga tttttttcta tcaaagaatc atacgaacaa ttgattcctg
     6001 catgatacac ttttcatcga aagagtttta ccaattccaa caaactgtcg ttttggattt
     6061 caaaattgct cgaatcggat tctttcaatt tatatatcga aaatatactt acgaagtttg
     6121 ttacaactta ttgattggta ttaaccctag atccttgccc ctgcgaaatg aacaaatact
     6181 ttctactcaa gctccatcat gtcctattta cactacaccc caacaaaaaa cgagaattct
     6241 agtagaacag aacaaagtat gtcgagccaa gagcccattc atttctagat aatctacaat
     6301 ctaaaatggc ggatgaaaaa aaaatccaca gcggatcgtg tccttcaagt cgcacgttgc
     6361 tttctaccac atcgtttcaa acgaagtttt accataacat ttttctagtt ttgaaccggt
     6421 atgtaattga ttcaattatg gaatcacgaa tagtcattgc ttcggtcaat acccagtcct
     6481 ttttccttcg atatgaaagg aatagttagt taatttatga ggaagaagcc tcagtaagaa
     6541 tttaatttca ccctcgattt tcattttatt ggatgaatgc aatatttctt tttatttcta
     6601 aataaaacaa aaaagaacac gaataaaaat aaaaagaaaa taaagtaaaa agtaaataag
     6661 aggatgaaga tatatgaatg gaccccgtct caattattaa ttatgattaa atccatttcc
     6721 aattattaat tagagccaaa catcaaatac ctccagctca aagaaaattc atccatatga
     6781 aactcgatgg attatgagat cttacaccgc tcactaactc gtatggaccc cactcccaat
     6841 tcattctggg ggatgattaa tcataaataa aaataggatc ctatttgata cgggatgcta
     6901 gactcttttg tatagataaa aagccaaaag ggtccagatt acgtcattct ttactagaat
     6961 tgttatttta ccctaaaccg gtcttagaaa cttaattcca ttgattgaat tcaaacagta
     7021 ccacgaatac cctcttgttt agatttcaag aaatgaaata aaaaattggg gctgtcttat
     7081 taaaaaaaaa tataagaaag atagaggttt tcgcatttcg atttagaatg tatccttgca
     7141 aattcacgga ggtagggtat gtaaggattt tttaagccac tcacttacat atcaaagtga
     7201 aagggagggg gagggcccat ccaacttttt ttgaattcaa actcttgtga tctatggtgc
     7261 catcttactt ggatcacaaa tggattccgt tttattttcg tattatttga actcgattca
     7321 atttatgaaa aaacatctta ttcagagaag agttttgaaa attcgaaaca agaagtccat
     7381 tttatcaaaa attagactct taaaaaaatt atactctgaa agagaggttg ctcaaaaaag
     7441 taattttgag tctgatattc ggatatatat aagaggtcgc tctgggacgg aaggattcga
     7501 acctccgaat agcgggacca aaacccgttg ccttaccgct tggccacgcc ccatttgaat
     7561 ttcttttcta ttcgatacta ataaacacta atattggttg ttcgtcaatt cccggccaaa
     7621 tctctatgga ataaattcga ttttttttta agattttgaa acaagtagat gcagaattaa
     7681 actccattta ttgatcatta catagaattc aattaagata ttgtatgaaa gtatgatttc
     7741 ttctattctc ttgtgagaat tgaaggattt ttgttttgat tggttcggtt caaagaagta
     7801 ttttttttgt ctaccttact ttcttttcgt catttttagc ttatatcaat aacatatttt
     7861 taactcaatc aaaatacaat tatctccaag aacaaaatgt ttgttatgct taataccttt
     7921 agtttgatct atatctttct taattctgcc ctttattcga gtagtttttt attcggcaaa
     7981 ttacccgagg cgtacgcttt tttgaatcca attgtagatg ttatgccagt aatacctctt
     8041 ctcttttttc tcttagcctt tgtttggcaa gctgctgtaa gttttcgata agatcgttaa
     8101 tagtgtctga gaaaaattca tgatttattc aagctcgaga aaaaaaaatt ctaacaattg
     8161 ataagaccag atgagtcttc caatttgaat gaaccctcaa gtaaaacagt aaaattcttg
     8221 ggcagacacg ataaatttag atttccccat ttcacgattc tgaccctttt ttcactgaaa
     8281 gaccctatta gagtccgcca caatatcgaa gtcgaattgt gttaatttcg aaaaataaaa
     8341 actcttttgt atttctatcg atttgaaaaa ccgtttcatt tcttggtgtc aaaataggat
     8401 atgtagtata aaaatagaga atctattctc tttttccccc cccaaaaaaa atttggagat
     8461 tgtgtaatgc ttactctcaa actctttgtt tacaccgtag ttatattctt tgtttctctc
     8521 ttcatcttcg ggttcctatc taatgatcca gggcgtaatc ctggacgtga agactaaaaa
     8581 ataagaaatt tatctttact ttattcttag aaatgttttt aggatttgat tttatctatt
     8641 ctacatcttt aactagtcaa ataaaaaaag caaaagggtt cgctaaattc gaatttgaaa
     8701 gatacccagt cagcgacgga aacggaaaga gagggattcg aaccctcggt acgaatagct
     8761 cgtacaacgg attagcaatc cgacgcttta atccactcag ccatctctcc taattgaaaa
     8821 aaaaaaaaat aataataatt actatgttac attacacaaa agataatgct tgaaaaaaag
     8881 gcccctcttt actttaactt tattatagag cttatatatc tttttattgt attttgtatt
     8941 gtattataca gatggataca acttttatca gcaattccat tttttatttc tataattcta
     9001 taaaatgaaa aataaaaaaa aaagaatggc ctcgaaagag atatctcgaa tcaaaataga
     9061 aaaaaataaa gaatatctct ttacaaaatt acaaaaggcc gtttttttta ttttcacggc
     9121 ctggtctggt cagtacccag ccgggccctt tttttgttcc aatgaaccat accgccaaat
     9181 catagaaaaa atgatttaga tggaatcaaa gtgtcatttc ttattcttta ttattctttt
     9241 gtttcttctt cttttttttt atttaattca cttttactag atactcgaaa aaaggaaaaa
     9301 acagaacgat gtgttttttt ttgcacaatg cattttatgt tatggcttaa attgttttgt
     9361 cgagccgtat ctgtcaaaac tccttcaaga accaaacttg ttattttatt tagttattca
     9421 atttcgtttt ttatttttaa acaaaataag tcctcttttc ctaatttcat taggactcct
     9481 aacaaacacg tcaatactct aagctctaat ttgcatttca tgattttttt tttatttctg
     9541 tcctatatcg attacatccg attcccttgt tcgacaaaag tcccatttct atacaataat
     9601 cgtattgtag cgggtatagt ttagtggtaa aagtgcgatt cgttctatta atcctcttaa
     9661 tagttaaggg gttcttcagt ttcattcata ttctgatcaa aaactttatt tcttaaaagg
     9721 atctcatttg aatcctttac ctctaaatga aagattcgag gaagaatatc cattctcgtg
     9781 atttgtatcc aagggtcaat tagaaatttc aaattttgat tatgaaatta cgaaacataa
     9841 tttttgtgaa tttggaattg gatcaatctt tccaattgaa taagtataag taagggatcc
     9901 atggataaag atagaaaagt ctatttccaa tcgtaactaa atcttcaatt tttgttttgc
     9961 ataggttaga ttgaagcaaa atagctatta aacgataact ttggtttact agggacatcg
    10021 ccatattcat atcctctttt tttagctcgg gagaaagaaa atacttttcc taaggattct
    10081 ctcaaataga aatagagaac gaagtaacta gaaaagttgg gattgttata acggcactct
    10141 tctagaggga tcatctagaa agcgaattgt tttgaatgca ttcagacaaa aaaagctgac
    10201 atagatgtta tgggtcgaat tttttgattt cgtccccgtc ttatatcttg ggaatttttc
    10261 catcttccat aaaggagccg aatgaaacaa aagtttcatg ttcggttttg aattagaggc
    10321 gttcaaaatg gtgaatcgac gtcgactata acccctagcc ttccaagcta acgatgcggg
    10381 ttcgattccc gctacccgct ccatatgata atgatatcta tcattatatc aattcagcga
    10441 tgcattaatt caatttgaat taatgcatca ctgaattgaa tacgtaattc cggaaattct
    10501 ctcactgatt ctttatggta ttttttccga acaagagata ggaaagaata atgcgaaaaa
    10561 aacaaattag gaatgaaaag cgtccattgt ctaatggata ggacagaggt cttctaaacc
    10621 tttggtatag gttcaaatcc tattggacgc aatttagcaa tttatttgca tttcgatagt
    10681 ctaatataga tattctatac tttgcatatg atataatatg atatgatatt attagattaa
    10741 taaattatta gattcaaaat tttcaaataa aaaagtcaaa ttacgtatat ttatatctta
    10801 tttagcctta tatcttattt gacttatatc ttatttattt attttattga ttaaataata
    10861 atcaataaag attaagaatg atagattttt tatttagaat tgttcctgaa gtagaaagcg
    10921 ttccatttgt tcctgaatag cttctttcaa aagggcttcc gcttcctcgg tgaatgtctt
    10981 agtagaagat atgatttctt ggaactgagg tttattcgtt tttaaataaa cacgtaactc
    11041 aacgagaaat tgtcttacct gtccgatttc taatgaatca agataaccat tcgttccagt
    11101 ataaatagtc attatctgtt cttcgaccgt gagaggggct gattgggatt gtttgagcaa
    11161 ctcacgtaat cgttgacccc ttgccaattg attctgagta gctttatcga gatcagaagc
    11221 aaattgtgca aaggcttcta attctgcgaa ttgggccaat tccaatttta atttgccggc
    11281 tacttgtttc atagctttaa tttgagctgc ggatcctact ctggagacag aaatacccac
    11341 gttaatagca ggtctgattc cagcattgaa tagatccgcg gataagaata tttgtccatc
    11401 tgtaatggaa attacattag taggaatata cgccgaaaca tctcctgatt gggtttcaac
    11461 tattggtaaa gcggtcatac ttccttcacc taactgagaa cttaatttag cggctctttc
    11521 caaaagtcgt gaatgcaaat aaaaaacatc tcctggataa gcttcgcgac cgggtggtct
    11581 tcgtaataga agagacattt gtcgataagc ctgcgcctgt ttggagagat catcataaat
    11641 gattaaagtg tgtcgttcac ggtacataaa atattcagcc agagaagctc ctgtataagg
    11701 agcgagatat tgtaatgtag cgggggaatc cgccgtttcg gctaccacaa tagtgtattc
    11761 catcgccccc ctttcctgga aagtagtcac tacctgagcc acagaagatg ctttttgacc
    11821 aatagctaca taaacacata ttacattttt cccttgttga ttgagaatgg tatccgtggc
    11881 tactgctgtt ttaccagtct gtctgtcgcc aataattaat tctcgctgac cgcgtcctat
    11941 aggtatcatt gaatcaatag caataagtcc tgtttgaaga ggctcatata cggaacgtct
    12001 cgaaataata cctggagcgg gagattcaat taatcgagat tcagaagctg aaatttcacc
    12061 tcgaccgtca ataggtttag ccagggcatt tataacacga cccaaataag cctcgcttac
    12121 tggtatctga gcaatttttc ctgttgcttt tacagaactt ccctcttgta tccgtaaacc
    12181 gtcacccatt aatacaacac caacattatt tgattccaaa ttcagagcaa tgcctattgt
    12241 accctcttca aattctacta attcacccgc cattacttca tcaagaccat aaatacgagc
    12301 gatgccgtcg cctacttgaa gtacggtacc gatatttaca atcttgactg ctctattata
    12361 ttgctcaata cgttcacgga taatattact aatttcgtcg gctctaattg ttaccatgag
    12421 tataattttt ttttagttaa agaaaaaaaa caatgcctac aggaaaaggg ctaatctgtt
    12481 atttctgcca tcgcctcaaa cgtgtcaata ttctcactaa tggtacgtaa atgtaactcc
    12541 ttgttcaaag aactattcag agtgcctcga gctcctttta aaacttgttg gaaaacctgt
    12601 tgtcggactt gctgaactgc cctttggtgg tcaaaacgaa tggtttcatt tttgtaattt
    12661 tctaattctt ccaaagtctt ataagttgac ttaatcaaat tcaatttttc tcgttctatc
    12721 tccgagtatc cattcactcg aaattgatct gcttcccttt cgactttccg taagcgagcc
    12781 cgggcttttt ccagccgttg aatggccccc ccctgcagtt cctctgaatt tcgaatagta
    12841 ttcaggatct tccgttttcg attatctaat aaatcactta atgaaagtag attatctttc
    12901 cattcatctc aaaacttaca tgatcccttc ccgaaccaaa catgaatttt tcgattcatt
    12961 tggctctcac actcaattac ttcaactttt taagtatggg ggcaattccc atatcttttt
    13021 tttttaatgt aatgagccta tcctctacct ctcttctcta ttcatattcc aagatgtcgc
    13081 gactaatcac taatccaaga ccagaatatt ttgaggactc ttctgacgga acaaaacaaa
    13141 aatattgaat tgtcagcaaa gttgtttctt tttttcgtca aatccaaaga attcttctta
    13201 ctttatatta tacacaggtc accgattcag cataaaaagc ggttgattga aatatttcaa
    13261 atattttgca ttccaataca agaaaaggct caaataattt tatcgacatg agtgttttat
    13321 atcgaaaaaa aaaaacaaat tccaattatt cattttgcaa acatttctat tctatattaa
    13381 tagagtagta gaaagagtac catgctgcgt ctggacttca aacggtttgg tttagcttta
    13441 accatgttaa tgaccccaca ctattggttt ggttgataga gaatcaaagt agatttacca
    13501 atgaatcacg aaatgctatg gttcttaaat atgatttgaa attgattcag aagtaattcg
    13561 cggaaccgtg tacctttttc gatctagtta taatgaaaaa aagtacagct ggttggatcc
    13621 agcctattct tgaaataaac aactcgcacg cactcccttt ccaaaaaaga tcaatacacc
    13681 aaggactaca cttagattta ttggatttgt tgctaaaata tcggtattaa acccgaaact
    13741 cccggcaaat gaccagcgaa ccaaggaaac gaaagaatcg gttatatttt tcatattatc
    13801 tcctctttta gatagactaa aaaaaaaata cgtaatttgc atatttatag gattaaacaa
    13861 agggattcgc aaataaaagc gctaatgcta caaccagtcc ataaattgtt aaagcttcca
    13921 taaaagccag actaagcaat aaagtacctc gtatttttcc ctccgcctcg ggttgtctcg
    13981 cgataccttc tacagcttga cccgcagcag taccttgacc tactccaggt ccaatagaag
    14041 caagcccgac ggccaaccca gcggcaataa cagaagcggc agaaatcagt ggattcatga
    14101 taagttcctc gcactaaaat aaagaaatag ttaatgatac aatcgtccaa tgaattatga
    14161 cttaattatt ccatcgctaa gattcatcca gtcgaaataa ctaagaactc ggaattgaag
    14221 tagtaataat attagtatta aaccataaaa gctacttcta tatctctttt ctagttccga
    14281 tccacaggat ttttgtgaat ccatacgact tttgttcttc catttcttct ttccaaaccc
    14341 tttttgaatt cttcgttcgt tagttttctt tatttcatcg ctttattcat tcacattcaa
    14401 ttcacaggca aagacgaaac cgaagaattt ctattggaat ctctatctaa gttcacaata
    14461 gtagggtgga ttagatatat ctttagttga tatataacta tcaatatcta atatcatata
    14521 tacatgtctt tcttccataa cgtaaaccaa ctattcatat cttcatatct tagattcaaa
    14581 ctattcgtat cttaaagtca atcgtattct agaatcattc ttggaaccat aaacaagagt
    14641 tggcttagag tcattagatc ccatataccc aattctgttc ccctctccca atcaacccat
    14701 tttttatgaa tctcgtttgg cgaatcattc catagaaata aacataagtc ttttattccg
    14761 gtaaggtcat tcactttaat tatttaatta tttattaata ttttcttttg gtcaatcgtt
    14821 gaattgaata aaatcaactg aaatgggaat cgttctagaa agcatctttc tttttttttt
    14881 aatcacacac cgtgtaaatt gtgatactat gatactataa gaatttttat attaaggatt
    14941 tttattcaaa taatgactcc ttctatttga attgaatgaa caaaacaata gaaggataat
    15001 attcattggc aggagtatga tataataaag ccaaacatga attttaggaa aaagatcctt
    15061 ttgatctctt tcctttttta caattcccca atatctgaat tttttttcta tgactcttgg
    15121 tcgtatatcc cgtatttgtc tatttctatt tgtatagtga tgtttcctaa gtggattatc
    15181 tttagttacg catacactgc gttattctaa gctaaaaaaa agactatttc gaaaactagt
    15241 caatgatggc cctccataga ttcgcctata taagccgccg ctaaagttgc aaaaataaga
    15301 gcttgaatac cgcttgtaaa taatccaagg aacatcacag gtataggaac cactaaaggt
    15361 actaaagaaa caagaacaac aactactaat tcatcagcta atatattccc gaaaagtcga
    15421 aagctaagtg ataaaggttt tgtgaaatct tctaaaatgt taatgggtaa aagaattgga
    15481 gtcggttgaa tgtatttact gaaataaccc aatccctttt tagaaagacc cgcatagaaa
    15541 tatgctactg acgtgagcaa ggctaaagca acggtagtat tgatatcatt cgtaggtgca
    15601 gctaactccc catggggtaa ctgtattatt ttccaaggta aaagagcacc ggaccaattc
    15661 gaaacaaaaa taaatagaaa catagttcca ataaagggaa cccatggacc gtattcttct
    15721 ccaatctgag ttttgctcac gtctcgaata aattcaagga catattcgaa gaaattttga
    15781 ccggcagtcg gaatagtttg tggattccga acagctataa gggctgaacc taataagata
    15841 gcaattacaa cccaagaagt aataagtact tgggcatgga cttgtaaacc tcctatttgc
    15901 caatagaaat gttggcctac ttccacaccg gatatatcgt ataacccttt tagtgtgtta
    15961 ctggaacatg atataacatt catatcgccc tctaacagaa atagaacttt aaaaagaatt
    16021 attttgattc aaccctctcc ctttcgactt gtatacttta attagaattc tccgttttga
    16081 atacccgcta atcacataat atccacagtt ttttttttta atttcttttc ttttatgcga
    16141 ttcaagaaga gtaaccgatt ccaaaaatcc aaaaatccat gtagttacca aaaaaaatta
    16201 tttatcttat tattaatcaa ggatttcgta tatagctaga acgaccctcc caaattgcaa
    16261 atacaaattt attaagaatt aatcggattg aagctatagc gttatcgttt gctggaatcg
    16321 aaatgtctgc gagatcgggg tcacaatttg tatcgattaa acaaattgtt ggaattcaaa
    16381 aagcgataca ttctcgaaga gccgtatatt cttcttgctg atcaacgatg attacaatat
    16441 ccggtacccc cgtcatatat tgaatcccgc ccggatacgt ttgcaagcgt gataattgtc
    16501 tcttcaggat agctgcatct ctttttggaa gacggttgag tctccccgtc ttttgttccg
    16561 ctctcaaatc cctgaactta tgaagtctcg tttctgtagt ggaccaattc gttaacatac
    16621 caccgagcct tttttattaa tataatataa tgacatataa tgacaccggg ttcttattgc
    16681 agctcgtgct actaaatccg ctgctttata acaagcttct gataaaaaac gagcagttct
    16741 tgtcagattt gtaatatgaa tacctttctg ttttgctgag atataaggtg acattctagg
    16801 attccatttc ctagtaccat gaccaaaagg aattcctgct tccatcatct cttcaaaatt
    16861 gatattccac tatcttcgtg ccatttctcc ccatacttcc tctttttttt atcaaatctt
    16921 ttttttataa aaaaaagaga cgaggtgccc tgaaataaat aattgttcca atggaacctt
    16981 ctcttctacc agagattggc cattgataca caatccaggc cattcattac tttctattcg
    17041 ttattctatt tcttttctta ctattaagaa atcaaaggat caaaaatagt taagagaatc
    17101 cgctccttag gactcattaa atcctctaaa tgattgttct gatgtatcat ggaaagtctt
    17161 tgaaatgcaa aagtctaata attctctgtg gtgtaagaaa atatctatca tccccccacc
    17221 cgaataaatt cttttttttg tttccaaaag aatattgtta tgctgccgtg aacagtgcac
    17281 taatgctttg aatccggtac caacgggtat catccccccc agaacaacgt tctctttcag
    17341 gcctttcaac cagtcgatac gaccccggag agccgctttt gctaaaaccc gagcggtttc
    17401 ttgaaaactt gcttcagata taaaactttg agtattcaga gatgctctcg ttattcccaa
    17461 taatatagct cgataacaga tcgcttcttc caaagcacgc cccgttcgct ccgctcgtaa
    17521 caatccaata agttcgccgg gtaaaaaaat attagacatt ccatcttctg aaaccaacac
    17581 ttttgatgtt atttgacgta caataatttc gatatgtcta ttatggattt ggaccccctg
    17641 ggatcgataa accttttgga tcttattaac caaagagata cgactttgca ctatagttag
    17701 ctcagcaccg attaagaatc cccaaggaat cccaagaatt cttgttatac gcgcgttcca
    17761 accctcaact cttttttcta ggttcatcga tattgaatca atcgaacgca cttctaacac
    17821 ttgttctact tttggaagac cttgcgttat atcacccgat cttgattttt catatataaa
    17881 tgtaattaat gtatctcctt cataaaggat ttctccataa tgcccatgaa cagttgctcc
    17941 tggagtagcc aaataaggct tagctgatct tattactaca gagccggctt gaacaattaa
    18001 aacttgacct gatttgaggt gtggtccatt tgtggctata catatatttt cacaaataaa
    18061 ctgcccaaga ctcattattg tggacatttc ctcacaataa ttatgatgga taaaatacca
    18121 attcaaatta aatggattca aaacaatctt actgtctgga tcaggattat aaattctctc
    18181 gttttcatcc attaaataaa atttacgtac tcgaaaagtc tgttttaaat tatcaagttt
    18241 caaatagtta gttaccgaaa tcggattata agttattaaa tagtaaaatg aataaaaatt
    18301 cgcaatttga aggactgttc ctaagggtcc caacgaattc ctaattggaa ttagaggatc
    18361 tttttgaatg tgaatcgatt gctttatcac attatgatat ttgatatcgt tgaatggacc
    18421 cattcgaaaa caattagatg atgacaaaat tatcaaagat tggcattcct tatttctagt
    18481 caacaaggta tgaatagttc cttgattttt gctaagtgat tgttgaaccc ttgccttgaa
    18541 ataaatggag taaaacggat ttatattggt gcgatctgga ccattatcag agatcaatcc
    18601 tggacttgac ggagcattcc tttttctgat atacgaaata tgggattgca ctaagtcgat
    18661 tcttaggaaa tctcgaatca taccatttgt acttacttca acaaaggaag cacagacctc
    18721 ttcgacggaa gaactttttt tgtcttgtcc ccaattcaag actaaacaag ttcgaactaa
    18781 ttgaatactt gtgtcagaaa taccccgaaa gggtttgccc tttccataaa ggatataatt
    18841 gacaactcga aggtgcatat tatccttttc ccgcagcaga tcctggggga agagtgttgc
    18901 taaatcgata ccgttcgcta tttcatatgt gactacgggt cgaaccaaaa caaaatgctt
    18961 tttcttggta ggtgtgatcc gttggacata gatccatttt ttcaattttt ttgattcccg
    19021 ggtggattcc ttaagttctt tttttcccgt ttccggcggt atcaagatgc cactgtgtcg
    19081 ggatatctta tccgtttccc caggaaaatg gatatcccca gaaaaaattt ttagttcaat
    19141 cttttttttt tttttctcca ctcggaccaa tccgcccact tggcttcttc tatttaaagc
    19201 gattcgggta tctactccaa tgatactatt attccgtacc attacgtaag aagattcggg
    19261 taaaatatgc acttcctcgg gaatgaaaaa aaagcgatca attttcattt gaaattttgg
    19321 cttaattttt ttgactcctc gatactcaat caagtcctct tttttgacga ttgaatgcgc
    19381 ccctatagtc ccatatttag taattcctga attctttctt ctgtatcgag gatcatcaaa
    19441 ataagcaaaa atactatttt tacggaaaat accctttatg ggtatttcaa tcgagatacc
    19501 tgaatggggc atgagttctt tctcttgttc ttgaatggat tggaacggaa tgagaaattg
    19561 atttcttcgc ctttttgcca ataaatcaga attcttgtgg agaattgcag gatgtatgag
    19621 attacaatga ccaataccta tgattcgatt aaatcccgaa taatccaaaa taccatcttc
    19681 ttttttatca gaaaaatctg acctaactaa ttggtgtctc acttgatcat tattcactga
    19741 gaggctagaa atatatcttc gttcgacaga atgagaatgg atgttcagtt gatcttgatc
    19801 cttgtggagt gaaaaagaaa ccacaccgga tctgcacgaa cctcctgata atatccataa
    19861 atgacttgtt tttggtaaga gccggacatt actatattga aattcgggtg catggtacac
    19921 gtcggtactc cagtgcattt ctccctctga gtcagaataa atatgttttc gaaccctctc
    19981 cttaaaattc aaagtgtatg ttcccgcccg aatctcagca atcacttgtt ctgattctac
    20041 atattgatcg ttttgaacta aaagaaagct ttttggtgga atagtaacct tatgcataat
    20101 atcttcactc tcaataatta catacaaatc tatatcacat agaaaagcag gatgcccgtg
    20161 ccgtgtacgt gtgggatgga ctaaatcctc attgaatttt atttttccat tagagggggc
    20221 tcgcacatgt tctgcgatgc cccctgtaaa tactccgccg gtatgaaaag ttcttaatgt
    20281 tagttgagtc cccggttccc cgatggattg acccgaaata atacctacag cttctcccaa
    20341 ttcaacgagg tcaccatgag tgggactccg accataacat aatcgacaga tccaagaggt
    20401 actcctacaa gtaaaggggg ttcgaataga tattgcttgt gttcgaaagg ttatgaatcg
    20461 cttgacgagt ccaatcccaa tatcttgatt tcgaatggca atgcatcggg ggcctatata
    20521 tatatcgtct gctaatacac gaccaattaa ggtttggcta aaaactcttt ccgacatcat
    20581 ccggttttga ggacttacag aaattcctcg gatggtgcca caatctgttc tacgtacaac
    20641 aatgtgttga accacttcaa caagtcggcg cgtaagatat ccagcatctg atgttcgtac
    20701 agcggtatcc acaactcctt tgcgggctcc atagcaagag attatatatt ctgttaaaga
    20761 cagtccttcg cgtaaattgc tttgaatggg taaatcaatc atttgccctt ggggatcaga
    20821 cattaatcct ctcataccca ctaattggtg gacttgagat gcatttcctc tagctcccga
    20881 aaaagacatt atatggactg gattaaaggg atctgtcatc ctaaaattag gattcatttc
    20941 ttgtcgcaaa tattcacttg tagcatacca tatctcaatg gattggcgca gtttttctac
    21001 cgcgtgtaca ttcccataat gatggtgttt ttccaaaatc aaactttgtt gttcagcatc
    21061 ttggactagc catcctttag aaggtatcgt taaaagatca tcaattccta atgaaatgga
    21121 tgtagcagtg gcttgctgga aacccagagt ctttacttga tccaggatgt gtgatgtata
    21181 tgccattccg aagtgatcta ttaacctgct aataagtcgt ttaatggcag ttccatctat
    21241 cattttattg tgaaagacca gacccgcccg ttccgccata ggtacctcca tattccgttg
    21301 agtaggattc gacaatggat ttgagtcaat gattggaaaa cttccttttc tcgatcttga
    21361 ttcgcgtaga aaggtcaaga actacggtcc tagttgaatc ggaaaggccc gaattcacat
    21421 cggtgttaga gaattactta gcttagacac cgtatgatta ggtaccatat gagcaggcac
    21481 ggcaaaaacc ttgtatcgct tcttcgattt ctcgataaag agaaatatga ccaacggtgg
    21541 ttcgaatgta tatacaaaga atttcttttt ttacacttct tactattaga taatgtccat
    21601 aaatctcatg ataggtaccc aaagattcat agtgaacttc gatgggagct tcccttgaag
    21661 caataacgcg ttgatctagt cgccaccgga gccacagagg actatctaaa ttgattcttt
    21721 tctgccgaaa agctccaatt gcatcatagg aattacaaaa aaaggggtct ttcgtataat
    21781 tatagctata gctattatcg ccacttcttt gattttgata gtttcttcga ttacatggat
    21841 tatacctatt tgcacaaata cctcgaagat tcctgctcgt taatacatag agtccaataa
    21901 gcatatcttg agtcggtaca gaaatgggat cccaaatagc aggagacaag agattcatat
    21961 gagaaaacat aagtaaacga gcctccgctt gagcctctaa agataaaggt acatgaacag
    22021 ccatttgatc cccatcaaag tctgcattga atcccttaca gactaatgga tgtaaacaaa
    22081 tagcacgtcc ttccactaaa acgggctgga atgcctgtat gcctaatcta tgcaaagtag
    22141 gcgctcgatt cagcaataca ggatgccccc gcataacttc ctgaagtatt tcccatataa
    22201 tcggcccttt gtcccgaatt tgactcttag caactcctat gtttgaagca agatgttgtc
    22261 taattagact acaaattaca aatgcctgga aaagctctat tgcgatttcg cggggcaacc
    22321 cacatcgatg taatgaaagt gaggggccta cgacaatcac agaacgcccc gaataatcga
    22381 cccgtttgcc aagcagagtc tcacgaaatc ttccctcttt gccttcaatt acatctgaaa
    22441 acgacttata caccttatta tgaccatccc tcatcggttg tccacggatt ccattatcaa
    22501 gaagtgtatc tacggcttct tgtaccaatt tctcctgaca cattactaat tcccctggcg
    22561 tagatctact tgttgttaat agatcggtaa gagtattgtt ccgatagata actcttctat
    22621 agagttcatt aatatctgaa ctcattagtt tacctccctc tatctgaatg atcggtctca
    22681 actcgggagg aagaactggt aatagacata aaaccatcca ctctgggtct atatttgttc
    22741 gaataaaatg cttagctaat tctatgcgtc taaccaaaaa atcccttctt cttccaattt
    22801 ttcgatcttc ccattcatta cctgtgggtc cttcttcccc taattctttc cattcgaccc
    22861 acgaataatc tataataatt cgcaaatcta gatcggctaa ttgttcccgg atagcaactg
    22921 ctccagtaga aatttctcgg ttgcgaaata tatcgaaacc ttgggtagta aaaaaaagtg
    22981 ggatgctgta tttccaggat tggatttcat attcgaataa acctcgtaat cgtaaaaaag
    23041 tgggtttttt agctataggc ctagcaaaag aaaaattggg ataggatcct ataggatctc
    23101 cccccccttc aaaatcggac atgagcgttt cccctcatcc ggctcaagta gttacacaaa
    23161 attaaggcta aagaaagggg ttcccacttt caaattctag aaaacatccc aaacaactac
    23221 tccttactca agttcctagt gaagactaag caacatttcc tcgattcatt ttaaatgcaa
    23281 tgttcaattt ttgagtagtc tacttccccc gaatcatgaa tctcctattc aaattaaaag
    23341 aaagaagtac cttgaaattc ataagggatt tccttgtcta tgtatcgttc catgcgatct
    23401 tttaggtcct gcttcacctc gacggttatg ccacgatgtc cttaaagcct atatgcgatg
    23461 tatagactcc cgtaaccatg acctatttgc ttatttgaag ataatttcat ttctttctaa
    23521 agatctaaag aaagggaatt attaattccg caaaagaaag aagtcttttt ttttcacgag
    23581 gtacaactat caatttttat ttctttttta ctgaatcgac catagaccca ttcccctttt
    23641 gatttgggag tattgaatac atcccttatt ctgagcttca tgttactcct acatgtcaga
    23701 ttctgggcat cccaattcga ttgactggga tgacagtttc atatttctaa tctgtaaaat
    23761 caaaatttcg atcaaatcac acatcgcaat atactagacc ttctaattct ttaagaggtt
    23821 tatctaaaag attcgcgata taactaggaa gccgtttcaa ataccacacg tgggttactg
    23881 ggcatcccag ttttatgtat cccatttgat atcttcgtat ccgagaatca acaaattcaa
    23941 ctccgcattg ttcacaaaat tgcgggtctt gcttttcatc tccgattact cgataatttc
    24001 cacaagcaca aattccactt ttaataggtc caaaaattct ttcacaaaat aatccatctt
    24061 tttccggttt attcgttttg taatgaaaag tatagggttt tgtcacttct ccaactatgt
    24121 ctccattagg taggatttta ttggtccaag cgcttatttg ttgaggagag actgatccaa
    24181 ttcggagttg ttgatgttta taccgatcaa tcatagaagc aaatttgtga ttcattccga
    24241 ttaagcttcc ttcttattaa tctggaagtt tttctcagat acaaggaaat gattcagttc
    24301 caaagccaaa gatcgtagtt ctcgaacgag caatcgaaaa gattctggag catcttcggg
    24361 tttaggtatt gttcctccga tgatcgtagt accaagtact tcttggcgag ctctaatatg
    24421 atcggattta taagtaagca tctcttgtaa aatatgagca acaccaaagc cctcaagagc
    24481 ccaaacctcc atttctccga cccgttgccc cccttgcttg gaccttcctc taaggggttg
    24541 ttgggttaca agtgcataat gcccactgga acgtccgtgt attttatcat caacttgatg
    24601 aattaatttc aagatataag gctttcctat tataacaggt tgttcaaaag gatctcccgt
    24661 tcgtccatca aatattctgc tttttcccgg atactcgggt tcaaagaccc atggattcgc
    24721 tgtttgttta ctggcttcat ataattcaga aaacacgagt tttctcgaag cctcttgttc
    24781 atatctctca tcaaagggtg ctattctata atgtctattt agcagacccc ccgctaaccc
    24841 gagcgagcat tcaaatatct gtcctacatt catccgtgaa ggtactccta atgggttgaa
    24901 gaccatatca acaggccttc catcttgcaa gtaaggcata tcctgtctag gcaaaatttt
    24961 tgaaatgatc cctttatttc catgtcttcc agctacttta tcacctactt taatttcacg
    25021 tttctgtgaa atatatacac gaatcgtttc tggattataa ctggaacccc ccttttttcg
    25081 gatccatctc acatcaataa ctcgaccccg accgcctata ggtagtttta gacaagtttc
    25141 ctttgaagtg gatacctgaa tgccaagtat ggcccgtaat aatctatctt ccggagcata
    25201 cgatgattct ttcgccgtct gaggcgttaa tttacctact aaaatatcgc ccgtctccac
    25261 ccaagatccc agcataacaa ttccattttt gtctaaattg cggagtaaac ggacttctag
    25321 atgtggtatt tcattagtga tcctttcggg accttggctt gttccatgag tctgaatttc
    25381 atatttccgt atgtgaaaag aagtataaat atctctatat atcagacgtt cgctaataag
    25441 taccgcatcc tcaaaattgt aaccttccca tggcatataa gctactaata cgtttttccc
    25501 caaagcgagt tcgccaccaa ccgtagcggc accatccgct aaaacttgtc cctttttaat
    25561 gcatctatcc cgcccaacct ggggtttttg atgcatacaa gtatttttat tggaacgttg
    25621 atacataact aatggaatac ctatcgtatt tccattgccc gataaaacga tcttgtcaat
    25681 atccgtataa aggacctttc cctcgtggtc ggctatagcg gtaacccctg aatctagggc
    25741 cacttggcgt tccaacccag ttccaacaat gcacttctcg gaccgagaga gcggaactgc
    25801 ttggcgttgc atattagaac tcattaaagc ccgattcgca tcattatgct cgataaaagg
    25861 aatgagggaa gctccaatag aaaaatattg gaagggaaaa atacttcgaa gatgaactcg
    25921 ttcccacgaa atagtcagga attcttgacg atatcgagtc ggaacaacct gttcttcctg
    25981 aataccctga ctcagcgcca aagaagttcc ggccgctacc atatagtatt catctatact
    26041 tggtgataaa taaagcattc gtatcttttt cgatttctca aagatttcat aaaatgggct
    26101 ttctagagac ccccaataac caattctcgc atgaattgct aaggatccaa taagtccaac
    26161 attgattcct tcagacgtgt caattgggca aatgcgccca tagtgactag gatgtatatc
    26221 tcgtatccga aaactagcag ttcgtcctgt caatcctcca gggcccaaat aactcaattt
    26281 tctcccatga actatttgtg tcaatggatt agttcgatcc aaaacttgag ataatgggtg
    26341 taatccgaaa aaagaatcat aagtggttgt taatggagtt gaagttacca aattttgagg
    26401 agtcggcatc aatttatgcc taattgctcc gcctatagtt cctctaaccg cattttctaa
    26461 ccgaaccagg gccaatccga attgatcttg taagagatcc gctacagacc gaatacgttt
    26521 atttttcaaa tgattcatat cgtcaagtgt acccattcca aatttaagtc caatcaaatg
    26581 atccgcagct gccaatacat ctcgtggtaa caaaaatata ttgttttttt gtatattaag
    26641 attcagcctc tggttcatat ttcgtcgacc aatccttcct aattcgcatc tttggtgaaa
    26701 aaatttcttt tgtaattcct tacataagga ttcagaaaat accggatctc cgcctacaca
    26761 agcaaattgt tgataaaact ccaaaatggc attttctttt gacccgattt tttttttctc
    26821 tttatcagtc aggaaagaca agaaaatttc agggtagcaa atattctcta gaatttctct
    26881 tagattcgaa cccatagctg atgatagaac tagaatagat attttctgtt tcctactcac
    26941 acgtgcccat atccttgctt ttctatcaat ctctaattct aatcttcctc cccaatctga
    27001 tattatggtg cccgcataga caaaaattcc gttatggtcc aattctgacc ggtaatagat
    27061 acctgggctt tgcaatattt gattgatcac aattctgtat attccattta ctataaaagt
    27121 tcccaaggaa ttcattagag gaatgtttcc aataaaaatt gtttgttctt gcatatcccc
    27181 tctgcttttc caaattaatc ctgcggatac atataattca gaagaatatg tgagtgattc
    27241 atatacagca tctctttctt ttatcaaagg ttctaccaat tgatatgttt ccacaaataa
    27301 ttgaaattca atttcttgat ctgtatcttc aatttttgga aacttagaaa gttcttctgt
    27361 taagccctga tcaatgaacc tacaaaatcc ttcaaattgt atctgattca accccggtat
    27421 tgtagacatt cccgcatttc cgtcaccgag cattttgaat ttcccattta tcaaaaaatc
    27481 ccattctttt ctcattctgc attgaatcat atgaatcgat ctagcaatga tgggatttcg
    27541 attctgttta ctgaatcaca tgaaatttta cccaactcca tatatatgga atgtatgaaa
    27601 tacgtatgaa cggaggaaaa aagatgattt tagacttaat tttagactta gttaaattgg
    27661 aatttctaag agacagatcc aaacggaaag gaattgataa attccactta gaattatgga
    27721 gtttttttat tttgtctaga atagaaaatt cactttatac cattattatg atattacata
    27781 ttccaatctg atttgatatc agaaaaataa atggattcgg tatttgatcc attcacggag
    27841 ataaagacat aataatcaga aacaatataa caatagaaag ttaatttttt gagtacttaa
    27901 ctctttcgtg aattccattg ttccaaaaat gatttgcaga gaactccttt ttcttttttt
    27961 cgtagaattt ttatttttag aatacgattg aagtgcataa gaaggcttgt atttattaaa
    28021 cccgcgctgc tatagctatc tatccataca tcgctctcct ttattgcata cttctactcg
    28081 ggacagcaca tgtcgtactc tatcaaaatt tctattttct cttcaatcta atcaatctaa
    28141 attgcagtac gacaagtgtc cgccaattcc ctataaacag gcatcataca caaataatat
    28201 accccataag ctaactgcgg aacacaactt atgtttgggg tttacatata ctaataattg
    28261 acattataat tgaaattgag ttgagaaggt tttttttcaa taaaaaaatc aagactgatt
    28321 agttatatat caattttgat tttcttatat catttatcat tagggaaaga caatttgaga
    28381 tgtaaatcca agagtgggtc atgaatttac agtcatatag ttaatggttc caatttgttc
    28441 tgaatttttg cttttgtaac tgaaaacaaa attcccattt tgttttttaa tagaaaagag
    28501 aggtatttag atattgggtg ttttgagata ctataaaatt aattgaaggg taaggagccg
    28561 gccccccaaa aaaaaacaaa taacaaataa aggggaatat tttcatctat tttgtatcgt
    28621 tttggcggca tggccgagcg gtaaggtggg ggactgcaaa tcctttttcc ccagttcaaa
    28681 tctgggtgtc gcctcgcctg attaacaaaa gacaagactc gaaatccctt attctttatt
    28741 ctcctttgct gttataactc gccgaatttt tcccagcaaa acacgcgtag tcttgagact
    28801 ttcttgattg gaaacggctg ggggttccct tctttaaatt aaagtgccgt aactcgttgt
    28861 atttaggatt caaggaaaga ttatagtagt ggaaggacta tcatatcaaa taaagagtta
    28921 ccgatttttt tccattacta atgtcgtgtc tactggccgg gtcttgaatt agattggatg
    28981 gataattggc ttttttcttt tacttaatga taatgaagga caagaaaaat aaagaatagg
    29041 tatcagtatt cctacatata tatattagta gcattccctt tgatacttca aaagaaaagc
    29101 gtaactgcag tttcattttt catatttatt tgagtctttc atcaagggtg ttgggtcaga
    29161 atcccctttt gactctgcac cagtgattcc actattatta ataaacacta atggaataat
    29221 tccttcatat tcagagagat aggggacata attcacatgg atatagtaag tctcgcttgg
    29281 gctgcgttaa tggcagtctt tacattttcc ctttcactcg taatatgggg aaggagtgga
    29341 ctctagagat accacgaatt gagttgggga atcaaattgt atcacttttt tatagatttt
    29401 ttatagatcg ttttgcaaag cataaataat ctttattaat tatttaatat attgaattca
    29461 ttaatttaat tcaatttcga attaaaaaat tgaattaata aaaatatctt cattccgaaa
    29521 ttgtattggc ttttatttct gctgtgcttt attgacgcgt ttgctatcat ggctgaagga
    29581 ttcaaaatcg ataggataac ccttttcgaa tttcgaaatc cgaagaagtt gccatagaac
    29641 tccttggatt atctgtaaac cgcgcaatca attacttctt tgaaatgcta aaaaaaagat
    29701 tactttctaa ttttctataa attagaaaat aataagagtt gcctcgcgat tatttcagat
    29761 tgattggaat caacaaaaat caaatggata aaggaaacaa atagatgaag caaagaaata
    29821 gaattgagat actatgtaca ttccatatat ttaattgata ttaacattta tgaagatcca
    29881 tatacatatt gtagattgat ctcgattcag tttgtatctt tctagattac aataataaaa
    29941 atggatagta tggtcgaacg attcattttt gaatcgttcg accatactat tactatcgga
    30001 tcttagaggc tactgcggat tctagtccgt tcattgcatt ttggaaattg aatttttttt
    30061 tgagttctta aatcattgat aagaactaag aaatcaagtg taattcaaat taatcacttt
    30121 aattactttg actgaccgtt tttacatata ttataagcaa aaaagcagta ggaactagaa
    30181 tgaacagtgc agtagcaata aatgcgagaa tatttacttc cataatctca tcgtttcgtt
    30241 tttttttttt tacttcgcaa taactcggga ttgaatccca tagagatgat aaatctttcg
    30301 tttgtcaatt caatgggatc gattagattt caatgatatt gaatcggatc aatatcatga
    30361 ataacaatat ctgagctatc aagtcgattc atcgtcgaga attgaatagt ataacatagg
    30421 cggatctttt atccacatac caatacaaac ttagattcct gattcactca aaagaattcc
    30481 tttcctttct attttaagac tttattttga tttatcattc ttttccattc tgtcttttcg
    30541 ataacctacc gcctttcttg tacaatcatc tacccgcttt ccacttccat tgtttcaaaa
    30601 cggtttacaa ataaacccaa acaaacagaa aatagaaaaa aggaaggggt taagttctaa
    30661 actccttttt ttaattatct aattttcttg gaaaacaaag aaaaagaagg atacctcggg
    30721 gaatgaaact ataccatttg tacccagttt aacagaaaat ggagagagat atttatgtat
    30781 ttttttattg gatttggatc cgtcgggact gacggggctc gaacccgcag cttccgcctt
    30841 gacagggcgg tgctctgacc aattgaacta caatcccgga gaaataaaac gtacagcatc
    30901 cgtattctta tgatttgatt caaaccattt cgatttcgat taatagtgcc ctgttgtaac
    30961 agagacgtga gtgatatcca catgaatata cactttagtg aaagaagaaa gcagcacgga
    31021 ttattgatta ttagtaatcc tttcgttatt gccaaatgga ttgagaatcc atttttcatt
    31081 gaaaaaagcg tctttttgtc tttgctttct tcttttcatt agactttata cttaataatc
    31141 ctgatagaaa cctagatcac tagcaagatc agaatcagaa tttatgagac caaataaatg
    31201 gaacaaataa aaaaatagcg gtggggatat atcagaaaat ttgacttttt tgattctttc
    31261 atatcttcca tttctcgaaa actaaagggg ttatatcgtt tcatggtgaa tcagcgaatt
    31321 attaattatt gggccgagct ggatttgaac cagcgtagac atattgccaa cgaatttaca
    31381 gtccgtcccc attaaccgct cgggcatcga cccagaaaga gtctattcga gtcttattga
    31441 taatccatga tcaacttcct ttcgtagtaa cctaccccca ggggaagtcg aatccccgct
    31501 gcctccttga aagagagatg tcctgaacca ctagacgatg ggggcataat tgcccgaccg
    31561 ccatcatact atgctcatag tatgagcagt tttttgaaat tgtcaatata atggaatggt
    31621 atgactagat ccgaaggatc tttacgtctt ttctgatccc ataccatagc attttttgat
    31681 tcgttttcgt catttatatt catgaatcac tcattcgaat ctttattctg aagattctag
    31741 aaaattaata taaaaaaaag aagattaaac ttcatttctt ccactttcat ccattgatta
    31801 acttcttgtt aagatcagag aggcgtatct ccatatcaca ctaagccggg aaattaacag
    31861 atgagaaatc gaaatctgaa aatctggggg atcaacaagt tatcgaaatt tgttttttct
    31921 ctaaaaatcg ggttcagagc acaaccaaaa tctcttcagc acatgcttca ataaaatatc
    31981 ttggatctac gtcgaattgg taggtacatg tatccatcaa atgaattttg tttcgttctg
    32041 ctgggggtca ggtcaattca aatcaatttc attcgggttg gtcttgaaac aatttatttt
    32101 gttgatattt atcaaatcca atatcaataa acaaaaatta ccttatacct atactcctta
    32161 agtaaatcaa aattctcgtt cccgaagggg acactaacca gtatgagtct actgtgtata
    32221 cttataatat aacttataat atatatatat acatagatag atctatctta tgcgcctact
    32281 gactcatcca gtaattgaat aaaatggccc ttttaactca gtggtagagt aacgccatgg
    32341 taaggcgtaa gtcatcggtt caaatccgat aaggggcttt ttggccgttt tgataaaaaa
    32401 cctcaagcgg taatattaat atttaaacga agaataaaga tattactttt ttttttgtaa
    32461 taaaaaacga gtagccaact gtataataat gtaattctaa actatataat ttaatgataa
    32521 aaagttaccc ttataatgag ttctagtata ctaattaaac gagtcattct agttcgaaaa
    32581 gaaagtttca catttgttta ttataatgag taatgataat gctaagtcgt ttcttcaatc
    32641 gcccaatatt tttcttttcc attattccag tcaaatccat tgtaaagatt caaaattaac
    32701 aaaagcaaaa gtaagtggac ctaacccatt gaatcatggc tatatccact atgctgatat
    32761 taaaatttaa aattcgatag atatgaaatt ggaaccgtag atcctttttt ttatttcata
    32821 tttcttttga ctctgcaaga atctgtcgat atttccgatt caatcttctt gttcctagac
    32881 gttccatagg aataacttga tattccgttc ctctacagaa aaaggtttat tcaaagttac
    32941 aacacaagag agatttccaa tctattttga ttcccgaaca cacgaagatc cattgggatt
    33001 tctatctaat attctgattt ctatctatat aagatttata tagatagaaa tcagatcagg
    33061 gcttcatgta tcaaatattt taatatcaat gcatacgatc tttttgttcc gacaatgtga
    33121 ggaaagtgga tgtgagaaag aaactttcat ttacagtctc ttattatttc atttaatatt
    33181 gtattgaatt taaaaatggg aaattctctt tttgtctctg acatatatct gacatagaaa
    33241 agtaaataga aagatattcc aagtgtattt cttgcttcga cctgcgaaaa agctactctg
    33301 gagttttcta ttaatctgaa agaaaaggaa atagaataaa gaagacaata aaaaaaagaa
    33361 aatgaaaaag gaaagcaata aaaaagaaaa tatatactac tgtagtagtt taatacacat
    33421 agaaagcaga agagtacata aaaatattga tttttctcaa tctcacggac aagagccaag
    33481 aataagatta gttggtagaa cgagattgag tagaagtcag tctggggatc aaccggtaac
    33541 gagagaaggg atcacttctt ccttgaattg aagagttctt tcaaaaaatt aatctatctg
    33601 attgataagt tataagacaa ttcatggttc aggttgagac gattattaag aataggaagg
    33661 aatacacgaa ttgagttcat ggatttagct aagtcagggt cagactatgg accactaaag
    33721 ggttttatct tcgaaaccaa ttcgcagggg cagtgtacga gaaatcaaat tctatcgaaa
    33781 tgatcgaatc ctcgaacgcc ccgaaagtgc cataacataa ggtgttcgga aatggttgaa
    33841 gtagttgaat aggaggaccg ttatgactat agcccttggt aaatttacca aagatgaaaa
    33901 tgatttattt gatattatgg atgactggtt acggagggac cgtttcgttt ttgtaggttg
    33961 gtccggtcta ttgctctttc cttgtgccta tttcgcttta gggggttggt tcacaggcac
    34021 aacctttgta acttcatggt atacccatgg attggccagt tcctatttgg aaggatgcaa
    34081 cttcttaacc gccgcagtct ccactcctgc taatagttta gcacattctt tgttgttact
    34141 atggggtcct gaagcacaag gagattttac tcgttggtgt caattaggtg gtctttggac
    34201 ttttgttgct ctccacggcg ctttcggact aataggtttc atgctacgtc aatttgaact
    34261 tgctcgatct gttcaattgc gaccttataa tgcaatagca ttctccggtc cgattgctgt
    34321 ttttgtttct gtattcctga tttatccact gggtcagtct ggttggttct ttgcgcctag
    34381 ttttggtgta gctgctatat ttcgattcat tctttttttc caagggtttc ataattggac
    34441 attgaatcca tttcatatga tgggagttgc cggtgtattg ggcgctgctc tgctatgcgc
    34501 tattcatggt gctaccgtag aaaatacttt atttgaagat ggtgatggtg caaatacatt
    34561 ccgtgctttt aacccaactc aagccgaaga aacttattca atggtcaccg ctaaccgctt
    34621 ttggtcccaa atctttgggg ttgctttttc caataaacgt tggttacatt tctttatgtt
    34681 atttgtacca gtaactggtt tatggatgag tgctcttgga gtagtcggtc tggctctgaa
    34741 cttgcgtgct tatgacttcg tttcccagga aatccgtgca gcggaagatc ctgaatttga
    34801 gactttctac accaaaaata ttcttttaaa cgagggtatt cgtgcctgga tggcggctca
    34861 agatcagcct catgaaaacc ttatattccc tgaggaggtt ctaccccgtg gaaacgctct
    34921 ttaatggaac tttagctgta gctggtcgtg accaagaaac caccggtttc gcttggtggg
    34981 ccgggaatgc ccgacttatc aatttatccg ggaaactgct gggagctcat gtagcccatg
    35041 ccggattaat cgtattctgg gcgggagcaa tgaacctatt tgaagtggct catttcgtac
    35101 cagaaaagcc aatgtatgaa caaggattaa ttttacttcc ccacctagct actctaggct
    35161 ggggggtagg tcctggggga gaagttatag acacctttcc atactttgta tctggggtac
    35221 ttcacttaat ttcctccgcg gtattgggct ttggcggtat ttatcatgca cttctgggac
    35281 ctgagactct tgaagaatct tttccatttt tcggttatgt atggaaagat agaaataaaa
    35341 tgaccacaat tttgggtatt cacttaattt tgttaggtat aggcgctttt cttctagtat
    35401 tcaaagctct ttattttggg ggcgtatatg atacctgggc tccggggggg ggagatgtaa
    35461 gaaaaattac caacttgacc cttagcccaa gtattatatt tggttattta ctaaaatcct
    35521 tctttggagg agaagggtgg attgttagtg tggacgatat ggaagatata attggagggc
    35581 atgtatggtt aggttccatt tgtatatttg gcggaatctg gcatatctta accaaacctt
    35641 ttgcatgggc tcgccgtgca cttgtatggt ctggggaggc ttacttgtct tatagtttag
    35701 gtgctttatc tgtttttggt ttcattgctt gctgctttgt ctggttcaat aataccgctt
    35761 atcctagtga gttttatggg cccactggac cagaagcttc tcaagctcaa gcatttactt
    35821 ttctagttag agaccaacgt cttggggcta acgtcggatc cgctcaagga cctactggtt
    35881 taggtaaata tctaatgcgc tctccaactg gagaagtaat ttttggagga gaaactatgc
    35941 gcttttggga tctgcgtgct ccctggttag aacctctaag gggtcccaac ggtttagact
    36001 tgagtaggtt gaaaaaagac atacagcctt ggcaagaacg acgttcggcg gaatatatga
    36061 ctcatgcccc tttaggttct ttaaattctg tgggtggtgt agctactgag atcaatgcag
    36121 ttaattacgt ctctccgcga agttggttag ctacgtctca ttttgttcta ggattcttcc
    36181 tattcgtagg tcatttatgg cacgcgggaa gggctcgtgc agctgcagct ggatttgaaa
    36241 aaggaattga tcgcgatttt gaacctgttc tttccatgac tcctcttaac tgagacaggg
    36301 gatccaatgc ttatgcttaa aaaaggaatc gatttgattt aaccatacat attgagggaa
    36361 gtgggtcata ctaaaaaagg actccttttt actttctttt caactcattt atatcgaatc
    36421 gattttctat tttttctggc tcggctagcc tacctagccg agtcattctc ctttatgaga
    36481 cgaaaaagtc aggcaaaaca aaaagaaata aagaaaaaat agattccccg agcaaaagga
    36541 gagagaggga ttcgaaccct cgatagttct ttgttccgaa ctataccggt tttcaagacc
    36601 ggagctatca accactcggc catctctccg aaagacaatt tctattttac ttttaccgaa
    36661 tagaacatgg ccatatgagt ggataccatc actatgtata gaaagatatg aggtgtgaat
    36721 ctctaggtca atctatctat ccgtattatc tagaaaatag atggatgcat gatccagcac
    36781 tcccattttt gaagtaaaaa aaaggtactc tcgactccat gtccgaataa aaaagtgcta
    36841 aaaagttgta tatacgttat atagaattaa tggattcatg ttagtaaaat ccctctatga
    36901 tgcattttat tcaaattttt tggctgatag agggatcaaa tggtatagtt atttttttgg
    36961 gtagcttgga ggattagaag catgactatt gctttccaat tggctgtttt tgcattaatt
    37021 gttacttcat ccatcttact gattagtgta cccgttgtat ttgcttctcc tgatggttgg
    37081 tcgagtaaca aaaatgttgt attttctggt acatcattat ggattggatt agtctttctg
    37141 gtgggtatcc ttaattctct catctcttga atctattcgt tccagatcca acaataaacc
    37201 ggcccttccc tataattttt tctttttctt tatttgcatt ttggagactt atagtcaatt
    37261 tgaatctgtc tcacaacccg aaaaagaaaa aaattataga gaggggtcca acttctggaa
    37321 cttgaatgaa aaaaaaataa taataagatt tatattaatc taaataatag aattctaata
    37381 gaatagaatt cgaatataaa ttcgaatttt aaagaaattt gatatatatt aaatagaaat
    37441 caaataagaa atctattcta taatttttaa tagatttaat agaaataaaa tagaatataa
    37501 ataagatatt caaaaaaatt caataattca aattaattaa ttaattgaaa ttcttatttc
    37561 aatatttaat aatattgaat ttgaatttgc tattcgcttt tatttgctat tcgcttttat
    37621 taaattatta aataaaatgg gttttgaatt gttttaattg gttgggttgg atggtggaat
    37681 ttgatggaat ccccccgaag agagtatctg gcctaactct ggataaacat tatccgggca
    37741 ttttaccaaa aaaaatgcgg atatagttga atggtaaaat ttctctttgc caaggagaag
    37801 acgcgggttc gattcccgct atccgcccag gataaagtaa tttatttaat aagataaaag
    37861 aatcattata gttgaccgtg atagtatagt ggttctatct ttccaaccca acagaaaaag
    37921 aaaagtgtta attaattact agttaacaaa atcaaaccta attttttttt gtcaaaaaaa
    37981 aattgaaaat gttgcggaga cgggatttga acccatgacc tcaaggttat gagccttgcg
    38041 agctaccaaa ctgctctacc ccgcgatgaa gaaaagaact gggaactaat gaacaaccaa
    38101 ggattgaatg tgcccctctt ccatatctgt acaaatagaa tagcctattt atacagaatg
    38161 gtaaaggggc tcctctatga tctatgatca tagagaaaaa tataaaaatg aagggatatt
    38221 ttaatcctta ccaacttgat cttgttgccc ccggcaacaa acatgcgtga accatttcac
    38281 gaagtatgtg tccggatagt ccaaagtctc gatagttagc tctcggtttt ccggtcgaaa
    38341 aacaacgtcg atgaagacgc gtaggtgcac tattacgcgg tggggattgt aactttccat
    38401 gaattttcca tttttcactc aacgacggag ctttgtttat ttcttttttt gaggatcgcc
    38461 gaatcaaatg atatttttgt tctaattgtt gccttttctt ctccctatga atcaaacttt
    38521 tctttgccat aacggttcag tttctattat tatcaatgat acaagtcgga tcctagatgt
    38581 agaaatagag ctgtagaaat ataagaaggc atatcccttt ctccatcgaa agaaattata
    38641 ttatcgcgca gatacaagac aaaaagaaga aagaattaac caaatttacc cgatgtagag
    38701 gcaatcaaga aagcggcata agtgaatata taacctacag aaaagtgagc taatccaacc
    38761 aatcttgctt gcacaataga aagggccact ggtttatctc tccatcgaat caaatttgcc
    38821 aaaggtgtgc gttcgtgagc ccatgctaaa gtttcaatca attcctgcca atacccgcgc
    38881 caggaaatta agaacataaa tccagtagcc caaacaagat gtccaaataa gaacatccac
    38941 gcccagaccg ataaactatt cataccaaac gggttatacc cattgataag ttgtgaagag
    39001 tttaaccata gataatctct taaccatccc atcaaataag tggacgattc attaaactgt
    39061 gaaacgttac cctgccataa tgtgatgtgc ttccaatgcc aataaaaagt aacccatcca
    39121 atggtattta acatccagaa aactgccaaa taaaatgcat cccaagccga aatatcacaa
    39181 gtaccgcctc gtcccggacc gtcgcaagga aaactataac cgaaatcctt tttatctggc
    39241 attaacttgg aaccgcgtgc atctaaagca ccctttacta agatcaatgt agttgtatgt
    39301 aaacctagag caatagcatg atgaaccaag aagtctccag gacctattgt taagaatagt
    39361 gaattactat tctcattaat agcagttaac cagccaggca accatatgct tcgacccgca
    39421 ttgaatgctg ggccattcgt tgaagataaa agtacgtcga atccatatga agttttacca
    39481 tgagcagatt gtatccattg ggcaaatatc ggttcgatca agatttgttt ctccggagta
    39541 ccaaaagcaa gcatgacatc attatgaaca taaagtccca aagtatggaa ccccagaaac
    39601 aggctggccc aacttaaatg ggatatgata gcttctttat ggtctaacat tcttgccaat
    39661 acattatcct cattctgttc cggattgtaa tctctaataa aaaaaatagc tccatgagca
    39721 aaagctcctg tcatgatgaa tcctgcgatg tattggtgat gagtatataa cgcagcttga
    39781 gtagtaaagt cttgtgctat gaatgcataa gcaggtaaag agtacatgtg ttgagctacc
    39841 aaggaagtaa taacccctaa agaggctaga gcaaggccta attgaaaatg aagcgaatta
    39901 ttgattgtgt cataaagacc cttatggccg cgccccaatc gccctcccgg aggaatatgg
    39961 gcttctaaaa gatcttttat actgtgccca atcccgaaat ttgttctata catatgacca
    40021 gcaacgagaa aaataaatgc aatagctaga tgatggtgtg caatatcggt cagccataaa
    40081 ctttgcgttt gtggatggaa tcctccgaga agggttagaa tggcagttcc tgatccttgg
    40141 gaggtaccaa ataaatgact acttgaatcg gggttttgag cataaagatt ccactgacct
    40201 gtaaaaagcg ggcctaaccc ttggggatgt ggtaatacat ctaagaaatt attccatcga
    40261 acatattctc ccctggacgc aggaatagcg acatggacta aatgccctgt ccaagccaag
    40321 gaacttactc cgaacagtcc tgacaaatga tgattgagac gagattcagc atttttgaac
    40381 cacgaaacgc tgggtttcca tttcggttgt aggtgtaacc aacccgctat taaggatatg
    40441 gcagaaagaa ataatagaaa aagagctcca gtataaaggt cttcattagt acgtaaaccg
    40501 attgtatacc accactgata aacaccagaa taagcgatat tcactgggcc aagagcaccc
    40561 cctcgagaaa aagcttccac ggccggttga ccaaaatgag gatcccaaat tgcatgagca
    40621 ataggtctta catgtaaagg gtcctgtacc catgcctcaa aatttccttg ccaagctaca
    40681 tgaaacagat ttccggaagt ccacagaaaa atgattgcta attgaccgaa gtgagaagca
    40741 aaaatattct gataaagacg ttcctcagta atatcatcat gactctcgaa gtcatgtgca
    40801 gtagcaatac caaaccaaat acgacgagta gtggggtcct gagctaagcc ttggctaaac
    40861 cttggaaatc ttaatgccat aatgcctttc aaatcctcct agccattatc ctactgcaat
    40921 aattcttgct aagaagaacg cccatgttgt ggcaattcca cccagaaggt aatgggttac
    40981 tcctacagca cgtccctgta caatgctcaa ggctctaggc tgagtagcag gagcaacttt
    41041 taatttatta tgagcccaaa cgatggattc aataagttct tgccaataac cacgcccact
    41101 gaagagaaac attaaactaa atgcccatac aaaatgagca cctaggaaaa aaaggccata
    41161 tgcagataat gaagaaccat aagactgaat tacctgagac gcctgtgccc ataaaaaatc
    41221 gcggagccac ccattaatag taatggaact ctgcgcaaag tttcctcctg taatatgagt
    41281 taccacccct tgatcgctta tactacccca aacatctgac tgcattttcc aactgaaatg
    41341 gaatattact acggagattg cattgtacat ccagaatagt cctaagaaga catggtccca
    41401 agcggatact tgacatgtcc cccctcttcc gggcccatca caagggaaac gaaacccaag
    41461 atttgcttta tccggtatca aacgcgagct acgagcaaat agaactcctt ttaggagtat
    41521 caataccgtc acatgaatcg taaatgcatg aatgtgatgt accaaaaaat ctgcggttcc
    41581 taatggaata ggcaacaaag caactttgcc acccactgcc actaaatcac caccacccca
    41641 agtcaaactg gtgctcgctg ttgcaccagg ggccgttcca ccaggtgcta aagcgtgggt
    41701 gttttgtatc cattgagcaa agacaggttg taattgtata gcggtatctg aaaacatatc
    41761 ttggggacgt cctaaagcgc tcatggtatc attatgaata tacaaaccaa aactgtgaaa
    41821 gcctagaaat atacataccc agttgagatg ggatatgatt gcgtcgcgat gcctaaggac
    41881 acgatctaat agatcgttgt atcgagtagt tggatcataa tctcttacca taaaaatggc
    41941 tgcatgcgca gcagcaccaa cgatgagaaa tccaccaatc cacatgtgat gtgtgaacaa
    42001 tgacaattgt gtcccatagt cagtagctag atatggataa gggggcattg aatacatatg
    42061 atgagctaca acaatggtta aagatcctaa catagctagg ttaagagata attgagcatg
    42121 ccatgacgtt gttaggatct catatagccc tttatgaccc tggcctgtaa atggaccttt
    42181 atgagcttct aaaatctctt ttagaccatg accaatgccc cagttggtcc tatacatgtg
    42241 acccgctatc aggaaaagaa ttgcaatagc tagatgatgg tgtgcaatat cggtcagcca
    42301 tagaccccca gttactggat ctaatcctcc acgaaaagta agaaattccg catattttga
    42361 ccaattcaag gtaaaaaatg gggttgctcc ttcggcaaaa ctgggataaa gttgagccaa
    42421 aagatcccga ttcaagataa attcatgagg aagtgggatc tctttaggat ctactccggc
    42481 gtttagaaat tggttaatcg gtaaagatac atgtacttga tgccccgccc aagaaaggga
    42541 cccaagcccc agtagccctg ctaaatggtg attcaacata gattctacat cctgaaacca
    42601 agccaatttt ggagcagctt tgtgataatg gaaccaacca gcaaaaagca ttaaggctgc
    42661 aaagatcaat gcgccaattg cggtacaata gagttgtaat tcactagtta ttccagacgc
    42721 tcgccaaatc tgaaaaaaac cagaggttat ttgtattcct cggaaacccc cgcccacatc
    42781 accgttcaat atttcttggc ccacgattgg ccaaaccacc tgggcactag gtccaatgtg
    42841 agtaggatcg cttagccagg cttcataatt ggaaaaacga gcaccgtgga aatacatgcc
    42901 actcagccaa agaaaaatga tggagagttg cccgaaatgg gcactaaata cctttcgaga
    42961 gatctcttcc aaatcactgg tatggctatc gaagtcgtga gcatcagcat gtaagttcca
    43021 gatccaagtg gtagtatcag gtcccttagc tattgttctt gaaaaatgac caggtctggc
    43081 ccattcctcg aaagaagttt ttatgggatc cctatctacc aaaattttta cttctggttc
    43141 cggcgaacga ataatcattg agtcctcctc tttccggaca acacatacaa agaaacccgc
    43201 caacagttag tcaagtcatt agtgaaccta tgagagatgc ttataattag tctctttctc
    43261 ttctactctt tttctcgtct acttctatct cccatctatt tattttcttt agttattcac
    43321 tagagcaatt atgatctgga agtcgatcca gggcaagtgt tcggatctat tatgacatat
    43381 ccatgaggtg ctcaacggac cttattaatc ttttttagtt ttagaaaacc ctttcccggt
    43441 gtcaaaaacc aattttttta catagtgtat tcatatctca attagaaatc cctaaacgga
    43501 gctactttct gtcttacata gaacatatta ctttattcca agttccagca gtcattagtc
    43561 attactaaga taagagacat tccaggatct atatctataa tatttggtca ttcgagggtc
    43621 gcttttatta gttttaatag aataggagaa aaaaaaaatg aattctctac cgtatctatg
    43681 tatcctttct ccctacgaaa taccagccga aatagaacgg ccttagaaaa gatataatga
    43741 aattctttga ttgggtcttc ccagaaaaag ggtcttatta ttaaaaaccg atgaggccaa
    43801 caaacaatta attataacta taacaaaaga atagatatat aaattctaac gaaataaata
    43861 aacagagagt tcttattcga aacgccccgt gatcttcaac caattctgcg cttcaatata
    43921 attaccagga gtgagcgcga tagcttgttt ccaatactcg gcggcttgat tgaaccaagc
    43981 ctccgcaatt tcagaatctc cctgtcgaat ggcctgttct ccccggttgg aataggcggg
    44041 tcaattcctt tccttagaac cgtacttgag agtttcccac ctcatacggc tcggcaatca
    44101 atttttttgt gtccccgttt ttttaatcga ctatatcgaa ttgaatgaga tttcttatcc
    44161 taaccaaaag aggttaattt catgagcatg agtttcaaac ttgacttttg attaaattaa
    44221 taatcagctt tcattttatc ttttctccca ccgtcagaag aataacataa aagaaaagca
    44281 tttctactat cgttagaatt ttctgaaagg tacctatctc ggtttcgtct aaaaacttat
    44341 atagaatctt tgaaaaagtc ttttcttcct aagaaagaaa agacttactg tctttgggat
    44401 ctgatgctac accgctgctc aataccttag gggatccact ttattacaga agttgattcc
    44461 taatttttat ttcatatcat ggacataaat aagcagttct tattgtatcg gcatcggccc
    44521 aaaacctcgc gaatttgtct ttacggtgct tcctctatca attagatcct ttatccatag
    44581 aataaagtat ctaggcatat ctatttcttc atatttcgac tctatgaagt ttctttcttt
    44641 gctacagctg ataaaaatcg ttttttgcac gatgcatatg tagaaagcct tttttttttc
    44701 tagtatttat tagtgtattt gctctttctt ccttctatag tagagatagt cgcacgtaat
    44761 gacagatcac agccatatta ttaaaagctt ggggtaagaa cgggtttcgt tctagtgccc
    44821 gaaaataata ttctaaagct tttgtatgct ctccgttact tgtgtggata aggcctatgt
    44881 tatagagtat atagcttcga tcatagggat caatttctag tcgcatagct tcataataat
    44941 tctgtaaagc ttccgcataa tttccttccg attgagctga catccgttac ggtcgtcatt
    45001 cgattcaaag aattctccgt tccagaaacg tacatgagat tttcatctca tacggctcct
    45061 cccctatgtg cataatgaaa ataatacatg gaatcaaaaa agattgaaat attctcatta
    45121 tgaattcagt ggggctaacg tttttacaag aaatctctag ccaacctttc tgcaaaagat
    45181 attttcttaa catcacgcgt gttgatactg gtactagata aaaatgtaaa ctccaacaat
    45241 ttctttgttc tcaacgccct ttaatttcca ggaattaatc acttcaacag tcttctatgg
    45301 ttctaagggt atccaaagta ccaacgagat ggatgtttgt tatcccaacc attcttttta
    45361 gtcccgatcc cgataaggaa aagcggtaat tttaaacaaa gttttcgtgt tgttgattcc
    45421 taggcgtagc gcctcttccc ctatgcgacc tattggtact agtctagtat ggtagggttg
    45481 gcctgtaata tagaacccat aggtgtaacc tttcgctcaa tactcgaatc gacaattgaa
    45541 gcatctgagg ctgcattaat cggggataca cgacagaagg aattgtttta tctagaaact
    45601 tcaccttcaa caagcgtaga ttttttcaat aatctttttc gttcttttct atcccgaatc
    45661 ttccgtcttt ctcctaagac cgaagcggta aataaaaaaa taatcaaatc acaccatctc
    45721 tataataggt aaatgcctct ttttctcctg aagttgtcgg aattattcgt aataagatat
    45781 tggccacaat tgaaaaggtc ttatcaataa aattttcatt tatccgcgat ctaggcatag
    45841 gtagaaatcc attctataat tcttttcatt aactctcgtg agaaaacgat cccacaagta
    45901 aaggaatttt acagtacgaa ataacataaa agcagactca tatccaattt tttctttttg
    45961 aaaggggtcg ataaaaaata agaaatatta gaatccgatt cgatttcatc caaatggagt
    46021 agtataaatg gagtagtata agaatgaaag gaactattcc gatttgatca aagtagaaga
    46081 atcaaagaat ttatcttgcg gattaggaga attcgagaag tttttctgaa attaagatca
    46141 aaagaagaaa aaaatcgaat aattcttcaa taatccttca aatagaataa ccctccattt
    46201 tgtgttttgt gcatagcggg tagacgctta tacactatac aatcaaatcg aaaaggatga
    46261 tttatgaatt tggaatagat ttacgggtta aggggttgtt gttaagcgac ctaaaattgg
    46321 aaagaaattt tcaaattctt atggaaattg aattcgaata aaaagataat tatgatctaa
    46381 aggtatccat tcaccatagt ctaacaaaat agaccgatca gttgatttgg tccaattcat
    46441 tgattgaatc cggtaaaaat atcagaaaaa ggtaggagcg ccgtctccgt cttggcaaac
    46501 aagatatatc tttattgtta ttgtttttaa ccgtttttca aaaaaaaaat tatattatca
    46561 ttatcttttt atcccagctc cctggctcga agaaaaaatt ctttctttga tgaaaagttt
    46621 tccattttta tagctagact agaatggatt cgagtgtctg tacccatcta acaatcgaat
    46681 atgaacaact cgcaattcgc tcggattctc ggtcataatc attatgtagg agagatggcc
    46741 gagtggttca aggcgtagca ttggaactgc tatgtaggct tttgtttacc gagggttcga
    46801 atccctctct ttccgtatct tcacccaatt caccaatgct tcagaccttt ctttgagata
    46861 gattctcaat tcctaatttc tgtgatacgg aaggaaagaa agaacgggca gggaataaag
    46921 atctgcctac tgatctatga tacatgaatg ggagaaaaat acaaatctcc ggatccaatt
    46981 ccttaccttg tgtcccttta cttaacttaa gtgaaaggga aaaattgtac gaacccttgg
    47041 tttgttattt tagttaggtt taagtctgac gagaataata ttctacgaca agtaattcat
    47101 ttattttcaa accgacccat ttactatcta ttatttgatt gactaatcct ttatattgga
    47161 ttgcgtgaag agtcaaatgc tttggcaatt cttcatggtg ggatgaatca agataatttt
    47221 gaatcagagc tctcgatttt tggtcatccc ttgctgtaat aatatctcgg ggtttgcaac
    47281 gataacttgg tatatctact atacgaccat taactaaaat atgtctatga ttaactaatt
    47341 ggcgggcttg aggaatagtt gaagccatac ccaatcgaaa aaggatgtta tctaaacgca
    47401 tttcaagtaa ttgtagtaaa accagacccg ttgatccttt ggcttttccg gcgatacgaa
    47461 catatttaag taattgccgt tctgtaagac cataatgaaa acgcaatttt tgtttttctt
    47521 ctaaacgaat acgatattga gattttttcc cggagcgcga ttggtttcta agatcgcttc
    47581 cggctccagg tcttttactc gttagtcccg gtaaagcccc caggcggcgt atttttttga
    47641 aacgaggccc tcggtaacgt gacataaaaa ctccttattt tattgaaatt tcataaacct
    47701 aaattaaaac taaaactgag ctaaaagcga aatccactga agtattgtac tacaaagaat
    47761 aatgagatgt atccatatcc acacactttt ttgtattgta tatatagaaa tagaaatcaa
    47821 aagacggttc tttttcttga tttattctgc cgaggtctaa ctcctccaat tatgattcat
    47881 aattagaagc tcctacaaca taataaatcg atgccccttg gaaaagaggg acgaagccga
    47941 agccctttca atgttctttt ctttcaaaaa gacattatca atcatttttt aaaatcaaac
    48001 aaatagagaa aagccagcta tcggaatcga accgatgacc atcgcattac aaatgcgatg
    48061 ctctaacctc tgagctaagc gggcttaaat atcggcaatg agatggtgca tgcagagaaa
    48121 ttcggtaaat tactagaatc ttatctatta actattcatt cttagctatt cataaagaaa
    48181 agaatagaga atcaaattca aaataaatat tgaatattat agaacataac gattaaaata
    48241 acgattaata gaatatagca atctatagaa tttcgatttc tatatttatc aataataaac
    48301 atcttactct taattaggta ataagagttt tttgttttca acgaaagaaa agacgaaaac
    48361 aaaaaaaaga atcgaccgtt cgagtattcc accggattgc atgagaaaaa tgagagtaag
    48421 agaggcatat gttaatgtta tgtaatatat atccatatat attgaattgc ggatacagaa
    48481 aggatagaat catttctgac aagaaatcga aacacttttc aatataggaa tccgtatcta
    48541 atgaattcta tgtttcagcg taaatgaaag aaaaaggaga acggcttcga ggtcctaatc
    48601 tcaaaatgca aggggggata tggcgaaatt ggtagacgct acggacttaa ttggattgag
    48661 ccttggtatg gaaacctact aagtgataac tttcaaattc agagaaaccc gggaatcaaa
    48721 aatgggcaat cctgagccaa atcctgtttt acgagaataa aacaaagcaa acaatggttc
    48781 agaaagcgag aaaagggata ggtgcagaga ctcaacggaa gctgttctaa caaatggagt
    48841 tgactgcctt tttttgggaa agataaggaa aattaatcga atatcgaaac tgcataaagg
    48901 atgaaggata agtctataat acactatgga tacaaaatga aaaattatct caaaaatgac
    48961 aacctgaagc tgtatttata ttaatgaaaa agaaaacaaa agaattggga ttcaaagttg
    49021 aagaatcgaa tatttattga tcaaaccatt cactccatag tctggtagat cgtttctttt
    49081 gaagaactga ttactcagac gagaataaag atagagtccc attctacatg tcaatataaa
    49141 taccggcaac aatgaaattt atagtaagag gaaaatccgt cgactttaga aatcgtgagg
    49201 gttcaagtcc ctctatcccc ccaaaaagac cgatttgact atttctccta ccctctcttt
    49261 tttttagtgg ttcaaaatcc gttctctttc tcattcattc taccttttta caaacgtatc
    49321 agagcagaat ttttttttct tttatcacaa tcacaagtgg tgtggtatat atgatatacg
    49381 tacaaatgag catctttgaa caaagaatcc cgattcacaa ttcatatcat tgctcatact
    49441 gaaacttata aattattcta ttcaagaaat cgaattccac gctcaagact tttaatacct
    49501 ttttttatct tttttaattg acatagaccc cagtcatcta gtaaaatgag gatgatgcgc
    49561 cggtaatggt cgggatagct cagctggtag agcagaggac tgaaaatcct cgtgtcacca
    49621 gttcaaatct ggttcctggc atatatattg aatttgtaga aatatctatt ctacaaattc
    49681 agtgatatga atcgatatac ataatacata ttgattaatc gtatagatca tgatacatac
    49741 atacttattc atctagctag gtatctggaa atggaccccc cccctttttt atagatgagt
    49801 aaagagtata taaatgagtg aaagagtata taaaaaatgt atatctaata aaagaattaa
    49861 ttagattctc tttcctcttc tttttgattt gttcatacta tgtctccgcc cgttcaaaaa
    49921 gaatgttaat acaccataca tattcgaaag ggttaaattg gttggttgaa agacccaagc
    49981 aaaagtctag tctaggaagt tgaatgaagg gtgggaatag cctaaattca tctccgatac
    50041 agtacaaatt aggattcgat cccctttctt ttttctgttt cttccttccc tcctatgtga
    50101 ccctctagag cccatctaag cgatgtgcgc gatacaaagt tcatgatgca gaactctttt
    50161 ttttttattt tagttcatcc tattggcttg gctcatccaa aacaagcatc ttacaatttt
    50221 gaaaatctca aaattggaat tgtattgtct tttttttttt ttctatttaa tttatttagc
    50281 gcgttcataa tacataataa taatacgaat gcgacttcaa ttcctctctt tgatctagaa
    50341 aagaacgtac aaatatttgt tgaatatcgg gagttgtaaa aatgaagatg agtttcttat
    50401 aattcaatga gcatcttgta tttcataaaa attgggggca atataatcct tacgtaaggg
    50461 ccatcctatc caactttcag gcattaagat acgtttaagc cgtggatgat tatcataaaa
    50521 gattcccaac atatcataag attcccgttc ttgaaaattc gaacttttcc aaacccagaa
    50581 aacggacgga attttaggat tattccttgg agcaaatact tttatgcata cttcttccgg
    50641 ttgatctacc ccatactcta ttcttgtaag atgatacaca ctggctaaca gtccgcccgg
    50701 tgctacatca taggcacatt gggaacgtag ataattgtaa ccatatacat ataaaatgac
    50761 agcaacggaa tgccaatcct ccggctttat ttgtaaagtt tctattcctt ggtaatcgaa
    50821 gcccaaagat ctatgaatta gcccgtgttt gactaaccaa gcagacaaac gaccctgcat
    50881 ctttttttct ctcccacatt ttgatttcta taaatatttc acatttacga tgaaattttt
    50941 taattcatga agattaattg gctctttctt tttctgtaca aaaaaatcct tcctaattaa
    51001 cgacttcggg ggaagatact gaacttttgt atttgaaaaa tgtttcagtt tcaggaggga
    51061 tttcggacat cgatggtggt tgataaagta atccttgatc ataatttcca gtatcagtac
    51121 tgcctacaac acgaaacttg tgattggtag taaaagtaaa cgaccgattc tcctgttgca
    51181 agcgaattcg ctcttcatag atttctcgag atattttctt acgaagtttt gttatggcat
    51241 ctataacagc ctctggttta ggcggacagc ccggcaaata aacatccaca ggaattagct
    51301 tatcgactcc ccgaacagta ctataagaat cggtactgaa catccccccc gtaatcgtac
    51361 atgctcccat agcaataaca tattttggtt caggcatttg ttcatataat ctcactaaag
    51421 aaggagccat tttcattgtt actgtgccag ctgttaaaat taggtctgcc tgtctaggac
    51481 tcgatcttgg taccagtcca taacggtcaa aatcgaaccg tgagcctatt aatgaagcaa
    51541 attcaatgaa gcaacaactg gtaccataaa gaagcggcca taaactggag agtcttgacc
    51601 aatttgaaag atcatttgat gtagttgaaa taactgaatt gggggttgtt cgatcaagta
    51661 aggaaaactc aatggaattc ataattgtct caatgttatt ttttttttta ctttttttgt
    51721 tattgtctca atattccgaa actaagacca ctccaatgct ccttttcgcc acgcataaac
    51781 tgaaccaaca attaggataa gcataaaaat gaaagcttct ataaatacgg atacccccaa
    51841 tacatcaaaa ctcattgccc atggataaag aaaaaccgtt tcaacatcaa aaacaacaaa
    51901 aactagagca aacatataat aacggattcg aaattgtaac caagcatcgc ccattggttc
    51961 tatacccgat tcataactag aaagcttctc tggtcctttg ctaatcgggg ctaaaactgc
    52021 ggaaattaga aatgccaaaa taggaataac gtttgatatt attagaaatg cccagaaaat
    52081 atcatatttg taaagcagaa acatagacga actcctttga atgtggaaaa tataccgaat
    52141 tcgtcgattc gaattggaat tcattgtcaa gtcatcggta acaggttagt caaaaccaaa
    52201 atgcattttg gtcgaaccac acagtttcac ttgtttgctg tgatgtctcg tttctcgatt
    52261 gtactcctat tttcattaca catcctccta ttttcattac acatccttcg attttatttc
    52321 agtatagtat aaatctctta tacaaacaaa acaaataaaa atctcttgct ttcacctcgc
    52381 ttcggacttt tagaaaaaaa aaattccaaa tagaattctc attttgattt cgaattttga
    52441 aatttttaat attcgaattc gaaattcaat cgattttcga ttctattttc tatatatatt
    52501 ttgttttctg tttatgaaaa gatcttcgtt tttcaaacgc ggacgtgtcg acaaatacag
    52561 taatccgttc ctatatccat gtgacttact attcgatttg agtggggtta ggttggagtt
    52621 ttcattttta accggattca tgtcatgatt ttgcctcctt tactgtccac aatcaaagag
    52681 ttggtgagac ttcttttcct tggtataccc actcgttttt ggtgaatttt tggaggcaaa
    52741 atcatatgga attcacatac gaaaaaaatg aattactaaa aaaaatgggt ttctttatcc
    52801 gagattcgaa aaaaaaaaaa aaaaataacg attgaaatgg acttttgttt tccgttttat
    52861 gttctgctct gaacgagccc cccataagca agcttatggg aatgatttta tttcgatgaa
    52921 ccaagcaacc acgagcgacc ggttacaaac aacaaaaaat acagtaattg agtaaatgaa
    52981 aactatagaa ctttttgtat ttcaattttg attattatat tattattatt atagggctat
    53041 acggactcga accgtagacc ttctcggtaa aagagatcga acttattctt atcaaaatga
    53101 ttcgaactct ttcaaagacc caacatgcat tttttttttt gcattgggct ctttcattaa
    53161 ctgctagaaa tatcagttag tctaccatat tttttttctt gacagaaaaa taaggaaatg
    53221 gctccacgtg ctcggattca ttattttgat tgtgatatag gagcactacc aaagtgtttc
    53281 aaagaaaggt tatcttgacg taggtttgct tctggcctag attaacctaa gttaaatgga
    53341 gtctctatca tcctgattaa agaatcaaat atgaaacttc atacgcctta aggttcatag
    53401 gacaaaaaga gaatttttga ggtccttata ctcattatgc ctagcattga atagactagg
    53461 tattcacctt atcaatatct caaatcaatg atggattcca tttggttcct aaatgggaac
    53521 ctgaatcgaa ccgaaccatt tgtcaggcta ttgttctctt gttttgttcc ctacaaatcc
    53581 tggagtcaga cattgatttc tcaaaaagat caattctttg attgcatgat ggactcttct
    53641 gaaaaacatt ggcgcacgtg taaacgaggt gctctaccta actgagctat agcccttgtg
    53701 cttgtgatac atattttatc atattatgga gataatttct tgtcaagatg aatattccat
    53761 gatccaacat cgtatctctt tgatcttttt gattggtatt gcttcgaagt cttattgcat
    53821 ttataatcca tcaatgggag gggtcctttt tttctcctta taatgctaaa tgacctactt
    53881 aactcagtgg ttagagtatt gctttcatac ggcgggagtc attggttcaa atccaatagt
    53941 aggtagaacc tattagatac catggtcaat ggtatctaat aagtttttct acttactgat
    54001 tttgtatctt ttctatccta ttcgatttga ttttcgaatt gaaactaaaa cttttttcct
    54061 tacatcagaa tctgattcca cttgattgta tttgattgga ttcaatcgga agaatccata
    54121 tgtgtataaa caaaaattct tttgattagg attattcgat tcgggcgcac cgactagtta
    54181 cgaaatcaca ttgagaacct ctactcgtgt cctagctcgt ctgagagcta gatttgcctc
    54241 aattgtttgt ctcttacttt cagctttcct caagccggct tccgctattt caagagtttg
    54301 ctgagcttct tggggatcaa tgtcactact cttctccgca tcatttacta aaacggtgat
    54361 ctcattatta cctattctag caaaaccgcc catcagagcc atcgttaacc attggtcatt
    54421 aaatcgtatt ctcaaaatac ctatatctac agctgtggca ataggcgcgt gatttggtaa
    54481 tacgccaatt tgtccactat tagtagataa aatgatttct ttcacttctg aatcccaaac
    54541 aattcgatta ggggtcagta cacaaagatt taaggtcatt tcttcaaatt gttctccatt
    54601 tctaagtttg tagccttcgc agtaacttca tcgatgttac ctactaaata aaaggcctgt
    54661 tcaggaagac catctaattc tccggacaga atcaatttaa agcctctaat tgtttctgct
    54721 agaccaacat atttccccgg agaaccggta aatacttctg ctacgaaaaa aggttgtgat
    54781 aagaaacgct caattttgcg ggctcttgct acggttaaac ggtcctcttc ggataattca
    54841 tccaacccaa ggatagctat aatgtcctga agttctttgt aacgttgtaa agtttgctta
    54901 actctttgcg cagtttcata atgttcctca ccaacgatcc gaggttggag catagttgac
    54961 gtcgaatcta aaggatctac tgcgggatag atacctttgg cggctaatcc tcttgatagt
    55021 acggtagtcg catctaaatg tgcaaatgtc gtggcaggag cggggtcggt caaatcgtcc
    55081 gcaggtacat aaacggcttg aatggaagtt atggacccct cctttgtaga cgtaattctt
    55141 tcttgtaaag aacccatttc ggtactaagg gtaggttgat aacccacagc ggaaggcatt
    55201 ctacccaata aagcggatac ctcggatccc gcttggacga aacggaaaat attgtcgata
    55261 aatagaagta cgtcttgttc attaacatct cggaaatatt ccgccatagc tagggcagtc
    55321 aaaccaactc tcatacgagc tcccggcggt tcattcatct gaccgtagac tagagccacc
    55381 ttcgattccg caaggttttg ttcattaatt actccagatt ctttcatttc catgtaaaga
    55441 tcatttcctt cacgagtacg ttcaccgact ccgccaaata cggatacacc cccatgagct
    55501 ttggcaatgt tgttgatcaa ttccataatg agtactgttt tacccactcc agctcccccg
    55561 aatagtccga tttttcctcc ccgacgataa ggagctaaaa gatctactac cttaattcct
    55621 gtttcaaaaa tggataattt tgtatctaac tgtataaagg caggcgcaga tttatgaata
    55681 ggagatgttg tgcgagtatc tacaggacct aaattatcaa caggctcgcc aagcacgttg
    55741 aaaattcgtc ctagagtcgc tccgccaact ggaacactta gaggagctcc cgtgtcaatc
    55801 acttcaattc ctctcattag accatctgta gcactcatgg ctacagctct aactcgatta
    55861 ttccctaata attgctgtac ctcgcaagtc acattaattg gttgaccggc agtatctcga
    55921 cccttaacta tcagagcgtt gtaaatatta ggcatctccc ctgggggaaa ggctacatcc
    55981 agtaccggac caataatttg agcaatacgt cccaggtttt ttttttcaag tgcggaaccc
    56041 ccaggaccag aagtagtagg atttattctc ataataataa taaagtgaaa tatatcaaaa
    56101 attttttacg aaatttatca aatccaaaaa gaaaatcttc gatagcaagt ggatcggtta
    56161 attcaataag aaatgggggt tagcactcga ttttgttggt agcgtccaac cgaatgcaat
    56221 tcaattgttt atttatggaa tttcaatgaa gaaattttaa agttcaaaca acccattttc
    56281 aaaatctcaa gtggatgaat aaaattgtat ttgatttctc tatcattacc agccatattc
    56341 tctacggaat tcgaacctga actttttttt tgattcatta tttcttgtcc cttatttctt
    56401 attcttattt tagcatatca atttatgtct agtctattct ttttttatac cccccttttt
    56461 attttatgga tgaattccgc atattttctt ttcacatcta ggatttacat atacaacgta
    56521 tattcctgtc aacagtcaat ttcttattat ttagatattt tgattgaaaa aaaagtaagg
    56581 gattcaaaac tttaaaaaca aggattgggt tgcgccagac atatgaaaga gtatacaata
    56641 atgatgtatt tggtgaatca aataccacgg tctactaaaa aaaataagga gacgttctga
    56701 ttagttgata atattaaatg aaatttttgt gaaagattcc tgtgaaaggg tttcattaac
    56761 tcctaattta tgtcgagtag accttgttgc tgcgagaatt cttaattcat gagttgtagg
    56821 gagggactta tgtcaccaca aacagagact aaagcaagtg ttggattcaa agccggtgtt
    56881 aaagattata aattgactta ttatactcct gaatatgtaa ccaaagatac tgatatcttg
    56941 gcagcattcc gagtaactcc tcaacccggg gttccgcccg aggaagccgg ggccgcggta
    57001 gctgcggaat cttctactgg tacatggaca actgtgtgga ccgatgggct taccagcctt
    57061 gatcgttata aaggacgatg ctacaacatt gagcccgttg ctggagaaga aaatcaatat
    57121 atatgttatg tagcttaccc tttagacctt tttgaagagg gttctgttac taacatgttt
    57181 acttccattg tgggtaatgt atttgggttt aaagccctgc gcgctctacg tctagaggat
    57241 ctacgaatcc ctcccgcgta ttcgaaaact ttccaaggcc cccctcatgg catccaagtt
    57301 gagagagata aattgaacaa gtatgggcgc cccctattgg gatgtactat taaacctaaa
    57361 ttgggattat ccgctaagaa ctacggtaga gcagtttatg aatgtctacg tggtggactt
    57421 gactttacca aagatgatga gaacgtaaac tcccaaccat ttatgcgttg gagagaccgt
    57481 ttcttgtttt gtgcagaagc tatttttaaa tcgcaggcag aaactggtga aatcaaaggt
    57541 cattacttga atgctactgc aggtacatgg gaagagatgc taaaaagggc ggtatttgcc
    57601 agagagttgg gagttcctat cgtaatgcat gactacttaa cagggggatt cactgcaaat
    57661 acgagcttgg ctcattattg ccgagataat ggtctacttc ttcacatcca tcgtgcaatg
    57721 catgcagtta ttgatagaca gaagaatcat ggtatacact ttcgtgtact agctaaagct
    57781 ttgcgtatgt caggtggaga tcatattcac gcaggtacag tagtaggtaa acttgaagga
    57841 gaaagagaca taactttggg ctttgttgat ttactacgtg atgattttat tgaaaaagac
    57901 cgaagccgcg gcatttattt cactcaagat tgggtctctt taccaggtgt tctgcccgtg
    57961 gcttcagggg gtattcacgt ttggcatatg cctgctttga ccgagatctt tggggacgat
    58021 tccgtactgc aatttggtgg aggaacttta ggacaccctt ggggaaatgc gccaggcgcc
    58081 gtagctaatc gagtagctct agaagcgtgt gtacaagctc gtaatgaagg acgcgatctt
    58141 gctcgcgagg gtaatgaaat tatccgtgag gctagcaaat ggagtgctga attggctgct
    58201 gcttgtgaag tatggaagga gatcaaattt gaatttgaag caatggatac tttgtaatcc
    58261 agtgattaac gtttggttta ttagttgaat tgcaattaaa ctcggcccaa tcttttacta
    58321 aaaggattga gccgaaccca acgaatttat tgtatagatt tttgatacta catatttatc
    58381 tagatatata agatctgaaa tacaaaatag aagactaaac acaactcttt ctattgttgt
    58441 gttgggtcca caattaatcc tatgggcccc taggattggt gtattctttt tgatcccgta
    58501 gtttcgtcat ggatcgagcc aagtatcaca acttcttcta cccatcctgt atatcgtcct
    58561 tttcgttccg tgttggaata taaacttatt atattagtag atagtagacg ggattttacg
    58621 aaaaaagctc ttcatattca taggagagaa caaatattta ttttttcaat gccaatttta
    58681 cacaatatgg ggacaaccac tatttataat tgaaaaagat cgtatagagt gaagcgatac
    58741 tccggggtct cacaaaagag aatgatttct ttcaattgac tattcatcta ttgtattttc
    58801 atctaaatag gggcaagaaa gtgctatgga aaaatggtgg ttcaattcga tgggggagtt
    58861 cgaatacagg tgtgggctaa gtaaatcaat cgatagtctg ggccctatta aaaataaaaa
    58921 taccagcgta agcgagggcc cggttagaaa tgataaagat aaaaacattc atagttgggg
    58981 tgatagttct agttacagca atgttcatca tttagttagc gttagggaca ttcggaattt
    59041 catctctgat gacacctttt ttgttaggga tagtaatagg gacagttatt ccatatattt
    59101 tgatattgaa aatcaaattt tagagattaa caatgatcat tcttttctga gtgaactaga
    59161 aagttctttt tatggttttc gtaattatta ttataggaat aatggatcta aaagtgacga
    59221 tcccgactat gatccttcca tctataatac taaatcgagt tggaataatc acattaataa
    59281 tttcgttgac tcttatcttc agtctcaaat ctgtattgat agtcacattt taagtagtag
    59341 taacaattac agtgacagtt acatttataa ttacatttgt ggtgaaagta gaaatagtag
    59401 tgaaagcaaa agttccaata taaaaactag tacgaatggt agtgatttaa ctataagaaa
    59461 aagttcgaat aatcttgatg taactcaaaa atacaggcat ttgtgggttc aatgtgaaaa
    59521 ttgttatgga ttaaattata agaaattttt gaagtcaaaa atgaatattt gtgaacaatg
    59581 cggatattat ttgaaaataa gtagttcaga tagaatcgaa ctttcggttg atccaggtac
    59641 ttgggatccg atggatgacg gcatggtttc tctggatccc attgaatttc attcagaaga
    59701 ggaaccttat aaagatcgta ttgattctta tcaaaaaaaa acaggattaa cagaggctgt
    59761 tcaaacaggt acaggtcaac taaacgggat tcccgtcgca attggggtta tggattttca
    59821 gtttatgggg ggtagtatgg gatccgtagt aggcgagaaa atcacccgtt tgatcgagta
    59881 tgctaccaat aaacttttac ctcttattct agtgtgtgct tccggagggg cacgcatgca
    59941 agaaggaagt ttgagcttga tgcaaatggc taaaatatct tctgctttat atgattatca
    60001 atcaaataaa aggttattct atgtatcaat tcttacatct cctactactg gtggagtaac
    60061 agctagtttt ggtatgttgg gggatatcat tattgccgaa cctaatgcct atattgcatt
    60121 tgcgggtaaa agagtaattg aacaaacatt gaataagaca gtacctgaag gttcacaagc
    60181 ggctgaatat ttattccata agggcttatt cgatccaatc gtaccacgta accctttaaa
    60241 aggtgttctg agtgagctat ttcagctcca cgcctttttt cctttcaata aaaattcaat
    60301 caagtagagt cttgagttca actttttttt tgtggcgaac aactagttag ttagtttatc
    60361 agaatcaaaa taaaaaaccg aaaaaatgga tttttagttg gtgacataag attttattgt
    60421 agaaagaatc gtgcggataa ttgttgtttt tttaccgata ttgccgatta gtaatattgg
    60481 taaaaaaaca acaacataaa cagcgaattc ttccttcgaa ttaggaggca aggcaaataa
    60541 aacgaatttc gtgttctgtt tgcctcttct atatgtatat atttcaaata tagaaaatat
    60601 agaatcttgc atctttctat atctcccaag aagtcccctt tttataagaa ttcctgctct
    60661 tgggtcggat tctaacgaat ctttcgggga tttttaaatt tttaagagac tcttttttta
    60721 ttaaaaaaga aattagaaga agaagataag aacaatataa gaataaaaat aaaagaagta
    60781 agaataataa agaaagtgga ttatcataca tacatctatt tcatgtagaa agatgaataa
    60841 gtccgtttat ttagttcgac attgcttgca cttattatat atactcactt cgatatactt
    60901 agtatactaa tatccgaatt ataatatgaa ttataattat tataagatat ccttataaca
    60961 ataacaggta caaatattaa atcgaggtac cccattctat gacaattctc aacaacttac
    61021 cctccttttt tgtgccttta gtgggcctag tatttccggc aattgcaatg gcctctttat
    61081 ctcttcatgt tcaaaaaaaa aagatttttt aaatcagatg tggtcaaatc tcatctagtt
    61141 ttttttcaag acttagcgaa caaggatatc catttagtag aatattgtat aagaataaca
    61201 ggtggctttc tccgaacata aatgaaaaag atcttataca tgcgtaaaca tgatatatgg
    61261 acagacaaat tctagcaata aaaaaaaaag aggctgggat ccgaactcat gtctgaaatt
    61321 aaagtaaatc tatccatatg tatgtagcta ttgataggga atcatatgaa ggggatgctt
    61381 ttattttatt atatctaacc aattcgatta attactacta aaagttcaca tcagaatagt
    61441 actagttgat gagagttact tcggaaaaaa agtaaagtga attttttttt gttattccat
    61501 aaaatgcaac cggatctact atgtatgagt tggcgatcag aatatatatg gatagaattt
    61561 atagcaggat ctcgcaaaac aagtaatttc tgctgggcgt ttatcctttt tttaggttca
    61621 ttaggattct tattggttgg aatttctagt tatcttgata agaatttgat atccttcttt
    61681 ccgtctcaac aaatcctttt tttcccacaa gggatcgtaa tgtctttcta tgggatcgcg
    61741 ggtctcttta ttagttccta tttgtggtgc acaattacat ggaatgtagg tagcggttat
    61801 gatcgatttg atagaaaaga aggaatagtg tgcatttttc gttggggatt tcctggaaaa
    61861 aatcgccgca tctttttacg attccttatg aaagatattc agtccatcag aatagaagta
    61921 aaagagggca tttatgctcg tcgtgtcctt tatatggaaa tcagaggcct gggagacgtt
    61981 cccttgactc gtactgatga gaatttgact ccacgggaaa ttgagcaaaa ggctgcggaa
    62041 ttggcctatt tcttgcgtgt accaattgaa gtattttgaa aaaagaaact gcaaaataaa
    62101 tgctttctca gcaagaggaa aacccctaag aatccttttt ttctataagc ataacttact
    62161 taattaaagt ttcttcagaa cgcctcgtgg ggcaaaagca aggcaaacgt gtacgtggcg
    62221 gccataatat aaaacgaaac cttttttgtt tttgtctgtc aatttttttt tcgaaatatt
    62281 tgatattttc ttttttaata aacaggaagt tctttcattt cgaaatccga aaaatattca
    62341 ttattggaat ctttatttga atctttcggg cattcatcaa aggggagtaa ttacttcgaa
    62401 tatttgatca attaagatat ctggaaacaa tctatttttt tattatttcg tcatttgaat
    62461 tcgaattcga agtggattct tcttctattt ctgtattttt tctacactag attcaaggac
    62521 taacctctga atcacaacta aaaggctcga ttaataaatt aataattaat aggcgcgata
    62581 ccttataata gaacttatgc ttgatagaaa tattagattg catagagtca acgaatgagg
    62641 tgacaattca cagatgaaaa aatgacaaaa aagagcgcat ctattcccct tcgatatctt
    62701 tcatttatag tatttgtagt ctttttgccc cggtggatca ctctctcatt taataaaagt
    62761 ctagaatctt gggttactaa ttggtggaat actaggcaat ccgaaacttt tttgaacgat
    62821 attcaagaaa agagtattct agaaaaattc atagaattag aggagctatt tctcttggat
    62881 gaaatggtaa aggaattccc ggaaagacat ctacaaaagt ttcgtatggg gctccacaaa
    62941 gaaacaatcc aattgatcaa gatacacgat gaggatcgta tccatacaat tttgcacttc
    63001 tcgacaaatc taatctgttt cgttattcta agtgcttatt ctattctggg taatgaagaa
    63061 cttgtttttc ttaattcttg ggttcaagaa ttcctatata atttaagcga cacaataaaa
    63121 gccttttcca ttcttttagt aactgattta tgtataggat tccattcgcc ccacggttgg
    63181 gaactaatga ttggctatgt ctataacgat tttggatttt ttcataatga tcaaattata
    63241 tctggtcttg tttccacttt tccagtcatt ctagatacaa ttttcaaata ttggattttc
    63301 ctttatttaa atcgtgtatc tccgtcactt gtagtgattt atcattcaat gaatgactga
    63361 aaaacgagtc aattagagtg tttcttactt tgtacctaag caaagcattc caggtcgtac
    63421 ttaccttact ctttctaccc attcagagga ttcctcctat attacagtaa aattatttca
    63481 gtaaatagca aaatcgtgga tagggaacta tactagcgac ctacccaatt ttattgtaga
    63541 aattttcggg atcaacgatt ggaccatgca aattagaaat actttttctt cgataaagga
    63601 agagattact cgattcattt ccgtatcact catgatatat ataataactc gggcctccat
    63661 ttcaaatgca tatcccattt ttgcgcagca gggttttgaa aatccacgag aagccactgg
    63721 tcgtattgta tgcgccaatt gccatttagc taataaacct gtggatattg aggttccgca
    63781 agcggtactt cctgatactg tgtttgaagc agttgttcga attccttatg atatgcaact
    63841 gaaacaagtt cttgctaatg gtaaaaaggg ggggttgaat gtaggggccg ttcttatttt
    63901 accggaaggg tttgaattag ccccccccag tcgtatttct cccgagatga aagaaaagat
    63961 aggcaatcta tcttttcaga attacggccc cactaaaaaa aatattcttg tgatagggcc
    64021 tgtttctggt aagaaatata gtgaaatcac ttttcctatt ctttccccgg atcccgcgac
    64081 taataaagat gttcacttct taaaataccc aatatacgta ggtggtaaca ggggaagggg
    64141 ccagatttat cccgacggga caaaaagtaa caatacggtt tataatgcta cagcagcggg
    64201 tatagtaagc aaaatcatac gaaaagaaaa aggggggtac gaaataacca taacggatgc
    64261 atcggatgga cgccaagtgg ttgatattat ccctccagga ccagaacttc gtgtttcaga
    64321 gggcgaatct atcaaacttg atcaaccatt aacaagtaat cctaatgtgg gtggatttgg
    64381 tcagggagat gcagaaatag tccttcaaga tccactacgt gtccaaggcc ttttgttctt
    64441 tttggcatct gttgtttttg cacaaatctt tttagttctt aaaaagaaac agtttgagaa
    64501 ggttcaattg tccgaaatga atttctagat ccgcaaattt atcaacatca ggtttgtaaa
    64561 aagaacaaag tttttgttcg caattccaat tatgttatgt atgagcaaaa aaattatgaa
    64621 aagtcttttg cttgtttata ttctttttcg accaaatgtc gggaatttct tgtactgcac
    64681 tcctaaatca tagtatatat tgtgaagaag gctattttac tttacccctc ctttgttttg
    64741 tcaatccaag tgggaggggg ttatcacgat tgtctgatta aaatatttta gaatgcgtca
    64801 gtcgttttct attctaatcg aatcaaattc gattagaact agatactaag cataagataa
    64861 gtaagcggag aatataaaga aagcaataag ggaaacaagg gaatcaaaaa ggtattattc
    64921 gtcgtcctag tcttcgacat cagaaaggga attttccaca tccctttctg gtgtcgaaat
    64981 cataatggtt cttgattcca ttcgtcaaag attcctattc ttagtttcga tttttccagg
    65041 tttatcagaa cttttttttg tttatttctt atgtatacat ataattaagt aatgcaaaaa
    65101 aaaaaaagaa atgaagtttt ttgaagcatc ggaaaaagcg atacattttc tcatttttac
    65161 gaacaaaaca aaatagtatg attattaaga actcaacggg gcactacccc tcgaatcaga
    65221 caaagaaaga agttataggc cccgttgagt tcttacgctt tgatgtctat aacgcagttc
    65281 atacgcttac tacagggacg aacccaatcc ggaatatgaa ccataaaaga aaatgcctat
    65341 taaaccgatc acaggaatac cagttacagt acctattatc caaagaggaa tccttccagt
    65401 agtatcggcc atttatccca cttccctcca cattttatca agtggtcgtg ctagagacat
    65461 aaacagtcat agataattat aagattaaga tgcgatcctt ccgactggga taagataatt
    65521 cctactattt ttttattatt ctactattct cttttcttct cttaattgaa gaaatagttg
    65581 gaaaataaaa cagcaagtac aaaaatgagt aataaccccc agtagaggct ggtacgattc
    65641 aattcaacat tttgttcgtt cgggtttgat tgtgtcatag ctctctaatt cggattaggt
    65701 ttatcgttgg atgaactgca ttgctgatat tgaccctaaa aaaaaaacgg taggtacagc
    65761 tagtccgtga acagccaacc atcgcactgt aaaaattgga taggttcgat ctatggtcat
    65821 tgggtcctcc taaaaagatc tactaaattc atcgagttgt tccaaagaat caaagcggcc
    65881 ggttattaat ggaattcctt gtcggctctc tgtaaaatac tcgtttggac gagggcttcc
    65941 aaacacatcg taagctaaac ccgtgctcac aaataaccaa cccgcaatga atagggaagg
    66001 tatagtaatg ctatgaatga cccagtatcg aatactggta ataatatcag caaaagaacg
    66061 ttctcctgtg cttccagaca tgctgagctc cacatattct tgtacagtca aagggggatc
    66121 gattccgtaa aagataagat cagtaaatgg aaattcactg aattgcaatc tttgtgagat
    66181 cgtcaatata gtaccgaggg tacttttaga atctaccgaa tcagtatagc tatccttctt
    66241 ctgacacagc aacgcaattt caatcaatat cgaaatgcag tgctagaaaa tttcgttctt
    66301 cttttcttct tgctggtcga tgtataacta ggtaccattc ataggtgtcg aagaggtttt
    66361 ttattttaat ccccctcttt tttttttaag aaatcggtta gtcgtccaga aacaagtaac
    66421 aaggattcga tacaataaaa aaaagaaaat gaaaatagaa aatcgaacgg attccccaat
    66481 tttgttccat attgatttca aaaaggtttc gtttttgaaa tgaagttaca tgacactgtt
    66541 tttattagta tagagttgcc caacgaatct gttgattctg aatcgtgaga ggtgtcgatg
    66601 tcaaagatga tgaattgatt tctttttcta cccctaatca ctttattttt tttagtacct
    66661 tctagaataa ttgatgaatc aaaaactttc aattgaactg agtctttcaa ttggtataat
    66721 atttttgcgt atcctcgtat ctttcaaaag tggaaactta ggaaagtgct ttctaaacat
    66781 atgtataaaa agaacagatt tcctttagct cctccatgcc tactataact agttatttcg
    66841 gttttttact agcggcttta actctaacct cggctctatt tattggtctg agtaagatag
    66901 gacttatttg aaattaattg aatgaataat tcataaaaat aaatccttct gtggtattcc
    66961 atatatttgg tagttcctta ccgtgttaat taccaattat tgggaattga gattcctaag
    67021 caatacgaat taatagtaat atttcgggat agatattacc tccccttttc ccttttcaaa
    67081 taaattaaat tgaaatgatt gaagtttttc tatttggaat tgtcttaggt ctaattccta
    67141 ttactttggc tggattattc gtaaccgcat atttacaata caggcgtggt gatcagttgg
    67201 acctttgatt aatattaatt cacatctctt tttttaactg acctcctcct ttctttaatt
    67261 tcattttttt gggggggtca aaggtaaaat tcagattgct gtatttcagt tcagttcagt
    67321 ggaattttcg atctaacaag acaagagcag aatcacgctc tgtaggattt gaacctacga
    67381 cattgggttt tggagaccca cgttctaccg aactgaacta agagcgcttt cttaccacaa
    67441 cggaaaagac tgtaaagaag gggattcttt tttttatata gtatagaacc ccccaaaaaa
    67501 tttcaacccc aataaatact tcttgcatat gtatactatc ataaaattga aaattatgta
    67561 ttatgtatgt ccaaattgaa tcgctctaaa atgtatctct ggttactgct tcgaggagca
    67621 ataataggta gggatgacag gatttgaacc cgtgacattt tgtacccaaa acaaacgcgc
    67681 taccaagctg cgctacatcc ctttcaactg gtctacagta tcattgtaga aaatccccgt
    67741 cttgttttcc acatacttat tttatttcca tttccttcct ttctatgcaa aatgtatctt
    67801 gccatttctt cctcttggtc tcatatcata taacatataa taataaatta atattttttt
    67861 cgggaattct caggcgcaaa gggacccgtt tttttgcttt aagaaaaaga aaatcttctc
    67921 taccgaatca ttgcacatgt caagttgaat tggggattcc acacacaaat acaagtggtc
    67981 tttaactaca tatacatctc ttaccataat gtattacaat atggaatata aaaaaaagaa
    68041 ggaggattct caatgcgaga ttttaaaaca tatctttccg tggcaccggt actaagtact
    68101 ctctggttcg ggtctttagc aggtttattg atagaaatca atcgtttctt cccagatgcg
    68161 ttgacatttc cttttttttc attctagtta ttgatatgga aaggggtgaa gaagattaga
    68221 gatagagtca aatatttgtg actaatctct ctttcccgtc tttttttttt cgaattagat
    68281 agattgaata cgggggtaaa gagaaagaaa aaagtggatt caacctcagt taaattcggg
    68341 ttaaggctcc aattaaatta agaatcaaat taataataga gttaaaagaa aacaaaaggg
    68401 aaatgtgact agaataagag tatcatgcaa tacaagatac ttaaatgaaa tactgtactg
    68461 cgattagaaa tcgctttcga aattgttgta ttacttatta tttactatat taattgcaac
    68521 aaaatcttta tttcataatt tgattttgag ttgttagcca cttctatttt ttcgtcccct
    68581 ttcctttctt cttatttgcg tcggatcgga aaatagaaac gttgggtgaa tcaaaaaccc
    68641 aaaggaggtt catggccaag ggtaaagacg ttcgagtaag ggttattttg gaatgtaccg
    68701 gttgtgttcg aaacggtgtt aataaggaat caacgggtat ttccagatat attactcaaa
    68761 agaatcgaca caatacacct agtcgattgg aattgagaaa attctgtccg tattgtttca
    68821 aacatacaat tcatggggag ataaagaaat agatatagat cgaaccgagt gcttgggtgt
    68881 caccctttca aggaacatga caaaaattta gatatatatt tctattattt catatattga
    68941 aataaaaaca actaaataaa tatagacaaa cccaatccta tgaatttctt ctataatttt
    69001 tttttgattt gatcgaaata gtattttagg gataaggaat aaacaaatta tggataaatc
    69061 caagcgactc tttcttaaat ccaagcgatc ttttcgtagg cgtttgcccc cgatccaatc
    69121 gggggatcga attgattata gaaacatgag tttaattagt cgatttatta gtgaacaagg
    69181 aaaaatatta tctagacggg tgaatagatt aaccttaaaa gaacaacgat taattactat
    69241 tgctataaaa caagctcgta ttttatcttc gttacctttt cttaataatg agaaacaatt
    69301 tgaaagaagg gagtcaacca ccagaactcc tggttttagg aacagaaaaa aataggtttc
    69361 cttttcaatt gaatcaaaat tctaatccga actcaaaaac agatggacgt tttgttcaaa
    69421 aaatccgaga atcattcgcg tcgtaagaaa aaaaaagaat cgggtaagag gaataaattt
    69481 ttttatcggg cgtgttcgct cattttgacg actttatcat attatcagat tttatcatac
    69541 taatttctac tctaccttcc cggagttcat tctccagaga attccatttc aaaaagtttg
    69601 gcggattctt tccaatcccc ttattttatg atctcgttgg aaatcatata aagacaattc
    69661 ctatttgata tagctatttg tgcaaggatt ttacgattaa gaagcaactg ccccttatac
    69721 agattgtgta ttaatctact ataaatatag gatgcccccg ccccgcgaat tactgcattt
    69781 attcgagtga tccacaaacg acgaaaatcc ctttttttcc tatctctatc acgatgcgcc
    69841 gaaaccaaag ctcttatttt ctgttgaata attgttcgag taagtcttga atgagccccg
    69901 cgaaaacttg atgcaaataa acgcattttt gttctacgtc tccgagcgat atatcctcgt
    69961 ctaattctgg tcattgagta aatgaaactt taatgaataa ctaattgatt tcccttcttt
    70021 cagttattct tttccccctt cctagtctat taataacaaa acggattctt caaatttata
    70081 aaataaaaat tccaatggct tttgctacta taaccttccc taccacgctt ttttcctttt
    70141 ttctaggcat tggaaaaata aaaatagaaa tagctaaaga aattgtgggt tccatcgtct
    70201 ctatggttac ttcttaaacg gtgaggtctt ctctatacac cggagccctt tccttcattt
    70261 tattggtaac ttgtacagtt accactcttt ggctctaccc atgaattttc cagtaatggg
    70321 tctttcataa tgagatatgc cttatacagt aacggtattt aattatgaag attggttggg
    70381 tagctgacct tgtgagtccg ttcttctaaa cataatattt ctactttttt aaataggatt
    70441 tcccccgctt aatgggtaac tatttgttac cgatggggaa ttctttctca tcttaaattg
    70501 aaaatgcagg tgatttaatt tgcaccaatt gaaaccataa atttcataca caatagaaag
    70561 atatgatgga tccatctttt ttagatagtg aatggagttc ttccattcta tccgattcac
    70621 cggtactgat cattgatact ggaaaaattg ttttttcttt tgttttgtct cagcccatga
    70681 tttaaacgag tcgcacatac accctcgtac atgttcctcg acgctgaggg catcccccaa
    70741 gagcggggga tttcgtgacg tttttgattg gctgtcttgg gtttctaata agttgtttaa
    70801 tagttggcat gctgaattat acattatggg ctggtttaga ttgatcctaa ccggatgatt
    70861 atgaatttat tcgatttcaa tatattaata gaatattaaa cccttaatta agtaattacg
    70921 aagtaagaag ataaaatctt aaatcgtata tttgcacgaa atcactgcta ttttttatcc
    70981 aaccgctaca aaatcaacaa ttccatgagc ttgggcttct gttgctgaca taaaagtatc
    71041 cctttccatg tcttcggata cagcccataa gggcttgcct gttctttgta cataaaccct
    71101 tgtaaggatt tcgcgcagtt tcagtagttc ttccgcttcc aggataagtt cggacgtttg
    71161 tgcctcataa aaaccggcag caggttgatg gatcattacc ctgatcatat aatataacac
    71221 aatcaaaggt tcctgtatct cgcacgagga ggcaaggcga agagataaag aataaaataa
    71281 gaaaaagata gaattgaaca accgtacggg catttttttc acattgcata cggctccaca
    71341 atggaatttt tttacctttc atcgaagaaa gagaaatgtg ggatctatta tacccagatc
    71401 ggtaaatgat ccaattacca cccttctttt ttttttcgga ggagttcaaa aatactatga
    71461 tggtcccgtt gctttaatat atttatttcg tctgtgattc agcaatccca aagtttcttt
    71521 ttttttttcg tactctttca taacataaat gttgttaata acctgccggt gtgaaaaaag
    71581 tttgtgacgc tgaaatcgac ctacgatagg taagataaaa tcggaaatac ccttccttta
    71641 tctcatacta ctctttcgat acataatcta atattttgaa aaacaataaa aaatttgcat
    71701 atcgaattcg aagtgccatg ctaatattac ttaatattaa taattcatat ggcgaaggca
    71761 tagtcttctt ttttctctta aataaaaaac ccattggcgc caagcgtgag ggaatgctag
    71821 acgtttggta attgctcctc cgaccaggat aaaagacccc attgaggcgg ctaatcccat
    71881 gcatattgtc tgtatatctg gtcgcacaaa ttgcatagta tcataaatgg ctattccagg
    71941 tattacccat ccgccgggag agtttataag caaatacaaa tccttggtat cactctccga
    72001 actgagatat acaaaaagac caataagttg attcgaaaca ttgctatcaa tcgcttggcc
    72061 taaaaaaatt aatctttctc gataaagtcg gttgattcgg ataaaattgt atcccttagg
    72121 agccgtacgg gcaccttttg atgcatacgg ttcaacaaaa ctaaaacttg cgaaaaaaaa
    72181 tcaatgtgta gcttccagcc ctctttcttt ttttatagcg gactccttct aatgaaggaa
    72241 ggggcttctc tttcattttt gaagaacgat gcgtttggcc ggttttccta taatattaga
    72301 atataaaaaa cagttttatc gcactaacct ttcattgatg tattttttca tcgagatcca
    72361 atccaaaaat cacgatgcca ttttcttgtt cctgaatggg cttcttccat ttttttaggt
    72421 ttatgctcta ctccgagtaa ggatccgccc gattttgatt tgcacatata ggacaaatga
    72481 ccccaatacc acgtctttgt tttttttttt cattttttct caattttgca attcatttct
    72541 tttatgtctt ccgccaaata ttcgacgtat ccattatatt tattattcga ttgattaact
    72601 gtttgggatc agtgctattt aataatttct ttctaaatag aattttttat gatatctata
    72661 agtcctaata atagatatat taccaattgg gtttttctaa acggagcctg gatacttaat
    72721 tttattggtc cagccaagtc gaccataaat tatttgaatt gctaatatta atctggacac
    72781 ctcttcacaa aacgaatcga attgcatttc attgcacttc acgttacaaa tttttgatga
    72841 ttcaatcgct ttttttgggg gcgaaagaga ggatatctcg atcgggggag agaatgggga
    72901 aatcccatat gacccaatat atctgacagg gcgcactata tgtcaatcca agttggattt
    72961 cgctctccgg gagttcgaaa aggaactttt ggaacaccaa taggcataaa ctgaaagaaa
    73021 aaagaattaa gtactctatt tcactttgat gtggaaacgt aataatggtt ttattatttt
    73081 aataatatta gctttatcgt catattttct acatagatag aataagttca taaaagaaag
    73141 gaaaacaaag aaaattttta cgaataggta ctttgaatga tgactaaata tggatgcatg
    73201 cgctcttcga aaagggaata aacccccatt gcgtattggt acttatcgag tatagaatag
    73261 atctgcttct cttttttcct atgaaccgaa ttgttccatt tttactaaaa gaatagaaca
    73321 aatagtaacc ctttttccga gataatccac tgaaaaaaaa aggggtccat agcatagttt
    73381 tttcaatgca ataaagttac atagtgtcta ttttttgttg ataaaggggt attaccatgg
    73441 gtttgccttg gtatcgtgtt catactgtcg tattgaatga tcccggtcgt ttgctttctg
    73501 ttcatataat gcatacggct ctggttgctg gttgggccgg ttcaatggct ctatatgaat
    73561 tagcagtttt tgatccctcc gaccctgttc tcgatccaat gtggagacaa ggtatgttcg
    73621 ttataccctt catgactcgt ttaggaataa ccaattcatg gggcggttgg aatattacag
    73681 gagggacgat aacgaatccg ggggtttgga gttacgaagg tgtagccggg gcgcatattg
    73741 tgttctctgg cttgtgcttc ttggcagcta tctggcattg ggtgtattgg gatctagaaa
    73801 tatttggtga tgaacgcaca ggaaaacctt ctttggattt gcctaagatc tttggaattc
    73861 atttatttct ctcaggagtg gcttgctttg gctttggcgc atttcatgta acaggattgt
    73921 atggtcctgg aatatgggtg tccgacccat atggactaac tggaaaggta caatctgtaa
    73981 atcccgcgtg gggtgtggaa gggtttgatc cctttgttcc aggaggaata gcctctcatc
    74041 atattgcagc agggacattg ggcatattag caggcttatt ccatcttagt gtccgcccgc
    74101 cccaacgtct atataaagga ttacgtatgg gcaatattga aaccgttctt tccagcagta
    74161 tcgctgctgt cttttttgca gcttttgttg ttgctggaac tatgtggtat ggttcagcaa
    74221 ctactcctat cgaattattt ggtcccaccc gttatcaatg ggatcaggga tactttcagc
    74281 aagaaatata tcgaagagtt agcgctggac tagccgaaaa tcaaagttta tcagaggctt
    74341 ggtctaaaat tcctgaaaaa ttaacttttt atgattacat cggaaataat ccagcgaaag
    74401 ggggattatt cagagcgggt tcaatggata acggagatgg aatagctgtc gggtggttag
    74461 gacatcctat ctttagagat aaagaagggc gtgaactttt tgtacgtcgc atgcctactt
    74521 tttttgaaac atttccggtt gttttggtag acggagatgg aattgttaga gccgatgttc
    74581 cctttagaag ggcagaatcg aagtatagtg tcgaacaagt aggcgtaacc gttgagttct
    74641 atggtggcga actgaacgga gtgagttata gtgatcctgc gactgtgaaa aaatatgcta
    74701 gacgtgccca attgggtgaa atttttgaat tagatcgtgc tactttgaaa tccgatggtg
    74761 tttttcgtag cagtccaaga ggttggttta cttttggaca tgcttccttt gctctgctct
    74821 tcttcttcgg gcacatttgg catggtgcta gaaccttatt cagagatgtt tttgctggta
    74881 ttgacccaga tttggatgct caagtggaat ttggagcatt ccaaaaactt ggagatccaa
    74941 ctacaagaag acaagtagtc tgatgcagca ttgctctgtt atttttcgct tctcacttct
    75001 attttctctt tgtgatttta cataggatac tgaaaaagtc tggatttaaa tctccgccct
    75061 ttcgcctttt ctttgatttt ttttctttaa tcggggagat gatccccaat aaacaggtat
    75121 ggaagctata attgtaaacc gcgatcaaat ttatggaagc attggtttat acattcctct
    75181 tagtctcgac tctagggatc atttttttcg ctatcttttt tcgcgaacca cctaaagttc
    75241 caactaaaaa atgaaatgat ttttcattat ctgaattttt ttcattatct gaattgaagt
    75301 aatgagcctc ccaatgtttg gaggctcatt acttcaacta gtccccgtgc tcttcgaacg
    75361 ggtctcgtag ttgttgagag ggttgcccaa aagcagtata taaggcgtac ccagtaaaac
    75421 ttacaagtaa tccagatata gagatggcga ctagggttgc tgtttccatt attatataat
    75481 ttcaagacca caatggatct atgataagat tgtttattta caacggaatg gtatacaaag
    75541 tcaacagatc tcaatgaata caaaatagga tttatggctg cacaaactgt tgagggtagt
    75601 tctagatctg gtccaagacg gacgtctgta ggggctttat tgaaaccatt gaattcggaa
    75661 tatggtaaag tagctcctgg atggggaact actcctttga tgggtgtcgc aatggctcta
    75721 tttgcggtat tcctatctat tattttggag atttataatt cttccgtttt actggacgga
    75781 atttcactga attagattta taagaaccct agcttttaaa taaaaataca aaaaacgatg
    75841 catttaggcc tcggcttttt attttagctt attctttttt tgtagttcga ccgcgaaatt
    75901 tttgtgtttc tgtatttccg gaatatgagt gtgtgacttg ttataattga tcctattgag
    75961 agtacagaga gtgggtctgt cgtcttgata gagatggttt taccccgtcg gatattcatt
    76021 ctagtatctg gagcacggaa tatatgaaat agatcacgaa gtatttgaac tatgattcat
    76081 acttaatatt cagacctcgt ggccggattc ctcaagtttt tccaaagaaa aaagttttca
    76141 attgaaagag ttttcttctt tcaaattccc gtttctgctt tgattttgct caaagaacaa
    76201 acttttcttt ctagttttag tcattatatc aattctactc gttgaataaa tgatgatcca
    76261 atggttccta ctcagggaat ccttgactta gcttgaaggt tttattgaat catcgtggtt
    76321 ctagtatgaa tttaaggttt caattgattc ctagggtctt aacaagaaaa ttcctatcaa
    76381 taataaagaa aacaaaagta aagctacatt acatacaaat taaaataaca gatgaaagaa
    76441 aaaaataggg aaatagaaga ttcaagaggc ctggaacgat caacagaaag acaagtgagc
    76501 ctacttgatt ttttgacatt ctaattataa caaaaaaaaa aagagctttc ttacttttac
    76561 tctttcgtat ttttagcgaa aattgaatca aaagattaag aagtttccaa ttttctattc
    76621 catacctctt ttaacctgtt ttttggtttt tttgtttgag ctgtacgaga tgaaattctc
    76681 atatacggtt ctcagagggg gagtcccctt ggtttaccta tctcaataaa gtctacgatt
    76741 ggttcgaaga gcgtctcgag attcaggcga ttgcagatga tataactagt aaatacgttc
    76801 ctcctcatgt caacatattt tattgtctag gaggaattac gcttacttgt tttttagtac
    76861 aagtcgctac agggtttgct atgacttttt actaccgtcc gaccgttacg gaggcttttg
    76921 cttctgttca atacataatg acggaagcta actttggttg gttaatccga tcagttcatc
    76981 gatggtcagc aagtatgatg gtcctaatga taatcctgca cgtatttcgt gtgtatctca
    77041 ctggtggttt taaaaaacct cgcgaattaa cttgggttac aggtgtggtt ctggctgtat
    77101 tgaccgcatc ctttggtgta acaggttatt ctttaccctg ggaccaaatt gggtattggg
    77161 cagtaaaaat agtaacaggc gtaccggaag cgattccggt aataggatcg cctttggtag
    77221 agttattacg tggaagtgct agtgtgggac agtccacttt gacgcgtttt tatagtttac
    77281 acacgtttgt attacctctt cttactgccg tatttatgtt aatgcatttc ctaatgatac
    77341 gtaagcaggg tatttctggt cctttataaa gaatatagag agatttggaa tcaatcattt
    77401 tttttattac ttgggggaag aacaataata tttcattgct acaaatatgg attattgaca
    77461 aagaataaga catgtatttt gaaatttccc ctcaactcca caatattgta ttatttattt
    77521 gacatgaatg aatagttgaa gggaattctc cgaagagaaa atggattatg ggagtgtgtg
    77581 acttgaacta ttgattgggc cgtgcagaag tatgccttta tctgctacat tgaaattcac
    77641 aaaaaaatgt gtctttattc caaccgccgc cctatagaga ggataggctg ggttcgcttg
    77701 aagagaatct tttctatgat cagaccgaag catgccgtgc atgaataggc tccgtaaaat
    77761 ccagtagaag tcaaatccag tagaattcca gtagaataag tgatgtggca taatcccgat
    77821 tttttttagt tattttactt acttattttt tagtaatttt acttacttaa tagtatggaa
    77881 atgcattcat ttcttctgca tcgatccgtt ttatgatcct atcggagtga aacaaaggat
    77941 ctaaagaaga gcagcggcta gactatatta gtaacaagca aatcctttgt acgtgaaaaa
    78001 aaaagatatc actcgatcca tttttttgtg gggataaggg tgaatcgcaa gggctgagac
    78061 aacccagaaa gctcttgatt atgatcaata ttgtaagcct acttgggtat ggagcattta
    78121 cctgtaagaa cttaattctt tgcaatggat agttgcaact tcgtaaaatg gaatccagaa
    78181 atagaattat tcatatatgt gtggatatgg ctaaatatag cttttctaaa atctatatat
    78241 atattttttt tatatgtatc cgtttagttc ggtggattct tgctcgagcc ggatgatgaa
    78301 aaattatcat gtccggttct ttggggggat ggatctataa gaattcacct atcccaataa
    78361 caaaaaaacc tgacttgaat gatcctgtat taagagctaa gttggctaaa ggtatgggtc
    78421 ataattatta cggagaaccc gcatggccca acgatctttt atatattttt ccagtagtaa
    78481 ttctcggtac tattgcatgt aatgtaggct tagcggttct agaaccatca atgattggtg
    78541 aacccgcgga tccgtttgca acccctttgg aaatattacc cgaatggtat ttctttcccg
    78601 tatttcaaat acttcgtaca gtacccaaca aacttttggg tgttctttta atggtttcag
    78661 tacccgcggg attattaaca gtaccctttt tagaaaatgt taataaattc caaaatccat
    78721 ttcgccgccc agtagcgaca accgtctttt tgattggtac cgcagtggcc ttgttcttgg
    78781 gtattggagc aacattacct attgataaat ccctaacttt aggtcttttt taacttgatt
    78841 ccattgtaaa atatcataag gtgcgtatct agggagtagt cgcttcagag tcaaagtgaa
    78901 ttctccctag atacctctat tcaattcaat tccggtccga atggatagat tgtgctaaag
    78961 gtgcaaaccc tttttttttc gatttttaag aaaaaaatga actaaattca attcaattga
    79021 tttaaaattg attttatttt gcttttaggt aaatcaattg ttaagtgctt ttctatttct
    79081 tttctaaaat gcccaatatc tgttttacat cttctatgcg aaaatgctca attttcataa
    79141 ggtcttcttg actgttattc aaaaggtcaa ataatgtatg tatattggac tttttgagac
    79201 aattatagat cctgggagac aattctgatt ggtcaataaa aatggatttc catgctattt
    79261 cttttttctt tagtttagca accctatcgt gaaaagtcaa atagggtaaa gaaacctcgt
    79321 attgattgtt ctctaaatgt aagttttctt ctgccgactg gagaaaggga ataaataaat
    79381 caatcaaatt ccgggaggct tcatgaagtg cttctttagg agttaaacct ccatttgtcc
    79441 atatttctag aaaaaggatc tcttgttttt catttccatt tccataagaa tgaatactat
    79501 gattcgcgtt tcgaacaggc atgaatatag catctatagg ataacttccg tcttgaaagt
    79561 tattttgtgt ttttatatta tatcctcgat tcctttcaat ttgtaatcca atacaaaaat
    79621 cagttggttc cgttaggtta gctatatgct gcgtattatc aacgatttcc acagaaggtg
    79681 gtaagaggat gtcttgagca gttacatatc caggaccttt gacacaaata agcgcgtcac
    79741 gggttccata tagattactt ctcaatacaa tttctttcaa attcattaaa atttcatgta
    79801 ctgattcttg aatacctact atggtagaat attcatgcgg gattttctca gattttgcgc
    79861 gtgtaataca tgttccttcg atttctccaa gcaaagctct tcgcatcgca atgcctattg
    79921 tgtcggcttg acctttcata agtggagaca gaataaagcg tccataataa agacgcttac
    79981 tgtctgctct tgattcaaca catttccact gtagtgtccg agtagatact tttaatttct
    80041 ctcgaaccat agtaatatta tttgtcagat ttttgagtca tttatttctc ttgaaatctc
    80101 ttcaatgttt atttctacac tcgtcttttt ttagggggtc tgcagccatt atgtggcata
    80161 ggggttacat cccttacgaa acttaaaagt ataccacttc gacgaatagc gcgtaatgct
    80221 gcatctcttc cgagacccgg accttttatc atgacttctg ctcgttgcat accttgatct
    80281 gttactgctc gaatagcatt tcctgctgcg gtttgagcag caaaaggtgt ccctcttctt
    80341 gtacccctga atccacaagt accggcggag gaccaagaaa taacccgacc ccgtacatct
    80401 gtaactgtca caatggtgtt gttgaaactt gcttgaacat gaataacgcc ctttggtatt
    80461 cgccgtgcac ttttacgtga acccacacgt ccagtcctac gtgaaccgct tcttggtata
    80521 gattttgcca tattttatca tttccgaaat ataagtcaga gatatatgga tatatccatt
    80581 tcatgttaaa acggatcttt tattttgatt tgtttatcgg ttcctttaga gagtcccttt
    80641 tcgaaagatt atccttgtct ttgtttatgt ctcgggttgg aacaaattac tataatgcgt
    80701 ccccttctac ggatcagtcg gcatttttca caaattttac gaacggaggc tcttattttc
    80761 ataattatta ttccttaact gaatttcgaa tctactttac tgattggaag aaaatgaatt
    80821 tcttgaaatt tttgaaccgt gaattggatc ctcatgaaag gaatcttgaa aaaccaccga
    80881 accattcgaa tctttgttgt ggggtctaga aattctgcgc cccccccccc ccgtttgaat
    80941 cataacgact tacttaaatt ttgattctat ctcctggtag tataggtata aaagagtgtc
    81001 ggatccttcc tgaaacagaa cttagaatct gacttcatta tttaaacgaa ccccgaacat
    81061 actattgtga agtgattcag taattaaacc ttcatgaatc catttattcc agacaaaccc
    81121 tccttgaagt atcaactaat gtaggaaggc gtgatattag acaacttggc ttttttattc
    81181 gtttttttca caaacaggaa gttacagata caattcggat agcagaaaat ttaccatata
    81241 tagcacaaaa tttctccgcc gattccttct agccgagctg ctcggtctgt cattataccc
    81301 cgagaagtag agagaattac aatccccatc ccgtctaaaa ttctaggaat tcgttggtag
    81361 ttagaataga ttcggagacc aggtcgactt attcgtttta aatttaaaag agttctataa
    81421 ggccctttcc tattccttct atgtcgtagg gttaaaacaa aaaaatattt gttattttct
    81481 acaagtttcc ttacgttttc gagaaaaccc tcttgtaaaa gtattttaac aatgttttgg
    81541 gtcatgttag tagatgctat tcgaaccgtt ccctttcgat ccatgtcagc atttcgtata
    81601 gaagttatta tgtcagcaat agtgtcctta cccatgataa actaaaattt ttgttgcttc
    81661 cgaattttga tataatcagc atgttctttt tttataaaaa ttattaaaga aaattcttaa
    81721 aagtatatgc gtgagacata atctactaat ttatctattt tatttaaata ctatcactat
    81781 ctcacggtct catattataa tacctcaggt gctaatgaaa cgattttagt aaaatttaac
    81841 tgtctcaatt cccgggggat cgcgccaaaa actcgggttc cttttggatt tccttcttga
    81901 tcaatgacaa ctgcagcatt gtcatcatat cgtattatta taccgttatc gcgtttgagt
    81961 tctttacaag tacgtacaat tacagctctg atcacttctg atctttctag aggcgtattt
    82021 ggtactgctt cttttatcac agcaacaata acatcaccaa tatgagcata tcggcgatta
    82081 ctagctccta ttattcgaat acacatcaat tctcgtgccc cgctattgtc tgctacattc
    82141 aaatgggttt gaggttgaat catatcattt tttttttatc tgttttttta atgtaaaata
    82201 aagcaaagga cgaagtaaaa aaaaaaaaaa aaaaagaaag aaaaccctgc aattgttttt
    82261 tttatacaca agacttcttt cctttggttc tacatttcta tccagaaata atgaattgag
    82321 ttcttatagg cattttggac gccgctattg aaatagcctt tcgagctata ttttcggcta
    82381 ctccacccat ttcataaagg attctacccg gtttaacaac agttacccaa tattctgggg
    82441 atcctttccc tgaacccata cgggtttccg tgggtcttac tgtaactggt ttgtctggaa
    82501 atacacgtac ccatattttt ccgccacggc gtacatttcg tgtcattgct cggcgccctg
    82561 cttcgatttg tctagatgta atccaagcgg gttcaagtgc ttgaagagca tatctaccga
    82621 aacaaatatg attacctcga taagatattc ctttcattct tcctctatgt tgtttacgga
    82681 atcttgttct ttttgggttc tagttgatgg ttctttttca attccatctc tactacagaa
    82741 ctggacatga gagtttcttc tcatccagct cctcgcgaat gaaacgacta aaacagattt
    82801 tatcaagata tacatgtctt taatgaataa tatgctgaat cataggattc tttgaaattg
    82861 catctaatta atcaattcgt taatctattc gaaatttgtc tagcgtgttt agatattatt
    82921 taattaaaaa cgtattctat ttctagataa tgtcaatgtc ttttttgata acgttatcgt
    82981 tataaaaaaa tctttctttt gtttttcctt ttatcatatg ggatcgacaa aaaggtatca
    83041 atctaataaa aaaaaaactt tcgcgggcga atatttactc tttccatatc tatttcagtt
    83101 tccatatcta tttcagttat agggttagtt catgacctct caaaataaaa gaataaaaga
    83161 ggaggtccct ggtttgttcc gccatcccac ccaatgaata attaagattc attttcaata
    83221 gaatcttctg cattcacggg ttatatcgtt cccattgctt ctcgattaat ggttaggtct
    83281 gaattttccg gcggagtcct tttttcttaa gtcaattttc tcagtcttta ttggctcgag
    83341 gctcttgatt tttttgttct ataagtggat tcagctaatt atgcatgaat cattattgaa
    83401 tttatgcttt attacactgc gttttatgag atgactcatc gaccttacat attggaatca
    83461 tatatcattg atatttccgt tctctctttc tctcatcctt ccacttatcc gcatattttt
    83521 ttttctattt tgctttccga cttagaactt cacaactcat aatcaaattg ttttttttat
    83581 ctttatgcaa aaaaagattt cagttgctac aacgatatgt ccaatatatt atatctttat
    83641 cttgactggt tctttggatc cagataatgc gaagcaatga gttggttatt agtgctatag
    83701 ttattagttc atactctcgg ccctggtccg tttttttgaa tcctagccct aaaaaaacca
    83761 acgagtcaca cactaagcat agcaattata taaaatgatc aatcgaattt ttattgaacc
    83821 ctctagaatt gcaattgcag aattgctctt tttttgtttt gcttgaacat aaaaagaata
    83881 aaagaaaaga ataaaagggt ttttcttttt ttgtccatta cttttgtcca ttactgggta
    83941 taatggaaaa acacgtaaag tcttattatt cttcgtctac aaatatccaa attttgattc
    84001 ctaatacccc gtatatagtt cgaactgtat aggaacaata atcaatttta gctccaatgg
    84061 tttgtagagg aaccctacct tctctgatcc attcgacgcg tgcaatttct tttccgtcga
    84121 tacgtcccgc aatttgtact tgaattcctt ttgtattcgc cagctcggtt aattcaatag
    84181 cttttttcat tgctttgcga aaagaaactc tattctttaa ttggccagct ataaattctg
    84241 caagaatatt agggtgtcca taaggatttg caattcgtgt aatagcaatg tttagttttc
    84301 ggttcgcaca atgaagttct ttttgtacat tcatctgcaa ttcttcgact ctccgcggtc
    84361 tattttctat taagaatttt gggaatccta tagaaattat gacttgaatt agatcgattc
    84421 ttttttgaat ctctatccgt gcaattccct caacgccaac accggaggat attctcatat
    84481 ttttttgtac ataattctta atacagtttc gtattttttg atcttcttgt agaccttccg
    84541 aataattttt tggctgtgca aaccaaagag aatgatgact ttgtgttgta ccaagtcgga
    84601 acccaagcgg atttattttt tgtcccataa tcccccacta ctatatgtat catgacatgt
    84661 cagatttttg ttcttttttt tagttatcaa tccagatttt tttgagtaca ccgtatattc
    84721 ttcaaattct ttatataagg atatatcttt caaaacaata gttatatgac aagtcggtct
    84781 ttttatcaga taactgcgcc ctcgagctcg aggttttaat cttttcacag cagtaccctc
    84841 gtttacttcg gctttactaa tgactaaatt tgcttcgttc aaactcatat tgtgactagc
    84901 atttgctgct gcagaataaa ccaatttaaa aatgggataa cacgctcgat aaggcatcag
    84961 ttctagtatc ataaggcttt cctcgtaaga acgcctacga atctgatcga ctccccttcg
    85021 ggctttgtga gcagacatac atatatgttg acctaaagcg tatacttctg tagataggtt
    85081 cttctttctc ttctttatca taaggttcac ctcttaccaa tgaatctata ttcactttat
    85141 taacgacggg atctattatc attttttgca tgtccacgga aatttagagt cggcgcaaat
    85201 tcccccaatt tatgtcctac catacgatct gttatataaa taggcaaatg ttcctttcca
    85261 ttatgtatag cgatagtatg gccaaccatt gtgggtataa tggtagatgc ccgggaccag
    85321 gttattatta tttctttttc cgcttttgta ttaagtttat cgatttttct taataaatga
    85381 ttcgctacaa aagggttttt ttttagtgaa cgtgtcacag tgaattaact cctattcttt
    85441 tattcttttt cttttgtaat ttgtaaattg taaaaataat tttgattttc tctcctattt
    85501 actacggcgg cgaagaatca aattatcact atatttattc ctttttctac ttcttcttcc
    85561 aagtgcagga taaccccaag gggttgcggg tctttttcta ccaattggag cccttccttc
    85621 accaccccca tgggggtggt ctacagggtt cataactact cctcttacta caggacgctt
    85681 acctagccaa catttcgatc cggctctacc caaacttttc tggttcaccc caacattccc
    85741 tacttgtccg actgttgctg agcagttttt ggatatcaaa cggacctccc cagagggtaa
    85801 ttttaatgcg gccgatttac cctcttttgc aatcagtttc gctacagcac ccgcagctct
    85861 agctaattgt ccaccctttc caagtgtgat ttctatgtta tgtatggctg tgcctaaggg
    85921 catatcggtt gaagtagatt cgtctttttg atcaatcaaa accccttccc aaactgtaca
    85981 agcttcttcc aaagcatacg gctttctgga tgtagatgat gatatctata cagatggatc
    86041 ttatatatat catataatga agtaccacat gagtggatat atagaatcca aatctgccga
    86101 atcactcatg ttctgatctt ctacatccta ggtcttcctg ttccgtcatc tggcttatgt
    86161 tcttcatgta gcattcagac cgaatgactc tatgaaatta cgtcgatact tccacatatt
    86221 atgggtaacg taggagacgt ctctattttt cccccgggaa atctttagaa ttaccactgc
    86281 ttagctttca attcgcctct gaccatcaaa tcaaatgtga ataacccgtc ttcctctctt
    86341 tgaaacaagg ggcgcttctg gttctgtcgg cgcttgaaac aattttgtct tctccatatt
    86401 actatatctc tagagtcaat aattttatat gaggaactac tgaactcaat cacttgctgc
    86461 cgttactctt cagttttctg ttgaggtcta tcctgtagag gtactcgaat tggatcagtg
    86521 atcgatttct aggtttcgtc gtaaacctaa ttggttactt ccaattacgt aaatcaatag
    86581 ttcaaaccgc actcaaaggt agggcatttc ccatttttat aggaacttct gtaccagaaa
    86641 caatggtatc tccaattata gcccctctgg gatgtaaaat atatctcttc tcaccatccc
    86701 catagtgtat gagacaaatg tatgcatttc gattagggtc gtattctatg gttacgattc
    86761 taccatatat gtctttttca ttccgtctaa aatcgatttt acggtataga cgcttatgac
    86821 ctccccctct atgccctgcg gtaatgattc ctctggcatt acgaccttta ccacaacgat
    86881 gctgtccata gatcaaatta tttcgtggat tggatttcac ttgactgtct acggctccat
    86941 tgcgtgtgct cggggtagaa gttttgtata aatgtatcgc catgctctta agtattttga
    87001 tttaagttct tttctttcta agaggtggaa tagaataacc cggttgaagc gtaatgatca
    87061 tacgtctgta atgcattgta tgtcccataa tgggtcccat tcttctaccc tttcggggga
    87121 gttgatgact attcatagct attaccttga caccaaagaa gagttcgacc caatgcttta
    87181 tttctgtcct agttgatcct gattcgacat tagaagtata ttgatttttc cccaataacc
    87241 gaatactttt gtctgtaaat actgcatatt tgattccatc cataaatcta ttttcttccc
    87301 tatgagttcg agtctcaata agaatgctag ttcttactgt tcatatgtta tgatatgaat
    87361 ataccacacc aattcgttat gtatagatga tgagattcca ttgatacaga gccaattcca
    87421 atagacttat tggagggtcc cattggcgtg catccagtag gaattgaacc tacgaattcg
    87481 ccaattatga gttgggcgct ttaaccattc agccatggat gcttagtggg gatcctcgta
    87541 catggtgaat aaccaaattc caattgaaat gaaatcttta ggataaatca atgcaattta
    87601 ggaggaatca atgaaaggac atcaattcaa atcctggatt ttcgaattga gagagatatt
    87661 gagagaggtc aagaattctc actatttctt agattcatgg acccaattca attcagtggg
    87721 atctttcatt cacatttttt tccaccaaga acgttttata aaactcttgg acccacgaat
    87781 tttgagtatc ctactttcac gcaattcaca gggttcaaca agcaatcgat atttcacgat
    87841 caagggtgta gtactatttg tagtagcgat ccttatatat cgtattaaca atcgaaatat
    87901 ggtcgcaaga aaaaatctct atttgacggg gcttcttcct atacctatga attccattgg
    87961 acccagaaat gatacattgg aagaatcttt tgggtcttcc aatatcaata ggttgattgt
    88021 ttcgctcctg gatcttccaa aaggaaaaaa gatctcagag agctttttcc tggatccgaa
    88081 agagagtact tgggttctcc caataactaa aaagtgtatc atgcctgaat ctaactgggg
    88141 ttcgcggtgg tggaggaact ggctcggaaa aaagagggat tctggttgta agatatctaa
    88201 tgaaaccgtc gctggaattg agatctcatt caaagagaaa gatatcaaat atctggagtt
    88261 tccttttgta tattatatgg atgatccgat ccgcaaggac catggttggg aattgtttga
    88321 tcgtctttct ccgagtaaga ggcgaaacat aatcaacttg aattcgggac agctattcga
    88381 aatcttagtg aaagactcga tttgttatct catgtttgct tttcgtgaaa aaataccaat
    88441 tgaagtggag ggtttcttca aacaacaagg agctgggtca gctattcaat caaatgatat
    88501 tgagcgtttt gcccatctct tctcgagaaa caagtgggct atttctttgc aaaattgtgc
    88561 tcaatttcat atgtggcaat tccgccaaga tctcttcgtt agttggggga agaatccgca
    88621 cgaatcggat tttttgagga agatatcgag agagaattgg atttgcttag acaatgtgtg
    88681 gttggtaaac aaggatcgat tttttagcaa ggtacggaat gtatcgtcaa atattcaata
    88741 tgattccaca agatctagtt tcgttcaagt aacggattct agccaattga aaggatcttc
    88801 tgatcaatcc agagatcatt tcgattcatt tagtaatgag gattcggaat atcacacatt
    88861 gatcaatcaa agagagattc aacaactaaa agaaagatcg attctttggg atccttcctt
    88921 tcttcaaacg gaacgaacag agatagaatc agaccgattc cctaaatgcc tttctggata
    88981 ttcctcaatg tcccggctat tcacggaacg tgaaaggcag atgaataagc atctgcttcc
    89041 ggaagaaatc gaagaatttc ttgggaatcc tacaagatcc attcgttctt ttttctctga
    89101 cagatggtca gaacttcatc tgggttcgaa tcctactgag aggtccacta gagatcagaa
    89161 attgttgaag aaagaacaag atgtttcttt tgtcccttcc aggcgatcgg aaaataaaga
    89221 aatagttaat atattcaaga taattacgta tttacaaaat accgtctcaa ttcatcctat
    89281 ttcatcagat ccgggatgtg atatggttcc gaaggatgaa ctggatatgg aaagttccaa
    89341 taagatttca ttcttaaaca aaaatcattt atttcatcta ttccatgacc ggaacagggg
    89401 ggaatacacg ttacaccacg attttgaatc agaagagaga tttcaagaaa tggcagatct
    89461 attcactcta tcaataaccg agccggatct ggtgtatcat aagggatttt ccttttctat
    89521 tgattcctac ggattggatc aaaaactatt cttgaatgag gtattcaact ccagggatga
    89581 atcgaaaaag aaatctttat tggttctacc tcctattttt tatgaagaga atgaatcttt
    89641 ttatcgaagg atcagaaaaa aatgggtccg gatctcctgc gggaatgatt tggaagatcc
    89701 aaaaccaaaa atagtggtat ttgctagcaa caacataatg gaggcagtca atcaatatag
    89761 attgatccga aatcggattc aaatccaata tagcacctat gggtacataa gaaatgtatt
    89821 gaatcgattc tttttaatga atagatccga tcgcaacttc gaatatggaa ttcaaaggga
    89881 tcaaatagga aatgatactc tgaatcatag aactataatg aaatatacga tcaaccaaca
    89941 tttatcgaat ttgaaaaaga gtcagaagaa atggttcgat cctcttattt tgatttctcg
    90001 aaccgagaga ttcatgaatc gggatcctaa tgcatataga tacaaatggt ccaatgggag
    90061 caagaatttc caggagcatt tggaacattc cgtttctgag cagaagagcc attttcaagt
    90121 agtgttcgat cgattacgta ttaatcaata ttcgattgat tggtctgagg ttatcgacaa
    90181 aaaagatttg tctaagtcac ttcgtttctt tttgtccaag ttccttctct ttttgtccaa
    90241 gttgcttttc tttttgtcta actcacttcc ttttttcttt gtgagtttcg ggaatatccc
    90301 cattcatagg tctgagatcc acatctatga attgaaaggt ccgaatgatc aactctgcaa
    90361 tcagttgtta gaatcaatag gtcttcaaat cgttcatttg aaaaaattga aacccttctt
    90421 attggatgat cataatactt cccaaaaatc gaaattcttg atcaatggag ggataatatc
    90481 accatttttg ttcaataaga taccaaagtg gatgattgac tcattccata ctagaaataa
    90541 tcgcaggaaa tcttttgata acacggattt ctatttctca atgatatccg acgatcaaga
    90601 caattggctg aatcctgtga aaccatttca tagaagttca ttgatatctt ctttttataa
    90661 agcaaatcga cttcgattct tgaataatcc acaacgcttc cgcttctatt gtaacaaaag
    90721 attccccttt tatgtggaaa aggcccgtat caaaaattat gattttacgt atggacaatt
    90781 cctccatatc ttgttcattc gcaacaaaat attttctttg tgcggcggta aaaaaaaaca
    90841 tgcttttttg gagagagata ctatttcacc aatcgagtca caggtatcta acatattcat
    90901 acctaacgat tttccacaaa gtggtgacga aaggtataac ttgtacaaat ctttccattt
    90961 tccaattcga tccgatctat tagttcgtag agctatttac tcgatcgcag ccatttctgg
    91021 aacacctcta acagagggac aaatagtcaa ttttgaaaga acttattgtc aacctctttc
    91081 agatatgaat ctatctgatt cagaagagaa gaacttgcct cagtatctca atttcaattc
    91141 aaacatgggt ttgattcaca ctccatgttc tgagaaatat ttaccatccg aaaagaggaa
    91201 aaaacggagt ctttgtctaa agaaatgcgt tgagaaaggg catatgtata gaacctttca
    91261 acgagacagt gctttttcaa ctctctcaaa atggaatcta ttccaaacat atatgccatg
    91321 gttccttact tcgacagggt acaaatatct aaatttgata tttttagata ctttttcaga
    91381 cctattgccg gtactaagta gcagtcaaaa atttgtatcc atttttcatg atattatgca
    91441 tggatcagat atatcatggc gaattcttca gaaaaaattg tgtcttccac aatggaatct
    91501 gataagtgag atttcgagta agtgtttaca taatcttctt ctgtccgaag aaatgattca
    91561 tcgaaataat gagtcaccat tgatatcgac acatctgaga tcgccaaatg ttcgggagtt
    91621 cctctattca atccttttcc ttcttcttgt tgctggatat ctcgttcgta cacatcttct
    91681 ctttgtttcc cgagcctatg gtgagttaca gacagagttc gaaaaggtca aatctttgat
    91741 gattccatca tacatgattg agttgcgaaa acttctggat aggtatccca catctgaacg
    91801 gaattctttc tggttaaaga atctttttct agttgctctg gaacaattag gagattctct
    91861 agaagaaata cggggttctg cttttggcgg caacatgcta tggggtggtg gtcccgctga
    91921 tggggttaaa tcaatacgtt ctaagacgaa agatttgaat atcaatctca tcgatatcat
    91981 cgatctcata agtctcatac caaatcccat caatcgaatc actttttcga gaaatacgag
    92041 acatctaagt catacaagta aagagatcca ttcattgata agaaaaagaa aaaaggtgaa
    92101 cggtgattgg attgatgata aaatagaatc ctgggtcgcg aacggtgatt cgattgatga
    92161 taaagaaaga gaattcttgg ttcagttctc caccttaacg acagaaaaaa ggattgatca
    92221 aattctattg agtctgactc atagtgatca tttatcaaag aatgactctg gttatcaaat
    92281 gattgaacag ccgggaacaa tttacttacg atacttagtt gacattcata aaaagcattt
    92341 aatgaattat gagttcaatt caccctgttt agcagaaaga cggatattcc ttgctcatta
    92401 tcagacaatc acttattcac aaacttcgtg tagggctaat agttttcatt tcccatctca
    92461 tggaaaaccc ttttcgctcc gcctagccct atccccctct aggggtattt tagtgatagg
    92521 ttctatagga accgggcgct cccatttggt caaataccta gcgacaaact cctatgttcc
    92581 tttcattaca gtatttctga acaagttcct ggataccaag cctaaaggtt ttcttattga
    92641 tgatatcgat attgatgata gtgacgatat tgatgctagt gacgatatcg atcgtgacct
    92701 tgatacggag ctggagcttc taactatgat gaatgcgcta actatcgata tgatgtcgga
    92761 aataggccga ttttatatca cccttcaatt cgaattagca aaagcaatgt ctccttgcat
    92821 aatatggatt ccaaacattc atgatctgga tgtgaatgag tcgaatgact tatccctcgg
    92881 tctattagtg aactatctct ccagggattg tgaaagatgt tccactagaa atattcttgt
    92941 tattgcttcg actcatattc cccaaaaagt ggatcccgct ctaatagccc cgaataaatt
    93001 aaatacatgc attaagatac gaaggcttct tattccacaa caacgaaagc actttttcac
    93061 tctttcatat actaggggat ttcacttgga aaagaaaatg ttccatacta atggattcgg
    93121 gtccataacc atgggttcca atgcacgaga tcttgtagca cttaccaatg aggccctatc
    93181 gattagtatt acacagaaga aatcaattat agacactaat acaattcgat ccgctcttca
    93241 tagacaaact tgggatttgc gatcccaggt aagatcggtt caggatcatg ggatcctttt
    93301 ctatcagata ggaagggctg ttgcacaaaa tgtacttcta agtaattgcc ccatagatcc
    93361 tctatctatc tatatgaaga agaaatcatg taacgaaggg gattcttatt tgtacaaatg
    93421 gtacttcgaa cttggaacga gcatgaagaa attaacgata cttctttatc ttttgagttg
    93481 ttctgccgga tcggtcgctc aagacctttg gtctataccc ggacccgatg aaaaaaacgg
    93541 gatcacttct tctggactcg ttgagaatga ttctgatcta gttcatggcc tattagaagt
    93601 agaaggcgct ctggtgggat cctcacggac agaaaaagat tgcagtcggt ttgataatga
    93661 tcgagtgaca ttgcttcttc ggcccgaacc aaggaatccc ttagatatga tgcaaaatgg
    93721 atcttgttct atcgttgatc agagatttct ctatgaaaaa tacgaatcgg agtttgaaga
    93781 aggggaagga gaaggagtcc tcgacccgca acagatagag gaggatttat tcaatcacat
    93841 agtctgggct cctagaatat ggcgcccctg gggctttcta tttgattgta tcgaaaggcc
    93901 caattcattg ggatttccct atcgggcggg gtcatttcgg ggcaagcgga tcatttatga
    93961 tgaaaaggat gagcttcaag agaatgattc ggagttcttg cagagtagaa ccatgcagta
    94021 ccagacacga gatagatctt ccaaagaaca aggctttttt cgaataagcc aattcatttg
    94081 ggaccctgcg gatccactct ttttcctatt caaagatcag ccccttgtct ctgtgttttc
    94141 acatcgagaa ttctttgcag atgaagagat gtcaaagggg cttcttactt ccgaaacaga
    94201 tcctcctaca tctatatcta aacgctggtt tatcaagaat acgcaagaaa agcacttcga
    94261 attgttgatt catcgccaga gatggcttag aaccaatagt tcattatcta atggattttt
    94321 ccgttctaat actccatccg agagttatca gtatttatca aatctgttcc tatctaacgg
    94381 aacgctattg gatcaaatga caaagacatt gttgagaaaa agatggcttt tcccggatga
    94441 aatgaaaatt ggattcatgt aacaggagaa aggtttccca ttacttagcc ggaaagatat
    94501 gcggccatga aatagggatt aagtggaaca taattgactg ggtggtagag tcgtggaaac
    94561 accagtttct tccatatttt ggaccttagc tccatggaac aatatgctac tgctgaaaca
    94621 tagaagaatt gaaatcttag atcaaaacac tatgtatgga tggtatgaac tgcttaaaca
    94681 agaattcttg aacagcgaac caccagagct attactaaaa acggactatg taatgtactt
    94741 tatctgctgg gttacaggcg ggcattttac cagaggttta tattgtatca atctaccctt
    94801 gtgtgattcc tgttgaagca tatactcggg gggtgggtgc agggcggacg atttcaaagc
    94861 ggactcccca ttcattagat agagaagatc cccaagattt cgcgatccgc tgccgaactt
    94921 attccaattc caagatctcg gatcgaatcg gtatatcaat accgattcga tccgagatct
    94981 cttattgaat tgctcattga atgagcattc tcaatattat gccttgaaga ggactcgaac
    95041 ctccacgctc tttagcacga gattttgagt ctcgcgtgtc taccatttca ccaccaaggc
    95101 atcttgaaag tgaatcgtat tccatgaaga tgatatctat ctagtgtgat gtatggaata
    95161 tatgacaaag gtggagtgtt ggagtatttc tattgatcgg tcatgtcata taggccccaa
    95221 tcggacatcc aattgcttcg atttgaatta tccggaggat gccttatata ttatctatat
    95281 taatattata tcaaaaagat ggacaatcaa accgatttct cgattcaata gaagcccaaa
    95341 gaggtgaata aggtcccaaa taacgagaga tatggaaaaa gcaggtccga ttacgcctat
    95401 tcctaatcct aaatggaatg taacgacgta gggatccata tggaaacata gtatctattt
    95461 agatacgctc gaatgacccc ttctcataat gagaatccta ttccggtctg gtccggtatg
    95521 gaatgaactt ataatcatgg aatcgactcg atcatcagat tatagattat aagttcataa
    95581 ccctagccca ttcccatttt gggcggaaca gatctactaa ttctttgatt ccagttagta
    95641 agagggatct tgaactaaga aatcgattct agaagctaac tagaagctaa aaaagggtat
    95701 cctgagcaat tgcaataatc gggttcattg atattcctgg tatagtagat gctatcacac
    95761 atacaatcat actcaattcg atggaattgt ttgatcttaa aggggatctt ctataatttc
    95821 gcacgtgagg ggttatttct tggtttcgtc cagtcattaa taacttgatt atttttagat
    95881 aatagtagat agaaacaacg ctcgtaagga gtcctattga aaccaagaaa tataggcctg
    95941 cctgccatcc acaccagaat aaatagagtt ttccgaaaaa acctgctagt ggaggaagac
    96001 ctcctaggga taagagacat agagctaaag agagagccaa aaaaggatct tttgtgtata
    96061 atcccgcata atctcgaatg ttatcagttc cggtacgtag accaaatgat acaatgcaag
    96121 caaaagttcc tagattcatg gagatataga acagcatata agttatcatg ctcgcatatc
    96181 caccatttga gtctccaaca attattccaa taattacata tccgatttga cctatggacg
    96241 aatatgcaag catacgtttc atgcttgttt gagtaatagc aatgagattc cccaatatca
    96301 tgctaagaat agctaggatt tccagaagaa gatgccattc gtttgatgag aaataaaaag
    96361 gaatatcgaa aattcgagtg gctgaagctg aagcagctac tttcgaagta acagaaagaa
    96421 aagcaacgac tggagtggga gagtcagagt cgaaaagagg attcctcact tctttctctc
    96481 attcaaaacc gtgcatgaga ctttcatctc gcacggctcc taagtgataa aagtaaagaa
    96541 gaactcatct tctttctttt ttgattacct tcctcgcgta tgtataagat cgaatccatt
    96601 cgatttcgaa aaaggattac taatccttaa cttttcgagg aatccttcat cagtggttgt
    96661 gaatgactga tttttctcaa tcttttcgac cttggttccg taggagcaag tcagaaagat
    96721 tgagaaatag aaccatctga tttgattcgt tctcaatagc catgagatga tcatcttagg
    96781 gtgatccttt tgtcgacgga tgctcctatt acactcgtag tctctgaagg atgagaacca
    96841 actctgtagc atctacatcg agaattcaag tattgtatac gtcattagtc cgatcctttg
    96901 taggaactac ccgtaataac gaacttgcaa aatggatctg tttatcataa agagatttgt
    96961 tgttcctgac cctgcttcac cttaattgtt atttgaacaa gtataaagtt atgtcttggt
    97021 ccgagtgggg atagcatttc tcttctgcat gtccatgaag ttttgaaaaa tccaaacatc
    97081 tcagagatat atagagaggt aggaattttt cgaacgaacc gcactccttc gtatacgtca
    97141 ggagtccatt gatgagaagg ggctggggaa agcttgaacc caattcctac agtgatgaat
    97201 ataagcgcaa ttgaaattcc tggggagtta tacatttgtg tattgataag accattcact
    97261 atttcttgaa gctcgatctc tcccccggat gaaccatata gccaagagaa accatgaacc
    97321 agaatagaag agcttgcccc acccatgagt aaatatttca tagtagcctc attagaccgt
    97381 acgtctttct tggtatatcc agataatagg taggagcata aactgaaaca ttctggagct
    97441 acaaagatag ttattaaatc gttagcaccg cataaaaaca ttcctcctag agtagctgtt
    97501 aatatgaata acagaaactc cgttatagcc atttcggtac attcaatgta ctccacggat
    97561 agaggaatac atagagttga acatagtaaa ataagaaatt gaaagatttc gttgaaattg
    97621 ttcgtttgga aatttcccga aaagctaatc ataggttctt ctctccatcg gaacaatagg
    97681 gccgttatgc tcattactaa acttgttgaa gagatgaaat agaaccaagg tatatctttt
    97741 tgatcagagg ttgaatcgat catcagaaga ataattaggc caaaaattag gatacattct
    97801 gggaaaataa aacttccatc gaagagaaga aaatgaaagg ctttcataaa aattctcgta
    97861 gaatcgagaa tgaagttttc attctgtaca tgccagatca tgaattagta actgcatcca
    97921 atctccaaaa aaatcccaat tgtttcgaac tttctatttt tggaatggaa tatttacgga
    97981 atctccatga ataggatcaa accttattcc atggtattta catgagattc ctctttctta
    98041 ttcttaagca agtccccgag agggcttagt tgatccatga tttctgtttc atctttcgtt
    98101 tccttttcgt ttgtttcgag aaatatatcg atcaattccg attctttctt tttctttttt
    98161 ctattgattc ttttccgatc gagatgtatg gatccatgga tctatgtgtc tatatagacc
    98221 ctgttcatgg attaacgaaa atgtgcaaaa gctctatttg cctctgccat tctatgagtc
    98281 tcttcctttt tgcgtatggc atcgccactc cctttggcag catccactaa ttcggaactt
    98341 aatttgaaag tcatatttcg acccggacgt tttcgggatg cccctaataa ccaacgaacg
    98401 gcaagtgctt ttccttgtgc ggatcctatt tcaatgggaa cttgatgagt cgatccgcct
    98461 acacgtcttg cttttactgc tatatcggga gttactccac gtattgcttg acgtaaaacg
    98521 gatagtggat ttttttctgt cttttgttga atctttttca aggctcgata gataatttga
    98581 taagccaatg atttttttcc gtgtttcaga atacggttaa ccaacatgtt aactaatcga
    98641 ttacgataaa ttggatcgga ttttgcagtt ttttcttctg tagtacctcg acgtgacatg
    98701 agcgcgaaag gggttcaaga atcagttttc tttttataag ggctaaaatc atttattttg
    98761 gctttttgac cccatattgt agggtggatc tcgaaagata tgaaagatct ccctccaagc
    98821 cgtacatacg actttcatcg aatacggctt tccacagaat tccatactcg atctcataga
    98881 tacatatgga attctgttta ctcactttaa attgagtatc cgtttccccc ccctttcctg
    98941 ctaggattgg aaatcctgta ttttacatat ccatacgatt gagtccttgg gtttccgaaa
    99001 tagtgtaaat agtgtaaaaa gaagtgcttc gaatcattgc tatttgaccc ggacctgttc
    99061 taaaaaagtc gagacatttc gaattgtttg ttgacacgga caaagtcagg gaaaacttct
    99121 gaaattattt caatattgga ccttggacat ataatagttc cgaatcgaat ctctttagaa
    99181 agaagatctt ttgtctcacg gtagcctgct ccagtcccct tacgaaactt tcgttattgg
    99241 gttagccata cacttcacat gtttctagcg attcacatgg catcatcaaa tgatacaagt
    99301 cttggataag aatctacaac gcactagaac gcccttgttg acgatccttt actccgacag
    99361 catctagggt tcctcgaaca atgtgatatc tcacaccggg taaatcttta accctccccc
    99421 ctcttactaa gactacagaa tgttcttgtg aattatggcc aataccaggt atataagcag
    99481 tgatttcaaa cccagaggtt aatcgtactc tggcaacttt acgtaaggca gagtttggtt
    99541 ttttgggggt gatagtggaa aagttgacag ataagtcacc cttactgcca ctctacagaa
    99601 ccgtacatga gattttcgcc tcatacggct cctcgttcaa ttctttcgaa gtcatcgggt
    99661 ccttttcctc gttcgataat ctcctccctt cttccactcc gtcccgaaga gtaactagga
    99721 ccaattcagt cacgttttca tgttccaatt gaacactttc cttttttgat tattctcaaa
    99781 ggagaagatt attctctttt taacaaacat ctgcggatcc aatcacacga tcttataata
    99841 agaacaagag atctttctcg atcaatccct ttgcccctca ttcttcgaga atcagaaaga
    99901 tccttttcaa gtttgaattt gttcattttg aatctgggtt cttctacttt atttttattg
    99961 acttatttct ttattatttt ttttccctct cttttctttt tttatttctt tttttatttt
   100021 attcccttcc atcattcctt aagtcccata ggtttgatcc tatcgaatct gatccatttt
   100081 ctcattgagc gaagggtacg aaataaatcg gatttctttt tcgatcaaaa gtactatgtg
   100141 aaatcttcgg ttttttcctc tttctctatc cctatcccat aggtacagca tttgaatcca
   100201 tagagaaccg tttcttctgt atctatatga atcgatatta ttccattcca attccttccc
   100261 gatacctccc aaggaaaatc ccgaattgga tcccaaattg acgggttagt gtgagcttat
   100321 ccatgcggtt atgcactctt cgaatgggaa tccattttct gaaagatcct ggctttcgtg
   100381 ctttggtggg tctcagagat cctttcgacg acctatgttg tgttgaaggg atatctatat
   100441 gatccgatcg attgcgtaaa gcccgcggta gcaacgtaac cggggaaagt atacataagt
   100501 atacagaaaa gacagttctt ttctattcta ttagtatttt gattctatta gtattagatt
   100561 agtattagtt agttatcccg gctcagtgag tcctttcttc cgtgattaac tgttggcacc
   100621 agtcctacat tttgtctctg tggaccgagg agaaaggggg ctcggcggga agaggattgt
   100681 accatgagag aagcaaggag gtcaacctct ttcaaatata caacatgcat tctggcaatg
   100741 caatgtagtt ggactttcat cttcatgcga atgaatcatc ttttccacgg aggcaaatct
   100801 ttgcctgcta ggcaagagga tagcaagttc aaaattctgt ttcggtagac atgtatttct
   100861 attactatga aattcataaa tgaagtagtt aatcgttttg tcaatttttc ggggtcttaa
   100921 aggggcgtgg aaagacataa gaactcttga atggaaatcg aaaagagatg gaactccggt
   100981 tccttcggaa atggtaagat ctttggcgca agaagaaggg gttgatccgt atcatcttga
   101041 cttggttctg atttcgctat ttttttaaga ataccgcttc tcctacccgt atcgaataga
   101101 acttcttcat gtaaaacctg cttgatttag atcgggagaa tcgtacggtt ttatgaaagc
   101161 atgtgctatg gttcgaatcc gtagtcaatc ctatttctag gagcagttga caattgaatc
   101221 caatttttcc cattccattc atttcgtatc cgtaatagtg cgaaaggaag gcccggttcc
   101281 aagttgttca agaatagtgg cgttgagttt ctcgaccctt tgccttagga ttagtcagtt
   101341 ctatttcttg gtgggggcag ggaagggata taactcagcg gtagagtgtc accttgacgt
   101401 ggtggaagtc atcagttcga gcctgattat ccctaaaccc aatatgagtt gtgggttttt
   101461 ctattttgac ttgccccccg ccgtgatcga ataagaatgg ataagaggct cgtgggattg
   101521 acgtgagggg gtagggatgg ctatatttct gggagcgaac tccaggcgaa tatgaagcgc
   101581 atggatacaa gttatgcctt ggaatgaaag acaattccga atcagctttg tctacgaaca
   101641 aggaagctat aagtaatgca actatgaatc tcatggagag ttcgatcctg gctcaggatg
   101701 aacgctggcg gcatgcttaa cacatgcaag tcggacggga agtggtgttt ccagtggcgg
   101761 acgggtgagt aacgcgtaag aacctgccct tgggagggga acaacagctg gaaacggctg
   101821 ctaatacccc gtaggctgag gagcaaaagg aggaatccgc ccgaggaggg gctcgcgtct
   101881 gattagctag ttggtgaggc aatagcttac caaggcgatg atcagtagct ggtccgagag
   101941 gatgatcagc cacactggga ctgagacacg gcccagactc ctacgggagg cagcagtggg
   102001 gaattttccg caatgggcga aagcctgacg gagcaatgcc gcgtggaggt agaaggccca
   102061 cgggtcgtga acttcttttc ccggagaaga agcaatgacg gtatctgggg aataagcatc
   102121 ggctaactct gtgccagcag ccgcggtaat acagaggatg caagcgttat ccggaatgat
   102181 tgggcgtaaa gcgtctgtag gtggcttttt aagtccgccg tcaaatccca gggctcaacc
   102241 ctggacaggc ggtggaaact accaagctgg agtacggtag gggcagaggg aatttccggt
   102301 ggagcggtga aatgcgtaga gatcggaaag aacaccaacg gcgaaagcac tctgctgggc
   102361 cgacactgac actgagagac gaaagctagg ggagcgaatg ggattagata ccccagtagt
   102421 cctagccgta aacgatggat actaggcgct gcgcgtatcg acccgtgcag tgctgtagct
   102481 aacgcgttaa gtatcccgcc tggggagtac gttcgcaaga atgaaactca aaggaattga
   102541 cgggggcccg cacaagcggt ggagcatgtg gtttaattcg atgcaaagcg aagaacctta
   102601 ccagggcttg acatgccgcg aatcctcttg aaagagaggg gtgccttcgg gaacgcggac
   102661 acaggtggtg catggctgtc gtcagctcgt gccgtaaggt gttgggttaa gtcccgcaac
   102721 gagcgcaacc ctcgtgctta gttgccaccg ttgagtttgg aaccctgagc agactgccgg
   102781 tgataagccg gaggaaggtg aggatgacgt caagtcatca tgccccttat gccctgggcg
   102841 acacacgtgc tacaatggcc gggacaaagg gtcgcgatcc cgcgagggtg agctaactcc
   102901 aaaaacccgt cctcagttcg gattgcaggc tgcaactcgc ctgcatgaag ccggaatcgc
   102961 tagtaatcgc cggtcagcca tacggcggtg aattcgttcc cgggccttgt acacaccgcc
   103021 cgtcacacta tgggagctgg ccatgcccga agtcgttacc ttaaccgcaa ggaggggggt
   103081 gccgaaggca gggctagtga ctggagtgaa gtcgtaacaa ggtagccgta ctggaaggtg
   103141 cggctggatc acctcctttt cagggagagc taatgcttgt tgggtatttt ggtttgacac
   103201 cgcttcacac ccaaaaagaa gcgagctacg cctgagttaa acttggagat ggaagtcttc
   103261 tttcgtttct cgacggtgaa gtaagaccaa gcccatgagc ttattatcct aggtcggaac
   103321 aagttgatag gatccccctt ttacgccccc atgtccctcc cgtgtggcga catgggggcg
   103381 taaaaaggaa agagagggat ggggtttctc tcgctttttg catagtgggc ccccagcggg
   103441 aggcccacac gccgggctat tagctcagtg gtagagcgcg cccctgataa ttgcgtcgtt
   103501 gtgcctgggc tgtgagggct ctcagccaca tggatagttc aatgtgctca tcagcgcctg
   103561 accctgagat gtggatcatc caaggcacat tagcatggcg tacttctcct gttcgaaccg
   103621 ggggtttgaa accaaactcc tcctcaggag gatagatggg gcgattcagg tgagatccaa
   103681 tgtagatcca actttctatt cactcgtggg atccgggcgg tccggggggg actaccacgg
   103741 ctcctctctt ctcgataatc catacatccc ttatcagtgt atggacagct atctctcgag
   103801 cacaggttta ggttcggcct caatgggaaa aaaaaatgga gcacctaaca acgtatcttc
   103861 acagaccaag aactacgaga tcgccccttt catttcattc tggggtgacg gagggatcgt
   103921 accattcgag cctttttttc atgcttttcc cggaggtctg gagaaagctg caatcaatag
   103981 gattttccta atcctccctt cccgaaagga agaaggtcaa attctttttc cttttccttt
   104041 ccgcagggac caggggattg gatctagccg taagaagaat gcttggctga taaataactc
   104101 acttcttggt cttcgacccc ctcagtcact acgaatgccc ccgatcggtg caatgggatg
   104161 tgtctattta tctatctctt gactcgaaat gggagcaggt ttgaaaaagg atcttagagt
   104221 gtctagggtt ggccgggagg gtctcttaac gccttctttt ttcttctcat cggagttatt
   104281 tcacaaatac ttgccatggt aaggaagaag gggggaacaa gcacacttgg agagcgcagt
   104341 acaacggaga gttgtatgct gcgttcggga aggatgaatc gctcccgaaa cggaatctat
   104401 tgattctctc ccaattggtt ggaccgtagg tgcgatgatt tacttcacgg gcgaggtctc
   104461 tggttcaaat ccaggatggc ccagctgcgc caaggaaaag aatagaagaa gcatctgact
   104521 ccttcatgca tgctccactt ggctcggggg gatatagctc agttggtaga gctccgctct
   104581 tgcaattggg tcgttgcgat tacgggttgg atgtctaatt gtccaggcgg taatgatagt
   104641 atcttgtacc tgaaccggtg gctcactttt tctaagtaat ggggaagagg accgaaacat
   104701 gccactgaaa gactctactg agacaaagat gggctgtcaa gaatgtagaa gaggtaggat
   104761 gggcggttgg tcagatctag tatggattgt acatggacgg tagttggagt cggcggctct
   104821 cttagggttc cctcatctgg gatccctggg gaaggggatc aagttggccc ttgcgaacag
   104881 cttgatgcac tatctccctt caaccctttg agcgaaatgc gacaaaagga aggaaaatcc
   104941 atggaccgac cccatcgtct ccaccccgta ggaactacga gatcacccca aggatgcctt
   105001 cggtatccag gggtcgcgga ccgaccatag aaccctgctc aataagtgga atgcattagc
   105061 tgtccactct caggttgggc agtaagggtc ggagaagggc aattactcat tcttaaaacc
   105121 agcattctta agaccaaaga gtcggggcgg aaaagggggg aaagccctcc gttcctggtt
   105181 ctcctgtagc tggatcctcc ggaaccacaa gaatccttag ttagaatggg attccaactc
   105241 agcacctttt cttttgagat tttgagaaga gttgctcttt ggagagcaca gtacgatgaa
   105301 agttgtaagc tgtgttcggg ggggagttat tgtctatcgt tggcctctat ggtagaatca
   105361 gtgggggcct gagaggcggt ggtttaccct gtggcggatg tcagcggttc gagtccgctt
   105421 atctccaact cgtgaactta gccgatacaa agaatatgat agcacccgat ttttccgatt
   105481 cggcagttcg atctatggtt tatcattcat ggacgttgat aagatccttc catttagcag
   105541 caccttagga tggcatagcc ttaaagtaaa gttaagggcg aggttcaaac aaggaaaggc
   105601 ttacggtgga tacctaggca cccagagacg aggaagggcg tagtaagcga cgaaatgctt
   105661 cggggagttg aaaataagcg tagatccgga gattcccgaa taggtcaacc tttcgaactg
   105721 ctgctgaatc catgggcagg caagagacaa cctggcgaac tgaaacatct tagtagccag
   105781 aggaaaagaa agcaaaagcg attcccgtag tagcggcgag cgaaatggga gcagcctaaa
   105841 ccgtgaaaac ggggttgtgg gagagcaata caagcgtcgt gctgctaggc gaagcggtgg
   105901 agtgctgcac cctagatggc gagagtccag tagccgaaag catcactagc ttacgctctg
   105961 acccgagtag catggggcac gtggaatccc gtgtgaatca gcaaggacca ccttgcaagg
   106021 ctaaatactc ctgggtgacc gatagcgaag tagtaccgtg agggaagggt gaaaagaacc
   106081 cccatcgggg agtgaaatag aacatgaaac cgtaagctcc caagcagtgg gaggagacca
   106141 gggctctgac cgcgtgcctg ttgaagaatg agccggcgac tcataggcag tggcttggtt
   106201 aagggaaccc accggagccg tagcgaaagc gagtcttcat agggcacttg tcactgctta
   106261 tggacccgaa cctgggtgat ctatccatga ccaggatgaa gcttgggtga aactaagtgg
   106321 aggtccgaac cgactgatgt tgaagaatca gcggatgagt tgtggttagg ggtgaaatgc
   106381 cactcgaacc cagagctagc tggttctccc cgaaatgcgt tgaggcgcag cagttgactg
   106441 gacatctagg ggtaaagcac tgtttcggtg cgggccgcga gagcggtacc aaatcgaggc
   106501 aaactctgaa tactagatat gacctcaaaa taacaggggt caaggtcggc cagtgagacg
   106561 atgggggata agcttcatcg tcgagaggga aacagcccgg atcaccagct aaggccccta
   106621 aatgaccgct cagtgataaa ggaggtaggg gtgcagagac agccaggagg tttgcctaga
   106681 agcagccacc cttgaaagag tgcgtaatag ctcactgatc gagcgctctt gcgccgaaga
   106741 tgaacggggc taagcgatct gccgaagctg tgggatgtaa aaatgcatcg gtaggggagc
   106801 gttccgcctt agagggaagc acccgcgcga gcggcggtgg acgaagcgga agcgagaatg
   106861 tcggcttgag taacgcaaac attggtgaga atccaatgcc ccgaaaaccc aagggttcct
   106921 ccgcaaggtt cgtccacgga gggtgagtca gggcctaaga tcaggccgaa aggcgtagtc
   106981 gatggacaac aggtgaatat tcctgtacta ccccttgttg gtcccgaggg acggaggagg
   107041 ctaggttagc cgaaagatgg ttatcggttc aaggacgcaa ggtgcccctg ctttttcagg
   107101 gtaagaaggg gtagagaaaa tgccccgagc caatgttcga gtaccaggcg ctacggcgct
   107161 gaagtaaccc atgctatact cccaggaaaa gctcgaacga ccttcaacaa aagggtacct
   107221 gtacccgaaa ccgacacagg tgggtaggta gagaatacct aggggcgcga gacaactctc
   107281 tctaaggaac tcggcaaaat agccccgtaa cttcgggaga aggggtgcct cctcacaaag
   107341 ggggtcgcag tgaccaggcc cgggcgactg tttaccaaaa acacaggtct ccgcaaagtc
   107401 gtaagaccat gtatgggggc tgacgcctgc ccagtgccgg aaggtcaagg aagttggtga
   107461 cctgatgaca ggggagccgg cgaccgaagc cccggtgaac ggcggccgta actataacgg
   107521 tcctaaggta gcgaaattcc ttgtcgggta agttccgacc cgcacgaaag gcgtaacgat
   107581 ctgggcactg tctcggagag aggctcggtg aaatagacat gtctgtgaag atgcggacta
   107641 cctgcacctg gacagaaaga ccctatgaag cttcactgtt ccctgggatt ggctttgggc
   107701 ttttcctgcg cagcttaggt ggaaggcgaa gaaggcctcc ttccgggggg gcccgagcca
   107761 tcagtgagat accactctgg aagagctaga attctaacct tgtgtcagga cctacgggcc
   107821 aagggacagt ctcaggtaga cagtttctat ggggcgtagg cctcccaaaa ggtaacggag
   107881 gcgtgcaaag gtttcctcgg gccggacgga gattggccct cgagtgcaaa ggcagaaggg
   107941 agcttgactg caagacccac ccgtcgagca gggacgaaag tcggccttag tgatccgacg
   108001 gtgccgagtg gaagggccgt cgctcaacgg ataaaagtta ctctagggat aacaggctga
   108061 tcttccccaa gagctcacat cgacgggaag gtttggcacc tcgatgtcgg ctcttcgcca
   108121 cctggggctg tagtatgttc caagggttgg gctgttcgcc cattaaagcg gtacgtgagc
   108181 tgggttcaga acgtcgtgag acagttcggt ccatatccgg tgtgggcgtt agagcattga
   108241 gaggaccttt ccctagtacg agaggaccgg gaaggacgca cctctggtgt accagttatc
   108301 gtgcccacgg taaacgctgg gtagccaagt gcggagcgga taactgctga aagcatctaa
   108361 gtagtaagcc caccccaaga tgagtgctct cctattccga cttccccaga gcctctggta
   108421 gcacagccga gacagcgacg ggttctctgc ccctgcgggg atggagcgac agaagttttg
   108481 agaattcaag agaaggtcac ggcgagacga gccgtttatc attacgatag gtgtcaagtg
   108541 gaagtgcagt gatgtatgca gctgaggcat cctaacagac cggtagactt gaaccttgtt
   108601 cctacatgac ccgatcaatt cgatcaggca ctcgccatct attttcattg ttcaactctt
   108661 tgacaacatg aaaaaaccaa aagctctgcc ctccctctct atcggatgga agggcagagg
   108721 cctttggcgt cccctccagt caagaattgg ggcctcacaa tcactagcca atatgctttt
   108781 ctcgcatgcc tttcttcgtt catggttcga tattctggtg tcctaggcgt agaggaacca
   108841 caccaatcca tcccgaactt ggtggttaaa ctctactgcg gtgacgatac tgtaggggag
   108901 gtcctgcgga aaaatagctc gacgccagga tgataaaaag cttaacacct ctcgttctta
   108961 ttccctttgc aatatgaaaa aaaaaaaaaa aaaatgaaaa atgcaaaagt cgtcttattc
   109021 aaaaccccaa ttatgaaatc ccttctcccc cacttcacac ctagtaacgc accgtgttct
   109081 tatagagaga aaggtgcttt cacatcttct taacccgaaa tggctgagga gaggaaaggt
   109141 tccttttttt tagggtactt ccgggaacag atccagtgga gacggggcgg ggcctgtagc
   109201 tcagaggatt agagcacgtg gctacgaacc acggtgtcgg gggttcgaat ccctcctcgc
   109261 ccacagccgg cccaaaaggt aaggacccct ccctctgggg gtaggaaaat catgatcggg
   109321 atagcggacc caaagctatg gaacttgggt gtgggtcttt tgtcgaaatg gagtagcctt
   109381 actttttctt tttttttatt taccattcat ggttttttaa ataaagtatg cccggcccga
   109441 agcagaatag cagagcaagt attagtagca tagcaaaaat gtgttcctcg tcattaatat
   109501 gtttgctcgc ggtaattgtg gcctctcggg agaatcgatt actgcatctt tgatgcactt
   109561 gctagtacta gtacatctga gaattcttaa ttggctaatt ggaaatagcc cccggactat
   109621 ggaacaaagg attatcccgg acctacaccg aggtattgac ggttattctc aaatatcgca
   109681 gaacagaatg tgatacgatg agatagaatg caatagaaac aaagacacag ggaacgggtt
   109741 acctactttt aacggtcaaa gcgaaccctt tcattctgac attctgaatt ctttaattcg
   109801 gaatgaatca aatctcccca agtaggattc gaacctacga ccagtcagtt aacagccgac
   109861 cgctctacca ctgagctact gaggaacagc gggagattct atctcataga gttcaattcc
   109921 cgttctcaac ccatgaccaa tatgaactcg aagtttcctt cgtaactccc cgaacttctt
   109981 cgtagtggct ccgtcccatg ccccgtttca tagggaacca caaagtggct ctatttcatt
   110041 atattccatc catatcccaa ttccattcat ttaatatccc tttggtgtca ttgacataag
   110101 aattgatata agagatgtcg tttctagtct atctgtttct atttctatat atggaaagtt
   110161 caaaaatcat catataataa tccagaaatt gaaatagaaa agaaaaaagg gaggtttgtg
   110221 atgatttttc aatcttttat actaggtaat ctagtatcct tatgcatgaa gataatcaat
   110281 tcggtcgttg tggtcggact ctattatgga tttctgacca cattctccat agggccctct
   110341 tatctcttac ttctccgagc tcgggttatg gaagaaggaa ccgagaagaa ggtatcggca
   110401 acaactggtt ttattgcggg acagctcatg atgttcatat cgatctatta tgcgcctctg
   110461 catctagcat tgggtagacc tcatacaata actgtcctag ctctaccgta tcttttgttt
   110521 catttcttct ggaacaatca caaacactct tttgattatg gatctactac cagaaattca
   110581 atgcgtaatc ttagcattca atgtgtattc ctgaataatc tcatttttca attattcaac
   110641 catttcattt taccaagttc aatgttagcc agattagtca acatttatat gtttcgatgc
   110701 aacaacaaga tgttatttgt aacaagtagt tttgttggtt ggttaattgg tcacatttta
   110761 ttcatgaaat gggttggatt ggtattagtt tggatacagc aaaagaattc tattaggtct
   110821 aatgtactta ttcgatctaa taagtacctt gtgtcagaat tgagaaattc tatggctcga
   110881 atctatagta ttctcttatt tattacctgt atctactatt taggcagaat accgtcaccc
   110941 atttttacta agaaactgaa agtgaaagaa acctcagaaa cctcagaaac ggaagaaagg
   111001 gaggaagaaa cagatgtaga aatagaaaca actttcgaaa ggagggggac taaacaggaa
   111061 caagaggtat ccaccgaaga agatccttct ccttcccttt ttttggaaga aaaggaggat
   111121 ccggatggga atcaagaaaa ttcgaagtta gaaatattta aagaaaaaga agagaaatat
   111181 ttattatggt ttgagaaacc tctcgcgact cttcttttcg actataaaca atggaatcgc
   111241 ccatttcgat ataaaaaaaa gaaaagaaat aatcgattta ttaatgttgt aagaaatgaa
   111301 atgtcacact ttttttttta tacatgtcaa agtgatggaa aagaaaggat ctcttttacg
   111361 tatccagcaa gtttgtcaac ttttttggaa atgatacaac aaaagatgtc ttttttaaca
   111421 aaagaaaaac tatcctctga tgaattgtat aataattgga gttacaccaa tgaaaaaaaa
   111481 aataacttaa acaaggagtt aatgattaaa aaaaatatta atacataaaa taaatatact
   111541 aagagataaa aagagatgcg acttccccct acatatttga aaccttcccc tacaaaaaaa
   111601 ctggtaatac caaccccatt cgtaattcca tcaattactc gtctatcgaa caaatgggtt
   111661 agttcagcta atcctcttat ccattgagtt aaggatagtg cataaaaagc atctatataa
   111721 gcacgattat atgaccaatc atatagcaaa ttgataattt tatctcccaa aactctttga
   111781 ctcttattga ctcttttagt aaataaatta agtccattcc agttttggaa agatgaataa
   111841 aagggtttat ataaaaaagc cgctataaat attccaaaaa acgttatact aactgaaaaa
   111901 gttgcatttg gcaaaaattc ataccaatca aaaaaatgat ttgaattttg atgtaaaaga
   111961 tttatagacg gagttaacaa ttttgctaag atatccaaat tgtttccttc ttgattaaag
   112021 ggaattccta tggctccaac aaacaaagga aataagacta atataagcat agagaatagc
   112081 atagtattgt ccgattcatg gggataaaaa aaagtctttg taggaccaaa aggaaaaata
   112141 gtaagaaagg gcatttttgt tacatgagta tccattcggt atgttttctt cgaaaaaaaa
   112201 gaagtccttt ccctttcatt attatttatt tttaataaag caactaaagg aaaacttttt
   112261 ttaatcgatt ttggctcttc tttaccccat agagatattg aatagaagga atttcctttt
   112321 ttgccactgt aattttgaaa acgaacgttt aaatgtcctt caaaagtaag taaataaatc
   112381 cgaaacatat aaaatgcagt taatccagct gtgaaagaag caagtattgc gaaaatcggt
   112441 gaatataacc aactatcatt aagaatttca tctttggacc aaaaacaagc aagaggtgga
   112501 ataccacaaa gagaaagtgt acctaataaa aaagcagttt ttgtaattgg cacgtgcttt
   112561 cttaacccgc ccataagagc catattctgg cttttatctg gagcgtatcc aacaagagct
   112621 tccattgaat gaataattga tccggatcct aaaaacaaca aggctttcga ataagcatga
   112681 gtaatcaaat gaaataaagc ggctcgataa gaccccatgc ctagagctaa catcatataa
   112741 cccaattgag acattgtaga ataggctaaa cttttcttaa tatctttttg agcaagagct
   112801 aaagtggctc ctaataatac tgttattata cctataaaag atattagatt cattatgtat
   112861 ggtatcgcta tgaaaagtgg aagaagacga gctacaagaa aaattcccgc tgctaccata
   112921 gtagcggcgt ggataagagc cgaaatagga gtgggcccct ccatggcatc aggtaaccat
   112981 acatgaaggg gaaattgtgc ggatttagca actgcgccgc caaataatag aaaggcacac
   113041 aaagtaacaa ataaaaagtt aacctcctta ttataaatca agttattgaa tatttcgaac
   113101 aaatcccgaa attcgaaact acccgttgtc caataaagac ctaagattcc taataataag
   113161 ccaaaatccc ctacacgatt agttacaaag gctttttgac aagcacttgc cgcactgggt
   113221 cgtgtgaacc aaaaccctat taatagataa gaacacatcc caaccaattc ccaaaaaata
   113281 taaatttgta tcaaattcga acttgtaact aatcccaaca ttgaagtatt gaaaaaactc
   113341 atataagcaa aaaatctcaa atatccttga tcatgagaca tataattgtc gctataaaaa
   113401 agaaccagaa ttccaactgt ggtgattaat attgacataa tagaagtaag aggatcaata
   113461 aagtgtccga actcgaaaga aaaatcatta ttgatggtca aagaccatat gtattgatag
   113521 atagaactcc tatttatttg ctgaatagat agatcgaccg aaaaaatcat aactatactt
   113581 aacaaaaaaa tactaggaaa agccaaaata cggcgaagac cttttgttgc cgttggaaaa
   113641 agtagaagtc ccactcctat taaaatagga actggaagcg gaacgaaagg tatggtccaa
   113701 taatattgag atatatgttc cataaaaata ataatttttt tattcttaat taattgtttc
   113761 tgattcaccg gttcttatct cttttaaaat ggattactaa agtattaaaa aagcaactga
   113821 aactaaaaac taaaatggaa ttttctattc gtagttagtt tgaacctttc tcaactactt
   113881 caaaaatttt caaagtgaaa aataacgaat tattttatac taagtttata ctaagtaaga
   113941 tttttaggaa aacgtaacag caaattccaa tttccattat tattccctat tacaaaaatt
   114001 tatggacata tatcaagact aaaaaattgg acaaaaaaaa gaagtacttt attttgatat
   114061 caaccatcgg atgtcccata actttgccta ataaaaaaag aactacgtat ttttgtttgt
   114121 ttattcagaa taattaacga gtttaattcg ggactgattg attatgttct attctaataa
   114181 atggcattta ataaccaatt tctagaaaag aaaaaagaaa aagattcaag ttttttatta
   114241 gataggtaag ggttcttaag cttgttcgat atgtattttt tatgtacaaa tgtaacatcc
   114301 caaaaagaga cagagataga aaggtatcac aaataactcc gaaatacaaa ttattttgcc
   114361 tcagatattg tatggaatag gaattgaaaa aaaaaaacga tttgttttaa acaatagatg
   114421 tctttcacat ccaatttttg caatgaataa ctttttattt tttgaatggc agttccaaaa
   114481 aaacgtagtt ctatattaaa aaaacgtatt cgtaaaaata tttggaaaaa aggggggtat
   114541 tgggctgcgc tgaaagcttt ttcgttagcg aaatcccttt cgaccgggaa ttcaaaaagt
   114601 tttttgtacg accgataatt aataaaacgt tggaataatt ggaatccgca tccacctgac
   114661 tccaaaaacg agccgattta gtttctaatt tagattccat tttttaatat agaatagaaa
   114721 agtagaagta aaaaaaaaat agaaatagaa aaagtaagta ataaataatg atttccattc
   114781 cctactgttt tgaaccaatg gattttgcta ctgaattggt actttttttt tatttgaaaa
   114841 aaaaaaaaga ataaaaaatt gagagttttg cctttatttg tatttgaata tgcttttcat
   114901 tcccgggatg gggattctta atttccccat cacccaccca cttataaata agacaataat
   114961 aaaggttttg ttctgtcttt tctttttttt tttttttctt ttctatttct ccttttctat
   115021 ttcaatttat gctatagaat agcataaatt gaaatcttta gacaaaagca atgagttgtt
   115081 gaaactaatt ttgaattata cttttttttt aactttctga atcatcactc caagtgagaa
   115141 tgagaaaagc gtctttcgcc atttcggcgt atttctaatt tctatacgaa tagtatgcaa
   115201 tttataagta aaaaaaaaat cctatgtttg aaagggagga tcaatcaaaa aatatcgatt
   115261 tttagaattc ggatttagaa atcaattttt gaagtaggac aatagaaatc gaaattcgtt
   115321 tatataatat gtatagctca atacctaatt ggtttgataa accctaagac aaattcatac
   115381 tgaaaaaaac ctaacgatta tcacaagaca aaagttatgc aaattaaata aaaaattttt
   115441 tgaattattg gatattatgc ttaaattgtg atcgtgatcc ataaaaaaga aaaagaatat
   115501 gttattgtta agttaaataa aactgaaacc ttaaataact aaataaaacg ataaaaaaga
   115561 gactgtttca atctctattg aaacaagttt ttattcatca atcgaatgct tcctaaaaat
   115621 aaaaagtatt tcattgaaac tttctctttc actttcaatc tcgacgattt aataaaaata
   115681 agttattatt gtttctagca agccgctatg gtgaaatcgg tagacacgct gctcttagga
   115741 agcagtgcta gagcatctcg gttcgaatcc gagtggcggc ataacatctt ctaaaagata
   115801 tataaaagcc ctataatgaa ttgaatttcc gatttccatt ccgtatactc gagagacttt
   115861 cactttttac ttttaatttc attttttatt tatgatattt tcaactttag aacatatatt
   115921 aactcatata tcattttcgg tcatttcaat tggaattaca attcatttaa taaccttatt
   115981 agtcgatgaa atcgtaggac tatatgattc atcagaaaag gggatgatag ctaccctttt
   116041 ctgtctaaca ggattattag caattcgttg gatttattcg gggcatttcc cattaagtga
   116101 tttatatgaa tcattaatct ttctgtcatg gagtttctcc attattcata ggattttaaa
   116161 acataaaaac catttaagcg caataaccgc gccaagtgct atttttaccc aaggctttgc
   116221 aacttcgtgt ttgttaacaa aaatgcatca atccggaata ttagtgcccg ctctacaagt
   116281 tcagtggtta atgatgcacg taagtatgat ggtattcggc tatgcggctc ttttatgcgg
   116341 atcattatta tccacagctc ttctagtcat tacatttcga aaagtgataa ggattttttg
   116401 taaaagcaat aaattattaa atggaaccgt aactgagtca ttttccttcg gtgaaataca
   116461 atacatgaat gcaaaaacca atgttttact aaatacttat tttttttctg ctagaaatta
   116521 ttacaagtat caattgattc aacaattgga tcattggagt tatcatatta ttagtctagg
   116581 atttatcttt ttaaccatag gtattctttc aggcgcagta tgggctaatg aggcatgggg
   116641 atcatattgg aattgggatc caaaggaaac ttgggcattt attacttgga ctatattcgg
   116701 gatttatttc catactcgaa caaataaaaa atcggaaggt tttaattccg caattgtggc
   116761 ttctatgggc tttgttataa tttggatatg ttatttcggg gtcaatctat taggaatagg
   116821 gttacatagt tatggttcat ttaattaaca attcacatct aattgaattg caaattgaag
   116881 aaaagaaagg gcctgatgaa gacaaacata ggacagcgca tatatataaa cgaaactgag
   116941 tggaaaccac cgagaacctt ttgaatcaag tagtggagtg attcaaaagg ttctcacaaa
   117001 cgccaaaggg gtttggttac aattcaaatt tcttttttct ttttttattc ctgaaaattc
   117061 tctataaaaa aattagatag aatagcttcg accttgtcca ctgatagtga cagaacgaaa
   117121 tccggataaa taccaatacc aagtacgggt agaagaatag agatcaaaac aaataattcc
   117181 cgtggtccag aatcaaaaaa ataagagttt acgccattaa atagcttgta cccataaaac
   117241 atttgccgta acatagataa tgaataaata ggagttaata tcattccaat tgccattaca
   117301 aaagtaatca gtatttttgc tattaaaaaa tatttttggc tagtaattat tccaaaaaat
   117361 actaccaatt ccgcaacaaa accactcatg cccggtaatg caagggaagc cattgataag
   117421 atactaaata gcgtgaatat ctttggaatt ggtatagcca gtccgcccat ttcgtcgaga
   117481 taaccatgac gtattctatc ataactcgtt cctgctaaga aaaaaagtgc agcgctaata
   117541 aacccatgag aaattatttg taaaatggct ccgctgagtc ctgtatcagt tatcgagcca
   117601 attcctataa ttatgaaacc catatgagat acagaggaat aggcgattct tttttttaaa
   117661 ttgcgttggc caggagatgt taaagctgca taaattattt gcattgtacc tactatgatt
   117721 aaccagggag aaaatagaga atgagcgtgc gataatagtt ccatattgat ccgaaccaag
   117781 ccatatgctc ccatttttaa taagattccg gccagaagca tacaagtact gtaatgggcc
   117841 tccccatggg tgtctggtaa ccatgtatgt aagggtataa tcggtgattt gacagcaaaa
   117901 gcaataagaa atccaatata gaatagtatt tccagtgcca cgggatacga tcgattagct
   117961 aatatttcca aatttaatgt tggttcattg gaaccatata aaccgatacc caaaactcct
   118021 attaatagaa aaacggagcc tcctgcagtg tacaaaataa actttgtagc tgaataaaga
   118081 cgtttctttc cgccccatgc tgatagaagt agataaacag gaattaattc taattcccac
   118141 atgatgaaaa aaagtaaaag gtcacgagaa gcaaatgatc ctatttgacc gctatacatt
   118201 gctaacatca ggaaatagaa taatcgggaa ttccgagtaa ctggccaagc cgctaacgta
   118261 gctaaagtgg tgataaatcc cgtcaataaa atgggtccta gggaaagtcc atctattccc
   118321 aatctccagt aaaaaccaaa aaaatcgatc catttataat cctctgcgag ttgtattaat
   118381 ggatcgtcca attcgaaatg ataacagaag gcataggtcg ttagaaggag ttctagaacg
   118441 catatatata tagtataccc cctagtcacc ttatttcctc tatgagggaa aaagaaaatg
   118501 aaaaaacccg cggctatcgg aaaaactaca attattgtta accaaggaaa aaagttcgtg
   118561 gtaaaggcaa gatacactcg aaccagacaa aaccgtgctc gaaaaataga atatatattc
   118621 tatttttcga gtacgggttt ttgtcggtaa tcagtaagta aaaaaatgta ttcaaaatag
   118681 attcaagtgg ggttttgggg aacgtatcaa tatcaataag ctagacccat gcttcgagtg
   118741 gtttcatgcc ataaataaac tcgaacactc aagaaatccg ttggacaggc ggattcacat
   118801 ctcttacaac caacacaatc ctccgttctt ggagcagaag caatttgttt agctttacat
   118861 ccgtcccaag gtatcatttc taatacatct gtgggacatg ctcggacaca ttgagtacac
   118921 cctatacatg tatcataaat ctttactgaa tgtgacattg aatctagcaa tttctgaatt
   118981 cataaatttt cgatctagta attttggaaa tgaatcatat attgaaacac cagatcaatc
   119041 aacgatttac ccgaattttg gaatcaatcc atttctggat caactgatag gagggaacaa
   119101 agatactttg attttttacg ttttcgccaa tatgatcgag gttaggacgt attatagatg
   119161 ctaattcgaa tttatgaata ttctgatttt gaaatactat tttatttatt caacaaagtc
   119221 gattgattga tacgaatcga ttttctgtta cgataaattg acgaaacaat agctgatccg
   119281 atagctgctt cagcggctgc aatagctata acaaaaattg agaaaatatc tccttttaat
   119341 tgcctactat caaaaaaatc ggaaaatgtt acaaaattta tattaaccgc atttagtata
   119401 agttcaagac acatcagggc ccggacaata tttcggctcg tgatcaatcc atagatacca
   119461 atagaaaata aataagcact caaaataagt acatgctcga gcatcattga ccaactccgt
   119521 accaatttcg attcatttca atatgaacaa taagtcgagt gatttgattg cttataatct
   119581 aacaagtata gaacaaaaga atatattgct aatagatcga atcaataaac ttctatttga
   119641 tttatacatg aaacagtatt caaatagaat tgaaggcaaa tagatgtgat aacacagaaa
   119701 agttgaattt tgattgctgt tgctagttat aaagattttt tactgacgag ctacggcaat
   119761 tgcacctatc aaagcaacta aaagaattat cgaaatgagt tcaaatggaa gaaaaaagtc
   119821 ggttgataaa tgaattccaa tctgttgact attacttatc aaatcttgct ctataatctg
   119881 gttggatcgt gtagtccaaa taatcccgta ccacgacgta tctagaatag tagtgagtaa
   119941 ggacaaaaaa atacttgtac aaaccagaga agtaactcca tccccaatag tccaaagatt
   120001 caaatgaaaa tcgttggaat agtctgaacc gttcatgaac attacagcaa atatgattaa
   120061 aacatttaca gctcctacat aaataaggag ctgtgcagca gctacaaaag gcgaatttga
   120121 tagaatatag aataaggata tacaaataag aacgaatccc aatgaaaagg cagaataaat
   120181 cgggttggta agtaatacca ctcccagacc tcctaatata agacccgatc ctagaaaaac
   120241 taaaagaaaa tcatgtattg gtccagccaa atccattata ttaaaataag agataaataa
   120301 atcgaaatgt tttttcatga ccttattgaa ccgaccaggc aatttttttt tatgaggcat
   120361 tcccgattga attcaattca aatctaatag gtgtgaattg atgtgggtac agttattgga
   120421 tcaatttcgt tcttttcttt attggaaatg gcagttggaa attgaaagtc tatatttcgc
   120481 aaaaaattgt ggatatatta acagactttc aatacaaatt aatttgtact tctcataatc
   120541 aaatctatag ttgggatttg taccaaacaa agagaaagac cttattcctt tataccaaca
   120601 cggaacccta gtaatttcca ataataaaga gatttacccg ttttttcttt gagacgaatt
   120661 caaaactgtt cgaattgtaa aatcgtcaat tactgacatt ggtaaacgac ctaaagcaat
   120721 ttgattgtaa ttcaattcgt gacggtcgta agtagcaagt tcatattctt cagtcattga
   120781 taaacaattt gttggacaat actcaacgca gttaccacaa aaaatacaaa ttccgaaatc
   120841 aatactgtaa ttaagcaatc gtttctttcg aatatcagtt tccaatttcc aatcaacaac
   120901 aggcagatct ataggacata cacgaacaca tacttcacaa gcaatacatt tatcaaattc
   120961 aaaatggatt cgaccgcgga aacgctccga tgttattaat ttttcataag gatattgaat
   121021 agttacaggg aaacgatttg cttgggataa ggtaatcatg aaactttgac caatgtacct
   121081 tgcagctcgt actgtttgtt gaccataatt catgaaccca gttaccatag ggaacatatc
   121141 gggaatatct atgaataaat tttttctttc tcttgtttga ggtaagccgt gaatatagta
   121201 tccctttttt tgtttacagt gaaaggagtt gggaagaggt tgttaataat agattaccga
   121261 gagaaatagg taaaagaaat ttccagccaa gatttaataa ttggtccatt cttagtctag
   121321 gtaaagtcca tcttgttgtg atagaaatga acaagaacaa ataagtttta gctaatgtaa
   121381 taaagatacc aattgtcgtt ccaaagattc catccgcttt atttatttca aataactcag
   121441 gaacaaatat gtacggaatt gaaagattcc aaccgcccaa gtaaagaact gttacaaata
   121501 atgaggaaac taataaattt agataggaag caacgtaaaa taaaccaaat ttgatccccg
   121561 aatattcggt ttgatagcct gctactaatt cttcttctgc ttctggtaaa tcaaaaggta
   121621 atctttcgca ttctgctagg gaagaaatta gaaaaacgat aaaccctata ggttgacgcc
   121681 acaaattcca cccccaaaaa ccatattttg attgcgcccc gactatatca actgtacttg
   121741 aactattaga taatcatagt cggtgatagc attactgctc gcatcgctat tacaaaaccg
   121801 tacatgagat tttcacctca tacggctcct cagggccaca aataaatgta aggaccgggc
   121861 aagtattcgg tatcttgata tggttatagc atagatagac tcgtggaagg tccccaatta
   121921 taccaatgga attctgtctg ctataagaat aaatcaaaaa gcatttctga attgatctca
   121981 tccttcaact tttttggggt gagtaataac ttaataaatc cttcaataaa atactctttg
   122041 tagaaatatc tattgatatt tcgagccatc attttatttt cgattacgaa aaaaaaataa
   122101 gacattacat tagttcatga atcatgacac aatttttctt tctatgaaga taggaaagaa
   122161 ataagaaaaa aatcgctttt ctttttattg taattttctt tttttttttc tatttttttt
   122221 gttcctcttc ttctttctga gaaaaagggg gcctcaaaaa aggaaaggat tatttcgttc
   122281 ctgatagtaa tttctttaat tgggggatag gagcatactc tgaatcggaa ttgtggggag
   122341 tactgcctga tcatttctac caacttaaag ccccaattag tattcttttt atgttatgca
   122401 gacggatctt tttcgcaaat ttacataatc tccattacta attctttgtg tgtattttag
   122461 tgttccttat tatccaccca tttttttttt tcaacccccc gttcgttaat atatgtattg
   122521 taatacattc aaacatatag tgaaaactcc atacggttga cttttgagcc cgcttcaagc
   122581 taggatgacc aatcaactaa tcttggggta aagggcatct tccacttttg tttactttca
   122641 cttaactctt gtacatagga aatgagactc aatctgcttt tactgcgaat ttcgaagttg
   122701 ttttctttca ctcatatata actatctaat ttttttatta acctaaagaa taaataaatg
   122761 aataaaaaaa aaatgtggat attcattaaa tttctttttt tttctagaag gaaaagaaaa
   122821 acttatattt tagcgaatcg cacgtagaga tattgataaa acacataaag ttaatggtat
   122881 ttcataacta atcgattgag cagcagctcg cagaccacct aaaaacgaat atttattatt
   122941 tgatccatat cctgacataa gaagtccaat aggagcaata cttgaaacgg caatccataa
   123001 aaaaatacca atattgagat cagctaaaac aaggtgataa ctaaaaggaa ttactgaata
   123061 acttagtaga attgatatga ctgctataga tggtccaata ctgaagaaac gagtatttcc
   123121 tctagctgga agaagattct ctttgaaaag tagttttgtt ccatctgcta aagcttgaag
   123181 aattccgaaa gggctggcgt attcagggcc aatacgttgt tgtattcctg cggatatttc
   123241 tctttctaac cacacaatta ctagtacacc tattgtgatt cctaatacaa gagtcaaaat
   123301 aggggcaaac acccgtatgg tcccatagag ctcttttaag gattccaatc gggcaaaaga
   123361 attaagatct tgtacttctg ttgtatcaac tatcatttca acgatcaact tctcccataa
   123421 tgatatctat actacctagt atcgtcataa tatccgccaa tttcattctt ttaactaact
   123481 gaggaagaat ttgcaaattg ataaaaccgg gtgggcgaat tttccatcgc caaggaaaac
   123541 tactttgatc tcctatcaga aaaattccca attctccttt tggggcttcg actctcacat
   123601 aaagttcttg tttcggtaat tcaaaagtag gagaaggttt tttactaatg aatcgatctt
   123661 caaaatcatt ccattctgga tcgctttctc tagcaaagca tcggatttct aaattctcat
   123721 agggcccccc cggaattcct tccaaagcct gttgaataat ttttacggat tctgtcattt
   123781 caccgattcg cactaaataa cgagctaatg aatctccttc tttttgccac tggacttccc
   123841 aatcaaattc gtcgtaacac tcataacgat ccactttacg aagatcccat tctattccag
   123901 acgctcgtag cattggtcct gataaacccc aatttattgc ttcttctcca caaaaaatgc
   123961 ctactccttc aactcgttct aaaaagacag ggtttcgtgt aataagtttt tgatattcaa
   124021 caacccccgt taaaaaataa tcacagaaat ccaaacattt ctctatccag ccatggggta
   124081 aatcggccgc tatacctccg atacgaaaat aattatgcat cattctcata ccggtggcag
   124141 attcgaatag atcatatact aattctcttt ctctgaaaat atagaagaag ggagtctgtg
   124201 caccaatatc tgccataaaa gggccgagcc ataacagatg agaggctata cgactcaact
   124261 ccaacataat tactctgata tagctggccc ttttaggtac ttgaatattt cccaactgtt
   124321 ctggtccatt tacagttatt gcttctgtga acatagtagc taaataatcc caacgtgtta
   124381 cataaggcag atattgtata attgttcggt tttccgcaat tttttccatc cctctgtgta
   124441 aataacccaa tatcggttca cagtcaataa catcttcgcc atcgagagta acgatgagac
   124501 gaagaacacc atgcattgat gggtggtgag gtcccatatt tactctcata aggtcttttc
   124561 ctgtagctag tatactcata ggtttttcct cgattcattc ttacatgaat tgttgaaaac
   124621 aaaaagaagt tatcaagatt caaaatctaa taaatcaaat aattcaaaat tcgtttttca
   124681 aattaacgat tttttgactc ccggatattc aactgactaa ttaattcttt ataacgtact
   124741 ctatttttct ttgacaaata agaaagtagc cgttggcgtt tttccagaac tttccgtaaa
   124801 cccctctgag ataaatagtc ttttctgtgc aattccaaat gggaagtaag tctttgtatc
   124861 ttattagtga aacttaatac ttgaaattca acagacccgc tgttttcttt ttttttttct
   124921 tgaaaagtaa ctgagatgaa tgaatttttt accataaaac gaaatcctct tttccctttc
   124981 ttttaatatg aaatttactg atcagtaata ataatgttag tcatttgaat tgaatataca
   125041 caataatctt aaagccgtta cgaacttccg ataaaatcaa tcaacaatca atcccatttt
   125101 caatttgatt agggctaaaa aaggatggta tatttcttca aaagagaaaa agcgagacct
   125161 aaaaaaagat tctgttaatt catttataga tctaaccaat ccgtatgtcc ttaaagtggt
   125221 atcctgtatc ataatggaat gtaagacaag gcatgtgtcc atctctttgt tttcatatac
   125281 caggtatggt acgtatggga cgcgatcgat aagaaaaacg tactagtaac aaatttgcaa
   125341 tcgtggatac atatgtatcc ttatcatact gaaacgactg ccattattgg tattaaacca
   125401 atagcgattc atacaaatta aatcttctaa tcgagaattg ggccaaagaa agaactttaa
   125461 tttaattagt ttctttttct ctctagcaag atctttgctt ttatccaaaa cgtgaccccc
   125521 tttttttacg ttattacaaa atacggaatt tctctgaata ccattttgat tcttccaatt
   125581 gaaacaaatc agagttctca attctctacg acggttaggg aataaaatat tttcaggaac
   125641 aagcaaatca taattctttt tgtctctatt tccagtcatt ctttgatgtc ttgcaatgga
   125701 ttcataattt ttttttttat gaacatagct tttttctcgg tatcttttag taatttggcg
   125761 cttattctta tgaaccaatg aaatacctac gatttgatat ataaaaaact gtccatcatt
   125821 ttttacagac agacgaagcg gttcgataat aaatattccc cctttcacca attctgtaag
   125881 agtgaaatcc ttatgaatca tcaaaatatc cagacccatt tctccccctt gaatagagga
   125941 tatagcaatt tctcttggat ttatcagtcg aagcaggaga caatagatct tgatattatt
   126001 tattattctt tgatttaaaa aagaatccca tctcaactga aaatgcaaat acttttttag
   126061 gaagaaataa agttctgctt ctgtgttgtt cttgtattgt tttttcgttc tacgtttttt
   126121 gatgtctgat cccgaagaat ttgcttcaac atctttttct tggtttgaga gaactgaccc
   126181 aagacttact tggttttggg catctgatcg aggattccct tggtctgggg gttctttttc
   126241 ttctttactt ctattgtata attcaagagg gtttttttgg ttcgatgata taaaaggata
   126301 ttcctttttc tttcgagtta tttttttatt cccactttca tttccattaa aactgaaaag
   126361 aagtaatttg attggtatga tccacggttt ttttttatat gcattaaaaa atagcactaa
   126421 ttctcggaag aaccaaagct ccagatttga tataggacaa cttagtattg cttcattcat
   126481 tcccatccaa tcaaaaaaga actttttttg attggatggt ttaatttctt catcttcatg
   126541 aattgtaaga taaaaaagat aaaaaagaac cttcttatta atttcatcaa ttatttgata
   126601 cttatcagcc ccaatcttag tattttgatt catgttggta ccaatatcaa cccagacttc
   126661 aatatcaacc ttatttctaa gacaaaaatc gagaattctc caatcaaaat attttctatc
   126721 cgaaaattta tccatatcca taatatcatc ttcttctaga taattattaa tagggatacc
   126781 tcccaacata tcaaataatt tgccttccct tatgttggaa ttagaaagga tttcttcttt
   126841 attatttact tggaataatg atttatgaat atacgagtct ttcttatctt cataattaat
   126901 agatttatat gataaaagat catatctata gtgtttttta aaattatctt tttgattctg
   126961 taatggattc gcttcaaaaa gattttgttt gtcggaatga gttaatctat ttttttcata
   127021 tgaatccttt ttgtttaaat ctttcttttg agccatactg tgttgattgg ctctatttcg
   127081 ccatttttgt ggtactaata taggccatct tatccgagat aaatcggatt gatattgata
   127141 atgccccttt aaccagtttt tccattgatt catttcaaaa ttccaaaagg attcatgtct
   127201 taattcgtaa tgaaatattc cttgtttttt aaaataatct tttatttcct tcttaagaaa
   127261 aagggatgtt ccgtcatatt gaaagacaaa tcttaaatta gaaaagtgaa taagttgggt
   127321 ttgtgataat ttgtaaaata catatgcttg tgattgtgag aaaaaagaga aatcataaga
   127381 aatctttgaa ttcttattac taaccttaga aagtgatttt tttctagtcg aaataaagtg
   127441 aattccattt ttacttgttt tattaattct ttcctgattt gtttcattat tgtggatatt
   127501 tttctcaata gtttggattt ttttttgtga ttcaaaaaaa aaaattgcat agattcttgg
   127561 aatattgaca atagctagaa aaatttttat gtatatcctt tcaatgaaaa attttataaa
   127621 aaaatatgat ttaccaatta atcgagtatt tctttttttt aatatttgcc caatcttttt
   127681 ggacgctcct aatattttag aaccataact tgttttgttc gaactaatat ttatttcgta
   127741 agttagcagt ctttttttct tttcttttgt aattttgtct atttcctttt ttattatgtt
   127801 tgttcgatta gtcagatctt ttattttttt ttcgggcagt gctaaatttg tccaatccat
   127861 agatcgaatt tgaatgaacg attcgtgaat catctgatta ctcattatca aatctttttt
   127921 atcttcaccc aattcatcta tttctcgcaa tctaaataat ggaattttgt ttgtttttga
   127981 aagttctttt actcttcctt ttacttttag taatataatt cttttgatga cccatctttt
   128041 tgtttctttt gcgatttgtt gaaaaatttt tgttctttct tttaaaactc ttaaagactt
   128101 tgttttcaat tgtctaaatt ttttttttag ttctttgaaa atgggtttaa aaaatgaagg
   128161 tctttttcgg ggaggacaaa aaggcaattc cgcttccatt ccccaaactg ttaaaaaaca
   128221 aaaatcgttg tttttttgcc cccttttttt tttcattgca tctttatgag ggacttgtag
   128281 cttagatttg tgccagggtt tcaggcaaaa aggaaatagg atctttatct gaataccctc
   128341 tgttaaccag tttttcggaa attctcgttc ggataattga acaccattat gggtgcattt
   128401 tacatgcatt tccctattcc actcctttaa atcctcggac cattcgggaa tttgaaataa
   128461 tagtatgcga gcaatatttt tagctattat cagtgaaggt aatataatat attttctaag
   128521 aatcgattga gttaataata caaaacttct gagtacttga gcaaaaaaaa atgtattcca
   128581 gatttctgct atgggtatct ctgttttttc ttttcttttg tatttttctc ttttgtcctc
   128641 ctcttggtta tcaatttttt tttgcttttc aattttagaa tcagaaagtt tttggtcttt
   128701 ttgtttccac atcaaatttt taaaaattac tttcatccgt tcggaaatat caaaagaaaa
   128761 aaaaaagggt ttgtctagcc tgtccaaaaa aagcggggaa tgcacatttg cttgaaacgg
   128821 ttcccaagta atagttttac gtctttgtgc gcgcatggag cctttgatta gacctcgacg
   128881 aaaatccgat tgttgtgaat aatgggtcaa attcactttc ttggcttgct taggactctt
   128941 agtatatttg gtattaatat acgtggaggt atttggcttt ggctggttat cagtaaaaat
   129001 aactacatgt ttgaactttc ttgaacgaat tgcccctgct acagtttcgc ccctgttttt
   129061 ctttttttgt cctaaaccgg taattgagtt gtatgaccag cgaggaactt ttttactaat
   129121 ttcttttatt ccactagagt tttttctaat tcttttgtcg ttgggatccg ttataactac
   129181 atcgaataaa atttttaaaa ttagtattcg atcttctgaa tcaatttttt cttgtgtgtg
   129241 ttctggaaat aaagaacgta ctttttttgt tgaaaataat tttatacgaa acctatctag
   129301 tgtctgctca aattcgggat aattcttaat aagaagaaga ccatgaattt tatttatcca
   129361 aaacgtcccg atgttctttt ggctagaagt ttcatttagc gttaggggtg aaaaaaaaaa
   129421 atcgattctt ccacgaaagg gtccatgcaa aaaaggatca tattttttag gtaagtattc
   129481 ttgtttagtc ttatcattac acaattgagt ccttttttca agtacattca gagtactaga
   129541 tcctttatct aaaacttcga ttctagtcat taactccttg tttaagttat tttttttttc
   129601 attggtgtaa ctccaattat tatacaattc atcagaggat agtttttctt ttgttaaaaa
   129661 agacatcttt tgttgtatca tttccaaaaa agttgacaaa cttgctggat acgtaaaaga
   129721 gatcctttct tttccatcac tttgacatgt ataaaaaaaa aagtgtgaca tttcatttct
   129781 tacaacatta ataaatcgat tatttctttt ctttttttta tatcgaaatg ggcgattcca
   129841 ttgtttatag tcgaaaagaa gagtcgcgag aggtttctca aaccataata aatatttctc
   129901 ttctttttct ttaaatattt ctaacttcga attttcttga ttcccatccg gatcctcctt
   129961 ttcttccaaa aaaagggaag gagaaggatc ttcttcggtg gatacctctt gttcctgttt
   130021 agtccccctc ctttcgaaag ttgtttctat ttctacatct gtttcttcct ccctttcttc
   130081 cgtttctgag gtttctgagg tttctttcac tttcagtttc ttagtaaaaa tgggtgacgg
   130141 tattctgcct aaatagtaga tacaggtaat aaataagaga atactataga ttcgagccat
   130201 agaatttctc aattctgaca caaggtactt attagatcga ataagtacat tagacctaat
   130261 agaattcttt tgctgtatcc aaactaatac caatccaacc catttcatga ataaaatgtg
   130321 accaattaac caaccaacaa aactacttgt tacaaataac atcttgttgt tgcatcgaaa
   130381 catataaatg ttgactaatc tggctaacat tgaacttggt aaaatgaaat ggttgaataa
   130441 ttgaaaaatg agattattca ggaatacaca ttgaatgcta agattacgca ttgaatttct
   130501 ggtagtagat ccataatcaa aagagtgttt gtgattgttc cagaagaaat gaaacaaaag
   130561 atacggtaga gctaggacag ttattgtatg aggtctaccc aatgctagat gcagaggcgc
   130621 ataatagatc gatatgaaca tcatgagctg tcccgcaata aaaccagttg ttgccgatac
   130681 cttcttctcg gttccttctt ccataacccg agctcggaga agtaagagat aagagggccc
   130741 tatggagaat gtggtcagaa atccataata gagtccgacc acaacgaccg aattgattat
   130801 cttcatgcat aaggatacta gattacctag tataaaagat tgaaaaatca tcacaaacct
   130861 cccttttttc ttttctattt caatttctgg attattatat gatgattttt gaactttcca
   130921 tatatagaaa tagaaacaga tagactagaa acgacatctc ttatatcaat tcttatgtca
   130981 atgacaccaa agggatatta aatgaatgga attgggatat ggatggaata taatgaaata
   131041 gagccacttt gtggttccct atgaaacggg gcatgggacg gagccactac gaagaagttc
   131101 ggggagttac gaaggaaact tcgagttcat attggtcatg ggttgagaac gggaattgaa
   131161 ctctatgaga tagaatctcc cgctgttcct cagtagctca gtggtagagc ggtcggctgt
   131221 taactgactg gtcgtaggtt cgaatcctac ttggggagat ttgattcatt ccgaattaaa
   131281 gaattcagaa tgtcagaatg aaagggttcg ctttgaccgt taaaagtagg taacccgttc
   131341 cctgtgtctt tgtttctatt gcattctatc tcatcgtatc acattctgtt ctgcgatatt
   131401 tgagaataac cgtcaatacc tcggtgtagg tccgggataa tcctttgttc catagtccgg
   131461 gggctatttc caattagcca attaagaatt ctcagatgta ctagtactag caagtgcatc
   131521 aaagatgcag taatcgattc tcccgagagg ccacaattac cgcgagcaaa catattaatg
   131581 acgaggaaca catttttgct atgctactaa tacttgctct gctattctgc ttcgggccgg
   131641 gcatacttta tttaaaaaac catgaatggt aaataaaaaa aaagaaaaag taaggctact
   131701 ccatttcgac aaaagaccca cacccaagtt ccatagcttt gggtccgcta tcccgatcat
   131761 gattttccta cccccagagg gaggggtcct taccttttgg gccggctgtg ggcgaggagg
   131821 gattcgaacc cccgacaccg tggttcgtag ccacgtgctc taatcctctg agctacaggc
   131881 cccgccccgt ctccactgga tctgttcccg gaagtaccct aaaaaaaagg aacctttcct
   131941 ctcctcagcc atttcgggtt aagaagatgt gaaagcacct ttctctctat aagaacacgg
   132001 tgcgttacta ggtgtgaagt gggggagaag ggatttcata attggggttt tgaataagac
   132061 gacttttgca tttttcattt tttttttttt tttttcatat tgcaaaggga ataagaacga
   132121 gaggtgttaa gctttttatc atcctggcgt cgagctattt ttccgcagga cctcccctac
   132181 agtatcgtca ccgcagtaga gtttaaccac caagttcggg atggattggt gtggttcctc
   132241 tacgcctagg acaccagaat atcgaaccat gaacgaagaa aggcatgcga gaaaagcata
   132301 ttggctagtg attgtgaggc cccaattctt gactggaggg gacgccaaag gcctctgccc
   132361 ttccatccga tagagaggga gggcagagct tttggttttt tcatgttgtc aaagagttga
   132421 acaatgaaaa tagatggcga gtgcctgatc gaattgatcg ggtcatgtag gaacaaggtt
   132481 caagtctacc ggtctgttag gatgcctcag ctgcatacat cactgcactt ccacttgaca
   132541 cctatcgtaa tgataaacgg ctcgtctcgc cgtgaccttc tcttgaattc tcaaaacttc
   132601 tgtcgctcca tccccgcagg ggcagagaac ccgtcgctgt ctcggctgtg ctaccagagg
   132661 ctctggggaa gtcggaatag gagagcactc atcttggggt gggcttacta cttagatgct
   132721 ttcagcagtt atccgctccg cacttggcta cccagcgttt accgtgggca cgataactgg
   132781 tacaccagag gtgcgtcctt cccggtcctc tcgtactagg gaaaggtcct ctcaatgctc
   132841 taacgcccac accggatatg gaccgaactg tctcacgacg ttctgaaccc agctcacgta
   132901 ccgctttaat gggcgaacag cccaaccctt ggaacatact acagccccag gtggcgaaga
   132961 gccgacatcg aggtgccaaa ccttcccgtc gatgtgagct cttggggaag atcagcctgt
   133021 tatccctaga gtaactttta tccgttgagc gacggccctt ccactcggca ccgtcggatc
   133081 actaaggccg actttcgtcc ctgctcgacg ggtgggtctt gcagtcaagc tcccttctgc
   133141 ctttgcactc gagggccaat ctccgtccgg cccgaggaaa cctttgcacg cctccgttac
   133201 cttttgggag gcctacgccc catagaaact gtctacctga gactgtccct tggcccgtag
   133261 gtcctgacac aaggttagaa ttctagctct tccagagtgg tatctcactg atggctcggg
   133321 cccccccgga aggaggcctt cttcgccttc cacctaagct gcgcaggaaa agcccaaagc
   133381 caatcccagg gaacagtgaa gcttcatagg gtctttctgt ccaggtgcag gtagtccgca
   133441 tcttcacaga catgtctatt tcaccgagcc tctctccgag acagtgccca gatcgttacg
   133501 cctttcgtgc gggtcggaac ttacccgaca aggaatttcg ctaccttagg accgttatag
   133561 ttacggccgc cgttcaccgg ggcttcggtc gccggctccc ctgtcatcag gtcaccaact
   133621 tccttgacct tccggcactg ggcaggcgtc agcccccata catggtctta cgactttgcg
   133681 gagacctgtg tttttggtaa acagtcgccc gggcctggtc actgcgaccc cctttgtgag
   133741 gaggcacccc ttctcccgaa gttacggggc tattttgccg agttccttag agagagttgt
   133801 ctcgcgcccc taggtattct ctacctaccc acctgtgtcg gtttcgggta caggtaccct
   133861 tttgttgaag gtcgttcgag cttttcctgg gagtatagca tgggttactt cagcgccgta
   133921 gcgcctggta ctcgaacatt ggctcggggc attttctcta ccccttctta ccctgaaaaa
   133981 gcaggggcac cttgcgtcct tgaaccgata accatctttc ggctaaccta gcctcctccg
   134041 tccctcggga ccaacaaggg gtagtacagg aatattcacc tgttgtccat cgactacgcc
   134101 tttcggcctg atcttaggcc ctgactcacc ctccgtggac gaaccttgcg gaggaaccct
   134161 tgggttttcg gggcattgga ttctcaccaa tgtttgcgtt actcaagccg acattctcgc
   134221 ttccgcttcg tccaccgccg ctcgcgcggg tgcttccctc taaggcggaa cgctccccta
   134281 ccgatgcatt tttacatccc acagcttcgg cagatcgctt agccccgttc atcttcggcg
   134341 caagagcgct cgatcagtga gctattacgc actctttcaa gggtggctgc ttctaggcaa
   134401 acctcctggc tgtctctgca cccctacctc ctttatcact gagcggtcat ttaggggcct
   134461 tagctggtga tccgggctgt ttccctctcg acgatgaagc ttatccccca tcgtctcact
   134521 ggccgacctt gacccctgtt attttgaggt catatctagt attcagagtt tgcctcgatt
   134581 tggtaccgct ctcgcggccc gcaccgaaac agtgctttac ccctagatgt ccagtcaact
   134641 gctgcgcctc aacgcatttc ggggagaacc agctagctct gggttcgagt ggcatttcac
   134701 ccctaaccac aactcatccg ctgattcttc aacatcagtc ggttcggacc tccacttagt
   134761 ttcacccaag cttcatcctg gtcatggata gatcacccag gttcgggtcc ataagcagtg
   134821 acaagtgccc tatgaagact cgctttcgct acggctccgg tgggttccct taaccaagcc
   134881 actgcctatg agtcgccggc tcattcttca acaggcacgc ggtcagagcc ctggtctcct
   134941 cccactgctt gggagcttac ggtttcatgt tctatttcac tccccgatgg gggttctttt
   135001 cacccttccc tcacggtact acttcgctat cggtcaccca ggagtattta gccttgcaag
   135061 gtggtccttg ctgattcaca cgggattcca cgtgccccat gctactcggg tcagagcgta
   135121 agctagtgat gctttcggct actggactct cgccatctag ggtgcagcac tccaccgctt
   135181 cgcctagcag cacgacgctt gtattgctct cccacaaccc cgttttcacg gtttaggctg
   135241 ctcccatttc gctcgccgct actacgggaa tcgcttttgc tttcttttcc tctggctact
   135301 aagatgtttc agttcgccag gttgtctctt gcctgcccat ggattcagca gcagttcgaa
   135361 aggttgacct attcgggaat ctccggatct acgcttattt tcaactcccc gaagcatttc
   135421 gtcgcttact acgcccttcc tcgtctctgg gtgcctaggt atccaccgta agcctttcct
   135481 tgtttgaacc tcgcccttaa ctttacttta aggctatgcc atcctaaggt gctgctaaat
   135541 ggaaggatct tatcaacgtc catgaatgat aaaccataga tcgaactgcc gaatcggaaa
   135601 aatcgggtgc tatcatattc tttgtatcgg ctaagttcac gagttggaga taagcggact
   135661 cgaaccgctg acatccgcca cagggtaaac caccgcctct caggccccca ctgattctac
   135721 catagaggcc aacgatagac aataactccc ccccgaacac agcttacaac tttcatcgta
   135781 ctgtgctctc caaagagcaa ctcttctcaa aatctcaaaa gaaaaggtgc tgagttggaa
   135841 tcccattcta actaaggatt cttgtggttc cggaggatcc agctacagga gaaccaggaa
   135901 cggagggctt tccccccttt tccgccccga ctctttggtc ttaagaatgc tggttttaag
   135961 aatgagtaat tgcccttctc cgacccttac tgcccaacct gagagtggac agctaatgca
   136021 ttccacttat tgagcagggt tctatggtcg gtccgcgacc cctggatacc gaaggcatcc
   136081 ttggggtgat ctcgtagttc ctacggggtg gagacgatgg ggtcggtcca tggattttcc
   136141 ttccttttgt cgcatttcgc tcaaagggtt gaagggagat agtgcatcaa gctgttcgca
   136201 agggccaact tgatcccctt ccccagggat cccagatgag ggaaccctaa gagagccgcc
   136261 gactccaact accgtccatg tacaatccat actagatctg accaaccgcc catcctacct
   136321 cttctacatt cttgacagcc catctttgtc tcagtagagt ctttcagtgg catgtttcgg
   136381 tcctcttccc cattacttag aaaaagtgag ccaccggttc aggtacaaga tactatcatt
   136441 accgcctgga caattagaca tccaacccgt aatcgcaacg acccaattgc aagagcggag
   136501 ctctaccaac tgagctatat ccccccgagc caagtggagc atgcatgaag gagtcagatg
   136561 cttcttctat tcttttcctt ggcgcagctg ggccatcctg gatttgaacc agagacctcg
   136621 cccgtgaagt aaatcatcgc acctacggtc caaccaattg ggagagaatc aatagattcc
   136681 gtttcgggag cgattcatcc ttcccgaacg cagcatacaa ctctccgttg tactgcgctc
   136741 tccaagtgtg cttgttcccc ccttcttcct taccatggca agtatttgtg aaataactcc
   136801 gatgagaaga aaaaagaagg cgttaagaga ccctcccggc caaccctaga cactctaaga
   136861 tcctttttca aacctgctcc catttcgagt caagagatag ataaatagac acatcccatt
   136921 gcaccgatcg ggggcattcg tagtgactga gggggtcgaa gaccaagaag tgagttattt
   136981 atcagccaag cattcttctt acggctagat ccaatcccct ggtccctgcg gaaaggaaaa
   137041 ggaaaaagaa tttgaccttc ttcctttcgg gaagggagga ttaggaaaat cctattgatt
   137101 gcagctttct ccagacctcc gggaaaagca tgaaaaaaag gctcgaatgg tacgatccct
   137161 ccgtcacccc agaatgaaat gaaaggggcg atctcgtagt tcttggtctg tgaagatacg
   137221 ttgttaggtg ctccattttt ttttcccatt gaggccgaac ctaaacctgt gctcgagaga
   137281 tagctgtcca tacactgata agggatgtat ggattatcga gaagagagga gccgtggtag
   137341 tcccccccgg accgcccgga tcccacgagt gaatagaaag ttggatctac attggatctc
   137401 acctgaatcg ccccatctat cctcctgagg aggagtttgg tttcaaaccc ccggttcgaa
   137461 caggagaagt acgccatgct aatgtgcctt ggatgatcca catctcaggg tcaggcgctg
   137521 atgagcacat tgaactatcc atgtggctga gagccctcac agcccaggca caacgacgca
   137581 attatcaggg gcgcgctcta ccactgagct aatagcccgg cgtgtgggcc tcccgctggg
   137641 ggcccactat gcaaaaagcg agagaaaccc catccctctc tttccttttt acgcccccat
   137701 gtcgccacac gggagggaca tgggggcgta aaagggggat cctatcaact tgttccgacc
   137761 taggataata agctcatggg cttggtctta cttcaccgtc gagaaacgaa agaagacttc
   137821 catctccaag tttaactcag gcgtagctcg cttctttttg ggtgtgaagc ggtgtcaaac
   137881 caaaataccc aacaagcatt agctctccct gaaaaggagg tgatccagcc gcaccttcca
   137941 gtacggctac cttgttacga cttcactcca gtcactagcc ctgccttcgg cacccccctc
   138001 cttgcggtta aggtaacgac ttcgggcatg gccagctccc atagtgtgac gggcggtgtg
   138061 tacaaggccc gggaacgaat tcaccgccgt atggctgacc ggcgattact agcgattccg
   138121 gcttcatgca ggcgagttgc agcctgcaat ccgaactgag gacgggtttt tggagttagc
   138181 tcaccctcgc gggatcgcga ccctttgtcc cggccattgt agcacgtgtg tcgcccaggg
   138241 cataaggggc atgatgactt gacgtcatcc tcaccttcct ccggcttatc accggcagtc
   138301 tgctcagggt tccaaactca acggtggcaa ctaagcacga gggttgcgct cgttgcggga
   138361 cttaacccaa caccttacgg cacgagctga cgacagccat gcaccacctg tgtccgcgtt
   138421 cccgaaggca cccctctctt tcaagaggat tcgcggcatg tcaagccctg gtaaggttct
   138481 tcgctttgca tcgaattaaa ccacatgctc caccgcttgt gcgggccccc gtcaattcct
   138541 ttgagtttca ttcttgcgaa cgtactcccc aggcgggata cttaacgcgt tagctacagc
   138601 actgcacggg tcgatacgcg cagcgcctag tatccatcgt ttacggctag gactactggg
   138661 gtatctaatc ccattcgctc ccctagcttt cgtctctcag tgtcagtgtc ggcccagcag
   138721 agtgctttcg ccgttggtgt tctttccgat ctctacgcat ttcaccgctc caccggaaat
   138781 tccctctgcc cctaccgtac tccagcttgg tagtttccac cgcctgtcca gggttgagcc
   138841 ctgggatttg acggcggact taaaaagcca cctacagacg ctttacgccc aatcattccg
   138901 gataacgctt gcatcctctg tattaccgcg gctgctggca cagagttagc cgatgcttat
   138961 tccccagata ccgtcattgc ttcttctccg ggaaaagaag ttcacgaccc gtgggccttc
   139021 tacctccacg cggcattgct ccgtcaggct ttcgcccatt gcggaaaatt ccccactgct
   139081 gcctcccgta ggagtctggg ccgtgtctca gtcccagtgt ggctgatcat cctctcggac
   139141 cagctactga tcatcgcctt ggtaagctat tgcctcacca actagctaat cagacgcgag
   139201 cccctcctcg ggcggattcc tccttttgct cctcagccta cggggtatta gcagccgttt
   139261 ccagctgttg ttcccctccc aagggcaggt tcttacgcgt tactcacccg tccgccactg
   139321 gaaacaccac ttcccgtccg acttgcatgt gttaagcatg ccgccagcgt tcatcctgag
   139381 ccaggatcga actctccatg agattcatag ttgcattact tatagcttcc ttgttcgtag
   139441 acaaagctga ttcggaattg tctttcattc caaggcataa cttgtatcca tgcgcttcat
   139501 attcgcctgg agttcgctcc cagaaatata gccatcccta ccccctcacg tcaatcccac
   139561 gagcctctta tccattctta ttcgatcacg gcggggggca agtcaaaata gaaaaaccca
   139621 caactcatat tgggtttagg gataatcagg ctcgaactga tgacttccac cacgtcaagg
   139681 tgacactcta ccgctgagtt atatcccttc cctgccccca ccaagaaata gaactgacta
   139741 atcctaaggc aaagggtcga gaaactcaac gccactattc ttgaacaact tggaaccggg
   139801 ccttcctttc gcactattac ggatacgaaa tgaatggaat gggaaaaatt ggattcaatt
   139861 gtcaactgct cctagaaata ggattgacta cggattcgaa ccatagcaca tgctttcata
   139921 aaaccgtacg attctcccga tctaaatcaa gcaggtttta catgaagaag ttctattcga
   139981 tacgggtagg agaagcggta ttcttaaaaa aatagcgaaa tcagaaccaa gtcaagatga
   140041 tacggatcaa ccccttcttc ttgcgccaaa gatcttacca tttccgaagg aaccggagtt
   140101 ccatctcttt tcgatttcca ttcaagagtt cttatgtctt tccacgcccc tttaagaccc
   140161 cgaaaaattg acaaaacgat taactacttc atttatgaat ttcatagtaa tagaaataca
   140221 tgtctaccga aacagaattt tgaacttgct atcctcttgc ctagcaggca aagatttgcc
   140281 tccgtggaaa agatgattca ttcgcatgaa gatgaaagtc caactacatt gcattgccag
   140341 aatgcatgtt gtatatttga aagaggttga cctccttgct tctctcatgg tacaatcctc
   140401 ttcccgccga gccccctttc tcctcggtcc acagagacaa aatgtaggac tggtgccaac
   140461 agttaatcac ggaagaaagg actcactgag ccgggataac taactaatac taatctaata
   140521 ctaatagaat caaaatacta atagaataga aaagaactgt cttttctgta tacttatgta
   140581 tactttcccc ggttacgttg ctaccgcggg ctttacgcaa tcgatcggat catatagata
   140641 tcccttcaac acaacatagg tcgtcgaaag gatctctgag acccaccaaa gcacgaaagc
   140701 caggatcttt cagaaaatgg attcccattc gaagagtgca taaccgcatg gataagctca
   140761 cactaacccg tcaatttggg atccaattcg ggattttcct tgggaggtat cgggaaggaa
   140821 ttggaatgga ataatatcga ttcatataga tacagaagaa acggttctct atggattcaa
   140881 atgctgtacc tatgggatag ggatagagaa agaggaaaaa accgaagatt tcacatagta
   140941 cttttgatcg aaaaagaaat ccgatttatt tcgtaccctt cgctcaatga gaaaatggat
   141001 cagattcgat aggatcaaac ctatgggact taaggaatga tggaagggaa taaaataaaa
   141061 aaagaaataa aaaaagaaaa gagagggaaa aaaaataata aagaaataag tcaataaaaa
   141121 taaagtagaa gaacccagat tcaaaatgaa caaattcaaa cttgaaaagg atctttctga
   141181 ttctcgaaga atgaggggca aagggattga tcgagaaaga tctcttgttc ttattataag
   141241 atcgtgtgat tggatccgca gatgtttgtt aaaaagagaa taatcttctc ctttgagaat
   141301 aatcaaaaaa ggaaagtgtt caattggaac atgaaaacgt gactgaattg gtcctagtta
   141361 ctcttcggga cggagtggaa gaagggagga gattatcgaa cgaggaaaag gacccgatga
   141421 cttcgaaaga attgaacgag gagccgtatg aggcgaaaat ctcatgtacg gttctgtaga
   141481 gtggcagtaa gggtgactta tctgtcaact tttccactat cacccccaaa aaaccaaact
   141541 ctgccttacg taaagttgcc agagtacgat taacctctgg gtttgaaatc actgcttata
   141601 tacctggtat tggccataat tcacaagaac attctgtagt cttagtaaga ggggggaggg
   141661 ttaaagattt acccggtgtg agatatcaca ttgttcgagg aaccctagat gctgtcggag
   141721 taaaggatcg tcaacaaggg cgttctagtg cgttgtagat tcttatccaa gacttgtatc
   141781 atttgatgat gccatgtgaa tcgctagaaa catgtgaagt gtatggctaa cccaataacg
   141841 aaagtttcgt aaggggactg gagcaggcta ccgtgagaca aaagatcttc tttctaaaga
   141901 gattcgattc ggaactatta tatgtccaag gtccaatatt gaaataattt cagaagtttt
   141961 ccctgacttt gtccgtgtca acaaacaatt cgaaatgtct cgactttttt agaacaggtc
   142021 cgggtcaaat agcaatgatt cgaagcactt ctttttacac tatttacact atttcggaaa
   142081 cccaaggact caatcgtatg gatatgtaaa atacaggatt tccaatccta gcaggaaagg
   142141 ggggggaaac ggatactcaa tttaaagtga gtaaacagaa ttccatatgt atctatgaga
   142201 tcgagtatgg aattctgtgg aaagccgtat tcgatgaaag tcgtatgtac ggcttggagg
   142261 gagatctttc atatctttcg agatccaccc tacaatatgg ggtcaaaaag ccaaaataaa
   142321 tgattttagc ccttataaaa agaaaactga ttcttgaacc cctttcgcgc tcatgtcacg
   142381 tcgaggtact acagaagaaa aaactgcaaa atccgatcca atttatcgta atcgattagt
   142441 taacatgttg gttaaccgta ttctgaaaca cggaaaaaaa tcattggctt atcaaattat
   142501 ctatcgagcc ttgaaaaaga ttcaacaaaa gacagaaaaa aatccactat ccgttttacg
   142561 tcaagcaata cgtggagtaa ctcccgatat agcagtaaaa gcaagacgtg taggcggatc
   142621 gactcatcaa gttcccattg aaataggatc cgcacaagga aaagcacttg ccgttcgttg
   142681 gttattaggg gcatcccgaa aacgtccggg tcgaaatatg actttcaaat taagttccga
   142741 attagtggat gctgccaaag ggagtggcga tgccatacgc aaaaaggaag agactcatag
   142801 aatggcagag gcaaatagag cttttgcaca ttttcgttaa tccatgaaca gggtctatat
   142861 agacacatag atccatggat ccatacatct cgatcggaaa agaatcaata gaaaaaagaa
   142921 aaagaaagaa tcggaattga tcgatatatt tctcgaaaca aacgaaaagg aaacgaaaga
   142981 tgaaacagaa atcatggatc aactaagccc tctcggggac ttgcttaaga ataagaaaga
   143041 ggaatctcat gtaaatacca tggaataagg tttgatccta ttcatggaga ttccgtaaat
   143101 attccattcc aaaaatagaa agttcgaaac aattgggatt tttttggaga ttggatgcag
   143161 ttactaattc atgatctggc atgtacagaa tgaaaacttc attctcgatt ctacgagaat
   143221 ttttatgaaa gcctttcatt ttcttctctt cgatggaagt tttattttcc cagaatgtat
   143281 cctaattttt ggcctaatta ttcttctgat gatcgattca acctctgatc aaaaagatat
   143341 accttggttc tatttcatct cttcaacaag tttagtaatg agcataacgg ccctattgtt
   143401 ccgatggaga gaagaaccta tgattagctt ttcgggaaat ttccaaacga acaatttcaa
   143461 cgaaatcttt caatttctta ttttactatg ttcaactcta tgtattcctc tatccgtgga
   143521 gtacattgaa tgtaccgaaa tggctataac ggagtttctg ttattcatat taacagctac
   143581 tctaggagga atgtttttat gcggtgctaa cgatttaata actatctttg tagctccaga
   143641 atgtttcagt ttatgctcct acctattatc tggatatacc aagaaagacg tacggtctaa
   143701 tgaggctact atgaaatatt tactcatggg tggggcaagc tcttctattc tggttcatgg
   143761 tttctcttgg ctatatggtt catccggggg agagatcgag cttcaagaaa tagtgaatgg
   143821 tcttatcaat acacaaatgt ataactcccc aggaatttca attgcgctta tattcatcac
   143881 tgtaggaatt gggttcaagc tttccccagc cccttctcat caatggactc ctgacgtata
   143941 cgaaggagtg cggttcgttc gaaaaattcc tacctctcta tatatctctg agatgtttgg
   144001 atttttcaaa acttcatgga catgcagaag agaaatgcta tccccactcg gaccaagaca
   144061 taactttata cttgttcaaa taacaattaa ggtgaagcag ggtcaggaac aacaaatctc
   144121 tttatgataa acagatccat tttgcaagtt cgttattacg ggtagttcct acaaaggatc
   144181 ggactaatga cgtatacaat acttgaattc tcgatgtaga tgctacagag ttggttctca
   144241 tccttcagag actacgagtg taataggagc atccgtcgac aaaaggatca ccctaagatg
   144301 atcatctcat ggctattgag aacgaatcaa atcagatggt tctatttctc aatctttctg
   144361 acttgctcct acggaaccaa ggtcgaaaag attgagaaaa atcagtcatt cacaaccact
   144421 gatgaaggat tcctcgaaaa gttaaggatt agtaatcctt tttcgaaatc gaatggattc
   144481 gatcttatac atacgcgagg aaggtaatca aaaaagaaag aagatgagtt cttctttact
   144541 tttatcactt aggagccgtg cgagatgaaa gtctcatgca cggttttgaa tgagagaaag
   144601 aagtgaggaa tcctcttttc gactctgact ctcccactcc agtcgttgct tttctttctg
   144661 ttacttcgaa agtagctgct tcagcttcag ccactcgaat tttcgatatt cctttttatt
   144721 tctcatcaaa cgaatggcat cttcttctgg aaatcctagc tattcttagc atgatattgg
   144781 ggaatctcat tgctattact caaacaagca tgaaacgtat gcttgcatat tcgtccatag
   144841 gtcaaatcgg atatgtaatt attggaataa ttgttggaga ctcaaatggt ggatatgcga
   144901 gcatgataac ttatatgctg ttctatatct ccatgaatct aggaactttt gcttgcattg
   144961 tatcatttgg tctacgtacc ggaactgata acattcgaga ttatgcggga ttatacacaa
   145021 aagatccttt tttggctctc tctttagctc tatgtctctt atccctagga ggtcttcctc
   145081 cactagcagg ttttttcgga aaactctatt tattctggtg tggatggcag gcaggcctat
   145141 atttcttggt ttcaatagga ctccttacga gcgttgtttc tatctactat tatctaaaaa
   145201 taatcaagtt attaatgact ggacgaaacc aagaaataac ccctcacgtg cgaaattata
   145261 gaagatcccc tttaagatca aacaattcca tcgaattgag tatgattgta tgtgtgatag
   145321 catctactat accaggaata tcaatgaacc cgattattgc aattgctcag gatacccttt
   145381 tttagcttct agttagcttc tagaatcgat ttcttagttc aagatccctc ttactaactg
   145441 gaatcaaaga attagtagat ctgttccgcc caaaatggga atgggctagg gttatgaact
   145501 tataatctat aatctgatga tcgagtcgat tccatgatta taagttcatt ccataccgga
   145561 ccagaccgga ataggattct cattatgaga aggggtcatt cgagcgtatc taaatagata
   145621 ctatgtttcc atatggatcc ctacgtcgtt acattccatt taggattagg aataggcgta
   145681 atcggacctg ctttttccat atctctcgtt atttgggacc ttattcacct ctttgggctt
   145741 ctattgaatc gagaaatcgg tttgattgtc catctttttg atataatatt aatatagata
   145801 atatataagg catcctccgg ataattcaaa tcgaagcaat tggatgtccg attggggcct
   145861 atatgacatg accgatcaat agaaatactc caacactcca cctttgtcat atattccata
   145921 catcacacta gatagatatc atcttcatgg aatacgattc actttcaaga tgccttggtg
   145981 gtgaaatggt agacacgcga gactcaaaat ctcgtgctaa agagcgtgga ggttcgagtc
   146041 ctcttcaagg cataatattg agaatgctca ttcaatgagc aattcaataa gagatctcgg
   146101 atcgaatcgg tattgatata ccgattcgat ccgagatctt ggaattggaa taagttcggc
   146161 agcggatcgc gaaatcttgg ggatcttctc tatctaatga atggggagtc cgctttgaaa
   146221 tcgtccgccc tgcacccacc ccccgagtat atgcttcaac aggaatcaca caagggtaga
   146281 ttgatacaat ataaacctct ggtaaaatgc ccgcctgtaa cccagcagat aaagtacatt
   146341 acatagtccg tttttagtaa tagctctggt ggttcgctgt tcaagaattc ttgtttaagc
   146401 agttcatacc atccatacat agtgttttga tctaagattt caattcttct atgtttcagc
   146461 agtagcatat tgttccatgg agctaaggtc caaaatatgg aagaaactgg tgtttccacg
   146521 actctaccac ccagtcaatt atgttccact taatccctat ttcatggccg catatctttc
   146581 cggctaagta atgggaaacc tttctcctgt tacatgaatc caattttcat ttcatccggg
   146641 aaaagccatc tttttctcaa caatgtcttt gtcatttgat ccaatagcgt tccgttagat
   146701 aggaacagat ttgataaata ctgataactc tcggatggag tattagaacg gaaaaatcca
   146761 ttagataatg aactattggt tctaagccat ctctggcgat gaatcaacaa ttcgaagtgc
   146821 ttttcttgcg tattcttgat aaaccagcgt ttagatatag atgtaggagg atctgtttcg
   146881 gaagtaagaa gcccctttga catctcttca tctgcaaaga attctcgatg tgaaaacaca
   146941 gagacaaggg gctgatcttt gaataggaaa aagagtggat ccgcagggtc ccaaatgaat
   147001 tggcttattc gaaaaaagcc ttgttctttg gaagatctat ctcgtgtctg gtactgcatg
   147061 gttctactct gcaagaactc cgaatcattc tcttgaagct catccttttc atcataaatg
   147121 atccgcttgc cccgaaatga ccccgcccga tagggaaatc ccaatgaatt gggcctttcg
   147181 atacaatcaa atagaaagcc ccaggggcgc catattctag gagcccagac tatgtgattg
   147241 aataaatcct cctctatctg ttgcgggtcg aggactcctt ctccttcccc ttcttcaaac
   147301 tccgattcgt atttttcata gagaaatctc tgatcaacga tagaacaaga tccattttgc
   147361 atcatatcta agggattcct tggttcgggc cgaagaagca atgtcactcg atcattatca
   147421 aaccgactgc aatctttttc tgtccgtgag gatcccacca gagcgccttc tacttctaat
   147481 aggccatgaa ctagatcaga atcattctca acgagtccag aagaagtgat cccgtttttt
   147541 tcatcgggtc cgggtataga ccaaaggtct tgagcgaccg atccggcaga acaactcaaa
   147601 agataaagaa gtatcgttaa tttcttcatg ctcgttccaa gttcgaagta ccatttgtac
   147661 aaataagaat ccccttcgtt acatgatttc ttcttcatat agatagatag aggatctatg
   147721 gggcaattac ttagaagtac attttgtgca acagcccttc ctatctgata gaaaaggatc
   147781 ccatgatcct gaaccgatct tacctgggat cgcaaatccc aagtttgtct atgaagagcg
   147841 gatcgaattg tattagtgtc tataattgat ttcttctgtg taatactaat cgatagggcc
   147901 tcattggtaa gtgctacaag atctcgtgca ttggaaccca tggttatgga cccgaatcca
   147961 ttagtatgga acattttctt ttccaagtga aatcccctag tatatgaaag agtgaaaaag
   148021 tgctttcgtt gttgtggaat aagaagcctt cgtatcttaa tgcatgtatt taatttattc
   148081 ggggctatta gagcgggatc cactttttgg ggaatatgag tcgaagcaat aacaagaata
   148141 tttctagtgg aacatctttc acaatccctg gagagatagt tcactaatag accgagggat
   148201 aagtcattcg actcattcac atccagatca tgaatgtttg gaatccatat tatgcaagga
   148261 gacattgctt ttgctaattc gaattgaagg gtgatataaa atcggcctat ttccgacatc
   148321 atatcgatag ttagcgcatt catcatagtt agaagctcca gctccgtatc aaggtcacga
   148381 tcgatatcgt cactagcatc aatatcgtca ctatcatcaa tatcgatatc atcaataaga
   148441 aaacctttag gcttggtatc caggaacttg ttcagaaata ctgtaatgaa aggaacatag
   148501 gagtttgtcg ctaggtattt gaccaaatgg gagcgcccgg ttcctataga acctatcact
   148561 aaaatacccc tagaggggga tagggctagg cggagcgaaa agggttttcc atgagatggg
   148621 aaatgaaaac tattagccct acacgaagtt tgtgaataag tgattgtctg ataatgagca
   148681 aggaatatcc gtctttctgc taaacagggt gaattgaact cataattcat taaatgcttt
   148741 ttatgaatgt caactaagta tcgtaagtaa attgttcccg gctgttcaat catttgataa
   148801 ccagagtcat tctttgataa atgatcacta tgagtcagac tcaatagaat ttgatcaatc
   148861 cttttttctg tcgttaaggt ggagaactga accaagaatt ctctttcttt atcatcaatc
   148921 gaatcaccgt tcgcgaccca ggattctatt ttatcatcaa tccaatcacc gttcaccttt
   148981 tttctttttc ttatcaatga atggatctct ttacttgtat gacttagatg tctcgtattt
   149041 ctcgaaaaag tgattcgatt gatgggattt ggtatgagac ttatgagatc gatgatatcg
   149101 atgagattga tattcaaatc tttcgtctta gaacgtattg atttaacccc atcagcggga
   149161 ccaccacccc atagcatgtt gccgccaaaa gcagaacccc gtatttcttc tagagaatct
   149221 cctaattgtt ccagagcaac tagaaaaaga ttctttaacc agaaagaatt ccgttcagat
   149281 gtgggatacc tatccagaag ttttcgcaac tcaatcatgt atgatggaat catcaaagat
   149341 ttgacctttt cgaactctgt ctgtaactca ccataggctc gggaaacaaa gagaagatgt
   149401 gtacgaacga gatatccagc aacaagaaga aggaaaagga ttgaatagag gaactcccga
   149461 acatttggcg atctcagatg tgtcgatatc aatggtgact cattatttcg atgaatcatt
   149521 tcttcggaca gaagaagatt atgtaaacac ttactcgaaa tctcacttat cagattccat
   149581 tgtggaagac acaatttttt ctgaagaatt cgccatgata tatctgatcc atgcataata
   149641 tcatgaaaaa tggatacaaa tttttgactg ctacttagta ccggcaatag gtctgaaaaa
   149701 gtatctaaaa atatcaaatt tagatatttg taccctgtcg aagtaaggaa ccatggcata
   149761 tatgtttgga atagattcca ttttgagaga gttgaaaaag cactgtctcg ttgaaaggtt
   149821 ctatacatat gccctttctc aacgcatttc tttagacaaa gactccgttt tttcctcttt
   149881 tcggatggta aatatttctc agaacatgga gtgtgaatca aacccatgtt tgaattgaaa
   149941 ttgagatact gaggcaagtt cttctcttct gaatcagata gattcatatc tgaaagaggt
   150001 tgacaataag ttctttcaaa attgactatt tgtccctctg ttagaggtgt tccagaaatg
   150061 gctgcgatcg agtaaatagc tctacgaact aatagatcgg atcgaattgg aaaatggaaa
   150121 gatttgtaca agttatacct ttcgtcacca ctttgtggaa aatcgttagg tatgaatatg
   150181 ttagatacct gtgactcgat tggtgaaata gtatctctct ccaaaaaagc atgttttttt
   150241 ttaccgccgc acaaagaaaa tattttgttg cgaatgaaca agatatggag gaattgtcca
   150301 tacgtaaaat cataattttt gatacgggcc ttttccacat aaaaggggaa tcttttgtta
   150361 caatagaagc ggaagcgttg tggattattc aagaatcgaa gtcgatttgc tttataaaaa
   150421 gaagatatca atgaacttct atgaaatggt ttcacaggat tcagccaatt gtcttgatcg
   150481 tcggatatca ttgagaaata gaaatccgtg ttatcaaaag atttcctgcg attatttcta
   150541 gtatggaatg agtcaatcat ccactttggt atcttattga acaaaaatgg tgatattatc
   150601 cctccattga tcaagaattt cgatttttgg gaagtattat gatcatccaa taagaagggt
   150661 ttcaattttt tcaaatgaac gatttgaaga cctattgatt ctaacaactg attgcagagt
   150721 tgatcattcg gacctttcaa ttcatagatg tggatctcag acctatgaat ggggatattc
   150781 ccgaaactca caaagaaaaa aggaagtgag ttagacaaaa agaaaagcaa cttggacaaa
   150841 aagagaagga acttggacaa aaagaaacga agtgacttag acaaatcttt tttgtcgata
   150901 acctcagacc aatcaatcga atattgatta atacgtaatc gatcgaacac tacttgaaaa
   150961 tggctcttct gctcagaaac ggaatgttcc aaatgctcct ggaaattctt gctcccattg
   151021 gaccatttgt atctatatgc attaggatcc cgattcatga atctctcggt tcgagaaatc
   151081 aaaataagag gatcgaacca tttcttctga ctctttttca aattcgataa atgttggttg
   151141 atcgtatatt tcattatagt tctatgattc agagtatcat ttcctatttg atccctttga
   151201 attccatatt cgaagttgcg atcggatcta ttcattaaaa agaatcgatt caatacattt
   151261 cttatgtacc cataggtgct atattggatt tgaatccgat ttcggatcaa tctatattga
   151321 ttgactgcct ccattatgtt gttgctagca aataccacta tttttggttt tggatcttcc
   151381 aaatcattcc cgcaggagat ccggacccat ttttttctga tccttcgata aaaagattca
   151441 ttctcttcat aaaaaatagg aggtagaacc aataaagatt tctttttcga ttcatccctg
   151501 gagttgaata cctcattcaa gaatagtttt tgatccaatc cgtaggaatc aatagaaaag
   151561 gaaaatccct tatgatacac cagatccggc tcggttattg atagagtgaa tagatctgcc
   151621 atttcttgaa atctctcttc tgattcaaaa tcgtggtgta acgtgtattc ccccctgttc
   151681 cggtcatgga atagatgaaa taaatgattt ttgtttaaga atgaaatctt attggaactt
   151741 tccatatcca gttcatcctt cggaaccata tcacatcccg gatctgatga aataggatga
   151801 attgagacgg tattttgtaa atacgtaatt atcttgaata tattaactat ttctttattt
   151861 tccgatcgcc tggaagggac aaaagaaaca tcttgttctt tcttcaacaa tttctgatct
   151921 ctagtggacc tctcagtagg attcgaaccc agatgaagtt ctgaccatct gtcagagaaa
   151981 aaagaacgaa tggatcttgt aggattccca agaaattctt cgatttcttc cggaagcaga
   152041 tgcttattca tctgcctttc acgttccgtg aatagccggg acattgagga atatccagaa
   152101 aggcatttag ggaatcggtc tgattctatc tctgttcgtt ccgtttgaag aaaggaagga
   152161 tcccaaagaa tcgatctttc ttttagttgt tgaatctctc tttgattgat caatgtgtga
   152221 tattccgaat cctcattact aaatgaatcg aaatgatctc tggattgatc agaagatcct
   152281 ttcaattggc tagaatccgt tacttgaacg aaactagatc ttgtggaatc atattgaata
   152341 tttgacgata cattccgtac cttgctaaaa aatcgatcct tgtttaccaa ccacacattg
   152401 tctaagcaaa tccaattctc tctcgatatc ttcctcaaaa aatccgattc gtgcggattc
   152461 ttcccccaac taacgaagag atcttggcgg aattgccaca tatgaaattg agcacaattt
   152521 tgcaaagaaa tagcccactt gtttctcgag aagagatggg caaaacgctc aatatcattt
   152581 gattgaatag ctgacccagc tccttgttgt ttgaagaaac cctccacttc aattggtatt
   152641 ttttcacgaa aagcaaacat gagataacaa atcgagtctt tcactaagat ttcgaatagc
   152701 tgtcccgaat tcaagttgat tatgtttcgc ctcttactcg gagaaagacg atcaaacaat
   152761 tcccaaccat ggtccttgcg gatcggatca tccatataat atacaaaagg aaactccaga
   152821 tatttgatat ctttctcttt gaatgagatc tcaattccag cgacggtttc attagatatc
   152881 ttacaaccag aatccctctt ttttccgagc cagttcctcc accaccgcga accccagtta
   152941 gattcaggca tgatacactt tttagttatt gggagaaccc aagtactctc tttcggatcc
   153001 aggaaaaagc tctctgagat cttttttcct tttggaagat ccaggagcga aacaatcaac
   153061 ctattgatat tggaagaccc aaaagattct tccaatgtat catttctggg tccaatggaa
   153121 ttcataggta taggaagaag ccccgtcaaa tagagatttt ttcttgcgac catatttcga
   153181 ttgttaatac gatatataag gatcgctact acaaatagta ctacaccctt gatcgtgaaa
   153241 tatcgattgc ttgttgaacc ctgtgaattg cgtgaaagta ggatactcaa aattcgtggg
   153301 tccaagagtt ttataaaacg ttcttggtgg aaaaaaatgt gaatgaaaga tcccactgaa
   153361 ttgaattggg tccatgaatc taagaaatag tgagaattct tgacctctct caatatctct
   153421 ctcaattcga aaatccagga tttgaattga tgtcctttca ttgattcctc ctaaattgca
   153481 ttgatttatc ctaaagattt catttcaatt ggaatttggt tattcaccat gtacgaggat
   153541 ccccactaag catccatggc tgaatggtta aagcgcccaa ctcataattg gcgaattcgt
   153601 aggttcaatt cctactggat gcacgccaat gggaccctcc aataagtcta ttggaattgg
   153661 ctctgtatca atggaatctc atcatctata cataacgaat tggtgtggta tattcatatc
   153721 ataacatatg aacagtaaga actagcattc ttattgagac tcgaactcat agggaagaaa
   153781 atagatttat ggatggaatc aaatatgcag tatttacaga caaaagtatt cggttattgg
   153841 ggaaaaatca atatacttct aatgtcgaat caggatcaac taggacagaa ataaagcatt
   153901 gggtcgaact cttctttggt gtcaaggtaa tagctatgaa tagtcatcaa ctcccccgaa
   153961 agggtagaag aatgggaccc attatgggac atacaatgca ttacagacgt atgatcatta
   154021 cgcttcaacc gggttattct attccacctc ttagaaagaa aagaacttaa atcaaaatac
   154081 ttaagagcat ggcgatacat ttatacaaaa cttctacccc gagcacacgc aatggagccg
   154141 tagacagtca agtgaaatcc aatccacgaa ataatttgat ctatggacag catcgttgtg
   154201 gtaaaggtcg taatgccaga ggaatcatta ccgcagggca tagaggggga ggtcataagc
   154261 gtctataccg taaaatcgat tttagacgga atgaaaaaga catatatggt agaatcgtaa
   154321 ccatagaata cgaccctaat cgaaatgcat acatttgtct catacactat ggggatggtg
   154381 agaagagata tattttacat cccagagggg ctataattgg agataccatt gtttctggta
   154441 cagaagttcc tataaaaatg ggaaatgccc tacctttgag tgcggtttga actattgatt
   154501 tacgtaattg gaagtaacca attaggttta cgacgaaacc tagaaatcga tcactgatcc
   154561 aattcgagta cctctacagg atagacctca acagaaaact gaagagtaac ggcagcaagt
   154621 gattgagttc agtagttcct catataaaat tattgactct agagatatag taatatggag
   154681 aagacaaaat tgtttcaagc gccgacagaa ccagaagcgc cccttgtttc aaagagagga
   154741 agacgggtta ttcacatttg atttgatggt cagaggcgaa ttgaaagcta agcagtggta
   154801 attctaaaga tttcccgggg gaaaaataga gacgtctcct acgttaccca taatatgtgg
   154861 aagtatcgac gtaatttcat agagtcattc ggtctgaatg ctacatgaag aacataagcc
   154921 agatgacgga acaggaagac ctaggatgta gaagatcaga acatgagtga ttcggcagat
   154981 ttggattcta tatatccact catgtggtac ttcattatat gatatatata agatccatct
   155041 gtatagatat catcatctac atccagaaag ccgtatgctt tggaagaagc ttgtacagtt
   155101 tgggaagggg ttttgattga tcaaaaagac gaatctactt caaccgatat gcccttaggc
   155161 acagccatac ataacataga aatcacactt ggaaagggtg gacaattagc tagagctgcg
   155221 ggtgctgtag cgaaactgat tgcaaaagag ggtaaatcgg ccgcattaaa attaccctct
   155281 ggggaggtcc gtttgatatc caaaaactgc tcagcaacag tcggacaagt agggaatgtt
   155341 ggggtgaacc agaaaagttt gggtagagcc ggatcgaaat gttggctagg taagcgtcct
   155401 gtagtaagag gagtagttat gaaccctgta gaccaccccc atgggggtgg tgaaggaagg
   155461 gctccaattg gtagaaaaag acccgcaacc ccttggggtt atcctgcact tggaagaaga
   155521 agtagaaaaa ggaataaata tagtgataat ttgattcttc gccgccgtag taaataggag
   155581 agaaaatcaa aattattttt acaatttaca aattacaaaa gaaaaagaat aaaagaatag
   155641 gagttaattc actgtgacac gttcact
//
