# Supplementary material for: Plastome comparative genomics in maples resolves the infrageneric backbone relationships
Source: PeerJ. 2020 Jul 13;8:e9483. doi: 10.7717/peerj.9483 (PMC7365138; doi:10.7717/peerj.9483)
Supplement: Data S2 [file peerj-08-9483-s008.zip]

Archive with 20 entries (20 files):
- Acer_calcaratum_M319_CP.gb
- Acer_campbellii_M260_CP.gb
- Acer_circinatum_M297_CP.gb
- Acer_elegantulum_M318_CP.gb
- Acer_fabri_Q25_CP.gb
- Acer_fabri_Q46_CP.gb
- Acer_flabellatum_M397_CP.gb
- Acer_japonicum_M252_CP.gb
- Acer_microsieboldianum_M398_CP.gb
- Acer_olivaceum_M304_CP.gb
- Acer_oliverianum_1565_CP.gb
- Acer_palmatum_M395_CP.gb
- Acer_pauciflorum_M324_CP.gb
- Acer_pseudosieboldianum_M393_CP.gb
- Acer_serrulatum_M300_CP.gb
- Acer_takesimense_IT20_CP.gb
- Acer_takesimense_M268_CP.gb
- Acer_tenuifolium_M407_CP.gb
- Acer_tutcheri_M320_CP.gb
- Acer_wilsonii_M284_CP.gb
