# Supplementary material for: Plastome comparative genomics in maples resolves the infrageneric backbone relationships
Source: PeerJ. 2020 Jul 13;8:e9483. doi: 10.7717/peerj.9483 (PMC7365138; doi:10.7717/peerj.9483)
Supplement: Data S2 [file peerj-08-9483-s008.zip › Acer_calcaratum_M319_CP.gb]

LOCUS       Acer_calcaratum_M319_CP      156981 bp    DNA     circular UNA 29-APR-2020
DEFINITION  .
ACCESSION   urn.local...c2-bg6jc7s
VERSION     urn.local...c2-bg6jc7s
KEYWORDS    .
SOURCE      
  ORGANISM  .
FEATURES             Location/Qualifiers
     misc_feature    1..85343
                     /standard_name="LSC"
     repeat_region   85344..112096
                     /rpt_type="inverted"
                     /standard_name="repeat region"
     misc_feature    112097..130228
                     /standard_name="SSC"
     repeat_region   130229..156981
                     /note="repeat_hit position 112099 - 85343, match 100.%,
                     length 26757"
                     /rpt_type="inverted"
                     /standard_name="repeat region"
ORIGIN      
        1 aaagatatat ccttttggtt attggttatg ggcgaacgac gggaattgaa cccgcgcatg
       61 gtggattcac aatccactgc cttgatccac ttggctacat ccgccccccc actagctaca
      121 aaattacaaa ataaaaagat tcaaatttct accattaatc atcttttttt atcttacctt
      181 aattatgaag atacaaatga agagacaaga ggcataaatt tccaaacttt tttatattat
      241 atagaaaatt gactcaaaat aataaactgt aaagtcataa taactaaaat aactaaaaaa
      301 taactaaaga ctaattttat tattagcacg tagtaataat atgatactaa ataaaaaggc
      361 ataaaaaagc tttgtgtttt gttgaagtca aaaaaggaca aaaataacaa attgaaaaaa
      421 aaacctaata aataacggag caataccgat ttattggaag aggatcggca ttgctccgtt
      481 attttcaaaa acgtgtatac acgaagatcg aaatcttatc catttgtaga aggagcttca
      541 atagcagcta ggtctagagg gaaattatga gcattacgtt catgcataac ttccatacca
      601 aggttagcgc ggttaataat atcagcccag gtattaatta cacgaccttg actatcaact
      661 acagattggt taaaattgaa accgtttagg ttgaaagcca tagtgctaat acctaaagca
      721 gtgaaccaga tacctactac aggccaagcg gctaagaaga agtgtaaaga acgagagttg
      781 ttgaaactcg catattgaaa gatcaatcgg ccaaaataac catgagcagc tacaatatta
      841 taagtttctt cctcttgacc gaatctgtaa ccttcattag cagattcatt ttctgtggtt
      901 tccctgatca aactagaagt taccaaggaa ccatgcatag cactgaatag ggagccgccg
      961 aatacaccag ctacgcctaa catgtgaaat gggtgcataa ggatgttgtg ctcagcctgg
     1021 aatacaatca tgaagttgaa agtaccagag attcctagag gcataccatc agaaaaactt
     1081 ccttgaccaa ttgggtaaat caagaaaaca gcagtagcag ctgcaacagg agctgaatac
     1141 gcaacagcaa tccaagggcg catacccaga cggaaactaa gttcccactc gcgacccatg
     1201 taacaagcta caccaagtaa gaagtgtaga acaattagct cataaggacc gccattgtat
     1261 aaccattcat caacagatgc cgcttcccat atcgggtaaa agtgcaaacc tatagctgca
     1321 gaagtaggaa taatggcacc agaaataata ttgtttccat aaagtagaga tccagaaaca
     1381 ggttcacgaa taccatcaat atccactgga ggagcagcaa tgaaggcgat aataaataca
     1441 gaagttgcgg tcaataaggt agggatcatc aaaacaccaa accatccaat gtaaagacgg
     1501 ttttcggtgc tggttatcca gttacagaag cgaccccata ggcgttcgct ttcgcgtctc
     1561 tctaaaattg cagtcatggt aaaatcttgg tttatttaat catcagggac tcccaagcac
     1621 acaaactttc tagaactaga taattgggag cttgttattc aacagtataa catgacttat
     1681 agccccgtgt caaccaatag caacatcgat atctctgatc ttatctatct atctatctag
     1741 aaattcagaa gcatttttta tttttttata ttttatagat atattttttt gatatgataa
     1801 tcaaaatggg ttgcccggga ctcgaacccg gaactagtcg gatggagtag aaaaattcct
     1861 tgtgaaattg atataggtaa aaaagtctct ccccaagccg tgcctgcatt tttcattgca
     1921 cacagctttc cctatgtata acatcgaaga ctccctaaaa aacgctaaaa aagtgaaata
     1981 cccagttgat caacctttat tagtcttatt gcataaacat ttaatagaaa ttaatgaatt
     2041 tttttgttat ctattcatca gttaggaaca atttcgaatt tatcatgatt aacaaaatcg
     2101 ttaatacaaa taatatccaa ataccaaacc cgccccctat ataacctccg cgaagtaaac
     2161 aaagctcttg gaaagattaa agaaagaacg tgctcttcct ccgtaaagaa ttcttccaag
     2221 aattccgagc ctaatctttt caaaaaaacg cgcacagtac ttttgtgttt acgaaccaaa
     2281 cttttaacac aagaaacccg aagtatatat tttattctat acaaactctt tttttttgaa
     2341 gatccgctgt gataatgaga aagctttctg catatacgca taaaccggtc gataatataa
     2401 gaatctgagg aatcggccca ggtcggctta ctaatcggat gccctaatga gttacaaaaa
     2461 cgcgccatag tcaatgatcc aatcagagga ataattggaa cggttgtctc gaactgcttc
     2521 atagcattat cgattagaaa tgcattttct agcatttgac tccgcaccac caaagtattt
     2581 agtcgccccc tggaaagata gcccagaaag ttgatataat ctttgtataa gtggtttata
     2641 tgaatccttc cgggttgaga ccacacgtga aaatgccatt gccataaatt gacaaggtaa
     2701 tatttccatt tattcatcag aagaggcata tcttttgaag ccagaacgga ttttccttga
     2761 tatctaacat aatgcatgat aggatgcttg aacagccata agttgtcctg aaaatcatta
     2821 acaaagactt ggacaagatc ttctactttt ccataaaaag aaattcgctc aaaaaggagt
     2881 cctgaagatg ttgatcgtaa atgagaagat tggttacgga gaaaaaagaa gattgattca
     2941 tattcatata catgagaatt atataggaac aagaaaaatc ttggattgct tgttgaaaaa
     3001 atggaatttg atttctttgg agtaataaga ctattccagt taaaatactc atgaagaaag
     3061 aatcgcaata aatgtaaaga ggaggcatct tttacccaat agcgaaaggc tcgaaccaag
     3121 atttccgggc gaatggggta gggtattagt acatctaaga catagtgtaa atgtgagaaa
     3181 ttgttctcga aaaaaggaaa tattgaatga attgattgga aattatgaga tttcgccatt
     3241 tctttttctt tcccttctaa gaaagctact aatcgtaggg aaaatggaat ttccacaatg
     3301 actgaaaatc cctccgatat catttgcgaa taaaattgat tgttgtgtcc aataaattga
     3361 tttggattcg aatccttagc ataaatactc aaatgaatcc gttgatacgt ccgactaatt
     3421 aaacgtttca cactgagtga actagattta ttgtcataac ccccattttc caacggaatc
     3481 gtcgatctat ttaaaccgtg atcatgagca agtgtataaa tatactctcg aaaaagaagt
     3541 gggtatagga agttgtgttg ctgagatcta tctagttcta aatggatttg atattctttc
     3601 atttgaaatt agattgcaac aaaaggtaag gtatttattg gattatcaaa tgatacattg
     3661 ggttatcaaa tgatacatag tgcgatacag tcaaaacaaa gtattgtagt aaagaaaaaa
     3721 atggatacct tggaaacggg taaactcatt accggattct cgattttatc atttttgaat
     3781 tggtttatgt ttgttatagt ataaataggt ggttagaaat cctttatttt tgcaatccaa
     3841 ccgctctttt gattttggaa aacaaaatat ctttatcaat atactgcttc ttctacacat
     3901 tcatctccaa cccataatag ggacaaactc atagttagga ctcattaaaa aaatagctaa
     3961 tcgactcgcg gaaaacccct tccccgcatt aggaactaat atctttttaa cgtttaatta
     4021 gatcggggaa ttattcaaat tcaattcaga agagaagctc gttccttttt atttcccgag
     4081 aattggaacc ataaggctct atccatttat tcactcgacc caactttgaa ttccattttt
     4141 tgttctgcgc caacaactca aaccctattt tgaagccatt gaatcagaat aaagtattct
     4201 ccaaattttc cattgatacg acatgctggt ttttccattc attcctttca ggatcagtcg
     4261 tggtcttaca aactctcccg atggtatgga cgaatccttt gtttcatata aatgtgtaaa
     4321 agatgctagc cgcacttaaa agccgagtac tctaccgttg agttagcaac ccgaataatt
     4381 cgaatgggtg gatacaatcg gaataaaaaa gaaataaaag aaaagaaatg aaattgcaca
     4441 acggaatcaa aatattaaat tagcaagaaa tcgactaaca aaatttagaa tcgattggga
     4501 acataaaaaa aagacttctt gtataacagt gaatccagcg aacccattac tttcattttg
     4561 aattttgaat gaagtaaaga aaaaaaccaa acctctgtta cggagataaa taggtacgga
     4621 gataaatgga tctgtttatc cttatccacg atcgaattat agttgttcga tacgctgttg
     4681 tcaatatgac ggtgaatgtt gaatattaat gttaagaaaa gaatctaaaa aaataaaatg
     4741 gcgaaaacaa aaagaatgaa tttattaatt taattaaaat attaaaataa aaaaaattat
     4801 aaaatgaaat aaataaataa tatagaaaag aaataattta gaaatgcttt tgaaaaaaaa
     4861 tcgaaaagaa aaagaaagaa cttgcgttag atttgcacta catatttact atacataaat
     4921 acaaatagat acatagctat agctgaaaga ataaaaaaaa aaagaaatct cgggttgaca
     4981 ttgattcaat caatcaatat aagtaaaata aacaagttga atcccttgtt ttgtgatttg
     5041 ttaatagatt tacaacgaca aactataaaa agcccggttt cgattgcgag taatgtaaat
     5101 tttcgatttc tcgacccaat tagttcgttg tattcatttg atctttttta tatgcatctt
     5161 atatcaataa aattctagca ataaaattga tttttgttct tctgcttatt ttttttgtcc
     5221 ttatacttcc agaacattat actttatggg agcaatatta aatagggata aaaaataggt
     5281 atgaatagaa caaaaaaggg gggagtagta aagaaaaagt tatacaaaac tatataggag
     5341 tcatccacac cctctttttt tattctatat cctcgatgca atttcgttta attaagatga
     5401 agttccttaa aaatcccagc cttctttgaa atatcatgaa ccgttcctgt aggttgagcg
     5461 cccttgtcaa ggaaatctaa aatagcagga agatttaaat gggtttgatt atttatcgga
     5521 tcataaaaac ccactttccg aagatctctt ccctctcttc gggatcgagc atcgattgca
     5581 acgattcgat aaacagctca ttgggataga tgtagatgaa caataccccc cctagaaacg
     5641 tataagaagt tttctcctcg tacggctcga gaaaaaatga ttagaaattg tgtgatttaa
     5701 gtccttcttt ttcgaaaatt cgaaaaaaaa gcattcgtac tctcataact caagttggat
     5761 aacttttaaa tagcccaaaa gaaaatcttt agggatttct ttttttgagt ggtctctaac
     5821 cccttttttg tttgtctcgt ttcgaatcga ttttttgatt cttaattccc attctgatct
     5881 aattgttgag acaattgaaa acggtatttc cttgttccag gatccttttt atctttgcct
     5941 tgaatcattg ggtttagaca ttacttcggt gatctttcgt tttcaaaaat ggcggcaaca
     6001 cacccctttt tgcgattttt ttctatcaaa gaatcatacg aacaattgat tcctgcatga
     6061 tacacttttc atcgaaagag ttttaccaat tccaacaaat tgtcgttttg gatttcaaaa
     6121 ttgttcgaat cagattcttt caatttatat atcgaaaata tacttacgaa gtttgttaca
     6181 acttattgat tggtattaac cctagatcct tgcccctgcg aaatgaacaa atactttcta
     6241 ctcaagctcc atcatgtcct atttacacta caccccaaca aaaaacgaga attctagtag
     6301 aacagaacaa agtatgtcga gccaagagcc cattcatttc tagataatct acaatctaaa
     6361 atggcggatg aaaaaaaaat ccacagcgga tcgtgtcctt caagtcgcac gttgctttct
     6421 accacatcgt ttcaaacgaa gttttaccat aacatttttt cgagttttga accggtatgt
     6481 aattgattca attatggaat catgaatagt cattgcttcg gtcaataccc agtccttttt
     6541 ccttcgatat gaaaggaata gttagttaat ttatgaggaa gaagcctcag taagaattga
     6601 atttcaccct ctattttaat tttattgttt tcattttatt gcatgaatgc ttctttttat
     6661 ttctaaataa aacaaaaaag aacacgaata aaaataaaaa gaaaataaag taaaaagtaa
     6721 atatagagga tgaagatata tgaatggacc ccgtctcaat tattaattat gattaaatac
     6781 atttccaatt attaattaga gccaaacatc aaatacctcc agctcaaaga aaattaatcc
     6841 atatgaaact cgattgatta tgagatctta catcgctcac gaactcgtat ggaccccact
     6901 cccaattcat tctgggggat gattaatcat aaataaaaat aggatcctat ttgatacggg
     6961 atgctagact cttttgtata gataaaaagc caaaagggtc cagattacgt cattctttac
     7021 tataattgtt cttttaccct aaaccggtct tagaaactta attccattga ttgaattcaa
     7081 acagtacacg aataccctct tgtttagatt tcaagaaatg aaataaaaaa ttggggaggt
     7141 tttcgcattt cgatttagaa tgtatccttg caaattcacg gaggtcgggt atgtagggat
     7201 tttttaagcc actcacttac atatcaaagt gaaagggagg gggagggccc atccgacttt
     7261 ttttgaattc aaactcttgt gatctatgtt gccatcttac ttggatcaca aatggattcc
     7321 attttatttt cgtattattt gaactcgatt caatttatga aaaaacatct tattcagaga
     7381 agagttttga aaattcgaaa caagaagtcc attttatcaa aaattagact cttaaaaaaa
     7441 ttatactctg aaagagaggt tgctcaaaaa agtaatttgg agtctgatat tcggatatat
     7501 ataagaggtc gctctgggac ggaaggattc gaacctccga atagcgggac caaaacccgt
     7561 tgccttaccg cttggccacg ccccatttta atttcttttc tattcgatac taataaacac
     7621 taatattggt tgttcgtcaa ttcccggcca aatctctatg gaataaatta gattcttttt
     7681 tttaagattt tgacacaagt agatgcagaa ttaaactcca tttattgatc attacataga
     7741 attcaattaa gatattgtat gaaagtatga tttcttgtat tctcttgtga gaattcaagg
     7801 atttttgttt tgattggttc ggttcaaaga agtatttttt tgtctacctt actttctttt
     7861 cgtcattttt atcattttta gcttatatca ataacatatt tttaactcaa tcaaaataca
     7921 attatctcca agaacaaaat gtttgttatg cttaatacct ttagtttgat ctatatcttt
     7981 cttaattctg ccctttattc gagtagtttt ttattcggca aattacccga ggcgtacgct
     8041 tttttgaatc caattgtaga tgttatgcca gtaatacctc ttttcttttt tctcttagcc
     8101 tttgtttggc aagctgctgt aagttttcga taagatcttt aatagtgtcc gagaaaaatt
     8161 catgatttat tcaagctcga gaaaaaaaaa aaaattctaa caattgataa gaccagatga
     8221 gtcttccaat ttgaatgaac cctcaagtaa aacagtaaaa ttcttgggca gacacgataa
     8281 atttcgattt ccccatttca tggttcttac cttttttttt cactgaaaga ccctattaga
     8341 gtccgccaca atatcgaaat cgaagtcgaa ttgtgttaat ttcgaaaaat aaaaactctt
     8401 ttgtatttct atcaatttga aaaaccgttt catttcttgg tgtcaaaata ggatatgtag
     8461 tataaaaata gagaatctat tctctttttc ccccccaaaa aaaattggag attgtgtaat
     8521 gcttactctc aaactctttg tttacaccgt agttatattc tttgtttctc tcttcatctt
     8581 cgggttccta tctaatgacc cagggcgtaa tcctggacgt gaagactaaa aaataagaaa
     8641 tttttcttta ctttattctt aattcttata aatgttttta ggatttgatt ttatctattc
     8701 tacatcttta attttatcta ttctacatct ttaactagtc aaataaaaaa aagcaaaagg
     8761 gttcgctaaa ttcgaatttg aaagataccc agtcagcgac ggaaacggaa agagagggat
     8821 tcgaaccctc ggtacgaata gctcgtacaa cggattagca atccgacgct ttaatccact
     8881 cagccatctc tcctaattga aaaaaaaaaa taataataat tactatgtta cattacacaa
     8941 aagataatgc ttgaaaaaaa ggcccttctt tactttaact ttattatata gcttatatat
     9001 tttttattgt attttgtatt gtattataca gatggataca acttttatca gcaattccat
     9061 tttttatttc tataaaatga aaataaaaaa atgaaaaatg aaaataaaga atggcctcga
     9121 aagagatatc tcgaatcaaa atagaaaaaa ataaagaata tctctttaca aaattacaaa
     9181 aggctttttt ttattttcac ggcctggtct ggtcagtacc cagccgggcc ctttttttgt
     9241 tccaatgaac cataccgcca aatcatagaa aaatgattta gatggaatca aagtgtcatt
     9301 tcttattctt tattattctt ttgtttcttc ttcttttttt ttatttaatt tacttttact
     9361 ggatactcga aaaaagggaa aaacagaacg atgtattttt ttttgcacaa tgcattttat
     9421 gttatggctg aaattgtttt gtcgagccgt atctgtcaaa accccttcaa gaaccaaatt
     9481 ttttatttta tttagttatt caatttcgtt ttttattttt aaacaaaata agtcctcttt
     9541 tcctaatttc attaggactc ctaacaaaca cgtcaatact ctaagctcta atttgcattt
     9601 catgattttt ttttatttct gtcctatatt gattacgtcc gattcccttg ttcgacaaaa
     9661 gtctcatttc tatacaataa tcgtattgta gcgggtatag tttagtggta aaagtgcgat
     9721 tcgttctatt aatcccctta atagttaagg ggttcttcag tttcattcat attctgatca
     9781 aaaactttat ttcttaaaag gatttcattt gaatccttta cctctaaatg aaagattcga
     9841 ggaagaatat ccattctcgt gatttgtatc caagggtcaa ttagaaattt caaatttgga
     9901 ttatgaaatt acgaaacata atttttgtga atttggaatt agatcaatct ttccaattga
     9961 ataagtataa gtaagggatc catggataaa gatagaaaag tctatttcca atcgtaacta
    10021 aatcttcaat ttttgttttg catagggtag attgaagcaa aatagctatt aaacgataac
    10081 tttggtttac tagagacatc gccatattca tatcctattt ttttagctcg ggagaaagaa
    10141 aatacttttc ctaaggattc tctcaaatag aaatcgagaa cgaagtaact agaaaagttg
    10201 ggattgttat aacggcactc ttctagaggg atcatctaga aagcaaattg ttttgaatgc
    10261 attcagacaa aaaaagctga catagatgtt atgggtcgaa ttttttgatt gcgtccccgt
    10321 cttatatctt gggaattttt ccatcttcca taaaggagcc gaatgaaacc aaagtttcat
    10381 gttcggtttt gaattagagg cgttcaaaat ggtgaatcga cgtcgactat aacccctagc
    10441 cttccaagct aacgatgcgg gttcgattcc cgctacccgc tccatatgat aatgatataa
    10501 atcattatat caattcagcg atgcattaat tcaatttgaa ttaatgcatc actgaattga
    10561 atacgtaatt ccggaaattc tctcactgat tctttatggt attttttccg aacaagagat
    10621 aggaaaaaaa agaatgcgaa aaaaaaacaa attaggaatg aaaagcgtcc attgtctaat
    10681 ggataggaca gaggtcttct aaacctttgg tataggttca aatcctattg gacgcaattt
    10741 agcaatttat ttgcatttcc atagtataat atatatattc tatactttgc atatgatata
    10801 atatgatatt attagattaa taaattatta gattccaaat tttcaaataa aaaagtaaaa
    10861 ttacgtatat ttatatctta tttagcctta tatcttattt gacttatatc ttatttattt
    10921 attttattaa ttaaataatt aattaaataa taatcaatat taaataaagt actataaaga
    10981 ttaagaatga tagatttttt atttataatt gttcctgaag tagaaagcgt tccatttgtt
    11041 cctgaatagc ttctttcaaa agggcttccg cttcctcggt gaatgtctta gtagaagata
    11101 tgatttcttg gaactgaggt ttattcgttt ttaaataagt acgtaactca ccgagaaatt
    11161 ttcttacctg tccgatttct aatgaatcaa gataaccatt cgttccagta taaatagtca
    11221 ttatctgctc ttcgaccgtg agaggggctg attgggattg tttgagcaac tcacgtaatc
    11281 gttgacccct tgccaattga ttctgagtag ctttatcgag atcagaagca aattgtgcaa
    11341 aggcttctaa ttctgcgaat tgggccaatt ccaattttaa tttgccggct acttgtttca
    11401 tagctttaat ttgagctgcg gatcctactc tggagacaga aatacccacg ttaatagcag
    11461 gtctgattcc agcattgaat agatccgcgg ataagaatat ttgtccatct gtaatggaaa
    11521 ttacattagt aggaatatac gctgaaacat ctcctgattg ggtttcaact attggtaaag
    11581 cggtcatact tccttcacct aactgagaac ttaatttagc ggctctttcc aaaagtcgtg
    11641 aatgcaaata aaaaacatct cctggataag cttcgcgacc gggtggtctt cgtaatagaa
    11701 gagacatttg tcgataagcc tgcgcctgtt tggagagatc atcataaatg attaaagtgt
    11761 gtcgttcacg gtacataaaa tattcagcca gagaagctcc tgtataagga gcgagatatt
    11821 gtaatgtagc gggggaatcc gccgtttcgg ctaccacaat agtgtattcc atcgcccccc
    11881 tttcctggaa agtagtcact acctgagcca cagaagatgc tttttgacca atagctacat
    11941 aaacacatat tacatttttc ccttgttgat tgagaatcgt atccgtggct accgctgttt
    12001 taccagtctg tctgtcgcca ataattaatt ctcgctgacc gcgtcctata ggtatcattg
    12061 aatcaatagc aataagtcct gtttgaagag gctcatatac ggaacgtctc gaaataatac
    12121 ctggagcggg agattcaatt aatcgagatt cagaagctga aatttcacct cgaccgtcaa
    12181 taggtttagc cagggcattt ataacacgac ccaaataagc ctcgcttact ggtatctgag
    12241 caatttttcc tgttgctttt acagaacttc cctcttgtat ccttaaaccg tcacccatta
    12301 atacaacacc aacattattt gattccaaat tcagagcaat gcctattgta ccctcttcaa
    12361 attctactaa ttcacccgcc attacttcat caagaccata aatacgagcg atgccgtcgc
    12421 ctacttgaag tacggtacct atatttacaa tcttgactgc tctattatat tgctcaatac
    12481 gttcacggat aatattacta atttcgtcgg ctctaattgt taccatgagt ataatttttt
    12541 ttttttagtt aaagaaaaaa aacaatgcct acaggaaaag gactaatcag ttatttctgc
    12601 catcgcctca aacgtgtcaa tattctcact aatggtacgt aaatgtaact ccttgttcaa
    12661 agaactattc agagtgcctc gagctccttt taaaacttgt tggaaaacct gttgtcggac
    12721 ttgctgaacc gccctttggt ggtcaaaacg aatggtttca tttttgtaat tttctaattc
    12781 ttccaaagtc ttataagttg acttaatcaa attcaatttt tctcgttcta tctccgagta
    12841 tccattcact cgaaattgat ctgcttccct ttcgactttc cgtaagcgag cccgggcttt
    12901 ttccagccgt tgaatggccc ccccctgcag ttcctctgaa tttcgaatag tattcaggat
    12961 cttccgtttt cgattatcta ataaatcact taatgaaagt agattatctt tccattcatc
    13021 tcaaaactta catgatccct tcccgaacca aacatgaatt tttcgattca tttggctctc
    13081 acactcaatt acttcaactt tttaagtatg ggggcaattc ccatatcttt tttttttaat
    13141 gtaatgagcc tatcctctac ctctcttctc tattcatatt ccaagatgtc gcgactaatc
    13201 actaatccaa gaccagaata ttttgaggac tcttctgacg gaacaaaaca aaaatattga
    13261 attgtcagca aagttgtttc tttttttcgt caaatccaaa gaattctttt tactttatat
    13321 tatacacagg tcaccgattc agcataaaaa gcggttgatt gaaatatttc aaatattttg
    13381 cattccaata aaagaaaagg ctcaaaggct caaataattt tatcgacatg agtgttttat
    13441 atcgaaaaaa aaacaaattc caattattca ttttgcaaac atttctattc tatattaata
    13501 tagtagtaga aagagtacca tgctgcgtct ggacttcaaa cagtttggtt tagctttaac
    13561 catgttaatg accccacact attggtttgg ttgatagaga atcaaagcgg atttaccaat
    13621 gaatcacgaa atgctatggt tcttaaatat gatttgaaat tgattcagaa gtaattcgcg
    13681 gaatcgtgca cctttttcga tctagttata atgaaaaaaa gtacagctgg ttggatccag
    13741 cctattcttg aaataaacaa ctcgcacgca ctccctttcc aaaaaagatc aatacaccaa
    13801 ggactacact tagatttatt ggatttgttg ctaaaatatc ggtattaaac ccgaaactcc
    13861 cggcaaatga ccagcgaacc aaggaaacga aagaatcggt tatatttttc atattatctc
    13921 ctcttttaga tagactaaaa aaaaatacgg aatttgcata tttataggat taaacaaagg
    13981 gattcgcaaa taaaagcgct aatgctacaa ccagtccata aattgttaaa gcttccataa
    14041 aagccagact aagcaataaa gtacctcgta tttttccctc cgcctcgggt tgtctcgcga
    14101 taccttctac agcttgaccc gcagcagtac cttgacctac tccaggtcca atagaagcaa
    14161 gtccgacggc caacccagcg gcaataacag aagcggcaga aatcagtgga ttcatgataa
    14221 gttcctcgca ctaaaataaa gaaatagtta atgatacaat cgtccaatga aaatatgaat
    14281 tatgacttaa ttattcgatc gctaagattc atccagtcga aataactaag aactcggaat
    14341 tgaagtaata ataatattag tattaaacca taaaagctac ttcgatatct cttttttagt
    14401 tccgatccac aggatttttg tgaatccata cgacttttgt tcttccattt cttctttcca
    14461 aactcttttt ttattcttcg ttcgttagtt ttctttattt catcgcttta ttcattcaca
    14521 ttcaattcac aggcaaagac gaaaccgaag aatttctatt ggaatctcta tctaagttca
    14581 caatagtagg gcggattaga tatatcttta gttgatatat aactatcaat atctaatatc
    14641 atatatacat gtatacatgt ctttcttcca taacgtaaac caactattca tatcttcata
    14701 tcttagattc aagctattcg tatcttaaag tcaatcgtat tctagaatca ttcttggaac
    14761 catacacaag agttggctta gagtcattag atcccatata ccaaattatg ttcccctctc
    14821 ccaatcaacc cattttttat gaatctcgtt tggcaaatca ttgcatagaa ataaacataa
    14881 gtattttatt ccggtaaggt cattcacttt aattatttaa ttatttatta atattttctt
    14941 ttggtcaatc gttgaattga ataaaatcaa ctgaaatggg aatcattcta gaaagcatct
    15001 ttctttttct tttttttttt aatcacacac cgtgtaaatt gtgatactat gatactataa
    15061 gaatttttat attaagaatt ttgattcaaa taatgactcc ttatatttga attgaatgat
    15121 aatattcatt ggcaggagta tgatataata aagccaaaca tgaattttag gaaaaagatc
    15181 tttttgatct ctttcctttt ttacaattcc ccaatatctg aatttttttt ctatgactct
    15241 tggtcgtata tcccgtattt gtctatttct atttgtatat tgatgtttcc tacgtggatt
    15301 atctttagtt acgcatacac tgcgttattc taagctaaaa aaaaaaagag actatttcga
    15361 aaactagtca atgatggccc tccatagatt cgcctatata agccgccgct aaagttgcaa
    15421 aaataagagc ttgaataccg cttgtaaata atccaaggaa catcacaggt ataggaacca
    15481 ctaaaggtac taaagaaaca agaacaacaa ctactaattc atcagctaat atattcccga
    15541 aaagtcgaaa gctaagtgat aaaggttttg tgaaatcttc taaaatgtta atgggtaaaa
    15601 gaattggagt cggttgaatg tatttactga aataacctaa tcccttttta gaaagacctg
    15661 catagaaata tgctactgac gtgagcaagg ctaaagcaac ggtagtattg atatcattcg
    15721 taggtgcagc taactcccca tggggtaact gtattatttt ccaaggtaaa agagcaccgg
    15781 accaattcga aacaaaaata aatagaaaca tagttccaat aaagggaacc catggaccat
    15841 attcttctcc aatctgagtt ttgctcacgt ctcgaataaa ttcaaggaca tattcgaaga
    15901 aattttgacc ggcagtcgga atagtttgtg gattccgaac agctataagg gctgaaccta
    15961 ataagatagc aattacaacc caagaagtaa taagtacttg ggcatggact tgtaaacctc
    16021 ctatttgcca atagaaatgt tggcctactt ccacaccgga tatatcgtat aaccctttta
    16081 gtgtgttact ggaacatgat ataacattca tattgccctc taacagaaat agaactttaa
    16141 aaagaattat tttgattcaa ccctctccct ttcgacttgt atactttaat tagaattatc
    16201 cgttttgaat actcgctaat cacacaatat ccacagtttt tttttaattt cttttctttt
    16261 atgcgattca agaagagtaa ccgattccaa aaatccatgt agttaccaaa aaaatttatt
    16321 tatcttatta ttaatcaagg atttcgtata tagctagaac gaccctcaca aattgcaaat
    16381 acaaatttat taagaattaa tcggattgaa gctatagccg tttgctggaa tcgaaatatc
    16441 tgcgagatcg gggtcacaat ttgtatcgat taaacaaatt gttggaatta caaaagcgat
    16501 acattctcga agagccgtat attcttcttg ctgatcaacg atgattacaa tatccggtac
    16561 ccccgtcata tattgaatcc cgcccggata cgtttgcaag cgtgataatt gtctcttcag
    16621 gatagctaca tctctttttg gaagacggtt gagtctcccc gtcttttgtt ccgctctcaa
    16681 atccctgaac ttatgaagtc tcgtttctgt agtggaccga ttcgttaaca taccaccgag
    16741 cctttttttt tattaatata atataatgac accgggttct tattgcagct cgtgctacta
    16801 aatccgctgc tttataacaa gcttctgata aaaaacgagc agttcttgtc agatttgtaa
    16861 tatgaatacc tttatgtttt gctgagatat aaggtgacat tctaggattc catttcctag
    16921 taccatgacc aaaaggaatt cctgcttcca tcagctcttc aaaatggata ttccactatc
    16981 ttcttgccat ttctccccat acttcctctt ttttttttat caaaaaaaga tttgataaaa
    17041 aaaagagacg aggtgccctg aaataaataa ttgttccaat ggaaccttct cttctaccag
    17101 agattggcca ttgatacaca atccaggcca ttcattactt tcgattcgtt attatctttc
    17161 ttttcttact attaagaaat caaaggatca aaaatagtta agagaatccg ctccttagga
    17221 ctcattaaat cctctaaatg attgttctaa tgtatcatgt aaagtctttg aaatgcaaaa
    17281 gtctaataat tctctgtggt gtaagaaaat atctatcatc ccccccccga ataaattctt
    17341 ttttttgttt tcaaaagaat attgttatgc tgccgtgaac agtgcactaa tgctttgaat
    17401 ccggtaccaa cgggtatcat cccccctaga acaacgttct ctttcaggcc tttcaaccag
    17461 tcgatacgac cccggagagc tgcttttgct aaaacccgag cggtttcttg aaaacttgct
    17521 tcagatataa aactttgagt attcagagat gctctcgtta ttcccaataa tatagctcga
    17581 taacagatcg cttcttccaa agcacgcccc gttcgctccg ctcgtaacaa tccaataagt
    17641 tcgccgggta aaaaaatatt agacattcca tcttctgaaa ccaacacttt tgatgttatt
    17701 tgacgtacaa taatttcgat atgtctatta tggatttgga ccccctggga tcgataaacc
    17761 ttttggatct tattaaccaa agagatacga ctttgcacta tagttagctc agcaccaatt
    17821 aagaatcccc aaggaatccc aagaattctt gttatacgcg cgttccaacc ctcaactctt
    17881 ttttctaggt tcatcgatat tgaatcaatc gaacgcactt ctaacacttg ttctactttt
    17941 ggaagaccct gcgttatatc accagatctt gatttttcat atataaatgt aattaatgta
    18001 tctccttcat aaaggatttc tccataatgc ccatgaacag ttgctcctgg agtagccaaa
    18061 taaggcttag ctgatcttat tactacagag ccagcttgaa caattaaaac ttgacctgat
    18121 ttgaggtgtg gtccatttgt ggctatacat atattttcac aaataaactg cccaagactc
    18181 attattgtgg acatttcccc acaataatta tgatggataa aataccaatt caaattaaat
    18241 ggattcaaaa caatcttact gtctggatca ggattataaa ttctctcgtt ttcatccatt
    18301 aaataaaatt tacgtacttg aaaagtctgt tttaaattat caagtttcaa atagttagtt
    18361 accgaaatcg gattataagg tattaaatag taaaatgaat aaaaattcgc aatttgaagg
    18421 actgttccta agggtcccaa cgaattccta attggaatta gaggatcttt ttgaatgtga
    18481 attgattgct ttatcacatt atgatatttg atatcgttga atggacccat tcgaaaacaa
    18541 ttagatgatg acaaaattat caaagattgg cattccttat ttctattcaa caaggtatga
    18601 atagttcctt gattttgtct aagtgattgt tgaacccttg ccttgaaata aatggagtaa
    18661 aaaggattta tattggtgcg atctggacca ttatcagaga tcaatcctgg acttgacgga
    18721 gcattccttt ttctgatata caaaatatgg gattgcacta agtcgattct taggaaatct
    18781 cgagtcatac catttgtact tacttcaaca aaggaagcac agacctcttc gacggaagaa
    18841 ctttttttgt cttggtccca attcaagact aaacaagttc gaactaattg aatacttgtg
    18901 tcagaaatac cccgaaaggg tttgcccctt ccataaagga tataattgac aactcgaagg
    18961 tgcatattat ccttttcccg cagcagatcc tgggggaaga gtgttgctaa attgataccg
    19021 ttcgctattt catatgtgac tacgggtcga accaaaacaa aatgcttttt cttggtaggt
    19081 gtgatccgtt ggacatagat ccattttttc aatttttttg attcccgggt ggattcctta
    19141 agttcttttt ttcccgtttc cggcggtatc aagatgccac tgtgtcggga tatcttatcc
    19201 gtttccccag gaaaatggat atccccagaa aaaatttgga gttcaatctt tttttttttt
    19261 ttctccactc ggaccaatcc gcccacttgg cttcttctat ttaaagcgat tagggtatct
    19321 actccaatga tactattatt ccgtaccatt acgtaagaag attcgggtaa aatatgcact
    19381 tcctcgggaa tgaaaaaaaa gcgatcaatt ttcatttgaa attttggctt aatttttttg
    19441 actcctcgat actcaatcaa gccctctttt ttgacgattg aatgcgcccc tacagtccca
    19501 tatttagtaa ttcctgaatt ctttcttctg tatcgaggat catcaaaata agcaagaata
    19561 ctatttttac ggaaaatgcc ctttatgggt atttcaatcg agatacctga atggggcatt
    19621 agttctttct cttgttcttg aatggattgg aacggaatgc aaaattgatt tcttcgcctt
    19681 tttgccaata aatcagaatt cttgtggaga attgcaggat gtatgagatt acaatgacca
    19741 atacctatga ttcgattaaa tcccgaataa tcaaaaatat catcttcttt tttatcagaa
    19801 aaatctgacc taactaattg gtgtctcact tgatcattat tcactgagag gctagaaata
    19861 tatcttcgtt cgacagaatg agaatggacg ttcagttgat cttgatcctt gtggagtgaa
    19921 aaagaaacta caccggatct gcacgaacct cctgataata tccataaatg acttgttttt
    19981 ggtaagagcc ggacattact atattgaaat tcgggtgcat ggtacacgtc ggtactccag
    20041 tgcatttctc cctctgagtc agaataaata tgttttcgaa ccctctcctt aaaattcaaa
    20101 gtgtatgttc ccgcccgaat ctcagcaatc acttgttctg attctacata ttgatcattt
    20161 tgaactaaaa gaaagctttt tggtggaata gtcaccttat gcataatatc ttcactctca
    20221 ataattacat acaaatcaat atcacataga aaagcaggat gcccgtgccg tgtacgtgtg
    20281 ggatggacta aatcctcatt gaattttatt tttccattag agggggctcg cacatgttct
    20341 gcgatgcccc ctgtaaatac tccgccggta tgaaaagttc ttaatgttag ttgagtcccc
    20401 ggttccccga tggattgacc cgaaataata cctacagctt ctcccaattc aaccaggtca
    20461 ccatgagtgg gactccgacc ataacataat cgacagatcc aagaggtact cctacaagta
    20521 aagggggttc gaatcgatat tgcttgtgtt cgaaaggtta tgaatcgatt gacgagtcca
    20581 atcccaatat cttgatttcg aatggcaatg catcgggggc ctatatatat atcgtctgct
    20641 aatacacgac caattaatgt ttggctaaaa actctttccg acatcatccg gttttgagga
    20701 cttacagaaa ttcctcggat ggtgccacaa tctgttctac gtacaacaat gtgttgaact
    20761 acttcaacaa gtcggcgcgt aagatatcca gcatctgatg ttcgtacagc ggtatccaca
    20821 actcctttgc gggctccata gcaagagatt atatattctg ttaaagacag tccttcgcgt
    20881 aaattgcttt gaatgggtaa atcaatcatt tgcccttggg gatcagacat taatcctctc
    20941 atacccacta attggtggac ttgagatgca tttcctctag ctcccgaaaa agacattata
    21001 tggactggat taaagggatc tgtcatccta aaattaggat tcagttcttg tcgcaaatat
    21061 tcacttgtag cataccatat ctcaatggat tggcgcagtt tttctaccgc gtgtacattc
    21121 ccataatgat ggtgtttttc caaaatcaaa ctttgttgtt cagcatcttg gactagccat
    21181 cctttagaag gtaccgttaa aagatcatca attcctaatg aaatggatgt agcagtggct
    21241 tgctggaaac ccagagtctt tacttgatcc aggatgtgtg atgtatatgc cattccgaag
    21301 tgatctatta acctgctaat aagtcgttta atggcagttc catctatcat tttattgtga
    21361 aagaccagac ccgcccgttc cgccataggt acctccatat tccgttgagt aggattcgac
    21421 aatggatttg agtcaatgat tgaaaacttc cttttctcga tcttgattcg cgtagaaagg
    21481 tcaagaacta cggtcctagt tgaatcggaa aggcccgaat tcacatcggt gttatagaat
    21541 tacttagctt agacaccata tgattaggta ccatatgagc aggcccggca aaaaccttgt
    21601 atcgcttctt cgatttctcg ataaagagaa atatgaccga cggtggttcg aatgtatata
    21661 caaagaattt ctttttttac acttcttact attagataat gtccataaat ctcatgatag
    21721 gtacccaaag attcatagtg aacttcgatg ggagcttccc ttgaagcaat aacgcgttga
    21781 tctagtcgcc accggagcca cagaggacta tctaaattga ttcttttctg ccgaaaagct
    21841 ccaattgcat cataggaatt acaaaaaaag gggtctttcg tataattata gctatagcta
    21901 ttatcgccac ttctttgatt ttgatagttt cttcgattac atggattata cctatttgcc
    21961 aaaatacctc gaagattcct gctcgttaat acatagagtc caataagcat atcttgagtc
    22021 ggtacagaaa tgggatcccc aatagcagga gacaagagat tcatatgaga aaacataagt
    22081 aaacgagcct ccgcttgagc ctctaaagat aaaggtacat gaacagccat ttgatcccca
    22141 tcaaagtctg cattgaatcc cttacagact aatggatgta aacaaatagc acgtccttcc
    22201 actaaaacgg gctggaatgc ctgtatgcct aatctatgca aagtaggcgc tcgattcagc
    22261 aatacaggat gtccccgcat aacttcctga agtatttccc atataatcgg ccctttgtcc
    22321 cgaatttgac tcttagcaac tcctatgttt gaagcaagat gttgtctaat tagactacaa
    22381 attacaaatg cctggaaaag ctctattgcg atttcgcggg gcaacccgca tcgatgtaat
    22441 gaaagtgagg ggcctacgac aatcacagaa cgccccgaat aatcgacccg tttgccaagc
    22501 agagtctcac gaaatcttcc ctctttgcct tcaattacat ctgaaaacga cttatacacc
    22561 ttattatgac catcccgcat tggttgtcca cggattccat tatcaagaag tgtatctacg
    22621 gcttcttgta ccaatttctc ctgacacatt actaattccc ctggcgtaga tctacttgtt
    22681 gttaatagat cggtaagagt attgttccga tagataactc ttctatagag ttcattaata
    22741 tctgaactca ttagtttacc tccctctatc tgaatgatcg gtctcaactc gggaggaaga
    22801 actggtaata gacataaaac catccactct gggtctatat ttgttcgaat aaaatgctta
    22861 gctaattcta tgcgtctaac caaaaaatcc cttcttcttc caatttttcg atcttcccat
    22921 tcattacctg tgggtccttc ttcccctaat tctttccatt cgacccacga ataatctata
    22981 ataattcgca aatctagatc ggctaattgt tcccggatag caactgctcc agtagaaatt
    23041 tctcggttgc gaaatatatc gaaaccttgg gtagtaaaaa aaagtgggat gctgtatttc
    23101 caggattgga tttcatattc gaataaacct cgtaatcgta aaaaagtggg ttttttagct
    23161 ataggcctag caaaagaaaa attgggatag gatcctatag gatctccccc ccttcaaaat
    23221 cggacatgag cgtttcccct catccggctc aagtagttac accaaattaa ggctaaagaa
    23281 aggggttccc actttcaaat tctagaaaac accctaaaca actactcctt actcaagttc
    23341 ctagtgaaga ctaagcaaca tttcctcgat tcattttaaa tgcaatgttc aatttttgag
    23401 tagtctactt cccccgaatc atgaatctcc tattcaaatt aaaagaaaga agtaccttga
    23461 aattcataag ggatttcctt gtctatgtat cgttccatgc gatcttttag gtcctgcttc
    23521 acctcgacgg ttatgccacg atgtccttaa agcccatatg cgatgtatag actcccgtaa
    23581 ccatgaccta tttgcttatt tgaagataat ttcatttctt tctaaagaag aagtcttttt
    23641 tttttcacga ggtacaacta tcaattttta tttctttttt actgaatcga ccatagaccc
    23701 atcccccttt tgatttggga gtattgaata caccccttat tctgagcttc atgttactcc
    23761 tacatgtcag attctgggca tcccaattcg attgactggg atgacagttt catatttcta
    23821 atctgtaaaa tcaaaatttc gatcaaatca cacatcgcaa tatactagac cttctaattc
    23881 tttaagaggt ttatctaaaa gattcgcgat ataactagga agacgtttca aataccacac
    23941 gtgggttact gggcatccca gttttatgta tcccatttga tatcttcgta tccgagaatc
    24001 aacaaattca actccgcatt gttcacaaaa ttgcgggtct tgcttttcat ctccgattac
    24061 tcgataattt ccacaagcac aaattccact tttaataggt ccaaaaattc tttcacaaaa
    24121 taatccatct ttttccggtt tattcgtttt gtaatgaaaa gtatagggtt ttgtcacttc
    24181 tccaactatg tctccattag gtaggatttt attggtccaa gcgcttattt gttgaggaga
    24241 gactgatcca attcggagtt gttgatgttt ataccgatca atcatagaag caaatttgtg
    24301 attcattccg attaagcttc cttcttatta atctggaagt ttttctcaga tacaaggaaa
    24361 tgattcagtt ccaaagccaa agatcgtagt tctcgaacga gcaatcgaaa agattctgga
    24421 gcatcttcgg gtttaggtat tgttcctcca atgatcgtag taccaagtac ttcttggcga
    24481 gctctaatat gatcggattt ataagtaagc atctcttgta aaatatgagc aacaccaaag
    24541 ccctcaagag cccaaacctc catttctccg acccgttgcc ccccttgctt ggaccttcct
    24601 ctgaggggtt gttgggttac aagtgcataa tgcccactgg aacgtccgtg tattttatca
    24661 tcaacttgat gaattaattt caagatataa ggctttccta ttataacagg ttgttcaaaa
    24721 ggatctcccg ttcgtccatc aaatattctg ctttttcccg gatactcggg ttcaaagacc
    24781 catggattcg ctgtttgttt actggcttca tataattcag aaaacacgag ttttctcgaa
    24841 gcctcttgtt catatctctc atcaaaaggt gctattctat aatgtctatt tagcagaccc
    24901 cccgctaacc cgagcgagca ttcaaatatc tgtcctacat tcattcgtga aggtactcct
    24961 aatgggttga agaccatatc aacaggcctt ccatcttgca agtaaggcat atcctgtcta
    25021 ggcaaaattt tggaaatgat ccctttattt ccatgtcttc cagctacttt atcacccact
    25081 ttaatttcac gtttctgtga aatatataca cgaatcgttt ctggattata actggaaccc
    25141 cccttttttt ggatccatct cacatcaata actcgacccc gaccgcctat aggtagtttt
    25201 agacaagttt cctttgaagt ggatacctga atgccaagta tggcccgtaa taatctatct
    25261 tccggagcat acgatgattc tttcgccgtc tgaggcgtta atttacctac taaaatatcg
    25321 cccgtctcca cccaagatcc cagcataaca attccatttt tgtctaaatt gcggagtaaa
    25381 cggacttcta gatgtggtat ttcattagtg atcctttcgg gaccttggct tgttacatga
    25441 gtctgaattt catatttccg tatgtgaaaa gaagtataaa tatctctata tatcagacgt
    25501 tcgctaataa gtaccgcatc ctcaaaattg taaccttccc atggcatata agctactaat
    25561 acgtttttcc ccaaagcgag ttcgccacca accgtagcgg caccatccgc taaaacttgt
    25621 ccctttttaa tgcatctatc ccgcccaacc tggggctggg gtttttgatg catacaagta
    25681 tttttgttgg aacgttgata cataactaat ggaataccta ttgtatctcc attgcccgat
    25741 aaaacgatct tgtcaatatc cgtataaagg acttttccct cgtgttcggc tatagcggta
    25801 acccctgaat ctagggccac ttggcgttcc aacccagttc caacaatgca cttctcggac
    25861 cgagagagcg gaactgcttg gcgttgcata ttcgaactca ttaaagcccg attcgcatca
    25921 ttatgctcga taaaaggaat gagggaagct ccaatagaaa aatattggaa gggataaata
    25981 cttcgaagat gaacccgttc ccacgaaata gtcaggaatt cttgacgata tcgagtcgga
    26041 acaacctgtt cttcctgaat accctgactc agcgccaaag aatttcctgc cgctaccata
    26101 tagtattcat ctatacttgg tgataaataa agcattcgta tctttttcga tttctcaaag
    26161 atttcataaa atgggctttc tagagacccc caataaccaa ttctcgcatg aattgctaag
    26221 gatccaataa gtccaacatt gattccttca gacgtgtcaa ttgggcaaat gcgcccatag
    26281 tgactaggat gtatatctcg tatccgaaaa ctagcagttc gtcctgtcaa tcctccaggg
    26341 cccaaataac tcaattttct cccatgaact atttgtgtca atggattagt tcgatccaaa
    26401 acttgagata atgggtgtaa tccgaaaaaa gaatcataag tggttgttaa tggagttgaa
    26461 gttaccaaat tttgaggagt cggcatcaat ttatgcctaa ttgctccgcc tatagttcct
    26521 ctaaccgcat tttctaaccg aaccagggcc aatccgaatt gatcttgtaa gagatccgct
    26581 acagaccgaa tacgtttatt tttcaaatga ttcatatcgt caagtgtacc cattccaaat
    26641 ttaagtccaa tcaaatgatc cgcagctgcc aatacatctc gtggtaacaa aaatatattg
    26701 ttttggggta tattaagatt cagcctctgg ttcatatttc gtcgaccaat ccttcctaat
    26761 tcgcatcttt ggtgaaaaaa tttcttttgt aattccttac ataaggattc agaaaatacc
    26821 ggatctccgc ctacacaagc aaattgttga taaaactcca aaatggcatt ttcttttgac
    26881 ccaatttttt ttttctcttt atcagtcagg aaagacaaga aaatttcagg gtagcaaata
    26941 ttctctagaa tttctcttag attcgaaccc atagctgatg atagaactag aatagatatt
    27001 ttctgtttcc tactcacacg agcccatatc cttgcttttc tatcaatctc taattctaat
    27061 cttcctcccc aatctgatat tatggtgccc gcatagacca aaattccgtt atggtccaat
    27121 tctgaccggt aatagatacc tgggctttgc aatatttgat tgatcacaat tctgtatatt
    27181 ccatttacta taaaagttcc caaggaattc attagaggaa tgtttccaat aaaaattgtt
    27241 tgttcttgca tatcccctct gcttttccaa attaatcctg cggatacata taattcagaa
    27301 gaatatgtga gtgattcata tacagcatct ctttctttta tcaaaggttc taccaattga
    27361 tatgtttcca caaataattg aaattcaatt tcttgatctg tatcttcaat ttttggaaac
    27421 ttataaagtt cttctgttaa gccccgatca atgaacctac aaaatccttc aaattgtatc
    27481 tgattcaacc cgggtattgt agacattccc gcatttccgt caccgagcat tttgaatttc
    27541 ccatttatca aaaaatccca ttcttttctc attctgcatt gaatcatatg aatcgatcta
    27601 gcaatgatgg aatttcgatt ctgtttactg aatcacatga aattttaccc aactccatat
    27661 atatggaatg tatgaaatac gtatgaacgg aggaaaaaag atgattttag acttaattac
    27721 ttaattttag acttagttaa attggaattt ctaagagaca gatccaaacg gaaagggatt
    27781 gataaattcc acttagaatt atggagtttt tttattttgt ctagaataga aaattcactt
    27841 tataccatta ttatgatatt acatattcca atccgattgg atatcagaaa aataaatgga
    27901 ttcgggattt gatccattca cggagataaa gacataataa tcagaaacaa tataacaata
    27961 gaaagttcat tttttgagta cttaactctt tcgtgaattc cattgttcca aaaatgattt
    28021 gcggagaact cctttttctt tttttcgtag aatttttatt tttagaatac gattgaagtg
    28081 cataagaagg cttgtattta ttaaacccgc gctgctatag ctatctatcc atacatcgct
    28141 ctcctttatt gcatacttct actcgggaca gcacatgtcg tactctatca aaatttctat
    28201 tttctcttca atctaatcaa tcaaaattgc agtacgacaa gtgtgcgcca attccctata
    28261 aacaggcatc atacacaaat aatatacccc ataagctaac tgtggaacac aacttatgtt
    28321 tggggtttac atatactaat aattgacatt ataattgaaa ttgagttgag aaggtttttt
    28381 tcaataaaaa atcaagactg attagttata tatcaatttt gattttctta tatcatttat
    28441 cattacggaa agacaatttg agatgtaaat ccaagagtgg gtcatgaatt tacagtcata
    28501 tagttaatgg ttccaatttg ttctgaattt tggcttttgt aactgaaaaa aattcccatt
    28561 tggtttttta atagaaaaga gaggtattta gatattgggt gttttgagat actataaaat
    28621 taattgaagg gaaggagccg gcccccccaa aaaaaacaaa taacaaataa aggggaatat
    28681 tttcatcgat tttgtatcgt tttggcggca tggccgagcg gtaaggtggg ggactgcaaa
    28741 tcctttttcc ccagttcaaa tctgggtgtc gcctgattaa caaaagacaa gactcgaaat
    28801 cccttattct ttattctcct ttgctgttat aactcgccga atttttccca gcaaaacacg
    28861 cgtagtcttg agactttctt gattggaaac agctgggggt tcccttcttt aaattaaagt
    28921 gccgtaactc gttgtattta ggattcaagg aaagattgta gtagtggaag ggctatcata
    28981 tcaaataaag agttaccgat tttttccatt actaatgtcg tgtctactgg ccgggtcttg
    29041 aattagattg gatggataat tggctttttt cttttactta atgataatga aggacaagaa
    29101 aaataaagaa taggtatcag tattcctaca tatatatatt agtagcattc cctttgatac
    29161 ttcaaaagaa aagcgtaact gcagtttaat ttttcatatt tattggactt tcatcaaggg
    29221 tgttgggtca gaatcccctt ttgactctgc accagtgatt ccactattat taataaacac
    29281 taatggaata attccttcat attcagagag ataggggaca taattcacat ggatatagta
    29341 agtctcgctt gggctgcgtt aatggtagtc tttacatttt ccctttcact cgtaatatgg
    29401 ggaaggagtg gactctagag atactacgaa ttgagttggg gaatcaaatt gtatcacttt
    29461 tttatagatc gttttgcaaa gcataaataa tctttattaa ttatttaata tattgaattc
    29521 attaatttaa ttcaatttcg aattaaaaaa ttgaattaat aaaaatatct tcattccgaa
    29581 attgtattgg cttttatttc tgctgtgctt tattgacgcg tttgctatca tggctgaagg
    29641 attcaaaatc gatagaataa cccttttcga atttcgaaat ccgaagaagt taccatagaa
    29701 ctccttggat tatctgtaaa ccgcgcaatc aattacttct ttgaaatgct aaaaaaaaga
    29761 ttacttttta attttctata aattagaaaa taataagagt tgcctcgcga ttatttcaga
    29821 ttgattggaa tcaacaaaaa taaaatagat aaaggaaaca aatagatgaa gcaaagaaat
    29881 agaattgaga tactatgtac attccatata tttaattgat attaacattt atgaagatcc
    29941 atatacatat tgtagattga tctcgattca gtttgtatct ttctagatta caataataaa
    30001 aatggatagt atggtcgaac gattcatttt tgaatcgttc gaccatacta ttactatcgg
    30061 agcttagagg ctactgcgga ttctagtccg ttcattgcat tttggaaatg gaattctttt
    30121 tttgagttct taaatcattg ataagaacta agaaatcaag tgtaattcaa attaatcact
    30181 ttaattactt tgactgaccg tttttacata tattataagt aaaaaagcag taggaactag
    30241 aatgaacagt gcagtagcaa taaatgcgag aatatttact tccataatct catcgtttcg
    30301 tttttttttt tttacttcgc aataactcgg gatttaatcc ctttaatccc atagagatga
    30361 taaatctttc gtttgtcaat tcaatgggat cgattagatt tcaatgatat tgaatcggat
    30421 caatatcatg aataacaata tctgagctat caagtcgatt catcgtcgag aattgaatag
    30481 tataacatag gcggatcttt tatccacata ccaatacaaa cttagattcc tgattcactc
    30541 aaaagaattc ctttcctttc tattttaaga ctttattttg atttatcatt cttttacatt
    30601 ctgtcttttc gataacctac cgcctttctt gtacaatctg ctttccactt ccattgtttc
    30661 caaacggttt acaaataaac ccaaacaaac agaaaataga aaaaagcaag gagttaagtt
    30721 cgaaactcct tttttttaat gatctccttt tcttggaaaa caaagaaaaa gaaggatacc
    30781 tcggggaatg aaactatacc atttgtaccc agtttaacag aaaatggaga gagataatta
    30841 tgtatttttt tattggattt ggatccgtcg ggactgacgg ggctcgaacc cgcagcttcc
    30901 gccttgacag ggcggtgctc tgaccaattg aactacaatc ccggataaat aaaataaata
    30961 aaacgtacag catccgtatt cttatgattt gattcaaacc atttcgattt cgattaatag
    31021 tgccctgttg taacagagac gtgagtgata tccacatgaa tatacacttt agtgaaagaa
    31081 gaaagcagca cggattattg attattagta atcccttcgt tattgccaaa tcgattgaga
    31141 atccattttt cattgaaaaa agcgtctttt tgtctttgct ttcttctttt cattagactt
    31201 tctacttaat aatcctgata gaaatctaga tcactagcaa gatcagaatc agaatttatg
    31261 agacaaaata aatggaacaa ataaaaaaat agtggtgggg atatatcaga aaattggact
    31321 tttttgattc tttcatatct tacatttctg gaaaactaaa ggggttatat catttcatgg
    31381 tgaatcagcg aattattaat tattgggccg agctggattt gaaccagcgt agacatattg
    31441 ccaacgaatt tacagtccgt ccccattaac cgctcgggca tcgacccaga aagagtctat
    31501 tcgagtctta ttgataatcc atgatcaact tcctttcgta gtaacctacc cccaggggaa
    31561 gtcgaatccc cgctgcctcc ttgaaagaga gatgtcctga accactagac gatgggggca
    31621 taattgcccg accgccatca tactatgctc atagtatgag cagttttttg aaattgtcaa
    31681 tataatggaa tggtatgact agatccgaag gatctttacg tcttttctga tcccatacca
    31741 tagcattttt tgattcgttt tcgtcattta tattcatgaa tcactcattc gaatctttat
    31801 tctgaagatt ctagaaaatt aatataaaaa aaagaaggtt aaacttcatt tcttccactt
    31861 tcactttcat tcattgatta acttcttgtt aagatcagag aggcgtatct ccatatcaca
    31921 ctaagccagg aaattaacag atgagaaatc gaaatctgaa aatctggggg atcaacaagt
    31981 tatcaaaatt tgttttttct ctaaaaattg ggttcagagc acaaccaaaa tcccttcagc
    32041 acatgcttca ataaaatatc ttggatctac gtcgaattgg taggtacatg tatccatcaa
    32101 atgaattttg tttcgttctg atgggggtca ggtcacttca aatcaatttc attcgggttg
    32161 gtcttgaaac aattaatttt gttgatattt atcaaatcca atatcaataa acaaaaatta
    32221 ccttatacct atactcctta agtaaatcca aatactcctt aaataaatca aaattatcgt
    32281 tcccgaaggg gacactaact agtatgagtc tactgtgtat acttataata gaacttataa
    32341 tatatatata catagataga tccatcttat gcgcctactg actcattcag taattgaata
    32401 aaatggccct tttaactcag tggtagagta acgccatggt aaggcgtaag tcatcggttc
    32461 aaatccgata aggggctttt tggccgtttt gataaaaaac ctcaagcggt aatattaata
    32521 tttaaacgaa gaataaagat attacttttt tttttgtaat aaaaaaagag taaccaactg
    32581 tataataatg taattctaaa ctatataatt taacgataaa aagttaccct tataatgagt
    32641 tctagtatac taattagact agtcattcta gttcgaaaag aaagtttcac atttgtttat
    32701 tataatgagt aatgataatg ctaagtcgtt tcttcaatcg cccaatattt ttcttttcca
    32761 ttattccagt caaatccatt gtaaagatta gaaatcaaca aaagaaaaag taagtggacc
    32821 taacccattg aatcatggct atatccacta tgctgatatt aaaatttaaa attcgataga
    32881 tatgaaattg gaaccgtaga tctttttttt tatttcatat ttcttttgac tctgcaagaa
    32941 tctgtcgata tttccgattc aatcttcttg ttcctagacg ttccatagga aaaacttgat
    33001 attccgttcc tctacagaaa aaggattatt ccaagttaca acacaagaga gatttacaat
    33061 ctattttgat tcccgaacac acgaagatcc attgggattt ctatctaata ttctgatttc
    33121 tatctatata aatcttatat agatagaaat cagatcatgg cttcatgtat caaatatttt
    33181 aatatcaatg catacgatct ttttgttccg acaatgtgag gaaagtggat gtgagaaaga
    33241 aactttcatt tacagtctct tattatttca tttaatattg tattgaatta ttgaattaaa
    33301 aattctcttt ttgtctctga catatatctg acatagaaaa gtaaataaaa agatattcaa
    33361 agtctatttc ttgcttcgac ctgcgaaaaa gctactctgg agttttctat taatctgaaa
    33421 gaaaagggaa tataataaag aagacaataa aaaaaagaaa atgaaaaagg aaagcaataa
    33481 aaaagaaaat atatactact gtagtagttt aatacacata gaaagcagaa gagtacataa
    33541 aaatattgat ttttctcaat ctcacggaca agagccaaga ataagattag ttggtagaac
    33601 gagattgtga gtctggggat caaccagtaa tgagagaagg gatcacttct tccttgaatt
    33661 gaagagttct ttcaaaaaat gaatctatct gattgataag ttataagaca attcatggtt
    33721 caggttgaga cgattattaa gaataggaag gaatacacga attgagttca tggatttagc
    33781 taagtcaggg tcagactatg gaccactaaa gggttttatc ttcgaaacca attcgcaggg
    33841 gcagtgtacg agaaatcaaa ttctatcgaa atgatcgaat cctcgaacgc cccgaaagtg
    33901 ccataacata aggtgttcgg aaatggttga agtagttgaa taggaggacc gttatgacta
    33961 tagcccttgg taaatttacc aaagatgaaa atgatttatt tgatattatg gatgactggt
    34021 tacggagaga ccgtttcgtt tttgtaggtt ggtccggtct attgctcttt ccttgtgcct
    34081 atttcgcttt agggggttgg ttcacaggca caacctttgt aacttcatgg tatacccatg
    34141 gattggccag ttcctatttg gaaggatgca acttcttaac cgccgcagtc tccactcctg
    34201 ctaatagttt agcacattct ttgttgttac tatggggtcc tgaagcacaa ggagatttta
    34261 ctcgttggtg tcaattaggc ggtctttgga cttttgttgc tctccacggc gctttcggac
    34321 taataggttt catgttacgt caatttgaac ttgctcgatc tgttcaattg cgaccttata
    34381 atgcaatagc attctccggt ccgattgctg tttttgtttc tgtattcctg atttatccac
    34441 tgggtcagtc tggttggttc tttgcgccta gttttggtgt agctgctata tttcgattca
    34501 ttcttttttt ccaagggttt cataattgga cattgaatcc atttcatatg atgggagttg
    34561 ccggtgtatt gggcgctgct ctgctatgcg ctattcatgg tgctaccgta gaaaatactt
    34621 tatttgaaga tggtgatggt gcaaatacat tccgtgcttt taacccaact caagccgaag
    34681 aaacttattc aatggtcacc gctaaccgct tttggtccca aatctttggg gttgcttttt
    34741 ccaataaacg ttggttacat ttctttatgt tatttgtacc agtaactggt ttatggatga
    34801 gtgctcttgg agtagtcggt ctggctctga acttgcgtgc ttatgacttc gtttcccagg
    34861 aaatccgtgc agcggaagat cctgaatttg agactttcta cacaaaaaat attcttttaa
    34921 acgagggtat tcgtgcctgg atggcggctc aagatcagcc tcatgaaaac cttatattcc
    34981 ctgaggaggt tctaccccgt ggaaacgctc tttaatggaa ctttagctgt agctggtcgt
    35041 gaccaagaaa ccaccggttt cgcttggtgg gccgggaatg cgcgacttat caatttatcc
    35101 ggaaaactgc tgggagctca tgtagcccat gccggattaa tcgtattctg ggcgggagca
    35161 atgaacctat ttgaagtggc ccatttcgta ccagaaaagc caatgtatga acaaggatta
    35221 attttacttc cccacctagc tactctaggc tggggggtag gtcctggggg agaagttata
    35281 gacacctttc catactttgt atctggggta cttcacttaa tttcctccgc ggtattgggc
    35341 tttggcggta tttatcatgc acttctggga cctgagactc ttgaagaatc ttttccattt
    35401 ttcggttatg tatggaaaga tagaaataaa atgaccacaa ttttgggtat tcacttaatt
    35461 ttgttaggta taggcgcttt tcttctagta ttcaaagctc tttattttgg gggcgtatat
    35521 gatacctggg ctccgggggg gggagatgta agaaaaatta ccaacttgac ccttagccca
    35581 aatattatat ttggttattt actaaaatcc ttctttggag gagaagggtg gattgttagt
    35641 gtggacgata tggaagatat aattggaggg catgtatggt taggttccat ttgtatattt
    35701 ggcggaatct ggcatatctt aaccaaacct tttgcatggg ctcgccgtgc acttgtatgg
    35761 tctggggagg cttacttgtc ttatagttta ggtgctttat ctgtttttgg tttcattgct
    35821 tgctgctttg tctggttcaa taataccgct tatcctagtg agttttatgg gcccactgga
    35881 ccagaagctt ctcaagctca agcatttact tttctagtta gagaccaacg tcttggggct
    35941 aacgtcggat ccgctcaagg acctactggt ttaggtaaat atctaatgcg ctctccaact
    36001 ggagaagtca tttttggagg agaaactatg cgcttttggg atctgcgtgc tccctggtta
    36061 gaacctctaa ggggtcccaa cggtttagac ttgagtaggt tgaaaaaaga catacagcct
    36121 tggcaagaac gacgttcggc ggaatatatg actcatgccc ctttaggttc tttaaattct
    36181 gtgggtggtg tagctactga gatcaatgca gttaattacg tctctccgcg aagttggtta
    36241 gctacgtctc attttgttct aggattcttc ctattcgtag gtcatttatg gcacgcagga
    36301 agggctcgtg cagctgcagc cggatttgaa aaaggaattg atcgcgattt tgaacctgtt
    36361 ctttccatga ctcctcttaa ctgagacagg ggatcaaatg cttatgctta aaataggaat
    36421 cgattttatt tcaccataca tattgaggga ggtgggtcat acttaaaaag gactcctttt
    36481 tactttcttt tcaactcatt tatatcgaat cgattttcta ttttttctgg ctcggctagc
    36541 ctacctagcc gagtcattct cctttatgag acgaaaaagt caggcaaaac caaaataaat
    36601 aaagaaaaaa tagattcccc gagcaaaagg agagagaggg attcgaaccc tcgatagttc
    36661 tttgttccga actataccgg ttttcaagac cggagctatc aaccactcgg ccatctctcc
    36721 gaaagacaat ttctatttta cttttaccga atagaacatg gccatatgag tggataccat
    36781 cactatgtat agaaagatat gaggtgtgaa tctctaggtc aatctatcta tccgtattat
    36841 ctagaaaata gatggatgca tgatccagca ctcccatttt tgaagtcaaa aaaaggtact
    36901 ctcgactcca tgtccgaata aaaaagtgct aaaaagttgt atatacgtta tatagaatta
    36961 atggattcat gttagtaaaa tccctctatg atgcatttta ttcaaatttt ttgactgata
    37021 gagggatcaa atggtatagt tattttttgg ggtagcttgg aggattagaa acatgactat
    37081 tgctttccaa ttggctgttt ttgcattaat tgttacttca tccatcttac tgattagtgt
    37141 acccgttgta tttgcttctc ctgatggttg gtcgagtaac aaaaatgttg tattttctgg
    37201 tacatcatta tggattggat tagtctttct ggtgggtatc cttaattctc tcatctcttg
    37261 aatctattcg ttccagatcc aacaataacc cggcccttcc ctataatttt ttctttttct
    37321 ttatttgcat tttggagact tatagtcaat ttgaatctgt ctcacaaccc gaaaaagaaa
    37381 aaattataga gagggttcca gcttctggaa cttgaatgaa aaaaaaaaaa taataataat
    37441 atttatatta atctaaataa tagaattcta atagaataga attcgaatat aaattcgaat
    37501 tttaaagaaa tttgatatat attaaataga aataaataga aatcaaataa gaaatatatt
    37561 ctataatttt taatagattt aatagaaata agatattcaa aaaaattcaa taattaaaat
    37621 taattaatta attgaaattc ttatttcaat atttaagaat attgaatttg aatttgctat
    37681 tcgcttttta agatgggttt tgaattgttt taattggttg ggttggatgg tgaaatttga
    37741 tggaatcccc ccgaagagag tatctggcct aactctggat aaacattatc cgggcatttt
    37801 accaaaaaaa atgcggatat agtcgaatgg taaaatttct ctttgccaag gagaagacgc
    37861 gggttcgatt cccgctatcc gcccaggata aagtaattta tttaataaga taaaagaatc
    37921 attatagttg accgtgatag tatagtggtt ctatctttcc aacccaatag aaaaagaaaa
    37981 gtgttaatta attactagtt aacaaaatca aacctaattt ttttttgtca aaaaaaattg
    38041 aaaatgttgc ggagacggga tttgaaccca tgacctcaag gttatgagcc ttgcgagcta
    38101 ccaaactgct ctaccccgcg atgaagaaaa gaactgggaa ctaatgaaca accaaggatt
    38161 gaatgtgccc ctcttccata tctgtacaaa tagaatagcc tatttataca gaatggtaaa
    38221 ggggctcctc tatgatctat gatcatagag aaaaatagaa aaatgaaggg atattttaat
    38281 ccttaccaac ttgatcttgt tgcccccggc aacaaacatg cgtgaaccat ttcacgaagt
    38341 atgtgtccgg aaagtccaaa gtctcgatag ttagctctcg gttttccggt cgaaaaacaa
    38401 cgtcgatgaa ggcgcgtagg tgcactatta cgcggtgggg attgtaactt tccatgaatt
    38461 ttccattttt cactcaacga cggagctttg tttatttctt tttttgagga tcgccgaatc
    38521 aaatgatatt tttgttctaa ttgttgcctt ttcttctccc tatgaatcaa acttttcttt
    38581 gccataacgg ttcagtttct attattatca atgatacaag tcggatccta gatgtagaaa
    38641 tagggctgta gaaatataag aaggcatatc cctttctcca tcgaaagaaa ttatattatt
    38701 gcgcagatac aagacaaaaa gaaggaagaa ttaaccaaat ttacccgatg tagaggcaat
    38761 caagaaagcg gcataagtga atatataacc tacagaaaag tgagctaatc caaccaatct
    38821 tgcttgcaca atagaaaggg ccactggttt atctctccat cgaatcaaat ttgccaaagg
    38881 tgtgcgttcg tgagcccatg ctaaagtttc aatcaattcc tgccaatacc cgcgccagga
    38941 aattaagaac ataaatccag tagcccaaac aagatgtcca aataagaaca tccacgccca
    39001 gactgataaa ctattcatac caaacgggtt atacccattg ataagttgtg aagagtttaa
    39061 ccatagataa tctcttaacc atcccatcaa ataagtggac gattcattaa actgtgaaac
    39121 gttaccctgc cataatgtga tgtgcttcca atgccaataa aaagtaaccc atccaatggt
    39181 atttaacatc cagaaaactg ccaaataaaa tgcatcccaa gccgaaatat cacaagtacc
    39241 gcctcgtccc ggaccgtcgc aaggaaaact ataaccgaaa tcctttttat ctggcattaa
    39301 cttggaaccg cgtgcatcta aagcaccctt tactaagatc aatgtagttg tatgtaaacc
    39361 tagagcaata gcatgatgaa ccaagaagtc tccaggacct attgttaaga atagtgaatt
    39421 actattctca ttaatagcag ttaaccagcc aggcaaccat atgcttcgac ccgcattgaa
    39481 tgctgggcca ttcgttgaag ataaaagtac gtcgaatcca tatgaagttt taccatgggc
    39541 agattgtatc cattgggcaa atatcggttc gatcaagatt tgtttctccg gagtaccaaa
    39601 agcaagcatg acatcattat gaacataaag tcccaaagta tggaacccca gaaacaggct
    39661 ggcccaactt aaatgggata tgatagcttc tttatggtct aacattcttg ccaatacatt
    39721 atcctcattc tgttccggat tgtaatctct aataaaaaaa atagctccat gagcaaaagc
    39781 tcccgtcatg atgaatcccg cgatgtattg gtgatgagta tataacgcag cttgagtagt
    39841 aaagtcttgt gctatgaatg cataagcagg taaagagtac atgtgttgag ctaccaagga
    39901 agtaataacc cctaaagagg ctagagcaag gcctaattga aaatgaagcg aattattgat
    39961 tgtgtcataa agacccttat ggccgcgccc caatcgccct cccggaggaa tatgggcttc
    40021 taaaagatct tttatactgt gcccaatccc gaaatttgtt ctatacatat gaccagcaac
    40081 gagaaaaata aatgcaatag ctagatgatg gtgtgcaata tcggtcagcc ataaactttg
    40141 agtttgtgga tggaatcctc cgagaagggt tagaatggca gttcctgatc cttgggaggt
    40201 accaaataaa tgactacttg aatcggggtt ttgagcataa agattccact gacctgtaaa
    40261 aagcgggccc aacccttggg gatgtggtaa tacatctaag aaattattcc atcgaacatt
    40321 ttctcccctg gacgcaggaa tagcgacatg gactaaatgc cctgtccaag ccaaggaact
    40381 tactccgaac agtcctgaca aatgatgatt gagacgagat tcagcatttt tgaaccacga
    40441 aacgctgggt ttccatttcg gttgtaggtg taaccaaccc gctattaagg atatggcaga
    40501 aagaaataat agaaaaagag ctccagtata aaggtcttca ttagtacgta aaccgattgt
    40561 ataccaccac tgataaacac cagaataagc gatattcact gggccaagag caccccctcg
    40621 agaaaaagct tccacggccg gttgaccaaa atgaggatcc caaattgcat gagcaatagg
    40681 tcttacatgt aaagggtcct gtacccatgc ctcaaaattt ccttgccaag ctacatgaaa
    40741 cagatttccg gaagtccaca gaaaaatgat tgctaattga ccgaagtgag aagcaaaaat
    40801 attctgataa agacgttcct cagtaatatc atcatgactc tcgaagtcat gtgcagtagc
    40861 aataccaaac caaatacgac gagtagtggg gtcctgagct aagccttggc taaaccttgg
    40921 aaatcttaat gccataatgc ctttcaaatc ctcctagcca ttatcctact gcaataattc
    40981 ttgctaagaa gaacgcccat gttgtggcaa ttccacccag aaggtaatgg gttactccta
    41041 cagcacgtcc ctgtacaatg ctcaaggctc taggctgagt agcaggagca acttttaatt
    41101 tattatgagc ccaaacgatg gattcaataa gttcttgcca ataaccacgc ccactgaaga
    41161 gaaacattaa actaaatgcc catacaaaat gagcacctag gaaaaaaagg ccatatgcag
    41221 ataatgaaga accataagac tgaattacct gagacgcctg tgcccataaa aaatcgcgga
    41281 gccacccatt aatagtaatg gaactctgcg caaaatttcc tcctgtaata tgagttacca
    41341 ccccttgatc gcttatacta ccccaaacat ctgactgcat tttccaactg aaatggaata
    41401 ttactacgga gattgcgttg tacatccaga atagtcctaa gaagacatgg tcccaagcgg
    41461 atacttgaca tgtcccccct cttccgggcc catcacaagg gaaacgaaac ccaagatttg
    41521 ctttatccgg tatcaaacgc gagctacgag caaatagaac tccttttagg agtatcaata
    41581 ccgtcacatg aatcgtaaat gcatgaatgt gatgtaccaa aaaatctgcg gttcctaatg
    41641 gaataggtaa caaagctact ttgccaccca ctgccactaa atcaccacca ccccaagtca
    41701 aactggtgct cgctgttgca ccaggggccg ttccaccagg tgctaaagcg tgggtgtttt
    41761 gtatccattg agcaaagaca ggttgtaatt gtatagcggt atctgaaaac atatcttggg
    41821 gacgtcctaa agcgctcatg gtatcattat gaatatacaa accaaaactg tgaaagccta
    41881 gaaatataca tacccagttg agatgtgata tgattgcgtc gcgatgccta aggacacgat
    41941 ctaatagatc gttgtatcga gtagttggat cataatctct taccataaaa atggctgcat
    42001 gcgcagcagc accaacgatg agaaatccac caatccacat gtgatgtgtg aacaatgaca
    42061 attgtgtccc atagtcagta gctagatatg gataaggggg cattgaatac atatgatgag
    42121 ctacaacaat ggttaaagat cctaacatag ctaggttaag agataattga gcatgccatg
    42181 acgttgttag gatctcatat agccctttat gaccctggcc tgtaaatgga cctttatgag
    42241 cttctaaaat ctcttttaga ccatgaccaa tgccccagtt ggtcctatac atgtgacccg
    42301 ctatcaggaa aagaattgca atagctagat gatggtgtgc aatatcggtc agccatagac
    42361 ccccagttac tggatctaat cctccacgaa aagtaagaaa ttccgcatat tttgaccaat
    42421 tcaaggtaaa aaatggggtt gctccttcgg caaaactggg ataaagttga gccaaaagat
    42481 cccgattcaa gataaattca tgaggaagtg ggatctcttt aggatctact ccggcgttta
    42541 gaaattggtt aatcggtaaa gatacatgta cttgatgtcc cgcccaagaa agggacccaa
    42601 gccctagtag ccctgctaaa tggtgattca acatagattc tacatcctga aaccaagcca
    42661 attttggagc agctttgtga taatggaacc aaccagcaaa aagcattaag gctgcaaaga
    42721 tcaatgcgcc aattgcggta caatagagtt gtaattcact agttattcca gacgctcgcc
    42781 aaatctgaaa aaaaccagag gttatttgta ttcctcggaa acccccgccc acgtcaccgt
    42841 tcaatatttc ttggcccacg attggccaaa ccacctgggc actaggtcca atgtgagtag
    42901 gatcgcttag ccaggcttca taattggaaa aacgagcacc gtggaaatac atgccactca
    42961 gccaaagaaa aatgatggag agttgtccga aatgggcact aaataccttt cgagagatct
    43021 cttccaaatc actggtatgg ctatcgaagt cgtgagcatc agcatgtaag ttccagatcc
    43081 aagtggtagt atcaggtccc ttagctattg ttcttgaaaa atgacccggt ctggcccatt
    43141 cctcgaaaga agtttttatg ggatccctat ctaccaaaat ttttacttct ggttccggcg
    43201 aacgaataat cattgagtcc tcctctttcc ggacaacaca tacaaagaaa cccgccaaca
    43261 gttagtcaag tcattagtga acctatgaga gatgcttata attagtcttt ttctcgtcta
    43321 cttctatctc ccatctattt attttcttta gttattcact agagcaatta tgatctggaa
    43381 gtcgatccag ggcaagtgtt cggatctatt atgacatatc catgaggtgc tcaacggacc
    43441 ttattaatct tttttagttt tagaaaaccc tttcccggtg tcaaaaacca atttttttac
    43501 atagtgtatt catatctcaa ttagaaatcc ctaaacggag ctactttctg tcttacatag
    43561 aacatattac tttattcaaa attccaaata acgtgagcag tcattagtca ttagtcatta
    43621 ctaagataag agacattcca ggatctatat ctataatatt tggtcattcg agggtcactt
    43681 ttattagttt taatagaata ggagaaaaaa aaaaaatgaa ttctctaccg tatctatgta
    43741 ttctttctcc ctacgaaata ccagacgaaa tagaacggcc ttagaaaaga tataatgaaa
    43801 ttctttgatt gggtcttccc agaaaaaggg tcttattatt aaaaacggat gaggccaaca
    43861 aacaattaat tataactata acaaaaaaat agatatataa attctaacga aataaataaa
    43921 cagagagttc ttattcgaaa cgccccgtga tcttcaacca attctgcgct tcaatataat
    43981 taccaggagt gagcgcgata gcttgtttcc aatactcggc ggcttgattg aaccaagcct
    44041 ccgcaatttc agaatctccc tgtcgaatgg cctgttctcc tcggttggaa taggcgggtc
    44101 aattcctttc cttagaaccg tacttgagag tttcccacct catacggctc ggcaatcaat
    44161 ttttttgtgt ccccgttttt taatcgacta tatcgaattg aatgagattt cttatcctaa
    44221 ccaaaagagg ttaatttcat gagcatgagt ttcaaacttg acttttgatt aaattaataa
    44281 tccgctttca ttttatcttt tctcccaccg tcagaagaat aacataaaag aaaagcattt
    44341 ctactatcgt tagaattttc tgaaaggtat ctatctcggt ttcgtctaaa aatttatata
    44401 gaatctttga aaaagtcttt tcttcctaag aaagaaaaga cttactgtct ttgggatctg
    44461 atgctacacc gctgctcaat accttagggg atccgcttta ttacagaagt tgattcctaa
    44521 tttttatttc atatcatgga cataaataag cagttcttat tgtatcggca tcggccaaaa
    44581 acctcgcgaa ttggtcttta cggtgcttcc tctatcaatt agatccttta tccatagaat
    44641 aaagtatcta ggcatatcta tttcttcata ttttgactct atgaagtttc tttctttgct
    44701 acagctgata aaaatcgttt tttgcacgat gcatatgtag aaagcctatt tttttttcta
    44761 gtatttatta gtgtattcgc tctttcttcc ttctatagta gagatagtcg cacgtaatga
    44821 cagatcacag ccatattatt aaaagcttgg ggtaagaacg ggtttcgttc tagtgcccga
    44881 aaataatatt ctaaagcttt tgtatgctct ccgttacttg tgtggataag gcctatgtta
    44941 tagagtatat agcttcgatc atagggatca atttctagtc gcatagcttc ataataattc
    45001 tgtaaagctt ccgcataatt tccttccgat tgagctgaca tccgttacgg tcgtcattcg
    45061 attcaaagaa ttctccgttc cagaaacgta catgagattt tcatctcata cggctcctcc
    45121 cctatgtgca taatgaaaat aatacatgga atcaaaaaag attgaaatat tctcattatg
    45181 aattcagtgg ggctaacgtt tttacaagaa atctctagcc aacctttctg caaaagatat
    45241 tttcttaaca tcacgcgtgt tgatactggt actagataaa aatgtaaact ccaacaattt
    45301 ctttgttctc aacgcccttt aatttccagg aattaatcac ttcaacagtc ttctatggtt
    45361 ctaagggtat ccaaagtacc aacgagatgg atgtttgtta tcccaaccat tctttttagt
    45421 cccgatccca ataaggaaag gcggtaattt taaacaaagt tttcgtgttg ttgattccta
    45481 ggcgtagcgc ctcttcccct atgcggccta ttggtactag tctagtatgg tagggttggc
    45541 ctgtaatata gaacccatag gtgtaacctt tcgctcaata ctcgaatcaa caattgaagc
    45601 atctgaggct gcattaatcg gggatacacg acagaaggaa ttgttttatc tagaaacttc
    45661 accttcaaca agcgtagatt ttttcaataa tctttttcgt tcttttctat cccgaatctt
    45721 ctgtctttct cctaagaccg aagcggtaaa taaaaaaata atcaaatcac accatctcta
    45781 taataggtaa atgcctcttt ttctcctgaa gttgtcggaa ttattcgtaa taagatattg
    45841 gccacaattg aaaaggtctt atcaataaaa ttttcattta tccgcgatct aggcataggt
    45901 agaaatccat tctataattc ttttcattaa ctctcgtgag aaaacgatcc cacaagtaaa
    45961 ggaattttac agtacgaaat aacataaaag cagactcata tccaattttt tctttttgaa
    46021 gggggtcgat aaaaaataag aaatattaga atccgattcg atttcatcca aatgtagtag
    46081 tataaatgta gtagtataag aatgaaagga actattccga tttgatcaaa gtagaagaat
    46141 caaagaattt atcttgcgga ttaggagaat tcgagaagtt tttctgaaat taagatccaa
    46201 agaagaaaaa aatcgaataa ttcttcaata atccttctat aatgaaaata gaataaccct
    46261 ccattttgtg ttttgtccat agcgggtaga cgcttataca ctatacaatc aaatcgaaaa
    46321 ggatgattta tgaatttgga atagatttac gggttaaggg gttgttgtta agcgacctaa
    46381 aattggaaag aaattttcaa attcttatgg aaattgaatt cgaataaaaa gataattatg
    46441 atcgaaaggt atccatttac catagtccaa caaaatagac cgatcagttg attcgttcca
    46501 attcattgat tgaatccggt aaaaatatca gaaaaaggta ggagcgccgc ctccgtcttg
    46561 gcaaacaaga tatatcttta ttgttattgt ttttaaccgt ttttcaaaaa aagattatat
    46621 tatctttttc tcccagctcc ctggctcgaa gaaaaaatgc tttctttgat gaaaagtttt
    46681 ccatttttat agctagaatg gattcgagtg tctgtaccca tctaacaatc gaatatgaac
    46741 aactcgcaat tcgctcggat tctcggtcat aatcattatg taggagagat ggccgagtgg
    46801 ttcaaggcgt agcattggaa ctgctatgta ggcttttgtt taccgagggt tcgaatccct
    46861 ctctttccgt atcttcaccc aattcaccaa tgcttcagac ctttctttga gatagattct
    46921 caattcctaa tttctgtgat acggaaggaa agaaagaacg ggcagggaat aaggatctgc
    46981 ctactgatct atgatacatg aatgggagaa aaatacaaat ctccggatcc aattccttac
    47041 cttgtgtccc tttacttaac ttaagtgaaa gggaaaaatt gtacgaaccc ttggtttgtt
    47101 attttagtta ggtttaagtc tgacgagaat aatattctac gacaagtaat tcatttattt
    47161 tcaaaccgac ccatttacta tctattattt gattgactaa tcctttatat tggaatgcgt
    47221 gaagagtcaa atgctttggc aattcttcat ggtgggatga atcaagataa ttttgaatca
    47281 gagctctgga ttttttgtca tcccttgctg taataatatc tcggggtttg caacgataac
    47341 ttggtatatc tactatacga ccattaacta aaatatgtct atgattaact aattggcggg
    47401 cttgaggaat agttgaagcc atacccaatc gaaaaaggat gttatctaaa cgcatttcaa
    47461 gtaattgtag taaaactaga cccgttgatc ctttggcttt tccggcgata cgaacatatt
    47521 taagtaattg ccgttctgta agaccataat gaaaacgcaa tttttgtttt tcttctaaac
    47581 gaatacgata ttgagatttt ttcccggagc gcgattggtt tctaagatcg cttccggctc
    47641 caggtctttt actcgttagt cccggtaaag cccccaggcg gcgtattttt ttgaaacgag
    47701 gccctcggta acgtgacata aaaactcctt attttattga aatttcataa acctaaatta
    47761 aaactaaaac tgagctaaat gataaatgaa gcgaaatcca ctgaagtatt gtactacaaa
    47821 gaataatgag atgtatcaat atccacacac ttttttgtat tgtatatata taaatagaaa
    47881 tcaaaagacg gttctttttc ttgatttatt ctgctgaggt ctaacccctc caattatgat
    47941 tcataattag aagctcctac aacataataa atcaatgccc cttggaaaag agggacgaag
    48001 ccctttcaat gttcttttct ttcaaaaaga cattatcaat cattttttaa aatcaaacaa
    48061 atagagaaaa gccggctatc ggaatcgaac cgatgaccat cgcattacaa atgcgatgct
    48121 ctaacctctg agctaagcgg gcttaaataa cggcaatgag atggtgcatg catagaaatt
    48181 tggtaaatta ctagaatctt atctattaac tattcattct tagctattca taaagaaaag
    48241 aatagagaat caaattcaat tcaaaataaa tattgaatat tatagaacat aacgattaaa
    48301 ataacgatta atagaatata gcgatctata gaatttcgat ttctatattt atcaataata
    48361 aatatcttac tcttaattag gtaataagag ttttttgttt tgaattgaaa atcaaatgac
    48421 attagaaatt gtttttttct aacctaattt tattaatata ttcgattcta ttattatata
    48481 gaatagaata tacagaatat tattattcta ctgattctat atatctattt tttctatatc
    48541 tctatttttt ttttctagat atctatttat ctattttgaa ttatcaatcg aatccagtat
    48601 tagcttctta tgatacatta tctaaattat ccattttttt attctaattc taaaaaatga
    48661 tgctttggct ttcgactaaa taattcgatt tgaattcgaa attaataaaa tgattagtta
    48721 taactattat attagaaacg attaattaat atttaattaa tttgaatttt agttattttt
    48781 tgttatgtta tataggatcc gccttagcct taagtaaagg ataagaaaaa aatgaaatta
    48841 aagaaaaaga tgaaatccag ataaatgcaa tgcagataaa tgcaatccat ataactgtaa
    48901 tccagattag aatgagggag tctaatgata catttctccg ttttttgttt tcaacgaaag
    48961 aaaagacgaa aaaaaaaaaa gaatcgaccg ttcgagtatt ctaccggatt gcatgagaaa
    49021 aatgagagta agagaggcat atgttaatgt tatgtaatat atatccatat atattgaatt
    49081 gcggatacag aaaggataga atcatttctg acaagaaatc gaaacacctt tcaatatagg
    49141 aatccgtatc taatgaattc tatgtttcag cgtaaatgaa agaaaaagga gaacggcatc
    49201 gaggtcctaa tctcaaaatg caagggggga tatggcgaaa ttggtagacg ctacggactt
    49261 aattggattg agccttggta tggaaaccta ctaagtgata actttcaaat tcagagaaac
    49321 ccgggaatca aaaatgggca atcctgagcc aaatcctgtt ttacgagaat aaaacaaagc
    49381 aaacaagggt tcagaaagcg aaaaaaggga taggtgcaga gactcaacgg aagctgttct
    49441 aacaaatgga gttgactgcc tttttttggg aaagaaaggc aaattaatcg aatatcgaaa
    49501 ctgcataaag gataagtcta taatacacta tggatacaaa atgaaaaatt atctcaaaaa
    49561 tgacaacctg aagctgtatt tatattaatg aaaaagaaaa caaaagaatt gggattccaa
    49621 gttgaagaat cgaatattca ttgatccaat cattcactcc atagtctggt agattgtttc
    49681 ttttgaagaa ctgattactc agacgagaat aaagatagag tcccattcta catgtcaata
    49741 taaataccgg caacaatgaa atttatagta agaggaaaat ccgtcgactt tagaaatcgt
    49801 gagggttcaa gtccctctat ccccccaaaa agaccgattt gactatttct cctaccctct
    49861 ctttttttta gtggttcaaa atttgttctc tttctcattc attctacctt tttacaaacg
    49921 tatcagagca gaattttttt cttttatcac aatcccaagt ggtgtggtat atatgatata
    49981 cgtacaaatg aacatctttg aacaaagaat cccaattcac aattcatatc attgctcata
    50041 ctgaaactta taaattattc tattcaagaa atctaattcc acgctcaaga cttttaatac
    50101 tttttttatc ttttttaatt gacatagacc ccagtcatct agtaaaataa ggatgatgcg
    50161 ccggtaatgg tcgggatagc tcagctggta gagcagagga ctgaaaatcc tcgtgtcacc
    50221 agttcaaatc tggttcctgg catatatatt gaatttgtag aaatatctct tctacaaatt
    50281 cagtgatatg aatcgatata cataatacat attgattaat cgtatagatc atgatacata
    50341 catacttatt catctagcta ggtatctgga aatggacccc cccctttttt tatagatgag
    50401 taaatagtat ataaatgagt gaaagagtat ataaaaaatg tatatctaat aataataaaa
    50461 gaattaatta gattcttttt cctcttcttt ttgatttgtt catactatgt ctccgcccgt
    50521 tcaaaaagaa tgttaataca ccatacatat tcgaaagggt taaattggtt ggttgaaaga
    50581 cccaagcaaa agtctagtct aggaagttga atgaagggtg ggaatagcct aaattcatct
    50641 ccgatacagt acaaattaga attcgatccc ttttcatttt gtatttttat tttctttttt
    50701 ctgtttcttc cttccctcct atgtgaacct ctagagccca tctaagcgat gtgcgcgata
    50761 caaagttcat gatgcagaac tctttttttt agttcatcct attggcttgg ctcatccaaa
    50821 acaagcatct tacaattttg aaaatctcaa aattgtaatt gtattgtctt ttttttttct
    50881 atttaattta tttagcgcgt tcataataat aatacgaatg cgacttcaat tcctctcttt
    50941 gatctagaaa agaacgtaca aatatttctt gaatatcggg agttgtaaaa atgaagatta
    51001 gtttcttata attcaatgag catcttgtat ttcataaaaa ttgggggcaa tataatcctt
    51061 acgtaagggc catcctatcc aactttcagg cattaagata cgtttaagcc gtggatgatt
    51121 atcataaaag attcccaaca tatcataaga ttcccgttct tgaaaattcg aacttttcca
    51181 aacccagaaa acggacggaa ttttaggatt attccttgga gcaaatactt ttatgcatat
    51241 ttcttccggt tgatctaccc catactctat tcttgtaaga tgatacacac tggctaacag
    51301 tccgcccggt gctacatcat aggcacattg ggaacgtaga taattgtaac catatacata
    51361 taaaatgaca gcaacggaat gccaatcctc cggctttatt tgtaaagttt ctattccttg
    51421 gtaatcgaag cccaaagatc tatgaattag cccgtgtttg actagccaag cagacaaacg
    51481 accctgcatc tttttttctc tcccacattt tgatttctat aaatatttca catttacgat
    51541 gaaatttttt catttatgaa gattaattcg ctctttcttt ttctgtacaa aaaaatactt
    51601 cctaattaag gaattcgggg gaagatactg aacttttgta tttgaaaaat gtttcagttt
    51661 caggagggat ttcggacatc gatggtggtt gatagagtaa tccttgatca taatttccag
    51721 tatcagtact gcctacaaca cgaaacttgt gattggtagt aaaagtaaac gaccgattct
    51781 cctgttgcaa gcgaattcgc tcttcataga tttctcgaga tattttctta cgaagttttg
    51841 ttatggcatc tataactgcc tctggtttag gcggacagcc cggcaaataa acatccacag
    51901 gaattagctt atcgactccc cgaacagtac tataagaatc ggtactgaac atcccccccg
    51961 taatcgtaca tgcccccata gcaataacat attttggttc aggcatttgt tcatataatc
    52021 tcactaaaga aggagccatt ttcattgtta ctgtgccggc tgttaaaatt aggtctgcct
    52081 gtctaggact cgatcttggt accagtccat aacggtcaaa atcgaaccgt gagcctatta
    52141 atgaagcaaa ttcaatgaag caacaactgg taccataaag aagcggccat aaactggaga
    52201 gtcttgacca atttgaaaga tcatttgatg tagttgaaat aactgaattg ggggttgttc
    52261 gatcaagtaa ggaaaactca atggaattca taattgtctc aatgttcttt tttttttttt
    52321 tacttttttg gttattgtct caatattccg aaactaagac cactccaacg ctccttttcg
    52381 ccacgcataa actgaaccaa caattaggat aagcataaaa atgaaagctt ctataaatac
    52441 ggatatcccc aatacatcaa aactcattgc ccatggataa agaaaaaccg tttcaacatc
    52501 aaaaacaaca aaaactagag caaacatata ataacggatt cgaaattgta accaagcatc
    52561 gcccattggt tctatacccg attcataact agaaagcttc tctggtcctt tgctaatcgg
    52621 ggctaaaact gcggaaatta aaaatgccaa aatcggaata acgtttgata ttattagaaa
    52681 tgcccagaaa atatcatatt tgtaaagcag aaacatagac gaactccttt gaatgtgaaa
    52741 aatataccga atttgtcgat tcgaattgga attcattgtc aagtcatcgg taacaggtta
    52801 gtcaaaacca aaatgcattt ttgtcgaacc acacagtttc acttgtttgc tgtgatgtct
    52861 cgtttctcga ttgtactcct attttcatta cacttccttc gattttattt cagtatagta
    52921 taaatctctt atacaaacaa aacaaataaa actctcttgc tttcacctcg tttcggcctt
    52981 ttagaaaaaa aaaaaattcc aaatagaatt ctcattttga tttcgaattt tttaatattt
    53041 gaattcgaaa tgcaatcgat tttgattcta ttttctatat atattttgtt ttctgtttat
    53101 gaaaagatct tcgtttttca aacgcggacg tgtcgacaaa tacagtaatc cgttcctata
    53161 tccatgtgac ttactattcg atttgagtgg ggttaggttg gagttttcat ttttaaccgg
    53221 attcatgtca tgattttgcc tcctttactg tccacaatca aagagttagt gagacttctt
    53281 ttccttggta tacccactca tttttggtga atttttggag gcaaaatcat atggaattca
    53341 catacgaaaa aaatgaatta ctaggtttct ttatccgaga ttcgaaaaaa aaaataacga
    53401 ttgaaacggg cttttgtttt ccgttttatg ttctgctctg aacgagtccc ccataagcaa
    53461 gcttatggga atgattttat ttcgatgaac caagcaacca cgagcgaccg gttacaaaca
    53521 acaaaaaata cagtaattga gtaaatgaaa actatagaac tttttgtatt tcaatttgga
    53581 ttattatatt attatagggc tatacggact cgaaccgtag accttctcgg taaaagagat
    53641 cgaactgatt cttatcaaaa tgattcgaac tctttcaaag acccaacatg catttttttt
    53701 tgcattgggc tctttcatta actgctagaa atatcagtta gtctaccata tttttttttc
    53761 ttgacagaaa aataaggaaa tggctccacg tgctcggatt cattatttgg attgtgatat
    53821 aggagcacta ccaaagtgtt tcaaagaaag gttatcttga cgtaggtttg cttctggcct
    53881 agattaacct aagttaaatg gagtctctat catcctgatt aaagaatcaa ataggaaact
    53941 tcatacgcct taaggttcat aggacaaaaa gagaattttt gaggtcctta tactcattat
    54001 gcctagcatt gaatagacta ggtattcacc ttatcaatat ctcaaatcaa tgatggattc
    54061 catttggttc ctaaatggga acctgaatcg aaccgaacca tttgtcaggc tattgttctc
    54121 ttgttttgtt ccctaaaaat cctggagtca gacattgatt tctcaaaaag atcaattctt
    54181 tgattgcatg atggactctt ctgaaaaaca ttggcgcacg tgtaaacgag gtgctctacc
    54241 taactgagct atagcccttg tgcttgtgat acatatttta tcatattatg gagataattt
    54301 cttgtcaaga tgaatatccc atgatccaac atcgtatctc tttgatcttt ttgattggta
    54361 ttgcttcgaa gtcttattgg atttataatc catcaatggg aggggtcttt tttttttctc
    54421 cttataatga taaatgacct acttaactca gtggttagag tattgctttc atacggcagg
    54481 agtcattggt tcaaatccaa tagtaggtag aacttattag ataccatggt caatggtatc
    54541 taataagttt ttctacttac tgattttgta tcttttctat cctattcgat ttgattttcg
    54601 aattgaaact aaaacttttt tccttacatc agaatccgat tccccttgat tgtatttgat
    54661 tggattcaat cggaagaatc catatgtgta taaacacaaa ttcttttgat taggattatt
    54721 cgattcgggc gcaccgacta gttacgaaat cacattgaga acctctactc gtgtcctagc
    54781 tcgtctgaga gctagatttg cctcaattgt ttgtctctta ctttcagctt tcctcaagcc
    54841 ggcttccgct atttcaagag tttgctgagc ttcttgggga tcaatgtcac tactcttctc
    54901 cgcatcattt actaaaacgg tgatctcatt attacctatt ctagcaaaac cgcccatcag
    54961 agccatcgtt aaccattggt cattaaagcg tattctcaaa atacctatat ctacagctgt
    55021 ggcaataggc gcgtgatttg gtaatacgcc aatttgtcca ctattagtag ataaaatgat
    55081 ttctttcact tcggaatccc aaacaattcg attaggggtc agtacacaaa gatttaaggt
    55141 catttcttca aattgttctc catttctaag tttgtagcct tcgcagtaac ttcatcgatg
    55201 ttacctacta aataaaaggc ctgttcagga agaccatcta attctccgga cagaatcaat
    55261 ttaaagcccc taattgtttc tgctagacca acatatttcc ccggagaacc ggtaaatact
    55321 tctgctacga aaaaaggttg tgataagaaa cgctcaattt tgcgggctct tgctacggtt
    55381 aaacggtcct cttcggataa ttcatccaac ccaaggatag ctataatgtc ctgaagttct
    55441 ttgtaacgtt gtaaagtttg cttaactctt tgcgcagttt cataatgttc ctcaccaacg
    55501 atccgaggtt ggagcatagt tgacgtcgaa tctaaaggat ctactgcggg atagatacct
    55561 ttggcggcta atcctcttga tagtacggta gtcgcatcta aatgtgcaaa tgtcgtggca
    55621 ggagcggggt cggtcaaatc gtccgcaggt acataaacgg cttgaatgga agttatggac
    55681 ccctccttgg tagacgtaat tctttcttgt aaagaaccca tttcggtact aagggtaggt
    55741 tgataaccca cagcggaagg cattctaccc aataaagcgg atacctcgga tcccgcttgg
    55801 acgaaacgga aaatattgtc gataaataga agtacgtctt gttcattaac atctcggaaa
    55861 tattccgcca tagttagggc agtcaaacca actctcatac gagctcccgg cggttcattc
    55921 atctgaccgt agactagagc cacctttgat tccgcaaggt tttgttcatt aattactcca
    55981 gattctttca tttccatgta aagatcattt ccttcacgag tacgttcacc gactccgcca
    56041 aatacggata cacccccatg agctttggca atgttgttga tcaattccat aatgagtact
    56101 gttttaccca ctccagctcc cccgaatagt ccgatttttc ctccccgacg ataaggagct
    56161 aaaagatcta ctaccttaat tcctgtttca aaaatagata attttgtatc taactgtata
    56221 aaggcaggcg cagatttatg aataggagat gttgtgcgag tatctacagg acctaaatta
    56281 tcaacaggct cgccaagcac gttgaaaatt cgtcctagag tcgctccgcc aactggaacg
    56341 cttagaggag ctcccgtgtc aatcacttca attcctctca ttagaccatc tgtagcactc
    56401 atggctacag ctctaactcg attattccct aataattgct gtacctcgca agtcacatta
    56461 attggttgac cgacagtatc tcgaccctta actatcagag cgttgtaaat attaggcatc
    56521 tcccctgggg gaaaggctac atccagtacc ggaccaataa tttgagcaat acgtcccagg
    56581 tttttttttt caagtgcgga acccccagga ccagaagtag taggatttat tctcataata
    56641 ataataaagt gaaatatatc aatttttttt acgaaattta tcaaatccaa aaagaaaatc
    56701 ttcgatagca agttgatcgg ttaattcaat aagaaatggg ggttagcact cgattttgtt
    56761 ggtagcgtcc aaccgaatgc aattcaattg tttatttatg gaatttcaat gaagaaattt
    56821 taaagttcaa acaacccatt ttcaaaatct caagtggatg aataaaattc ttgagaaagt
    56881 atttgatttc tctatcatta ccagccatat tatctacgga attcgaacct gaaccttttt
    56941 tttgattcat tatttcttgt cccttatttc ttattcttat tttagcatat ccatttatgt
    57001 ctagtctatt ctttttttat accccccttt ttattttatg gatgaattcc gcatattttc
    57061 ttttcacatc taggatttac atatacaacg tatattcctg tcaacagtca atttcttatt
    57121 atttagatat tttgattgaa aaaaaagtaa gggattcaaa actttaaaaa catggattgg
    57181 cttgcgccag acatatgaaa gagtatacaa taatgatgta tttggtgaat caaataccac
    57241 ggtctactaa aaaaaataag gagacgttct gattagttga taatattaaa tgaaattttt
    57301 gtgaaagatt cctgtgaaag ggtttcatta actcctaatt tatgtcgagt agaccttgtt
    57361 gctgcgagaa ttcttaattc atgagttgta gggagggact tatgtcacca caaacagaga
    57421 ctaaagcaag tgttggattc aaagccggtg ttaaagatta taaattgact tattatactc
    57481 ctgagtatgt aaccaaagat actgatatct tggcagcatt ccgagtaact cctcaacccg
    57541 gggttccgcc cgaggaagcc ggggccgcgg tagctgcgga atcttctact ggtacatgga
    57601 caactgtgtg gaccgatggg cttaccagcc ttgatcgtta taaaggacga tgctacaaca
    57661 ttgagcccgt tgctggagaa gaaaatcaat atatatgtta tgtagcttac cctttagacc
    57721 tttttgaaga gggttctgtt actaacatgt ttacttccat tgtgggtaat gtatttgggt
    57781 ttaaagccct gcgcgctcta cgtctagagg atctacgaat ccctcccgcg tattcgaaaa
    57841 ctttccaagg cccccctcat ggcatccaag ttgagagaga taaattgaac aagtatgggc
    57901 gccccctatt gggatgtact attaaaccta aattgggatt atccgctaag aactacggta
    57961 gagcagttta tgaatgtcta cgtggtggac ttgactttac caaagatgat gagaacgtaa
    58021 actcccaacc atttatgcgt tggagagacc gtttcttgtt ttgtgcagaa gctatttata
    58081 aatcgcaggc agaaactggt gaaatcaaag gtcattactt gaatgctact gcaggtacat
    58141 gggaagagat gataaaaagg gcggtatttg ccagagagtt gggagttcct atcgtaatgc
    58201 atgactactt aacaggggga ttcaccgcaa atactagctt ggctcattat tgccgagata
    58261 atggtctact tcttcacatc catcgtgcaa tgcatgcagt tattgataga cagaagaatc
    58321 atggtataca ctttcgtgta ctagctaaag ctttgcgtat gtcaggtgga gatcatattc
    58381 acgcaggtac agtagtaggt aaacttgaag gagaaagaga cataactttg ggctttgttg
    58441 atttactacg tgatgatttt attgaaaaag accgaagccg cggtatttat ttcactcaag
    58501 attgggtctc tttaccaggt gttctgcccg tggcttcagg gggtattcac gtttggcata
    58561 tgcctgcttt gaccgagatc tttggggacg attccgtact gcaattcggt ggaggaactt
    58621 taggacaccc ttggggaaat gcgccaggcg ccgtagctaa tcgagtagct ctagaagcat
    58681 gtgtacaagc tcgtaatgaa ggacgcgatc ttgctcgcga gggtaatgaa attatccgtg
    58741 aggctagcaa atggagtgct gaattggctg ctgcttgtga agtatggaag gagatcaaat
    58801 ttgaatttga agcaatggat actttgtaat ccagtgatta acgtttggtt tattagttga
    58861 attgcaatta aactcggccc aatcttttac taaaaggatt gagccgaacc caacgaattt
    58921 attgtataga tttttgatac tacatattta tctagatata taagatctga aatacaaaat
    58981 agaagactaa acacaactct ttctattgtt gtgttgggtc cacaatgaat cctatgggcc
    59041 cttaggattg gtgtattctt ttcgatcccg tagtttcgtc atggatcgag ccaagtatca
    59101 caacttcttc tacccatcct gtatatcgtc cttttcgttc cgtgttggaa tataaactta
    59161 ttatattagt agatagtaga cgggatttta cgaaaaaagc tcttcatatt cataggagag
    59221 aacaaatatt tattttttca atgccaattt tacacaatat ggggacaacc actatttata
    59281 attgaaaaag atcgtataga gtgaagcgat actccggggt ctaacaaaag agaatgattt
    59341 ctttcaattg actattcatc tattgtattt tcatctaaat aggggcaaga aagtgctatg
    59401 gaaaaatggt ggttcaattc gatgggggag ttcgaataca ggtgtgggct aagtaaatca
    59461 atcgatagtc tgggtcctat taaaaataaa aataccagtg taagtgaggg cccggttaga
    59521 aatgataaag ataaaaacat tcatagttgg ggtgatagtt ctagttacag caatgttcat
    59581 catttagtta gcgttaggga cattcggaat ttcatctctg atgacacctt ttttgttagg
    59641 gatagtaata gggacagtta ttccatatat tttgatattg aaaatcaaat tttagagatt
    59701 aacaatgatc attcttttct gagtgaacta gaaagttttt tttatcgttt tcgtaattat
    59761 tattatagga ataatggatc taaaagtgac gatcccgact atgatccttc catctataat
    59821 actaaatcga gttggaataa tcacattaat aatttcgttg actcttatct tcagtctcaa
    59881 atctgtattg atagtcacat tttaagtagt agtaacaatt acagcgacag ttacatttat
    59941 aattacattt gtggtgaaag tagaaatagt agtgaaagca aaagttcaaa tataaaaact
    60001 agtacgaatg gtagtgattt aactataaga aaaagttcga ataatctcga tgtaactcaa
    60061 aaatacaggc atttgtgggt tcaatgtgaa aattgttatg gattaaatta taagaaattt
    60121 ttgaagtcaa aaatgaatat ttgtgaacaa tgcgaatatt atttgaaaat aagtagttca
    60181 gatagaatcg aactttcggt tgatccaggt acttgggatc cgatggatga cggcatggtt
    60241 tctctggatc ccattgaatt tcattcagaa gaggaacctt ataaagatcg tattgattct
    60301 tatcaaaaaa aaacaggatt aacagaggct gttcaaacag gtacaggtca actaaacggg
    60361 attcccgtcg caattggggt tatggatttt cagtttatgg ggggtagtat gggatccgta
    60421 gtaggcgaga aaatcacccg tttgatcgag tatgctacca ataaactttt acctcttatt
    60481 ctagtgtgtg cttccggagg ggcacgcatg caagaaggaa gtttgagctt gatgcaaatg
    60541 gctaaaatat cttctgcttt atatgattat caatcaaata aaaagttatt ctatgtatca
    60601 attcttacat ctcctactac tggtggagta acagctagtt ttggtatgtt gggggatatc
    60661 attattgccg aacccaatgc ctatattgca tttgcgggta aaagagtaat tgaacaaaca
    60721 ttgaataaga cagtacctga aggttcacaa gcggctgaat atttattcca taagggctta
    60781 ttcgatccaa tcgtaccacg taacccttta aaaggtgttc tgagtgagct atttcagctc
    60841 cacgcctttt ttcctttcaa taaaaattca atcaagtaga gtcaagtaga gtcttgagtt
    60901 caactttttt ttgtggcgaa caactagtta gttagtttat cagaatcaaa ataaaaaaac
    60961 cgaaaaaatg aatttttatt tggtgacata agctttaatt gtagaaagaa tcatgcggat
    61021 aattgttgtt ttttaccgat attgctgatt agcaatatcg gtaaaaaaac aacaacacaa
    61081 acagcgagtt cttccttcga attaggaggc aaggcaaata aaacgaattt cgtgttctgt
    61141 tcgcctcttc tatatgtata tatttcaaat atagaaaata tagaatcttg catctttcta
    61201 tatctcccaa gaagtcccct ttttataaga attcctgctc ttgggtcgga ttctaacgaa
    61261 tctttcagag atttttaaat ttttaagaga ctcttttttt attaaaaaag aaattagaag
    61321 aagaagataa gaacaatata agaataaaaa taaaagaagt aagaataata aagaaagtgg
    61381 attatcatac atacatctat ttcatgtaga aagatgaata agtccgttta tttagttcga
    61441 cattgcttgc acttattcta tatactcact tcgatatact tagtatacta atatacgaat
    61501 tataatatga attataatta ttataagata tccttataac aataacaggt acaaatatta
    61561 aatcgaggta ccccattcta tgacaattct caacaactta ccctcccttt ttgtgccttt
    61621 agtgggccta gtatttccgg caattgcaat ggcctcttta tctcttcatg ttcaaaaaaa
    61681 aaagattttt taaatctgat gtggtcaaat ctcatctagt tttttttttt tcaagactta
    61741 gcgaacaagg atatccattt agtagaatat tgtataagaa taacgggtgg ctttctccga
    61801 acataaatga aaaagatctt atacatgcgt aaacatgata tatggacaga cgaattctag
    61861 caattaaaaa aaaaataggc tgggatccga actcatgtct gaaattaaag taaatctatc
    61921 catatgtatg tagctattga tagggaatca tatgaagggg atgcttttat tttattatat
    61981 ctaaccaatt cgattaatta ctactaaaag ttcacatcag aatagtacta gttgatgaga
    62041 gttacttcgg aaaaaaaagt aaagtgaaat tttttttttg ttattccata aaatgcaact
    62101 ggatctacta tgtatgagtt ggcgatcaga atatatatgg atagaattta tagcaggatc
    62161 tcgcaaaaca agtaatttct gctgggcgtt tatccttttt ttaggttcat taggattctt
    62221 attggttgga atttctagtt atcttgataa gaatttgata tccttctttc cgtctcaaca
    62281 aatccttttt ttcccacaag ggatcgtaat gtctttctat gggatcgcgg gtctctttat
    62341 tagttcctat ttgtggtgca caattacatg gaatgtaggt agcggttatg atcgatttga
    62401 tagaaaagaa ggaatagtgt gcatttttcg ttggggattt cctggaaaaa atcgccgcat
    62461 ctttttacga ttccttatga aagatattca gtccatcaga atagaagtaa aagagggtat
    62521 ttatgctcgt cgtgtccttt atatggaaat cagaggcctg ggagacgttc ccttgactcg
    62581 tactgatgag aatttgactc cacgggaaat tgagcaaaag gctgcggaat tggcctattt
    62641 cttgcgtgta ccaattgaag tattttgaaa aaagaaactg caaaaaaatg ctttctcagc
    62701 aagaggaaaa cccctaagaa tcctcttttt tctataagca taacttactt aattaaagtt
    62761 tcttcagaac gcctcgtggg gcaaaagcaa ggcaaacgtg tacgtggcgt tcataatata
    62821 aaacgaaacc ttttttgttt ttgtctgtca attttttttt tcgaaatatt tgatattttc
    62881 ttttttaata atttgatatt ttctttttta ataaacaggg agttctttca tttcgaaatc
    62941 cgaaaaatat tcattattgg aatctttatt tgaatctttc gggcattcat caaagaggag
    63001 taattacttc gaatatttga tcaattaaga tatctggaaa caatctattt ttttattatt
    63061 tcttcatttg aattcgaatt cgaagtggat tcttcttcta tttctgtatt ttttctacac
    63121 tagattcaag gactaacctc tgaatcacaa ctaaaaaatg ggggctcgat taataaatta
    63181 ataattaata ggcgcgatac cttataatag aacttatgct tgatagaaat attagatcgc
    63241 atagagtcaa cgaatgaggt gacaattcac agatgaaaaa atgacaaaaa agagcgcatc
    63301 tattcccctt cgatatcttt catttatagt atttgtagtc tttttgcccc ggtggatcac
    63361 tctctcattt aataaaagtc tagaatcttg ggttactaat tggtggaata ctaggcaatc
    63421 cgaaactttt ttgaacgata ttcaagaaaa gagtattcta gaaaaattca tagaattaga
    63481 ggagctattt ctcttggatg aaatggtaaa ggaattcccg gaaagacatc tacaaaagtt
    63541 tcgtatgggg ctccacaaag aaacaatcca attgatcaag atacacgatg aggagcatat
    63601 ccatacaatt ttgcacttct cgacaaatct aatctgtttc gttattctaa gtgcttattc
    63661 tattctgggt aatgaagaac ttgtttttct taattcttgg gttcaagaat tcctatataa
    63721 tttaagtgac acaataaaag ccttttccat tcttttagta accgatttat gtatcggatt
    63781 ccattcgccc cacggttggg aactaatgat tggctatgtc tataacgatt ttggattttt
    63841 tcataatgat caaattatat ctggtcttgt ttccactttt ccagtcattc tagatacaat
    63901 tttcaaatat tggattttcc tttatttaaa tcgtgtatct ccgtcacttg tagtgattta
    63961 tcattcaatg aatgactgaa aaacgagtca attagaatgt ttcttacttt gtacctaagc
    64021 aaagcattcc aggtcgtact taccttactc tttctaccca ttcagaggat tcctcctata
    64081 ttccagtaaa attatttcag taaatagcaa aatcgtggat agggaactat actagcgacc
    64141 tacccaattt tattgtagaa attttcggga tcaacgattg gaccatgcaa attagaaata
    64201 ctttttcttc gataaaggaa gagattactc gattcatttc cgtatcactc atgatatata
    64261 taataactcg ggcctccatt tcaaatgcat atcccatttt tgcgcagcag ggttttgaaa
    64321 atccacgaga agccactggt cgtattgtat gcgccaattg ccatttagct aataaacctg
    64381 tggatattga ggttccgcaa gcggtacttc ctgatactgt gtttgaagca gttgttagaa
    64441 ttccttatga tatgcaactg aaacaagttc ttgctaatgg taaaaagggg gggttgaatg
    64501 taggggccgt tcttatttta ccggaagggt ttgaattagc ccccctcagt cgtatttctg
    64561 ccgagatgaa agaaaagata ggcaatctat cttttcagaa ttacggcccc actaaaaaaa
    64621 atattcttgt gatagggcct gttcctggta agaaatatag tgaaatcacc tttcctattc
    64681 tttccccgga tcccgcgact aataaagatg ttcacttctt aaaataccca atatacgtag
    64741 gtggtaacag gggaaggggc cagatttatc ccgacgggac aaaaagtaac aatacggttt
    64801 ataatgctac agcagcgggt atagtaagca aaatcatacg aaaagaaaaa ggggggtacg
    64861 aaataaccat aacggatgca ttggatggac gccaagtggt tgatattatc cctccaggac
    64921 cagaacttcg tgtttcagag ggcgaatcta tcaaacttga tcaaccatta acaagtaatc
    64981 ctaatgtggg tggatttggt cagggagatg cagaaatagt acttcaagat ccactacgtg
    65041 tccaaggcct tttgttcttt ttagcatctg ttgttttggc acaaatcttt ttagttctta
    65101 aaaagaaaca gtttgagaag gttcaattgt ccgaaatgaa tttctagatc cgaaaattta
    65161 tcaacatccg gtttgtaaaa agaacaaaat ttttgttcgc aattccaatt atgttatgta
    65221 tgagcaaaaa aattatgaaa agtcttttgc ttgtttatat tctttttcga caaaatgtcg
    65281 gtaatttctt gtactgcact cctaaatcat agtatatatt gtgaagaagg ctattttact
    65341 ttacccctcc tttgttttgt caatccaagt gggaggggtt atcacgattg tctgattaaa
    65401 atattttaga atgtgtcagt agttttctat tctaatcgaa tcaaattcga ttagaactag
    65461 atactaagca taagataagt aagcggagaa tataaagaaa gcaaggataa ataagggaaa
    65521 caagggaatc aaaaaggtat tattcgtcgt cctagtcttc gacatcagaa aggggatttt
    65581 ccacatccct ttctggtgtc gaaatcataa tggttcttga ttccattcgt caaagattcc
    65641 tattcttagt ttcgattttt ccaggtttat cagaactttt tttttgttta tttcttatgt
    65701 atacatataa ttaagtaatg aaaaaaaaaa gaaatgaagt tttttgaagc atcggaaaaa
    65761 gtgatccatt ttctcattta tacgaacaaa acaaaatatt atgattatta agaactcaac
    65821 gggacactac ccctcgaatc agacaaagaa agaagttata ggccccgttg agttcttacg
    65881 ctttgatgtc tataacgctg ttcatccgct tactacaggg acgaacccaa tccggaatat
    65941 gaaccataaa agaaaatgcc tattaaaccg atcacaggaa taccagttac agtacctatt
    66001 atccaaagag gaatccttcc agtagtatcg gccatttatc ccacttccct ccacatttta
    66061 tcaagtggtc gtgctagaga cataaacagt catagataat tataagatta agatgcgatc
    66121 cttccgactg ggataagata atccctacta tttttttatt attctactat tctcttttct
    66181 tctcttaatt gttttcttct cttaattgaa gaaataattg gaaaataaaa cagcaagtac
    66241 aaaaatgagt aataaccccc agtagaggct ggtacgattc aattcaacat tttgttcgtt
    66301 cgggtttgat tgtgtcatag ctctctaatt cggattaggt ttatcgttgg atgaactgca
    66361 ttgctgatat tgaccctaaa aaaaaaacgg taggtacagc tagtccgtga acagccaacc
    66421 atcgcactgt aaaaattgga taggttcgat ctatggtcat tgggtcctcc taaaaagatc
    66481 tactaaattc atcgagttgt tccaaagaat caaaacggcc ggttattaat ggaattcctt
    66541 gtcggctctc tgtaaaatac tcgtttggac gagggcttcc aaacacatcg taagctaaac
    66601 ccgtgctcac aaataaccaa cccgcaatga atagggaagg tatagtaatg ctatgaatga
    66661 cccagtatcg aatactggta ataatatcag caaaagaacg ttctcctgtg cttccagaca
    66721 tgctgagctc cacatattct tgtacagtca aaggggtatc gattccgtaa aagataagat
    66781 cagtaaatgg aaattcactg aattgcaatc tttgtgagat cgtcaatata gtaccgaggg
    66841 tacttttaga atctaccgaa tcagtatagc tatccttctt ctgacacagc aacgcaattt
    66901 caatcaatat cgaaatgcag tgctagaaaa tttcgttctt cttttcttct tgctggtcga
    66961 tgtataacta ggtaccattc ataggtgtcg aagaggtttt ttattttaat ccccctcttt
    67021 ttttttaaag aaattggtta gtcgtccaga aacaagtaac aaggattcga tacaataaaa
    67081 aagaaaaaat aaaatgaaaa tagaaaatcg aacggattcc ccaattttgt tccatattga
    67141 tttcaaaaaa ggtttcgttt ttgaaatgaa gttacatgac actgttttta ttagtatttt
    67201 gaatattagg ttactcaaga gttgcccaac gaatctgttg attctgaatc ttttgaggtg
    67261 tcgatgtcaa agatgatgaa tttatttctt tttctacccc taatcacttt atttttttta
    67321 gtaccttcta gaataattga tgaatcaaaa actttcaatt gaactgagtc tttcaattgg
    67381 tataatattt ttgcgtatcc tcgtatcttt caaaagtgga aacttaggaa agtgctttct
    67441 aaacatatgt ataaaaagaa cagatttcct ttagctcctc catgcctact ataactagtt
    67501 atttcggttt tttactagcg gctttaactc taacctcggc tctatttatt ggtctgagta
    67561 agataggact tatttgaaat taattgaatg aataattgaa taattcataa aaagaaatcc
    67621 ttctgtggta ttccatatat ttggtagttc cttaccgtgt taattcccaa ttattgggaa
    67681 ttgagattcc taagcaatac gaattaatag taatatttcg ggatagatat tacctcccct
    67741 tttccctttt caaataaatt aaattgaaat gattgaagtt tttctatttg gaattgtctt
    67801 aggtctaatt cctattactt tggctggatt attcgtaacc gcatatttac aatacaggcg
    67861 tggtgatcag ttggaccttt gattaatatt aattcacatc tcttttttta actgacctcc
    67921 tcctttcttt aatttcattt tttttggggg gtcaaaggtc aaattcagat tgctgtattt
    67981 catatttcag ttcagtggaa ttttcgatct aacaagacaa gagcagaatc acgctctgta
    68041 ggatttgaac ctacgacatt gggttttgga gacccacgtt ctaccgaact gaactaagag
    68101 cgctttctta ccacaacgga aaagactgta aagaagggga ttcttttttt tatatagtat
    68161 agaaccccaa aaaaaatttc aaccccaata aatacttctt gcatatgtat actatcataa
    68221 aattgaaaat tatgtattat gtatgtccaa attgaatcgc tctaaaatgt atctcaggtt
    68281 actgcttcga ggagcaataa taggtaggga tgacaggatt tgaacccgtg acattttgta
    68341 cccaaaacaa acgcgctacc aagctgcgct acatcccttt taactggtct acagtatcat
    68401 tgtagaaaat cccggtcttg ttttccacat ccttatttta tttccatttc cttcctttct
    68461 atgcaaaatg tatcttgcta tttcttcctc ttggtctcat atcatataac atataataat
    68521 aaattaatat ttttctcggg aattctcagg cgcaaaggga cctgtttttt tgctttaaga
    68581 aaaagaaaat attctctacc gaatcattgc gcatgtcaag ttgaattggg gattccacac
    68641 acaaatacaa aaatacaagt ggtctttaaa tatatataca tctcttacca taatgtatta
    68701 caatatggaa tataaaaaaa agaaggagga ttctcaatgc gagattttaa aacatatctt
    68761 tccgtggcac cggtactaag tactctctgg ttcgggtctt tagcaggttt attgatagaa
    68821 atcaatcgtt tcttcccaga tgcgttgaca tttccttttt tttcattcta gttattgata
    68881 tggaaagggg tgaagaagat tagagataga gtcaaatatt tgtgactaat ctctctttcc
    68941 cgtctttttt ttttttcgaa ttagatagat tgaatacggg ggtaaagaga aagaaaaaag
    69001 tggattcaac ctcagttaaa ttcgggttaa ggctccaatt aaattaagaa taaaattaat
    69061 aatagagtta aaagaaaaca aaagggaaat gtgactagaa taagagtatc atgcaataca
    69121 agatacttaa atgaaatact gtactgcgat tagaaatcgc tttcgaaatt gttgtattac
    69181 ttattattta ctatattaat tgcaacaaaa tctttatttc ataatttgat tttgagttgt
    69241 tagccacttc tattttttcg tcccttttcc tttcttctta tttgcgtcgg atcgggaaat
    69301 agaaacgttg ggtgaatcaa aaacccaaag gaggttcatg gccaagggta aagacgttcg
    69361 agtaagggtt attttggaat gtaccggttg tgttcgaaac ggtcttaata aggaatcaac
    69421 gggtatttcc agatatatta ctcaaaagaa tcgacacaat acacctagtc gattggagtt
    69481 gagaaaattc tgtccgtatt gtttcaaaca tacaattcat ggggagataa agaaatagat
    69541 atagatcgaa ccgagtgctt gggtgtcacc ctttcaagga acatgaaaaa aatttcgata
    69601 tatatttcta ttatttcata tattgaaata aaaacaacta aataaatata gacaaaccca
    69661 atcctatgaa tttcttctat aatttttttt gatttgatcg aaatagtatt ttagggataa
    69721 ggaataaaca aattatggat aaatccaagc gactctttct taaatccaag cgatcttttc
    69781 gtaggcgttt gcccccgatc caatcggggg atcgaattga ttatagaaac atgagtttaa
    69841 ttagtcgatt tattagtgaa caaggaaaaa tattatctag acgggtgaat agattaacct
    69901 taaaagaaca acgattaatt actattgcta taaaacaagc tcgtatttta tcttcgttac
    69961 cttttcttaa taatgagaaa caatttgaaa gaagggagtc aaccaccaga actcctggtt
    70021 ttaggaacag aaaaaaatag gcttactttt caattgaatc aaaattctaa tccgaactca
    70081 aaaacagatg gacgttttgt tcaaaaaatc cgagaatcat tcgtgtcgta agaaaaaaaa
    70141 gaatcgggta agaggaataa ttttaagagg aataattttt tttatcgggc gtgttcgctc
    70201 attttgacga ctttatcata ttatcagatt ttatcatact aatttctact ctaccttccc
    70261 ggagttcatt ctccagagaa ttccatttca aagagtttgg cggattcctc ccaatcccct
    70321 tattttatga tctcgttgga aatcatataa agacaattcc tatttgatat agctatttgt
    70381 gcaaggattt tacgattaag aagcaactgc cccttataca gattgtgtat taatctacta
    70441 taaatatagg atgcccccgc cccgcgaatt actgcattta ttcgagtgat ccacaaacga
    70501 cgaaaatccc tttttttcct atctctatca cgatgcgccg aaaccaaagc tcttattttc
    70561 tgttgaataa ttgttcgagt aagtcttgaa tgagctccgc gaaaacttga tgcaaataaa
    70621 cgcatttttg ttctacgtct ccgagctata tatcctcgtc taattctggt cattgagtaa
    70681 atgaaacttt aatgaataac taattgattt cctttctttc agttattctt ttcccccttc
    70741 ctagtctatt aataacaaaa cggattcttc caatttataa aataaaaatt ccaatggctt
    70801 ttgctactat aaccttccct accacgcttt tttccttttt tctaggcatt ggaaaaataa
    70861 aaatagaaat agctaaagaa attgtgggtt ccatcgtctc tatggttact tcttaaacgg
    70921 tgaggtcttc tctatacacc ggagcccttt ccttcatttt attggtaact tgtacagtta
    70981 ccactctttg gctctaccca tgaattttcc agtaatttgt ctttcataat gagatatacc
    71041 ttatacagta acggtattta attatgaaga ttgggtgggt agctgacctt gtgagtccgt
    71101 tcttctaaac ataatatttc tactttttta aataggattt cccccgctta atgggtaact
    71161 atttgttacc aatggggaat tctttctcat cttaaattga aaattcaggt gatttaattt
    71221 gcaccaattg aaaccataaa tttcatacac aatagaaaga tatgatagat ccatcttttt
    71281 tagatagtga atggagttct tccattctat ccgattcacc ggtactgatc attgatactg
    71341 gaaaaattgt tttttctttt gttttgtctc agcccacgat ttaaacgagt cgcacataca
    71401 ccctcgtaca tgttcctcga cgctgagggc atcccccaag agcgggggat ttcgtgacgt
    71461 ttctgattgg ctgtcttggg tttctaataa gttgtttaat agttggcatg ctgaattata
    71521 cattatgggc tggtttagat tgatcctaac cggatgatta tgagtttatt cgatttcaat
    71581 atattaatag aatattaaac ctttaattaa gtaattaaga agtaagaaga taaaatctta
    71641 aatcatatat ttgcacgaaa tcactgctat tttttatcca accgctacaa aatcaacaat
    71701 tccatgagct tgggcttctg ttgctgacat aaaagtatcc ctttccatgt cttcggatac
    71761 agcccataag ggcttgcctg ttctttgtac ataaaccctt gtaaggattt cgcgcagttt
    71821 cagtagttct tccgcttcca ggataagttc ggacgtttgt gcctcataaa aaccggcagc
    71881 aggttgatgg atcattaccc tgatcatata atataacaca atcaaaggtt cctgtatctc
    71941 gcacgaggag gcaaggcgaa gagataaaga ataaaataag aaaaagatag aaaaccgtac
    72001 gggcattttt ttcacattgc atacggctcc acaatggaat tttttttacc tttcatcgaa
    72061 gaaagagaaa atgtgggatc cattataccc agatcggtaa atgatccaat taccaccctt
    72121 cttttttttt tcggaggagt tcaaaaatac tatgatggcc ccgttgcttt aatatattta
    72181 ttttgtctgt gattcagcaa tcccaaagtt tctttttttt ttattttcgt actctttcat
    72241 aacataaatg ttgttaataa cctgccggtg tgaaaaaagt ttgtgacgct gaaatcgacc
    72301 tacgataggt aagataaaat aggaaatacc cttcctttat ctcatactac tctttcgata
    72361 cataatctaa tattttgaaa aacaataaaa aatttgcata tcaaattcga agtgccatgc
    72421 taatattact taatattaat aattcatatg gcgaaggcat agtcttcttt tttctcttaa
    72481 ataaaaaacc cattggcgcc aagcgtgagg gaatgctaga cgtttggtaa ttgctcctcc
    72541 gaccaggata aaagacccca ttgaggcggc caatcccatg catattgtct gtatatctgg
    72601 tcgcacaaat tgcatagtat cataaatggc tattccaggt attacccatc cgccgggaga
    72661 gtttataagc aaatacagat ccttggtatc actctccgaa ctgagatata caaaaagacc
    72721 aataagttga ttcgaaacat tgctatcaat cgcttggcct aaaaaaatta atctttctcg
    72781 ataaagtcgg ttgattcgga taaaattgta tcccttagga gccgtacggg caccttttga
    72841 tgcatacggt tcaacaaaac taaaacttgc gaaaaaaaaa tcaatgtgta gcttccagcc
    72901 ctctttcttt ttttatagcg gactccttct aatgaaggaa ggggcttctc tttcattttt
    72961 gaagaacgat gcgtttggcc ggttttccta taatatataa tattagaata taaaaaacag
    73021 ttttatcgca ctaacttttc attgatgtat tttttcatcg agatccaatc caaaaatcac
    73081 gataccattt tcttgttcct gaatgggctt cttccatttt tttaggtttc tgctctactc
    73141 cgagtaagga tctgcccgat tttgatttgc acatatagga caaatgaccc caataccacg
    73201 tctttgtttt tttttttttc attttttctc aattttgcaa ttcatttctt ttatgtcttc
    73261 cgccaaatat tcgacgtatc cattatattt attattcgat tgattaactg tttgggatca
    73321 gcgctattta ataatttctt tctaaatagg attgtttatg atatctataa gtcctaataa
    73381 tagatatatt accaattggg tttttctaaa cggagcctgg atacttaatt ttattggtcc
    73441 agccaagtcg accataaatt atttgaattg ctaatattaa tctggatacc tcttcacaaa
    73501 acggatctaa ttccatttca ttgcacttca cgttacaaat ttttgatgat tcaatcgctt
    73561 tttttggggg cgaaagagag gatatctcga tcgggggaga gaatggggaa atcccatatg
    73621 acccaatata tctgacaggg cgcactatat gtcaatccaa gttggatttc gctctccggg
    73681 agttcgaaaa ggaacttttg gaacaccaat aggcataaac tgaaagaaaa aagaattaag
    73741 tactctattt cactttgatg tggaaacgta ataatggttt tattatttta ataatattag
    73801 ctttatcgtc atattttcta catagataga ataagttcat aaaataaagg aaaacaaaga
    73861 aaatttttac gaataggtac tttgaatgat gactaaatat ggatgcatgc gctcttcgaa
    73921 aagggaataa acccccattg cgtattggta cttatcgagt atagaataga tctgcttctc
    73981 ttttttccta tgaaccaaat tgttccattt ttactaaaag aatagaacaa atagtaaccc
    74041 tttttccgag ataatccact gaaaaaaaaa aggggggtcc atagcatagt tttttcaatg
    74101 caataaagtt acatagtgtc tattttttgt tgataaaggg gtattaccat gggtttgcct
    74161 tggtatcgtg ttcatactgt cgtattgaat gatcccggtc gtttgctttc tgttcatata
    74221 atgcatacag ctctggttgc tggttgggcc ggttcaatgg ctctatatga attagcagtt
    74281 tttgatccct ccgaccctgt tctcgatcca atgtggagac aaggtatgtt cgttataccc
    74341 ttcatgactc gtttaggaat aaccaattca tggggcggtt ggagtattac aggagggacg
    74401 ataacgaatc cgggggtttg gagttacgaa ggtgtagccg gggcgcatat tgtgttctct
    74461 ggcttgtgct tcttggcagc tatctggcat tgggtgtatt gggatctaga aatatttggt
    74521 gatgaacgca caggaaaacc ttctttggat ttgcctaaga tctttggaat tcatttattt
    74581 ctctcaggag tggcttgctt tggctttggc gcatttcatg taacaggatt gtatggtcct
    74641 ggaatatggg tgtccgaccc atatggacta actggaaagg tacaatctgt aaatcccgcg
    74701 tggggtgtgg aaggttttga tccctttgtt ccaggaggaa tagcctctca tcatattgca
    74761 gcagggacat tgggcatatt agcaggctta ttccatctta gtgtccgccc gccccaacgt
    74821 ctatataaag gattacgtat gggcaatatt gaaaccgttc tttccagcag tatcgctgct
    74881 gtcttttttg cagcttttgt tgttgctgga actatgtggt atggttcagc aactactcct
    74941 atcgaattat ttggtcccac ccgttatcaa tgggatcagg gatactttca gcaagaaata
    75001 tatcgaagag ttagcgctgg actagccgaa aatcaaagtt tatcagaggc ttggtctaaa
    75061 attcctgaaa aattaacttt ttatgattac atcggaaata atccagcgaa agggggatta
    75121 ttcagagcgg gttcaatgga taacggagat ggaatagctg tcgggtggtt aggacatcct
    75181 gtctttagag ataaagaagg gcgtgaactt tttgtacgtc gcatgcctac tttttttgaa
    75241 acatttccag ttgttttggt agacggagat ggaattgtta gagccgatgt tccctttaga
    75301 agggcagaat cgaagtatag tgtcgaacaa gtaggcgtaa ccgttgagtt ctatggtggc
    75361 gaactgaacg gagtgagtta tagtgatcct gcgactgtga aaaaatatgc tagacgtgcc
    75421 caattgggtg aaatttttga attagatcgt gctactttga aatccgatgg tgtttttcgt
    75481 agcagtccaa gaggttggtt tacttttgga catgcttcct ttgctctgct cttcttcttc
    75541 gggcacattt ggcatggtgc tagaacctta ttcagagatg tttttgctgg tattgaccca
    75601 gatttggatg ctcaagtgga atttggagca ttccaaaaac ttggagatcc aactacaaga
    75661 agacaagtag tctgatgcag cattgctctg ttatttttcg cttctcactt ctattttctc
    75721 tttgtgattt tacataggat actgaaaaag tctggattta aatctccgcc ctttcgcctt
    75781 ttcttttatt tttttttctt taatcgggga gatgatcccc aataaacagg tatggaagct
    75841 ataattgtaa accgcgatca catttatgga agcattggtt tatacattcc tcttagtctc
    75901 gactctaggg atcatttttt tcgctatctt ttttcgcgaa ccgcctaaag ttccaactaa
    75961 aaaatgaaat gatttttcat tatctgaatt gaagtaatga gcctcccaac atttggaggc
    76021 tcattacttc aactagtccc cgtgctcttc gaacgggtct cttagttgtt gagagggttg
    76081 cccaaaagca gtatataagg catacccagt aaaacttaca agtaatccag atatagagat
    76141 ggcgactagg gttgctgttt ccattattat ataatttcaa gaccacaatg gatctatgat
    76201 aagattgttt atttacaacg gaatggtata caaagtcaac agatctcaat gaatacaaaa
    76261 taggatttat ggctgcacaa actgttgagg gtagttctag atctggtcca agacggacgt
    76321 ctgtaggggc tttattgaaa ccattgaatt cggaatatgg taaagtagct cctggatggg
    76381 gaactactcc tttgatgggt gtcgcaatgg ctctatttgc ggtattccta tctattattt
    76441 tggagattta taattcttcc gttttactgg acggaatttc actgaattag atttaattag
    76501 atttataaga accctagctt ttaaataaaa atacaaaaaa cgatgcattt aggcctcggc
    76561 tttttatttt agcttattct tttttggtag ttcgaccgcg aaatttttgt gtttctgtat
    76621 ttccggaata tgagtgtgtg acttgttata attgatccta ttgagagtac agaaagtggg
    76681 tctgtcgtct tgatagagat ggttttaccc cgtcggatat tcattctagt atctggagca
    76741 cggaatatat gaaatatatc acgaagtatt tgaactatga ttcatactta atattcagac
    76801 ctcgtggccg gattcctcaa atttttcaaa agaaaaaagt tttcaattga aagagttttc
    76861 ttctttcaaa ttcccgtttc tgctttgatt ttgctcaaag aacaaacttt tctttctagt
    76921 tttagtcatt atatcgattc tactcgttga ataaatcatg atccaatggt tcttactcag
    76981 ggaatccttg acttagcttg aaggttttat tgaatcatcg tggttctagt attaatttaa
    77041 ggtttcaatt gattcctagg gtcttaacaa gaaaattcct atcaataata aagaaaacaa
    77101 aagtaaagct acattccata caaattaaaa taacagatga aagaaaaaaa tagggaaata
    77161 gaagattcaa gaggcctgga acgatcaaca gaaagacaag tgagcctact tgattttttg
    77221 acattctaat tataacaaaa aaaaagagct ttcttacttt tactctttcg tatttttagc
    77281 gaaaatggaa tcaaaagatt aagaagtttc caattttcta ttccatacct cttttaacct
    77341 gtttttttgt ttgagctgta cgagatgaaa ttctcatata cggttctcag agggggagtc
    77401 cccttggttt acctatctca ataaagtcta cgattggttc gaagagcgtc tcgagattca
    77461 ggcgattgca gatgatataa ctagtaaata cgttcctcct catgtcaaca tattttattg
    77521 tctaggagga attacgctta cttgtttttt agtacaagtc gctacagggt ttgctatgac
    77581 tttttactac cgtccgaccg ttacggaggc ttttgcttct gttcaataca taatgacgga
    77641 agcgaacttt ggttggttaa tccgatcagt tcatcgatgg tcagcaagta tgatggtcct
    77701 aatgataatc ctgcacgtat ttcgtgtgta tctcactggt ggttttaaaa aacctcgcga
    77761 attgacttgg gttacaggtg tggttctggc tgtattgacc gcatcctttg gtgtaacagg
    77821 ttattcttta ccctgggacc aaattgggta ttgggcagta aaaatagtaa caggcgtacc
    77881 ggaagcgatt ccggtaatag gatcgccttt ggtagagtta ttacgtggaa gtgctagtgt
    77941 gggacagtcc actttgacgc gtttttatag tttacacacg tttgtattac ctcttcttac
    78001 tgccgtattt atgttaatgc atttcctaat gatacgtaag cagggtattt ctggtccttt
    78061 ataaagaata tagagagatt tgtaatcaat catttttttt attacttggg ggaggaacaa
    78121 taatatttca ttgctacaaa tatggattat tgacaaagaa taagacatgt gttttgaaat
    78181 ttcccctcaa ctccacaata ttgtattatt tatttgacat gaatgaatag ttgaagggaa
    78241 ttctccgaag agaaaatgga ttatgggagt gtgtgacttg aactattgat tgggccgtgc
    78301 agaagtatgc ctttaatctg ctacattgaa attcacaaaa aaatgtgtct ttattccaac
    78361 cgccgcccta tagagaggat aggctgggtt cgcttgaaga gagtcttttc tatgatcaga
    78421 ccgaagcatg ccgtgcatga ataggctccg taaaatccag tagaagtaaa atccagtaga
    78481 ataagtgatg tggcataatc ccgatttttt ttagttattt tacttactta atagtatgga
    78541 aatgcattca tttcttctgc atcgatccgt tttatgatcc tatcggagtg aaacaaagga
    78601 tctaaagaag agcagcggct agactatatt agtaacaagc aaatcctttg tacgcaaaaa
    78661 aaaatatcac tcgatccatt gggataaggg tgaatcgcaa gggctgagac aacccagaaa
    78721 gctcttgatt atgatcaata ttgtaagcct acttgggtat ggagcattta cctgtaagaa
    78781 cttaattctt tgcaatggat agttgcaact tcgtaaaatg gaatccagaa atagaattat
    78841 tcatatatgt gtggatatgg ctaaatatag cttttctaaa atatatatat atatattttt
    78901 ttatatgtat ccgtttagtt cggtggattc ttgctcgagc cggatgatga aaaattatca
    78961 tgtccggttc tttgggggga tggatctata agaattcacc tatcccaata acaaaaaaac
    79021 ctgacttgaa tgatcctgta ttaagagcta agttggctaa aggtatgggt cataattatt
    79081 acggagaacc cgcatggccc aacgatcttt tatatatttt tccagtagta attctcggta
    79141 ctattgcatg taatgtaggc ttagcggttc tagaaccatc aatgattggt gaacccgcgg
    79201 atccgtttgc aacccctttg gaaatattac ccgaatggta tttctttccc gtatttcaaa
    79261 tacttcgtac agtacccaac aaacttttgg gtgttctttt aatggtttca gtacccgcgg
    79321 gattattaac agtacctttt ttagaaaatg ttaataaatt ccaaaatcca tttcgccgcc
    79381 cagtagcgac aaccgtcttt ttgattggta ccgcggcggc cttgttcttg ggtattggag
    79441 caacattacc tattgataaa tccctaactt taggtctttt ttaacttgat tccattgtaa
    79501 aatatcataa tgtgcgtatc tagggagtag tcgcttcaga gtcaaagtga attctcccta
    79561 gatacctcta ttcaattcaa ttccggtccg aatggataga ttgtgctaaa ggtgcaaacc
    79621 cttttttttt gatttttaag aaaaaaatga actaaattca attcaattga tttaaaattg
    79681 atttgatttt gcttttaggt aaatcaactg ttaagtgctt ttctatttct tttctaaaat
    79741 gcccaatatc cgttttacat cttctatgcg aaaatgctca attttcataa ggtcttcttg
    79801 actgttattc aaaaggtcga ataatgtatg tatattggac tttttgagac aattatagat
    79861 cctgggagac aattctgatt ggtcaataaa aatggatttc catgctattt cttttttctt
    79921 tttctttagt ttagcaaccc tatcgtgaaa agtcaaatag ggtaaagaaa ccttgtattg
    79981 attgttctct aaatgtaagt tttcttctgc cgactggaga aagggaataa ataaatcaat
    80041 caaattccgg gaggcttcat gaagtgcttc tttaggagtt aaacctccat ttgtccatat
    80101 ttctagaaaa aggatctctt gtttttcatt tccatttcca taagaatgaa tactatgatt
    80161 cgcgtttcga acaggcatga atatagcatc tataggataa cttccgtctt gaaagttatt
    80221 tggtgttttt atattatatc ctcgattcct ttcaatctgt aatccaatac aaaaatcagt
    80281 tggttccgtt aggttagcta tatgctgcgt attatcaacg atttccacag aaggtggtaa
    80341 gaggatgtct tgagcagtta catatccagg acctttgaca caaataagcg cgtcacgagt
    80401 tccatataga ttacttctca atacaatttc tttcaaattc attaaaattt catgtaccga
    80461 ttcttgaata cctactatgg tagaatattc atgcgggatt ttctcagatt ttgcgcgtgt
    80521 aatacatgtt ccttcgattt ctccaagcaa agctcttcgc atcgcaatgc ctattgtgtc
    80581 ggcttgacct ttcataagtg gagacagaat aaagcgtcca taataaagac gcttactgtc
    80641 tgctcttgat tcaacacatt tccactgtag tgtccgagta gatactttta atttctctcg
    80701 aaccatagta atattatttg tcagattttt gagtcattta tttctcttga aatctcttca
    80761 atgtttattt ctacactcgc ctttttttag ggggtctgca gccattatgt ggcatagggg
    80821 ttacatccct tacgaaactt aaaagtatac cacttcgacg aatagcgcgt aatgctgcat
    80881 ctcttccgag acccggacct tttatcatga cttctgctcg ttgcatacct tgatctgtta
    80941 ctgctcgaat agcatttcct gctgcggttt gagcagcaaa aggtgtccct cttcttgtac
    81001 ccctgaatcc acaagtaccg gcggaggacc aagaaataac ccgaccccgt acatctgtaa
    81061 ctgtcacaat ggtgttgttg aaacttgctt gaacatgaat aacgcccttt ggtattcgcc
    81121 gtgcactttt acgtgaaccc acacgtccag tcctacgtga accgcttctt ggtatagatt
    81181 ttgccatatt ttatcatttc cgaaatataa gtcagagata tatggatata tccatttcat
    81241 gtcaaaacag atcttttatt ttgatttgtt catcggttcc tttagagagt cccttttcga
    81301 aagattatcc ttgtctttgt ttatgtctcg ggttggaaca aattactata atgcgtcccc
    81361 ttctacggat cagtcggcat ttttcacaaa ttttacgaac ggaggctctt attttcataa
    81421 ttgttattcc ttaactgaat ttcgaatcta ctttactgat tggaagaaaa taagtttctt
    81481 gaaatttttg aaccgtgaat tagatcctca tgaaaggaat cttgaaaaac caccgaacca
    81541 ttcgaatctt tgttgtgggg tctataaatt ctgcgccccc cccccccccg tttgaatcat
    81601 aacgacttac ttaaactttg attctatctc ctggtagtat atgtataaaa gagtgtcgga
    81661 tcctttctga aacagaactt agaatctgac ttcattattt aaacgaaccc cgaacatacc
    81721 attgtgaagt gattcagtaa ttaaaccctc atgaatccat ttttcttctt ttattccaga
    81781 caaaccctcc ttgaagtatg aacttatgta ggaaggcgtg atattagaca acttggcttt
    81841 tttattcgtt tttttcacaa acaggaagtt acagatacaa ttcggatagc agaaaattta
    81901 ccatatatag cacaaaattt ctccgccgat tccttctatc cgagctgcac ggtctgtcat
    81961 tataccccga gaagtagaga gaattacaat ccccatcccg tctaaaattc taggaattcg
    82021 ttgatagtta gaatagattc ggagaccagg tcgacttatt cgttttaaat ttaaaagagt
    82081 tctatatggt cctttcctat tccttctatg tcgtagggtt aaaaccaaaa aatatttgtt
    82141 attttctaca agtttcctta cgttttcgag aaaaccctct tgtaaaagta ttttaacaat
    82201 gttttgggtc atgttagtag atgctattcg aaccgttccc tttcgatcca tgtcagcatt
    82261 tcgtatagaa gttattatgt cagcaatagt gtccttaccc atgataaact aaaattattg
    82321 ttgcttccga atttggatat aatcagcatg ttcttttttt ataaaaatta ttaaagaaaa
    82381 ttcttaaaag tatatgcgtg agacataatc tactaattta tctattttat ttaaatacta
    82441 tcactatctc acggtctcat attataatac ctcaggtgct aatgaaacta ttttagtaaa
    82501 atttaactgt ctcaattccc gggcgatcgc gccaaaaacg cgggttcctt ttggatttcc
    82561 ttcttgatca atgacaactg cagcattgtc atcatatcgt attattatac cgttatcgcg
    82621 tttgagttct ttacaagtac gtacaattac agctctgatc acttctgatc tttctagagg
    82681 cgtatttggt actgcttctt ttatcacagc aacaataaca tcaccaatat gagcatatcg
    82741 gcgattacta gctcctatta ttcgaataca catcaattct cgtgccccgc tattgtctgc
    82801 tacattcaaa tgggtttgag gttgaatcat atcatttttt tttatccgtt tttttaatgt
    82861 aaaataaagc aaaggacgaa gtaaaaaaaa aaaaaaagaa agaaaaccct gcaattgttt
    82921 ttttatacac aagacttctt tcctttggtt ctacatttct atccagaaat aatgaattga
    82981 gttcttatag gcattttgga cgccgctatt gaaatagcct ttcgagctat attttcggct
    83041 actccaccca tttcataaag tattctaccc ggtttaacaa cagctaccca atattctggg
    83101 gatcctttcc ctgaacccat acgggtttcc gtgggtctta ctgtaactgg tttgtctgga
    83161 aatatacgta cccatatttt tccgccacgg cgtacatttc gtgtcattgc tcggcgccct
    83221 gcttcgattt gtctagctgt aatccaagcg ggttcaagtg cttgaagagc atatctaccg
    83281 aaacaaatat gattacctcg ataagatatt cctttcattc ttcctctatg ttgtttacgg
    83341 aatcttgttc tttttgggtt atagttgacg gttctttttc aattccatct ctactacaga
    83401 actggacatg agagtttctt ctcatccagc tcctcgcgaa tgaaacgact aaaacagatt
    83461 ttatgaagat atacatgtgt ttaatgaata atatgctgaa tcataggatt ctttgaaatt
    83521 gcatctaatt aatcaattcg ttaatctatt cgaaatttgt ctagcgtgtt tagatattat
    83581 ttaattaaac atgtattcta tttctagata atgtcaatgt ctttttttat aacgttatcg
    83641 ttataaaaac atctttcttt tgtttttcct tttatcatat gggatcgaca aaaatgtatc
    83701 aatctaataa aaaaaaaact ttcgcgggcg aatatttact ctttccatat ctattttagt
    83761 tatagggttc gttcatgacc tctcaaaata aaagaataaa agagggggtc cctggtttgt
    83821 tccgccatcc cacccaatga atcattaaga ttcattttca atagaatctt ctgcattcac
    83881 gggttatatc gttcccattg cttctcgatt aatggttagg tctgaatttt ccggcggagt
    83941 ccttttttct taagtcaatt ttctcagtct ttattggctc gaggctcttg atttttttgt
    84001 tctataagcg gattcatcta attctgcatg aatcattatt gaatttatgc tttattacac
    84061 tgcgttttat gagatgactc atcgacctta catattggaa tcatatatca ttgatatttc
    84121 cgttctctct ttctctcatc cttccactta tccgcatact ttttttctat tttgctttcc
    84181 gacttagaac ttcacaactc ataatccgat tggttttttt tatctttatc tttatgcaaa
    84241 aaaagatttc agttgctaca acgatatgtc caatatatta tatctttatc ttgactggtt
    84301 ctttggatcc agataatgcg aagcaatgag ttggttatta gtgctatagt tattagttca
    84361 tactctgggc cctggtccgt tttttgaatc ctagccctaa aaaaaccaac gagtcacaca
    84421 ctaagcatag caattatata aaatgatcaa tcgaattttt attgaaccct ctagaattgc
    84481 agaattgctc tttttttttg ttttgcttga acataaaaag aataaaaggg tttttctttt
    84541 tttgtccatt acttggtata atgtaaaaac acgtaaagtc ttattattct tcgtctacaa
    84601 atatccaaat tttgattcct aataccccgt atatagttcg aactgtatag gaacaataat
    84661 caattttagc tccaatggtt tgtagaggaa ccctaccttc tctgatccat tcgacgcgtg
    84721 caatttcttt tccgtcgata cgtcccgcaa tttgtacttg aattcctttt gtattcgcca
    84781 gctcggttaa ttcaatagct tttttcattg ctttgcgaaa agaaactcta ttctttaatt
    84841 ggccagctat aaattctgca agaatattag ggtgtccata aggatttgca attcgtgtaa
    84901 tagcaatgtt tagttttcgg ttcgcacaat gaagttcttt ttgtacattc atctgcaatt
    84961 cttcgactct ccgcggtcta ttttctatta agaattttgg gaatcctata taaattatga
    85021 cttgaattag atcgattctt ttttgaatct ctatccgtgc aattccctca acgccaacac
    85081 cggaggatat tctcatattt ttttgtacat aattcttaat acagtttcgt attttttgat
    85141 cttcttgtag accttccgaa taattttttg gctgtgcaaa ccaaagagaa tgatgacttt
    85201 gtgttgtacc aagtcggaac ccaagcggat ttattttttg tcccataacc ccccactact
    85261 atatgtatca tgacatgtca gatttttgtt ctttttttta gttatcaatc cagatttttt
    85321 tgagtacacc atatattctt caaattcttt atataaggat atatctttca aaacaatagt
    85381 tatatgacaa gtcggtcttt ttatcagata actgcgccct cgagctcgag gttttaatct
    85441 tttcacagca gtaccctcgt ttacttcggc tttactaatg actaaatttg cttcgttcaa
    85501 actcatattg tgactagcat ttgctgctgc agaataaacc aatttaaaaa tgggataaca
    85561 cgctcgataa ggcatcagtt ctagtatcat aaggctttcc tcgtaagaac gcctacgaat
    85621 ctgatcgatt ccccttcggt ctttgtgagc agacatacat atatgttgac ctaaagcgta
    85681 tacttctgta gataggttct tctttctctt ctttatcata aggttcacct cttaccaatg
    85741 aatctatatt cactttatta acgacgggat ctattatcat tttttgcatg tccacggaaa
    85801 tttatagtcg gcgcaaattc ccccaattta tgtcctacca tacgatctgt tatataaata
    85861 ggcaaatgtt cctttccatt atgtatagcg atagtatggc caaccattgt gggtataatg
    85921 gtagatgccc gggaccaggt tattattatt tctttttccg cttttgtatt aagtttctcg
    85981 atttttctta ataaatgatt cgctacaaaa gggttttttt ttagtgaacg tgtcacagtg
    86041 aattaactcc tatttttttc ttttgtaaat tgtaaaaata atttggattt tctctcctat
    86101 ttactacggc ggcgaagaat caaattatca ctatatttat tcctttttct acttcttctt
    86161 ccaagtgcag gataacccca aggggttgcg ggtctttttc taccaattgg agcccttcct
    86221 tcaccacccc catgggggtg gtctacaggg ttcataacta ctcctcttac tacaggacgc
    86281 ttacctagcc aacatttcga tccggctcta cccaaacttt tctggttcac cccaacattc
    86341 cctacttgtc cgactgttgc tgagcagttt ttggatatca aacggacctc cccagagggt
    86401 aattttaatg cggccgattt accctctttt gcaatcagtt tcgctacagc acccgcagct
    86461 ctagctaatt gtccaccctt tccaagtgtg atttctatgt tatgtatggc tgtgcctaag
    86521 ggcatatcgg ttgaagtaga ttcgtctttt tgatcaatca aaaccccttc ccaaactgta
    86581 caagcttctt ccaaagcata cggctttctg gatgtagatg atgatatcta tacagatgga
    86641 tcttatatat atcatataat gaagtaccac atgagtggat atatagaatc caaatctgcc
    86701 gaatcactca tgttctgatc ttctacatcc taggtcttcc tgttccgtca tctggcttat
    86761 gttcttcatg tagcattcag accgaatgac tctatgaaat tacgtcgata cttccacata
    86821 ttatgggtaa cgtaggagac gtctctattt ttcccccggg aaatctttag aattaccact
    86881 gcttagcttt caattcgcct ctgaccatca aatcaaatgt gaataacccg tcttcctctc
    86941 tttgaaacaa ggggcgcttc tggttctgtc ggcgcttgaa acaattttgt cttctccata
    87001 ttactatatc tctagagtca ataattttat atgaggaact actgaactca atcacttgct
    87061 gccgttactc ttcagttttc tgttgaggtc tatcctgtag aggtactcga attggatcag
    87121 tgatcgattt ctaggtttcg tcgtaaacct aattggttac ttccaattac gtaaatcaat
    87181 agttcaaacc gcactcaaag gtagggcatt tcccattttt ataggaactt ctgtaccaga
    87241 aacaatggta tctccaatta tagcccctct gggatgtaaa atatatctct tctcaccatc
    87301 cccatagtgt atgagacaaa tgtatgcatt tcgattaggg tcgtattcta tggttacgat
    87361 tctaccatat atgtcttttt cattccgtct aaaatcgatt ttacggtata gacgcttatg
    87421 acctccccct ctatgccctg cggtaatgat tcctctggca ttacgacctt taccacaacg
    87481 atgctgtcca tagatcaaat tatttcgtgg attggatttc acttgactgt ctacggctcc
    87541 attgcgtgtg ctcggggtag aagttttgta taaatgtatc gccatgctct taagtatttt
    87601 gatttaagtt cttttctttc taagaggtgg aatagaataa cccggttgaa gcgtaatgat
    87661 catacgtctg taatgcattg tatgtcccat aatgggtccc attcttctac cctttcgggg
    87721 gagttgatga ctattcatag ctattacctt gacaccaaag aagagttcga cccaatgctt
    87781 tatttctgtc ctagttgatc ctgattcgac attagaagta tattgatttt tccccaataa
    87841 ccgaatactt ttgtctgtaa atactgcata tttgattcca tccataaatc tattttcttc
    87901 cctatgagtt cgagtctcaa taagaatgct agttcttact gttcatatgt tatgatatga
    87961 atataccaca ccaattcgtt atgtatagat gatgagattc cattgataca gagccaattc
    88021 caatagactt attggagggt cccattggcg tgcatccagt aggaattgaa cctacgaatt
    88081 cgccaattat gagttgggcg ctttaaccat tcagccatgg atgcttagtg gggatcctcg
    88141 tacatggtga ataaccaaat tccaattgaa atgaaatctt taggataaat caatgcaatt
    88201 taggaggaat caatgaaagg acatcaattc aaatcctgga ttttcgaatt gagagagata
    88261 ttgagagagg tcaagaattc tcactatttc ttagattcat ggacccaatt caattcagtg
    88321 ggatctttca ttcacatttt tttccaccaa gaacgtttta taaaactctt ggacccacga
    88381 attttgagta tcctactttc acgcaattca cagggttcaa caagcaatcg atatttcacg
    88441 atcaagggtg tagtactatt tgtagtagcg atccttatat atcgtattaa caatcgaaat
    88501 atggtcgcaa gaaaaaatct ctatttgacg gggcttcttc ctatacctat gaattccatt
    88561 ggacccagaa atgatacatt ggaagaatct tttgggtctt ccaatatcaa taggttgatt
    88621 gtttcgctcc tggatcttcc aaaaggaaaa aagatctcag agagcttttt cctggatccg
    88681 aaagagagta cttgggttct cccaataact aaaaagtgta tcatgcctga atctaactgg
    88741 ggttcgcggt ggtggaggaa ctggctcgga aaaaagaggg attctggttg taagatatct
    88801 aatgaaaccg tcgctggaat tgagatctca ttcaaagaga aagatatcaa atatctggag
    88861 tttccttttg tatattatat ggatgatccg atccgcaagg accatggttg ggaattgttt
    88921 gatcgtcttt ctccgagtaa gaggcgaaac agaatcaact tgaattcggg acagctattc
    88981 gaaatcttag tgaaagactc gatttgttat ctcatgtttg cttttcgtga aaaaatacca
    89041 attgaagtgg agggtttctt caaacaacaa ggagctgggt cagctattca atcaaatgat
    89101 attgagcgtt ttgcccatct cttctcgaga aacaagtggg ctatttcttt gcaaaattgt
    89161 gctcaatttc atatgtggca attccgccaa gatctcttcg ttagttgggg gaagaatccg
    89221 cacgaatcgg attttttgag gaagatatcg agagagaatt ggatttgctt agacaatgtg
    89281 tggttggtaa acaaggatcg attttttagc aaggtacggc atgtatcgtc aaatattcaa
    89341 tatgattcca caagatctag tttcgttcaa gtaacggatt ctagccaatt gaaaggatct
    89401 tctgatcaat ccagagatca tttcgattca tttagtaatg aggattcgga atatcacaca
    89461 ttgatcaatc aaagagagat tcaacaacta aaagaaagat cgattctttg ggatccttcc
    89521 tttcttcaaa cggaacgaac agagatagaa tcagaccgat tccctaaatg cctttctgga
    89581 tattcctcaa tgtcccggct attcacggaa cgtgaaaggc agatgaataa gcatctgctt
    89641 ccggaagaaa tcgaagaatt tcttgggaat cctacaagat ccattcgttc ttttttctct
    89701 gacagatggt cagaacttca tctgggttcg aatcctactg agaggtccac tagagatcag
    89761 aaattgttga agaaagaaca agatgtttct tttgtccctt ccaggcgatc ggaaaataaa
    89821 gaaatagtta atatattcaa gataattacg tatttacaaa ataccgtctc aattcatcct
    89881 atttcatcag atccgggatg tgatatggtt ccgaaggatg aactggatat ggaaagttcc
    89941 aataagattt cattcttaaa caaaaatcat ttatttcatc tattccatga ccggaacagg
    90001 ggggaataca cgttacacca cgattttgaa tcagaagaga gatttcaaga aatggcagat
    90061 ctattcactc tatcaataac cgagccggat ctggtgtatc ataagggatt ttccttttct
    90121 attgattcct acggattgga tcaaaaacga ttcttgaatg aggtattcaa ctccagggat
    90181 gaatcgaaaa agaaatcttt attggttcta cctcctattt tttatgaaga gaatgaatct
    90241 ttttatcgaa ggatcagaaa aaaatgggtc cggatctcct gcgggaatga tttggaagat
    90301 ccaaaaccaa aaatagtggt atttgctagc aacaacataa tggaggcagt caatcaatat
    90361 agattgatcc gaaatcggat tcaaatccaa tatagcacct atgggtacat aagaaatgta
    90421 ttgaatcgat tctttttaat gaatagatcc gatcgcaact tcgaatatgg aattcaaagg
    90481 gatcaaatag gaaatgatac tctgaatcat agaactataa tgaaatatac gatcaaccaa
    90541 catttatcga atttgaaaaa gagtcagaag aaatggttcg atcctcttat tttgatttct
    90601 cgaaccgaga gattcatgaa tcgggatcct aatgcatata gatacaaatg gtccaatggg
    90661 agcaagaatt tccaggagca tttggaacat tccgtttctg agcagaagag ccattttcaa
    90721 gtagtgttcg atcgattacg tattaatcaa tattcgattg attggtctga ggttatcgac
    90781 aaaaaagatt tgtctaagtc acttcgtttc tttttgtcca agttccttct ctttttgtcc
    90841 aagttgcttt tctttttgtc taactcactt ccttttttct ttgtgagttt cgggaatatc
    90901 cccattcata ggtctgagat ccacatctat gaattgaaag gtccgaatga tcaactctgc
    90961 aatcagttgt tagaatcaat aggtcttcaa atcgttcatt tgaaaaaatt gaaacccttc
    91021 ttattggatg atcataatac ttcccaaaaa tcgaaattct tgatcaatgg agggataata
    91081 tcaccatttt tgttcaataa gataccaaag tggatgattg actcattcca tactagaaat
    91141 aatcgcagga aatcttttga taacacggat ttctatttct caatgatatc cgacgatcaa
    91201 gacaattggc tgaatcctgt gaaaccattt catagaagtt cattgatatc ttctttttat
    91261 aaagcaaatc gacttcgatt cttgaataat ccacaacgct tccgcttcta ttgtaacaaa
    91321 agattcccct tttatgtgga aaaggcccgt atcaaaaatt atgattttac gtatggacaa
    91381 ttcctccata tcttgttcat tcgcaacaaa atattttctt tgtgcggcgg taaaaaaaaa
    91441 catgcttttt tggagagaga tactatttca ccaatcgagt cacaggtatc taacatattc
    91501 atacctaacg attttccaca aagtggtgac gaaaggtata acttgtacaa atctttccat
    91561 tttccaattc gatccgatct attagttcgt agagctattt actcgatcgc agccatttct
    91621 ggaacacctc taacagaggg acaaatagtc aattttgaaa gaacttattg tcaacctctt
    91681 tcagatatga atctatctga ttcagaagag aagaacttgc ctcagtatct caatttcaat
    91741 tcaaacatgg gtttgattca cactccatgt tctgagaaat atttaccatc cgaaaagagg
    91801 aaaaaacgga gtctttgtct aaagaaatgc gttgagaaag ggcagatgta tagaaccttt
    91861 caacgagaca gtgctttttc aactctctca aaatggaatc gattccaaac atatatgcca
    91921 tggttcctta cttcgacagg gtacaaatat ctaaatttga tatttttaga tactttttca
    91981 gacctattgc cggtactaag tagcagtcaa aaatttgtat ccatttttca tgatattatg
    92041 catggatcag atatatcatg gcgaattctt cagaaaaaat tgtgtcttcc acaatggaat
    92101 ctgataagtg agatttcgag taagtgttta cataatcttc ttctgtccga agaaatgatt
    92161 catcgaaata atgagtcacc attgatatcg acacatctga gatcgccaaa tgttcgggag
    92221 ttcctctatt caatcctttt ccttcttctt gttgctggat atctcgttcg tacacatctt
    92281 ctctttgttt cccgagccta tggtgagtta cagacagagt tcgaaaaggt caaatctttg
    92341 atgattccat catacatgat tgagttgcga aaacttctgg ataggtatcc cacatctgaa
    92401 cggaattctt tctggttaaa gaatcttttt ctagttgctc tggaacaatt aggagattct
    92461 ctagaagaaa tacggggttc tgcttttggc ggcaacatgc tatggggtgg tggtcccgct
    92521 gatggggtta aatcaatacg ttctaagacg aaagatttga atatcaatct catcgatatc
    92581 atcgatctca taagtctcat accaaatccc atcaatcgaa tcactttttc gagaaatacg
    92641 agacatctaa gtcatacaag taaagagatc cattcattga taagaaaaag aaaaaaggtg
    92701 aacggtgatt ggattgatga taaaatagaa tcctgggtcg cgaacggtga ttcgattgat
    92761 gataaagaaa gagaattctt ggttcagttc tccaccttaa cgacagaaaa aaggattgat
    92821 caaattctat tgagtctgac tcatagtgat catttatcaa agaatgactc tggttatcaa
    92881 atgattgaac agccgggaac aatttactta cgatacttag ttgacattca taaaaagcat
    92941 ttaatgaatt atgagttcaa ttcaccctgt ttagcagaaa gacggatatt ccttgctcat
    93001 tatcagacaa tcacttattc acaaacttcg tgtggggcta atagttttca tttcccatct
    93061 catggaaaac ccttttcgct ccgcctagcc ctatccccct ctaggggtat tttagtgata
    93121 ggttctatag gaaccgggcg ctcccatttg gtcaaatacc tagcgacaaa ctcctatgtt
    93181 cctttcatta cagtatttct gaacaagttc ctggatacca agcctaaagg ttttcttatt
    93241 gatgatatcg atattgatga tagtgacgat attgatgcta gtgacgatat cgatcgtgac
    93301 cttgatacgg agctggagct tctaactatg atgaatgcgc taactatcga tatgatgtcg
    93361 gaaataggcc gattttatat cacccttcaa ttcgaattag caaaagcaat gtctccttgc
    93421 ataatatgga ttccaaacat tcatgatctg gatgtgaatg agtcgaatga cttatccctc
    93481 ggtctattag tgaactatct ctccagggat tgtgaaagat gttccactag aaatattctt
    93541 gttattgctt cgactcatat tccccaaaaa gtggatcccg ctctaatagc cccgaataaa
    93601 ttaaatacat gcattaagat acgaaggctt cttattccac aacaacgaaa gcacttttgc
    93661 actctttcat atactagggg atttcacttg gaaaagaaaa tgttccatac taatggattc
    93721 gggtccataa ccatgggttc caatgcacga gatcttgtag cacttaccaa tgaggcccta
    93781 tcgattagta ttacacagaa gaaatcaatt atagacacta atacaattcg atccgctctt
    93841 catagacaaa cttgggattt gcgatcccag gtaagatcgg ttcaggatca tgggatcctt
    93901 ttctatcaga taggaagggc tgttgcacaa aatgtacttc taagtaattg ccccatagat
    93961 cctctatcta tctatatgaa gaagaaatca tgtaacgaag gggattctta tttgtacaaa
    94021 tggtacttcg aacttggaac gagcatgaag aaattaacga tacttcttta tcttttgagt
    94081 tgttctgccg gatcggtcgc tcaagacctt tggtctatac ccggacccga tgaaaaaaac
    94141 gggatcactt cttctggact cgttgagaat gattctgatc tagttcatgg cctattagaa
    94201 gtagaaggcg ctctggtggg atcctcacgg acagaaaaag attgcagtcg gtttgataat
    94261 gatcgagtga cattgcttct tcggcccgaa ccaaggaatc ccttagatat gatgcaaaat
    94321 ggatcttgtt ctatcgttga tcagagattt ctctatgaaa aatacgaatc ggagtttgaa
    94381 gaaggggaag gagaaggagt cctcgacccg caacagatag aggaggattt attcaatcac
    94441 atagtctggg ctcctagaat atggcgcccc tggggctttc tatttgattg tatcgaaagg
    94501 cccaattcat tgggatttcc ctatcgggcg gggtcatttc ggggcaagcg gatcatttat
    94561 gatgaaaagg atgagcttca agagaatgat tcggagttct tgcagagtag aaccatgcag
    94621 taccagacac gagatagatc ttccaaagaa caaggctttt ttcgaataag ccaattcatt
    94681 tgggaccctg cggatccact ctttttccta ttcaaagatc agccccttgt ctctgtgttt
    94741 tcacatcgag aattctttgc agatgaagag atgtcaaagg ggcttcttac ttccgaaaca
    94801 gatcctccta catctatatc taaacgctgg tttatcaaga atacgcaaga aaagcacttc
    94861 gaattgttga ttcatcgcca gagatggctt agaaccaata gttcattatc taatggattt
    94921 ttccgttcta atactccatc cgagagttat cagtatttat caaatctgtt cctatctaac
    94981 ggaacgctat tggatcaaat gacaaagaca ttgttgagaa aaagatggct tttcccggat
    95041 gaaatgaaaa ttggattcat gtaacaggag aaaggtttcc cattacttag ccggaaagat
    95101 atgcggccat gaaataggga ttaagtggaa cataattgac tgggtggtag agtcgtggaa
    95161 acaccagttt cttccatatt ttggacctta gctccatgga acaatatgct actgctgaaa
    95221 catagaagaa ttgaaatctt agatcaaaac actatgtatg gatggtatga actgcttaaa
    95281 caagaattct tgaacagcga accaccagag ctattactaa aaacggacta tgtaatgtac
    95341 tttatctgct gggttacagg cgggcatttt accagaggtt tatattgtat caatctaccc
    95401 ttgtgtgatt cctgttgaag catatactcg gggggtgggt gcagggcgga cgatttcaaa
    95461 gcggactccc cattcattag atagagaaga tccccaagat ttcgcgatcc gctgccgaac
    95521 ttattccaat tccaagatct cggatcgaat cggtatatca ataccgattc gatccgagat
    95581 ctcttattga attgctcatt caatgagcat tctcaatatt atgccttgaa gaggactcga
    95641 acctccacgc tctttagcac gagattttga gtctcgcgtg tctaccattt caccaccaag
    95701 gcatcttgaa agtgaatcgt attccatgaa gatgatatct atctagtgtg atgtatggaa
    95761 tatatgacaa aggtggagtg ttggagtatt tctattgatc ggtcatgtca tataggcccc
    95821 aatcggacat ccaattgctt cgatttgaat tatccggagg atgccttata tattatctat
    95881 attaatatta tatcaaaaag atggacaatc aaaccgattt ctcgattcaa tagaagccca
    95941 aagaggtgaa taaggtccca aataacgaga gatatggaaa aagcaggtcc gattacgcct
    96001 attcctaatc ctaaatggaa tgtaacgacg tagggatcca tatggaaaca tagtatctat
    96061 ttagatacgc tcgaatgacc ccttctcata atgagaatcc tattccggtc tggtccggta
    96121 tggaatgaac ttataatcat ggaatcgact cgatcatcag attatagatt ataagttcat
    96181 aaccctagcc cattcccatt ttgggcggaa cagatctact aattctttga ttccagttag
    96241 taagagggat cttgaactaa gaaatcgatt ctagaagcta actagaagct aaaaaagggt
    96301 atcctgagca attgcaataa tcgggttcat tgatattcct ggtatagtag atgctatcac
    96361 acatacaatc atactcaatt cgatggaatt gtttgatctt aaaggggatc ttctataatt
    96421 tcgcacgtga ggggttattt cttggtttcg tccagtcatt aataacttga ttatttttag
    96481 ataatagtag atagaaacaa cgctcgtaag gagtcctatt gaaaccaaga aatataggcc
    96541 tgcctgccat ccacaccaga ataaatagag ttttccgaaa aaacctgcta gtggaggaag
    96601 acctcctagg gataagagac atagagctaa agagagagcc aaaaaaggat cttttgtgta
    96661 taatcccgca taatctcgaa tgttatcagt tccggtacgt agaccaaatg atacaatgca
    96721 agcaaaagtt cctagattca tggagatata gaacagcata taagttatca tgctcgcata
    96781 tccaccattt gagtctccaa caattattcc aataattaca tatccgattt gacctatgga
    96841 cgaatatgca agcatacgtt tcatacttgt ttgagtaata gcaatgagat tcccaaatat
    96901 catgctaaga atagctagga tttccagaag aagatgccat tcgtttgatg agaaataaaa
    96961 aggaatatcg aaaattcgag tggctgaagc tgaagcagct actttcgaag taacagaaag
    97021 aaaagcaacg actggagtgg gagagtcaga gtcgaaaaga ggattcctca cttctttctc
    97081 tcattcaaaa ccgtgcatga gactttcatc tcgcacggct cctaagtgat aaaagtaaag
    97141 aagaactcat cttctttctt ttttgattac cttcctcgcg tatgtataag atcgaatcca
    97201 ttcgatttcg aaaaaggatt actaatcctt aacttttcga ggaatccttc atcagtggtt
    97261 gtgaatgact gatttttctc aatcttttcg accttggttc cgtaggagca agtcagaaag
    97321 attgagaaat agaaccatct gatttgattc gttctcaata gccatgagat gatcatctta
    97381 gggtgatcct tttgtcgacg gatgctccta ttacactcgt agtctctgaa ggatgagaac
    97441 caactctgta gcatctacat cgagaattca agtattgtat acgtcattag tccgatcctt
    97501 tgtaggaact acccgtaata acgaacttgc aaaatggatc tgtttatcat aaagagattt
    97561 gttgttcctg accctgcttc accttaattg ttatttgaac aagtataaag ttatgtcttg
    97621 gtccgagtgg ggatagcatt tctcttctgc atgtccatga agttttgaaa aatccaaaca
    97681 tctcagagat atatagagag gtaggaattt ttcgaacgaa ccgcactcct tcgtatacgt
    97741 caggagtcca ttgatgagaa ggggctgggg aaagcttgaa cccaattcct acagtgatga
    97801 atataagcgc aattgaaatt cctggggagt tatacatttg tgtattgata agaccattca
    97861 ctatttcttg aagctcgatc tctcccccgg atgaaccata tagccaagag aaaccatgaa
    97921 ccagaataga agagcttgcc ccacccatga gtaaatattt catagtagcc tcattagacc
    97981 gtacgtcttt cttggtatat ccagataata ggtaggagca taaactgaaa cattctggag
    98041 ctacaaagat agttattaaa tcgttagcac cgcataaaaa cattcctcct agagtagctg
    98101 ttaatatgaa taacagaaac tccgttatag ccatttctgt acattcaatg tactccacgg
    98161 atagaggaat acatagagtt gaacatagta aaataagaaa ttgaaagatt tcgttgaaat
    98221 tgttcgtttg gaaatttccc gaaaagctaa tcataggttc ttctctccat cggaacaata
    98281 gggccgttat gctcattact aaacttgttg aagagatgaa atagaaccaa ggtatatctt
    98341 tttgatcaga ggttgaatcg atcatcagaa gaataattag gccaaaaatt aggatacatt
    98401 ctgggaaaat aaaacttcca tcgaagagaa gaaaatgaaa ggctttcata aaaattctcg
    98461 tagaatcgag aatgaagttt tcattctgta catgccagat catgaattag taactgcatc
    98521 caatctccaa aaaaatccca attgtttcga actttctatt tttggaatgg aatatttacg
    98581 gaatctccat gaataggatc aaaccttatt ccatggtatt tacatgagat tcctctttct
    98641 tattcttaag caagtccccg agagggctta gttgatccat gatttctgtt tcatctttcg
    98701 tttccttttc gtttgtttcg agaaatatat cgatcaattc cgattctttc tttttctttt
    98761 ttctattgat tcttttccga tcgagatgta tggatccatg gatctatgtg tctatataga
    98821 ccctgttcat ggattaacga aaatgtgcaa aagctctatt tgcctctgcc attctatgag
    98881 tctcttcctt tttgcgtatg gcatcgccac tccctttggc agcatccact aattcggaac
    98941 ttaatttgaa agtcatattt cgacccggac gttttcggga tgcccctaat aaccaacgaa
    99001 cggcaagtgc ttttccttgt gcggatccta tttcaatggg aacttgatga gtcgatccgc
    99061 ctacacgtct tgcttttact gctatatcgg gagttactcc acgtattgct tgacgtaaaa
    99121 cggatagtgg atttttttct gtcttttgtt gaatcttttt caaggctcga tagataattt
    99181 gataagccaa tgattttttt ccgtgtttca gaatacggtt aaccaacatg ttaactaatc
    99241 gattacgata aattggatcg gattttgcag ttttttcttc tgtagtacct cgacgtgaca
    99301 tgagcgcgaa aggggttcaa gaatcagttt tctttttata agggctaaaa tcatttattt
    99361 tggctttttg accccatatt gtagggtgga tctcgaaaga tatgaaagat ctccctccaa
    99421 gccgtacata cgactttcat cgaatacggc tttccacaga attccatact cgatctcata
    99481 gatacatatg gaattctgtt tactcacttt aaattgagta tccgtttccc cccctttcct
    99541 gctaggattg gaaatcctgt attttacata tccatacgat tgagtccttg ggtttccgaa
    99601 atagtgtaaa tagtgtaaaa agaagtgctt cgaatcattg ctatttgacc cggacctgtt
    99661 ctaaaaaagt cgagacattt cgaattgttt gttgacacgg acaaagtcag ggaaaacttc
    99721 tgaaattatt tcaatattgg accttggaca tataatagtt ccgaatcgaa tctctttaga
    99781 aagaagatct tttgtctcac ggtagcctgc tccagtcccc ttacgaaact ttcgttattg
    99841 ggttagccat acacttcaca tgtttctagc gattcacatg gcatcatcaa atgatacaag
    99901 tcttggataa gaatctacaa cgcactagaa cgcccttgtt gacgatcctt tactccgaca
    99961 gcatctaggg ttcctcgaac aatgtgatat ctcacaccgg gtaaatcttt aaccctcccc
   100021 cctcttacta agactacaga atgttcttgt gaattatggc caataccagg tatataagca
   100081 gtgatttcaa acccagaggt taatcgtact ctggcaactt tacgtaaggc agagtttggt
   100141 tttttggggg tgatagtgga aaagttgaca gataagtcac ccttactgcc actctacaga
   100201 accgtacatg agattttcgc ctcatacggc tcctcgttca attctttcga agtcatcggg
   100261 tccttttcct cgttcgataa tctcctccct tcttccactc cgtcccgaag agtaactagg
   100321 accaattcag tcacgttttc atgttccaat tgaacacttt ccttttttga ttattctcaa
   100381 aggagaagat tattctcttt ttaacaaaca tctgcggatc caatcacacg atcttataat
   100441 aagaacaaga gatctttctc gatcaatccc tttgcccctc attcttcgag aatcagaaag
   100501 atccttttca agtttgaatt tgttcatttt gaatctgggt tcttctactt tatttttatt
   100561 tacttatttc tttattattt tttttccctc tcttttcttt ttttatttct tttttttatt
   100621 ttattccctt ccatcattcc ttaagtccca taggtttgat cctatcgaat ctgatccatt
   100681 ttctcattga gcgaagggta cgaaataaat cggatttctt tttcgatcaa aagtactatg
   100741 tgaaatcttc ggttttttcc tctttctcta tccctatccc ataggtacag catttgaatc
   100801 catagagaac cgtttcttct gtatctatat gaatcgatat tattccattc caattccttc
   100861 ccgatacctc ccaaggaaaa tcccgaattg gatcccaaat tgacgggtta gtgtgagctt
   100921 atccatgcgg ttatgcactc ttcgaatggg aatccatttt ctgaaagatc ctggctttcg
   100981 tgctttggtg ggtctccgag atcctttcga cgacctatgt tgtgttgaag ggatatctat
   101041 atgatccgat cgattgcgta aagcccgcgg tagcaacgga accggggaaa gtatacataa
   101101 gtatacagaa aagacagttc ttttctattc tattagtatt ttgattctat tagtattaga
   101161 ttagtattag ttagttatcc cggctcagtg agtcctttct tccgtgatta actgttggca
   101221 ccagtcctac attttgtctc cgtggaccga ggagaaaggg ggctcggcgg gaagaggatt
   101281 gtaccatgag agaagcaagg aggtcaacct ctttcaaata tacaacatgc attctggcaa
   101341 tgcaatgtag ttggactttc atcttcatgc gaatgaatca tcttttccac ggaggcaaat
   101401 ctttgcctgc taggcaagag gatagcaagt tcaaaattct gtttcggtag acatgtattt
   101461 ctattactat gaaattcata aatgaagtag ttaatcgttt tgtcaatttt tcggggtctt
   101521 aaaggggcgt ggaaagacat aagaactctt gaatggaaat cgaaaaggga tggaactccg
   101581 gttccttcgg aaatggtaag atctttggcg caagaagaag gggttgatcc gtatcatctt
   101641 gacttggttc tgatttcgct atttttttaa gaataccgct tctcctaccc gtatcgaata
   101701 gaacttcttc atgtaaaacc tgcttgattt agatcgggag aatcgtacgg ttttatgaaa
   101761 gcatgtgcta tggttcgaat ccgtagtcaa tcctatttct aggagcagtt gacaattgaa
   101821 tccaattttt cccattccat tcatttcgta tccgtaatag tgcgaaagga aggcccggtt
   101881 ccaagttgtt caagaatagt ggcgttgagt ttctcgaccc tttgccttag gattagtcag
   101941 ttctatttct tggtgggggc agggaaggga tataactcag cggtagagtg tcaccttgac
   102001 gtggtggaag tcatcagttc gagcctgatt atccctaaac ccaatatgag ttgtgggttt
   102061 ttctattttg acttgccccc ccgccgtgat cgaataagaa tggataagag gctcgtggga
   102121 ttgacgtgag ggggtaggga tggctatatt tctgggagcg aactccaggc gaatatgaag
   102181 cgcatggata caagttatgc cttggaatga aagacaattc cgaatcagct ttgtctacga
   102241 acaaggaagc tataagtaat gcaactatga atctcatgga gagttcgatc ctggctcagg
   102301 atgaacgctg gcggcatgct taacacatgc aagtcggacg ggaagtggtg tttccagtgg
   102361 cggacgggtg agtaacgcgt aagaacctgc ccttgggagg ggaacaacag ctggaaacgg
   102421 ctgctaatac cccgtaggct gaggagcaaa aggaggaatc cgcccgagga ggggctcgcg
   102481 tctgattagc tagttggtga ggcaatagct taccaaggcg atgatcagta gctggtccga
   102541 gaggatgatc agccacactg ggactgagac acggcccaga ctcctacggg aggcagcagt
   102601 ggggaatttt ccgcaatggg cgaaagcctg acggagcaat gccgcgtgga ggtagaaggc
   102661 ccacgggtcg tgaacttctt ttcccggaga agaagcaatg acggtatctg gggaataagc
   102721 atcggctaac tctgtgccag cagccgcggt aatacagagg atgcaagcgt tatccggaat
   102781 gattgggcgt aaagcgtctg taggtggctt tttaagtccg ccgtcaaatc ccagggctca
   102841 accctggaca ggcggtggaa actaccaagc tggagtacgg taggggcaga gggaatttcc
   102901 ggtggagcgg tgaaatgcgt agagatcgga aagaacacca acggcgaaag cactctgctg
   102961 ggccgacact gacactgaga gacgaaagct aggggagcga atgggattag ataccccagt
   103021 agtcctagcc gtaaacgatg gatactaggc gctgcgcgta tcgacccgtg cagtgctgta
   103081 gctaacgcgt taagtatccc gcctggggag tacgttcgca agaatgaaac tcaaaggaat
   103141 tgacgggggc ccgcacaagc ggtggagcat gtggtttaat tcgatgcaaa gcgaagaacc
   103201 ttaccagggc ttgacatgcc gcgaatcctc ttgaaagaga ggggtgcctt cgggaacgcg
   103261 gacacaggtg gtgcatggct gtcgtcagct cgtgccgtaa ggtgttgggt taagtcccgc
   103321 aacgagcgca accctcgtgc ttagttgcca ccgttgagtt tggaaccctg agcagactgc
   103381 cggtgataag ccggaggaag gtgaggatga cgtcaagtca tcatgcccct tatgccctgg
   103441 gcgacacacg tgctacaatg gccgggacaa agggtcgcga tcccgcgagg gtgagctaac
   103501 tccaaaaacc cgtcctcagt tcggattgca ggctgcaact cgcctgcatg aagccggaat
   103561 cgctagtaat cgccggtcag ccatacggcg gtgaattcgt tcccgggcct tgtacacacc
   103621 gcccgtcaca ctatgggagc tggccatgcc cgaagtcgtt accttaaccg caaggagggg
   103681 ggtgccgaag gcagggctag tgactggagt gaagtcgtaa caaggtagcc gtactggaag
   103741 gtgcggctgg atcacctcct tttcagggag agctaatgct tgttgggtat tttggtttga
   103801 caccgcttca cacccaaaaa gaagcgagct acgcctgagt taaacttgga gatggaagtc
   103861 ttctttcgtt tctcgacggt gaagtaagac caagcccatg agcttattat cctaggtcgg
   103921 aacaagttga taggatcccc cttttacgcc cccatgtccc tcccgtgtgg cgacatgggg
   103981 gcgtaaaaag gaaagagagg gatggggttt ctctcgcttt tggcatagtg ggcccccagc
   104041 gggaggccca cacgccgggc tattagctca gtggtagagc gcgcccctga taattgcgtc
   104101 gttgtgcctg ggctgtgagg gctctcagcc acatggatag ttcaatgtgc tcatcagcgc
   104161 ctgaccctga gatgtggatc atccaaggca cattagcatg gcgtacttct cctgttcgaa
   104221 ccgggggttt gaaaccaaac tcctcctcag gaggatagat ggggcgattc aggtgagatc
   104281 caatgtagat ccaactttct attcactcgt gggatccggg cggtccgggg gggactacca
   104341 cggctcctct cttctcgata atccatacat cccttatcag tgtatggaca gctatctctc
   104401 gagcacaggt ttaggttcgg cctcaatggg aaaaaaaatg gagcacctaa caacgtatct
   104461 tcacagacca agaactacga gatcgcccct ttcatttcat tctggggtga cggagggatc
   104521 gtaccattcg agcctttttt tcatgctttt cccggaggtc tggagaaagc tgcaatcaat
   104581 aggattttcc taatcctccc ttcccgaaag gaagaacgtc aaattctttt tccttttcct
   104641 ttccgcaggg accaggggat tggatctagc cgtaagaaga atgcttggct gataaataac
   104701 tcacttcttg gtcttcgacc ccctcagtca ctacgaatgc ccccgatcgg tgcaatggga
   104761 tgtgtctatt tatctatctc ttgactcgaa atgggagcag gtttgaaaaa ggatcttaga
   104821 gtgtctaggg ttggccggga gggtctctta acgccttctt ttttcttctc atcggagtta
   104881 tttcacaaat acttgccatg gtaaggaaga aggggggaac aagcacactt ggagagcgca
   104941 gtacaacgga gagttgtatg ctgcgttcgg gaaggatgaa tcgctcccga aacggaatct
   105001 attgattctc tcccaattgg ttggaccgta ggtgcgatga tttacttcac gggcgaggtc
   105061 tctggttcaa atccaggatg gcccagctgc gccaaggaaa agaatagaag aagcatctga
   105121 ctccttcatg catgctccac ttggctcggg gggatatagc tcagttggta gagctccgct
   105181 cttgcaattg ggtcgttgcg attacgggtt ggatgtctaa ttgtccaggc ggtaatgata
   105241 gtatcttgta cctgaaccgg tggctcactt tttctaagta atggggaaga ggaccgaaac
   105301 atgccactga aagactctac tgagacaaag atgggctgtc aagaatgtag aagaggtagg
   105361 atgggcggtt ggtcagatct agtatggatt gtacatggac ggtagttgga gtcggcggct
   105421 ctcttagggt tccctcatct gggatccctg gggaagggga tcaagttggc ccttgcgaac
   105481 agcttgatgc actatctccc ttcaaccctt tgagcgaaat gcgacaaaag gaaggaaaat
   105541 ccatggaccg accccatcgt ctccaccccg taggaactac gagatcaccc caaggatgcc
   105601 ttcggtatcc aggggtcgcg gaccgaccat agaaccctgc tcaataagtg gaatgcatta
   105661 gctgtccact ctcaggttgg gcagtaaggg ccggagaagg gcaattactc attcttaaaa
   105721 ccagcattct taagaccaaa gagtcggggc ggaaaagggg ggaaagccct ccgttcctgg
   105781 ttctcctgta gctggatcct ccggaaccac aagaatcttg agttagaatg ggattccaac
   105841 tcagcacctt ttcttttgag attttgagaa gagttgctct ttggagagca cagtacgatg
   105901 aaagttgtaa gctgtgttcg ggggggagtt attgtctatc gttggcctct atggtagaat
   105961 cagtgggggc ctgagaggcg gtggtttacc ctgtggcgga tgtcagcggt tcgagtccgc
   106021 ttatctccaa ctcgtgaact tagccgatac aaagaatatg atagcacccc atttttccga
   106081 ttcggcagtt cgatctatgg tttatcattc atggacgttg ataagatcct tccatttagc
   106141 agcaccttag gatggcatag ccttaaagta aagttaaggg cgaggttcaa acaaggaaag
   106201 gcttacggtg gatacctagg cacccagaga cgaggaaggg cgtagtaagc gacgaaatgc
   106261 ttcggggagt tgaaaataag cgtagatccg gagattcccg aataggtcaa cctttcgaac
   106321 tgctgctgaa tccatgggca ggcaagagac aacctggcga actgaaacat cttagtagcc
   106381 agaggaaaag aaagcaaaag cgattcccgt agtagcggcg agcgaaatgg gagcagccta
   106441 aaccgtgaaa acggggttgt gggagagcaa tacaagcgtc gtgctgctag gcgaagcggt
   106501 ggagtgctgc accctagatg gcgagagtcc agtagccgaa agcatcacta gcttacgctc
   106561 tgacccgagt agcatggggc acgtggaatc ccgtgtgaat cagcaaggac caccttgcaa
   106621 ggctaaatac tcctgggtga ccgatagcga agtagtaccg tgagggaagg gtgaaaagaa
   106681 cccccatcgg ggagtgaaat agaacatgaa accgtaagct cccaagcagt gggaggagac
   106741 cagggctctg accgcgtgcc tgttgaagaa tgagccggcg actcataggc agtggcttgg
   106801 ttaagggaac ccaccggagc cgtagcgaaa gcgagtcttc atagggcact tgtcactgct
   106861 tatggacccg aacctgggtg atctatccat gaccaggatg aagcttgggt gaaactaagt
   106921 ggaggtccga accgactgat gttgaagaat cagcggatga gttgtggtta ggggtgaaat
   106981 gccactcgaa cccagagcta gctggttctc cccgaaatgc gttgaggcgc agcagttgac
   107041 tggacatcta ggggtaaagc actgtttcgg tgcgggccgc gagagcggta ccaaatcgag
   107101 gcaaactctg aatactagat atgacctcaa aataacaggg gtcaaggtcg gccagtgaga
   107161 cgatggggga taagcttcat cgtcgagagg gaaacagccc ggatcaccag ctaaggcccc
   107221 taaatgaccg ctcagtgata aaggaggtag gggtgcagag acagccagga ggtttgccta
   107281 gaagcagcca cccttgaaag agtgcgtaat agctcactga tcgagcgctc ttgcgccgaa
   107341 gatgaacggg gctaagcgat ctgccgaagc tgtgggatgt aaaaatgcat cggtagggga
   107401 gcgttccgcc ttagagggaa gcacccgcgc gagcggcggt ggacgaagcg gaagcgagaa
   107461 tgtcggcttg agtaacgcaa acattggtga gaatccaatg ccccgaaaac ccaagggttc
   107521 ctccgcaagg ttcgtccacg gagggtgagt cagggcctaa gatcaggccg aaaggcgtag
   107581 tcgatggaca acaggtgaat attcctgtac taccccttgt tggtcccgag ggacggagga
   107641 ggctaggtta gccgaaagat ggttatcggt tcaaggacgc aaggtgcccc tgctttttca
   107701 gggtaagaag gggtagagaa aatgccccga gccaatgttc gagtaccagg cgctacggcg
   107761 ctgaagtaac ccatgctata ctcccaggaa aagctcgaac gaccttcaac aaaagggtac
   107821 ctgtacccga aaccgacaca ggtgggtagg tagagaatac ctaggggcgc gagacaactc
   107881 tctctaagga actcggcaaa atagccccgt aacttcggga gaaggggtgc ctcctcacaa
   107941 agggggtcgc agtgaccagg cccgggcgac tgtttaccaa aaacacaggt ctccgcaaag
   108001 tcgtaagacc atgtatgggg gctgacgcct gcccagtgcc ggaaggtcaa ggaagttggt
   108061 gacctgatga caggggagcc ggcgaccgaa gccccggtga acggcggccg taactataac
   108121 ggtcctaagg tagcgaaatt ccttgtcggg taagttccga cccgcacgaa aggcgtaacg
   108181 atctgggcac tgtctcggag agaggctcgg tgaaatagac atgtctgtga agatgcggac
   108241 tacctgcacc tggacagaaa gaccctatga agcttcactg ttccctggga ttggctttgg
   108301 gcttttcctg cgcagcttag gtggaaggcg aagaaggcct ccttccgggg gggcccgagc
   108361 catcagtgag ataccactct ggaagagcta gaattctaac cttgtgtcag gacctacggg
   108421 ccaagggaca gtctcaggta gacagtttct atggggcgta ggcctcccaa aaggtaacgg
   108481 aggcgtgcaa aggtttcctc gggccggacg gagattggcc ctcgagtgca aaggcagaag
   108541 ggagcttgac tgcaagaccc acccgtcgag cagggacgaa agtcggcctt agtgatccga
   108601 cggtgccgag tggaagggcc gtcgctcaac ggataaaagt tactctaggg ataacaggct
   108661 gatcttcccc aagagctcac atcgacggga aggtttggca cctcgatgtc ggctcttcgc
   108721 cacctggggc tgtagtatgt tccaagggtt gggctgttcg cccattaaag cggtacgtga
   108781 gctgggttca gaacgtcgtg agacagttcg gtccatatcc ggtgtgggcg ttagagcatt
   108841 gagaggacct ttccctagta cgagaggacc gggaaggacg cacctctggt gtaccagtta
   108901 tcgtgcccac ggtaaacgct gggtagccaa gtgcggagcg gataactgct gaaagcatct
   108961 aagtagtaag cccaccccaa gatgagtgct ctcctattcc gacttcccca gagcctctgg
   109021 tagcacagcc gagacagcga cgggttctct gcccctgcgg ggatggagcg acagaagttt
   109081 tgagaattca agagaaggtc acggcgagac gagccgttta tcattacgat aggtgtcaag
   109141 tggaagtgca gtgatgtatg cagctgaggc atcctaacag accggtagac ttgaaccttg
   109201 ttcctacatg acccgatcaa ttcgatcagg cactcgccat ctattttcat tgttcaactc
   109261 tttgacaaca tgaaaaaacc aaaagctctg ccctccctct ctatcggatg gaagggcaga
   109321 ggcctttggc gtcccctcca gtcaagaatt ggggcctcac aatcactagc caatatgctt
   109381 ttctcgcatg cctttcttcg ttcatggttc gatattctgg tgtcctaggc gtagaggaac
   109441 cacaccaatc catcccgaac ttggtggtta aactctactg cggtgacgat actgtagggg
   109501 aggtcctgcg gaaaaatagc tcgacgccag gatgataaaa agcttaacac ctctcgttct
   109561 tattcccttt gcaatatgaa aaaaaaaaaa tgaaaaatga aaaagtcgtc ttattcaaaa
   109621 ccccaattat gaaatccctt ctcccccact tcacacctag taacgcaccg tgttcttata
   109681 gagagaaagg tgctttcaca tcttcttaac ccgaaatggc tgaggagagg aaaggttcct
   109741 tttttttagg gtacttccgg gaacagatcc agtggagacg gggcggggcc tgtagctcag
   109801 aggattagag cacgtggcta cgaaccacgg tgtcgggggt tcgaatccct cctcgcccac
   109861 aaccggccaa aaagggaagg acccttccct ctgggggtag gaaaatcatg atcgggatag
   109921 cggacccaaa gctatggaac ttgggtgtgg gtcttttgtc gaaatggagt agccttactt
   109981 tttctttttt tttatttacc attcatggtt ttttaaataa agtatgcccg gcccgaagca
   110041 gaatagcaga gcaagtatta gtagcatagc aaaaatgtgt tcctcgtcat taatatgttt
   110101 gctcgcggta attgtggcct ctcgggagaa tcgattactg catctttgat gcacttgcta
   110161 gtactagtac atctgagaat tcttaattgg ctaattggaa atagcccccg gactatggaa
   110221 caaaggatta tcccggacct acaccgaggt attgacggtt attctcaaat atcgcagaac
   110281 agaatgtgat acgatgagat agaatgcaat agaaacaaag acacagggaa cgggttacct
   110341 acttttaacg gtcaaagcga accctttcat tctgacattc tgaattcttt aattcggaat
   110401 gaatcaaatc tccccaagta ggattcgaac ctacgaccag tcagttaaca gccgaccgct
   110461 ctaccactga gctactgagg aacagcggga gattctatct catagagttc aattcccgtt
   110521 ctcaacccat gaccaatatg aactcgaagt ttccttcgta actccccgaa cttcttcgta
   110581 gtggctccgt cccatgcccc gtttcatagg gaaccacaaa gtggctctat ttcattatat
   110641 tccatccata tcccaattcc attcatttaa tatccctttg gtgtcattga cataagaatt
   110701 gatataagag atgtcgtttc tagtctatct gtttctattt ctatatatgg aaagttcaaa
   110761 aatcatcata taataatcca gaaattgaaa tagaaaagaa aaaagggagg tttgtgatga
   110821 tttttcaatc ttttatacta ggtaatctag tatccttatg catgaagata atcaattcgg
   110881 tcgttgtggt cggactctat tatggatttc tgaccacatt ctccataggg ccctcttatc
   110941 tcttacttct ccgagctcgg gttatggaag aaggaaccga gaagaaggta tcggcaacaa
   111001 ctggttttat tgcgggacag ctcatgatgt tcatatcgat ctattatgcg cctctgcatc
   111061 tagcattggg tagacctcat acaataactg tcctagctct accgtatctt ttgtttcatt
   111121 tcttctggaa caatcacaaa cactcttttg attatggatc tactaccaga aattcaatgc
   111181 gtaatcttag cattcaatgt gtattcctga ataatctcat ttttcaatta ttcaaccatt
   111241 tcattttacc aagttcaatg ttagccagat tagtcaacat ttatatgttt cgatgcaaca
   111301 acaagatgtt atttgtaaca agtagttttg ttggttggtt aattggtcac attttattca
   111361 tgaaatgggt tggattggta ttagtttgga tacagcaaaa gaattctatt aggtctaatg
   111421 tacttattcg atctaataag taccttgtgt cagaattgag aaattctatg gctcgaatct
   111481 atagtattct cttatttatt acctgtatct actatttagg cagaataccg tcacccattt
   111541 ttactaagaa actgaaagtg aaagaaacct cagaaacctc agaaacggaa gaaagggagg
   111601 aagaaacaga tgtagaaata gaaacaactt tcgaaaggag ggggactaaa caggaacaag
   111661 aggtatccac cgaagaagat ccttctcctt cccttttttt ggaagaaaag gaggatccgg
   111721 atgggaatca agaaaattcg aagttagaaa tatttaaaga aaaagaagag aaatatttat
   111781 tatggtttga gaaacctctc gcgactcttc ttttcgacta taaacaatgg aatcgcccat
   111841 ttcgatataa aaaaaagaaa agaaataatc gatttattaa tgttgtaaga aatgaaatgt
   111901 cacacttttt tttttataca tgtcaaagtg atggaaaaga aaggatctct tttacgtatc
   111961 cagcaagttt gtcaactttt tttgaaatga tacaacaaaa gatgtctttt ttaacaaaag
   112021 aaaaactatc ctctgatgaa ttgtataata attggagtta caccaatgaa aaaaaaaata
   112081 acttaaacaa ggagttaatg attaaaaaaa atattaatac ataaaataaa tatactaaga
   112141 gataaaaaga gatgcgactc ccccctacat attttaaacc ttcccctaca aaaaaactgg
   112201 taataccaac cccattcgta attccatcaa tcactcgtct atcgaacaaa tgggttagtt
   112261 cagccaatcc tcttatccat tgagttaagg atagtgcata aaaagcatct atataagcac
   112321 gattatatga ccaatcgtat agcaaattga taattttatc ccccaaaact ctttgactct
   112381 tattgactct tttagtaaat aaattaagtc cattccagtt ttggaaagat gaataaaagg
   112441 gtttatataa aaaagccgct ataaatattc caaaaaacgt tatactaact gaaaaagttg
   112501 catttggcaa aaattcatac caatcaaaaa aatgatttga attttgatgt aaaaggttta
   112561 tagacggagt taacaatttt gataagatat caaaattgtt tccttcttga ttaaagggga
   112621 ttcctatggc tccaacaaac aaaggaaata agactaatat aagcatagag aatagcatag
   112681 tattgtccga ttcatgggga taaaaaaaag tctttgtagg accaaaaggc aaaatagtaa
   112741 gaaaaggcat ttttgttaca tgagtatcca ttcggtatgt tttcttcgaa aaaaaagaag
   112801 tcctttccct ttcattatta tttattttta ataaagcaac taaaggaaaa ctttttttaa
   112861 tcgatttttg ctcctcttta ccccatagag atattgaata gaaggaattt ccttttttgc
   112921 cactgtaatt ttgaaaacga acgtttaaat gtccttcaaa agtaagtaaa taaatccgaa
   112981 acatataaaa tgcagttaat ccggctgtga aagaagcaat tattgcgaaa atcggtgaat
   113041 ataaccaact atcattaaga atttcatctt tggaccaaaa acaagcaaga ggtggaatac
   113101 cacaaagaga aagtgtacct aataaaaaag cagtttttgt aattggcacg tgctttctta
   113161 acccgcccat aagagccata ttctggcttt tatctggagc gtatccaaca agagcttcca
   113221 ttgaatgaat aattgatccg gatcctaaaa acagcaaggc tttcgaataa gcatgagtaa
   113281 tcaaatgaaa taaagcggct cgataagacc ccatacctag agctaacatc atataaccca
   113341 attgagacat tgtagaatag gctaaacttt tcttaatatc tttttgagca agagctaaag
   113401 tggctcctaa taatactgtt attataccta taaaagatat tagattcatt atgtatggta
   113461 tcgctatgaa aagtggaaga agacgagcta caagaaaaat tcccgctgct accatagtag
   113521 cggcgtggat aagagccgaa ataggagtag gtccctccat ggcatcaggt aaccatacat
   113581 gaaggggaaa ttgtgcggat ttagcaactg cgccgccaaa taatagaaag gcacacaaag
   113641 taacaaataa aaagtgaacc tccttcttat aaatcaagtt attgaatatt tcgaacaaat
   113701 cccgaaattc gaaactaccc gttgtccaat aaagacctaa gattcctaat aataaaccaa
   113761 aatcccctac acgattagtt acaaaggctt tttgacaagc acttgccgca ctaggtcgtg
   113821 tgaaccaaaa ccctattaat agataagaac acatcccaac caactcccaa aaaatataaa
   113881 tttgtatcaa attcgaactt gtaactaatc ccaacatgga agtattgaaa aaactcatat
   113941 aagcaaaaaa tctcaaatat ccttgatcat gagacatata attgtcgcta taaaaaagaa
   114001 ccagaattcc aactgtggtg attaatattg acataataga agtaagcgga tcaataaagt
   114061 gtccgaactc gaaagaaaaa tcattattga tggtccaaga ccatatgtat tgatagatag
   114121 aactcctatt tatttgctga atagatagat cgaccgaaaa aatcataact atacttaaca
   114181 aaaaaatact aggaaaagcc caaatacggc gaagattttt tgttgccgtt ggaaaaagta
   114241 gaagtcccac tcctattaac ataggaactg gaagcagaac gaaaggtatg atccaagaat
   114301 attgatatgt atgttccata aaaataataa tttttttatt cttaattaat tgtttctgat
   114361 tcaccggttc ttatctcttt taaaagggat tactaaagta ttaaaaaagc aactgaaact
   114421 aaaatggaat tttctgttcg tagttagttt gaacctttct caactacttc aaaaattttc
   114481 aaagtgaaaa ataacgaatt attttatact aagtttatac taagtttata ctaagtaaga
   114541 tttttaggaa aacgtagcag caaattacaa tttccattat tattccctat tacaaaaatt
   114601 tatggacata tatcaagact aaaaaattgg acaaaaaaaa agaagtactt tattttgata
   114661 tcaatcatcg gatgtcccat aactttgcct aataaaaaaa taaaaaaaga actaggtatt
   114721 tttgtttgtt tattcagaat aattaacgag tttcattcgg gactgattga ttatgttcta
   114781 ttctaataaa tggcatttaa taaccaatta ctagaaaaga aaaagattca agttttttat
   114841 taggtaggta agggttctta agcttgttcg atatgtattt tttatgtaca aatggaacat
   114901 cccaaaaaga gacagagata gaaaggtatc acaaataact ccgaaataca aattattttg
   114961 cctcagtgga ataggaattg aaaaaaaaaa cgatttgttt taaacaatag atgtctttca
   115021 catccaattt ttgcaatgaa taacttttta ttttttgaat ggcagttcca aaaaaacgta
   115081 gttctatatt aaaaaaacgt attcgtaaaa atatttggaa aaaaggggga tattgggcag
   115141 cgctgaaagc tttttcgtta gcgaaatccc tttcgaccgg gaattcaaaa agttttttgt
   115201 acgacaaata atgaataaaa cgttggaata attggaatcc gcatccacct gactccaaaa
   115261 acgagccaat ttcgtttcga atttagattc cattttttaa tatagaatag aaaaatagaa
   115321 gtaaaaaaaa atagaaatag aaaaagtaag taataaataa tgatttccat tgcctactgt
   115381 tttgaaccaa tggatttggc tactgaattg gtactttttt ttatttgaaa aaaaaaaaaa
   115441 ggaataaaaa tggagagttt tgcctttatt tgtatttgaa tatgcttttc attcccggga
   115501 tggggattct taatttcccc atcacccacc cacttataaa taagacaata ataaaggttt
   115561 tgttttgtct tttctttttt tttttttctt ttctatttct ccttttctat ttcaatttat
   115621 gctatagaat agcataaatt gaaatcttta gacaaaagca atgagttgtt gaaactaatt
   115681 attaattata ctgttttttt taactttctg aatcatcact ccaagtgaga atgagaaaag
   115741 cgtctttcgc catttcggcg tatttctaat ttctatacga atagtatgca atttagaagt
   115801 aataaaaaaa tcctatgttt gaaagggagg atcaatctaa aaatatctat ttttagaaat
   115861 cggatttaga aatcaatttt taaagtagga caatagaaat caaaattctt ttatataata
   115921 tgtatagctc aatacctaat tggtttgata aaccctaaga caaattcata ctgaaaaaaa
   115981 aacctaacga ttatcacaag acaaaagtta tgcaaattaa ataaaatttt tttgaattat
   116041 tggatattat gcttaaattg tgatcgtgat ccataaaaaa gaaaaagaat atgttattgt
   116101 taaattgtta agttaaataa aactgaaacc ttaaataact aaataaaacg ataaaaaagg
   116161 gattgtttca atctctattg aaacaggttt ttattcatca attgaatgct tcctaaaaca
   116221 tcaattgaat gcttcctaaa aataaaaagt atttcattga aactttctct ttcactttca
   116281 atctcgacga ttaaataaaa ataagttatt attatttcta gcaagccgct atggtgaaat
   116341 cggtagacac gctgctctta ggaagcagtg ctagagcatc tcggttcgaa tccgagtggc
   116401 ggcataacat cttctaatct tctaaaagat atataaaagc cctataatga attgaatttc
   116461 cgatttccat tccgtatact caagagactt tcacttttta cttttaattt cattttttat
   116521 ttatgatatt ttcaacttta gaacatatat taactcatat atcattttcg gtcatttcaa
   116581 ttggaattac aattcattta ataaccttat tagtcgatga aatcgtagga ctatatcatt
   116641 catcagaaaa ggggatgata gctacccttt tctgtctaac aggattatta gtaattcgtt
   116701 ggatttattc ggggcatttc ccattaagtg atttatatga atcattaatc tttctgtcat
   116761 ggagtttctc cattattcat agggttttaa aacataaaaa tcatttaagc gcaataaccg
   116821 cgccaagtgc tatttttacc caaggctttg caacttcgtg tttgttaacc aaaatgcatc
   116881 aatccggaat attagtgccc gctctacaag ttcagtggtt aatgatgcac gtaagtatga
   116941 tggtattcgg ctatgcagct cttttatgcg gatcattatt atccacagct cttctagtca
   117001 ttacatttcg aaaagtgata aggatttttg gtaaaagcaa taaattatta aatggaactg
   117061 taactgagtc gttttccttc ggtgaaatac aatacatgaa tgcaaaaacc aatgttttac
   117121 taaatactta ttttttttct gctagaaatt attacaggta tcaattgatt caacaattgg
   117181 atcattggag ttatcatatt attagtctag gatttatctt tttaaccata ggtattcttt
   117241 caggcgcagt atgggctaat gaggcatggg gatcatattg gaattgggat ccaaaggaaa
   117301 cttgggcatt tattacttgg actatatttg ggatttattt ccatactcga acaaataaaa
   117361 aatcggaagg ttttaattcc gcaattgtgg cttctatggg ctttgttata atttggatat
   117421 gttatttcgg ggtcaatcta ttaggaatag ggttacatag ttatggttca tttaattttt
   117481 aattaacaat tcacatctaa ttgaattgca aattgaagaa aagaaagggc ctgatgaaga
   117541 caaacatagg acagcgcata tatataaacg aaactgagtg gaaaccgccg agaacctttt
   117601 gaatcaagta gtggagtgat tcaaaaggtt ctcacaaacg ccaaaggggt ttggttacaa
   117661 ttcaaattta ttttttcttt ttttattcat gaaaattctc tataaaaaaa ttagatagaa
   117721 tagcttcgac cttgtccact gatagtgaca gaacgaaatc cggataaata ccaataccaa
   117781 gtacgggtag aagaatagag atcaaaacaa ataattcccg tggtccagaa tcaaaaaaat
   117841 aagagtttac gccattaaat agcttgtacc cataaaacat ttgccgtaac atagataatg
   117901 aataaatagg agttaatatc attccaattg ccattacaaa agtaatcagt atttttgcta
   117961 ttaaaaaata tttttggcta gtaattattc caaaaaagac tatcaattcc gcaacaaaac
   118021 cactcatgcc cggtaatgca agggaagcca ttgataagat actaaatagc gtgaatatct
   118081 ttggaattgg tatagccagt ccgcccattt cgtcgagata accatgacgt attctatcat
   118141 aactcgttcc tgctaagaaa aaaagtgcag cgctaataaa cccatgagaa attatttgta
   118201 aaatggctcc gctgagtcct gtatcagtta tcgagccaat tcctataatt atgaaaccca
   118261 tatgagatac agaggaatag gcgattcttt tttttaaatt gcgttggcca ggagatgtta
   118321 aagctgcata aattatttgc attgtaccta ctatgattaa ccagggagaa aatagagaat
   118381 gagcgtgcgg taatagttcc atattgatcc gaaccaagcc atatgctccc atttttaata
   118441 agattccggc cagaagcata caagtactgt aatgggcctc cccatgggtg tctggtaacc
   118501 atgtatgtaa gggtataatc ggtgatttga cagcaaaagc aataagaaat ccaatataga
   118561 atagtatttc cagtgccacg ggatacgatc gattagctaa tatttccaaa tttaatgttg
   118621 gttcattgga accgtataaa ccgataccca aaactcctat taatagaaaa acggaacctc
   118681 ctgcagtgta caaaataaac tttgtagctg aataaagacg tttctttcca ccccatgctg
   118741 atagaagtag ataaacagga attaattcta attcccacat gatgaaaaaa agtaaaaggt
   118801 cacgagaagc aaatgatcct atttgaccgc tatacattgc taacatcagg aaatagaata
   118861 atcgggaatt ccgagtaact ggccaagccg ctaacgtagc taaagtggtg ataaatcccg
   118921 tcaataaaat gggtcctagg gaaagtccat ctattcccaa tctccagtaa aaaccaaaaa
   118981 aattgatcca tttataatcc tctgcgagtt gtattaatgg atcgtccaat tcaaaatgat
   119041 aacagaaggc ataggtcgtt agaaggagtt ctagcacgca tatatatata gtataccccc
   119101 tagtcacctt atttcctcta tgagggagaa agaaaatgaa aaaacccgtg gctatcggaa
   119161 aaactacaat tattgttaac caaggaaaaa agttcgtggt aaaggcaaga tacactcgaa
   119221 ccagacaaaa ccgtgctcga aaaatagaat atatattctt aatttttttt tttatttttc
   119281 gagtacgggt ttttgtcggt aatcagtaag taaaaaaaat gtattcaaaa tagattcaag
   119341 tggggttttt tggaacgtat caatatcaat aagctagacc catgcttcga gttgtttcat
   119401 gccataaata aactcgaaca ctcaagaaat ccgttggaca ggcggattca catctcttac
   119461 aaccaacaca atcctccgtt cttggagcag aagcaatttg tttagcttta catccgtccc
   119521 aaggtatcat ttctaataca tccgtgggac atgctcggac acattgagta caccctatac
   119581 atgtatcata aatctttact gaatgtgaca ttgaatctat caatttctga attcataaat
   119641 tttcgatcta gtaatttttg aaatgaatca tatattgaaa caccagatca atcaacgatt
   119701 taccagaatt ttggaatcaa tccatttctg gatcaactga taagagggaa caaagatact
   119761 ttgatttttt acgtttttgc caatatgatc gaggttagga cgtattatag atgctaattc
   119821 gaattgatga atattctgat tttgaaatac tattttattt attcaacaaa gtcgattgat
   119881 tgatacgaat tgattttctg ttacgataaa ttgacgaaac aatagctgat ccgatagctg
   119941 cttcagcggc tgcaatagct ataacaaaaa ttgagaaaat atctcctttt aattgcctac
   120001 tatcaaaaaa atcggaaaat gttacaaaat ttatattaac cgcatttagt ataagttcaa
   120061 gacacatcag ggcccggaca atatttcggc tcgtgatcaa tccatagata ccaatagaaa
   120121 ataaataagc actcaaaata agtacatgct cgagcatcat tgaccaactc cgtaccaatt
   120181 tcgattcatt tcaatatgaa caataagtca agtgatttga ttgcttataa tctaacaagt
   120241 atagaacaaa agaatatatt gctaatagat cgaatcattc tatttgattt atacatgaaa
   120301 cagtattcaa atagaattga aggcaaatag atgtgctaac acagaaaagt tgaatttgga
   120361 ttactgttgc tagttagaaa gattttttac tgacgagcta cggcaattgc acctatcaaa
   120421 gcaactaaaa gaattatcga aatgagttca aatggaagaa aaaagtcggt tgataaatga
   120481 attccaattt gttgactatt acttatcaaa tcttgctcta taatctggtt ggatcgtgta
   120541 gtccaaataa tcccgtacca cgacgtatct agaatagtag tgagtaagga caaaaaaaga
   120601 cttgtacaaa ccagagaagt aactccatcc ccaatagtcc aaagattcaa atgaaaatcg
   120661 ttggaatagt ctgaaccatt catgaacatt acagcaaata tgattaaaac atttacagct
   120721 cctacataaa taaggagctg tgcagcagct acaaaaggcg aatttgatag aatatagaat
   120781 aaggatatac aaataagaac gaatcccaat gaaaaggcag aataaatcgg gttggtaagt
   120841 aataccactc ccagacctcc taatataaga cccgatccta gaaaaactaa aagaaaatca
   120901 tgtattggtc cagccaaatc cattatatta aaataagaga taaataaatc gaaatgtttt
   120961 ttcatgacct tattgaaccg accaggcaac ttttttttta tgaggcattc ccgattgaat
   121021 tcaattcaaa tctaataggt gtgaattgat gtgggtacag ttattggatc aatttcgttc
   121081 ttttctttat tggaaatggc agttggaaat tgaaagtcta tatttcgaaa aaattgtgga
   121141 tatattaaca gactttcaat acaaatgaat ttgtacttct cataatccaa tctatagttg
   121201 ggatttgtac caaacaaaga gaaagacctt attcctttat accaacacgg aaccctagta
   121261 atttccaata ataaagagat ttacccgttt tttctttgag acgaattcaa aactgttcga
   121321 attgtaaaat cgtcaattac tgacattggt aaacgaccta aagcaatttg attgtaattc
   121381 aattcgtgac ggtcgtaagt agcaagttca tattcttcag tcattgataa acaatttgtt
   121441 ggacaatact caacgcagtt accacaaaaa atacaaattc cgaaatcaat actgtaatta
   121501 agcaagcgtt tctttcgaat atcagtttcc aatttccaat caacaacagg cagatctata
   121561 ggacatacac gaacacatac ttcacaagca atacatttat caaattcaaa atggattcga
   121621 ccgcggaagc gctctgatgt tattaatttt tcataaggat attgaatagt tacagggaaa
   121681 cgatttgctt gggataaggt aatcatgaaa ctttgaccga tgtaccttgc agctcgtact
   121741 gtttgttgac cataattcat gaacccagtt accataggga acatatcggg aatatctatg
   121801 aataaatttt gtctttctct tgtttgaggt aagccgtgaa tatagtatct ttttttttgt
   121861 ttacagtgaa aggagttggg aagaggttgt taataataaa ttaccaagag aaataggtaa
   121921 aagaaatttc cagccaagat ttaataattg gtccattctt agtctaggta aagtccatct
   121981 tgttgtgata gaaatgaaca agaacaaata agttttagct aatgtaataa agataccaat
   122041 tgtcgttcca aagattccat ctgctttatt tatttcaaat aactcaggaa caaatatgta
   122101 cggaattgaa agattccaac cgcccaagta aagaactgtt acaaataatg aggaaactaa
   122161 taaatttaga taggaagcaa cgtaaaataa accaaatttg atccctgaat attcggtttg
   122221 atagcctgct actaattctt cttctgcttc tggtaaatca aaaggtaatc tttcgcattc
   122281 tgctagggaa gaaattagaa aaacgataaa ccctataggt tgacgccaca aattccaccc
   122341 ccaaaaacca tattttgatt gcgccccgac tatatcaact gtacttgaac tattagataa
   122401 tcatagtcgg tgataacatt actgttccca tcgctattcc aaaaccgtac atgagatttt
   122461 cacctcatac ggctcctcag ggccacaaat aaatgtaagg accgggcaag tattcgttat
   122521 cttgatatgg ttatagcata gatagactcg tggaaggtcc ccaattatac caatggaatt
   122581 ctgtctgcta taagaataaa tcaaaaagca tttctgaatt gatctcatcc ttcaactttt
   122641 ttggggtgag taataactta ataaatcctt caataaaata ctctttgtag aaatatctat
   122701 tgatatttcg agccatcatt ttttttttcg attacgaaaa aaaaaaatta gacattccat
   122761 tagttcatga atcatgacac aatttttctt tctatgaaga taggaaagaa ataagaaaaa
   122821 aatcgctttt ctttttattg taatttcttt tttttttttc tatttttttt gttcctcttc
   122881 ttctttctga gaaaaagggg tcctcaaaat caaaaaagta agggattatt tcgttcctga
   122941 tagtaatttc tttaattggg ggataggagc atactctgaa tcggaattgt ggggagtact
   123001 gcctgatcat ttctaccaac ttaaagcccc aattagtatt ctttttatgt tatgcagacg
   123061 tatctttttc gttaatttac ataatctcca ttactaattc tttgtgtgta ttttagtgtt
   123121 ccttattatc cacccatttt ttttttcaat cccccgttcg ttaatatatg tattgtaata
   123181 cattcaaaca tatagtgaaa actccatacg gttgactttt gagcccgctt caagctagga
   123241 tgaccaatca actaatcttg gggtaaaggg catcttccac ttttgtttac tttaacttaa
   123301 ctcttgtaca taggaaatga gactcaatct tcttttactg cgaatttaga agttgttttc
   123361 tttcactcat atataactat cgaatttttt tattaaccta aagaatcaat aaatgaataa
   123421 aaaaaaaaaa aatgcggata tccattaaat ttcttttttt tttctagaag gaaaagaaaa
   123481 gcttctattt tagcgaatcg cacgtagaga tattgataaa acacataaag ttaatggtat
   123541 ttcataacta atcgattgag cagcagctcg cagaccacct aaaaacgaat atttattatt
   123601 tgatccatat cctgacataa gaagtccaat aggagcaata cttgaaacgg caatccataa
   123661 aaaaatacca atattgagat ccgctaaaac aaggtgataa ctaaaaggaa ttactgaata
   123721 acttagtaga attgatatga ctgctataga tggtccaata ctgaagaaac gagtatttcc
   123781 tctagctgga agaagattct ctttgaaaag tagttttgtt ccatctgcta aagcttgaag
   123841 aattccgaaa gggctggcgt attcagggcc aatacgttgt tgtattcctg cagatatttc
   123901 tctttctaac cacacaatta ctagtacacc tattgtgatt cctaatacaa gagtcaaaat
   123961 aggggcaaac acccgtatgg tcccatagag ctcttttaag gattccaatc gggaaaaaga
   124021 attaatatct tgtacttctg ttgtatcaac tatcatttca acgatcaact tctcccataa
   124081 tgatatctat actacctagt atcgtcataa tatccgccaa tttcattctt ttaactaact
   124141 gaggaagaat ttgcaaattg ataaaacccg gtgggcgaat tttccatcgc caaggaaaac
   124201 tgctttgatc tcctatcaga aaaattccca attctccttt tggggcttcg actctcacat
   124261 aaagttcttg tttcggtaat tcaaaagtag gagaaggttt tttactaatg aatcgatctt
   124321 caaaatcatt ccattctgga tcgctttctc tagcaaagca tcggatttct aaattctcat
   124381 agggcccccc cggaattcct tccaaagcct gttgaataat ttttaccgat tctgtcattt
   124441 caccgattcg gactaaataa cgagctaatg aatccccttc tttttgccac tggacttccc
   124501 aatcaaattc gtcgtaacac tcataatgat ccactttacg aagatcccat tctattccag
   124561 acgctcgtag cattggtcct gataaacccc aatttattgc ttcttctcca ccaaaaatgc
   124621 ctactccttc aactcgttct aaaaagacag ggtttcgtgt aataagtttt tgatattcaa
   124681 caacccccgt taaaaaataa tcacagaaat ccaaacattt ctctatccag ccatggggta
   124741 aatcggccgc tatccctccg atacgaaaat aattatgcat cattctcata ccggtggcag
   124801 cttcgaatag atcatatact aattctcttt ctctgaaaat atagaagaag ggagtctgtg
   124861 caccaatatc tgccataaaa gggccgagcc ataacagatg agaggctata cgactcaact
   124921 ccaacataat tactctgata tagctggccc ttttaggtac ttgaatattt cccaactgtt
   124981 ctggtccatt tacagttatt gcttctgtga acatagtagc taaataatcc caacgtgtta
   125041 cataaggcag atattgtata attgttcggt tttccgcaat tttttccatc cctctgtgta
   125101 aataacccaa tatcggttca cagtcaataa catcttcgcc atcgagagta acgatgagac
   125161 gaagaacacc atgcattgat gggtggtgag gccccatatt tactctcata aggtcttttc
   125221 ctgtagctag tatactcata ggtttttcct cgattcattc ttacatgaat tgttgaaaac
   125281 aaaaagaagt tatcaagatt caaaatctaa taaatcaaat aattcaaaat tctttttttc
   125341 aaattaacga ttttttgact cccggatatt caactgacta attaattctt tataacgtac
   125401 tccatttttc tttgacaaat aagaaagtag gcgttggcgt ttttccagaa ctttccgtaa
   125461 acccctctga gataaatagt cttttctgtg caattccaaa tgggaagtaa gtctttgtat
   125521 cttattagtg aaacttaata cttgaaattc aacagaccca ctgttttctt tttttttttc
   125581 ttgaaaagta actgagatga atgaattttt taccataaaa cgaaatcctc ttttcccttt
   125641 cttttaatat gaaatttact gatcagtaat aataatgtta gtcatttgaa ttgaatatac
   125701 acaatcatct taaagccgtt atgaacttcc gataaaatca atcaacaatc aatcccattt
   125761 tcaatgtgat tagggataaa aaggatggta tatttcttca aaagagaaaa agcgagacct
   125821 aaaaaaaaat tctgttaatt catttataga tctaaccaat ccgtatgtcc ttaaagtggt
   125881 atcctgtatc ataatggaat gtaagacaag gcatgtgtcc gtctctttgt tttcatatac
   125941 caggtatggt acgtatggta cgcgatcgat aagaaaaatg tactagtaac aaatttgcaa
   126001 tcgtggatac atatgtatcc ttatcatact gaaacgactg ccattattgg tattaaacca
   126061 atagcgattc atacaaacta aatcttctaa tcgataattg ggccaaagaa agaactttaa
   126121 tttaattagt ttctttttct ctctagcaag atctttgctt ttatccaaaa cgtgaccccc
   126181 tttttttacg ttattacaaa atacggaatt tctctgaata ccattttgat tcttccaatt
   126241 gaaacaaatc agagttctca attctctacg atggttaggg aataaaatat tttcaggaac
   126301 aagcaaatca taattctttt tgtctctatt tccagtcatt ctttgatgtc ttgcaatgga
   126361 ttcataattt ttttttttat gaacatagct tttttctcgg tatcttttag taatttggcg
   126421 cttattctta tgaaccaatg aaatacctac gatttgatat ataaaaaact gtccatcatt
   126481 ttttacagac agacgaagcg gttcgataat aaatattccc cctttcacca attctgtaag
   126541 agtgaaatcc ttatgaatcg tcaaaatatc cagacccatt tctccccctt gaatagagga
   126601 tatagcaatt tctcttggat ttatcagtcg aagcaggaga caatagatct tgatattatt
   126661 tattattctt tgatttaaaa aagaatccca tctcaactga aaatgcaaat acttttttag
   126721 gaagaaataa agttctgctt ctgtgttgtt cttgtattgt tttttcgttc tacgtttttt
   126781 gatgtctgat cccgaagaat ttgcttcaac atctttttct tggtttgaga gaactgaccc
   126841 aagacttact tggttttgtg catctgatcg aggattccct tggtctgggg gttctttttc
   126901 ttctttactt ctattgtata attcaagaga gtttttttga ttcgatgata taaaaaggtc
   126961 ttcctttttc tttcgagtta tttttttatt cccattttca tttccattaa aactgaaaag
   127021 aagtaatttg attggtatga tccacggttt ttttttatat gcattaaaaa atagcactaa
   127081 ttctcggaag aaccaaagct ccagatttga tataggacaa cttagtattg cttcattcat
   127141 tcccatccaa tcaaaaaaga actttttttg attggatggt ttaatttctt catcttcatg
   127201 aattgtaaga taaaaaagaa ctttcttatt aatttcatca attatttgat acttatcagc
   127261 ctcaatctta gtatttggat tcctgttggt accaatatca acccagactt caatatcaac
   127321 cttatttcta agacaaaaat cgagaattct ccaatcaaaa tattttctat ccgaaaattt
   127381 atccatatcc ataatattat cttcttctag ataattatta atagggatac ctcccaacat
   127441 atcaaataat ttgccttccc ttatgttgga attagaaaag atttcttctt tattatttac
   127501 ttggaataat gatttatgaa tatacgagtc tttcttatct tcataattaa tagatttata
   127561 tgataaaaga tcatatctat agtgtttttt aaaattatcc ttttgattct gtaacggatt
   127621 cgcttcaaaa aaattttgtt tgtcgggatg agttaatcca tttttttcat atgaaccctt
   127681 tttgtttaaa tctttctttt gagccatact gtgttgattg gctctatttc gccatttttg
   127741 tggtactaat ataggccatc ttatccgaga taaatcggat tgatatagat aatgcccctt
   127801 taaccagttt ttccattgat tcatttcaaa attccaaaaa gattcatgtc ttaattcgta
   127861 atgaaatatt ccttgttttt taaaataatc ttttatttcc ttcttaagaa aaagggatgt
   127921 tccgtcatat tgaaagacaa atcttaaatt ataaaagtga ataagttggg tttgtgataa
   127981 tttgtaaaat acatatgctt gtgattgtga gaaaaaagag aaatcataag aaatctttga
   128041 attcttatta ctaaccttag aaagtgattt ttttatagtc gaaataaagt gaatttcatt
   128101 tttactttta cttgttttat taattctttc ctgatttgtt tcattattgt ggatattttt
   128161 ctcaataatt tggatttttt ttggtgattc aaaaaaaaaa ttggcattga ttcttggaat
   128221 attgacaata gctagaaaaa tttttatgta tatcccttca atgaaaaatt ttataaagaa
   128281 atatgattta ccaattaatc gagtatttct tttttttaat atttgccaaa tctttttgga
   128341 cgctcctaat attttaggac gataacttgt tttgttcgaa ctaatattta tttcgtaagt
   128401 tagctgtttt tttttctttt cttttgtaat tttttctatt ttctttttta ttatgtttgt
   128461 tcgattagtc agatctttta tttttttttc gggcagtgct aaatttgtcc aatccataga
   128521 tcgaatttga atggacgatt cgtgaatcat ccgattactc attatcaaat cttttttatc
   128581 ttcacccaat tcatctattt ctcgcaatct aaataatgga attttgtttg tttttgaaag
   128641 ttcttttact cttcctttta cttttagtaa tagaattctt ttgatgaccc atctttttgt
   128701 ttcttttgcg atttgttgaa aaattttggt tctttctttt aaaactctta aagactttgt
   128761 tttcaattgt ctaatttttt tttttagttc tttgaaaatg ggtttaaaaa atgaaggtct
   128821 ttttcgggga ggaccaaaag gcaactccgc ttccattccc caaactgtta aaaaacaaaa
   128881 atcgttgttt ttttgtcccc cttttttttt cattgcatct ttatgaggga attgtagctt
   128941 agatttgtgc cagggtttca ggcaaaaagg aaataggatc tttatctgaa taccctctgt
   129001 taaccagttt ttcggaaatt ctcgttcgga taattgaaca ccattatggg tgcattttac
   129061 atacatttcc ctattccaat cctttaaatc ctcggaccat tcgggaattt gaaataatag
   129121 catgcgagca atatttttag ctattatcag tgaaggtaat ataatatatt ttctaagaat
   129181 tgattgagtt aataatacaa aacttctgag tatttgagca aaaaaaaatg tattccagat
   129241 ttctgctatg ggtatctctg ttttttcttt tcttttgtat ttttctcttt tgtcctcctc
   129301 ttggttatca attttttttt gcttttcaat tttagaatca gaaagttttt tgtctttttg
   129361 tttccacatc caatttttaa aaataacttt catcagttcg gaaatatcaa aagaaaaaaa
   129421 aaaagatttg tctagcctgt ccaaaaaaag cggggaatgc acatttgctt gaaacagttc
   129481 ccaagtaata gttttacgtc tttgtgcgcg catggagcct ttgattagac ctcgacgaaa
   129541 atccgattgt tgtgaataat gggtcaaatt cactttcttt gcttgcttag gactcttagt
   129601 atattttgta ttaatatacg tggaggtatt tggctttggc tggttatcag taaaaataac
   129661 tacatgtttg aactttctcg aacgaattgc ccctgctaca gtttcgcccc tgtttttctt
   129721 tttttgtcct aaaccagtaa ttgagttgta tgaccagcga ggaacctttt tactaatttc
   129781 ttttattcca atagagtttt ttctaattct ttggtcgttg ggatccgtta taactacatc
   129841 gaataaaatt tttaaaatta gtattcgatc ttctgaatca attttttctt gtgtgtgttc
   129901 tggaaataaa gaacgtactt tttttgttga aaataatttt agacgaaacc catctagtgt
   129961 ctgctcaaat ttggtataat tcttaataag aagaagacca tgaattttat ttatccaaaa
   130021 cgtcctgatg ttcttttggc tagaagtttc atttagcgtt aggggtgaaa aaaaaaaatg
   130081 gattcttcca cgataaggtc catgcaaaaa aggatcgtat tttttaggta agtattcttg
   130141 tttagtctta tcattacaca attgaatcct tttttcaagt acattcagag tactagatcc
   130201 tttatctaaa acagcgattc tattcctaaa ctccttgttt aagttatttt ttttttcatt
   130261 ggtgtaactc caattattat acaattcatc agaggatagt ttttcttttg ttaaaaaaga
   130321 catcttttgt tgtatcattt caaaaaaagt tgacaaactt gctggatacg taaaagagat
   130381 cctttctttt ccatcacttt gacatgtata aaaaaaaaag tgtgacattt catttcttac
   130441 aacattaata aatcgattat ttcttttctt ttttttatat cgaaatgggc gattccattg
   130501 tttatagtcg aaaagaagag tcgcgagagg tttctcaaac cataataaat atttctcttc
   130561 tttttcttta aatatttcta acttcgaatt ttcttgattc ccatccggat cctccttttc
   130621 ttccaaaaaa agggaaggag aaggatcttc ttcggtggat acctcttgtt cctgtttagt
   130681 ccccctcctt tcgaaagttg tttctatttc tacatctgtt tcttcctccc tttcttccgt
   130741 ttctgaggtt tctgaggttt ctttcacttt cagtttctta gtaaaaatgg gtgacggtat
   130801 tctgcctaaa tagtagatac aggtaataaa taagagaata ctatagattc gagccataga
   130861 atttctcaat tctgacacaa ggtacttatt agatcgaata agtacattag acctaataga
   130921 attcttttgc tgtatccaaa ctaataccaa tccaacccat ttcatgaata aaatgtgacc
   130981 aattaaccaa ccaacaaaac tacttgttac aaataacatc ttgttgttgc atcgaaacat
   131041 ataaatgttg actaatctgg ctaacattga acttggtaaa atgaaatggt tgaataattg
   131101 aaaaatgaga ttattcagga atacacattg aatgctaaga ttacgcattg aatttctggt
   131161 agtagatcca taatcaaaag agtgtttgtg attgttccag aagaaatgaa acaaaagata
   131221 cggtagagct aggacagtta ttgtatgagg tctacccaat gctagatgca gaggcgcata
   131281 atagatcgat atgaacatca tgagctgtcc cgcaataaaa ccagttgttg ccgatacctt
   131341 cttctcggtt ccttcttcca taacccgagc tcggagaagt aagagataag agggccctat
   131401 ggagaatgtg gtcagaaatc cataatagag tccgaccaca acgaccgaat tgattatctt
   131461 catgcataag gatactagat tacctagtat aaaagattga aaaatcatca caaacctccc
   131521 ttttttcttt tctatttcaa tttctggatt attatatgat gatttttgaa ctttccatat
   131581 atagaaatag aaacagatag actagaaacg acatctctta tatcaattct tatgtcaatg
   131641 acaccaaagg gatattaaat gaatggaatt gggatatgga tggaatataa tgaaatagag
   131701 ccactttgtg gttccctatg aaacggggca tgggacggag ccactacgaa gaagttcggg
   131761 gagttacgaa ggaaacttcg agttcatatt ggtcatgggt tgagaacggg aattgaactc
   131821 tatgagatag aatctcccgc tgttcctcag tagctcagtg gtagagcggt cggctgttaa
   131881 ctgactggtc gtaggttcga atcctacttg gggagatttg attcattccg aattaaagaa
   131941 ttcagaatgt cagaatgaaa gggttcgctt tgaccgttaa aagtaggtaa cccgttccct
   132001 gtgtctttgt ttctattgca ttctatctca tcgtatcaca ttctgttctg cgatatttga
   132061 gaataaccgt caatacctcg gtgtaggtcc gggataatcc tttgttccat agtccggggg
   132121 ctatttccaa ttagccaatt aagaattctc agatgtacta gtactagcaa gtgcatcaaa
   132181 gatgcagtaa tcgattctcc cgagaggcca caattaccgc gagcaaacat attaatgacg
   132241 aggaacacat ttttgctatg ctactaatac ttgctctgct attctgcttc gggccgggca
   132301 tactttattt aaaaaaccat gaatggtaaa taaaaaaaaa gaaaaagtaa ggctactcca
   132361 tttcgacaaa agacccacac ccaagttcca tagctttggg tccgctatcc cgatcatgat
   132421 tttcctaccc ccagagggaa gggtccttcc ctttttggcc ggttgtgggc gaggagggat
   132481 tcgaaccccc gacaccgtgg ttcgtagcca cgtgctctaa tcctctgagc tacaggcccc
   132541 gccccgtctc cactggatct gttcccggaa gtaccctaaa aaaaaggaac ctttcctctc
   132601 ctcagccatt tcgggttaag aagatgtgaa agcacctttc tctctataag aacacggtgc
   132661 gttactaggt gtgaagtggg ggagaaggga tttcataatt ggggttttga ataagacgac
   132721 tttttcattt ttcatttttt ttttttcata ttgcaaaggg aataagaacg agaggtgtta
   132781 agctttttat catcctggcg tcgagctatt tttccgcagg acctccccta cagtatcgtc
   132841 accgcagtag agtttaacca ccaagttcgg gatggattgg tgtggttcct ctacgcctag
   132901 gacaccagaa tatcgaacca tgaacgaaga aaggcatgcg agaaaagcat attggctagt
   132961 gattgtgagg ccccaattct tgactggagg ggacgccaaa ggcctctgcc cttccatccg
   133021 atagagaggg agggcagagc ttttggtttt ttcatgttgt caaagagttg aacaatgaaa
   133081 atagatggcg agtgcctgat cgaattgatc gggtcatgta ggaacaaggt tcaagtctac
   133141 cggtctgtta ggatgcctca gctgcataca tcactgcact tccacttgac acctatcgta
   133201 atgataaacg gctcgtctcg ccgtgacctt ctcttgaatt ctcaaaactt ctgtcgctcc
   133261 atccccgcag gggcagagaa cccgtcgctg tctcggctgt gctaccagag gctctgggga
   133321 agtcggaata ggagagcact catcttgggg tgggcttact acttagatgc tttcagcagt
   133381 tatccgctcc gcacttggct acccagcgtt taccgtgggc acgataactg gtacaccaga
   133441 ggtgcgtcct tcccggtcct ctcgtactag ggaaaggtcc tctcaatgct ctaacgccca
   133501 caccggatat ggaccgaact gtctcacgac gttctgaacc cagctcacgt accgctttaa
   133561 tgggcgaaca gcccaaccct tggaacatac tacagcccca ggtggcgaag agccgacatc
   133621 gaggtgccaa accttcccgt cgatgtgagc tcttggggaa gatcagcctg ttatccctag
   133681 agtaactttt atccgttgag cgacggccct tccactcggc accgtcggat cactaaggcc
   133741 gactttcgtc cctgctcgac gggtgggtct tgcagtcaag ctcccttctg cctttgcact
   133801 cgagggccaa tctccgtccg gcccgaggaa acctttgcac gcctccgtta ccttttggga
   133861 ggcctacgcc ccatagaaac tgtctacctg agactgtccc ttggcccgta ggtcctgaca
   133921 caaggttaga attctagctc ttccagagtg gtatctcact gatggctcgg gcccccccgg
   133981 aaggaggcct tcttcgcctt ccacctaagc tgcgcaggaa aagcccaaag ccaatcccag
   134041 ggaacagtga agcttcatag ggtctttctg tccaggtgca ggtagtccgc atcttcacag
   134101 acatgtctat ttcaccgagc ctctctccga gacagtgccc agatcgttac gcctttcgtg
   134161 cgggtcggaa cttacccgac aaggaatttc gctaccttag gaccgttata gttacggccg
   134221 ccgttcaccg gggcttcggt cgccggctcc cctgtcatca ggtcaccaac ttccttgacc
   134281 ttccggcact gggcaggcgt cagcccccat acatggtctt acgactttgc ggagacctgt
   134341 gtttttggta aacagtcgcc cgggcctggt cactgcgacc ccctttgtga ggaggcaccc
   134401 cttctcccga agttacgggg ctattttgcc gagttcctta gagagagttg tctcgcgccc
   134461 ctaggtattc tctacctacc cacctgtgtc ggtttcgggt acaggtaccc ttttgttgaa
   134521 ggtcgttcga gcttttcctg ggagtatagc atgggttact tcagcgccgt agcgcctggt
   134581 actcgaacat tggctcgggg cattttctct accccttctt accctgaaaa agcaggggca
   134641 ccttgcgtcc ttgaaccgat aaccatcttt cggctaacct agcctcctcc gtccctcggg
   134701 accaacaagg ggtagtacag gaatattcac ctgttgtcca tcgactacgc ctttcggcct
   134761 gatcttaggc cctgactcac cctccgtgga cgaaccttgc ggaggaaccc ttgggttttc
   134821 ggggcattgg attctcacca atgtttgcgt tactcaagcc gacattctcg cttccgcttc
   134881 gtccaccgcc gctcgcgcgg gtgcttccct ctaaggcgga acgctcccct accgatgcat
   134941 ttttacatcc cacagcttcg gcagatcgct tagccccgtt catcttcggc gcaagagcgc
   135001 tcgatcagtg agctattacg cactctttca agggtggctg cttctaggca aacctcctgg
   135061 ctgtctctgc acccctacct cctttatcac tgagcggtca tttaggggcc ttagctggtg
   135121 atccgggctg tttccctctc gacgatgaag cttatccccc atcgtctcac tggccgacct
   135181 tgacccctgt tattttgagg tcatatctag tattcagagt ttgcctcgat ttggtaccgc
   135241 tctcgcggcc cgcaccgaaa cagtgcttta cccctagatg tccagtcaac tgctgcgcct
   135301 caacgcattt cggggagaac cagctagctc tgggttcgag tggcatttca cccctaacca
   135361 caactcatcc gctgattctt caacatcagt cggttcggac ctccacttag tttcacccaa
   135421 gcttcatcct ggtcatggat agatcaccca ggttcgggtc cataagcagt gacaagtgcc
   135481 ctatgaagac tcgctttcgc tacggctccg gtgggttccc ttaaccaagc cactgcctat
   135541 gagtcgccgg ctcattcttc aacaggcacg cggtcagagc cctggtctcc tcccactgct
   135601 tgggagctta cggtttcatg ttctatttca ctccccgatg ggggttcttt tcacccttcc
   135661 ctcacggtac tacttcgcta tcggtcaccc aggagtattt agccttgcaa ggtggtcctt
   135721 gctgattcac acgggattcc acgtgcccca tgctactcgg gtcagagcgt aagctagtga
   135781 tgctttcggc tactggactc tcgccatcta gggtgcagca ctccaccgct tcgcctagca
   135841 gcacgacgct tgtattgctc tcccacaacc ccgttttcac ggtttaggct gctcccattt
   135901 cgctcgccgc tactacggga atcgcttttg ctttcttttc ctctggctac taagatgttt
   135961 cagttcgcca ggttgtctct tgcctgccca tggattcagc agcagttcga aaggttgacc
   136021 tattcgggaa tctccggatc tacgcttatt ttcaactccc cgaagcattt cgtcgcttac
   136081 tacgcccttc ctcgtctctg ggtgcctagg tatccaccgt aagcctttcc ttgtttgaac
   136141 ctcgccctta actttacttt aaggctatgc catcctaagg tgctgctaaa tggaaggatc
   136201 ttatcaacgt ccatgaatga taaaccatag atcgaactgc cgaatcggaa aaatggggtg
   136261 ctatcatatt ctttgtatcg gctaagttca cgagttggag ataagcggac tcgaaccgct
   136321 gacatccgcc acagggtaaa ccaccgcctc tcaggccccc actgattcta ccatagaggc
   136381 caacgataga caataactcc cccccgaaca cagcttacaa ctttcatcgt actgtgctct
   136441 ccaaagagca actcttctca aaatctcaaa agaaaaggtg ctgagttgga atcccattct
   136501 aactcaagat tcttgtggtt ccggaggatc cagctacagg agaaccagga acggagggct
   136561 ttcccccctt ttccgccccg actctttggt cttaagaatg ctggttttaa gaatgagtaa
   136621 ttgcccttct ccggccctta ctgcccaacc tgagagtgga cagctaatgc attccactta
   136681 ttgagcaggg ttctatggtc ggtccgcgac ccctggatac cgaaggcatc cttggggtga
   136741 tctcgtagtt cctacggggt ggagacgatg gggtcggtcc atggattttc cttccttttg
   136801 tcgcatttcg ctcaaagggt tgaagggaga tagtgcatca agctgttcgc aagggccaac
   136861 ttgatcccct tccccaggga tcccagatga gggaacccta agagagccgc cgactccaac
   136921 taccgtccat gtacaatcca tactagatct gaccaaccgc ccatcctacc tcttctacat
   136981 tcttgacagc ccatctttgt ctcagtagag tctttcagtg gcatgtttcg gtcctcttcc
   137041 ccattactta gaaaaagtga gccaccggtt caggtacaag atactatcat taccgcctgg
   137101 acaattagac atccaacccg taatcgcaac gacccaattg caagagcgga gctctaccaa
   137161 ctgagctata tccccccgag ccaagtggag catgcatgaa ggagtcagat gcttcttcta
   137221 ttcttttcct tggcgcagct gggccatcct ggatttgaac cagagacctc gcccgtgaag
   137281 taaatcatcg cacctacggt ccaaccaatt gggagagaat caatagattc cgtttcggga
   137341 gcgattcatc cttcccgaac gcagcataca actctccgtt gtactgcgct ctccaagtgt
   137401 gcttgttccc cccttcttcc ttaccatggc aagtatttgt gaaataactc cgatgagaag
   137461 aaaaaagaag gcgttaagag accctcccgg ccaaccctag acactctaag atcctttttc
   137521 aaacctgctc ccatttcgag tcaagagata gataaataga cacatcccat tgcaccgatc
   137581 gggggcattc gtagtgactg agggggtcga agaccaagaa gtgagttatt tatcagccaa
   137641 gcattcttct tacggctaga tccaatcccc tggtccctgc ggaaaggaaa aggaaaaaga
   137701 atttgacgtt cttcctttcg ggaagggagg attaggaaaa tcctattgat tgcagctttc
   137761 tccagacctc cgggaaaagc atgaaaaaaa ggctcgaatg gtacgatccc tccgtcaccc
   137821 cagaatgaaa tgaaaggggc gatctcgtag ttcttggtct gtgaagatac gttgttaggt
   137881 gctccatttt ttttcccatt gaggccgaac ctaaacctgt gctcgagaga tagctgtcca
   137941 tacactgata agggatgtat ggattatcga gaagagagga gccgtggtag tcccccccgg
   138001 accgcccgga tcccacgagt gaatagaaag ttggatctac attggatctc acctgaatcg
   138061 ccccatctat cctcctgagg aggagtttgg tttcaaaccc ccggttcgaa caggagaagt
   138121 acgccatgct aatgtgcctt ggatgatcca catctcaggg tcaggcgctg atgagcacat
   138181 tgaactatcc atgtggctga gagccctcac agcccaggca caacgacgca attatcaggg
   138241 gcgcgctcta ccactgagct aatagcccgg cgtgtgggcc tcccgctggg ggcccactat
   138301 gccaaaagcg agagaaaccc catccctctc tttccttttt acgcccccat gtcgccacac
   138361 gggagggaca tgggggcgta aaagggggat cctatcaact tgttccgacc taggataata
   138421 agctcatggg cttggtctta cttcaccgtc gagaaacgaa agaagacttc catctccaag
   138481 tttaactcag gcgtagctcg cttctttttg ggtgtgaagc ggtgtcaaac caaaataccc
   138541 aacaagcatt agctctccct gaaaaggagg tgatccagcc gcaccttcca gtacggctac
   138601 cttgttacga cttcactcca gtcactagcc ctgccttcgg cacccccctc cttgcggtta
   138661 aggtaacgac ttcgggcatg gccagctccc atagtgtgac gggcggtgtg tacaaggccc
   138721 gggaacgaat tcaccgccgt atggctgacc ggcgattact agcgattccg gcttcatgca
   138781 ggcgagttgc agcctgcaat ccgaactgag gacgggtttt tggagttagc tcaccctcgc
   138841 gggatcgcga ccctttgtcc cggccattgt agcacgtgtg tcgcccaggg cataaggggc
   138901 atgatgactt gacgtcatcc tcaccttcct ccggcttatc accggcagtc tgctcagggt
   138961 tccaaactca acggtggcaa ctaagcacga gggttgcgct cgttgcggga cttaacccaa
   139021 caccttacgg cacgagctga cgacagccat gcaccacctg tgtccgcgtt cccgaaggca
   139081 cccctctctt tcaagaggat tcgcggcatg tcaagccctg gtaaggttct tcgctttgca
   139141 tcgaattaaa ccacatgctc caccgcttgt gcgggccccc gtcaattcct ttgagtttca
   139201 ttcttgcgaa cgtactcccc aggcgggata cttaacgcgt tagctacagc actgcacggg
   139261 tcgatacgcg cagcgcctag tatccatcgt ttacggctag gactactggg gtatctaatc
   139321 ccattcgctc ccctagcttt cgtctctcag tgtcagtgtc ggcccagcag agtgctttcg
   139381 ccgttggtgt tctttccgat ctctacgcat ttcaccgctc caccggaaat tccctctgcc
   139441 cctaccgtac tccagcttgg tagtttccac cgcctgtcca gggttgagcc ctgggatttg
   139501 acggcggact taaaaagcca cctacagacg ctttacgccc aatcattccg gataacgctt
   139561 gcatcctctg tattaccgcg gctgctggca cagagttagc cgatgcttat tccccagata
   139621 ccgtcattgc ttcttctccg ggaaaagaag ttcacgaccc gtgggccttc tacctccacg
   139681 cggcattgct ccgtcaggct ttcgcccatt gcggaaaatt ccccactgct gcctcccgta
   139741 ggagtctggg ccgtgtctca gtcccagtgt ggctgatcat cctctcggac cagctactga
   139801 tcatcgcctt ggtaagctat tgcctcacca actagctaat cagacgcgag cccctcctcg
   139861 ggcggattcc tccttttgct cctcagccta cggggtatta gcagccgttt ccagctgttg
   139921 ttcccctccc aagggcaggt tcttacgcgt tactcacccg tccgccactg gaaacaccac
   139981 ttcccgtccg acttgcatgt gttaagcatg ccgccagcgt tcatcctgag ccaggatcga
   140041 actctccatg agattcatag ttgcattact tatagcttcc ttgttcgtag acaaagctga
   140101 ttcggaattg tctttcattc caaggcataa cttgtatcca tgcgcttcat attcgcctgg
   140161 agttcgctcc cagaaatata gccatcccta ccccctcacg tcaatcccac gagcctctta
   140221 tccattctta ttcgatcacg gcgggggggc aagtcaaaat agaaaaaccc acaactcata
   140281 ttgggtttag ggataatcag gctcgaactg atgacttcca ccacgtcaag gtgacactct
   140341 accgctgagt tatatccctt ccctgccccc accaagaaat agaactgact aatcctaagg
   140401 caaagggtcg agaaactcaa cgccactatt cttgaacaac ttggaaccgg gccttccttt
   140461 cgcactatta cggatacgaa atgaatggaa tgggaaaaat tggattcaat tgtcaactgc
   140521 tcctagaaat aggattgact acggattcga accatagcac atgctttcat aaaaccgtac
   140581 gattctcccg atctaaatca agcaggtttt acatgaagaa gttctattcg atacgggtag
   140641 gagaagcggt attcttaaaa aaatagcgaa atcagaacca agtcaagatg atacggatca
   140701 accccttctt cttgcgccaa agatcttacc atttccgaag gaaccggagt tccatccctt
   140761 ttcgatttcc attcaagagt tcttatgtct ttccacgccc ctttaagacc ccgaaaaatt
   140821 gacaaaacga ttaactactt catttatgaa tttcatagta atagaaatac atgtctaccg
   140881 aaacagaatt ttgaacttgc tatcctcttg cctagcaggc aaagatttgc ctccgtggaa
   140941 aagatgattc attcgcatga agatgaaagt ccaactacat tgcattgcca gaatgcatgt
   141001 tgtatatttg aaagaggttg acctccttgc ttctctcatg gtacaatcct cttcccgccg
   141061 agcccccttt ctcctcggtc cacggagaca aaatgtagga ctggtgccaa cagttaatca
   141121 cggaagaaag gactcactga gccgggataa ctaactaata ctaatctaat actaatagaa
   141181 tcaaaatact aatagaatag aaaagaactg tcttttctgt atacttatgt atactttccc
   141241 cggttccgtt gctaccgcgg gctttacgca atcgatcgga tcatatagat atcccttcaa
   141301 cacaacatag gtcgtcgaaa ggatctcgga gacccaccaa agcacgaaag ccaggatctt
   141361 tcagaaaatg gattcccatt cgaagagtgc ataaccgcat ggataagctc acactaaccc
   141421 gtcaatttgg gatccaattc gggattttcc ttgggaggta tcgggaagga attggaatgg
   141481 aataatatcg attcatatag atacagaaga aacggttctc tatggattca aatgctgtac
   141541 ctatgggata gggatagaga aagaggaaaa aaccgaagat ttcacatagt acttttgatc
   141601 gaaaaagaaa tccgatttat ttcgtaccct tcgctcaatg agaaaatgga tcagattcga
   141661 taggatcaaa cctatgggac ttaaggaatg atggaaggga ataaaataaa aaaaagaaat
   141721 aaaaaaagaa aagagaggga aaaaaaataa taaagaaata agtaaataaa aataaagtag
   141781 aagaacccag attcaaaatg aacaaattca aacttgaaaa ggatctttct gattctcgaa
   141841 gaatgagggg caaagggatt gatcgagaaa gatctcttgt tcttattata agatcgtgtg
   141901 attggatccg cagatgtttg ttaaaaagag aataatcttc tcctttgaga ataatcaaaa
   141961 aaggaaagtg ttcaattgga acatgaaaac gtgactgaat tggtcctagt tactcttcgg
   142021 gacggagtgg aagaagggag gagattatcg aacgaggaaa aggacccgat gacttcgaaa
   142081 gaattgaacg aggagccgta tgaggcgaaa atctcatgta cggttctgta gagtggcagt
   142141 aagggtgact tatctgtcaa cttttccact atcaccccca aaaaaccaaa ctctgcctta
   142201 cgtaaagttg ccagagtacg attaacctct gggtttgaaa tcactgctta tatacctggt
   142261 attggccata attcacaaga acattctgta gtcttagtaa gaggggggag ggttaaagat
   142321 ttacccggtg tgagatatca cattgttcga ggaaccctag atgctgtcgg agtaaaggat
   142381 cgtcaacaag ggcgttctag tgcgttgtag attcttatcc aagacttgta tcatttgatg
   142441 atgccatgtg aatcgctaga aacatgtgaa gtgtatggct aacccaataa cgaaagtttc
   142501 gtaaggggac tggagcaggc taccgtgaga caaaagatct tctttctaaa gagattcgat
   142561 tcggaactat tatatgtcca aggtccaata ttgaaataat ttcagaagtt ttccctgact
   142621 ttgtccgtgt caacaaacaa ttcgaaatgt ctcgactttt ttagaacagg tccgggtcaa
   142681 atagcaatga ttcgaagcac ttctttttac actatttaca ctatttcgga aacccaagga
   142741 ctcaatcgta tggatatgta aaatacagga tttccaatcc tagcaggaaa gggggggaaa
   142801 cggatactca atttaaagtg agtaaacaga attccatatg tatctatgag atcgagtatg
   142861 gaattctgtg gaaagccgta ttcgatgaaa gtcgtatgta cggcttggag ggagatcttt
   142921 catatctttc gagatccacc ctacaatatg gggtcaaaaa gccaaaataa atgattttag
   142981 cccttataaa aagaaaactg attcttgaac ccctttcgcg ctcatgtcac gtcgaggtac
   143041 tacagaagaa aaaactgcaa aatccgatcc aatttatcgt aatcgattag ttaacatgtt
   143101 ggttaaccgt attctgaaac acggaaaaaa atcattggct tatcaaatta tctatcgagc
   143161 cttgaaaaag attcaacaaa agacagaaaa aaatccacta tccgttttac gtcaagcaat
   143221 acgtggagta actcccgata tagcagtaaa agcaagacgt gtaggcggat cgactcatca
   143281 agttcccatt gaaataggat ccgcacaagg aaaagcactt gccgttcgtt ggttattagg
   143341 ggcatcccga aaacgtccgg gtcgaaatat gactttcaaa ttaagttccg aattagtgga
   143401 tgctgccaaa gggagtggcg atgccatacg caaaaaggaa gagactcata gaatggcaga
   143461 ggcaaataga gcttttgcac attttcgtta atccatgaac agggtctata tagacacata
   143521 gatccatgga tccatacatc tcgatcggaa aagaatcaat agaaaaaaga aaaagaaaga
   143581 atcggaattg atcgatatat ttctcgaaac aaacgaaaag gaaacgaaag atgaaacaga
   143641 aatcatggat caactaagcc ctctcgggga cttgcttaag aataagaaag aggaatctca
   143701 tgtaaatacc atggaataag gtttgatcct attcatggag attccgtaaa tattccattc
   143761 caaaaataga aagttcgaaa caattgggat ttttttggag attggatgca gttactaatt
   143821 catgatctgg catgtacaga atgaaaactt cattctcgat tctacgagaa tttttatgaa
   143881 agcctttcat tttcttctct tcgatggaag ttttattttc ccagaatgta tcctaatttt
   143941 tggcctaatt attcttctga tgatcgattc aacctctgat caaaaagata taccttggtt
   144001 ctatttcatc tcttcaacaa gtttagtaat gagcataacg gccctattgt tccgatggag
   144061 agaagaacct atgattagct tttcgggaaa tttccaaacg aacaatttca acgaaatctt
   144121 tcaatttctt attttactat gttcaactct atgtattcct ctatccgtgg agtacattga
   144181 atgtacagaa atggctataa cggagtttct gttattcata ttaacagcta ctctaggagg
   144241 aatgttttta tgcggtgcta acgatttaat aactatcttt gtagctccag aatgtttcag
   144301 tttatgctcc tacctattat ctggatatac caagaaagac gtacggtcta atgaggctac
   144361 tatgaaatat ttactcatgg gtggggcaag ctcttctatt ctggttcatg gtttctcttg
   144421 gctatatggt tcatccgggg gagagatcga gcttcaagaa atagtgaatg gtcttatcaa
   144481 tacacaaatg tataactccc caggaatttc aattgcgctt atattcatca ctgtaggaat
   144541 tgggttcaag ctttccccag ccccttctca tcaatggact cctgacgtat acgaaggagt
   144601 gcggttcgtt cgaaaaattc ctacctctct atatatctct gagatgtttg gatttttcaa
   144661 aacttcatgg acatgcagaa gagaaatgct atccccactc ggaccaagac ataactttat
   144721 acttgttcaa ataacaatta aggtgaagca gggtcaggaa caacaaatct ctttatgata
   144781 aacagatcca ttttgcaagt tcgttattac gggtagttcc tacaaaggat cggactaatg
   144841 acgtatacaa tacttgaatt ctcgatgtag atgctacaga gttggttctc atccttcaga
   144901 gactacgagt gtaataggag catccgtcga caaaaggatc accctaagat gatcatctca
   144961 tggctattga gaacgaatca aatcagatgg ttctatttct caatctttct gacttgctcc
   145021 tacggaacca aggtcgaaaa gattgagaaa aatcagtcat tcacaaccac tgatgaagga
   145081 ttcctcgaaa agttaaggat tagtaatcct ttttcgaaat cgaatggatt cgatcttata
   145141 catacgcgag gaaggtaatc aaaaaagaaa gaagatgagt tcttctttac ttttatcact
   145201 taggagccgt gcgagatgaa agtctcatgc acggttttga atgagagaaa gaagtgagga
   145261 atcctctttt cgactctgac tctcccactc cagtcgttgc ttttctttct gttacttcga
   145321 aagtagctgc ttcagcttca gccactcgaa ttttcgatat tcctttttat ttctcatcaa
   145381 acgaatggca tcttcttctg gaaatcctag ctattcttag catgatattt gggaatctca
   145441 ttgctattac tcaaacaagt atgaaacgta tgcttgcata ttcgtccata ggtcaaatcg
   145501 gatatgtaat tattggaata attgttggag actcaaatgg tggatatgcg agcatgataa
   145561 cttatatgct gttctatatc tccatgaatc taggaacttt tgcttgcatt gtatcatttg
   145621 gtctacgtac cggaactgat aacattcgag attatgcggg attatacaca aaagatcctt
   145681 ttttggctct ctctttagct ctatgtctct tatccctagg aggtcttcct ccactagcag
   145741 gttttttcgg aaaactctat ttattctggt gtggatggca ggcaggccta tatttcttgg
   145801 tttcaatagg actccttacg agcgttgttt ctatctacta ttatctaaaa ataatcaagt
   145861 tattaatgac tggacgaaac caagaaataa cccctcacgt gcgaaattat agaagatccc
   145921 ctttaagatc aaacaattcc atcgaattga gtatgattgt atgtgtgata gcatctacta
   145981 taccaggaat atcaatgaac ccgattattg caattgctca ggataccctt ttttagcttc
   146041 tagttagctt ctagaatcga tttcttagtt caagatccct cttactaact ggaatcaaag
   146101 aattagtaga tctgttccgc ccaaaatggg aatgggctag ggttatgaac ttataatcta
   146161 taatctgatg atcgagtcga ttccatgatt ataagttcat tccataccgg accagaccgg
   146221 aataggattc tcattatgag aaggggtcat tcgagcgtat ctaaatagat actatgtttc
   146281 catatggatc cctacgtcgt tacattccat ttaggattag gaataggcgt aatcggacct
   146341 gctttttcca tatctctcgt tatttgggac cttattcacc tctttgggct tctattgaat
   146401 cgagaaatcg gtttgattgt ccatcttttt gatataatat taatatagat aatatataag
   146461 gcatcctccg gataattcaa atcgaagcaa ttggatgtcc gattggggcc tatatgacat
   146521 gaccgatcaa tagaaatact ccaacactcc acctttgtca tatattccat acatcacact
   146581 agatagatat catcttcatg gaatacgatt cactttcaag atgccttggt ggtgaaatgg
   146641 tagacacgcg agactcaaaa tctcgtgcta aagagcgtgg aggttcgagt cctcttcaag
   146701 gcataatatt gagaatgctc attgaatgag caattcaata agagatctcg gatcgaatcg
   146761 gtattgatat accgattcga tccgagatct tggaattgga ataagttcgg cagcggatcg
   146821 cgaaatcttg gggatcttct ctatctaatg aatggggagt ccgctttgaa atcgtccgcc
   146881 ctgcacccac cccccgagta tatgcttcaa caggaatcac acaagggtag attgatacaa
   146941 tataaacctc tggtaaaatg cccgcctgta acccagcaga taaagtacat tacatagtcc
   147001 gtttttagta atagctctgg tggttcgctg ttcaagaatt cttgtttaag cagttcatac
   147061 catccataca tagtgttttg atctaagatt tcaattcttc tatgtttcag cagtagcata
   147121 ttgttccatg gagctaaggt ccaaaatatg gaagaaactg gtgtttccac gactctacca
   147181 cccagtcaat tatgttccac ttaatcccta tttcatggcc gcatatcttt ccggctaagt
   147241 aatgggaaac ctttctcctg ttacatgaat ccaattttca tttcatccgg gaaaagccat
   147301 ctttttctca acaatgtctt tgtcatttga tccaatagcg ttccgttaga taggaacaga
   147361 tttgataaat actgataact ctcggatgga gtattagaac ggaaaaatcc attagataat
   147421 gaactattgg ttctaagcca tctctggcga tgaatcaaca attcgaagtg cttttcttgc
   147481 gtattcttga taaaccagcg tttagatata gatgtaggag gatctgtttc ggaagtaaga
   147541 agcccctttg acatctcttc atctgcaaag aattctcgat gtgaaaacac agagacaagg
   147601 ggctgatctt tgaataggaa aaagagtgga tccgcagggt cccaaatgaa ttggcttatt
   147661 cgaaaaaagc cttgttcttt ggaagatcta tctcgtgtct ggtactgcat ggttctactc
   147721 tgcaagaact ccgaatcatt ctcttgaagc tcatcctttt catcataaat gatccgcttg
   147781 ccccgaaatg accccgcccg atagggaaat cccaatgaat tgggcctttc gatacaatca
   147841 aatagaaagc cccaggggcg ccatattcta ggagcccaga ctatgtgatt gaataaatcc
   147901 tcctctatct gttgcgggtc gaggactcct tctccttccc cttcttcaaa ctccgattcg
   147961 tatttttcat agagaaatct ctgatcaacg atagaacaag atccattttg catcatatct
   148021 aagggattcc ttggttcggg ccgaagaagc aatgtcactc gatcattatc aaaccgactg
   148081 caatcttttt ctgtccgtga ggatcccacc agagcgcctt ctacttctaa taggccatga
   148141 actagatcag aatcattctc aacgagtcca gaagaagtga tcccgttttt ttcatcgggt
   148201 ccgggtatag accaaaggtc ttgagcgacc gatccggcag aacaactcaa aagataaaga
   148261 agtatcgtta atttcttcat gctcgttcca agttcgaagt accatttgta caaataagaa
   148321 tccccttcgt tacatgattt cttcttcata tagatagata gaggatctat ggggcaatta
   148381 cttagaagta cattttgtgc aacagccctt cctatctgat agaaaaggat cccatgatcc
   148441 tgaaccgatc ttacctggga tcgcaaatcc caagtttgtc tatgaagagc ggatcgaatt
   148501 gtattagtgt ctataattga tttcttctgt gtaatactaa tcgatagggc ctcattggta
   148561 agtgctacaa gatctcgtgc attggaaccc atggttatgg acccgaatcc attagtatgg
   148621 aacattttct tttccaagtg aaatccccta gtatatgaaa gagtgcaaaa gtgctttcgt
   148681 tgttgtggaa taagaagcct tcgtatctta atgcatgtat ttaatttatt cggggctatt
   148741 agagcgggat ccactttttg gggaatatga gtcgaagcaa taacaagaat atttctagtg
   148801 gaacatcttt cacaatccct ggagagatag ttcactaata gaccgaggga taagtcattc
   148861 gactcattca catccagatc atgaatgttt ggaatccata ttatgcaagg agacattgct
   148921 tttgctaatt cgaattgaag ggtgatataa aatcggccta tttccgacat catatcgata
   148981 gttagcgcat tcatcatagt tagaagctcc agctccgtat caaggtcacg atcgatatcg
   149041 tcactagcat caatatcgtc actatcatca atatcgatat catcaataag aaaaccttta
   149101 ggcttggtat ccaggaactt gttcagaaat actgtaatga aaggaacata ggagtttgtc
   149161 gctaggtatt tgaccaaatg ggagcgcccg gttcctatag aacctatcac taaaataccc
   149221 ctagaggggg atagggctag gcggagcgaa aagggttttc catgagatgg gaaatgaaaa
   149281 ctattagccc cacacgaagt ttgtgaataa gtgattgtct gataatgagc aaggaatatc
   149341 cgtctttctg ctaaacaggg tgaattgaac tcataattca ttaaatgctt tttatgaatg
   149401 tcaactaagt atcgtaagta aattgttccc ggctgttcaa tcatttgata accagagtca
   149461 ttctttgata aatgatcact atgagtcaga ctcaatagaa tttgatcaat ccttttttct
   149521 gtcgttaagg tggagaactg aaccaagaat tctctttctt tatcatcaat cgaatcaccg
   149581 ttcgcgaccc aggattctat tttatcatca atccaatcac cgttcacctt ttttcttttt
   149641 cttatcaatg aatggatctc tttacttgta tgacttagat gtctcgtatt tctcgaaaaa
   149701 gtgattcgat tgatgggatt tggtatgaga cttatgagat cgatgatatc gatgagattg
   149761 atattcaaat ctttcgtctt agaacgtatt gatttaaccc catcagcggg accaccaccc
   149821 catagcatgt tgccgccaaa agcagaaccc cgtatttctt ctagagaatc tcctaattgt
   149881 tccagagcaa ctagaaaaag attctttaac cagaaagaat tccgttcaga tgtgggatac
   149941 ctatccagaa gttttcgcaa ctcaatcatg tatgatggaa tcatcaaaga tttgaccttt
   150001 tcgaactctg tctgtaactc accataggct cgggaaacaa agagaagatg tgtacgaacg
   150061 agatatccag caacaagaag aaggaaaagg attgaataga ggaactcccg aacatttggc
   150121 gatctcagat gtgtcgatat caatggtgac tcattatttc gatgaatcat ttcttcggac
   150181 agaagaagat tatgtaaaca cttactcgaa atctcactta tcagattcca ttgtggaaga
   150241 cacaattttt tctgaagaat tcgccatgat atatctgatc catgcataat atcatgaaaa
   150301 atggatacaa atttttgact gctacttagt accggcaata ggtctgaaaa agtatctaaa
   150361 aatatcaaat ttagatattt gtaccctgtc gaagtaagga accatggcat atatgtttgg
   150421 aatcgattcc attttgagag agttgaaaaa gcactgtctc gttgaaaggt tctatacatc
   150481 tgccctttct caacgcattt ctttagacaa agactccgtt ttttcctctt ttcggatggt
   150541 aaatatttct cagaacatgg agtgtgaatc aaacccatgt ttgaattgaa attgagatac
   150601 tgaggcaagt tcttctcttc tgaatcagat agattcatat ctgaaagagg ttgacaataa
   150661 gttctttcaa aattgactat ttgtccctct gttagaggtg ttccagaaat ggctgcgatc
   150721 gagtaaatag ctctacgaac taatagatcg gatcgaattg gaaaatggaa agatttgtac
   150781 aagttatacc tttcgtcacc actttgtgga aaatcgttag gtatgaatat gttagatacc
   150841 tgtgactcga ttggtgaaat agtatctctc tccaaaaaag catgtttttt tttaccgccg
   150901 cacaaagaaa atattttgtt gcgaatgaac aagatatgga ggaattgtcc atacgtaaaa
   150961 tcataatttt tgatacgggc cttttccaca taaaagggga atcttttgtt acaatagaag
   151021 cggaagcgtt gtggattatt caagaatcga agtcgatttg ctttataaaa agaagatatc
   151081 aatgaacttc tatgaaatgg tttcacagga ttcagccaat tgtcttgatc gtcggatatc
   151141 attgagaaat agaaatccgt gttatcaaaa gatttcctgc gattatttct agtatggaat
   151201 gagtcaatca tccactttgg tatcttattg aacaaaaatg gtgatattat ccctccattg
   151261 atcaagaatt tcgatttttg ggaagtatta tgatcatcca ataagaaggg tttcaatttt
   151321 ttcaaatgaa cgatttgaag acctattgat tctaacaact gattgcagag ttgatcattc
   151381 ggacctttca attcatagat gtggatctca gacctatgaa tggggatatt cccgaaactc
   151441 acaaagaaaa aaggaagtga gttagacaaa aagaaaagca acttggacaa aaagagaagg
   151501 aacttggaca aaaagaaacg aagtgactta gacaaatctt ttttgtcgat aacctcagac
   151561 caatcaatcg aatattgatt aatacgtaat cgatcgaaca ctacttgaaa atggctcttc
   151621 tgctcagaaa cggaatgttc caaatgctcc tggaaattct tgctcccatt ggaccatttg
   151681 tatctatatg cattaggatc ccgattcatg aatctctcgg ttcgagaaat caaaataaga
   151741 ggatcgaacc atttcttctg actctttttc aaattcgata aatgttggtt gatcgtatat
   151801 ttcattatag ttctatgatt cagagtatca tttcctattt gatccctttg aattccatat
   151861 tcgaagttgc gatcggatct attcattaaa aagaatcgat tcaatacatt tcttatgtac
   151921 ccataggtgc tatattggat ttgaatccga tttcggatca atctatattg attgactgcc
   151981 tccattatgt tgttgctagc aaataccact atttttggtt ttggatcttc caaatcattc
   152041 ccgcaggaga tccggaccca tttttttctg atccttcgat aaaaagattc attctcttca
   152101 taaaaaatag gaggtagaac caataaagat ttctttttcg attcatccct ggagttgaat
   152161 acctcattca agaatcgttt ttgatccaat ccgtaggaat caatagaaaa ggaaaatccc
   152221 ttatgataca ccagatccgg ctcggttatt gatagagtga atagatctgc catttcttga
   152281 aatctctctt ctgattcaaa atcgtggtgt aacgtgtatt cccccctgtt ccggtcatgg
   152341 aatagatgaa ataaatgatt tttgtttaag aatgaaatct tattggaact ttccatatcc
   152401 agttcatcct tcggaaccat atcacatccc ggatctgatg aaataggatg aattgagacg
   152461 gtattttgta aatacgtaat tatcttgaat atattaacta tttctttatt ttccgatcgc
   152521 ctggaaggga caaaagaaac atcttgttct ttcttcaaca atttctgatc tctagtggac
   152581 ctctcagtag gattcgaacc cagatgaagt tctgaccatc tgtcagagaa aaaagaacga
   152641 atggatcttg taggattccc aagaaattct tcgatttctt ccggaagcag atgcttattc
   152701 atctgccttt cacgttccgt gaatagccgg gacattgagg aatatccaga aaggcattta
   152761 gggaatcggt ctgattctat ctctgttcgt tccgtttgaa gaaaggaagg atcccaaaga
   152821 atcgatcttt cttttagttg ttgaatctct ctttgattga tcaatgtgtg atattccgaa
   152881 tcctcattac taaatgaatc gaaatgatct ctggattgat cagaagatcc tttcaattgg
   152941 ctagaatccg ttacttgaac gaaactagat cttgtggaat catattgaat atttgacgat
   153001 acatgccgta ccttgctaaa aaatcgatcc ttgtttacca accacacatt gtctaagcaa
   153061 atccaattct ctctcgatat cttcctcaaa aaatccgatt cgtgcggatt cttcccccaa
   153121 ctaacgaaga gatcttggcg gaattgccac atatgaaatt gagcacaatt ttgcaaagaa
   153181 atagcccact tgtttctcga gaagagatgg gcaaaacgct caatatcatt tgattgaata
   153241 gctgacccag ctccttgttg tttgaagaaa ccctccactt caattggtat tttttcacga
   153301 aaagcaaaca tgagataaca aatcgagtct ttcactaaga tttcgaatag ctgtcccgaa
   153361 ttcaagttga ttctgtttcg cctcttactc ggagaaagac gatcaaacaa ttcccaacca
   153421 tggtccttgc ggatcggatc atccatataa tatacaaaag gaaactccag atatttgata
   153481 tctttctctt tgaatgagat ctcaattcca gcgacggttt cattagatat cttacaacca
   153541 gaatccctct tttttccgag ccagttcctc caccaccgcg aaccccagtt agattcaggc
   153601 atgatacact ttttagttat tgggagaacc caagtactct ctttcggatc caggaaaaag
   153661 ctctctgaga tcttttttcc ttttggaaga tccaggagcg aaacaatcaa cctattgata
   153721 ttggaagacc caaaagattc ttccaatgta tcatttctgg gtccaatgga attcataggt
   153781 ataggaagaa gccccgtcaa atagagattt tttcttgcga ccatatttcg attgttaata
   153841 cgatatataa ggatcgctac tacaaatagt actacaccct tgatcgtgaa atatcgattg
   153901 cttgttgaac cctgtgaatt gcgtgaaagt aggatactca aaattcgtgg gtccaagagt
   153961 tttataaaac gttcttggtg gaaaaaaatg tgaatgaaag atcccactga attgaattgg
   154021 gtccatgaat ctaagaaata gtgagaattc ttgacctctc tcaatatctc tctcaattcg
   154081 aaaatccagg atttgaattg atgtcctttc attgattcct cctaaattgc attgatttat
   154141 cctaaagatt tcatttcaat tggaatttgg ttattcacca tgtacgagga tccccactaa
   154201 gcatccatgg ctgaatggtt aaagcgccca actcataatt ggcgaattcg taggttcaat
   154261 tcctactgga tgcacgccaa tgggaccctc caataagtct attggaattg gctctgtatc
   154321 aatggaatct catcatctat acataacgaa ttggtgtggt atattcatat cataacatat
   154381 gaacagtaag aactagcatt cttattgaga ctcgaactca tagggaagaa aatagattta
   154441 tggatggaat caaatatgca gtatttacag acaaaagtat tcggttattg gggaaaaatc
   154501 aatatacttc taatgtcgaa tcaggatcaa ctaggacaga aataaagcat tgggtcgaac
   154561 tcttctttgg tgtcaaggta atagctatga atagtcatca actcccccga aagggtagaa
   154621 gaatgggacc cattatggga catacaatgc attacagacg tatgatcatt acgcttcaac
   154681 cgggttattc tattccacct cttagaaaga aaagaactta aatcaaaata cttaagagca
   154741 tggcgataca tttatacaaa acttctaccc cgagcacacg caatggagcc gtagacagtc
   154801 aagtgaaatc caatccacga aataatttga tctatggaca gcatcgttgt ggtaaaggtc
   154861 gtaatgccag aggaatcatt accgcagggc atagaggggg aggtcataag cgtctatacc
   154921 gtaaaatcga ttttagacgg aatgaaaaag acatatatgg tagaatcgta accatagaat
   154981 acgaccctaa tcgaaatgca tacatttgtc tcatacacta tggggatggt gagaagagat
   155041 atattttaca tcccagaggg gctataattg gagataccat tgtttctggt acagaagttc
   155101 ctataaaaat gggaaatgcc ctacctttga gtgcggtttg aactattgat ttacgtaatt
   155161 ggaagtaacc aattaggttt acgacgaaac ctagaaatcg atcactgatc caattcgagt
   155221 acctctacag gatagacctc aacagaaaac tgaagagtaa cggcagcaag tgattgagtt
   155281 cagtagttcc tcatataaaa ttattgactc tagagatata gtaatatgga gaagacaaaa
   155341 ttgtttcaag cgccgacaga accagaagcg ccccttgttt caaagagagg aagacgggtt
   155401 attcacattt gatttgatgg tcagaggcga attgaaagct aagcagtggt aattctaaag
   155461 atttcccggg ggaaaaatag agacgtctcc tacgttaccc ataatatgtg gaagtatcga
   155521 cgtaatttca tagagtcatt cggtctgaat gctacatgaa gaacataagc cagatgacgg
   155581 aacaggaaga cctaggatgt agaagatcag aacatgagtg attcggcaga tttggattct
   155641 atatatccac tcatgtggta cttcattata tgatatatat aagatccatc tgtatagata
   155701 tcatcatcta catccagaaa gccgtatgct ttggaagaag cttgtacagt ttgggaaggg
   155761 gttttgattg atcaaaaaga cgaatctact tcaaccgata tgcccttagg cacagccata
   155821 cataacatag aaatcacact tggaaagggt ggacaattag ctagagctgc gggtgctgta
   155881 gcgaaactga ttgcaaaaga gggtaaatcg gccgcattaa aattaccctc tggggaggtc
   155941 cgtttgatat ccaaaaactg ctcagcaaca gtcggacaag tagggaatgt tggggtgaac
   156001 cagaaaagtt tgggtagagc cggatcgaaa tgttggctag gtaagcgtcc tgtagtaaga
   156061 ggagtagtta tgaaccctgt agaccacccc catgggggtg gtgaaggaag ggctccaatt
   156121 ggtagaaaaa gacccgcaac cccttggggt tatcctgcac ttggaagaag aagtagaaaa
   156181 aggaataaat atagtgataa tttgattctt cgccgccgta gtaaatagga gagaaaatcc
   156241 aaattatttt tacaatttac aaaagaaaaa aataggagtt aattcactgt gacacgttca
   156301 ctaaaaaaaa acccttttgt agcgaatcat ttattaagaa aaatcgagaa acttaataca
   156361 aaagcggaaa aagaaataat aataacctgg tcccgggcat ctaccattat acccacaatg
   156421 gttggccata ctatcgctat acataatgga aaggaacatt tgcctattta tataacagat
   156481 cgtatggtag gacataaatt gggggaattt gcgccgacta taaatttccg tggacatgca
   156541 aaaaatgata atagatcccg tcgttaataa agtgaatata gattcattgg taagaggtga
   156601 accttatgat aaagaagaga aagaagaacc tatctacaga agtatacgct ttaggtcaac
   156661 atatatgtat gtctgctcac aaagaccgaa ggggaatcga tcagattcgt aggcgttctt
   156721 acgaggaaag ccttatgata ctagaactga tgccttatcg agcgtgttat cccattttta
   156781 aattggttta ttctgcagca gcaaatgcta gtcacaatat gagtttgaac gaagcaaatt
   156841 tagtcattag taaagccgaa gtaaacgagg gtactgctgt gaaaagatta aaacctcgag
   156901 ctcgagggcg cagttatctg ataaaaagac cgacttgtca tataactatt gttttgaaag
   156961 atatatcctt atataaagaa t
//
