# Supplementary material for: Plastome comparative genomics in maples resolves the infrageneric backbone relationships
Source: PeerJ. 2020 Jul 13;8:e9483. doi: 10.7717/peerj.9483 (PMC7365138; doi:10.7717/peerj.9483)
Supplement: Data S2 [file peerj-08-9483-s008.zip › Acer_campbellii_M260_CP.gb]

LOCUS       Acer_campbellii_M260_CP      156627 bp    DNA     circular UNA 29-APR-2020
DEFINITION  .
ACCESSION   urn.local...2f-buwrqnc
VERSION     urn.local...2f-buwrqnc
KEYWORDS    .
SOURCE      
  ORGANISM  .
FEATURES             Location/Qualifiers
     misc_feature    1..85062
                     /standard_name="LSC"
                     /label="LSC"
     repeat_region   85063..111808
                     /rpt_type="inverted"
                     /standard_name="repeat region"
                     /label="repeat region"
     misc_feature    <111809..129881
                     /standard_name="SSC"
                     /label="SSC"
     repeat_region   129882..156627
                     /note="repeat_hit position 112099 - 85343, match 100.%,
                     length 26757"
                     /rpt_type="inverted"
                     /standard_name="repeat region"
                     /label="repeat region"
ORIGIN      
        1 tatatccttt tggttatggg cgaacgacgg gaattgaacc cgcgcatggt ggattcacaa
       61 tccactgcct tgatccactt ggctacatcc gcccccccca ctagctacaa aattacaaaa
      121 taaaaagatt ccaatttcta ccattaatca tcttttttta tcttacctta attatgaaga
      181 tacaaatgaa gagacaagag gcataaattt ccaaactttt ttatattata tagaaaattg
      241 actcaaaata ataaactgta aagtcataat aactaaaata actaaaaaat aactaaagac
      301 taatttaatt attagcacat agtaataata tgatactaaa taaaaaggca taaaaaagct
      361 ttgtgttttg ttgaagtcaa aaaaggacaa aaataacaaa ttgaaaaaaa aacctaataa
      421 ataacggagc aataccgatt tattggaaga ggatcggcat tgctccgtta ttttcaaaaa
      481 cgtgtataca cgaagatcga aatcttatcc atttgtagaa ggagcttcaa tagcagctag
      541 gtctagaggg aaattatgag cattacgttc atgcataact tccataccaa ggttagcgcg
      601 gttaataata tcagcccagg tattaattac acgaccttga ctatcaacta cagattggtt
      661 aaaattgaaa ccgtttaggt tgaaagccat agtgctaata cctaaagcag tgaaccagat
      721 acctactaca ggccaagcgg ctaagaagaa gtgtaaagaa cgagagttgt tgaaactcgc
      781 atattgaaag atcaatcggc caaaataacc atgagcagct acaatattat aagtttcttc
      841 ctcttgaccg aatctgtaac cttcattagc agattcattt tctgtggttt ccctgatcaa
      901 actagaagtt accaaggaac catgcatagc actgaatagg gagccgccga atacaccagc
      961 tacgcctaac atgtgaaatg ggtgcataag gatgttgtgc tcagcctgga atacaatcat
     1021 gaagttgaaa gtaccagaga ttcctagagg cataccatca gaaaaacttc cttgaccgat
     1081 tgggtaaatc aagaaaacag cagtagcagc tgcaacagga gctgaatacg caacagcaat
     1141 ccaagggcgc atacccagac ggaaactaag ttcccactcg cgacccatgt aacaagctac
     1201 accaagtaag aagtgtagaa caattagctc ataaggaccg ccattgtata accattcatc
     1261 aacagatgcc gcttcccata tcgggtaaaa gtgcaaacct atagctgcag aagtaggaat
     1321 aatggcacca gaaataatat tgtttccata aagtagagat ccagaaacag gttcacgaat
     1381 accatcaata tccactggag gagcagcaat gaaggcgata ataaatacag aagttgcggt
     1441 caataaggta gggatcatca aaacaccaaa ccatccaatg taaagacggt tttcggtgct
     1501 ggttatccag ttacagaagc gaccccatag gcgttcgctt tcgcgtctct ctaaaattgc
     1561 agtcatggta aaatcttggt ttatttaatc atcagggact cccaagcaca caaactttct
     1621 agaactagat aattgggagc ttgttattca acagtataac atgacttata gccccgtgtc
     1681 aaccaatagc aacatcgata tctctgatct tatctatcta tctatctaga aattcagaag
     1741 aattttttat ttttttgaat aattgaataa attaaataaa ttcgaaaaaa gaaatgccta
     1801 tttttttttt ctattttata gatatatttt tttgatatga taatccaaat gggttgcccg
     1861 ggactcgaac ccggaactag tcggatggag tagaaaaatt ccttgtgaaa ttgatatagg
     1921 taaaaaaatc tctccccaag ccgtgcctgc atttttcatt gcacacagct ttccctatgt
     1981 ataacatcga agactcccta aaaaacgcta aaaaagtgaa atacccagtt gatcaacctt
     2041 tattagtctt attgcatgaa catttaatag aaattaatga atttttttgt tatctattca
     2101 tcagttagga acaatttcga atttatcatg attaacaaaa tcgttaatac aaataatatc
     2161 aaaataccaa acccgtcccc tatataacct ccgcgaagta aacaaagctc ttggaaagat
     2221 taaagaaaga acgtgctctt cctccgtaaa gaattcttcc aagaattccg agcctaatct
     2281 tttcaaaaaa acgcgcacag tacttttgtg tttacgaacc aaacttttaa cacaagaaac
     2341 ccgaagtata tattttattc tatacaaact cttttttttt gaagatccgc tgtgataatg
     2401 agaaagcttt ctgcatatac gcataaatcg gtcgataata taagaatctg aggaatcggc
     2461 ccaggtcggc ttactaatcg gatgccctaa tgagttacaa aaacgcgccg tagtcaatga
     2521 tccaatcaga ggaataattg gaacggttgt ctcgaactgc ttcatagcat tatcgattag
     2581 aaatgcattt tctagcattt gactccgcac caccaaagta tttagtcgcc ccctggaaag
     2641 atagcccaga aagttgatat aatctttgta taagtggttt atatgaatcc ttccgggttg
     2701 agaccacacg tgaaaatgcc attgccataa attgacaagg taatatttcc atttattcat
     2761 cagaagaggc atatcttttg aagccagaac ggattttcct tgatatctaa cataatgcat
     2821 gataggatgc ttgaacagcc ataagttgtc ctgaaaatca ttaacaaaga cttggacaag
     2881 atcttctact tttccataaa aagaaattcg ctcaaaaagg agtcctgaag atgttgatcg
     2941 taaatgagaa gattggttac ggagaaaaaa gaagattgat tcatattcat atacatgaga
     3001 attatatagg aacaagaaaa atcttggatt gcttgttgaa aaaatggaat ttgatttctt
     3061 tggagtaata agactattcc aattaaaata ctcatgaaga aagaatcgca ataaatgtaa
     3121 agaggaggca tcttttaccc aatagcgaaa ggttcgaacc aagatttccg ggcgaatggg
     3181 gtagggtatt agtacatcta agacatagtg taaatgtgag aaattgttct cgaaaaaagg
     3241 aaatattgaa tgaattgatt ggaaattatg agatttcgcc atttcttttt ctttcccttc
     3301 taagaaagct actaatcgta gggaaaatgg aatttccaca atgactgaaa atccctccga
     3361 tatcatttgc gaataaaatt tattgttgtg tccaataaat tgatttggat tagaatcctt
     3421 agcataaata ctcaaatgaa tccgttgata cgtccgacta attaaacgtt tcacactgag
     3481 tgaactagat ttattgtcat aacccccatt ttccaacgga atcgtcgatc tatttaaacc
     3541 gtgatcatga gcaagtgtat aaatatactc tcgaaaaaga agtgggtata ggaagttgtg
     3601 ttgctgagat ctatctagtt ctaaatggat ttgatattct ttcatttgaa attagattgc
     3661 aacaaaaggt aaggtattta ttggattatc aaatgataca ttgggttatc aaacgataca
     3721 tagtgcgata cagtcaaaac aaagtattgt agtaaaaaaa aaatggatac cttggaaacg
     3781 ggtaaactca ttaccggatt ctcgattttc tcatttttga attggtttat gtttgttata
     3841 gtataaatag gtggttagaa atcctttatt tttgcaatcc aaccgctctt ttgattttgg
     3901 aaaacaaaat atctttatca atatactgct tcttctacac attcatctcc aacccataat
     3961 agggacaaac tcatagttag gactcattaa aaaaatagct aatcgactcg cggaaaaccc
     4021 cttccccgca ttaggaacta atatcttttt aacgtttaat tagatcgggg aattattcaa
     4081 attcaattca gaagagaagc tcgttccttt ttatttcccg agaattggaa ccataaggct
     4141 ctatccattt attcactcga cccaactttg aattccattt tttgttctgc gccaacaact
     4201 caaaccctat tttgaagcca ttgaatcaga ataaagtatt ctccaaattt tccattgata
     4261 cgacatgctg gtttttccat tcattccttt caggatcagt cgtggtctta caaactctcc
     4321 cgatggtatg gacgaatcct ttgtttcata taaatgtgta aaagatgcta gccgcactta
     4381 aaagccgagt actctaccgt tgagttagca acccgaataa ttcgaatggg tggatacaat
     4441 cggaataaaa aagaaataaa agaaaagaaa tgaaattgca caacggaatc aaaatactaa
     4501 attagcaaga aatcgactaa caaaatttag aatcgattgg gaacataaaa aaagacttct
     4561 tgtataacag tgaatccagc gaacccatta ctttaatttt gaatgaagta aagaaaaaaa
     4621 ccaaacctct gttacggaga taaataggta cggagataaa tggatctgtt tatccttatc
     4681 cacgatcgaa ttatagttgt tcgatacgct gttgtcaata tgacggtgaa tgttgaatat
     4741 taatgttaag aaaagaatct aaaagaaaag aatctaaaaa aataaaatgg cgaaaacaaa
     4801 aagaatgaat ttattaattt aattaaaata ttaaaataaa aaaaaattat aaaatgaaat
     4861 aaataaataa tatagaaaag aaataattta gaaatgcttt tgaaaaaaaa aatcgaaaag
     4921 aaaaagaaag aacttgcgtt agatttgcac tacatattta ctatacataa atacaaatag
     4981 atacataggt atagctgaaa gaataaaaaa aagaaatctc gggttgacat tgattcaatc
     5041 aatcaacaat caatcaatat aagtaaaata aacaagttga atcccttgtt ttgtgatttg
     5101 ttaatagatt tacaacgaca aactataaaa cgcccggttt cgattgcgag taatgtaaat
     5161 tttcgatttc tcgacccaat tagttcgttg tattcatttg atctttttta tatgcatctt
     5221 atatcaataa aattctagca ataaaattga tttttgttct tctgcttatt ttttttgtcc
     5281 ttatacttcc agaacattat actttatggg agcaatatta aatagggata aaaaataggt
     5341 atgaatagaa caaaaaaggg gggagtagta aagaaaaagt tatacaaaac tatataggag
     5401 tcacccacac cctctttttt tattctatat cctcgatgca atttcgttta attaagatga
     5461 agttccttaa aaatcccagc cttctttgaa atatcatgaa ccgttcctgt aggttgagcg
     5521 cccttgtcaa ggaaatctaa aatagcagga agatttaaat gggtttgatt atttatcgga
     5581 tcataaaaac ccactttctg aagatctctt ccctctcttc gggatcgagc atcgattgca
     5641 acgattcgat aaacagctca ttgggataga tgtagatgaa caataccccc cctagaaacg
     5701 tataagaagt tttctcctcg tacggctcga gaaaaaatga ttagaaattg tgtgatttaa
     5761 gtccttcttt ttcgaaaatt cgaaaaaaaa aagcattcgt actctcataa ctcaagttgg
     5821 ataactttta aatagcccaa aagaaaatct ttagggattt ctttttttga gtggtctcta
     5881 accccttttt tgtttgtctc gtttcgaatc gattttttga ttcttaattc ccattctgat
     5941 ctaattgttg agacaattga aaacggtatt tccttgttcc aggatccttt ttatctttgc
     6001 cttgaatcat tgggtttaga cattacttcg gtgatctttc gttttcaaaa atggtggcaa
     6061 cacacccctt tttgcgattt ttttctatca aagaatcata cgaacaattg attcctgcat
     6121 gatacacttt tcatcgaaag agttttacca attccaacaa attgtcgttt tggatttcaa
     6181 aattgttcga atcggattct ttcaatttat atatcgaaaa tatacttacg aagtttgtta
     6241 caacttattg attggtatta accctagatc cttgcccctg cgaaatgaac aaatactttc
     6301 tactcaagct ccatcatgtc ctatttacac tacaccccaa caaaaaacga gaattctagt
     6361 agaacagaac aaagtatgtc gagccaagag cccattcatt tctagataat ctacaatcta
     6421 aaatggcgga tgaaaaaaaa aatccacagc ggatcgtgtc cttcaagtcg cacgttgctt
     6481 tctaccacat cgtttcaaac gaagttttac cataacattt tttcgagttt tgaaccggta
     6541 tgtaattgat tcaattatgg aatcatgaat agtcattgct tcggtcaata cccagtcctt
     6601 tttccttcga tatgaaagga atagttagtt aatttatgac gaagaagcct cagtaagaat
     6661 tgaatttcac cctcattatt aattatgatt aaatacattt ccaattatta attagagcca
     6721 aacatcaaat acctccagct caaagaaaat taatccatat gaaactcgat tgattatgag
     6781 atcttacatc gctcacgaac tcgtatggac cccactccca attcattctg ggggacgatt
     6841 aatcataaat aaaaatagga tcctatttga tacgggatgc tagactcttt tgtatagata
     6901 aaaagccaaa agggtccaga ttacgtcatt ctttactata attgttcttt taccctaaac
     6961 cggtcttaga aacttaattc cattgattga attcaaacag taccacgaat accctcttgt
     7021 ttagatttca agaaatgaaa taaaaaatta gaaatgaaat aaaaaattgg ggaggttttc
     7081 gcatttcgat ttagaatgta tccttgcaaa ttcacggagg tagggtatgt aaggattttt
     7141 taagccactc acttacatat caaagtgaaa gggaggggga gggcccatcc gacttttttt
     7201 gaattcaaac tcttgtgatc tatgttgcca tcttacttgg atcacaaatg gattccgttt
     7261 tattttcgta ttatttgaac tcgattcaat ttatgaaaaa acatcttatt cagagaagag
     7321 ttttgaaaat tcgaaacaag aagtccattt tatcaaaaat tagactctta aaaaaattat
     7381 actctgaaag agaggttgct caaaaaagta atttggagtc tgatattcgg atatatataa
     7441 gaggtcgctc tgggacggaa ggattcgaac ctccgaatag cgggaccaaa acccgttgcc
     7501 ttaccgcttg gccacgcccc atttgaattt cttttctatt cgatactaat aaacactaat
     7561 attggttgtt cgtcaattcc cggccaaatc tctatggaat aaattagatt ctttttttta
     7621 agattttgac acaagtagat gcagaattaa actccattta ttgatcatta catagaattc
     7681 aattaagata ttgtatgaaa gtatgatttc ttctattctc ttgtgagaat tgaaggattt
     7741 ttgttttgat tggttcggtt caaagaagta tttttttgtc taccttactt tcttttcgtc
     7801 atttttagct tatatcaata acatattttt aactcaatca aaatacaatt atctccaaga
     7861 acaaaatgtt tgttatgctt aataccttta gtttgatcta tatctttctt aattctgccc
     7921 tttattcgag tagtttttta ttcggcaaat tacccgaggc gtacgctttt ttgaatccaa
     7981 ttgtagatgt tatgccagta atacctcttc tcttttttct cttagccttt gtttggcaag
     8041 ctgctgtaag ttttcgataa gatcttaaat agtgtccgag aaaaattcat gatttattca
     8101 agctcgagaa aaaaaaattc taacaattga taagaccaga tgagtcttcc aatttgaatg
     8161 aaccctcaag taaaacagta aaattcttgg gcagacacga taaatttaga tttccccatt
     8221 tcatggttct tacctttttt tttttcactg aaagacccta ttagagtccg ccacaatatc
     8281 gaagtcgaat tgtgttaatt tcgaaaaata aaaactcttt tgtatttcta tcaatttgaa
     8341 aaaccgtttc atttcttggt gtcaaaatag gatatgtagt ataaaaatag agaatctatt
     8401 ctctttttcc cccccaaaaa aaattggaga ttgtgtaatg cttactctca aactctttgt
     8461 ttacaccgta gttatattct ttgtttctct cttcatcttc gggttcctat ctaatgaccc
     8521 agggcgtaat cctggacgtg aagactaaaa aataagaaat ttttctttac tttattctta
     8581 taaatgtttt taggatttga ttttctctat tctacatctt taactagtca aataaaaaaa
     8641 agcaaaaggg ttcgctaaat tcgaatttga aagataccca gtcagcgacg gaaacggaaa
     8701 gagagggatt cgaaccctcg gtacgaatag ctcgtacaac ggattagcaa tccgacgctt
     8761 taatccactc agccatctct cctaattgaa aaaaaaaaaa ataataatta ctatgttcca
     8821 ttacacaaaa gataatgctt gaaaaaaagg cccttcttta ctttcacttt attatatagc
     8881 ttatatattt ttttattgta ttttgtattg tattatacag atagatacaa cttttatcag
     8941 caattccatt ttttatttct ataaaattaa aaatgaaaat aaagaatggc ctcgaaagag
     9001 atatctcgaa tcaaaataga aaaaaataaa gaatatctct ttacaaaatt acaaaaggct
     9061 ttttttttat tttcacggcc tggtctggtc agtacccagc cgggcctttt tttgttccaa
     9121 tgaaccatac cgcaaaatca tagaaaaatg atttagatgg aatcaaggtg tcatttctta
     9181 ttctttatta ttcttttgtt tcttcttctt ttttttattt aatttacttt tactggatac
     9241 tcgaaaaaag ggaaaaacag aacgatgtat ttttttttgc acaatgcatt ttatgttatg
     9301 gcttaaattg ttttgtcgag ccgtatctgt caaaacccct tcaagaacca aattttttta
     9361 ttttatttag ttattcaatt tcgtttttta ttttgaaaca aaataagtcc tcttttccta
     9421 atttcattag gactcctaac aaacacgtca atactctaag ctctaatttg catttcatga
     9481 ttttttttat ttctgtccta tattgattac gtccgattcc cttgttcgac aaaagtccca
     9541 tttctataca ataatcgtat tgtagcgggt atagtttagt ggtaaaagtg cgattcgttc
     9601 tattaatcct cttaatagtt aaggggttct tcagtttcat tcatattctg atcaaaaact
     9661 ttatttctta aaaggatttc atttgaatcc tttacctcta aatgaaagat tcgaggaaga
     9721 atatccattc tcgtgatttg tatccaaggg tcaattagaa atttcaaatt tggattatga
     9781 aattacgaaa cataattttt gtgaatttgg aattagatca atctttccaa ttgaataagt
     9841 ataagtaagg gatccatgga taaagataga aaagtctatt tccaatcgta actaaatctt
     9901 ccatttttgt tttgcatagg gtagattgaa gcaaaatagc tattaaacga taactttggt
     9961 ttactagaga catcgccata ttcatatcct atttttttag ctcgggagaa agaaaatact
    10021 tttcctaagg attctctcaa atagaaatcg agaacgaagt aactagaaaa gttgggattg
    10081 ttataacggc actcttctag agggatcatc tagaaagcga attgttttga atgcattcag
    10141 acaaaaaaag ctgacataga tgttatgggt cgaatttttt gatttcgtcc ccgtcttata
    10201 tcttgggaat ttttccatct tccataaagg agccgaatga aaccaaagtt tcatgttcgg
    10261 ttttgaatta gaggcgttca aaatggtgaa tcgacgtcga ctataacccc tagccttcca
    10321 agctaacgat gcgggttcga ttcccgctac ccgctccata tgataatgat ataaatcatt
    10381 atatcaattc agcgatgcat taattcaatt tgaattaatg catcactgaa ttgaatacgt
    10441 aattccggaa attctctcac tgattcttta tggtattttt tccgaacaag agataggaaa
    10501 aaaaagaatg cgaaaaaaaa caaattagga atgaaaagcg tccattgtct aatggatagg
    10561 acagaggtct tctaaacctt tggtataggt tcaaatccta ttggacgcaa tttagcaatt
    10621 tatttgcatt tccatagtat aatatatata ttctatactt tgcatatgat ataatatgat
    10681 atgatattat tagattaata aattattaga ttccaaattt tcaaataaaa aagtcaaatt
    10741 acgtatattt atatcttatt tagccttata tcttatttga cttatatctt atttatttct
    10801 tttattaatt taataataat caatattaaa taaagtacta taaagattaa gaatgataga
    10861 ttttttattt ataattgttc ctgaagtaga aagcgttcca tttgttcctg aatagcttct
    10921 ttcaaaaggg cttccgcttc ctcggtgaat gtcttagtag aagatatgat ttcttggaac
    10981 tgaggtttat tcgtttttaa ataagtacgt aactcaccga gaaattttct tacctgtccg
    11041 atttctaatg aatcaagata accattcgtt ccagtataaa tagtcattat ctgctcttcg
    11101 accgtgagag gggctgattg gggttgtttg agcaactcac gtaatcgttg accccttgcc
    11161 aattgattct gagtagcttt atcgagatca gaagcaaatt gtgcaaaggc ttctaattct
    11221 gcgaattggg ccaattccaa ttttaatttg ccggctactt gtttcatagc tttaatttga
    11281 gctgcggatc ctactctgga gacagaaata cccacgttaa tagcgggtct gattccagca
    11341 ttgaatagat ccgcggataa gaatatttgt ccatccgtaa tggaaattac attagtagga
    11401 atatacgctg aaacatctcc tgattgggtt tcaactattg gtaaagcggt catacttcct
    11461 tcacctaact gagaacttaa tttagcggct ctttccaaaa gtcgtgaatg caaataaaaa
    11521 acatctcctg gataagcttc gcgaccgggt ggtcttcgta atagaagaga catttgtcga
    11581 taagcctgcg cctgtttgga gagatcatca taaatgatta aagtgtgtcg ttcacggtac
    11641 ataaaatatt cagccagaga agctcctgta taaggagcga gatattgtaa tgtagcgggg
    11701 gaatccgccg tttcggctac cacaatagtg tattccatcg cccccctttc ctggaaagta
    11761 gtcactacct gagccacaga agatgctttt tgaccaatag ctacataaac acatattaca
    11821 tttttccctt gttgattgag aatcgtatcc gtggctactg ctgttttacc agtctgtctg
    11881 tcgccaataa ttaattctcg ctgaccgcgt cctataggta tcattgaatc aatagcaata
    11941 agtcctgttt gaagaggctc atatacagaa cgtctcgaaa taatacctgg agcgggagat
    12001 tcaattaatc gagattcaga agctgaaatt tcacctcgac cgtcaatagg tttagccagg
    12061 gcatttataa cacgacccaa ataagcctcg cttactggta tctgagcaat tttgcctgtt
    12121 gcttttacag aacttccctc ttgtatcctt aaaccgtcac ccattaatac aacaccaaca
    12181 ttatttgatt ccaaattcag agcaatgcct attgtaccct cttcaaattc tactaattca
    12241 cccgccatta cttcatcaag accataaata cgagcgatgc cgtcgcctac ttgaagtacg
    12301 gtaccgatat ttacaatctt gactgctcta ttatattgct caatacgttc acggataata
    12361 ttactaattt cgtcggctct aattgttacc atgagtataa tttttttttt agttaaagaa
    12421 aaaaaacaat gcctacagga aaaggactaa tcagttattt ctgccatcgc ctcaaacgtg
    12481 tcaatattct cactaatggt acgtaaatgt aactccttgt tcaaagaact attcagagtg
    12541 cctcgagctc cttttaaaac ttgttggaaa acctgttgtc ggacttgctg aaccgccctt
    12601 tggtggtcaa aacgaatggt ttcatttttg taattttcta attcttccaa agtcttataa
    12661 gttgacttaa tcaaattcaa tttttctcgt tctatctccg agtatccatt cactcgaaat
    12721 tgatctgctt ccctttcgac tttccgtaag cgagcccggg ctttttccag ccgttgaatg
    12781 gcccccccct gcagttcctc tgaatttcga atagtattca ggatcttccg ttttcgatta
    12841 tctaataaat cacttaatga aagtagatta tctttccatt catctcaaaa cttacatgat
    12901 cccttcccga accaaacatg aatttttcga ttcatttggc tctcacactc aattacttcg
    12961 actttttaag tatgggggca attcccatat cttttttttt aatgtaatga gcctatcctc
    13021 tacctctctt ctctattcat attccaagat gtcgcgacta atcactaatc aaagaccaga
    13081 atattttgag gactcttctg acggaacaaa acaaaaatat tgaattgtca gcaaagttgt
    13141 ttcttttttt cgtcaaatcc aaagaattct tcttacttta tattatacac aggtcaccga
    13201 ttcagcataa aaagcggttg attgaaatat ttcaaatatt ttgcattcca ataaaagaaa
    13261 aggctcaaag gctcaaataa ttttatcgac atgagtgttt tatatcgaaa aaaaaacaaa
    13321 ttccaatttc caattattca ttttgcaaac atttctattc tatattaata tagtagtaga
    13381 aagagtacca tgctgcgtct ggacttcaaa cagtttggtt tagctttaac catgttaatg
    13441 accccaaact attggtttgg ttgatagaga atcaaagtgg atttaccaat gaatcacgaa
    13501 atgctatggt tcttaaatat gatttgaaat tgattcagaa gtaattcgcg gaatcgtgca
    13561 cctttttcga tctagttata atgaaaaaaa gtacagctgg ttggatccag cctattcttg
    13621 aaataaacaa ctcgcacgca ctccctttcc aaaaaagatc aatacaccaa ggactacact
    13681 tagatttatt ggatttgttg ctaaaatatc ggtattaaac ccgaaactcc cggcaaatga
    13741 ccagcgaacc aaggaaacga aagaatcggt tatatttttc atattatctc ctcttttaga
    13801 tagactaaaa aaaaatacgg aatttgcata tttataggat taaacaaagg gattcgcaaa
    13861 taaaagcgct aatgctacaa ccagtccata aattgttaaa gcttccataa aagccagact
    13921 aagcaataaa gtacctcgta tttttccctc cgcctcgggt tgtctcgcga taccctctac
    13981 agcttgaccc gcagcagtac cttgacctac tccaggtcca atagaagcaa gcccgacggc
    14041 caacccagcg gcaataacag aagcggcaga aatcagtgga ttcatgataa gttcctcgca
    14101 ctaaaataaa gaaatagtta atgatacaat cgtccaatga attatgactt aattattcga
    14161 tcgctaagat tcatccagtc gaaataacta agaactcgga attgaagtaa taataatatt
    14221 agtattaaac cataaaagct acttcgatat ctctttttta gttccgatcc acaggatttt
    14281 tgtgaatcca tacgactttt gttcttccat ttcttctttc caaactcttt tttaattctt
    14341 cgttcgttag ttttctttat ttcatcgctt tattcattca cattcaattc acaggcaaag
    14401 acgaaaccga agaatttcta ttggaatctc tatctaagtt cacaatagta gggcggatta
    14461 gatatatctt tagttgatat ataactatca atatctaata tcatatatac atgtctttct
    14521 tccataacgt aaaccaacta ttcatatctt catatcttag attcaagcta ttcgtatctt
    14581 aaagtcaatc gtattctaga atcattcttg gaaccataca caagagttgg cttagagtca
    14641 ttagatccca tataccaaat tctgttcccc tctcccaatc aacccgtttt ttatgaatct
    14701 cgtttggcga atcattgcat agaaataaac ataagtattt tattccggta aggtcattca
    14761 ctttaattat ttaattaata ttttcttttg gtcaatcgtt gaattgaata aaatcaactg
    14821 aaatgggaat cattctagaa agcatctttc tttttctttt ttttttaatc acacaccgtg
    14881 taaattgtga tactatgata ctataagaat ttttatatta agaattttta ttcaaataat
    14941 gactccttat atttgaattg aatgaacaaa acaatagaat gataatattc attggcagga
    15001 gtatgatata ataaagccaa acatgaattt taggaaaaag atctttttga tctctttcct
    15061 tttttacaat tccccaatat ctgaattttt ttctatgact cttggtcgta tatcccgtat
    15121 ttgtctattt ctatttgtat attgatgttt cctaagtgga ttatctttag ttacgcatac
    15181 actgcgttat tctaagctaa aaaaaaaaaa gagactattt tgaaaactag tcaatgatgg
    15241 ccctccatag attcgcctat ataagccgcc gctaaagttg caaaaataag agcttgaata
    15301 ccgcttgtaa ataatccaag gaacatcaca ggtataggaa ccactaaagg tactaaagaa
    15361 acaagaacaa caactactaa ttcatcagct aatatattcc cgaaaagtcg aaagctaagt
    15421 gataaaggtt ttgtgaaatc ttctaaaatg ttaatgggta aaagaattgg agtcggttga
    15481 atgtatttac tgaaataacc taatcccttt ttagaaagac ccgcatagaa atatgctact
    15541 gacgtgagca aggctaaagc aacggtagta ttgatatcat tcgtaggtgc agctaactcc
    15601 ccatggggta actgtattat tttccaaggt aaaagagcac cggaccaatt cgaaacaaaa
    15661 ataaatagaa acatagttcc aataaaggga acccatggac catattcttc tccaatctga
    15721 gttttgctca cgtctcgaat aaattcaagg acatattcga agaaattttg accggcagtc
    15781 ggaatagttt gtggattccg aacagctata agggctgaac ctaataagat agcaattaca
    15841 acccaagaag taataagtac ttgggcatgg acttgtaaac ctcctatttg ccaatagaaa
    15901 tgttggccta cttccacacc ggatatatcg tataaccctt ttagtgtgtt actggaacat
    15961 gatataacat tcatattgcc ctctaacaga aatagaactt taaaaagaat tattttgatt
    16021 caaccctctc cctttcgact tgtatacttt aattagaatt atccgttttg aatacccgct
    16081 aatcacacaa tatccacagt ttttttttaa tttcttttct tttatgcgat tcaagaagag
    16141 taaccgattc caaaaatcca tgtagttacc aaaaaaattg atttatctta ttattaatca
    16201 aggatttcgt atatagctag aacgaccctc acaaattgca aatacaaatt tattaagaat
    16261 taatcggatt gaagctatag ccgtttgctg gaatcgaaat atctgcgaga tcggggtcac
    16321 aatttgtatc gattaaacaa attgttggaa ttccaaaagc gatacattct cgaagagccg
    16381 tatattcttc ttgctgatca acgatgatta caatatccgg tacccccgtc atatattgaa
    16441 tcccgcccgg atacgtttgc aagcgtgata attgtctctt caggatagct gcatctcttt
    16501 ttggaagacg gttgagtctc cccgtctttt gttccgctct caaatccctg aacttatgaa
    16561 gtctcgtttc tgtagtggac cgattcgtta acataccacc gagctttttt ttattaatat
    16621 aatataatga catataatga caccgggttc ttattgcagc tcgtgctact aaatccgctg
    16681 ctttataaca agcttctgat aaaaaacgag cagttcttgt cagatttgta atatgaatac
    16741 ctttatgttt tgctgagata taaggtgaca ttctagaatt ccatttccta gtaccatgac
    16801 caaaaggaat tcctgcttcc atcatctctt caaaattgat attccactat cttcttgcca
    16861 tttctcccca tacttcctct ttttttttta tcaaaaaaag atttgataaa aaaaagagac
    16921 gaggtgccct gaaataaata attgttccaa tggaaccttc tcttctacca gagattggcc
    16981 attgatacac aatccaggcc attcattact ttctattcgt tattatcttt cttttcttac
    17041 tattaagaaa tcaaaggatc aaaaatagtt aagagaatcc gctccttagg actcattaaa
    17101 tcctctaaat gattgttctg atgtatcatg taaagtcttt gaaatgcaaa agtctaataa
    17161 ttctctgtgg tgtaagaaaa tatctatcat cccccccccc gaataaattc ttttttttgt
    17221 tttcaaaaga atattgttat gctgccgtga acagtgcact aatgctttga atccggtacc
    17281 aacgggtatc atccccccta gaacaacgtt ctctttcagg cctttcaacc agtcgatacg
    17341 accccggaga gctgcttttg ctaaaacccg agcggtttct tgaaaacttg cttcagatat
    17401 aaaactttga gtattcagag atgctctcgt tattcccaat aatatagctc gataacagat
    17461 cgcttcttcc aaagcacgcc ccgttcgctc cgctcgtaac aatccaataa gttcgccggg
    17521 taaaaaaata ttagacattc catcttctga aaccaacact tttgatgtta tttgacgtac
    17581 aataatttcg atatgtctat tatggatttt gaccccctgg gatcgataaa ccttttggat
    17641 cttattaacc aaagagatac gactttgcac tatagttagc tcagcaccaa ttaagaatcc
    17701 ccaaggaatc ccaagaattc ttgttatacg cgcgttccaa ccctcaactc ttttttctag
    17761 gttcatcgat attgaatcaa tcgaacgcac ttctaacact tgttctactt ttggaagacc
    17821 ctgcgttata tcaccagatc ttgatttttc atatataaat gtaattaatg tatctccttc
    17881 ataaaggatt tctccataat gcccatgaac agttgctcct ggagtagcca aataaggctt
    17941 agctgatctt attactacag agccagcttg aacaattaaa acttgacctg atttgaggtg
    18001 tggtccattt gtggctatac atatattttc acaaataaac tgcccaagac tcattattgt
    18061 ggacatttcc tcacaataat tatgatggat aaaataccaa ttcaaattaa atggattcaa
    18121 aacaatctta ctgtctggat caggattata aattctctcg ttttcatcca ttaaataaaa
    18181 tttacgtact tgaaaagtcc gttttaaatt atcaagtttc aaatagttag ttaccgaaat
    18241 cggattataa ggtattaaat agtaaaatga ataaaaattc gcaatttgaa ggactgttcc
    18301 taagggtccc aacgaattcc taattggaat tagaggatct ttttgaatgt gaattgattg
    18361 ctttatcaca ttatgatatt tgatatcgtt gaatggaccc attcgaaaac aattagatga
    18421 tgacaaaatt atcaaagatt ggcattcctt atttctattc aacaaggtat gaatagttcc
    18481 ttgattttgt ctaagtgatt gttgaaccct tgccttgaaa taaatggagt aaaaaggatt
    18541 tatattggtg cgatctggac cattatcaga gatcaatcct ggacttgacg gagcattcct
    18601 ttttctgata tacaaaatat gggattgcac taagtcgatt cttaggaaat ctcgaatcat
    18661 accatttgta cttacttcaa caaaggaagc acagacctct tcgacggaag aacttttttt
    18721 gtcttggtcc caattcaaga ctaaacaagt tcgaactaat tgaatacttg tgtcagaaat
    18781 accccgaaag ggtttgccct ttccataaag gatataattg acaactcgaa ggtgcatatt
    18841 atccttttcc cgcagcagat cctgggggaa gagtgttgct aaattgatac cgttcgctat
    18901 ttcatatgtg actacgggtc gaaccaaaac aaaatgcttt ttcttggtag gtgtgatccg
    18961 ttggacatag atccattttt tcaatttttt tgattcccgg gtgggttcct taagttcttt
    19021 ttttcccgtt tccggcggta tcaagatgcc actgtgtcgg gatatcttat ccgtttcccc
    19081 aggaaaatgg atatccccag aaaaaatttt gagttcaatc tttttttttt ttttctccac
    19141 tcggaccaat ccgcccactt ggcttcttct atttaaagcg attcgggtat ctactccaat
    19201 gatactatta ttccgtacca ttacgtaaga agattcgggt aaaatatgca cttcctcggg
    19261 aatgaaaaaa aagcgatcaa ttttcatttg aaatttttgc ttcatttttt tgactcctcg
    19321 atactcaatc aagccctctt ttttgacgat tgaatgcgcc cctatagtcc catatttagt
    19381 aattcctgaa ttctttcttc tgtatcgagg atcatcaaaa taagcaagaa tactattttt
    19441 acggaaaatg ccctttatgg gtatttcaat cgagatacct gaatgggaca ttagttcttt
    19501 ctcttgttct tgaatggatt ggaacggaat gcaaaattga tttcttcgcc tttttgccaa
    19561 taaatcagaa ttcttgtgga gaattgcagg atatatgaga ttacaatgac caatacctat
    19621 gattcgatta aatcccgaat aatcaaaaat atcatcttct tttttatcag aaaaatcgga
    19681 cctaactaat tggtgtctca cttgatcatt attcactgag aggctagaaa tatatcttcg
    19741 ttcgacagaa tgagaatgga tgttcagttg atcttgatcc ttgtggagtg aaaaagaaac
    19801 tacaccagat ctgcacgaac ctcctgataa tatccataaa tgacttgttt ttggtaagag
    19861 ccggacatta ctatattgaa attcgggtgc atggtacacg tcggtactcc agtgcatttc
    19921 tccctctgag tcagaataaa tatgttttcg aaccctctcc ttaaaattca aagtgtatgt
    19981 tcccgcccga atctcagcaa tcacttgttc tgattctaca tattgatcgt tttgaactaa
    20041 aagaaagctt tttggtggaa tagtcacctt atgcataata tcttcactct caataattac
    20101 atacaaatca atatcacata gaaaagcagg atgcccgtgc cgtgtacgtg tgggatggac
    20161 taaatcctca ttgaatttta tttttccatt agagggggct cgcacatgtt ctgcgatgcc
    20221 tcctgtaaat actccgccgg tatgaaaagt tcttaatgtt agttgagtcc ccggttcccc
    20281 gatggattga cccgaaataa tacctacagc ttctcccaat tcaaccaggt caccatgagt
    20341 gggactccga ccataacata atcgacagat ccaagaggta ctcctacaag taaagggggt
    20401 tcgaatcgat attgcttgtg ttcgaaaggt tatgaatcga ttgacgagtc caatcccaat
    20461 atcttgattt cgaatggcaa tgcatcgggg acctatatat atatcgtctg ctaatacacg
    20521 accaattaat gtttggctaa aaactctttc cgacatcatc tggttttgag gacttacaga
    20581 aattcctcgg atggtgccac aatctgttct acgtacaaca atgtgttgaa ctacttcaac
    20641 aagtcggcgc gtaagatatc cagcatctga tgttcgtaca gcggtatcca caactccttt
    20701 gcgggctcca tagcaagaga ttatatattc tgttaaagac agtccttcgc gtaaattgct
    20761 ttgaatgggt aaatcaatca tttgcccttg gggatcagac attaatcctc tcatacccac
    20821 caattggtgg acttgagatg catttcctct agctcccgaa aaagacatta tatggactgg
    20881 attaaaggga tctgtcatcc taaaattagg attcagttct tgtcgcaaat attcacttgt
    20941 agcataccat atctcaatgg attggcgcag tttttctacc gcgtgtacat tcccataatg
    21001 atggtgtttt tccaaaatca aactttgttg ttcagcatct ttgactagcc atcctttaga
    21061 aggtatcgtt aaaagatcat caattcctaa tgaaatggat gtagcagtgg cttgctggaa
    21121 acccagagtc tttacttgat ccaggatgtg tgatgtatat gccattccga agtgatctat
    21181 taacctgcta ataagtcgtt taatggcagt tccatctatc attttattgt gaaagaccag
    21241 acccgcccgt tccgccatag gtacctccat attccgttga gtaggatttg acaatggatt
    21301 tgagtcaatg attgaaaact tccttttctc gatcttgatt cgcgtagaaa ggtcaagaac
    21361 tacggtccta gttgaatcgg aaaggcccga attcacatcg gtgttataga attacttagc
    21421 ttagacacca tatgattagg taccatatga gcaggcccgg caaaaacctt gtatcgcttc
    21481 ttcgatttct cgataaagag aaatatgacc aacggtggtt cgaatgtata tacaaagaat
    21541 ttcttttttt acacttctta ctattagata atgtccataa atctcatgat aggtaccaaa
    21601 agattcatag tgaacttcga tgggagcttc ccttgaagca ataacgcgtt gatctagtcg
    21661 ccaccggagc cacagaggac tatctaaatt gattcttttc tgccgaaaag ctccaattgc
    21721 ttcataggaa ttacaaaaaa aggggtcttt cgtataatta tagctatagc tattatcgcc
    21781 acttctttga ttttgatagt ttcttcgatt acatggatta tacctatttg cccaaatacc
    21841 tcgaagattc ctgctcgtta atacatagag tccaataagc atatcttgag tcggtacaga
    21901 aatgggatcc ccaatagcag gagacaagag attcatatga gaaaacataa gtaaacgagc
    21961 ctccgcttga gcctctaaag ataaaggtac atgaacagcc atttgatccc catcaaagtc
    22021 tgcattgaat cccttacaga ctaatggatg taaacaaata gcacgtcctt ccactaaaac
    22081 gggctggaat gcctgtatgc ctaatctatg caaagtaggc gctcgattca gcaatacagg
    22141 atgtccccgc ataacttcct gaagtatttc ccatataatc ggccctttgt cccgaatttt
    22201 actcttagca actcctatgt ttgaagcaag atgttgtcta attagactac aaattacaaa
    22261 tgcctggaaa agctctattg cgatttcgcg gggcaacccg catcgatgta atgaaagtga
    22321 ggggcctacg acaatcacag aacgccccga ataatcgacc cgtttgccaa gcagagtctc
    22381 acgaaatctt ccctctttgc cttcaattac atctgaaaac gacttataca ccttattatg
    22441 accatccctc attggttgtc cacggattcc attatcaaga agtgtatcta cggcttcttg
    22501 taccaatttc tcctgacaca ttactaattc ccctggcgta gatctacttg ttgttaatag
    22561 atcggtaaga gtattgttcc gatagataac tcttctatag agttcattaa tatctgaact
    22621 cattagttta cctccctcta tctgaatgat cggtctcaac tcgggaggaa gaactggtaa
    22681 tagacataaa accatccact ctgggtctat atttgttcga ataaaatgct tagctaattc
    22741 tatgcgtcta accaaaaaat cccttcttct tccaattttt cgatcttccc attcattacc
    22801 tgtgggtcct tcttccccta attctttcca ttcgacccac gaataatcta taataattcg
    22861 caaatctaga tcggctaatt gttcccggat agcaactgct ccagtagaaa tttctcggtt
    22921 gcgaaatata tcgaaacctt gggtagtaaa aaaaagtggg atgctgtatt tccaggattg
    22981 gatttcatat tcgaataaac ctcgtaatcg taaaaaagtg ggttttttag ctataggcct
    23041 agcaaaagaa aaattgggat aggatcctat aggatctccc ccccttcaaa atcggacatg
    23101 agcgtttccc ctcatccggc tcaagtagtt acaccaaatt aaggctaaag aaaggcactt
    23161 tcaaattcta gaaaacaccc aaaacaacta ctccttactc aagttcctag tgaagactaa
    23221 gcaacatttc ctcgattcat tttaaatgca atgttcaatt tttgagtagt ctacttcccc
    23281 cgaatcatga atctcctatt caaattaaaa gaaagaagta ccttgaaatt cataagggat
    23341 ttccttgtct atgtatcgtt ccatgcgatc ttttaggtcc tgcttcacct cgacggttat
    23401 gccacgatgt ccttaaagcc tatatgcgat gtatagactc ccgtaaccat gacctatttg
    23461 cttatttgaa gataatttca tttctttcta aagaagaagt cttttttttt ttcacgaggt
    23521 acaactatca attttgattt cttttttact gaatcgacca tagacccatc ccccttttga
    23581 tttgggagta ttgaatacac cccttattct gagcttcatg ttactcctac atgtcagatt
    23641 ctgggcatcc caattcgatt gactgggatg acagtttcat atttctaatc tgtaaaatca
    23701 aaatttcgat caaatcacac atcgcaatat actagacctt ctaattcttt aagaggttta
    23761 tctaaaagat tcgcgatata actaggaaga cgtttcaaat accacacgtg ggttactggg
    23821 catcccagtt ttatgtatcc catttgatat cttcgtatcc gagaatcaac aaattcaact
    23881 ccgcattgtt cacaaaattg cgggtcttgc ttttcatctc cgattactcg ataatttcca
    23941 caagcacaaa ttccactttt aataggtcca aaaattcttt cacaaaataa tccatctttt
    24001 tccggtttat tcgttttgta atgaaaagta tagggttttg tcacttctcc aactatgtct
    24061 ccattaggta ggattttatt ggtccaagcg cttatttgtt gaggagagac tgatccaatt
    24121 cggagttgtt gatgtttata ccgatcaatc atagaagcaa atttgtgatt cattccgatt
    24181 aagcttcctt cttattaatc tggaagtttt tctcagatac aaggaaatga ttcagttcca
    24241 aagccaaaga tcgtagttct cgaacgagca atcgaaaaga ttctggagca tcttcgggtt
    24301 taggtattgt tcctccaatg atcgtagtac caagtacttc ttggcgagct ctaatatgat
    24361 cggatttata agtaagcatc tcttgtaaaa tatgagcaac accaaagccc tcaagagccc
    24421 aaacctccat ttctccgacc cgttgccccc cttgcttgga ccttcctctg aggggttgtt
    24481 gggttacaag tgcataatgc ccactggaac gtccgtgtat tttatcatca acttgatgaa
    24541 ttaatttcaa gatataaggc tttcctatta taacaggttg ttcaaaagga tctcccgttc
    24601 gtccatcaaa tattctgctt tttcccggat actcgggttc aaagacccat ggattcgctg
    24661 tttgtttact ggcttcatat aattcagaaa acacgagttt tctcgaagcc tcttgttcat
    24721 atctctcatc aaaaggtgct attctataat gtctatttag cagacccccc gctaacccga
    24781 gcgagcattc aaatatctgt cctacattca ttcgtgaagg tactcctaat gggttgaaga
    24841 ccatatcaac aggccttcca tcttgcaagt aaggcatatc ctgtctaggc aaaattttgg
    24901 aaatgatccc tttatttcca tgtcttccag ctactttatc acctacttta atttcacgtt
    24961 tctgtgaaat atatacacga atcgtttctg gattataact ggaacccccc ttttttcgga
    25021 tccatctcac atcaataact cgaccccgac cgcctatagg tagttttaga caagtttcct
    25081 ttgaagtgga tacctgaatg ccaagtatgg cccgtaataa tctatcttcc ggagcatacg
    25141 atgattcttt cgccgtctga ggcgttaatt tacctactaa aatatcgccc gtctccaccc
    25201 aagatcccag cataacaatt ccatttttgt ctaaattgcg gagtaaacgg acttctagat
    25261 gtggtatttc attagtgatc ctttcgggac cttggcttgt tacatgagtc tgaatttcat
    25321 atttccgtat gtgaaaagaa gtataaatat ctctatatat cagacgttcg ctaataagta
    25381 ccgcatcctc aaaattgtaa ccttcccatg gcatataagc tactaatacg tttttcccca
    25441 aagcgagttc gccaccaacc gtagcggcac catccgctaa aacttgtccc tttttaatgc
    25501 atctatcccg cccaacctgg ggctggggtt tttgatgcat acaagtattt ttgttggaac
    25561 gttgatacat aactaatgga atacctattg tatctccatt gcccgataaa acgatcttgt
    25621 caatatccgt ataaaggacc tttccctcgt gttcggctat agcggtaacc cctgaatcta
    25681 gggccacttg gcgttccaac ccagttccaa caatgcactt ctcggaccga gagagcggaa
    25741 ctgcttggcg ttgcatatta gaactcatta aagcccgatt cgcatcatta tgctcgataa
    25801 aaggaatgag ggaagctcca atagaaaaat attggaaggg agaaatactt cgaagatgaa
    25861 cccgttccca cgaaatagtc aggaattctt gacgatatcg agtcggaaca acctgttctt
    25921 cctgaatacc ctgactcagc gccaaagaat ttcctgccgc taccatatag tattcatcta
    25981 tacttggtaa taaataaagc attcgtatct ttttcgattt ctcaaagatt tcataaaatg
    26041 ggctttctag agacccccaa taaccaattc tcgcatgaat tgctaaggat ccaataagtc
    26101 caacattgat tccttcagac gtgtcaattg ggcaaatgcg cccatagtga ctaggatgta
    26161 tatctcgtat ccgaaaacta gcagttcgtc ctgtcaatcc tccagggccc aaataactca
    26221 attttctccc atgaactatt tgtgtcaatg gattagttcg atccaaaact tgagataatg
    26281 ggtgtaatcc gaaaaaagaa tcataagtgg ttgttaatgg agttgaagtt accaaatttt
    26341 gaggagtcgg catcaattta tgcctaattg ctccgcctat agttcctcta accgcatttt
    26401 ctaaccgaac cagggccaat ccgaattgat cttgtaagag atccgctaca gaccgaatac
    26461 gtttattttt caaatgattc atatcgtcaa gtgtacccat tccaaattta agtccaatca
    26521 aatgatccgc agctgccaat acatctcgtg gtaacaaaaa tatattgttt tggggtatat
    26581 taagattcag cctctggttc atatttcgtc gaccaatcct tcctaattcg catctttggt
    26641 gaaaaaattt cttttgtaat tccttacata aggattcaga aaataccgga tctccgccta
    26701 cacaagcaaa ttgttgataa aactccaaaa tggcattttc ttttgaccca attttttttt
    26761 tctctttatc agtcaggaaa gacaagaaaa tttcagggta gcaaatattc tctagaattt
    26821 ctcttagatt cgaacccata gctgatgata gaactagaat agatattttc tgtttcctac
    26881 tcacacgagc ccatatcctt gcttttctat caatctctaa ttctaatctt cctccccaat
    26941 ctgatattat ggtgcccgca tagacaaaaa ttccgttatg gtccaattct gaccggtaat
    27001 agatacctgg gctttgcaat atttgattga tcacaattct gtatattcca tttactataa
    27061 aagttcccaa ggaattcatt agaggaatgt ttccaataaa aattgtttgt tcttgcatat
    27121 cccctctgct tttccaaatc aatcctgcgg atacatataa ttcagaagaa tatgtgagtg
    27181 attcatatac agcatctctt tcttttatca aaggttctac caattgatat gtttccacaa
    27241 ataattgaaa ttcaatttct tgatctgtat cttcaatttt tggaaactta taaagttctt
    27301 ctgttaagcc ctgatcaatg aacctacaaa atccttcaaa ttgtatctga ttcaacccgg
    27361 gtattgtaga cattcccgca tttccgtcac cgagcatttt gaatttccca tttatcaaaa
    27421 aatcccattc ttttctcatt ctgcattgaa tcatatgaat cgatctagca atgatggaat
    27481 ttcgattctg tttactgaat cacatgaaat tttacccaac tccatatata tggaatgtat
    27541 gaaatacgta tgaacggagg aaaaaagatg attttagact taattttaga cttagttaaa
    27601 ttggaatttc taagagacag atccaaacgg aaagggattg ataaattcca cttagaatta
    27661 tggagttttt tttattttgt ctagaataga aaattcactt tataccatta ttatgatatt
    27721 acatattcca atccgattgg atatcagaaa aataaatgga ttcgggattt gatccattca
    27781 cggagataaa gacataataa tcagaaacaa tataacaata gaaagttaat tttttgagta
    27841 cttaactctt tcgtgaattc cattgttcca aaaatgattt gcggagaact cctttttctt
    27901 tttttcgtag aatttttatt tttagaatat gattgaagtg cataagaagg cttgtattta
    27961 ttaaacccgc gctgctatag ctatctatcc atacatcgct ctcctttatt gcatacttct
    28021 actcgggaca gcacatgtcg tactctatca aaatttctat tttctcttca atctaatcaa
    28081 tcaaaattgc agtacgacaa gtgtgcgcca attccctata aacaggcatc atacacaaat
    28141 aatatacccc ataagctaac tgtggaacac aacttatgtt tggggtttac atatactaat
    28201 aattgacatt ataattgaaa ttgagttgag aaggtttttt ttcaataaaa aatcaagact
    28261 gattagttat atatcaattt ggattttctt atatcattta tcattacgga aagacaattt
    28321 gagatgtaaa tccaagagtg ggtcatgaat ttacagtcat atagttaatg gttccaattt
    28381 gttctgaatt tttgcttttg taactgaaaa aaattcccat ttggtttttt aatagaaaag
    28441 agaggtattt agatattggg tgttttgaga tactataaaa ttaattgaag ggaaggagcc
    28501 ggccccccca aaaaaaacaa ataacaaata aaggggaata ttttcatcga attggtatcg
    28561 ttttggcggc atggccgagc ggtaaggtgg gggactgcaa atcctttttc cccagttcaa
    28621 atctgggtgt cgcctgatta acaaaagaca agactcgaaa tcccttattc tttattctcc
    28681 tttgctgtta taactcgccg aatttttccc agcaaaacac gcgtagtctt gagactttct
    28741 tgattggaaa cagctggggg ttcccttctt taaattaaag tgccgtaact cgttgtattt
    28801 aggattcaag gaaagattgt agtagtggaa gggctatcat atcaaataaa gagttaccga
    28861 ttttttccat tactaatgtc gtgtctactg gccgggtctt gaattagatt ggatggataa
    28921 ttggcttttt tcttttactt aatgataatg aaggacaaga aaaataaaga ataggtatca
    28981 gtattcctac atatatatat tagtagcatt ccctttgata cttcaaaaga aaagcgtaac
    29041 tgcagtttaa tttttcatat ttattggagt ctttcatcaa gggtgttggg tcagaatccc
    29101 cttttgactc tgcaccagtg attccactat tattaataaa cactaatgga ataattcctt
    29161 catattcaga gagatagggg acataattca catggatata gtaagtctcg cttgggctgc
    29221 gttaatggta gtctttacat tttccctttc actcgtaata tggggaagga gtgggctcta
    29281 gagatactac gaattgagtt ggggaatcaa attgtatcac ttttttatag atcgttttgc
    29341 aaagcataaa taatctttat taattattta atatattgaa ttcattaatt taattcaatt
    29401 tcgaattaaa aaattgaatt aataaaaata tcttcattcc gaaattgtat tggcttttat
    29461 ttctgctgtg ctttattgac gcgtttgcta tcatggctga aggattcaaa atcgatagaa
    29521 taaccctttt cgaatttcga aatccgaaga agttaccata gaactccttg gattatctgt
    29581 aaaccgcgca atcaattact tctttgaaat gctaaaaaaa agattccttt ttaattttct
    29641 ataaattaga aaataataag agtagcctcg cgattatttc agattgattg gaatcaacaa
    29701 aaatcaaata gataaaggaa acaaatagat gaagcaaaga aatagaattg agatactgtg
    29761 tacattccat atatttaatt gatattaaca tttatgaaga tccatataca tattgtagat
    29821 tgatctcgat tcagtttgta tctttctaga ttacaataat aaaaatggat agtatggtcg
    29881 aacgattcat ttttgaatcg ttcgaccata ctattactat cggagcttag aggctactgc
    29941 ggattctagt ccgttcattg cattttggaa atggaattct ttttttgagt tcttaaatca
    30001 ttgataagaa ctaagaaatc aagtgtaatt caaattaatc actttaatta ctttgactga
    30061 ccgtttttac atatattata agcaaaaaag cagtaggaac tagaatgaac agtgcagtag
    30121 caataaatgc gagaatattt acttccataa tctcatcgtt tcgttttttt tttttacttc
    30181 gcaataactc gggatttaat ccctttaatc ccatagagat gataaatctt tcgtttgtca
    30241 attcaatggg atcgattata tttcaatgat attgaatcgg atcaatatca tgaataacaa
    30301 tatctgagct atcaagtcga ttcatcgtcg agaattgaat agtataacat aggcggatct
    30361 tttatccaca taccaataca aacttagatt cctgattcac tcaaaagaat tcctttcctt
    30421 tctattttaa gactttattt tgatttatca ttcttttaca ttctgtcttt tcgataacct
    30481 accgcctttc ttgtacaatc tgctttccac ttccattgtt tccaaacggt ttacaaataa
    30541 acccaaacaa acagaaaata gaaaaaagca aggagttcag ttctaaactc ctttttttta
    30601 atgatctcct tttcttggaa aacaaagaaa aagaaggata cctcggggaa tgaaactata
    30661 ccatttgtac ccagtttaac agaaaatgga gagagataat tatgtatttt tttattggat
    30721 ttggatccgt cgggactgac ggggctcgaa cccgcagctt ccgccttgac agggcggtgc
    30781 tctgaccaat tgaactacaa tcccggataa ataaaacgta cagcatccgt attcttatga
    30841 tttgattcaa accatttcga tttcgattaa tagtgccctg ttgtaacaga gacgtgagtg
    30901 atatccacat gaatatacac tttagtgaaa gaagaaagca gcacggatta ttgattatta
    30961 gtaatccttt cgttattgcc aaatcgattg agaatccatt tttcattgaa aaaagcgtct
    31021 ttttgtcttt gctttcttct tttcattaga ctttctactt aataatcctg atagaaatct
    31081 agatcactag caagatcaga atcagaattt atgagacaaa ataaatggaa caaataaaaa
    31141 aatagtggtg gggatatatc agaaaattgg acttttttga ttctttcata tcttccattt
    31201 ctggaaaact gaaggggtta tatcatttca tggtgaatca gcgaattatt aattattggg
    31261 ccgagctgga tttgaaccag cgtagacata ttgccaacga atttacagtc cgtccccatt
    31321 aaccgctcgg gcatcgaccc agaaagagtc tattcgagtc ttattgataa tccatgatcc
    31381 acttcctttc gtagtaacct acccccaggg gaagtcgaat ccccgctgcc tccttgaaag
    31441 agagatgtcc tgaaccacta gacgatgggg gcataattgc ccgaccgcca tcatactata
    31501 gctcatagta tgagcagttt tttgaaattg tcaatataat ggaatggtat gactagatcc
    31561 gaaggatctt tacgtctttt ctgatcccat accatagcat tttttgattc gttttcgtca
    31621 tttctattca tgaatcactc attcgaatct ttattctgaa gattctagaa aattaatata
    31681 aaaaaaagaa ggttaaactt catttcttcc actttcattc attgattaac ttcttgttaa
    31741 gatcagagag gcgtatctcc atatcacact aagccaggaa attaacagat gagaaatcga
    31801 aatctgaaaa tctgggggat caacaagtta tcgaaatttg ttttttctct aaaaattggg
    31861 ttcagagcac aaccaaaatc ccttcagcac atgcttcaat aaaatatctt ggatctacgt
    31921 cgaattggta ggtacatgta tccatcaaat gaattttgtt tcgttctgat gggggtcagg
    31981 tcacttcaaa tcaatttcat tcgggttggt cttgaaacaa ttaattttgt tgatatttat
    32041 caaatccaat atcaataaac aaaaattacc ttatacctat actccttaag taaatccaaa
    32101 tactccttaa ataaatcaaa attatcgttc ccgaagggga cactaactag tatgagtcta
    32161 ctgtgtatac ttataatata acttataata tatatataca tagatagatc catcttatgc
    32221 gcctactgac tcattcagta attgaataaa atggcccttt taactcagtg gtagagtaac
    32281 gccatggtaa ggcgtaagtc atcggttcaa atccgataag gggctttttg gccgttttga
    32341 taaaaaacct caagcggtaa tattaatatt taaacgaaga ataaagatat taaaacgaag
    32401 aataaagata ttactttttt tttgtaataa aaaaagagta accaactgta taataatgta
    32461 attctaaact atataattta atgataaaaa gttaccctta taatgagttc tagtatacta
    32521 attagactag tcattctagt tcgaaaagaa agtttcacat ttgtttagta taatgagtaa
    32581 tgataatgct aagtcgtttc ttcaatcgcc aaatattttt cttttccatt attccagtca
    32641 aatccattgt aaagattcga aatcaacaaa agaaaaagta agtggaccta acccattgaa
    32701 tcatggctat atccactatg ctgatattaa aattgaaaat tcgatagata tgaaattgga
    32761 accgtagatc ttttttttat ttcatatttc ttttgactct gcaagaatct gtcgatattt
    32821 ccgattcaat cttcttgttc ctagacgttc cataggaata acttgatatt ccgttcctct
    32881 acagaaaaag gattattcca agttacaaca caagagagat ttccaatata tttggattcc
    32941 cgaacacacg aagatccatt gggatttcta tctaatattc tgatttctat ctatataaaa
    33001 tttatataga tagaaatcgg atcatggctt catttatcaa atattttaat atcaatgcat
    33061 acgatctttt tgttccgaca atgtgaggaa agtggatgtt agaaagaaac tttcatttac
    33121 agtctcttat tatttcattt aatattgtat tgaattattg aattaaaaaa tgggaaattc
    33181 tctttttgtc tctgacatat atctgacata gaaaagtaaa tagaaagata ttccaagtct
    33241 atttcttgct tcgacctgcg aaaaagctac tctggagttt tctattaatc tgaaagaaaa
    33301 gggaatataa taaagaagac aataaaaaaa agaaaatgaa aaaggaaagc aataaaaaag
    33361 aaaatatata ctactgtagt agtttaatac acatagaaag cagaagagta cataaaaata
    33421 ttgatttttc tcaatctcac ggacaagagc caagaataag attagttggt agaacgagat
    33481 tgtgagtctg gggatcaacc agtaatgaga gaagggatca cttcttcctt gaattgaaga
    33541 gttctttcaa aaaatgaatc tatctgattg ataagttata agacaattca tggttcaggt
    33601 tgagacgatt attaagaata ggaaggaata cacgaattga gttcatggat ttagctaagt
    33661 cagggtcaga ctatggacca ctaaagggtt ttatcttcga aaccaattcg caggggcagt
    33721 gtacgagaaa tcaaattcta tcaaaatgat cgaatcctcg aacgccccga aagtgccata
    33781 acataaggtg ttcggaaatg gttgaagtag ttgaatagga ggaccgttat gactatagcc
    33841 cttggtaaat ttaccaaaga tgaaaatgat ttatttgata ttatggatga ctggttacgg
    33901 agagaccgtt tcgtttttgt aggttggtcc ggtctattgc tctttccttg tgcctatttc
    33961 gctttagggg gttggttcac aggcacaacc tttgtaactt catggtatac ccatggattg
    34021 gccagttcct atttggaagg atgcaacttc ttaaccgccg cagtctccac tcctgctaat
    34081 agtttagcac attctttgtt gttactatgg ggtcctgaag cacaaggaga ttttactcgt
    34141 tggtgtcaat taggcggtct ttggactttt gttgctctcc acggcgcttt cggactaata
    34201 ggtttcatgt tacgtcaatt tgaacttgct cgatctgttc aattgcgacc ttataatgca
    34261 atagcattct ccggtccgat tgctgttttt gtttctgtat tcctgattta tccactgggt
    34321 cagtctggtt ggttctttgc gcctagtttt ggtgtagctg ctatatttcg attcattctt
    34381 tttttccaag ggtttcataa ttggacattg aatccatttc atatgatggg agttgccggt
    34441 gtattgggcg ctgctctgct atgcgctatt catggtgcta ccgtagaaaa tactttattt
    34501 gaagacggtg atggtgcaaa tacattccgt gcttttaacc caactcaagc cgaagaaact
    34561 tattcaatgg tcaccgctaa ccgcttttgg tcccaaatct ttggggttgc tttttccaat
    34621 aaacgttggt tacatttctt tatgttattt gtaccagtaa ctggtttatg gatgagtgct
    34681 cttggagtag tcggtctggc tctgaacttg cgtgcttatg acttcgtttc ccaggaaatc
    34741 cgtgcagcgg aagatcctga atttgagact ttctacacca aaaatattct tttaaacgag
    34801 ggtattcgtg cctggatggc ggctcaagat cagcctcatg aaaaccttat attccctgag
    34861 gaggttctac cccgtggaaa cgctctttaa tggaacttta gctgtagctg gtcgtgacca
    34921 agaaaccacc ggtttcgctt ggtgggccgg gaatgcccga cttatcaatt tatccggaaa
    34981 actgctggga gctcatgtag cccatgccgg attaatcgta ttctgggcgg gagcgatgaa
    35041 cctatttgaa gtggcccatt tcgtaccaga aaagccaatg tatgaacaag gattaatttt
    35101 acttccccac ctagctactc taggctgggg ggtaggtcct gggggagaag ttatagacac
    35161 ctttccatac tttgtatctg gggtacttca cttaatttcc tccgcggtat tgggctttgg
    35221 cggtatttat catgcacttc tgggacctga gactcttgaa gaatcttttc catttttcgg
    35281 ttatgtatgg aaagatagaa ataaaatgac cacaattttg ggtattcact taattttgtt
    35341 aggtataggc gcttttcttc tagtattcaa agctctttat tttgggggcg tatatgatac
    35401 ctgggctccg ggggggggag atgtaagaaa aattaccaac ttgaccctta gcccaaatat
    35461 tatatttggt tatttactaa aatccttctt tggaggagaa gggtggattg ttagtgtgga
    35521 cgatatggaa gatataattg gagggcatgt atggttaggt tccatttgta tatttggcgg
    35581 aatctggcat atcttaacca aaccttttgc atgggctcgc cgtgcacttg tatggtctgg
    35641 ggaggcttac ttgtcttata gtttaggtgc tttatctgtt tttggtttca ttgcttgctg
    35701 ctttgtctgg ttcaataata ccgcttatcc tagtgagttt tatgggccca ctggaccaga
    35761 agcttctcaa gctcaagcat ttacttttct agttagagac caacgtcttg gggctaacgt
    35821 cggatccgct caaggaccta ctggtttagg taaatatcta atgcgctctc caactggaga
    35881 agtcattttt ggaggagaaa ctatgcgctt ttgggatctg cgtgctccct ggttagaacc
    35941 tctaaggggt cccaacggtt tagacttgag taggttgaaa aaagacatac agccttggca
    36001 agaacgacgt tcggcggaat atatgactca tgccccttta ggttctttaa attctgtggg
    36061 tggtgtagct actgagatca atgcagttaa ttacgtctct ccgcgaagtt ggttagctac
    36121 gtctcatttt gttctaggat tcttcctatt cgtaggtcat ttatggcacg caggaagggc
    36181 tcgtgcagct gcagccggat ttgaaaaagg aattgatcgc gattttgaac ctgttctttc
    36241 catgactcct cttaactgag acaggggatc caatgcttat gcttaaaata ggaatcgatt
    36301 ttatttcacc atacatattg agggaagtgg gtcatactta aaaaggactc ctttttactt
    36361 tcttttcaac tcatttatat cgaatcgatt ttctattttt tctggctcgg ctagcctacc
    36421 tagccgagtc attctccttt atgagacgaa aaaataaggc aaaaccaaaa taaataaaga
    36481 aaaaatagat tccccgagca aaaggagaga gagggattcg aaccctcgat agttctttgt
    36541 tccgaactat accggttttc aagaccggag ctatcaacca ctcggccatc tctccgaaag
    36601 acaatttcta ttttactttt accgaataga acatggccat atgagtggat accatcacta
    36661 tgtatagaaa gatatgaggt gtgaatctct aggtcaatct atctatctgt attatctaga
    36721 aaatagatgg atgcatgatc cagcactccc atttttgaag tcaaaaaaag gtactctcga
    36781 ctccatgtcc gaataaaaaa gtgctaaaaa gttgtatata cgttatatag aattaatgga
    36841 ttcatgttag taaaatccct ctatgatgca ttttattcaa attttttgac tgatagaggg
    36901 atcaaatggt atagttattt tttggggtag cttggaggat tagaaacatg actattgctt
    36961 tccaattggc tgtttttgca ttaattgtta cttcatccat cttactgatt agtgtacccg
    37021 ttgtatttgc ttctcctgat ggttggtcga gtaacaaaaa tgttgtattt tctggtacat
    37081 cattatggat tggattagtc tttctggtgg gtatccttaa ttctctcatc tcttgaatct
    37141 attcgttcca gatccaacaa taaaccggcc cttccctata attttttctt tttctttatt
    37201 tgcattttgg agacttatag tcaatttgaa tctgtctcac aacccgaaaa agaaaaaact
    37261 atagagaggg gtccaacttc tggaacttga atgaaaaaaa aataataata atatttatat
    37321 taatctaaat aataaaatag aaatcaaata agaaataaat agaaatcaaa taagaaatat
    37381 attctataat ttttaataga tttaatagaa ataagatatt caaaaaaatt caataattaa
    37441 aattaattaa ttaattgaaa ttcttatttc aatatttaag aatattgaat ttgaatttgc
    37501 tattcgcttt tattaaataa aatgggtttt gaattgtttt aattggttgg gttggatggt
    37561 ggaatttgat ggaatccccc cgaagagagt atctggccta actctggata aacattatcc
    37621 gggcatttta ccaaaaaaaa tgcggatata gtcgaatggt aaaatttctc tttgccaagg
    37681 agaagacgcg ggttcgattc ccgctatccg cccaggataa agtaatttat ttaataagat
    37741 aaaagaatga ttatagttga ccgtgatagt atagtggttc tatctttcca acccaacaga
    37801 aaaagaaaag tgttcattaa ttactagtta acaaaatcaa acctaatttt ttttgtcaaa
    37861 aaaaaattga aaatgttgcg gagacgggat ttgaacccat gacctcaagg ttatgagcct
    37921 tgcgagctac caaactgctc taccccgcga tgaagaaaag aactgggaac taatgaacaa
    37981 ccaaggattg aatgtgcccc tcttccatat ctgtataaat agaatagcct atttatacag
    38041 aatggtaaag gggctcctct atgatctatg atcatagaga aaaatagaaa aatgaaggga
    38101 tattttaatc cttaccaact tgatcttgtt gcccccggca acaaacatgc gtgaaccatt
    38161 tcacgaagta tgtgtccgga tagtccaaag tctcgatagt tagctctcgg ttttccggtc
    38221 gaaaaacaac gtcgatgaag acgcgtaggt gcactattac gcggtgggga ttgtaacttt
    38281 ccatgaattt tccatttttc actcaacgac ggagctttgt ttatttcttt ttttgaggat
    38341 cgccgaatca aatgatattt ttgttctaat tgttgccttt tcttctccct atgaatcaaa
    38401 cttttctttg ccataacggt tcagtttcta ttattatcaa tgatacaagt cggatcctag
    38461 atgtagaaat agagctgtag aaatataaga aggcatatcc ctttctccat cgaaagaaat
    38521 tatattatcg cgcagataca agacaaaaag aagaaagaat taaccaaatt tacccgatgt
    38581 agaggcaatc aagaaagcgg cataagtgaa tatataacct acagaaaagt gagctaatcc
    38641 aaccaatctt gcttgcacaa tagaaagggc cactggttta tctctccatc gaatcaaatt
    38701 tgccaaaggt gtgcgttcgt gagcccatgc taaagtttca atcaattcct gccaataccc
    38761 gcgccaggaa attaagaaca taaatccagt agcccaaaca agatgtccaa ataagaacat
    38821 ccacgcccag actgataaac tattcatacc aaacgggtta tacccattga taagttgtga
    38881 agagtttaac catagataat ctcttaacca tcccatcaaa taagtggacg attcattaaa
    38941 ctgtgaaacg ttaccctgcc ataatgtgat gtgcttccaa tgccaataaa aagtaaccca
    39001 tccaatggta tttaacatcc agaaaactgc caaataaaat gcatcccaag ccgaaatatc
    39061 acaagtaccg cctcgtcccg gaccgtcgca aggaaaacta taaccaaaat cctttttatc
    39121 tggcattaac ttggaaccgc gtgcatctaa agcacccttt actaagatca atgtagttgt
    39181 atgtaaacct agagcaatag catgatgaac caagaagtct ccaggaccta ttgttaagaa
    39241 tagtgaatta ctattctcat taatagcagt taaccagcca ggcaaccata tgcttcgacc
    39301 tgcattgaat gctgggccat tcgttgaaga taaaagtacg tcgaatccat atgaagtttt
    39361 accatgagca gattgtatcc attgggcaaa tatcggttcg atcaagattt gtttctccgg
    39421 agtaccaaaa gcaagcatga catcattatg aacataaagt cccaaagtat ggaaccccag
    39481 aaacaggctg gcccaactta aatgggatat gatagcttct ttatggtcta acattcttgc
    39541 caatacatta tcctcattct gttccggatt gtaatctcta ataaaaaaaa tagctccatg
    39601 agcaaaagct cctgtcatga tgaatcccgc gatgtattgg tgatgagtat ataacgcagc
    39661 ttgagtagta aagtcttgtg ctatgaatgc ataagcaggt aaagagtaca tgtgttgagc
    39721 taccaaggaa gtaataaccc ctaaagaggc tagagcaagg cctaattgaa aatgaagcga
    39781 attattgatt gtgtcataaa gacccttatg gccgcgcccc aatcgccctc ccggaggaat
    39841 atgggcttct aaaagatctt ttatactgtg cccaatcccg aaatttgttc tatacatatg
    39901 accagcaacg agaaaaataa atgcaatagc tagatgatgg tgtgcaatat cggtcagcca
    39961 taaactttgc gtttgtggat ggaatcctcc gagaagggtt agaatggcag ttcctgatcc
    40021 ttgggaggta ccaaataaat gactacttga atcggggttt tgagcataaa gattccactg
    40081 acctgtaaaa agcgggccca acccttgggg atgtggtaat acatctaaga aattattcca
    40141 tcgaacatat tctcccctgg acgcaggaat agcgacatgg actaaatgcc ctgtccaagc
    40201 caaggaactt actccgaaca gtcctgacaa atgatgattg agacgagatt cagcattttt
    40261 gaaccacgaa acgctgggtt tccatttcgg ttgtaggtgt aaccaacccg ctattaagga
    40321 tatggcagaa agaaataata gaaaaagagc tccagtataa aggtcttcat tagtacgtaa
    40381 accgattgta taccaccact gataaacacc agaataagcg atattcactg ggccaagagc
    40441 accccctcga gaaaaagctt ccacggccgg ttgaccaaaa tgaggatccc aaattgcatg
    40501 agcaataggt cttacatgta aagggtcctg tacccatgcc tcaaaatttc cttgccaagc
    40561 tacatgaaac agatttccgg aagtccacag aaaaatgatt gctaattgac cgaagtgaga
    40621 agcaaaaata ttctgataaa gacgttcctc agtaatatca tcatgactct cgaagtcatg
    40681 tgcagtagca ataccaaacc aaatacgacg agtagtgggg tcctgagcta agccttggct
    40741 aaaccttgga aatcttaatg ccataatgcc tttcaaatcc tcctagccat tatcctactg
    40801 caataattct tgctaagaag aacgcccatg ttgtggcaat tccacccaga aggtaatggg
    40861 ttactcctac agcacgtccc tgtacaatgc tcaaggctct aggctgagta gcaggagcaa
    40921 cttttaattt attatgagcc caaacgatgg attcaataag ttcttgccaa taaccacgcc
    40981 cactgaagag aaacattaaa ctaaatgccc atacaaaatg agcacctagg aaaaaaaggc
    41041 catatgcaga taatgaagaa ccataagact gaattacctg agacgcctgt gcccataaaa
    41101 aatcgcggag ccacccatta atagtaatgg aactctgcgc aaagtttcct cctgtaatat
    41161 gagttaccac cccttgatcg cttatactac cccaaacatc tgactgcatt ttccaactga
    41221 aatggaatat tactacggag attgcgttgt acatccagaa tagtcctaag aagacatggt
    41281 cccaagcgga tacttgacat gtcccccctc ttccgggccc atcacaaggg aaacgaaacc
    41341 caagatttgc tttatccggt atcaaacgcg agctacgagc aaatagaact ccttttagga
    41401 gtatcaatac cgtcacatga atcgtaaatg catgaatgtg atgtaccaaa aaatctgcgg
    41461 ttcctaatgg aataggtaac aaagctactt tgccacccac tgccactaaa tcaccaccac
    41521 cccaagtcaa actggtgctc gctgttgcac caggggccgt tccaccaggt gctaaagcgt
    41581 gggtgttttg tatccattga gcaaagacag gttgtaattg tatagcggta tctgaaaaca
    41641 tatcttgggg acgtcctaaa gcgctcatgg tatcattatg aatatacaaa ccaaaactgt
    41701 gaaagcctag aaatatacat acccagttga gatgtgatat gattgcgtcg cgatgcctaa
    41761 ggacacgatc taatagatcg ttgtatcgag tagttggatc ataatctctt accataaaaa
    41821 tggctgcatg cgcagcagca ccaacgatga gaaatccacc aatccacatg tgatgtgtga
    41881 acaatgacaa ttgtgtccca tagtcagtag ctagatatgg ataagggggc attgaataca
    41941 tatgatgagc tacaacaatg gttaaagatc ctaacatagc taggttaaga gataattgag
    42001 catgccatga cgttgttagg atctcatata gccctttatg accctggcct gtaaatggac
    42061 ctttatgagc ttctaaaatc tcttttagac catgaccaat gccccagttg gtcctataca
    42121 tgtgacccgc tatcaggaaa agaattgcaa tagctagatg atggtgtgca atatcggtca
    42181 gccatagacc cccagttact ggatctaatc ctccacgaaa agtaagaaat tccgcatatt
    42241 ttgaccaatt caaggtaaaa aatggggttg ctccttcggc aaaactggga taaagttgag
    42301 ccaaaagatc ccgattcaag ataaattcat gaggaagtgg gatctcttta ggatctactc
    42361 cggcgtttag aaattggtta atcggtaaag atacatgtac ttgatgcccc gcccaagaaa
    42421 gggacccaag ccctagtagc cctgctaaat ggtgattcaa catagattct acatcctgaa
    42481 accaagccaa ttttggagca gctttgtgat aatggaacca accagcaaaa agcattaagg
    42541 ctgcaaagat caatgcgcca attgcggtac aatagagttg taattcacta gttattccag
    42601 acgctcgcca aatctgaaaa aaaccagagg ttatttgtat tcctcggaaa cccccgccca
    42661 cgtcaccgtt caatatttct tggcccacga ttggccaaac cacctgggca ctaggtccaa
    42721 tgtgagtagg atcacttagc caggcttcat aattggaaaa acgagcaccg tggaaataca
    42781 tgccactcag ccaaagaaaa atgatggaga gttgcccgaa atgggcacta aatacctttc
    42841 gagagatctc ttccaaatca ctggtatggc tatcgaagtc gtgagcatca gcatgtaagt
    42901 tccagatcca agtggtagta tcaggtccct tagctattgt tcttgaaaaa tgacccggtc
    42961 tggcccattc ctcgaaagaa gtttttatgg gatccctatc taccaaaatt tttacttctg
    43021 gttccggcga acgaataatc attgagtcct cctctttccg gacaacacat acaaagaaac
    43081 ccgccaacag ttagtcaagt cattagtgaa cctatgagag atgcttataa ttagtctttt
    43141 tctcgtctac ttctatctcc catctattta ttttctttag ttattcacta gagcaattat
    43201 gatctggaag tcgatccagg gcaagtgttc ggatctatta tgacatatcc atgaggtgct
    43261 caacggacct tattaatctt ttttagtttt agaaaaccct ttcccggtgt caaaaacaaa
    43321 tttttttaca tagtgtattc atatctcaat tagaaatccc taaacggagc tactttctgt
    43381 cttacataga acatattact ttattcaaaa ttccaaataa cgtgagcagt cattagtcat
    43441 tactaagata agagacattc caggatctat atctataata ttttgtcatt cgagggtcac
    43501 ttttattagt tttaatagaa taggagaaaa aaaaaatgaa ttctctaccg tatctatgta
    43561 ttctttctcc ctacgaaata ccagacgaaa tagaacggcc ttagaaaaga tataatgaaa
    43621 ttctttgatt gggtcttccc agaaaaaggg tcttattatt aaaaacggat gaggccaaca
    43681 aacaattaat tataactata acaaaaaaat agatatataa attctaacga aataaataaa
    43741 cagagagttc ttattcgaaa cgccccgtga tcttcaacca attctgcgct tcaatataat
    43801 taccaggagt gagcgcgata gcttgtttcc aatactcggc ggcttgattg aaccaagcct
    43861 ccgcaatttc agaatctccc tgtcgaatgg cctgttctcc ccggttggaa tagggggtca
    43921 attcctttcc ttagaaccgt acttgagagt ttcccacctc atacggctcg gcaatcaatt
    43981 ttttggtgtc cccgtttttt taatcgacta tatcgaattg aatgagattt cttatcctaa
    44041 ccaaaagagg ttaatttcat gagcatgagt ttcaaacttg acttttgatt aaattaataa
    44101 tcagctttca ttttatcttt tctcccaccg tcagaagaat aacataaaag aaaagcattt
    44161 ctactatcgt tagaattttc tgaaaggtat ctatctcggt ttcgtctaaa aatttatata
    44221 gaatctttga aaaagtcttt tcttactaag aaagaaaaga cttactgtct ttgggatctg
    44281 atgctacacc gctgctcaat accttagggg atccgcttta ttacagaagt tgattcctaa
    44341 ttttgatttc atatcatgga cataaataag cagttcttat tgtatcggca tcggcccaaa
    44401 acctcgcgaa ttggtcttta cggtgcttcc tctatcaatt agatccttta tccatagaat
    44461 aaagtatcta ggcatatcta tttcttcata ttttgactct atgaagtttc tttctttgct
    44521 acagctgata aaaatcgttt tttgcacgat gcatatgtag aaagcctatt tttttttttt
    44581 tttttctagt atttattagt gtatttgctc tttcttcctt ctatagtaga gatagtcgca
    44641 cgtaatgaca gatcacagcc atattattaa aagcttgggg taagaacggg tttcgttcta
    44701 gtgcccgaaa ataatattct aaagcttttg tatgctctcc gttacttgtg tggataaggc
    44761 ctatgttata gagtatatag cttcgatcat agggatcaat ttctagtcgc atagcttcat
    44821 aataattctg taaagcttcc gcataatttc cttccgattg agctgacatc cgttacggtc
    44881 gtcattcgat tcaaagaatt ctccgttcca gaaacgtaca tgagattttc atctcatacg
    44941 gctcctcccc tatgtgcata atgaaaataa tacatggaat caaaaaagat tgaaacattc
    45001 tcattatgaa ttcagtgggg ctaacgtttt tacaagaaat ctctagccaa cctttctgca
    45061 aaagatattt tcttaacatc acgcgtgttg atactggtac tagataaaaa tgtaaactcc
    45121 aacaatttct ttgttctcaa cgccctttaa tttccaggaa ttaatcactt caacagtctt
    45181 ctatggttct aagggtatcc aaagtaccaa cgagatggat gtttgttatc ccaaccattc
    45241 tttttagtcc cgatcccaat aaggaaaggc ggtaatttta aacaaagttt tcgtgttgtt
    45301 gattcctagg cgtagcgcct cttcccctat gcggcctatt ggtactagtc tagtatggta
    45361 gggttggcct gtaatataga acccataggt gtaacctttc gctcaatact cgaatcgaca
    45421 attgaagcat ctgaggctgc attaatcggg gatacacgac agaaggaatt gttttatcta
    45481 gaaacttcac cttcaacaag cgtagatttt ttcaataatc tttttcgttc ttttctatcc
    45541 cgaatcttcc gtctttctcc taagaccgaa gcggtaaata aaaaaataat caaatcacac
    45601 catctctata ataggtaaat gcctcttttt ctcctgaagt tgtcggaatt attcgtaata
    45661 agatattggc cacaattgaa aaggtcttat caataaaatt ttcatttatc cgcgatctag
    45721 gcataggtag aaatccattc tataattctt ttcattaact ctcgtgagaa aatgatccca
    45781 caagtaaagg aatttgacag tacgaaataa cataaaagca gactcatatc caattttttc
    45841 tttttgaaag gggtcgataa aaaataagaa atattcgaat ccgattcgat ttcatccaaa
    45901 tgtagtagta taaatgtagt agtataagaa tgaaaggaac tattccgatt tgatcaaagt
    45961 agaagaatca aagaatttat cttgcggatt aggagaattc gagaagtttt tctgaaatta
    46021 agatccaaag aagaaaaaaa tcgaataatt cttcaataat ccttctataa tgaaaataga
    46081 ataaccctcc attttgtgtt ttgtgcatag cgggtagacg cttatacact atacaatcaa
    46141 atcgaaaagg atgatttatg aatttggaat agatttacgg gttaaggggt tgttgttaag
    46201 cgacctaaaa ttggaaagaa attttcaaat tcttatggaa attgaattcg aataaaaaga
    46261 taattatgat cgaaaggtat ccattcacca tagtccaaca aaatagaccg accagttgat
    46321 tcgttccaat tcattgattg aatccggtaa aaatatcaga aaaaggtagg agcgccgtct
    46381 ccgtcttggc aaacaagata tatctttatt gttattgttt ttaaccgttt ttcaaaaaaa
    46441 gattatatta tctttttctc ccagctccct ggctcgaaga aaaaaagctt tctttgatgc
    46501 tttgatgaaa agttttccat ttttatagct agaatggatt cgagtgtctg tacccatcta
    46561 acaatcgaat atgaacaact cgcaattcgc tcggattctc ggtcataatc attatgtagg
    46621 agagatggcc gagtggttca aggcgtagca ttggaactgc tatgtaggct tttgtttacc
    46681 gagggttcga atccctctct ttccgtatct tcacccaatt caccaatgct tcagaccttt
    46741 ctttgagata gattctcaat tcctaatttc tgtgatacgg aaggaaagaa agaacgggca
    46801 gggaataaga tctgcctact gatctatgat acatgaatgg gagaaaaata caaatctcca
    46861 gatccaattc cttaccttgt gtccctttac ttaacttaag tgaaagggaa aaattgtacg
    46921 aacccttggt ttgttatttt agttaggttt aagtctgacg agaataatat tctacgacaa
    46981 gtaattcatt tattttcaaa ccgacccatt tactatctat tatttgattg actaatcctt
    47041 tatattggaa tgcgtgaaga gtcaaatgct ttggcaattc ttcatggtgg gatgaatcaa
    47101 gataattttg aatcagagct ctcgattttt tgtcatccct tgctgtaata atatctcggg
    47161 gtttgcaacg ataacttggt atatctacta tacgaccatt aactaaaata tgtctatgat
    47221 taactaattg gcgggcttga ggaatagttg aagccatacc caatcgaaaa aggatgttat
    47281 ctaaacgcat ttcaagtaat tgtagtaaaa ccagacccgt tgatcctttg gcttttccgg
    47341 cgatacgaac atatttaagt aattgccgtt ctgtaagacc ataatgaaaa cgcaattttt
    47401 gtttttcttc taaacgaata cgatattgag attttttccc ggagcgcgat tggtttctaa
    47461 gatcgcttcc ggctccaggt cttttactcg ttagtcccgg taaagccccc aggcggcgta
    47521 tttttttgaa acgaggccct cggtaacgtg acataaaaac tccttatttt attgaaattt
    47581 cataaaccta aattaaaact aaaactgagc taaatgataa atgaagcgaa atccactgaa
    47641 gtattgtact acaaagaata atgagatgta tcaatatcca cgcacttttt tgtattgtat
    47701 atatataaat agaaatcaaa agacggttct ttttcttgat ttattctgct gaggtctaac
    47761 tcctccaatt atgattcata attagaagct cctacaacat aataaatcga tgccccttgg
    47821 aaaagaggga cgaagccctt tcaatgttct tttctttcaa aaagacatta tcaatcattt
    47881 tttaaaatca aacaaataga gaaaagccgg ctatcggaat cgaaccgatg accatcgcat
    47941 tacaaatgcg atgctctaac ctctgagcta agcgggctta aataacggca atgagatggt
    48001 gcatgcatag aaatttggta aattactaga atcttatcta ttaactattc attcttagct
    48061 attcataaag aaaagaatag agaatcaaat tcaaaataaa tattgaatat tatagaacat
    48121 aacgattaaa ataacgatta atagaatata gcgatctata gaatttcgat ttctatattt
    48181 atcaataata aatatcttac tcttaattag gtaataagag ttttttgttt tgaattgaaa
    48241 atcaaatgac attcgaaatt gtttttttcg aacctaattt tattaatata ttcgattcta
    48301 ttattatata gaatagaata tacagaatat tattattcta ctgattctat atatctattt
    48361 tttctatatc tctatttttt tttctagata tctatttatc tattttgaat tatcaatcga
    48421 atccagtatt agcttcttat gatacattat ctaaattatc cattctttta ttctaattct
    48481 aaaaaacgat gctttggctt tcgactaaat aattcgattt gaattcgaaa ttaataaaat
    48541 gattagttat aactattata ttagaaacga ttaattaata tttaattaat ttgaatttta
    48601 gttatttttt gttatgttat ataggatccg ccttagcctt aagtaaagga taagaaaaaa
    48661 atgaaattaa agaaaaagat gaaatccaga taaatgcaat ccatataact gtaatccaga
    48721 ttagaatgag ggagtctaat gatacatttc tccgtttttt gttttcaacg aaagaaaaga
    48781 cgaaaaaaaa aaagaatcga ccgttcgagt attctaccgg attgcatgag aaaaatgaga
    48841 gtaagagagg catatgttaa tgttatgtaa tatatatcca tatatattga attgcggata
    48901 cagaaaggat agaatcattt ctgacaagaa atcaaaacac ctttcaatat aggaatccgt
    48961 atctaatgaa ttctatgttt cagcgtaaat gaaagaaaaa ggagaacggc atcgaggtcc
    49021 taatctcaaa atgcaagggg ggatatggcg aaattggtag acgctacgga cttaattgga
    49081 ttgagccttg gtatggaaac ctactaagtg ataactttca aattcagaga aacccgggaa
    49141 tcaaaaatgg gcaatcctga gccaaatcct gttttacgag aataaaacaa agcaaacaag
    49201 ggttcagaaa gcgaaaaaag ggataggtgc agagactcaa cggaagctgt tctaacaaat
    49261 ggagttgact gccttttttt gggaaagaaa ggcaaattaa tcgaatatcg aaactgcata
    49321 aaggataagt ctataataca ctatggatac aaaatgaaaa attatctcaa aaatgacaac
    49381 ctgaagctgt atttatatta atgaaaaaga aaacaaaaga attgggattc caagttgaag
    49441 aatcgaatat tcattgatca aatcattcac tccatagtct ggtagattgt ttcttttgaa
    49501 gaactgatta ctcagacgag aataaagata gagtcccatt ctacatgtca atataaatac
    49561 cggcaacaat gaaatttata gtaagaggaa aatccgtcga ctttagaaat cgtgagggtt
    49621 caagtccctc tatcccccca aaaagaccga tttgactatt tctcctaccc tctctttttt
    49681 ttagtggttc cacattcgtt ctctttctca ttcattctac ctttttacaa acgtatccga
    49741 gcagaatttt ttttctttta tcacaatcac aagtggtgtg gtatatatga tatacgtaca
    49801 aatgaacatc tttgaacaaa gaatcccgat tcacaattca tatcattgct catactgaaa
    49861 cttataaatt attctattca agaaatcgaa ttccacgctc aagactttta atactttttt
    49921 tatctttttt aattgacata gaccccagtc atctagtaaa atgaggatgg tgcgccggta
    49981 atggtcggga tagctcagct ggtagagcag aggactgaaa atcctcgtgt caccagttca
    50041 aatctggttc ctggcatata tattgaattt gtagaaatat ctcttctaca aattcagtga
    50101 tatgaatcga tatacataat acatattgat taatcgtata gatcatgata catacatact
    50161 tattcatcta gttaggtatc tggaaatgga cccccccccc ccctttttta tagatgagta
    50221 aagagtatat aaatgagtga aagagtatat aaaaaatgta tatctaataa aagaattaat
    50281 tagattcttt ttcctcttct ttttgatttg ttcatactat gtctccgccc gttcaaaaag
    50341 aatgttaata caccatacat attcgaaagg gttaaattgg ttggttgaaa gacccaagca
    50401 aaagtctagt ctaggaagtt gaatgaaggg tgggaatagc ctaaattcat ctccgataca
    50461 gtacaaattc gaattcgatc cctttttatt ttgtattttt attttctttt ttctgtttct
    50521 tccttccctc ctatgtgaac ctctagagcc catctaagcg atgtgcgcga tacaaagttc
    50581 atgatgcaga actctttttt ttagttcatc ctattggctt ggctcatcca aaacaagcat
    50641 cttacaattt tgaaaatctc aaaattgtaa ttgtattgtc tttttttttc tatttaattt
    50701 atttagcgcg ttcataataa taatacgaat gcgacttcaa ttcctctctt tgatctagaa
    50761 aagaacgtac aaatatttct tgaatatcgg gagttgtaaa aatgaagatt agtttcttat
    50821 aattcaatga gcatcttgta tttcataaaa attgggggca atataatcct tacgtaaggg
    50881 ccatcctatc caactttcag gcattaagat acgtttaagc cgtggatgat tatcataaaa
    50941 gattcccaac atatcataag attcccgttc ttgaaaattc gaacttttcc aaacccagaa
    51001 aacggacgga attttaggat tattccttgg agcaaatact tttatgcata cttcttccgg
    51061 ttgatctacc ccatactcta ttcttgtaag atgatacaca ctggctaaca gtccacccgg
    51121 tgctacatca taggcacatt gggaacgtag ataattgtaa ccatatacat ataaaatgac
    51181 agcaacggaa tgccaatcct ccggctttat ttgtaaagtt tctattcctt ggtaattgaa
    51241 gcccaaagat ctatgaatta gcccgtgttt gactagccaa gcagacaaac gaccctgcat
    51301 ctttttttct ctcccacatt ttgatttcta taaatatttc acatttacga tgaaattttt
    51361 tcatttatga agattaattc gctctttctt tttctgtaca aaaaaatact tcctaattaa
    51421 ggaattcggg ggaagatact gaacttttgt atttgaaaaa tgtttcagtt tcaggaggga
    51481 tttcggacat cgatggtggt tgatagagta atccttgatc ataatttcca gtatcagtac
    51541 tgcctacaac acgaaacttg tgattggtag taaaagtaaa cgaccggttc tcctgttgca
    51601 agcgaattcg ctcttcatag atttctcgag atattttctt acgaagtttt gttatggcat
    51661 ctataactgc ctctggttta ggcggacagc ccggcaaata aacatccaca ggaattagct
    51721 tatcgactcc ccgaacagta ctataagaat cggtactgaa catccccccc gtaatcgtac
    51781 atgcccccat agcaataaca tattttggtt caggcatttg ttcatataat ctcactaaag
    51841 aaggagccat tttcattgtt actgtgccag ctgttaaaat taggtctgcc tgtctaggac
    51901 tcgatcttgg taccagtcca taacggtcaa aatcgaaccg tgagcctatt aatgaagcaa
    51961 attcaatgaa gcaacaactg gtaccataaa gaagcggcca taaactggag agtcttgacc
    52021 aatttgaaag atcatttgat gtagttgaaa taactgaatt ttgggttgtt cgatcaagta
    52081 aggaaaactc aatggaattc ataattgtct caatgttatt tttttttttt ttactttttt
    52141 ggttattgtc tcaatattcc gaaactaaga ccactccaac gctccttttc gccacgcata
    52201 aactgaacca acaattagga taagcataaa aatgaaagct tctataaata cggatacccc
    52261 caatacatca aaactcattg cccatggata aagaaaaacc gtttcaacat caaaaacaac
    52321 aaaaactaga gcaaacatat aataacggat tcgaaattgt aaccaagcat cgcccattgg
    52381 ttctataccc gattcataac tagaaagctt ctctggtcct ttgctaatcg gggctaaaac
    52441 tgcggaaatt agaaatgcca aaatcggaat aacgtttgat attattagaa atgcccagaa
    52501 aatatcatat ttgtaaagca gaaacataga cgaactcctt tgaatgtgga aaatataccg
    52561 aattcgtcga ttcgaattgg aattcattgt caagtcatcg gtaacaggtt agtcaaaacc
    52621 aaaatgcatt ttggtcgaac cacacagttt cacttgtttg ctgtgatgtc tcgtttctcg
    52681 attgtactcc tattttcatt acacttcctt cgattttatt tcagtatagt ataaatctct
    52741 tatacaaaca aaacaaataa aactctcttg ctttcacctc gcttcggcct tttagaaaaa
    52801 aaaaaaaaaa aattccaaat agaattctca ttttgatttc gaatttttta atatttgaat
    52861 tcgaaatgca atcgattttg attctatttt ctatatatat tttgttttct gtttatgaaa
    52921 agatcttcgt ttttcaaacg cggacgtgtc gacaaataca gtaatccgtt cctatatcca
    52981 tgtgacttac tattcgattt gagtggggtt aggttggaat tttcattttt aaccggattc
    53041 atgtcatgat tttgcctcct ttactgtcca caatcaaaga gttagtgaga cttcttttcc
    53101 ttggtatacc cactggaatt cacatacgaa aaaaatgaat tactaggttt ctttatccga
    53161 gattcgaaaa aaaaaaataa cgattcaaat gggcttttgt tttccgtttt atgttctgct
    53221 ctgaacgagc cccccataag caagcttatg ggaatgattt tatttcgatg aaccaagcaa
    53281 ccacgagcga ccggttacaa acaacaaaaa atacagtaat tgagtaaatg aaaactatag
    53341 aactttttgt atttcaattt ggattattat attattatat tattataggg ctatacggac
    53401 tcgaaccgta gaccttctcg gtaaaagaga tcgaactgat tcttatcaaa atgattcgaa
    53461 ctctttcaaa gacccaacat gcattttttt tttgcattgg gctctttcat taactgctag
    53521 aaatatcagt tagtctacca tatttttttt cttgacagaa aaataaggaa atggctccac
    53581 gtgctcggat tcattatttg gattgtgata taggagcact accaaagtgt ttcaaagaaa
    53641 ggttatcttg acgtaggttt gcttctggcc tagattaacc taagttaaat ggagtctcta
    53701 tcatcctgat taaagaatca aatatgaaac ttcatacgcc ttaaggttca taggacaaaa
    53761 agagaatttt tgaggtcctt atactcatta tgcctagcat tgaatagact aggtattcac
    53821 cttatcaata tctcaaatca atgatggatt ccatttggtt cctaaatggg aacctgaatc
    53881 gaaccgaacc atttgtcagg ctattgttct cttgttttgt tccctaaaaa tcctggagtc
    53941 agacattgat ttctcaaaaa gatcaattct ttgattgcat gatggactct tctgaaaaac
    54001 attggcgcac gtgtaaacga ggtgctctac ctaactgagc tatagccctt gtgcttgtga
    54061 tacatatttt atcatattat ggagataatt tcttgtcaag atgaatatcc catgatccaa
    54121 catcgtatct ctttgatctt tttgattggt attgcttcga agtcttattg gatttataat
    54181 ccatcaatgg gaggggtctt tttttttctc cttataatga taaatgacct acttaactca
    54241 gtggttagag tattgctttc atacggcggg agtcattggt tcaaatccaa tagtaggtag
    54301 aacttattag ataccatggt caatggtatc taataagttt ttctacttac tgattttgta
    54361 tcttttctat cctattctat ttgattttcg aattgaaact aaaacttttt tccttacatc
    54421 agaatccgat tccccttgat tgtatttgat tggattcaat cggaagaatc catatgtgta
    54481 taaacacaaa ttcttttgat taggattatt caattcgggc gcaccgacta gttacgaaat
    54541 cacattgaga acctctactc gtgtcctagc tcgtctgaga gctagatttg cctcaattgt
    54601 ttgtctctta ctttcagctt tcctcaagcc ggcttccgct atttcaagag tttgctgagc
    54661 ttcttgggga tcaatgtcac tactcttctc cgcatcattt actaaaacgg tgatctcatt
    54721 attacctatt ctagcaaaac cgcccatcag agccatcgtt aaccattggt cattaaagcg
    54781 tattctcaaa atacctatat ctacagctgt ggcaataggc gcgtgatttg gtaatacgcc
    54841 aatttgtcca ctattagtag ataaaatgat ttctttcact tctgaatccc aaacaattcg
    54901 attaggggtc agtacacaaa gatttaaggt catttcttca aattgttctc catttctaag
    54961 tttgtagcct tcgcagtaac ttcatcgatg ttacctacta aataaaaggc ctgttcagga
    55021 agaccgtcta attctccgga cagaatcaat ttaaagcctc taattgtttc tgctagacca
    55081 acatatttcc ccggagaacc ggtaaatact tctgctacga aaaaaggttg tgataagaaa
    55141 cgctcaattt tgcgggctct tgctacggtt aaacggtcct cttcggataa ttcatccaac
    55201 ccaaggatag ctataatgtc ctgaagttct ttgtaacgtt gtaaagtttg cttaactctt
    55261 tgcgcagttt cataatgttc ctcaccaacg atccgaggtt ggagcatagt tgacgtcgaa
    55321 tctaaaggat ctactgcggg atagatacct ttggcggcta atcctcttga tagtacggta
    55381 gtcgcatcta aatgtgcaaa tgtcgtggca ggagcggggt cggtcaaatc gtccgcaggt
    55441 acataaacgg cttgaatgga agttatggac ccctccttgg tagacgtaat tctttcttgt
    55501 aaagaaccca tttcggtact aagggtaggt tgataaccca cagcggaagg cattctaccc
    55561 aataaagcgg atacctcgga tcccgcttgg acgaaacgga aaatattgtc gataaataga
    55621 agtacgtctt gttcattaac atctcggaaa tattccgcca tagttagggc agtcaaacca
    55681 actctcatac gagctcccgg cggttcattc atctgaccgt agactagagc caccttggat
    55741 tccgcaaggt tttgttcatt aattactcca gattctttca tttccatgta aagatcattt
    55801 ccttcacgag tacgttcacc gactccgcca aatacggata cacccccatg agctttggca
    55861 atgttgttga tcaattccat aatgagtact gttttaccca ctccagctcc cccgaatagt
    55921 ccgatttttc ctccccgacg ataaggagct aaaagatcta ctaccttaat tcctgtttca
    55981 aaaatggata attttgtatc taactgtata aaggcaggcg cagatttatg aataggagat
    56041 gttgtgcgag tatctacagg acctaaatta tcaacaggct cgccaagcac gttgaaaatt
    56101 cgtcctagag tcgctccgcc aactggaacg cttagaggag ctcccgtgtc aatcacttca
    56161 attcctctca ttagaccatc tgtagcactc atggctacag ctctaactcg attattccct
    56221 aataattgct gtacctcgca agtcacatta attggttgac cgacagtatc tcgaccctta
    56281 actatcagag cgttgtaaat attaggcatc tcccctgggg gaaaggctac atccagtacc
    56341 ggaccaataa tttgagcaat acgtcccagg tttttttttt caagtgcgga acccccagga
    56401 ccagaagtag taggatttat tctcataata ataataaagt gaaatatatc aatttttttt
    56461 ttacgaaatt tatcaaatcc aaaaagaaaa tcttcgatag caagttgatc ggttaattca
    56521 ataagaaggt tagcactcga ttttgttggt agcgtccaac cgaatgcaat tcaattgttt
    56581 atttatggaa tttcaatgaa gaaatttgaa agttcaaaca acccattttc aaaatctcaa
    56641 gtggatgaat aaaattcttg agaaagtatt tgatttctct atcattacca gccatattat
    56701 ctacggaatt cgaacctgaa cttttttttt tgattcatta tttcttgtcc cctatttctt
    56761 attcttattt tagcatatcc atttatgtct agtctattct ttttttatac cccccttttt
    56821 attttatgga tgaattccgc atattttctt ttcacatcta ggatttacat atacaacgta
    56881 tattcctgtc aacagtcaat ttcttattat ttcgatattt tgattgaaaa aaaaagtaag
    56941 ggattcaaaa ctttaaaaac atggattggg ttgcgccaga catatgaaag agtatacaat
    57001 aatgatgtat ttggtgaatc aaataccacg gtctactaaa aaaaataagg agacgttctg
    57061 attagtggat aatattaaat gcaatttttg tgaaagattc ctgtgaaagg gtttcattaa
    57121 ctcctaattt atgtcgagta gaccttgttg ctgcgagaat tcttaattca tgagttgtag
    57181 ggagggactt atgtcaccac aaacagagac taaagcaagt gttggattca aagccggtgt
    57241 taaagattat aaattgactt attatactcc tgactatgta accaaagata ctgatatctt
    57301 ggcagcattc cgagtaactc ctcaacccgg ggttccgccc gaggaagccg gggccgcggt
    57361 agctgcggaa tcttctactg gtacatggac aactgtgtgg accgatgggc ttaccagcct
    57421 tgatcgttat aaaggacgat gctacaacat tgagcccgtt gctggagaag aaaatcaata
    57481 tatatgttat gtagcttacc ctttagacct ttttgaagag ggttctgtta ctaacatgtt
    57541 tacttccatt gtgggtaatg tatttgggtt taaagccctg cgcgctctac gtctagagga
    57601 tctacgaatc cctcccgcgt attcgaaaac tttccaaggc ccccctcatg gcatccaagt
    57661 tgagagagat aaattgaaca agtatgggcg ccccctattg ggatgtacta ttaaacctaa
    57721 attgggatta tccgctaaga actacggtag agcagtttat gaatgtctac gtggtggact
    57781 tgactttacc aaagatgatg agaacgtaaa ctcccaacca yktakgmgtt ggagagaccg
    57841 tttcttgttt tgtgcagaag ctatttataa atcgcaggca gaaactggtg aaatcaaagg
    57901 tcattacttg aatgctactg caggtacatg ggaagagatg ataaaaaggg cggtatttgc
    57961 cagagagttg ggagttccta tcgtaatgca tgactactta acagggggat tcaccgcaaa
    58021 tactagcttg gctcattatt gccgagataa tggtctactt cttcacatcc atcgtgcaat
    58081 gcatgcagtt attgatagac agaagaatca tggtatacac tttcgtgtac tagctaaagc
    58141 tttgcgtatg tcaggtggag atcatattca cgcaggtaca gtagtaggta aacttgaagg
    58201 agaaagagac ataactttgg gctttgttga tttactacgt gatgatttta ttgaaaaaga
    58261 ccgaagccgc ggtatttatt tcactcaaga ttgggtctct ttaccaggtg ttctgcccgt
    58321 ggcttcaggg ggtattcacg tttggcatat gcccgctttg accgagatct ttggggacga
    58381 ttccgtactg caattcggtg gaggaacttt aggacaccct tggggaaatg cgccaggcgc
    58441 cgtagctaat cgagtagctc tagaagcatg tgtacaagct cgtaatgaag gacgcgatct
    58501 tgctcgcgag ggtaatgaaa ttatccgtga ggctagcaaa tggagtgctg aattggctgc
    58561 tgcttgtgaa gtatggaagg agatcaaatt tgaatttgaa gcaatggata ctttgtaatc
    58621 cagtgattaa cgtttggttt attagttgaa ttgcaattaa actcggccca atcttttact
    58681 aaaaggattg agccgaaccc aacgaattta ttgtatcgat ttttgatact acatatttat
    58741 ctagatatat aagatctgaa atacaaaata gaagactaaa cacaactctt tctattgttg
    58801 tgttgggtcc acaatgaatc ctatgggccc ttaggattgg tgtattcttt tcgatcccgt
    58861 agtttcgtca tggatcgagc caagtatcac aacttcttct acccatcctg tatatcgtcc
    58921 ttttcgttcc gtgttggaat ataaacttat tatattagta gatagtagac gggattttac
    58981 gaaaaaagct cttcatattc ataggagaga acaaatattt cttttttcaa tgccaatttt
    59041 acacaatatg gggacaacca ctatttataa ttgaaaaaga tcgtatagag tgaagcgata
    59101 ctccggggtc taacaaaaga gaatgatttc tttcaattga ctattcatct attgtatttt
    59161 catctaaata ggggcaagaa agtgctatgg aaaaatggtg gttcaattcg atgggggagt
    59221 tcgaatacag gtgtgggcta agtaaatcaa tcgatagtct gggtcctatt aaaaataaaa
    59281 ataccagtgt aagcgagggc ccggttagaa atgataaaga taaaaacatt catagttggg
    59341 gtgatagttc tagttacagc aatgttcatc atttagttag cgttagggac attcggaatt
    59401 tcatctctga tgacaccttt tttgttaggg atagtaatag ggacagttat tccatatatt
    59461 ttgatattga aaatcaaatt ttagagatta acaatgatca ttcttttctg agtgaactag
    59521 aaagtttttt ttatcgtttt cgtaattatt attataggaa taatggatct aaaagtgacg
    59581 atcccgacta tgatccttcc atctataata ctaaatcgag ttggaataat cacattaata
    59641 atttcgttga ctcttatctt cagtctcaaa tctgtattga tagtcccatt ttaagtagta
    59701 gtaacaatta cagtgacagt tacatttata attacatttg tggtgaaagt agaaatagta
    59761 gtgaaagcaa aagttcaaat ataaaaacta gtacgaatgg tagtgattta actataagaa
    59821 aaagttcgaa taatctcgat gtaactcaaa aatacaggca tttgtgggtt caatgtgaaa
    59881 attgttatgg attaaattat aagaaatttt tgaagtcaaa aatgaatatt tgtgaacaat
    59941 gcggatatta tttgaaaata agtagttcag atagaatcga actttcggtt gatccaggta
    60001 cttgggatcc gatggatgac ggcatggttt ctctggatcc cattgaattt cattcagaag
    60061 aggaacctta taaagatcgt attgattctt atcaaaaaaa aacaggatta acagaggctg
    60121 ttcaaacagg tacaggtcaa ctaaacggga ttcccgtcgc aattggggtt atggattttc
    60181 agtttatggg gggtagtatg ggatccgtag taggcgagaa aatcacccgt ttgatcgagt
    60241 atgctaccaa taaactttta cctcttattc tagtgtgtgc ttccggaggg gcacgcatgc
    60301 aagaaggaag tttgagcttg atgcaaatgg ctaaaatatc ttctgcttta tatgattatc
    60361 aatcaaataa aaagttattc tatgtatcaa ttcttacatc tcctactact ggtggagtaa
    60421 cagctagttt tggtatgttg ggggatatca ttattgccga acccaatgcc tatattgcat
    60481 ttgcgggtaa aagagtaatt gaacaaacat tgaataagac agtacctgaa ggttcacaag
    60541 cggctgaata tttattccat aagggcttat tcgatccaat cgtaccacgt aaccctttaa
    60601 aaggtgttct gagtgagcta tttcagctcc acgccttttt tcctttcaat aaaaattcaa
    60661 tcaagtagag tcttgagttc cacttttttt tgtggcgaac aactagttag ttagtttatc
    60721 agaatcaaaa tataaaaatg catttttata ttttgatttg gtgacataag ctttaattgt
    60781 agaaagaatc atgcggataa ttgttgtttt tttaccgata ttgctgatta gcaatatcgg
    60841 taaaaaaaca acaacataaa cagcgaattc ttccttcgaa ttaggaggca aggcaaataa
    60901 aacgaatttc gtgttctgtt cgcctcttct atatgtatat atttcaaata tagaaaatat
    60961 agaatcttgc atctttctat atctcccaag aagtcccctt tttataagaa ttcctgctct
    61021 tgggtcggat tctaacgaat ctttcagaga tttttaaatt tttaagagac tcttttttta
    61081 ttaaaaaaga aattagaaga agaagataag aacaatataa gaataaaaat aaaagaagta
    61141 agaataataa agaaagtgga ttatcataca tccatctatt tcatgtagaa agatgaataa
    61201 gtccgtttat ttagttcgac attgcttgca cttattatat atactcactt cgatatactt
    61261 agtatactaa tataataatt ataatatgaa ttataattat tataagatat ccttataaca
    61321 akaacakgta caamtattaa atcgaggtac cccattctat gacaattctc aacaacctac
    61381 cctccttttt tgtgccttta gtgggcctag tatttccggc aattgcaatg gcctctttat
    61441 ctcttcatgt tcaaaaaaaa aagatttttt aaatctgatg tggtcaaatc tcatctagtt
    61501 ttttttttca agacttagcg aacaaggata tccatttagt agaatattgt ataagaataa
    61561 cgggtggctt tctccgaaca taaatgaaaa agatcttata catgcgtaaa catgatatat
    61621 ggacagacga attctagcaa ttaaaaaaaa aaataggctg ggatccgaac tcatgtctga
    61681 aattaaagta aatctatcca tatgtatgta gctgttgata gggaatcata tgaaggggtt
    61741 gcttttattt tattatatct aaccaattcg attaattact actaaaagtt cacatcagaa
    61801 tagtactagt tgatgagagt tacttcggaa aaaaagtaaa gtgcaatttt tttttgttat
    61861 tccataaaat gcaactggat ctactatgta tgagtttgcg atcagaatat atatggatag
    61921 aatttatagc aggatctcgc aaaacaagta atttctgctg ggcgtttatc ctttttttag
    61981 gttcattagg attcttattg gttggaattt ctagttatct tgataagaat ttgatatcct
    62041 tctttccgtc tcaacaaatc ctttttttcc cacaagggat cgtaatgtct ttctatggga
    62101 tcgcgggtct ctttattagt tcctatttgt ggtgcacaat tacatggaat gtaggtagcg
    62161 gttatgatcg atttgataga aaagaaggaa tagtgtgcat ttttcgttgg ggatttcctg
    62221 gaaaaaatcg ccgcatcttt ttacgattcc ttatgaaaga tattcagtcc atcagaatag
    62281 aagtaaaaga gggtatttat gctcgtcgtg tcctttatat ggaaatcaga ggcctgggag
    62341 acgttccctt gactcgtact gatgagaatt tgactccacg ggaaatcgag caaaaggctg
    62401 cggaattggc ctatttcttg cgtgtaccaa ttgaagtatt ttgaaaaaag aaactgcaaa
    62461 aaaatgcttt ctcagcaaga ggaaaacccc taagaatcct cttttttcta taagcataac
    62521 ttacttaatt aaagtttctt cagaacgcct cgtggggcaa aagcaaggca aacgtgtacg
    62581 tggcgttcat aatataaaac gaaacccttt tttgtttttg tctgtcaatt tttttttttc
    62641 gaaatatttg atattttctt ttttaataaa caggaagttc tttcatttcg aaatccgaaa
    62701 aatattcatt attggaatct ttatttgaat ctttcgggca ttcatcaaag gggagtaatt
    62761 acttcgaata tttgatcaat taagatatct ggaaacaatc tattttttta ttatttcttc
    62821 atttgaattc gaattcgaag tggattcttc ttctatttct gtattttttc tacactagat
    62881 tcaaggacta acctctgaat cacaactaaa aaatgggggc tcgattaata aattaataat
    62941 taataggcgc gataccttat aatagaactt atgcttgata gaaatattag atcgcataga
    63001 gtcaacgaat gaggtgacaa ttcacagatg aaaaaatgac aaaaaagagc gcatctattc
    63061 cccttcgata tctttcattt atagtatttg tagtcttttt gccccggtgg atcactctct
    63121 catttaataa aagtctagaa tcttgggtta ctaattggtg gaatactagg caatccgaaa
    63181 cttttttgaa cgatattcaa gaaaagagta ttctagaaaa attcatagaa ttagaggagc
    63241 tatttctctt ggatgaaatg gtaaaggaat tcccggaaag acatctacaa aagttccgta
    63301 tggggctcca caaagaaaca atccaattga tcaagataca cgatgaggat catatccata
    63361 caattttgca cttctcgaca aatctaatct gtttcgttat tctaagtgct tattctattc
    63421 tgggtaatga agaacttgtt tttcttaatt cttgggttca agaattccta tataatttaa
    63481 gtgacacaat aaaagccttt ttcattcttt tagtaaccga tttatgtatc ggattccatt
    63541 cgccccacgg ttgggaacta atgattggct atgtctataa cgattttgga ttttttcata
    63601 atgatcaaat tatatctggt cttgtttcca cttttccagt cattctagat acaattttca
    63661 aatattggat tttcctttat ttaaatcgtg tatctccgtc acttgtagtg atttatcatt
    63721 caatgaatga ctgaaaaacg agtcaattag aatgtttctt actttgtacc taagcaaagc
    63781 attccaggtc gtacttacct tactctttct acccattcag aggattcctc ctatattcca
    63841 gtaaaattat ttcagtaaat agcaaaatcg tggataggga actatactag cgacctaccc
    63901 aattttattg tagaaatttt cgggatcaac gatttgacca tgcaaattag aaatactttt
    63961 tcttcgataa aggaagagat tactcgattc atttccgtat cactcatgat atatataata
    64021 actcgggcct ccatttcaaa tgcatatccc atttttgcgc agcagggttt tgaaaatcca
    64081 cgagaagcca ctggtcgtat tgtatgcgcc aattgccatt tagctaataa acctgtggat
    64141 attgaggttc cgcaagcggt acttcctgat actgtgtttg aagcagttgt tagaattcct
    64201 tatgatatgc aactgaaaca agttcttgct aatggtaaaa agggggggtt gaatgtaggg
    64261 gccgttctta ttttaccgga agggtttgaa ttagcccccc ccagtcgtat ttctgccgag
    64321 atgaaagaaa agataggcaa tctatctttt cagaattacg gccccactaa aaaaaatatt
    64381 cttgtgatag ggcctgttcc tggtaagaaa tatagtgaaa tcacttttcc tattctttcc
    64441 ccggatcccg cgactaataa agatgttcac ttcttaaaat acccaatata cgtaggtggt
    64501 aacaggggaa ggggccagat ttatcccgac gggacaaaaa gtaacaatac ggtttataat
    64561 gctacagcag cgggtatagt aagcaaaatc atacgaaaag aaaaaggggg gtacgaaata
    64621 accataacgg atgcattgga tggacgccaa gtggttgata ttatccctcc aggaccagaa
    64681 cttcgtgttt cagagggcga atctatcaaa cttgatcaac cattaacaag taatcctaat
    64741 gtgggtggat ttggtcaggg agatgcagaa atagtacttc aagatccact acgtgtccaa
    64801 ggccttttgt tctttttggc atctgttgtt ttggcacaaa tctttttagt tcttaaaaag
    64861 aaacagtttg agaaggttca attgtccgaa atgaatttct agatccgcaa atttatcaac
    64921 atcaggtttg taaaaagaac ccaatttttg ttcgcaattc caattatgtt atgtatgagc
    64981 aaaaaaatta tgaaaagtct tttgcttgtt tatattcttt ttcgacaaaa tgtcgggaat
    65041 ttcttgtact gcactcctaa atcatagtat atattgtgaa gaaggctatt ttactttacc
    65101 cctcctttgt tttgtcaatc caaatgggag gggttatcac gattgtctga ttaaaatatt
    65161 ttagaatgtg tcagtagttt tctattctaa tcgaatcaaa ttcgattaga actagatact
    65221 aagcataaga taagtaagcg gagaatataa agaaagcaag gataaataag ggaaacaagg
    65281 gaatcaaaaa ggtattattc gtcgtcctag tcttcgacat cagaaagggg attttccaca
    65341 tccctttctg gtgtcgaaat cataatggtt cttgattcca ttcgtcaaag attcctattc
    65401 ttagtttcga tttttccagg tttatcagaa cttttttttg tttatttctt atgtatacat
    65461 ataattaagt aatgaaaaaa aaaaaagaaa tgaagttttt tgaagcatcg gaaaaagtga
    65521 tccattttct catttatacg aacaaaacaa aatattatga ttattaagaa ctcaacggga
    65581 cactacccct cgaatcagac aaagaaagaa gttataggcc ccgttgagtt cttacgcttt
    65641 gatgtctata acgctgttca tccgcttact acagggacga acccaatccg gaatatgaac
    65701 cataaaagaa aatgcctatt aaaccgatca caggaatacc agttacagta cctattatcc
    65761 aaagaggaat ccttccagta gtatcggcca tttatcccac ttccctccac attttatcaa
    65821 gtggtcgtgc tagagacata aacagtcata gataattata agattaagat gcgatccttc
    65881 cgactgggat aagataatcc ctactatttt tttattattc tactattctc ttttcttctc
    65941 ttaattgaag aaataattgg aaaataaaac agcaagtaca aaaatgagta ataaccccca
    66001 gtagaggctg gtacgattca attcaacatt ttgttcgttc gggtttgatt gtgtcatagc
    66061 tctctaattc ggattaggtt tatcgttgga tgaactgcat tgctgatatt gaccctaaaa
    66121 aaaaaacggt aggtacagct agtccgtgaa cagccaacca tcgcactgta aaaattggat
    66181 aggttcgatc tatggtcatt gggtcctcct aaaaagatct actaaattca tcgagttgtt
    66241 ccaaagaatc aaaacggcca gttattaatg gaattccttg tcggctctct gtaaaatact
    66301 cgtttggacg agggcttcca aacacatcgt aagctaaacc cgtgctcaca aataaccaac
    66361 ccgcaatgaa tagggaaggt atagtaatgc tatgaatgac ccagtatcga atactggtaa
    66421 taatatcagc aaaagaacgt tctcctgtgc ttccagacat gctgagctcc acatattctt
    66481 gtacagtcaa agggggatcg attccgtaaa agataagatc agtaaatgga aattcactga
    66541 attgcaatct ttgtgagatc gtcaatatag taccgagggt acttttagaa tctaccgaat
    66601 cagtatagct atccttcttc tgacacagca acgcaatttc aatcaatatc gaaatgcagt
    66661 gctagaaaat tgcgttcttc ttttcttctt gctggtcgat gtataactag gtaccattca
    66721 taggtgtcga agaggttttt tatttgaatc cccctctttt tttttttaag aaatgggtta
    66781 gtcgtccaga aacaagtaac aaggattcga tacaataaaa aagaaaaaat aaaatgaaaa
    66841 tagaaaatcg aacggattcc aaaattttgt tccatattga tttcaaaaaa ggtttcgttt
    66901 ttgaaatgaa gttacatgac actgttttta ttagtatttt gaatattagg ttactcaaga
    66961 gttgcccaac gaatctgttg attctgaatc ttgggaggtg tcgatgtcaa agatgatgaa
    67021 tttatttcct tttctacccc taatcacttt attttttttt agtaccttct agaataattg
    67081 atgaatcaaa aactttcaat tgaactgagt ctttcaattg gtataatatt tttgcgtatc
    67141 ctcgtatctt tcaaaagtgg aaacttagga aagtgctttc taaacatatg tataaaaaga
    67201 acagatttcc tttagctcct ccatgcctac tataactagt tatttcggtt ttttactagc
    67261 ggctttaact ctaacctcgg ctctatttat tggtctgagt aagataggac ttatttgaaa
    67321 ttaattgaat gaataattga ataattcata aaaagaaatc cttctgtggt attccatata
    67381 ttttgtagtt ccttaccgtg ttaattccca attattggga atttagattc ctaagcaata
    67441 cgaattaata gtaatatttc gggatagata ttacctcccc ttttcccttt tcaaataaat
    67501 taaattgaaa tgattgaagt ttttctattt ggaattgtct taggtctaat tcctattact
    67561 ttggctggat tattcgtaac cgcatattta caatacaggc gtggtgatca gttggacctt
    67621 tgattaatat taattcacat ctcttttttt aactgacctc ctcctttctt taatttcatt
    67681 tttttggggg ggtcaaaggt caaattcaga ttgctgtatt tcagttcagt ggaattttcg
    67741 atctaacaag acaagagcag aatcacgctc tgtaggattt gaacctacga cattgggttt
    67801 tggagaccca cgttctaccg aactgaacta agagcgcttt cttaccacaa cggaaaagac
    67861 tgtaaagaag gggattcttt ttttatatag tatagaaccc caaaaaaaat ttcaacccca
    67921 ataaatactt cttgcatatg tatactatca taaaattgaa aattatgtat tatgtatgtc
    67981 gaaattgaat cgctctaaaa tgtatctcag gttactgctt cgaggagcaa taataggtag
    68041 ggatgacagg atttgaaccc gtgacatttt gtacccaaaa caaacgcgct accaagctgc
    68101 gctacatccc tttcaactgg tctacagtat cattgtagaa aatcccggtc ttgttttcca
    68161 catccttatt ttatttccat ttccttcctt tctatgcaaa atggatcttg ctatttcttc
    68221 ctcttggtct catatcatat aacatataat aataaattaa tatttttctc gggaattctc
    68281 aggcgcaaag ggacctgttt ttttgcttta agaaaaagaa aatattctct accgaatcat
    68341 tgcgcatgtc aagttgaatt ggggattcca cacacaaata caagtggtct ttaaatatat
    68401 atacatctct taccataatg tattacaata tggaatataa aaaaaagaag gaggattctc
    68461 aatgcgagat tttaaaacat atctttccgt ggcaccggta ctaagtactc tctggttcgg
    68521 gtctttagca ggtttattga tagaaatcaa tcgtttcttc ccagatgcgt tgacatttcc
    68581 ttttttttca ttctagttat tgatatggaa aggggtgaag aagattagag atagagtcaa
    68641 atatttgtga ctaatctctc tttcccgtct tttttttttt cgaattagat agattgaata
    68701 cgggggtaaa gagaaagaaa aaagtggatt caacctcagt taaatttggg ttaaggctcc
    68761 aattaaatta agaatccaat ttaagaatca aattaataat agagttaaaa gaaaacaaaa
    68821 gggaaatgtg actagaataa gagtatcatg caatacaaga tacttaaatg aaatactgta
    68881 ctgcgattag aaatcgcttt cgaaattgtt gtattactta ttatttacta tattaattgc
    68941 aacaaaatct ttatttcata attggatttt gagttgttag ccacttctat tttttcgtcc
    69001 cttttccttt cttcttattt gcgtcggatc gggaaataga aacgttgggt gaatcaaaaa
    69061 ccaaaaggag gttcatggca aagggtaaag acgttcgagt aagggttatt ttggaatgta
    69121 ccggttgtgt tcgaaacggt cttaataagg aatcaacggg tatttccaga tatattactc
    69181 aaaagaatcg acacaataca cctagtcgat tggaattgag aaaattctgt ccgtattgtt
    69241 tcaaacatac aattcatggg gagataaaga aatagatata gatcgaaccg agtgcttggg
    69301 tgtcaccctt tcaaggaaca tgaaaaaaat ttagatatat atttctatta tttcatatat
    69361 tgaaataaaa acaactaaat aaatatagac aaacccaatc ctatgaattt cttctataat
    69421 tttttttgat ttgatcgaaa tagtatttta gggataagga ataaacaaat tatggataaa
    69481 tccaagcgac tctttcttaa atccaagcga tcttttcgta ggcgtttgcc cccgatccaa
    69541 tcgggggatc gaattgatta tagaaacatg agtttaatta gtcgatttat tagtgaacaa
    69601 ggaaaaatat tatctagacg ggtgaataga ttaaccttaa aagaacaacg attaattact
    69661 attgctataa aacaagctcg tattttatct tcgttacctt ttcttaataa tgagaaacaa
    69721 tttgaaagaa gggagtcaac caccagaact cctggtttta ggaacagaaa aaaataggct
    69781 tacttttcaa ttgaatcaaa attctaatcc gaactcaaaa acagatggac gttttgttca
    69841 aaaaatccga gaatcattcg tgtcgtaaga aaaaaaagaa tcgggtaaga ggaataattt
    69901 tttttatcgg gcgtgttcgc tcattttgac gactttatca tattatcaga ttttatcata
    69961 ctaatttcta ctctaccttc ccggagttca ttctccagag aattccattt caaagagttt
    70021 ggcggattcc ttccaatccc cttattttat gatctcgttg gaaatcatat aaagacaatt
    70081 cctatttgat atagctattt gtgcaaggat tttacgatta agaagcaact gccccttata
    70141 cagattgtgt attaatctac tataaatata ggatgccccc gccccgcgaa ttactgcatt
    70201 tattcgagtg atccacaaac gacgaaaatc cctttttttc ctatctctat cacgatgcgc
    70261 cgaaaccaaa gctcttattt tctgttgaat aattgttcga gtaagtcttg aatgagctcc
    70321 gcgaaaactt gatgcaaata aacgcatttt tgttctacgt ctccgagcta tatatcctcg
    70381 tctaattctg gtcattgagt aaatgaaact ttaatgaata actaattgat ttcctttctt
    70441 tcagttattc ttttccccct tcctagtcta ttaataacaa aacggattct tccaatttat
    70501 aaaataaaaa ttccaatggc ttttgctact ataaccttcc ctaccacgct tttttccttt
    70561 tttctaggca ttggaaaaat aaaaatagaa atagctaaag aaattgtggg ttccatcgtc
    70621 tctatggtta cttcttaaac ggtgaggtct tctctataca ccggagccct ttccttcatt
    70681 ttattggtaa cttgtacagt taccactctt tggctctacc catgaatttt ccagtaattt
    70741 gtctttcata atgagatata ccttatacag taacggtatt taattatgaa gattgggtgg
    70801 gtagctgacc ttgtgagtcc gttcttctaa acataatatt tctacttttt taaataggat
    70861 ttcccccgct taatgggtaa ctatttgtta ccaatgggga attctttctc atcttaaatt
    70921 gaaaattcag gtgatttaat ttgcaccaat tgaaaccata aatttcatac acaatagaaa
    70981 gatatgatag atccatcttt tttagatagt gaatggagtt cttccattct atccgattca
    71041 ccggtactga tcattgatac tggaaaaatt gttttttctt ttgttttgtc tcagcccatg
    71101 atttaaacga gtcgcacata caccctcgta catgttcctc gacgctgagg gcatccccca
    71161 agagcggggg atttcgtgac gtttctgact ggctgtcttg ggtttctaat aagttgttta
    71221 atagttggca tgctgaatta tacattatgg gctggtttag attgatccta accggatgat
    71281 tatgaattta ttcgatttca atatattaat agaatattaa acccttaatt aagtaattca
    71341 gaagtaagaa gatcaaatct taaatcgtat attttcacga aatcactgct attttttatc
    71401 caaccgctac aaaatcaaca attccatgag tttgggcttc tgttgctgac ataaaagtat
    71461 ccctttccat gtcttcggat acagcccata agggcttgcc tgttctttgt acataaaccc
    71521 ttgtaaggat ttcgcgcagt ttcagtagtt cttccgcttc caggataagt tcggacgttt
    71581 gtgcctcata aaaaccggca gcaggttgat ggatcattac cctgatcata taatataaca
    71641 caatcaaagg ttcctgtatc tcgcacgagg aggcaaggcg aagagataaa gaataaaata
    71701 agaaaaagat agaaaaccgt acgggcattt ttttcacatt gcatacggct ccacaatgga
    71761 atttttttac ctttcatcga agaaagagaa aatgtgggat ccattatacc cagatcggta
    71821 aatgatccaa ttaccaccct tctttttttt tttcggagga gttcaaaaat actatgatgg
    71881 ccccgttgct ttaatatatt tattttgtct gtgattcagc aatcccaaag tttctttttt
    71941 tttttatttt cgtactcttt cataacataa atgttgttaa taacctgccg gtgtgaaaaa
    72001 agtttgtgac gctgaaatcg acctacgata ggtaagataa aatcgaaaat acccttcctt
    72061 tatctcatac tactctttcg atacataatc taatattttg aaaaacaata aaaaatttgc
    72121 atatcaaatt cgaagtgcca tgctaatatt acttaatatt aataattcat atggcgaagg
    72181 catagtcttc ttttttctct taaataaaaa acccattggc gccaagcgtg agggaatgct
    72241 agacgtttgg taattgctcc tccgaccagg ataaaagacc ccattgaggc ggccaatccc
    72301 atgcatattg tctgtatatc tggtcgcaca aattgcatag tatcataaat ggctattcca
    72361 ggtattaccc atccgccggg agagtttata agcaaataca gatccttggt atcactctcc
    72421 gaactgagat atacaaaaag accaataagt tgattcgaaa cattgctatc aatcgcttgg
    72481 cctaaaaaaa ttaatctttc tcgataaagt cggttgattc ggataaaatt gtatccctta
    72541 ggagccgtac gggcaccttt tgatgcatac ggttcaacaa aactaaaact tgcgaaaaaa
    72601 aaaatcaatg tgtagcttcc agccctcttt ctttttttat agcggactcc ttctaatgaa
    72661 ggaaggggct tctctttcat ttttgaagaa cgatgcgttt ggccggtttt cctataatat
    72721 tagaatagaa aaaaagtttt atcgcactaa cttttcattg atgtattttt tcatcgagat
    72781 ccaatccaaa aatcacgatg ccattttctt gttcctgaat gggcttcttc cattttttta
    72841 ggtttctgct ctactccgag taaggatctg cccgattttg atttgcacat ataggacaaa
    72901 tgaccccaat accacgtctt tgtttttttt ttcatttttt ctcaattttg caattcattt
    72961 cttttatgtc ttccgccaaa tattcgacgt atccattata tttattattc gattgattaa
    73021 ctgtttggga tcagtgctat ttaataattt ctttctaaat aggattgttt atgatatcta
    73081 taagtcctaa taatagatat attaccaatt gggtttttct aaacggagcc tggatactta
    73141 attttattgg tccagccaag tcgaccataa attatttgaa ttgctaatat taatctggat
    73201 acctcttcac aaaacggatc taattgcatt tcattgcact tcacgttaca aatttttgat
    73261 gattcaatcg ctttttttgg gggcgaaaga gaggatatct cgatcggggg agagaatggg
    73321 gaaatcccat atgacccaat atatctgaca gggcgcacta tatgtcaatc caagttggat
    73381 ttcgctctcc gggagttcga aaaggaactt ttggaacacc aataggcata aactgaaaga
    73441 aaaaagaatk aagtactcta tttcactttg atgtggaaac gtaatcgtaa taatggtttt
    73501 attattttaa taatattagc tttatcgtca tattttctac atagatagaa taagttcata
    73561 aaataaagga aaacaaagaa aatttttacg aataggtact ttgaatgatg actaaatatg
    73621 gatgcatgcg ctcttcgaaa agggaataaa cccccattgc gtattggtac ttatcgagta
    73681 tagaatagat ctgcttctct tttttcctat gaaccaaatt gttccatttt tactaaaaga
    73741 atagaacaaa tagtaaccct ttttccgaga taatccactg aaaaaaaaag gggggtccat
    73801 agcatagttt tttcaatgca ataaagttac atagtgtcta ttttttgttg ataaaggggt
    73861 attaccatgg gtttgccttg gtatcgtgtt catactgtcg tattgaatga tcccggtcgt
    73921 ttgctttctg ttcatataat gcatacagct ctggttgctg gttgggccgg ttcaatggct
    73981 ctatatgaat tagcagtttt tgatccctcc gaccctgttc tcgatccaat gtggagacaa
    74041 ggtatgttcg ttataccctt catgactcgt ttaggaataa ccaattcatg gggcggttgg
    74101 agtattacag gagggacgat aacgaatccg ggggtttgga gttacgaagg tgtagccggg
    74161 gcgcatattg tgttctctgg cttgtgcttc ttggcagcta tctggcattg ggtgtattgg
    74221 gatctagaaa tatttggtga tgaacgcaca ggaaaacctt ctttggattt gcctaagatc
    74281 tttggaattc atttatttct ctcaggagtg gcttgctttg gctttggcgc atttcatgta
    74341 acaggattgt atggtcctgg aatatgggtg tccgacccat atggactaac tggaaaggta
    74401 caatctgtaa atcccgcgtg gggtgtggaa ggttttgatc cctttgttcc aggaggaata
    74461 gcctctcatc atattgcagc agggacattg ggcatattag caggcttatt ccatcttagt
    74521 gtccgcccgc cccaacgtct atataaagga ttacgtatgg gcaatattga aaccgttctt
    74581 tccagcagta tcgctgctgt cttttttgca gcttttgttg ttgctggaac tatgtggtat
    74641 ggttcagcaa ctactcctat cgaattattt ggtcccaccc gttatcaatg ggatcaggga
    74701 tactttcagc aagaaatata tcgaagagtt agcgctggac tagccgaaaa tcaaagttta
    74761 tcagaggctt ggtctaaaat tcctgaaaaa ttaacttttt atgattacat cggaaataat
    74821 ccagcgaaag ggggattatt cagagcgggt tcaatggata acggagatgg aatagctgtc
    74881 gggtggttag gacatcctgt ctttagagat aaagaagggc gtgaactttt tgtacgtcgc
    74941 atgcctactt tttttgaaac atttccagtt gttttggtag acggagatgg aattgttaga
    75001 gccgatgttc cctttagaag ggcagaatcg aagtatagtg tcgaacaagt aggcgtaacc
    75061 gttgagttct atggtggcga actgaacgga gtgagttata gtgatcctgc gactgtgaaa
    75121 aaatatgcta gacgtgccca attgggtgaa atttttgaat tagatcgtgc tactttgaaa
    75181 tccgatggtg tttttcgtag cagtccaaga ggttggttta cttttggaca tgcttccttt
    75241 gctctgctct tcttcttcgg gcacatttgg catggtgcta gaaccttatt cagagatgtt
    75301 tttgctggta ttgacccaga tttggatgct caagtggaat ttggagcatt ccaaaaactt
    75361 ggagatccaa ctacaagaag acaagtagtc tgatgcagca ttgctctgtt atttttcgct
    75421 tctcacttct attttctctt tgtgatttta cataggatac tgaaaaagtc tggatttaaa
    75481 tctccgccct ttctcctttt ctttgatttt tttttcttta atcggggaga tgatccccaa
    75541 taaacaggta tggaagctat aattgtaaac cgcgatcaca tttatggaag cattggttta
    75601 tacattcctc ttagtctcga ctctagggat catttttttc gctatctttt ttcgcgaacc
    75661 gcctaaagtt ccaactaaaa aatgaaatga tttttcatta tctgaattga agtaatgagc
    75721 ctcccaacat ttggaggctc attacttcaa ctagtccccg tgctcttcga acgggtctct
    75781 tagttgttga gagggttgcc caaaagcagt atataaggcg tacccagtaa aacttacaag
    75841 taatccagat atagagatgg cgactagggt tgctgtttcc attattatat aatttcaaga
    75901 ccacaatgga tctatgataa gattgtttat ttacaacgga atggtataca aagtcaacag
    75961 atctcaatga atacaaaata ggatttatgg ctgcacaaac tgttgagggt agttctagat
    76021 ctggtccaag acggacgtct gtaggggctt tattgaaacc attgaattcg gaatatggta
    76081 aagtagctcc tggatgggga actactcctt tgatgggtgt cgcaatggct ctatttgcgg
    76141 tattcctatc tattattttg gagatttata attcttccgt tttactggac ggaatttcac
    76201 tgaattagat ttataagaac tctagctttt aaataaaaat acaaaaaacg atgcatttag
    76261 gcctcggctt tttattttag cttattcttt tttggtagtt cgaccgcgaa atttttgtgt
    76321 ttctgtattt ccggaatatg agtgtgtgac ttgttataat tgatcctatt gagagtacag
    76381 aaagtgggtc tgtcgtcttg atagagacgg ttttaccccg tcggatatgc attctagtat
    76441 ctggagcacg gaatatatga aatatatcac gaagtatttg aactatgatt catacttaat
    76501 attcagacct cgtggccgga ttcctcaaat ttttccaaag aaaaaagttt tcaattgaaa
    76561 gagttttctt ctttcaaatt cccgtttctg ctttgatttt gctcaaagaa caaacttttc
    76621 tttctagttt tagtcattat atcgattcca ctcgttgaat aaatgatgat ccaatggttc
    76681 ttactcaggg aatccttgac ttagcttgaa ggttttattg aatcatcgtg gttctagtat
    76741 taatttaagg tttcaattga ttcctagggt cttaacaaga aaattcctat caataataaa
    76801 gaaaacaaaa gtaaagctac attacataca aattaaaata acagatgaaa gaaaaaaata
    76861 gggaaataga agattcaaga ggcctggaac gatcaacaga aagacaagtg agcctacttg
    76921 attttttgac attctaatta taacaaaaaa aaaagagctt tcttgttttt actctttcgt
    76981 atttttagcg aaaattgaat caaaagatta agaagtttcc aattttctat tccatacctc
    77041 ttttaacctg ttttttggtt tttttgtttg agctgtacga gatgaaattc tcatatacgg
    77101 ttctcagagg gggagtcccc ttggtttacc tatctcaata aagtctacga ttggttcgaa
    77161 gagcgtctcg agattcaggc gattgcagat gatataacta gtaaatacgt tcctcctcat
    77221 gtcaacatat tttattgtct aggaggaatt acgcttactt gttttttagt acaagtcgct
    77281 acagggtttg ctatgacttt ttactaccgt ccgaccgtta cggaggcttt tgcttctgtt
    77341 caatacataa tgacggaagc taactttggt tggttaatcc gatcagttca tcgatggtca
    77401 gcaagtatga tggtcctaat gataatcctg cacgtatttc gtgtgtatct cactggtggt
    77461 tttaaaaaac ctcgcgaatt gacttgggtt acaggtgtgg ttctggctgt attgaccgca
    77521 tcctttggtg taacaggtta ttctttaccc tgggaccaaa ttgggtattg ggcagtaaaa
    77581 atagtaacag gcgtaccgga agcgattccg gtaataggat cgcctttggt agagttatta
    77641 cgtggaagtg ctagtgtggg acagtccact ttgacgcgtt tttatagttt acacacgttt
    77701 gtattacctc ttcttactgc cgtatttatg ttaatgcatt tcctaatgat acgtaagcag
    77761 ggtatttctg gtcctttata aagaatatag agagatttgt aatcaatcat tttttttatt
    77821 acttggggga ggaacaataa tatttcattg ctacaaatat ggattattga caaagaataa
    77881 gacatgtatt ttgaaatttc ccctcaactc cacaatattg tattatttat ttgacatgaa
    77941 tgaatagttg aagggaattc tccgaagaga aaatggatta tgggagtgtg tgacttgaac
    78001 tattgattgg gccgtgcaga agtatgcctt taatctgcta cattgaaatt cacaaaaaaa
    78061 tgtgtcttta ttccaaccgc cgccctatag agaggatagg ctgggttcgc ttgaagagaa
    78121 tcttttctat gatcagaccg aagcatgccg tgcatgaata ggctccgtaa aatccagtag
    78181 aagtaaaatc cagtagaata agtgatgtgg cataatcccg atttttttta gttattttac
    78241 ttacttaata gtatggaaat gcattcattt cttctgcatc gatccgtttt atgatcctat
    78301 cggagtgaaa caaaggatct aaagaagagc agcggctaga ctatattagt aacaagcaaa
    78361 tcctttgtac gcgaaaaaaa aaatatcact cgatccattt ttttgtgggg ataagggtga
    78421 atcgcaaggg ctgagacaac ccagaaagct cttgattatg atcaatattg taagcctact
    78481 tgggtatgga gcatttacct gtaagaactt aattctttgc aatgcatagt tgcaacttcg
    78541 taaaatggaa tccagaaata gaattattca tatatgtgtg gatatggcta aatatagctt
    78601 ttctaaaata tatatatata tattttttta tatgtatccg tttagttcgg tggattcttg
    78661 ctcgagccgg atgatgaaaa attatcatgt ccggttcttt ggggggatgg atctataaga
    78721 attcacctat cccaataaca aaaaaacctg acttgaatga tcctgtatta agagctaagt
    78781 tggctaaagg tatgggtcat aattattacg gagaacccgc atggcccaac gatcttttat
    78841 atatttttcc agtagtaatt ctcggtacta ttgcatgtaa tgtaggctta gcggttctag
    78901 aaccatcaat gattggtgaa cccgcggatc cgtttgcaac ccctttggaa atattacccg
    78961 aatggtattt ctttcccgta tttcaaatac ttcgtacagt acccaacaaa cttttgggtg
    79021 ttcttttaat ggtttcagta cccgcgggat tattaacagt acctttttta gaaaatgtta
    79081 ataaattcca aaatccattt cgccgcccag tagcgacaac cgtctttttg attggtaccg
    79141 cagcggcctt gttcttgggt attggagcaa cattacctat tgataaatcc ctaactttag
    79201 gtctttttta acttgattcc attgtaaaat atcataatgt gcgtatctag ggagtagtcg
    79261 cttcagagtc aaagtgaatt ctccctagat acctctattc aattcaattc cggtccgaat
    79321 gggtagattg tgctaaaggt gcaaacccct tttttttatt tttaagaaaa aaatgaacta
    79381 aattcaattc aattgattta aaattgattt tattttgctt ttaggtaaat caattgttaa
    79441 gtgcttttct atttcttttc taaaatgccc aatatccgtt ttacatcttc tatgcgaaaa
    79501 tgctcaattt tcataaggtc ttcttgactg ttattcaaaa ggtcgaataa tgtatgtata
    79561 ttggactttt tgagacaatt atagatcctg ggagacaatt ctgattggtc aataaaaatg
    79621 gatttccatg ctatttcttt tttctttttc tttagtttag caaccctatc gtgaaaagta
    79681 aaatagggta aagaaacctt gtattgatcg ttctctaaat gtaagttttc ttctgccgac
    79741 tggagaaagg gaataaataa atcaatcaaa ttccgggagg cttcatgaag tgcttcttta
    79801 ggagttaaac ctccatttgt ccatatttct agaaaaagga tctcttgttt ttcatttcca
    79861 tttccataag aatgaatact atgattcgcg tttcgaacag gcatgaatat agcatctata
    79921 ggataacttc cgtcttgaaa gttatttggt gtttttatat tatatcctcg attcctttca
    79981 atttgtaatc caatacaaaa atcagttggt tccgttaggt tagctatatg ctgcgtatta
    80041 tcaacgattt ccacagaagg tggtaagagg atgtcttgag cagttacata tccaggacct
    80101 ttgacacaaa taagcgcgtc acgagttcca tatagattac ttctcaatac aatttctttc
    80161 aaattcatta aaatttcatg taccgattct tgaataccta ctatggtaga atattcatgc
    80221 gggattttct cagattttgc gcgtgtaata catgttcctt cgatttctcc aagcaaagct
    80281 cttcgcatcg caatgcctat tgtgtcggct tgacctttca taagtggaga cagaataaag
    80341 cgtccataat aaagacgctt actgtctgct cttgattcaa cacatttcca ctgtagtgtc
    80401 cgagtagata cttttaattt ctctcgaacc atagtaatat tatttgtcag atttttgagt
    80461 catttatttc tcttgaaatt tcttcaatgt ttatttctac actcgccttt ttttaggggg
    80521 tctgcagcca ttatgtggca taggggttac atcccttacg aaacttaaaa gtataccact
    80581 tcgacgaata gcgcgtaatg ctgcatctct tccgagaccc ggacctttta tcatgacttc
    80641 tgctcgttgc ataccttgat ctgttactgc tcgaatagca tttcctgctg cggtttgagc
    80701 agcaaaaggt gtccctcttc ttgtacccct gaatccgcaa gtaccggcgg aggaccaaga
    80761 aataacccga ccccgtacat ctgtaactgt cacaatggtg ttgttgaaac ttgcttgaac
    80821 atgaataacg ccctttggta ttcgccgtgc acttttacgt gaacccacac gtccagtcct
    80881 acgtgaaccg cttcttggta tagattttgc catattttat tatttccgaa atataagtca
    80941 gagatatatg gatatatcca tttcatgtca aaacagatct tttattttga tttgttcgtc
    81001 ggttccttta gagagtccct tttcgaaaga ttatccttgt ctttgtttat gtctcgggtt
    81061 ggaacaaatt actataatgc gtccccttct acggatcagt cggcattttt cacaaatttt
    81121 acgaacggag gctcttattt tcataattgt tattccttaa ctgaatttcg aatctacttt
    81181 actgattgga agaaaataag tttcttgaaa tttttgaacc gtgaattgga tcctcatgaa
    81241 aggaatcttg aaaaaccacc gaaccattcg aatctttgtt gtggggtcta taaattctgc
    81301 gccccccccc ccccgtttga atcataacga cttacttaaa ctttgattct atctcctggt
    81361 agtatatgta taaaagagtg tcggatcctt cctgaaacag aacttagaat ctgacttcat
    81421 tatttaaacg aaccctgaac ataccatcgt gaagtgattc agtaattaaa ccctcatgaa
    81481 tccatttttc ttcttttatt ccagacaaac cctccttgaa gtatgaacta atggcgtgat
    81541 attagacaac ttggcttttt tattcgtttt tttcacaaac aggaagttac agatacaatt
    81601 cggatagcag aaaatttacc atatatagca caaaatttct ccgccgattc cttctagccg
    81661 agctgctcgg tctgtcatta taccccgaga agtagagaga attacaatcc ccatcccgtc
    81721 taaaattcta ggaattcgtt gatagttaga atagattcgg agaccaggtc gacttattcg
    81781 ttttaaattt aaaagagttc tatatggtcc tttcctattc cttctatgtc gtagggttaa
    81841 aaccaaaaaa tatttgttat tttctacaag tttccttacg ttttcgagaa aaccctcttg
    81901 gaaaagtatt ttaacaatgt tttgggtcat gttagtagat gctattcgaa ccgttccctt
    81961 tcgatccatg tcagcatttc gtatagaagt tattatgtca gcaatagtgt ccttacccat
    82021 gataaactaa aattattgtt gcttccgaat ttggatataa tcagcatgtt ctttttttat
    82081 aaaaattatt aaagaaaatt cttaaaagta tatgcgtgag acataatcta ctaatttatc
    82141 tattttattt aaatactatc actatctcac ggtctcatat tataatacct caggtgctaa
    82201 tgaaactatt ttagtaaaat ttaactgtct caattcccgg gcgatcgcgc caaaaacgcg
    82261 ggttcctttt ggatttcctt cttgatcaat gacaactgca gcattgtcat catatcgtat
    82321 tattataccg ttatcgcgtt tgagttcttt acaagtacgt acaattacag ctctgatcac
    82381 ttctgatctt tctagaggcg tatttggtac tgcttctttt atcacagcaa caataacatc
    82441 accaatatga gcatatcggc gattactagc tcctattatt cgaatacaca tcaattctcg
    82501 tgccccgcta ttgtctgcta cattcaaatg ggtttgaggt tgaatcatat catttttttt
    82561 ttatccgttt ttttaatgta aaataaagca aaggacgaag taaaaaaaaa aaaagaaaga
    82621 aaaccctgca attgtttttt tatacacaag acttctttcc tttggttcta catttctatc
    82681 cagaaataat gaattgagtt cttataggca ttttggacgc cgctattgaa atagcctttc
    82741 gagctatatt ttcggctact ccacccattt cataaagtat tctacccggt ttaacaacag
    82801 ctacccaata ttctggggat cctttccctg aacccatacg ggtttccgtg ggtcttactg
    82861 taactggttt gtctggaaat atacgtaccc atatttttcc gccacggcgt acatttcgtg
    82921 tcattgctcg gcgccctgct tcgatttgtc tagatgtaat ccaagcgggt tcaagtgctt
    82981 gaagagcata tctaccgaaa caaatatgat tacctcgata agatattcct ttcattcttc
    83041 ctctatgttg tttacggaat cttgttcttt ttgggttata gttgatggtt ctttttcaat
    83101 tccatctcta ctacagaact ggacatgaga gtttcttctc atccagctcc tcgcgaatga
    83161 cacgactaaa acagatttta tgaagatata catgtgttta atgaataata tgctgaatca
    83221 taggattctt tgaaattgca tctaattaat caattcgtta atctattcga aatttgtcta
    83281 gcgtgtttag atattattta attaaacatg tattctattt ctagataatg tcaatgtctt
    83341 tttttataac gttatcgtta taaaaacatc tttcttttgt ttttcctttt atcatatggg
    83401 atcgacaaaa atgtatcaat ctaataaaaa aaaaactttc gcgggcgaat atttactctt
    83461 tccatatcta ttttagttat agggttcgtt catgacctct caaaataaaa gaataaaaga
    83521 ggaggtccct ggtttgttcc gccatcccac ccaatgaatc attaagattc attttcaata
    83581 gaatcttctg cattcacggg ttatatcgtt cccattgctt ctcgattaat ggttaggtct
    83641 gaattttccg gcggagtcct tttttcttaa gtcaattttc tcagtcttta ttggctcgag
    83701 gctcttgatt tttttgttct ataagcggat tcatctaatt atgcatgaat cattattgaa
    83761 tttatgcttt attacactgc gttttatgag atgactcatc gaccttccat attggaatca
    83821 tatatcattg atatttccgt tctctctttc tctcatcctt ccacttatcc gcatactttt
    83881 tttctatttt gctttccgac ttagaacttc acaactcata atccgattgg tttttttatc
    83941 tttatgcaaa aaaagatttc agttgctaca acgatatgtc caatatatta tatctttatc
    84001 ttgactggtt ctttggatcc agataatgcg aagcaatgag ttggttatta gtgctatagt
    84061 tattagttca tactctgggc cctggtccgt ttttttgaat cctagcccta aaaaaaccaa
    84121 cgagtcacac actaagcata gcaattatat aaaatgatca atcgaatttt tattgaaccc
    84181 tctagaattg cagaattgct cttttttttt gttttgcttg aacataaaaa gaataaaagg
    84241 gtttttcttt ttttgtccat tacttggtat aatgtaaaaa cacgtaaagt cttattattc
    84301 ttcgtctaca aatatccaaa ttttgattcc taataccccg tatatagttc gaactgtata
    84361 ggaacaataa tcaattttag ctccaatggt ttgtagagga accctacctt ctctgatcca
    84421 ttcgacgcgt gcaatttctt ttccgtcgat acgtcccgca atttgtactt gaattccttt
    84481 tgtattcgcc agctcggtta attcaatagc ttttttcatt gctttgcgaa aagaaactct
    84541 attctttaat tggccagcta taaattctgc aagaatatta gggtgtccat aaggatttgc
    84601 aattcgtgta atagcaatgt ttagttttcg gttcgcacaa tgaagttctt tttgtacatt
    84661 catctgcaat tcttcgactc tccgcggtct attttctatt aagaattttt ggaatcctat
    84721 ataaattatg acttgaatta gatcgattct tttttgaatc tctatccgtg caattccctc
    84781 aacgccaaca ccggaggata ttctcatatt tttttgtaca taattcttaa tacagtttcg
    84841 tattttttga tcttcttgta gaccttccga ataatttttt ggctgtgcaa accaaagaga
    84901 atgatgactt tgtgttgtac caagtcggaa cccaagtgga tttatttttt gtcccataat
    84961 cccccactac tatatgtatc atgacatgtc agatttttgt tctttttttt agttatcaat
    85021 ccagattttt ttgagtacac catatattct tcaaattctt tttctttata taaggatata
    85081 tctttcaaaa caatagttat atgacaggtc ggtcttttta tcagataact gcgccctcga
    85141 gctcgaggtt ttaatctttt cacagcagta ccctcgttta cttcggcttt actaatgact
    85201 aaatttgctt cgttcaaact catattgtga ctagcatttg ctgctgcaga ataaaccaat
    85261 ttaaaaatgg gataacacgc tcgataaggc atcagttcta gtatcataag gctttcctcg
    85321 taagaacgcc tacgaatctg atcgattccc cttcgggctt tgtgagcaga catacatata
    85381 tgttgaccta aagcgtatac ttctgtagat aggttcttct ttctcttctt tatcataagg
    85441 ttcacctctt accaatgaat ctatattcac tttattaacg acgggatcta ttatcatttt
    85501 ttgcatgtcc acggaaattt atagtcggcg caaattcccc caatttatgt cctaccatac
    85561 gatctgttat ataaataggc aaatgttcct ttccattatg tatagcgata gtatggccaa
    85621 ccattgtggg tataatggta gatgcccggg accaggttat tattatttct ttttccgctt
    85681 ttgtattaag tttatcgatt tttcttaata aatgattcgc tacaaaaggg ttttttttta
    85741 gtgaacgtgt cacagtgaat taactcctat ttttttcttt tgtaaattgt aaaaataatt
    85801 tggattttct ctcctattta ctacggcggc gaagaatcaa attatcacta tatttattcc
    85861 tttttctact tcttcttcca agtgcaggat aaccccaagg ggttgcgggt ctttttctac
    85921 caattggagc ccttccttca ccacccccat gggggtggtc tacagggttc ataactactc
    85981 ctcttactac aggacgctta cctagccaac atttcgatcc ggctctaccc aaacttttct
    86041 ggttcacccc aacattccct acttgtccga ctgttgctga gcagtttttg gatatcaaac
    86101 ggacctcccc agagggtaat tttaatgcgg ccgatttacc ctcttttgca atcagtttcg
    86161 ctacagcacc cgcagctcta gctaattgtc caccctttcc aagtgtgatt tctatgttat
    86221 gtatggctgt gcctaagggc atatcggttg aagtagattc gtctttttga tcaatcaaaa
    86281 ccccttccca aactgtacaa gcttcttcca aagcatacgg ctttctggat gtagatgatg
    86341 atatctatac agatggatct tatatatatc atataatgaa gtaccacatg taccacatga
    86401 gtggatatat agaatccaaa tctgccgaat cactcatgtt ctgatcttct acatcctagg
    86461 tcttcctgtt ccgtcatctg gcttatgttc ttcatgtagc attcagaccg aatgactcta
    86521 tgaaattacg tcgatacttc cacatattat gggtaacgta ggagacgtct ctatttttcc
    86581 cccgggaaat ctttagaatt accactgctt agctttcaat tcgcctctga ccatcaaatc
    86641 aaatgtgaat aacccgtctt cctctctttg aaacaagggg cgcttctggt tctgtcggcg
    86701 cttgaaacaa ttttgtcttc tccatattac tatatctcta gagtcaataa ttttatatga
    86761 ggaactactg aactcaatca cttgctgccg ttactcttca gttttctgtt gaggtctatc
    86821 ctgtagaggt actcgaattg gatcagtgat cgatttctag gtttcgtcgt aaacctaatt
    86881 ggttacttcc aattacgtaa atcaatagtt caaaccgcac tcaaaggtag ggcatttccc
    86941 atttttatag gaacttctgt accagaaaca atggtatctc caattatagc ccctctggga
    87001 tgtaaaatat atctcttctc accatcccca tagtgtatga gacaaatgta tgcatttcga
    87061 ttagggtcgt attctatggt tacgattcta ccatatatgt ctttttcatt ccgtctaaaa
    87121 tcgattttac ggtatagacg cttatgacct ccccctctat gccctgcggt aatgattcct
    87181 ctggcattac gacctttacc acaacgatgc tgtccataga tcaaattatt tcgtggattg
    87241 gatttcactt gactgtctac ggctccattg cgtgtgctcg gggtagaagt tttgtataaa
    87301 tgtatcgcca tgctcttaag tattttgatt taagttcttt tctttctaag aggtggaata
    87361 gaataacccg gttgaagcgt aatgatcata cgtctgtaat gcattgtatg tcccataatg
    87421 ggtcccattc ttctaccctt tcgggggagt tgatgactat tcatagctat taccttgaca
    87481 ccaaagaaga gttcgaccca atgctttatt tctgtcctag ttgatcctga ttcgacatta
    87541 gaagtatatt gatttttccc caataaccga atacttttgt ctgtaaatac tgcatatttg
    87601 attccatcca taaatctatt ttcttcccta tgagttcgag tctcaataag aatgctagtt
    87661 cttactgttc atatgttatg atatgaatat accacaccaa ttcgttatgt atagatgatg
    87721 agattccatt gatacagagc caattccaat agacttattg gagggtccca ttggcgtgca
    87781 tccagtagga attgaaccta cgaattcgcc aattatgagt tgggcgcttt aaccattcag
    87841 ccatggatgc ttagtgggga tcctcgtaca tggtgaataa ccaaattcca attgaaatga
    87901 aatctttagg ataaatcaat gcaatttagg aggaatcaat gaaaggacat caattcaaat
    87961 cctggatttt cgaattgaga gagatattga gagaggtcaa gaattctcac tatttcttag
    88021 attcatggac ccaattcaat tcagtgggat ctttcattca catttttttc caccaagaac
    88081 gttttataaa actcttggac ccacgaattt ggagtatcct actttcacgc aattcacagg
    88141 gttcaacaag caatcgatat ttcacgatca agggtgtagt actatttgta gtagcgatcc
    88201 ttatatatcg tattaacaat cgaaatatgg tcgcaagaaa aaatctctat ttgacggggc
    88261 ttcttcctat acctatgaat tccattggac ccagaaatga tacattggaa gaatcttttg
    88321 ggtcttccaa tatcaatagg ttgattgttt cgctcctgga tcttccaaaa ggaaaaaaga
    88381 tctcagagag ctttttcctg gatccgaaag agagtacttg ggttctccca ataactaaaa
    88441 agtgtatcat gcctgaatct aactggggtt cgcggtggtg gaggaactgg ctcggaaaaa
    88501 agagggattc tggttgtaag atatctaatg aaaccatcgc tggaattgag atctcattca
    88561 aagagaaaga tatcaaatat ctggagtttc cttttgtata ttatatggat gatccgatcc
    88621 gcaaggacca tggttgggaa ttgtttgatc gtctttctcc gagtaagagg cgaaacagaa
    88681 tcaacttgaa ttcgggacag ctattcgaaa tcttagtgaa agactcgatt tgttatctca
    88741 tgtttgcttt tcgtgaaaaa ataccaattg aagtggaggg tttcttcaaa caacaaggag
    88801 ctgggtcagc tattcaatca aatgatattg agcgttttgc ccatctcttc tcgagaaaca
    88861 agtgggctat ttctttgcaa aattgtgctc aatttcatat gtggcaattc cgccaagatc
    88921 tcttcgttag ttgggggaag aatccgcacg aatcggattt tttgaggaag atatcgagag
    88981 agaattggat ttgcttagac aatgtgtggt tggtaaacaa ggatcgattt tttagcaagg
    89041 tacggaatgt atcgtcaaat attcaatatg attccacaag atctagtttc gttcaagtaa
    89101 cggattctag ccaattgaaa ggatcttctg atcaatccag agatcatttc gattcattta
    89161 gtaatgagga ttcggaatat cacacattga tcaatcaaag agagattcaa caactaaaag
    89221 aaagatcgat tctttgggat ccttcctttc ttcaaacgga acgaacagag atagaatcag
    89281 accgattccc taaatgcctt tctggatatt cctcaatgtc ccggctattc acggaacgtg
    89341 aaaggcagat gaataagcat ctgcttccgg aagaaatcga agaatttctt gggaatccta
    89401 caagatccat tcgttctttt ttctctgaca gatggtcaga acttcatctg ggttcgaatc
    89461 ctactgagag gtccactaga gatcagaaat tgttgaagaa agaacaagat gtttcttttg
    89521 tcccttccag gcgatcggaa aataaagaaa tagttaatat attcaagata attacgtatt
    89581 tacaaaatac cgtctcaatt catcctattt catcagatcc gggatgtgat atggttccga
    89641 aggatgaact ggatatggaa agttccaata agatttcatt cttaaacaaa aatcatttat
    89701 ttcatctatt ccatgaccgg aacagggggg aatacacgtt acaccacgat tttgaatcag
    89761 aagagagatt tcaagaaatg gcagatctat tcactctatc aataaccgag ccggatctgg
    89821 tgtatcataa gggattttcc ttttctattg attcctacgg attggatcaa aaactattct
    89881 tgaatgaggt attcaactcc agggatgaat cgaaaaagaa atctttattg gttctacctc
    89941 ctatttttta tgaagagaat gaatcttttt atcgaaggat cagaaaaaaa tgggtccgga
    90001 tctcctgcgg gaatgatttg gaagatcaaa aaccaaaaat agtggtattt gctagcaaca
    90061 acataatgga ggcagtcaat caatatagat tgatccgaaa tcggattcaa atccaatata
    90121 gcacctatgg gtacataaga aatggattga atcgattctt tttaatgaat agatccgatc
    90181 gcaacttcga atatggaatt caaagggatc aaataggaaa tgatactctg aatcatagaa
    90241 ctataatgaa atatacgatc aaccaacatt tatcgaattt gaaaaagagt cagaagaaat
    90301 ggttcgatcc tcttattttg atttctcgaa ccgagagatt catgaatcgg gatcctaatg
    90361 catatagata caaatggtcc aatgggagca agaatttcca ggagcatttg gaacattccg
    90421 tttctgagca gaagagccat tttcaagtag tgttcgatcg attacgtatt aatcaatatt
    90481 cgattgattg gtctgaggtt atcgacaaaa aagatttgtc taagtcactt cgtttctttt
    90541 tgtccaagtt ccttctcttt ttgtccaagt tgcttttctt tttgtctaac tcacttcctt
    90601 ttttctttgt gagtttcggg aatatcccca ttcataggtc tgagatccac atctatgaat
    90661 tgaaaggtcc gaatgatcaa ctctgcaatc agttgttaga atcaataggt cttcaaatcg
    90721 ttcatttgaa aaaattgaaa cccttcttat tggatgatca taatacttcc caaaaatcga
    90781 aattcttgat caatggaggg ataatatcac catttttgtt caataagata ccaaagtgga
    90841 tgattgactc attccatact agaaataatc gcaggaaatc ttttgataac acggatttct
    90901 atttctcaat gatatccgac gatcaagaca attggctgaa tcctgtgaaa ccatttcata
    90961 gaagttcatt gatatcttct ttttataaag caaatcgact tcgattcttg aataatccac
    91021 aacgcttccg cttctattgt aacaaaagat tcccctttta tgtggaaaag gcccgtatca
    91081 aaaattatga ttttacgtat ggacaattcc tccatatctt gttcattcgc aacaaaatat
    91141 tttctttgtg cggcggtaaa aaaaaacatg cttttttgga gagagatact atttcaccaa
    91201 tcgagtcaca ggtatctaac atattcatac ctaacgattt tccacaaagt ggtgacgaaa
    91261 ggtataactt gtacaaatct ttccattttc caattcgatc cgatctatta gttcgtagag
    91321 ctatttactc gatcgcagcc atttctggaa cacctctaac agagggacaa atagtccatt
    91381 ttgaaagaac ttattgtcaa cctctttcag atatgaatct atctgattca gaagagaaga
    91441 acttgcctca gtatctcaat ttcaattcaa acatgggttt gattcacact ccatgttctg
    91501 agaaatattt accatccgaa aagaggaaaa aacggagtct ttgtctaaag aaatgcgttg
    91561 agaaagggca gatgtataga acctttcaac gagacagtgc tttttcaact ctctcaaaat
    91621 ggaatcgatt ccaaacatat atgccatggt tccttacttc gacagggtac aaatatctaa
    91681 atttgatatt tttagatact ttttcagacc tattgccggt actaagtagc agtcaaaaat
    91741 ttgtatccat ttttcatgat attatgcatg gatcagatat atcatggcga attcttcaga
    91801 aaaaattgtg tcttccacaa tggaatctga taagtgagat ttcgagtaag tgtttacata
    91861 atcttcttct gtccgaagaa atgattcatc gaaataatga gtcaccattg atatcgacac
    91921 atctgagatc gccaaatgtt cgggagttcc tctattcaat ccttttcctt cttcttgttg
    91981 ctggatatct cgttcgtaca catcttctct ttgtttcccg agcctatggt gagttacaga
    92041 cagagttcga aaaggtcaaa tctttgatga ttccatcata catgattgag ttgcgaaaac
    92101 ttctggatag gtatcccaca tctgaacgga attctttctg gttaaagaat ctttttctag
    92161 ttgctctgga acaattagga gattctctag aagaaatacg gggttctgct tttggcggca
    92221 acatgctatg gggtggtggt cccgctgatg gggttaaatc aatacgttct aagacgaaag
    92281 atttgaatat caatctcatc gatatcatcg atctcataag tctcatacca aatcccatca
    92341 atcgaatcac tttttcgaga aatacgagac atctaagtca tacaagtaaa gagatccatt
    92401 cattgataag aaaaagaaaa aaggtgaacg gtgattggat tgatgataaa atagaatcct
    92461 gggtcgcgaa cggtgattcg attgatgata aagaaagaga attcttggtt cagttctcca
    92521 ccttaacgac agaaaaaagg attgatcaaa ttctattgag tctgactcat agtgatcatt
    92581 tatcaaagaa tgactctggt tatcaaatga ttgaacagcc gggaacaatt tacttacgat
    92641 acttagttga cattcataaa aagcatttaa tgaattatga gttcaattca ccctgtttag
    92701 cagaaagacg gatattcctt gctcattatc agacaatcac ttattcacaa acttcgtgtg
    92761 gggctaatag ttttcatttc ccatctcatg gaaaaccctt ttcgctccgc ctagccctat
    92821 ccccctctag gggtatttta gtgataggtt ctataggaac cgggcgctcc catttggtca
    92881 aatacctagc gacaaactcc tatgttcctt tcattacagt atttctgaac aagttcctgg
    92941 ataccaagcc taaaggtttt cttattgatg atatcgatat tgatgatagt gacgatattg
    93001 atgctagtga cgatatcgat cgtgaccttg atacggagct ggagcttcta actatgatga
    93061 atgcgctaac tatcgatatg atgtcggaaa taggccgatt ttatatcacc cttcaattcg
    93121 aattagcaaa agcaatgtct ccttgcataa tatggattcc aaacattcat gatttggatg
    93181 tgaatgagtc gaatgactta tccctcggtc tattagtgaa ctatctctcc agggattgtg
    93241 aaagatgttc cactagaaat attcttgtta ttgcttcgac tcatattccc caaaaagtgg
    93301 atcccgctct aatagccccg aataaattaa atacatgcat taagatacga aggcttctta
    93361 ttccacaaca acgaaagcac ttttgcactc tttcatatac taggggattt cacttggaaa
    93421 agaaaatgtt ccatactaag ggattcgggt ccataaccat gggttccaat gcacgagatc
    93481 ttgtagcact taccaatgag gccctatcga ttagtattac acagaagaaa tcaattatag
    93541 acactaatac aattcgatcc gctcttcata gacaaacttg ggatttgcga tcccaggtaa
    93601 gatcggttca ggatcatggg atccttttct atcagatagg aagggctgtt gcacaaaatg
    93661 tacttctaag taattgcccc atagatcctc tatctatcta tatgaagaag aaatcatgta
    93721 acgaagggga ttcttatttg tacaaatggt acttcgaact tggaacgagc atgaagaaat
    93781 taacgatact tctttatctt ttgagttgtt ctgccggatc ggtcgctcaa gacctttggt
    93841 ctatacccgg acccgatgaa aaaaacggga tcacttcttc tggactcgtt gagaatgatt
    93901 ctgatctagt tcatggccta ttagaagtag aaggcgctct ggtgggatcc tcacggacag
    93961 aaaaagattg cagtcggttt gataatgatc gagtgacatt gcttcttcgg cccgaaccaa
    94021 ggaatccctt agatatgatg caaaatggat cttgttctat cgttgatcag agatttctct
    94081 atgaaaaata cgaatcggag tttgaagaag gggaaggaga aggagtcctc gacccgcaac
    94141 agatagagga ggatttattc aatcacatag tctgggctcc tagaatatgg cgcccctggg
    94201 gctttctatt tgattgtatc gaaaggccca attcatttgg atttccctat cgggcggggt
    94261 catttcgggg caagcggatc atttatgatg aaaaggatga gcttcaagag aatgattcgg
    94321 agttcttgca gagtagaacc atgcagtacc agacacgaga tagatcttcc aaagaacaag
    94381 gcttttttcg aataagccaa ttcatttggg accctgcgga tccactcttt ttcctattca
    94441 aagatcagcc ccttgtctct gtgttttcac atcgagaatt ctttgcagat gaagagatgt
    94501 caaaggggct tcttacttcc gaaacagatc ctcctacatc tatatctaaa cgctggttta
    94561 tcaagaatac gcaagaaaag cacttcgaat tgttgattca tcgccagaga tggcttagaa
    94621 ccaatagttc attatctaat ggatttttcc gttctaatac tccatccgag agttatcagt
    94681 atttatcaaa tctgttccta tctaacggaa cgctattgga tcaaatgaca aagacattgt
    94741 tgagaaaaag atggcttttc ccggatgaaa tgaaaattgg attcatgtaa caggagaaag
    94801 gtttcccatt acttagccgg aaagatatgc ggccatgaaa tagggattaa gtggaacata
    94861 attgactggg tggtagagtc gtggaaacac cagtttcttc catattttgg accttagctc
    94921 catggaacaa tatgctactg ctgaaacata gaagaattga aatcttagat caaaacacta
    94981 tgtatggatg gtatgaactg cttaaacaag aattcttgaa cagcgaacca ccagagctat
    95041 tactaaaaac ggactatgta atgtacttta tctgctgggt tacaggcggg cattttacca
    95101 gaggtttata ttgtatcaat ctacccttgt gtgattcctg ttgaagcata tactcggggg
    95161 gtgggtgcag ggcggacgat ttcaaagcgg actccccatt cattagatag agaagatccc
    95221 caagatttcg cgatccgctg ccgaacttat tccaattcca agatctcgga tcgaatcggt
    95281 atatcaatac cgattcgatc cgagatctct tattgaattg ctcattcaat gagcattctc
    95341 aatattatgc cttgaagagg actcgaacct ccacgctctt tagcacgaga ttttgagtct
    95401 cgcgtgtcta ccatttcacc accaaggcat cttgaaagtg aatcgtattc catgaagatg
    95461 atatctatct agtgtgatgt atggaatata tgacaaaggt ggagtgttgg agtatttcta
    95521 ttgatcggtc atgtcatata ggccccaatc ggacatccaa ttgcttcgat ttgaattatc
    95581 cggaggatgc cttatatatt atctatatta atattatatc aaaaagatgg acaatcaaac
    95641 cgatttctcg attcaataga agcccaaaga ggtgaataag gtcccaaata acgagagata
    95701 tggaaaaagc aggtccgatt acgcctattc ctaatcctaa atggaatgta acgacgtagg
    95761 gatccatatg gaaacatagt atctatttag atacgctcga atgacccctt ctcataatga
    95821 gaatcctatt ccggtctggt ccggtatgga atgaacttat aatcatggaa tcgactcgat
    95881 catcagatta tagattataa gttcataacc ctagcccatt cccattttgg gcggaacaga
    95941 tctactaatt ctttgattcc agttagtaag agggatcttg aactaagaaa tcgattctag
    96001 aagctaacta gaagctaaaa aagggtatcc tgagcaattg caataatcgg gttcattgat
    96061 attcctggta tagtagatgc tatcacacat acaatcatac tcaattcgat ggaattgttt
    96121 gatcttaaag gggatcttct ataatttcgc acgtgagggg ttatttcttg gtttcgtcca
    96181 gtcattaata acttgattat ttttagataa tagtagatag aaacaacgct cgtaaggagt
    96241 cctattgaaa ccaagaaata taggcctgcc tgccatccac accagaataa atagagtttt
    96301 ccgaaaaaac ctgctagtgg aggaagacct cctagggata agagacatag agctaaagag
    96361 agagccaaaa aaggatcttt tgtgtataat cccgcataat ctcgaatgtt atcagttccg
    96421 gtacgtagac caaatgatac aatgcaagca aaagttccta gattcatgga gatatagaac
    96481 agcatataag ttatcatgct cgcatatcca ccatttgagt ctccaacaat tattccaata
    96541 attacatatc cgatttgacc tatggacgaa tatgcaagca tacgtttcat acttgtttga
    96601 gtaatagcaa tgagattccc caatatcatg ctaagaatag ctaggatttc cagaagaaga
    96661 tgccattcgt ttgatgagaa ataaaaagga atatcgaaaa ttcgagtggc tgaagctgaa
    96721 gcagctactt tcgaagtaac agaaagaaaa gcaacgactg gagtgggaga gtcagagtcg
    96781 aaaagaggat tcctcacttc tttctctcat tcaaaaccgt gcatgagact ttcatctcgc
    96841 acggctccta agtgataaaa gtaaagaaga actcatcttc tttctttttt gattaccttc
    96901 ctcgcgtatg tataagatcg aatccattcg atttcgaaaa aggattacta atccttaact
    96961 tttcgaggaa tccttcatca gtggttgtga atgactgatt tttctcaatc ttttcgacct
    97021 tggttccgta ggagcaagtc agaaagattg agaaatagaa ccatctgatt tgattcgttc
    97081 tcaatagcca tgagatgatc atcttagggt gatccttttg tcgacggatg ctcctattac
    97141 actcgtagtc tctgaaggat gagaaccaac tctgtagcat ctacatcgag aattcaagta
    97201 ttgtatacgt cattagtccg atcctttgta ggaactaccc gtaataacga acttgcaaaa
    97261 tggatctgtt tatcataaag agatttgttg ttcctgaccc tgcttcacct taattgttat
    97321 ttgaacaagt ataaagttat gtcttggtcc gagtggggat agcatttctc ttctgcatgt
    97381 ccatgaagtt ttgaaaaatc caaacatctc agagatatat agagaggtag gaatttttcg
    97441 aacgaaccgc actccttcgt atacgtcagg agtccattga tgagaagggg ctggggaaag
    97501 cttgaaccca attcctacag tgatgaatat aagcgcaatt gaaattcctg gggagttata
    97561 catttgtgta ttgataagac cattcactat ttcttgaagc tcgatctctc ccccggatga
    97621 accatatagc caagagaaac catgaaccag aatagaagag cttgccccac ccatgagtaa
    97681 atatttcata gtagcctcat tagaccgtac gtctttcttg gtatatccag ataataggta
    97741 ggagcataaa ctgaaacatt ctggagctac aaagatagtt attaaatcgt tagcaccgca
    97801 taaaaacatt cctcctagag tagctgttaa tatgaataac agaaactccg ttatagccat
    97861 ttctgtacat tcaatgtact ccacggatag aggaatacat agagttgaac atagtaaaat
    97921 aagaaattga aagatttcgt tgaaattgtt cgtttggaaa tttcccgaaa agctaatcat
    97981 aggttcttct ctccatcgga acaatagggc cgttatgctc attactaaac ttgttgaaga
    98041 gatgaaatag aaccaaggta tatctttttg atcagaggtt gaatcgatca tcagaagaat
    98101 aattaggcca aaaattagga tacattctgg gaaaataaaa cttccatcga agagaagaaa
    98161 atgaaaggct ttcataaaaa ttctcgtaga atcgagaatg aagttttcat tctgtacatg
    98221 ccagatcatg aattagtaac tgcatccaat ctccaaaaaa atcccaattg tttcgaactt
    98281 tctatttttg gaatggaata tttacggaat ctccatgaat aggatcaaac cttattccat
    98341 ggtatttaca tgagattcct ctttcttatt cttaagcaag tccccgagag ggcttagttg
    98401 atccatgatt tctgtttcat ctttcgtttc cttttcgttt gtttcgagaa atatatcgat
    98461 caattccgat tctttctttt tcttttttct attgattctt ttccgatcga gatgtatgga
    98521 tccatggatc tatgtgtcta tatagaccct gttcatggat taacgaaaat gtgcaaaagc
    98581 tctatttgcc tctgccattc tatgagtctc ttcctttttg cgtatggcat cgccactccc
    98641 tttggcagca tccactaatt cggaacttaa tttgaaagtc atatttcgac ccggacgttt
    98701 tcgggatgcc cctaataacc aacgaacggc aagtgctttt ccttgtgcgg atcctatttc
    98761 aatgggaact tgatgagtcg atccgcctac acgtcttgct tttactgcta tatcgggagt
    98821 tactccacgt attgcttgac gtaaaacgga tagtggattt ttttctgtct tttgttgaat
    98881 ctttttcaag gctcgataga taatttgata agccaatgat ttttttccgt gtttcagaat
    98941 acggttaacc aacatgttaa ctaatcgatt acgataaatt ggatcggatt ttgcagtttt
    99001 ttcttctgta gtacctcgac gtgacatgag cgcgaaaggg gttcaagaat cagttttctt
    99061 tttataaggg ctaaaatcat ttattttggc tttttgaccc catattgtag ggtggatctc
    99121 gaaagatatg aaagatctcc ctccaagccg tacatacgac tttcatcgaa tacggctttc
    99181 cacagaattc catactcgat ctcatagata catatggaat tctgtttact cactttaaat
    99241 tgagtatccg tttccccccc ctttcctgct aggattggaa atcctgtatt ttacatatcc
    99301 atacgattga gtccttgggt ttccgaaata gtgtaaatag tgtaaaaaga agtgcttcga
    99361 atcattgcta tttgacccgg acctgttcta aaaaagtcga gacatttcga attgtttgtt
    99421 gacacggaca aagtcaggga aaacttctga aattatttca atattggacc ttggacatat
    99481 aatagttccg aatcgaatct ctttagaaag aagatctttt gtctcacggt agcctgctcc
    99541 agtcccctta cgaaactttc gttattgggt tagccataca cttcacatgt ttctagcgat
    99601 tcacatggca tcatcaaatg atacaagtct tggataagaa tctacaacgc actagaacgc
    99661 ccttgttgac gatcctttac tccgacagca tctagggttc ctcgaacaat gtgatatctc
    99721 acaccgggta aatctttaac cctcccccct cttactaaga ctacagaatg ttcttgtgaa
    99781 ttatggccaa taccaggtat ataagcagtg atttcaaacc cagaggttaa tcgtactctg
    99841 gcaactttac gtaaggcaga gtttggtttt ttgggggtga tagtggaaaa gttgacagat
    99901 aagtcaccct tactgccact ctacagaacc gtacatgaga ttttcgcctc atacggctcc
    99961 tcgttcaatt ctttcgaagt catcgggtcc ttttcctcgt tcgataatct cctcccttct
   100021 tccactccgt cccgaagagt aactagaacc aattcagtca cgttttcatg ttccaattga
   100081 acactttcct tttttgatta ttctcaaagg agaagattat tctcttttta acaaacatct
   100141 gcggatccaa tcacacgatc ttataataag aacaagagat ctttctcgat caatcccttt
   100201 gcccctcatt cttcgagaat cagaaagatc cttttcaagt ttgaatttgt tcattttgaa
   100261 tctgggttct tctactttat ttttatttac ttatttcttt attatttttt tccctctctt
   100321 ttcttttttt atttcttttt ttgattttat tcccttccat cattccttaa gtcccatagg
   100381 tttgatccta tcgaatctga tccattttct cattgagcga agggtacgaa ataaatcgga
   100441 tttctttttc gatcaaaagt actatgtgaa atcttcggtt ttttcctctt tctctatccc
   100501 tatcccatag gtacagcatt tgaatccata gagaaccgtt tcttctgtat ctatatgaat
   100561 cgatattatt ccattccaat tccttcccga tacctcccaa ggaaaatccc gaattggatc
   100621 ccaaattgac gggttagtgt gagcttatcc atgcggttat gcactcttcg aatgggaatc
   100681 cattttctga aagatcctgg ctttcgtgct ttggtgggtc tccgagatcc tttcgacgac
   100741 ctatgttgtg ttgaagggat atctatatga tccgatcgat tgcgtaaagc ccgcggtagc
   100801 aacggaaccg gggaaagtat acataagtat acagaaaaga cagttctttt ctattctatt
   100861 agtattttga ttctattagt attagattag tattagttag ttatcccggc tcagtgagtc
   100921 ctttcttccg tgattaactg ttggcaccag tcctacattt tgtctctgtg gaccgaggag
   100981 aaagggggct cggcgggaag aggattgtac catgagagaa gcaaggaggt caacctcttt
   101041 caaatataca acatgcattc tggcaatgca atgtagttgg actttcatct tcatgcgaat
   101101 gaatcatctt ttccacggag gcaaatcttt gcctgctagg caagaggata gcaagttcaa
   101161 aattctgttt cggtagacat gtatttctat tactatgaaa ttcataaatg aagtagttaa
   101221 tcgttttgtc aatttttcgg ggtcttaaag gggcgtggaa agacataaga actcttgaat
   101281 ggaaatcgaa aagggatgga actccggttc cttcggaaat ggtaagatct ttggcgcaag
   101341 aagaaggggt ggatccgtat catcttgact tggttctgat ttcgctattt ttttaagaat
   101401 accgcttctc ctacccgtat cgaatagaac ttcttcatgt aaaacctgct tgatttagat
   101461 cgggagaatc gtacggtttt atgaaagcat gtgctatggt tcgaatccgt agtcaatcct
   101521 atttctagga gcagttgaca attgaatcca atttttccca ttccattcat ttcgtatccg
   101581 taatagtgcg aaaggaaggc ccggttccaa gttgttcaag aatagtggcg ttgagtttct
   101641 cgaccctttg ccttaggatt agtcagttct atttcttggt gggggcaggg aagggatata
   101701 actcagcggt agagtgtcac cttgacgtgg tggaagtcat cagttcgagc ctgattatcc
   101761 ctaaacccaa tatgagttgt gggtttttct attttgactt gcccccccgc cgtgatcgaa
   101821 taagaatgga taagaggctc gtgggattga cgtgaggggg tagggatggc tatatttctg
   101881 ggagcgaact ccaggcgaat atgaagcgca tggatacaag ttatgccttg gaatgaaaga
   101941 caattccgaa tcagctttgt ctacgaacaa ggaagctata agtaatgcaa ctatgaatct
   102001 catggagagt tcgatcctgg ctcaggatga acgctggcgg catgcttaac acatgcaagt
   102061 cggacgggaa gtggtgtttc cagtggcgga cgggtgagta acgcgtaaga acctgccctt
   102121 gggaggggaa caacagctgg aaacggctgc taataccccg taggctgagg agcaaaagga
   102181 ggaatccgcc cgaggagggg ctcgcgtctg attagctagt tggtgaggca atagcttacc
   102241 aaggcgatga tcagtagctg gtccgagagg atgatcagcc acactgggac tgagacacgg
   102301 cccagactcc tacgggaggc agcagtgggg aattttccgc aatgggcgaa agcctgacgg
   102361 agcaatgccg cgtggaggta gaaggcccac gggtcgtgaa cttcttttcc cggagaagaa
   102421 gcaatgacgg tatctgggga ataagcatcg gctaactctg tgccagcagc cgcggtaata
   102481 cagaggatgc aagcgttatc cggaatgatt gggcgtaaag cgtctgtagg tggcttttta
   102541 agtccgccgt caaatcccag ggctcaaccc tggacaggcg gtggaaacta ccaagctgga
   102601 gtacggtagg ggcagaggga atttccggtg gagcggtgaa atgcgtagag atcggaaaga
   102661 acaccaacgg cgaaagcact ctgctgggcc gacactgaca ctgagagacg aaagctaggg
   102721 gagcgaatgg gattagatac cccagtagtc ctagccgtaa acgatggata ctaggcgctg
   102781 cgcgtatcga cccgtgcagt gctgtagcta acgcgttaag tatcccgcct ggggagtacg
   102841 ttcgcaagaa tgaaactcaa aggaattgac gggggcccgc acaagcggtg gagcatgtgg
   102901 tttaattcga tgcaaagcga agaaccttac cagggcttga catgccgcga atcctcttga
   102961 aagagagggg tgccttcggg aacgcggaca caggtggtgc atggctgtcg tcagctcgtg
   103021 ccgtaaggtg ttgggttaag tcccgcaacg agcgcaaccc tcgtgcttag ttgccaccgt
   103081 tgagtttgga accctgagca gactgccggt gataagccgg aggaaggtga ggatgacgtc
   103141 aagtcatcat gccccttatg ccctgggcga cacacgtgct acaatggccg ggacaaaggg
   103201 tcgcgatccc gcgagggtga gctaactcca aaaacccgtc ctcagttcgg attgcaggct
   103261 gcaactcgcc tgcatgaagc cggaatcgct agtaatcgcc ggtcagccat acggcggtga
   103321 attcgttccc gggccttgta cacaccgccc gtcacactat gggagctggc catgcccgaa
   103381 gtcgttacct taaccgcaag gaggggggtg ccgaaggcag ggctagtgac tggagtgaag
   103441 tcgtaacaag gtagccgtac tggaaggtgc ggctggatca cctccttttc agggagagct
   103501 aatgcttgtt gggtattttg gtttgacacc gcttcacacc caaaaagaag cgagctacgc
   103561 ctgagttaaa cttggagatg gaagtcttct ttcgtttctc gacggtgaag taagaccaag
   103621 cccatgagct tattatccta ggtcggaaca agttgatagg atcccccttt tacgccccca
   103681 tgtccctccc gtgtggcgac atgggggcgt aaaaaggaaa gagagggatg gggtttctct
   103741 cgcttttggc atagtgggcc cccagcggga ggcccacacg ccgggctatt agctcagtgg
   103801 tagagcgcgc ccctgataat tgcgtcgttg tgcctgggct gtgagggctc tcagccacat
   103861 ggatagttca atgtgctcat cagcgcctga ccctgagatg tggatcatcc aaggcacatt
   103921 agcatggcgt acttctcctg ttcgaaccgg gggtttgaaa ccaaactcct cctcaggagg
   103981 atagatgggg cgattcaggt gagatccaat gtagatccaa ctttctattc actcgtggga
   104041 tccgggcggt ccggggggga ctaccacggc tcctctcttc tcgataatcc atacatccct
   104101 tatcagtgta tggacagcta tctctcgagc acaggtttag gttcggcctc aatgggaaaa
   104161 aaaatggagc acctaacaac gtatcttcac agaccaagaa ctacgagatc gcccctttca
   104221 tttcattctg gggtgacgga gggatcgtac cattcgagcc tttttttcat gcttttcccg
   104281 gaggtctgga gaaagctgca atcaatagga ttttcctaat cctcccttcc cgaaaggaag
   104341 aacgtcaaat tctttttcct tttcctttcc gcagggacca ggggattgga tctagccgta
   104401 agaagaatgc ttggctgata aataactcac ttcttggtct tcgaccccct cagtcactac
   104461 gaatgccccc gatcggtgca atgggatgtg tctatttatc tatctcttga ctcgaaatgg
   104521 gagcaggttt gaaaaaggat cttagagtgt ctagggttgg ccgggagggt ctcttaacgc
   104581 cttctttttt cttctcatcg gagttatttc acaaatactt gccatggtaa ggaagaaggg
   104641 gggaacaagc acacttggag agcgcagtac aacggagagt tgtatgctgc gttcgggaag
   104701 gatgaatcgc tcccgaaacg gaatctattg attctctccc aattggttgg accgtaggtg
   104761 cgatgattta cttcacgggc gaggtctctg gttcaaatcc aggatggccc agctgcgcca
   104821 aggaaaagaa tagaagaagc atctgactcc ttcatgcatg ctccacttgg ctcgggggga
   104881 tatagctcag ttggtagagc tccgctcttg caattgggtc gttgcgatta cgggttggat
   104941 gtctaattgt ccaggcggta atgatagtat cttgtacctg aaccggtggc tcactttttc
   105001 taagtaatgg ggaagaggac cgaaacatgc cactgaaaga ctctactgag acaaagatgg
   105061 gctgtcaaga atgtagaaga ggtaggatgg gcggttggtc agatctagta tggattgtac
   105121 atggacggta gttggagtcg gcggctctct tagggttccc tcatctggga tccctgggga
   105181 aggggatcaa gttggccctt gcgaacagct tgatgcacta tctcccttca accctttgag
   105241 cgaaatgcga caaaaggaag gaaaatccat ggaccgaccc catcgtctcc accccgtagg
   105301 aactacgaga tcaccccaag gatgccttcg gtatccaggg gtcgcggacc gaccatagaa
   105361 ccctgctcaa taagtggaat gcattagctg tccactctca ggttgggcag taagggccgg
   105421 agaagggcaa ttactcattc ttaaaaccag cattcttaag accaaagagt cggggcggaa
   105481 aaggggggaa agccctccgt tcctggttct cctgtagctg gatcctccgg aaccacaaga
   105541 atcctgagtt agaatgggat tccaactcag caccttttct tttgagattt tgagaagagt
   105601 tgctctttgg agagcacagt acgatgaaag ttgtaagctg tgttcggggg ggagttattg
   105661 tctatcgttg gcctctatgg tagaatcagt gggggcctga gaggcggtgg tttaccctgt
   105721 ggcggatgtc agcggttcga gtccgcttat ctccaactcg tgaacttagc cgatacaaag
   105781 aatatgatag cacccaattt ttccgattcg gcagttcgat ctatggttta tcattcatgg
   105841 acgttgataa gatccttcca tttagcagca ccttaggatg gcatagcctt aaagtaaagt
   105901 taagggcgag gttcaaacaa ggaaaggctt acggtggata cctaggcacc cagagacgag
   105961 gaagggcgta gtaagcgacg aaatgcttcg gggagttgaa aataagcgta gatccggaga
   106021 ttcccgaata ggtcaacctt tcgaactgct gctgaatcca tgggcaggca agagacaacc
   106081 tggcgaactg aaacatctta gtagccagag gaaaagaaag caaaagcgat tcccgtagta
   106141 gcggcgagcg aaatgggagc agcctaaacc gtgaaaacgg ggttgtggga gagcaataca
   106201 agcgtcgtgc tgctaggcga agcggtggag tgctgcaccc tagatggcga gagtccagta
   106261 gccgaaagca tcactagctt acgctctgac ccgagtagca tggggcacgt ggaatcccgt
   106321 gtgaatcagc aaggaccacc ttgcaaggct aaatactcct gggtgaccga tagcgaagta
   106381 gtaccgtgag ggaagggtga aaagaacccc catcggggag tgaaatagaa catgaaaccg
   106441 taagctccca agcagtggga ggagaccagg gctctgaccg cgtgcctgtt gaagaatgag
   106501 ccggcgactc ataggcagtg gcttggttaa gggaacccac cggagccgta gcgaaagcga
   106561 gtcttcatag ggcacttgtc actgcttatg gacccgaacc tgggtgatct atccatgacc
   106621 aggatgaagc ttgggtgaaa ctaagtggag gtccgaaccg actgatgttg aagaatcagc
   106681 ggatgagttg tggttagggg tgaaatgcca ctcgaaccca gagctagctg gttctccccg
   106741 aaatgcgttg aggcgcagca gttgactgga catctagggg taaagcactg tttcggtgcg
   106801 ggccgcgaga gcggtaccaa atcgaggcaa actctgaata ctagatatga cctcaaaata
   106861 acaggggtca aggtcggcca gtgagacgat gggggataag cttcatcgtc gagagggaaa
   106921 cagcccggat caccagctaa ggcccctaaa tgaccgctca gtgataaagg aggtaggggt
   106981 gcagagacag ccaggaggtt tgcctagaag cagccaccct tgaaagagtg cgtaatagct
   107041 cactgatcga gcgctcttgc gccgaagatg aacggggcta agcgatctgc cgaagctgtg
   107101 ggatgtaaaa atgcatcggt aggggagcgt tccgccttag agggaagcac ccgcgcgagc
   107161 ggcggtggac gaagcggaag cgagaatgtc ggcttgagta acgcaaacat tggtgagaat
   107221 ccaatgcccc gaaaacccaa gggttcctcc gcaaggttcg tccacggagg gtgagtcagg
   107281 gcctaagatc aggccgaaag gcgtagtcga tggacaacag gtgaatattc ctgtactacc
   107341 ccttgttggt cccgagggac ggaggaggct aggttagccg aaagatggtt atcggttcaa
   107401 ggacgcaagg tgcccctgct ttttcagggt aagaaggggt agagaaaatg ccccgagcca
   107461 atgttcgagt accaggcgct acggcgctga agtaacccat gctatactcc caggaaaagc
   107521 tcgaacgacc ttcaacaaaa gggtacctgt acccgaaacc gacacaggtg ggtaggtaga
   107581 gaatacctag gggcgcgaga caactctctc taaggaactc ggcaaaatag ccccgtaact
   107641 tcgggagaag gggtgcctcc tcacaaaggg ggtcgcagtg accaggcccg ggcgactgtt
   107701 taccaaaaac acaggtctcc gcaaagtcgt aagaccatgt atgggggctg acgcctgccc
   107761 agtgccggaa ggtcaaggaa gttggtgacc tgatgacagg ggagccggcg accgaagccc
   107821 cggtgaacgg cggccgtaac tataacggtc ctaaggtagc gaaattcctt gtcgggtaag
   107881 ttccgacccg cacgaaaggc gtaacgatct gggcactgtc tcggagagag gctcggtgaa
   107941 atagacatgt ctgtgaagat gcggactacc tgcacctgga cagaaagacc ctatgaagct
   108001 tcactgttcc ctgggattgg ctttgggctt ttcctgcgca gcttaggtgg aaggcgaaga
   108061 aggcctcctt ccgggggggc ccgagccatc agtgagatac cactctggaa gagctagaat
   108121 tctaaccttg tgtcaggacc tacgggccaa gggacagtct caggtagaca gtttctatgg
   108181 ggcgtaggcc tcccaaaagg taacggaggc gtgcaaaggt ttcctcgggc cggacggaga
   108241 ttggccctcg agtgcaaagg cagaagggag cttgactgca agacccaccc gtcgagcagg
   108301 gacgaaagtc ggccttagtg atccgacggt gccgagtgga agggccgtcg ctcaacggat
   108361 aaaagttact ctagggataa caggctgatc ttccccaaga gctcacatcg acgggaaggt
   108421 ttggcacctc gatgtcggct cttcgccacc tggggctgta gtatgttcca agggttgggc
   108481 tgttcgccca ttaaagcggt acgtgagctg ggttcagaac gtcgtgagac agttcggtcc
   108541 atatccggtg tgggcgttag agcattgaga ggacctttcc ctagtacgag aggaccggga
   108601 gggacgcacc tctggtgtac cagttatcgt gcccacggta aacgctgggt agccaagtgc
   108661 ggagcggata actgctgaaa gcatctaagt agtaagccca ccccaagatg agtgctctcc
   108721 tattccgact tccccagagc ctctggtagc acagccgaga cagcgacggg ttctctgccc
   108781 ctgcggggat ggagcgacag aagttttgag aattcaagag aaggtcacgg cgagacgagc
   108841 cgtttatcat tacgataggt gtcaagtgga agtgcagtga tgtatgcagc tgaggcatcc
   108901 taacagaccg gtagacttga accttgttcc tacatgaccc gatcaattcg atcaggcact
   108961 cgccatctat tttcattgtt caactctttg acaacatgaa aaaaccaaaa gctctgccct
   109021 ccctctctat cggatggaag ggcagaggcc tttggcgtcc cctccagtca agaattgggg
   109081 cctcacaatc actagccaat atgcttttct cgcatgcctt tcttcgttca tggttcgata
   109141 ttctggtgtc ctaggcgtag aggaaccaca ccaatccatc ccgaacttgg tggttaaact
   109201 ctactgcggt gacgatactg taggggaggt cctgcggaaa aatagctcga cgccaggatg
   109261 ataaaaagct taacacctct cgttcttatt ccctttgcaa tatgaaaaaa aaaaaaatga
   109321 aaaatgaaaa agtcgtctta ttcaaaaccc caattatgaa atcccttctc ccccacttca
   109381 cacctagtaa cgcaccgtgt tcttatagag agaaaggtgc tttcacatct cgaaatggct
   109441 gaggagagga aaggttcctt ttttttaggg tacttccggg aacagatcca gtggagacgg
   109501 ggcggggcct gtagctcaga ggattagagc acgtggctac gaaccacggt gtcgggggtt
   109561 cgaatccctc ctcgcccaca accggcccaa aagggaagga cccttccctc tgggggtagg
   109621 aaaatcatga tcgggatagc ggacccaaag ctatggaact tgggtgtggg tcttttgtcg
   109681 aaatggagta gccttacttt ttcttttttt tatttaccat tcatggtttt ttaaataaag
   109741 tatgcccggc ccgaagcaga atagcagagc aagtattagt agcatagcaa aaatgtgttc
   109801 ctcgtcatta atatgtttgc tcgcggtaat tgtggcctct cgggagaatc gattactgca
   109861 tctttgatgc acttgctagt actagtacat ctgagaattc ttaattggct aattggaaat
   109921 agcccccgga ctatggaaca aaggattatc ccggacctac accgaggtat tgacggttat
   109981 tctcaaatat cgcagaacag aatgtgatac gatgagatag aatgcaatag aaacaaagac
   110041 acagggaacg ggttacctac ttttaacggt caaagcgaac cctttcattc tgacattctg
   110101 aattctttaa ttcggaatga atcaaatctc cccaagtagg attcgaacct acgaccagtc
   110161 agttaacagc cgaccgctct accactgagc tactgaggaa cagcgggaga ttctatctca
   110221 tagagttcaa ttcccgttct caacccatga ccaatatgaa ctcgaagttt ccttcgtaac
   110281 tccccgaact tcttcgtagt ggctccgtcc catgccccgt ttcataggga accacaaagt
   110341 ggctctattt cattatattc catccatatc ccaattccat tcatttaata tccctttggt
   110401 gtcattgaca taagaattga tataagagat gtcgtttcta gtctatctgt ttctatttct
   110461 atatatggaa agttcaaaaa tcatcatata ataatccaga aattgaaata gaaaagaaaa
   110521 aagggaggtt tgtgatgatt tttcaatctt ttatactagg taatctagta tccttatgca
   110581 tgaagataat caattcggtc gttgtggtcg gactctatta tggatttctg accacattct
   110641 ccatagggcc ctcttatctc ttacttctcc gagctcgggt tatggaagaa ggaaccgaga
   110701 agaaggtatc ggcaacaact ggttttattg cgggacagct catgatgttc atatcgatct
   110761 attatgcgcc tctgcatcta gcattgggta gacctcatac aataactgtc ctagctctac
   110821 cgtatctttt gtttcatttc ttctggaaca atcacaaaca ctcttttgat tatggatcta
   110881 ctaccagaaa ttcaatgcgt aatcttagca ttcaatgtgt attcctgaat aatctcattt
   110941 ttcaattatt caaccatttc attttaccaa gttcaatgtt agccagatta gtcaacattt
   111001 atatgtttcg atgcaacaac aagatgttat ttgtaacaag tagttttgtt ggttggttaa
   111061 ttggtcacat tttattcatg aaatgggttg gattggtatt agtttggata cagcaaaaga
   111121 attctattag gtctaatgta cttattcgat ctaataagta ccttgtgtca gaattgagaa
   111181 attctatggc tcgaatctat agtattctct tatttattac ctgtatctac tatttaggca
   111241 gaataccgtc acccattttt actaagaaac tgaaagtgaa agaaacctca gaaacctcag
   111301 aaacggaaga aagggaggaa gaaacagatg tagaaataga aacaactttc gaaaggaggg
   111361 ggactaaaca ggaacaagag gtatccaccg aagaagatcc ttctccttcc ctttttttgg
   111421 aagaaaagga ggatccggat gggaatcaag aaaattcgaa gttagaaata tttaaagaaa
   111481 aagaagagaa atatttatta tggtttgaga aacctctcgc gactcttctt ttcgactata
   111541 aacaatggaa tcgcccattt cgatataaaa aaaagaaaag aaataatcga tttattaatg
   111601 ttgtaagaaa tgaaatgtca cacttttttt tttatacatg tcaaagtgat ggaaaagaaa
   111661 ggatctcttt tacgtatcca gcaagtttgt caactttttt tgaaatgata caacaaaaga
   111721 tgtctttttt aacaaaagaa aaacgatcct ctgatgaatt gtataataat tggagttaca
   111781 ccaatgaaaa aaaaaataac ttaaacagaa tgattaaaaa aaatattaat acataaaata
   111841 aatatactaa gagataaaaa gagatgcgac tcccccctac atattttaaa ccttccccta
   111901 caaaaaaact ggtaatacca accccattcg taattccatc aatcactcgt ctatcgaaca
   111961 aatgggttag ttcagctaat cctcttatcc attgagttaa ggatagtgca taaaaagcat
   112021 ctatataagc acgattatat gaccaatcgt atagcaaatt gataatttta tctcccaaaa
   112081 ctctttgact cttattgact cttttagtaa ataaattaag tccattccag ttttggaaag
   112141 atgaataaaa gggtttatat aaaaaagtcg ctataaatat tccaaaaaac gttatactaa
   112201 ctgaaaaagt cgcatttggc aaaaattcat accaatcaaa aaaatgattt gaattttgat
   112261 gtaaaagatt tatagacgga gttaacaatt ttgataagat atccaaattg tttccttctt
   112321 gattaaaggg aattcctatg gctccaacaa acaaaggaaa taagactaat ataagcatag
   112381 agaatagcat agtattgtcc gattcatggg gataaaaaaa cgtctttgta ggaccaaaag
   112441 gcaaaatagt aagaaaaggc atttttgtta catgagtatc cattcggtat gttttcttcg
   112501 aaaaaaaaga agtcctttcc ctttcattat tatttatttt taataaagca actaaaggaa
   112561 aacttttttt aatcgatttt ggctcctctt taccccatag agatattgaa tagaaggaat
   112621 ttcctttttt gccactgtaa ttttgaaaac gaacgtttaa atgtccttca aaagtaagta
   112681 aataaatccg aaacatataa aatgcagtta atccggctgt gaaagaagca attattgcga
   112741 aaatcggtga atataaccaa ctatcattaa gaatttcatc tttggaccaa aaacaagcaa
   112801 gaggtggaat accacaaaga gaaagtgtac ctaataaaaa agcagttttt gtaattggca
   112861 cgtgctttct taacccgccc ataagagcca tattctggct tttatctgga gcgtatccaa
   112921 caagagcttc cattgaatga ataattgatc cggatcctaa aaacaacaag gctttcgaat
   112981 aagcatgagt aatcaaatga aataaagcgg ctcgataaga ccccatacct agagctaaca
   113041 tcatataacc caattgagac attgtagaat aggctaaact tttcttaata tctttttgag
   113101 caagagctaa agtggctcct aataatactg ttattatacc tataaaagat attagattca
   113161 ttatgtatgg tatcgctatg aaaagtggaa gaagacgagc tacaagaaaa attcccgctg
   113221 ctaccatagt agcggcgtgg ataagagccg aaataggagt aggtccctcc atggcatcag
   113281 gtaaccatac atgaagggga aattgtgcgg atttagcaac tgcgccgcca aataatagaa
   113341 aggcacacaa agtaacaaat aaaaagtgaa cctccttctt ataaatcaag ttattgaata
   113401 tttcgaacaa atcccgaaat tcaaaactac ccgttgtcca ataaagacct aagattccta
   113461 ataataaacc aaaatcccct acacgattag ttacaaaggc tttttgacaa gcacttgccg
   113521 cactaggtcg tgtgaaccaa aaccctatta atagataaga acacatccca accaattccc
   113581 aaaaaatata aatttgtatc aaattcgaac ttgtaactaa tcccaacatg gaagtattga
   113641 aaaaactcat ataagcaaaa aatctcaaat atccttgatc atgagacata taattgtcgc
   113701 tataaaaaag aaccagaatt ccaactgtgg tgattaatat tgacataata gaagtaagcg
   113761 gatcaataaa gtgtccgaac tcgaaagaaa aatcattatt gatggtccaa gaccatatgt
   113821 attgatagat agaactccta tttatttgct gaatagatag atcgaccgaa aaaatcataa
   113881 ctatacttaa caaaaaaata ctaggaaaag cccaaatacg gcgaagattt tttgttgccg
   113941 ttggaaaaag tagaagtccc actcctatta acataggaac tggaagcgga acgaaaggta
   114001 tgatccaaga atattgatat gtatgttcca taaaaataat aattttttta ttcttaatta
   114061 attgtttctg attcaccggt tcttatctct tttaaaaggg attactaaag tattaaaaaa
   114121 gcaactgaaa ctaaaatgga attttctgtt cgtagttagt ttgaaccttt ctcaactact
   114181 tcaaaaattt tcaaagtgaa aaataacgaa tgattttata ctaagtttat actaagtaag
   114241 atttttagga aaacgtagca gcaaattaca atttccatta ttattcccta ttacaaaaat
   114301 ttatggacat atatcaagac taaaaaattg gacaaaaaaa aagaagtact ttattttgat
   114361 agcaatcatc ggatgtccca taactttgcc taataaaaaa agaactaggt atttttgttt
   114421 gtttattcag aataattaac gagtttcatt cgggactgat tgattatgtt ctattctaat
   114481 aaatggcatt taataaccaa ttactagaaa agaaaaagat tcaagttttt tattaggtag
   114541 gtaagggttc ttaagcttgt tcgatatgta ttttttatgt acaaatggaa catcccaaaa
   114601 agagacagag atagaaaggt atcacaaata actccgaaat acaaattatt ttgcctcaga
   114661 tattgtatgg aataggaatt gaaaaaaaaa aaaacgattt gttttaaaca atagatgtct
   114721 ttcacatcca atttttgcaa tgaataactt tttctttttt gaatggcagt tccaaaaaaa
   114781 cgtagttcta tattaaaaaa acgtattcgt aaaaatattt ggaaaaaagg gggatattgg
   114841 gcagcgctga aagctttttc gttagcgaaa tccctttcga ccgggaattc aaaaagtttt
   114901 ttgtacgaca aataatgaat aaaacgttgg aataattgga atccgcaccc acctgactcc
   114961 aaaaacgagc aaatttcgtt tcgaatttag attccatttt ttaatataga atagaaaaat
   115021 agaagtaaaa aaaaatagaa atagaaaaag taagtaataa ataatgattt ccattcccta
   115081 ctgttttgaa ccaatggatt tggctactga attggtactt ctttttattt gaaaaaaaaa
   115141 aaaggaataa aaatttagag ttttgccttt atttgtattt gaatatgctt ttcattcccg
   115201 ggatggggat tcttaatttc cccatcaccc acccacttat aaataagaca ataataaagg
   115261 ttttgttttg tcttttcttt tttttttttt ttttctttta tatttctcct tttctatttc
   115321 aatttatgct atagaatagc ataaattgaa atctttagac aaaagcaatg agttgttgaa
   115381 actaattatt aattatactg ttttttttaa ctttctgaat catcactcca agtgagaatg
   115441 agaaaagcgt ctttcgccat ttcggcgtat ttctaatttc tatacgaata gtatgcaatt
   115501 tagaagtaat aaaaaaatcc tatgtttgaa agggaggatc aatctaaaaa tatctatttt
   115561 tagaattcgg atttagaaat aaatttttga agtaggacaa tagaaatcga aattctttta
   115621 tataatatgt atagctcaat acctaattgg tttgataaac cctaagacaa attcatactg
   115681 aaaaaaaacc taacgattat cacaagacaa aagttatgca aattaaataa tttttttttt
   115741 tgaattattg gatattatgc ttaaattgtg ctcgtgatcc ataaaaaaga aaaagaagtt
   115801 aaattgttaa gttaaataaa actgaaacct taaataacta aataaaacga taaaaaagag
   115861 attgaaacaa gtttttattc atcaattgaa tgcttcctaa aaataaaaag tatttcattg
   115921 aaactttctc tttcactttc aatctcgacg attaaataac aataagttat tattatttct
   115981 agcaagccgc tatggtgaaa tcggtagaca cgctgctctt aggaagcagt gctagagcat
   116041 ctcggttcga atccgagtgg cggcataaca tcttctaatc ttctaaaaga tatataaaag
   116101 ccctataatg aattgaattt ccgatttcca ttccgtatac tcgagagact ttcacttttt
   116161 acttttaatt tcatttttta tttatgatat tttcaacttt agaacatata ttaactcata
   116221 tatcattttc ggtgatttca attggaatta caattcattt aataacctta ttagtcgatg
   116281 aaatcgtagg actatatgat tcatcagaaa aggggatgat agctaccctt ttctgtctaa
   116341 caggattatt agtaattcgt tggatttatt cggggcattt cccattaagt gatttatatg
   116401 aatcattaat ctttctgtca tggagtttct ccgttattca taggatttta aaacataaaa
   116461 atcatttaag cgcaataacc gcgccaagtg ctatttttac ccaaggcttt gcaacttcgt
   116521 gtttgttaac caaaatgcat caatccggaa tattagtgcc cgctctacaa gttcagtggt
   116581 taatgatgca cgtaagtatg atggtattcg gctatgcagc tcttttatgc ggatcattat
   116641 tatccacagc tcttctagtc attacatttc gaaaagtgat aaggattttt ggtaaaagca
   116701 ataaattatt aaatggaact gtaactgagt cattttcctt cggtgaaata caatacatga
   116761 atgcaaaaac caatgtttta ctaaatactt attttttttc tgctagaaat tattacaggt
   116821 atcaattgat tcaacaattg gatcattgga gttatcatat tattagtcta ggatttatct
   116881 ttttaaccat aggtattctt tcaggcgcag tatgggctaa tgaggcatgg ggatcatatt
   116941 ggaattggga tccaaaggaa acttgggcat ttattacttg gactatattc gggatttatt
   117001 tccatactcg aacaaataaa aaatcggaag gttttaattc cgcaattgtg gcttctatgg
   117061 gctttgttat aatttggata tgttatttcg gggtcaatct attaggaata gggttacata
   117121 gttatggttc atttaattaa caattcacat ctaattgaat tgcaaattga agaaaagaaa
   117181 gggcctgatg aagacaaaca taggacagcg catatatata aacgaaactg agtggaaacc
   117241 gccgagaacc ttttgaatca agtagtggag tgattcaaaa ggttctcaca aacgccaaag
   117301 gggtttggtt acaattcaaa tttatttttt ctttttttat tcatgaaaat tctctataaa
   117361 aaaattagat agaatagctt cgaccttgtc cactgatagt gacagaacga aatccggata
   117421 aataccaata ccaagtacgg gtagaagaat agagatcaaa acaaataatt cccgtggtcc
   117481 agaatcaaaa aaataagagt ttacgccatt aaatagcttg tacccataaa acatttgccg
   117541 taacatagat aatgaataaa taggagttaa tatcattcca attgccatta caaaagtaat
   117601 cagtattttt cctattaaaa aatatttttg gctagtaatt attccaaaaa agactatcaa
   117661 ttccgcaaca aaaccactca tgcccggtaa tgcaagggaa gccattgata agatactaaa
   117721 tagcgtgaat atctttggaa ttggtatagc cagtccgccc atttcgtcga gataaccatg
   117781 acgtattcta tcataactcg ttcctgctaa gaaaaaaagt gcagcgctaa taaacccatg
   117841 agaaattatt tgtaaaatgg ctccgctgag tcctgtatca gttatcgagc caattcctat
   117901 aattatgaaa cccatatgag atacagagga ataggcgatt ctttttttta aattgcgttg
   117961 gccaggagat gttaaagctg cataaattat ttgcattgta cctactatga ttaaccaggg
   118021 agaaaataga gaatgagcgt gaggtaatag ttccatattg atccgaacca agccatatgc
   118081 tcccattttt aataagattc cggccagaag catacaagta ctgtaatggg cctccccatg
   118141 ggtgtctggt aaccatgtat gtaagggtat aatcggtgat ttgacagcaa aagcaataag
   118201 aaatccaata tagaatagta tttccagtgc cacgggatac gatcgattag ctaatatttc
   118261 caaatttaat gttggttcat tggaaccata taaaccgata cccaaaactc ctattaatag
   118321 aaaaacggaa cctcctgcag tgtacaaaat aaactttgta gctgaataaa gacgtttctt
   118381 tccaccccat gctgatagaa gtaaataaac aggaattaat tctaattccc acatgatgaa
   118441 aaaaagtaaa aggtcacgag aagcaaatga tcctatttga ccgctataca ttgctaacat
   118501 caggaaatag aataatcggg aattccgagt aactggccaa gccgctaacg tagctaaagt
   118561 ggtgataaat cccgtcaata aaatgggtcc tagggaaagt ccatctattc ccaatctcca
   118621 gtaaaaacca aaaaaattga tccatttata atcctctgcg agttgtatta atggatcgtc
   118681 caattcgaaa tgataacaga aggcataggt cgttagaagg agttctagca cgcacatata
   118741 tatagtatac cccctagtca ccttatttcc tctatgaggg agaaagaaaa tgaaaaaacc
   118801 cgtggctatc ggaaaaacta caattattgt taaccaagga aaaaagttcg tggtaaaggc
   118861 aagatacact cgaaccagac aaaaccgtgc tcgaaaaata gaatatatat tcttaatttt
   118921 ttttttattt ttcgagtacg ggtttttgtc ggtaatcagt aagtaaaaaa aggtattcaa
   118981 aatagattca agtggggttt ttgggaacgt atcaatatca ataagctaga cccatgcttc
   119041 gagttgtttc atgccataaa taaactcgaa cactcaagaa atccgttggg caggcggatt
   119101 cacatctctt acaaccaaca caatcctccg ttcttggagc agaagcaatt tgtttagctt
   119161 tacatccgtc ccaaggtatc atttctaata catccgtggg acatgctcgg acacattgag
   119221 tacaccctat acatgtatca taaatcttta ctgaatgtga cattgaatct atcaatttct
   119281 gaattcataa attttcgatc tagtaatttt ggaaatgaat catatattga aacaccagat
   119341 caatcaacga tttaccagaa ttttggaatc aatccatttc tggatcaact gataagaggg
   119401 aacaaagata ctttgatttt ttacgttttc gccaatatga tcgaggttag gacgtattat
   119461 agatgctaat tcaaattgat gaatattctg attttgaaat actattttat ttattcaaca
   119521 aagtcgattg attgatacga atcgattttc tgttacgata aattgacgaa acaatagctg
   119581 atccgatagc tgcttcagcg gctgcaatag ctataacaaa aattgagaaa atatctcctt
   119641 ttaattgcct actatcaaaa aaatcggaaa atgttacaaa atttatatta accgcattta
   119701 gtataagttc aagacacatc agggcccgga caatatttcg gctcgtgatc aatccataga
   119761 taccaataga aaataaataa gcactcaaaa taagtacatg ctcgagcatc attgaccaac
   119821 tccgtaccaa tttcgattca tttcaatatg aacaataagt caagtgattt gattgcttat
   119881 aatctaacaa gtatagaaca aaagaatata ttgctaatag atcgaatcat tctatttgat
   119941 ttatacatga aacagtattc aaatagaatt gaaggcaaat agatgtgata acacagaaaa
   120001 gttgaatttg gattgctgtt gctagttata aagatttttt actgacgagc tacggcaatt
   120061 gcacctatca aagcaactaa aagaattatc gaaatgagtt caaatggaag aaaaaagtcg
   120121 gttgataaat gaattccaat ttgttgacta ttacttatca aatcttgctc tataatctgg
   120181 ttggatcgtg tagtccaaat aatcccgtac cacgacgtat ctagaatagt agtgagtaag
   120241 gacaaaaaaa gacttgtaca aaccagagaa gtaactccat ccccaatagt ccaaagattc
   120301 aaatgaaaat cgttggaata gtctgaacca ttcatgaaca ttacagcaaa tatgattaaa
   120361 acatttacag ctcctacata aataaggagc tgtgcagcag ctacaaaagg cgaatttgat
   120421 agaatataga ataaggatat acaaataaga acgaatccca atgaaaaggc agaataaatc
   120481 gggttggtaa gtaataccac tcccagacct cctaatataa gacccgatcc tagaaaaact
   120541 aaaagaaaat catgtattgg tccagccaaa tccattatat taaaataaga gataaataaa
   120601 tcaaaatgtt ttttcatgac cttattgaac cgaccaggca attttttttt atgaggcatt
   120661 cccgattgaa ttcaattcaa atctaatagg tgtgaattga tgtgggtaca gttattggat
   120721 caatttcgtt cttttcttta ttggaaacgg cagttggaaa ttgaaagtct atatttcgaa
   120781 aaaattgtgg atatattaac agactttcaa tacaaatgaa tttgtacttc tcataatcca
   120841 atctatagtt gggatttgta ccaaacaaag agaaagacct tattccttta taccaacacg
   120901 gaaccctagt aatttccaat aataaagaga tttacccgtt ttttctttga gacgaattca
   120961 aaaccgttcg aattgtaaaa tcgtcaatta ctgacattgg taaacgacct aaagcaattt
   121021 gattgtaatt caattcgtga cggtcgtaag tagcaagttc atattcttcc gtcattgata
   121081 aacaatttgt tggacaatac tcaacgcagt taccacaaaa aatacaaatt ccgaaatcaa
   121141 tactgtaatt aagcaatcgt ttctttcgaa tatcagtttc caatttccaa tcaacaacag
   121201 gcagatctat aggacataca cgaacacata cttcacaagc aatacattta tcaaattcaa
   121261 aatggattcg accgcggaaa cgctctgatg ttattaattt ttcataagga tattgaatag
   121321 ttacagggaa acgatttgct tgggataagg taatcatgaa actttgacca atgtaccttg
   121381 cagctcgtac tgtttgttga ccataattca tgaacccagt taccataggg aacatatcgg
   121441 gaatatctat gaataaattt tttctttctc ttgtttgagg taagccgtga atatagtatc
   121501 tttttttttg tttacagtga aaggagttgg gaagaggttg ttaataataa attaccaaga
   121561 gaaataggta aaagaaattt ccagccaaga tttaataatt ggtccattct tagtctaggt
   121621 aaagtccatc ttgttgtgat agaaatgaac aagaacaaat aagttttagc taatgtaata
   121681 aagataccaa ttgtcgttcc aaagattcca tccgctttat ttatttcaaa taactcagga
   121741 acaaatatgt acggaattga aagattccaa ccgcccaagt aaagaactgt tacaaataat
   121801 gaggaaacta ataaatttag ataggaagca acgtaaaata aaccaaattt gatccctgaa
   121861 tattcggttt gatagcctgc tactaattct tcttctgctt ctggtaaatc aaaaggtaat
   121921 ctttcgcatt ctgctaggga agaaattaga aaaacgataa accctatagg ttgacgccac
   121981 aaattccacc cccaaaaacc atattttgat tgcgccccga ctatatcaac tgtacttgaa
   122041 ctattagata atcatagtcg gtgataacat tactgttccc atcgctatta caaaaccgta
   122101 catgagattt tcacctcata cggctcctca gggccacaaa taaatgtaag gaccgggcaa
   122161 gtattcgtta tcttgatatg gttatagcat agatagactc gtggaaggtc cccaattata
   122221 ccaatggaat tctgtctgct ataagaataa atcaaaaagc atttctgaat tgatctcatc
   122281 cttcaacttt ttttgggtga gtaataactt aataaatcct tcaataaaat actctttgta
   122341 gaaatatcta ttgatatttc gagccatcat tttattttcg attacgaaaa aaaaattaga
   122401 cattccatta gttcatgaat catgacacaa tttttctttt tatgaagata ggaaagaaat
   122461 aagaaaaaaa tcgcttttct ttttattgta atttattttt tttgttcttc ttcttctttc
   122521 tgagaaaaag ggggcctcaa aatcaaaaaa gtaagggatt atttcgttcc tgatagtaat
   122581 ttctttaatt gggggatagg agcatactct gaatcggaat tgtggggagt actgcctgat
   122641 catttctacc aacttaaagc cccaattagt attcttttta tgttatgcag acgtatcttt
   122701 ttcgttaatt tacataatct ccattactaa ttctttgtgt gtattttagt gttccttatt
   122761 atccacccat tttttttttt caatcccccg ttcgttaata tatgtattgt aatacattca
   122821 aacatatagt gaaaactcca tacggttgac ttttgagccc gcttcaaact aggatgacca
   122881 atcaactaat cttggggtaa agggcatctt ccacttttgt ttactttaac ttaactcttg
   122941 tacataggaa atgagactca atctgctttt actgcgaatt tagaagttgt tttctttcac
   123001 tcatatataa ctatctaatt tttttattaa cctaaagaat caataaatga ataaaaaaaa
   123061 aatgcggata tccattaaat ttattttttt ttctagaagg aaaagaaaag cttctatttt
   123121 agcgaatcgc acgtagagat attgataaaa cacataaagt taatggtatt tcataactaa
   123181 tcgattgagc agcagctcgc agaccaccta aaaacgaata tttattattt gatccatatc
   123241 ctgacataag aagtccaata ggagcaatac ttgaaacggc aatccataaa aaaataccaa
   123301 tattgagatc agctaaaaca aggtgataac taaaaggaat tactgaataa cttagtagaa
   123361 ttgatatgac tgctatagat ggtccaatac tgaagaaacg agtatttcct ctagctggaa
   123421 gaagattctc tttgaaaagt agttttgttc catctgctaa agcttgaaga attccgaaag
   123481 ggctggcgta ttcagggcca atacgttgtt gtattcctgc agatatttct ctttctaacc
   123541 acacaattac tagtacacct attgtgattc ctaatacaag agtcaaaata ggggcaaaca
   123601 cccgtatggt cccatagagc tcttttaagg attccaatcg ggaaaaagaa ttaatatctt
   123661 gtacttctgt tgtatcaact atcatttcaa cgatcaactt ctcccataat gatatctata
   123721 ctacctagta tcgtcataat atccgccaat ttcattcttt taactaactg aggaagaatt
   123781 tgcaaattga taaaacccgg tgggcgaatt ttccatcgcc aaggaaaact actttgatct
   123841 cctatcagaa aaattcccaa ttctcctttt ggggcttcga ctctcacata aagttcttgt
   123901 ttcggtaatt caaaagtagg agaaggtttt ttactaatga atcgatcttc aaaatcattc
   123961 cattctggat cgctttctct agcaaagcat cggatttcta aattctcata gggccccccc
   124021 ggaattcctt ccaaagcctg ttgaataatt tttaccgatt ctgtcatttc accgattcgg
   124081 actaaataac gagctaatga atccccttct ttttgccact ggacttccca atcaaattcg
   124141 tcgtaacact cataatgatc cactttacga agatcccatt ctattccaga cgctcgtagc
   124201 attggtcctg ataaacccca atttattgct tcttctccac caaaaatgcc tactccttca
   124261 actcgttcta aaaagacagg gtttcgtgta ataagttttt gatattcaac aacccccgtt
   124321 aaaaaataat cacagaaatc caaacatttc tctatccagc catggggtaa atcggccgct
   124381 atccctccga tacgaaaata attatgcatc attctcatac cggtggcagc ttcgaataga
   124441 tcatatacta attctctttc tctgaaaata tagaagaagg gagtctgtgc accaatatct
   124501 gccataaaag ggccgagcca taacagatga gaggctatac gactcaactc caacataatg
   124561 actctgatat agctggccct tttaggtact tgaatatttc ccaactgttc tggtccattt
   124621 acagttattg cttctgtgaa catagtagct aaataatccc aacgtgttac ataaggcaga
   124681 tattgtataa ttgttcggtt ttccgcaatt ttttccatcc ctctgtgtaa ataacccaat
   124741 atcggttcac agtcaataac atcttcgcca tcgagagtaa cgatgagacg aagaacacca
   124801 tgcattgatg ggtggtgagg tcccatattt actctcataa ggtcttttcc tgtagctagt
   124861 atactcatag gtttttcctc gattcattct tccatgaatt gttgaaaaca aaaagaagtt
   124921 atcaagattc aaaatctaat aaatcaaata attccaaatt cttttttcaa attaacgatt
   124981 ttttgactcc cgaatattca actgactaat taattcttta taacgtactc catttttctt
   125041 tgacaaataa gaaagtaggc gttggcgttt ttccagaact ttccgtaaac ccctctgaga
   125101 taaatagtct tttctgtgca attccaaatg ggaagtaagt ctttgtatct tattagtgaa
   125161 acttaatact tgaaattcaa cagacccact gttttctttt tttttttctt gaaaagtaac
   125221 tgagatgaat gaatttttta ccataaaacg aaatcctctt ttccctttct tttaatatga
   125281 aatttactga tcagtaataa taatgttagt catttgaatt gaatatacac aatcatctta
   125341 aagccgttat gaactatgaa cttccgataa aatcaatcaa caatcaatcc cattttcaat
   125401 ttgattaggg ataaaaagga tggtatattt cttcaaaaga gaaaaagcga gacctaaaaa
   125461 aaaattctgt taattcattt atagatctaa ccaatccgta tgtccttaaa gtggtatcct
   125521 gtatcataat ggaatgtaag acaaggcatg tgtccatctc tttgttttca tataccaggt
   125581 atggtacgta tggtacgcga tcgataagaa aaataatgta ctagtaacaa atttgcaatc
   125641 gtggatacat atgtatcctt atcatactga aacgactgcc attattggta ttaaaccaat
   125701 agcgattcat acaaactaaa tcttctaatc gataattggg ccaaagaaag aactttaatt
   125761 taattagttt ctttttctct ctagcaagat ctttgctttt atccaaaacg tgaacccctt
   125821 tttttacgtt attacaaaat acggaatttt tctgaatacc attttgattc ttccaattga
   125881 aacaaatcag agttctcaat tctctacgat ggttagggaa taaaatattt tcaggaacaa
   125941 gcaaatcata attctttttg tctctatttc cagtcattct ttgatgtctt gcaatggatt
   126001 cataattttt ttttttatga acatagcttt tttctcggta tcttttagta atttggcgct
   126061 tattcttatg aaccaatgaa atacctacga tttgatatat aaaaaactgt ccatcatttt
   126121 ttacagacag acgaagcggt tcgataataa atattccccc tttcaccaat tctgtaagag
   126181 tgaaatcctt atgaatcatc aaaatatcca gacccatttc tcccccttga atagaggata
   126241 tagcaatttc tcttggattt atcagtcgaa gcaggagaca atagatcttg atattattta
   126301 ttattctttg atttaaaaaa gaatcccatc tcaactgaaa atgcaaatac ttttttagga
   126361 agaaataaag ttctgcttct gtgttgttct tgtattgttt tttcgttcta cgttttttga
   126421 tgtctgatcc cgaagaattt gcttcaacat ctttttcttg gtttgagaga actgacccaa
   126481 gacttacttg gttttgtgca tctgatcgag gattcccttg gtctgggggt tctttttctt
   126541 ctttacttct attgtataat tcaagagagt ttttttgatt cgatgatata aaaaggtctt
   126601 cttttttctt tcgagttatt tttttattcc cattttcatt tccattaaaa ctgaaaagaa
   126661 gtaatttgat tggtatgatc cacggttttt ttttatatgc attaaaaaat agcactaatt
   126721 ctcggaagaa ccaaggctcc agatttgata taggacaact tagtattgct tcattcattc
   126781 ccatccaatc aaaaaagaac tttttttgat tggatggttt aatttcttca tcttcatgaa
   126841 ttgtaagata aaaaagaact ttcttattaa tttcatcaat tatttgatac ttatcagccc
   126901 caatcttagt attttgattc ctgttggtac caatatcaac ccagacttca atatcaacct
   126961 tatttctaag acaaaaatcg agaattctcc aatcaaaata ttttctatcc gaaaatttat
   127021 ccatatccat aatattatct tcttctagat aattattaat agggatacct cccaacatat
   127081 caaataattt gccttccctt atgttggaat tagaaaagat ttcttcttta ttatttactt
   127141 ggaataatga tttatgaata tacgagtctt tcttatcttc ataattaata gatttatatg
   127201 ataaaagatc atatctatag tgttttttaa aattatcttt ttgattctgt aatggattcg
   127261 cttcaaaaaa attttgtttg tcggaatgag ttaatccatt tttttcatat gaaccctttt
   127321 tgtttaaatc tttcttttga gccatactgt gttgattggc tctatttcgc catttttgtg
   127381 gtactaatat aggccatctt atccgagata aatcggattg atatagataa tgccccttta
   127441 accagttttt ccattgattc atttcaaaat tccaaaaaga ttcatgtctt aattcgtaat
   127501 gaaatattcc ttgtttttta aaataatctt ttatttcctt cttaagaaaa agggatgttc
   127561 cgtcatattg aaagacaaat cttaaattat aaaagtgaat aagttgggtt tgtgataatt
   127621 tgtaaaatac atatgcttgt gattgtgaga aaaaagagaa atcataagaa atctttgaat
   127681 tcttattact aaccttagaa agtgattttt ttatagtcga aataaagtga atttcatttt
   127741 tacttttact tgttttatta attctttcct gatttgtttc attattgtgg atatttttct
   127801 caataatttg gatttttttt ggtgattcaa aaaaaaaaat tgcattgatt cttggaatat
   127861 tgacaatagc tagaaaaatt tttatgtata tcccttcaat gaaaaatttt ataaaaaaat
   127921 atgatttacc aattaatcga gtatttcttt tttttaatat ttgccaaatc tttttggacg
   127981 ctcctaatat tttaggacga taacttgttt tgttcgaact aatatttatt tcgtaagtta
   128041 gctgtttttt tttcttttct tttgtaattt tttctatttt cttttttatt atgtttgttc
   128101 gattagtcag atcttttatt tttttttcgg gcagtgctaa atttgtccaa tccatagatc
   128161 gaatttgaat ggacgattcg tgaatcatcc gattactcat tatcaaatct tttttatctt
   128221 cacccaattc atctatttct cgcaatctaa ataatggaat tttgtttgtt tttgaaagtt
   128281 tttttactct tccttttact tttagtaatt ttagtaatat aattcttttg atgacccatc
   128341 tttttgtttc ttttgcgatt tgttgaaaaa tttttgttct ttcttttaaa actcttaaag
   128401 actttgtttt caattgtcta attttttttt ttagttcttt gaaaatgggt ttaaaaaatg
   128461 aaggtctttt tcggggagga ccaaaaggca attccgcttc cattccccaa actgttaaaa
   128521 aacaaaaatc gttgtttttt tgtccccttt tttttttcat tgcatcttta tgagggaatt
   128581 gtagcttaga tttgtgccag ggtttcaggc aaaaaggaaa taggatcttt atctgaatac
   128641 cctctgttaa ccagtttttc ggaaattctc gttcggataa ttgaacacca ttatgggtgc
   128701 attttacata catttcccta ttccaatcct ttaaatcctc ggaccattcg ggaatttgaa
   128761 ataatagcat gcgagcaata tttttagcta ttatcagtga aggtaatata atatattttc
   128821 taagaattga ttgagttaat aatacaaaac ttctgagtat ttgagcaaaa aaaaatgtat
   128881 tccagatttc tgctatgggt atctctgttt tttcttttct tttgtatttt tctcttttgt
   128941 cctcctcttg gttatcaatt tttttttgct tttcaatttt agaatcagaa agttttttgt
   129001 ctttttgttt ccacatccaa tttttaaaaa ttactttcat cagttcggaa atatcaaaag
   129061 aaaaaaaaaa agatttgtct agcctgtcca aaaaaagcgg ggaatgcaca tttgcttgaa
   129121 acagttccca agtaatagtt ttacgtcttt gtgcgcgcat ggagcctttg attagacctc
   129181 gacgaaaatc cgattgttgt gaataatggg tcaaattcac tttctttgct tgcttaggac
   129241 tcttagtata ttttgtatta atatacgtag aggtattttg ctttggctgg ttatcagtaa
   129301 aaataactac atgtttgaac tttctcgaac gaattgcccc tgctacagtt tcgcccctgt
   129361 ttttcttttt ttgtcctaaa ccagtaattg agttgtatga ccagcgagga acctttttac
   129421 taatttcttt tattccaata gagttttttc taattctttg gtcgttggga tccgttataa
   129481 ctacatcaaa taaaattttt aaaattagta ttcgatcttc tgaatcaatt ttttcttgtg
   129541 tgtgttctgg aaataaagaa cgtacttttt ttgttgaaaa taattttaga cgaaacctat
   129601 ctagtgtctg ctcaaatttg gtataattct taataagaag aagaccatga attttattta
   129661 tccaaaacgt cctgatgttc ttttggctag aagtttcatt tagcgttagg ggtgaaaaaa
   129721 aaaaattgat tcttccacga taaggtccat gcaaaaaagg atcatatttt ttaggtaagt
   129781 attcttgttt agtcttatca ttacacaatt gagtcctttt ttcaagtaca ttcagagtac
   129841 tagatccttt atctaaaact gcgattctat tcctaaactc cctgtttaag ttattttttt
   129901 tttcattggt gtaactccaa ttattataca attcatcaga ggatcgtttt tcttttgtta
   129961 aaaaagacat cttttgttgt atcatttcaa aaaaagttga caaacttgct ggatacgtaa
   130021 aagagatcct ttcttttcca tcactttgac atgtataaaa aaaaaagtgt gacatttcat
   130081 ttcttacaac attaataaat cgattatttc ttttcttttt tttatatcga aatgggcgat
   130141 tccattgttt atagtcgaaa agaagagtcg cgagaggttt ctcaaaccat aataaatatt
   130201 tctcttcttt ttctttaaat atttctaact tcgaattttc ttgattccca tccggatcct
   130261 ccttttcttc caaaaaaagg gaaggagaag gatcttcttc ggtggatacc tcttgttcct
   130321 gtttagtccc cctcctttcg aaagttgttt ctatttctac atctgtttct tcctcccttt
   130381 cttccgtttc tgaggtttct gaggtttctt tcactttcag tttcttagta aaaatgggtg
   130441 acggtattct gcctaaatag tagatacagg taataaataa gagaatacta tagattcgag
   130501 ccatagaatt tctcaattct gacacaaggt acttattaga tcgaataagt acattagacc
   130561 taatagaatt cttttgctgt atccaaacta ataccaatcc aacccatttc atgaataaaa
   130621 tgtgaccaat taaccaacca acaaaactac ttgttacaaa taacatcttg ttgttgcatc
   130681 gaaacatata aatgttgact aatctggcta acattgaact tggtaaaatg aaatggttga
   130741 ataattgaaa aatgagatta ttcaggaata cacattgaat gctaagatta cgcattgaat
   130801 ttctggtagt agatccataa tcaaaagagt gtttgtgatt gttccagaag aaatgaaaca
   130861 aaagatacgg tagagctagg acagttattg tatgaggtct acccaatgct agatgcagag
   130921 gcgcataata gatcgatatg aacatcatga gctgtcccgc aataaaacca gttgttgccg
   130981 ataccttctt ctcggttcct tcttccataa cccgagctcg gagaagtaag agataagagg
   131041 gccctatgga gaatgtggtc agaaatccat aatagagtcc gaccacaacg accgaattga
   131101 ttatcttcat gcataaggat actagattac ctagtataaa agattgaaaa atcatcacaa
   131161 acctcccttt tttcttttct atttcaattt ctggattatt atatgatgat ttttgaactt
   131221 tccatatata gaaatagaaa cagatagact agaaacgaca tctcttatat caattcttat
   131281 gtcaatgaca ccaaagggat attaaatgaa tggaattggg atatggatgg aatataatga
   131341 aatagagcca ctttgtggtt ccctatgaaa cggggcatgg gacggagcca ctacgaagaa
   131401 gttcggggag ttacgaagga aacttcgagt tcatattggt catgggttga gaacgggaat
   131461 tgaactctat gagatagaat ctcccgctgt tcctcagtag ctcagtggta gagcggtcgg
   131521 ctgttaactg actggtcgta ggttcgaatc ctacttgggg agatttgatt cattccgaat
   131581 taaagaattc agaatgtcag aatgaaaggg ttcgctttga ccgttaaaag taggtaaccc
   131641 gttccctgtg tctttgtttc tattgcattc tatctcatcg tatcacattc tgttctgcga
   131701 tatttgagaa taaccgtcaa tacctcggtg taggtccggg ataatccttt gttccatagt
   131761 ccgggggcta tttccaatta gccaattaag aattctcaga tgtactagta ctagcaagtg
   131821 catcaaagat gcagtaatcg attctcccga gaggccacaa ttaccgcgag caaacatatt
   131881 aatgacgagg aacacatttt tgctatgcta ctaatacttg ctctgctatt ctgcttcggg
   131941 ccgggcatac tttatttaaa aaaccatgaa tggtaaataa aaaaaagaaa aagtaaggct
   132001 actccatttc gacaaaagac ccacacccaa gttccatagc tttgggtccg ctatcccgat
   132061 catgattttc ctacccccag agggaagggt ccttcccttt tgggccggtt gtgggcgagg
   132121 agggattcga acccccgaca ccgtggttcg tagccacgtg ctctaatcct ctgagctaca
   132181 ggccccgccc cgtctccact ggatctgttc ccggaagtac cctaaaaaaa aggaaccttt
   132241 cctctcctca gccatttcga gatgtgaaag cacctttctc tctataagaa cacggtgcgt
   132301 tactaggtgt gaagtggggg agaagggatt tcataattgg ggttttgaat aagacgactt
   132361 tttcattttt catttttttt tttttcatat tgcaaaggga ataagaacga gaggtgttaa
   132421 gctttttatc atcctggcgt cgagctattt ttccgcagga cctcccctac agtatcgtca
   132481 ccgcagtaga gtttaaccac caagttcggg atggattggt gtggttcctc tacgcctagg
   132541 acaccagaat atcgaaccat gaacgaagaa aggcatgcga gaaaagcata ttggctagtg
   132601 attgtgaggc cccaattctt gactggaggg gacgccaaag gcctctgccc ttccatccga
   132661 tagagaggga gggcagagct tttggttttt tcatgttgtc aaagagttga acaatgaaaa
   132721 tagatggcga gtgcctgatc gaattgatcg ggtcatgtag gaacaaggtt caagtctacc
   132781 ggtctgttag gatgcctcag ctgcatacat cactgcactt ccacttgaca cctatcgtaa
   132841 tgataaacgg ctcgtctcgc cgtgaccttc tcttgaattc tcaaaacttc tgtcgctcca
   132901 tccccgcagg ggcagagaac ccgtcgctgt ctcggctgtg ctaccagagg ctctggggaa
   132961 gtcggaatag gagagcactc atcttggggt gggcttacta cttagatgct ttcagcagtt
   133021 atccgctccg cacttggcta cccagcgttt accgtgggca cgataactgg tacaccagag
   133081 gtgcgtccct cccggtcctc tcgtactagg gaaaggtcct ctcaatgctc taacgcccac
   133141 accggatatg gaccgaactg tctcacgacg ttctgaaccc agctcacgta ccgctttaat
   133201 gggcgaacag cccaaccctt ggaacatact acagccccag gtggcgaaga gccgacatcg
   133261 aggtgccaaa ccttcccgtc gatgtgagct cttggggaag atcagcctgt tatccctaga
   133321 gtaactttta tccgttgagc gacggccctt ccactcggca ccgtcggatc actaaggccg
   133381 actttcgtcc ctgctcgacg ggtgggtctt gcagtcaagc tcccttctgc ctttgcactc
   133441 gagggccaat ctccgtccgg cccgaggaaa cctttgcacg cctccgttac cttttgggag
   133501 gcctacgccc catagaaact gtctacctga gactgtccct tggcccgtag gtcctgacac
   133561 aaggttagaa ttctagctct tccagagtgg tatctcactg atggctcggg cccccccgga
   133621 aggaggcctt cttcgccttc cacctaagct gcgcaggaaa agcccaaagc caatcccagg
   133681 gaacagtgaa gcttcatagg gtctttctgt ccaggtgcag gtagtccgca tcttcacaga
   133741 catgtctatt tcaccgagcc tctctccgag acagtgccca gatcgttacg cctttcgtgc
   133801 gggtcggaac ttacccgaca aggaatttcg ctaccttagg accgttatag ttacggccgc
   133861 cgttcaccgg ggcttcggtc gccggctccc ctgtcatcag gtcaccaact tccttgacct
   133921 tccggcactg ggcaggcgtc agcccccata catggtctta cgactttgcg gagacctgtg
   133981 tttttggtaa acagtcgccc gggcctggtc actgcgaccc cctttgtgag gaggcacccc
   134041 ttctcccgaa gttacggggc tattttgccg agttccttag agagagttgt ctcgcgcccc
   134101 taggtattct ctacctaccc acctgtgtcg gtttcgggta caggtaccct tttgttgaag
   134161 gtcgttcgag cttttcctgg gagtatagca tgggttactt cagcgccgta gcgcctggta
   134221 ctcgaacatt ggctcggggc attttctcta ccccttctta ccctgaaaaa gcaggggcac
   134281 cttgcgtcct tgaaccgata accatctttc ggctaaccta gcctcctccg tccctcggga
   134341 ccaacaaggg gtagtacagg aatattcacc tgttgtccat cgactacgcc tttcggcctg
   134401 atcttaggcc ctgactcacc ctccgtggac gaaccttgcg gaggaaccct tgggttttcg
   134461 gggcattgga ttctcaccaa tgtttgcgtt actcaagccg acattctcgc ttccgcttcg
   134521 tccaccgccg ctcgcgcggg tgcttccctc taaggcggaa cgctccccta ccgatgcatt
   134581 tttacatccc acagcttcgg cagatcgctt agccccgttc atcttcggcg caagagcgct
   134641 cgatcagtga gctattacgc actctttcaa gggtggctgc ttctaggcaa acctcctggc
   134701 tgtctctgca cccctacctc ctttatcact gagcggtcat ttaggggcct tagctggtga
   134761 tccgggctgt ttccctctcg acgatgaagc ttatccccca tcgtctcact ggccgacctt
   134821 gacccctgtt attttgaggt catatctagt attcagagtt tgcctcgatt tggtaccgct
   134881 ctcgcggccc gcaccgaaac agtgctttac ccctagatgt ccagtcaact gctgcgcctc
   134941 aacgcatttc ggggagaacc agctagctct gggttcgagt ggcatttcac ccctaaccac
   135001 aactcatccg ctgattcttc aacatcagtc ggttcggacc tccacttagt ttcacccaag
   135061 cttcatcctg gtcatggata gatcacccag gttcgggtcc ataagcagtg acaagtgccc
   135121 tatgaagact cgctttcgct acggctccgg tgggttccct taaccaagcc actgcctatg
   135181 agtcgccggc tcattcttca acaggcacgc ggtcagagcc ctggtctcct cccactgctt
   135241 gggagcttac ggtttcatgt tctatttcac tccccgatgg gggttctttt cacccttccc
   135301 tcacggtact acttcgctat cggtcaccca ggagtattta gccttgcaag gtggtccttg
   135361 ctgattcaca cgggattcca cgtgccccat gctactcggg tcagagcgta agctagtgat
   135421 gctttcggct actggactct cgccatctag ggtgcagcac tccaccgctt cgcctagcag
   135481 cacgacgctt gtattgctct cccacaaccc cgttttcacg gtttaggctg ctcccatttc
   135541 gctcgccgct actacgggaa tcgcttttgc tttcttttcc tctggctact aagatgtttc
   135601 agttcgccag gttgtctctt gcctgcccat ggattcagca gcagttcgaa aggttgacct
   135661 attcgggaat ctccggatct acgcttattt tcaactcccc gaagcatttc gtcgcttact
   135721 acgcccttcc tcgtctctgg gtgcctaggt atccaccgta agcctttcct tgtttgaacc
   135781 tcgcccttaa ctttacttta aggctatgcc atcctaaggt gctgctaaat ggaaggatct
   135841 tatcaacgtc catgaatgat aaaccataga tcgaactgcc gaatcggaaa aattgggtgc
   135901 tatcatattc tttgtatcgg ctaagttcac gagttggaga taagcggact cgaaccgctg
   135961 acatccgcca cagggtaaac caccgcctct caggccccca ctgattctac catagaggcc
   136021 aacgatagac aataactccc ccccgaacac agcttacaac tttcatcgta ctgtgctctc
   136081 caaagagcaa ctcttctcaa aatctcaaaa gaaaaggtgc tgagttggaa tcccattcta
   136141 actcaggatt cttgtggttc cggaggatcc agctacagga gaaccaggaa cggagggctt
   136201 tccccccttt tccgccccga ctctttggtc ttaagaatgc tggttttaag aatgagtaat
   136261 tgcccttctc cggcccttac tgcccaacct gagagtggac agctaatgca ttccacttat
   136321 tgagcagggt tctatggtcg gtccgcgacc cctggatacc gaaggcatcc ttggggtgat
   136381 ctcgtagttc ctacggggtg gagacgatgg ggtcggtcca tggattttcc ttccttttgt
   136441 cgcatttcgc tcaaagggtt gaagggagat agtgcatcaa gctgttcgca agggccaact
   136501 tgatcccctt ccccagggat cccagatgag ggaaccctaa gagagccgcc gactccaact
   136561 accgtccatg tacaatccat actagatctg accaaccgcc catcctacct cttctacatt
   136621 cttgacagcc catctttgtc tcagtagagt ctttcagtgg catgtttcgg tcctcttccc
   136681 cattacttag aaaaagtgag ccaccggttc aggtacaaga tactatcatt accgcctgga
   136741 caattagaca tccaacccgt aatcgcaacg acccaattgc aagagcggag ctctaccaac
   136801 tgagctatat ccccccgagc caagtggagc atgcatgaag gagtcagatg cttcttctat
   136861 tcttttcctt ggcgcagctg ggccatcctg gatttgaacc agagacctcg cccgtgaagt
   136921 aaatcatcgc acctacggtc caaccaattg ggagagaatc aatagattcc gtttcgggag
   136981 cgattcatcc ttcccgaacg cagcatacaa ctctccgttg tactgcgctc tccaagtgtg
   137041 cttgttcccc ccttcttcct taccatggca agtatttgtg aaataactcc gatgagaaga
   137101 aaaaagaagg cgttaagaga ccctcccggc caaccctaga cactctaaga tcctttttca
   137161 aacctgctcc catttcgagt caagagatag ataaatagac acatcccatt gcaccgatcg
   137221 ggggcattcg tagtgactga gggggtcgaa gaccaagaag tgagttattt atcagccaag
   137281 cattcttctt acggctagat ccaatcccct ggtccctgcg gaaaggaaaa ggaaaaagaa
   137341 tttgacgttc ttcctttcgg gaagggagga ttaggaaaat cctattgatt gcagctttct
   137401 ccagacctcc gggaaaagca tgaaaaaaag gctcgaatgg tacgatccct ccgtcacccc
   137461 agaatgaaat gaaaggggcg atctcgtagt tcttggtctg tgaagatacg ttgttaggtg
   137521 ctccattttt tttcccattg aggccgaacc taaacctgtg ctcgagagat agctgtccat
   137581 acactgataa gggatgtatg gattatcgag aagagaggag ccgtggtagt cccccccgga
   137641 ccgcccggat cccacgagtg aatagaaagt tggatctaca ttggatctca cctgaatcgc
   137701 cccatctatc ctcctgagga ggagtttggt ttcaaacccc cggttcgaac aggagaagta
   137761 cgccatgcta atgtgccttg gatgatccac atctcagggt caggcgctga tgagcacatt
   137821 gaactatcca tgtggctgag agccctcaca gcccaggcac aacgacgcaa ttatcagggg
   137881 cgcgctctac cactgagcta atagcccggc gtgtgggcct cccgctgggg gcccactatg
   137941 ccaaaagcga gagaaacccc atccctctct ttccttttta cgcccccatg tcgccacacg
   138001 ggagggacat gggggcgtaa aagggggatc ctatcaactt gttccgacct aggataataa
   138061 gctcatgggc ttggtcttac ttcaccgtcg agaaacgaaa gaagacttcc atctccaagt
   138121 ttaactcagg cgtagctcgc ttctttttgg gtgtgaagcg gtgtcaaacc aaaataccca
   138181 acaagcatta gctctccctg aaaaggaggt gatccagccg caccttccag tacggctacc
   138241 ttgttacgac ttcactccag tcactagccc tgccttcggc acccccctcc ttgcggttaa
   138301 ggtaacgact tcgggcatgg ccagctccca tagtgtgacg ggcggtgtgt acaaggcccg
   138361 ggaacgaatt caccgccgta tggctgaccg gcgattacta gcgattccgg cttcatgcag
   138421 gcgagttgca gcctgcaatc cgaactgagg acgggttttt ggagttagct caccctcgcg
   138481 ggatcgcgac cctttgtccc ggccattgta gcacgtgtgt cgcccagggc ataaggggca
   138541 tgatgacttg acgtcatcct caccttcctc cggcttatca ccggcagtct gctcagggtt
   138601 ccaaactcaa cggtggcaac taagcacgag ggttgcgctc gttgcgggac ttaacccaac
   138661 accttacggc acgagctgac gacagccatg caccacctgt gtccgcgttc ccgaaggcac
   138721 ccctctcttt caagaggatt cgcggcatgt caagccctgg taaggttctt cgctttgcat
   138781 cgaattaaac cacatgctcc accgcttgtg cgggcccccg tcaattcctt tgagtttcat
   138841 tcttgcgaac gtactcccca ggcgggatac ttaacgcgtt agctacagca ctgcacgggt
   138901 cgatacgcgc agcgcctagt atccatcgtt tacggctagg actactgggg tatctaatcc
   138961 cattcgctcc cctagctttc gtctctcagt gtcagtgtcg gcccagcaga gtgctttcgc
   139021 cgttggtgtt ctttccgatc tctacgcatt tcaccgctcc accggaaatt ccctctgccc
   139081 ctaccgtact ccagcttggt agtttccacc gcctgtccag ggttgagccc tgggatttga
   139141 cggcggactt aaaaagccac ctacagacgc tttacgccca atcattccgg ataacgcttg
   139201 catcctctgt attaccgcgg ctgctggcac agagttagcc gatgcttatt ccccagatac
   139261 cgtcattgct tcttctccgg gaaaagaagt tcacgacccg tgggccttct acctccacgc
   139321 ggcattgctc cgtcaggctt tcgcccattg cggaaaattc cccactgctg cctcccgtag
   139381 gagtctgggc cgtgtctcag tcccagtgtg gctgatcatc ctctcggacc agctactgat
   139441 catcgccttg gtaagctatt gcctcaccaa ctagctaatc agacgcgagc ccctcctcgg
   139501 gcggattcct ccttttgctc ctcagcctac ggggtattag cagccgtttc cagctgttgt
   139561 tcccctccca agggcaggtt cttacgcgtt actcacccgt ccgccactgg aaacaccact
   139621 tcccgtccga cttgcatgtg ttaagcatgc cgccagcgtt catcctgagc caggatcgaa
   139681 ctctccatga gattcatagt tgcattactt atagcttcct tgttcgtaga caaagctgat
   139741 tcggaattgt ctttcattcc aaggcataac ttgtatccat gcgcttcata ttcgcctgga
   139801 gttcgctccc agaaatatag ccatccctac cccctcacgt caatcccacg agcctcttat
   139861 ccattcttat tcgatcacgg cgggggggca agtcaaaata gaaaaaccca caactcatat
   139921 tgggtttagg gataatcagg ctcgaactga tgacttccac cacgtcaagg tgacactcta
   139981 ccgctgagtt atatcccttc cctgccccca ccaagaaata gaactgacta atcctaaggc
   140041 aaagggtcga gaaactcaac gccactattc ttgaacaact tggaaccggg ccttcctttc
   140101 gcactattac ggatacgaaa tgaatggaat gggaaaaatt ggattcaatt gtcaactgct
   140161 cctagaaata ggattgacta cggattcgaa ccatagcaca tgctttcata aaaccgtacg
   140221 attctcccga tctaaatcaa gcaggtttta catgaagaag ttctattcga tacgggtagg
   140281 agaagcggta ttcttaaaaa aatagcgaaa tcagaaccaa gtcaagatga tacggatcca
   140341 ccccttcttc ttgcgccaaa gatcttacca tttccgaagg aaccggagtt ccatcccttt
   140401 tcgatttcca ttcaagagtt cttatgtctt tccacgcccc tttaagaccc cgaaaaattg
   140461 acaaaacgat taactacttc atttatgaat ttcatagtaa tagaaataca tgtctaccga
   140521 aacagaattt tgaacttgct atcctcttgc ctagcaggca aagatttgcc tccgtggaaa
   140581 agatgattca ttcgcatgaa gatgaaagtc caactacatt gcattgccag aatgcatgtt
   140641 gtatatttga aagaggttga cctccttgct tctctcatgg tacaatcctc ttcccgccga
   140701 gccccctttc tcctcggtcc acagagacaa aatgtaggac tggtgccaac agttaatcac
   140761 ggaagaaagg actcactgag ccgggataac taactaatac taatctaata ctaatagaat
   140821 caaaatacta atagaataga aaagaactgt cttttctgta tacttatgta tactttcccc
   140881 ggttccgttg ctaccgcggg ctttacgcaa tcgatcggat catatagata tcccttcaac
   140941 acaacatagg tcgtcgaaag gatctcggag acccaccaaa gcacgaaagc caggatcttt
   141001 cagaaaatgg attcccattc gaagagtgca taaccgcatg gataagctca cactaacccg
   141061 tcaatttggg atccaattcg ggattttcct tgggaggtat cgggaaggaa ttggaatgga
   141121 ataatatcga ttcatataga tacagaagaa acggttctct atggattcaa atgctgtacc
   141181 tatgggatag ggatagagaa agaggaaaaa accgaagatt tcacatagta cttttgatcg
   141241 aaaaagaaat ccgatttatt tcgtaccctt cgctcaatga gaaaatggat cagattcgat
   141301 aggatcaaac ctatgggact taaggaatga tggaagggaa taaaatcaaa aaaagaaata
   141361 aaaaaagaaa agagagggaa aaaaataata aagaaataag taaataaaaa taaagtagaa
   141421 gaacccagat tcaaaatgaa caaattcaaa cttgaaaagg atctttctga ttctcgaaga
   141481 atgaggggca aagggattga tcgagaaaga tctcttgttc ttattataag atcgtgtgat
   141541 tggatccgca gatgtttgtt aaaaagagaa taatcttctc ctttgagaat aatcaaaaaa
   141601 ggaaagtgtt caattggaac atgaaaacgt gactgaattg gttctagtta ctcttcggga
   141661 cggagtggaa gaagggagga gattatcgaa cgaggaaaag gacccgatga cttcgaaaga
   141721 attgaacgag gagccgtatg aggcgaaaat ctcatgtacg gttctgtaga gtggcagtaa
   141781 gggtgactta tctgtcaact tttccactat cacccccaaa aaaccaaact ctgccttacg
   141841 taaagttgcc agagtacgat taacctctgg gtttgaaatc actgcttata tacctggtat
   141901 tggccataat tcacaagaac attctgtagt cttagtaaga ggggggaggg ttaaagattt
   141961 acccggtgtg agatatcaca ttgttcgagg aaccctagat gctgtcggag taaaggatcg
   142021 tcaacaaggg cgttctagtg cgttgtagat tcttatccaa gacttgtatc atttgatgat
   142081 gccatgtgaa tcgctagaaa catgtgaagt gtatggctaa cccaataacg aaagtttcgt
   142141 aaggggactg gagcaggcta ccgtgagaca aaagatcttc tttctaaaga gattcgattc
   142201 ggaactatta tatgtccaag gtccaatatt gaaataattt cagaagtttt ccctgacttt
   142261 gtccgtgtca acaaacaatt cgaaatgtct cgactttttt agaacaggtc cgggtcaaat
   142321 agcaatgatt cgaagcactt ctttttacac tatttacact atttcggaaa cccaaggact
   142381 caatcgtatg gatatgtaaa atacaggatt tccaatccta gcaggaaagg ggggggaaac
   142441 ggatactcaa tttaaagtga gtaaacagaa ttccatatgt atctatgaga tcgagtatgg
   142501 aattctgtgg aaagccgtat tcgatgaaag tcgtatgtac ggcttggagg gagatctttc
   142561 atatctttcg agatccaccc tacaatatgg ggtcaaaaag ccaaaataaa tgattttagc
   142621 ccttataaaa agaaaactga ttcttgaacc cctttcgcgc tcatgtcacg tcgaggtact
   142681 acagaagaaa aaactgcaaa atccgatcca atttatcgta atcgattagt taacatgttg
   142741 gttaaccgta ttctgaaaca cggaaaaaaa tcattggctt atcaaattat ctatcgagcc
   142801 ttgaaaaaga ttcaacaaaa gacagaaaaa aatccactat ccgttttacg tcaagcaata
   142861 cgtggagtaa ctcccgatat agcagtaaaa gcaagacgtg taggcggatc gactcatcaa
   142921 gttcccattg aaataggatc cgcacaagga aaagcacttg ccgttcgttg gttattaggg
   142981 gcatcccgaa aacgtccggg tcgaaatatg actttcaaat taagttccga attagtggat
   143041 gctgccaaag ggagtggcga tgccatacgc aaaaaggaag agactcatag aatggcagag
   143101 gcaaatagag cttttgcaca ttttcgttaa tccatgaaca gggtctatat agacacatag
   143161 atccatggat ccatacatct cgatcggaaa agaatcaata gaaaaaagaa aaagaaagaa
   143221 tcggaattga tcgatatatt tctcgaaaca aacgaaaagg aaacgaaaga tgaaacagaa
   143281 atcatggatc aactaagccc tctcggggac ttgcttaaga ataagaaaga ggaatctcat
   143341 gtaaatacca tggaataagg tttgatccta ttcatggaga ttccgtaaat attccattcc
   143401 aaaaatagaa agttcgaaac aattgggatt tttttggaga ttggatgcag ttactaattc
   143461 atgatctggc atgtacagaa tgaaaacttc attctcgatt ctacgagaat ttttatgaaa
   143521 gcctttcatt ttcttctctt cgatggaagt tttattttcc cagaatgtat cctaattttt
   143581 ggcctaatta ttcttctgat gatcgattca acctctgatc aaaaagatat accttggttc
   143641 tatttcatct cttcaacaag tttagtaatg agcataacgg ccctattgtt ccgatggaga
   143701 gaagaaccta tgattagctt ttcgggaaat ttccaaacga acaatttcaa cgaaatcttt
   143761 caatttctta ttttactatg ttcaactcta tgtattcctc tatccgtgga gtacattgaa
   143821 tgtacagaaa tggctataac ggagtttctg ttattcatat taacagctac tctaggagga
   143881 atgtttttat gcggtgctaa cgatttaata actatctttg tagctccaga atgtttcagt
   143941 ttatgctcct acctattatc tggatatacc aagaaagacg tacggtctaa tgaggctact
   144001 atgaaatatt tactcatggg tggggcaagc tcttctattc tggttcatgg tttctcttgg
   144061 ctatatggtt catccggggg agagatcgag cttcaagaaa tagtgaatgg tcttatcaat
   144121 acacaaatgt ataactcccc aggaatttca attgcgctta tattcatcac tgtaggaatt
   144181 gggttcaagc tttccccagc cccttctcat caatggactc ctgacgtata cgaaggagtg
   144241 cggttcgttc gaaaaattcc tacctctcta tatatctctg agatgtttgg atttttcaaa
   144301 acttcatgga catgcagaag agaaatgcta tccccactcg gaccaagaca taactttata
   144361 cttgttcaaa taacaattaa ggtgaagcag ggtcaggaac aacaaatctc tttatgataa
   144421 acagatccat tttgcaagtt cgttattacg ggtagttcct acaaaggatc ggactaatga
   144481 cgtatacaat acttgaattc tcgatgtaga tgctacagag ttggttctca tccttcagag
   144541 actacgagtg taataggagc atccgtcgac aaaaggatca ccctaagatg atcatctcat
   144601 ggctattgag aacgaatcaa atcagatggt tctatttctc aatctttctg acttgctcct
   144661 acggaaccaa ggtcgaaaag attgagaaaa atcagtcatt cacaaccact gatgaaggat
   144721 tcctcgaaaa gttaaggatt agtaatcctt tttcgaaatc gaatggattc gatcttatac
   144781 atacgcgagg aaggtaatca aaaaagaaag aagatgagtt cttctttact tttatcactt
   144841 aggagccgtg cgagatgaaa gtctcatgca cggttttgaa tgagagaaag aagtgaggaa
   144901 tcctcttttc gactctgact ctcccactcc agtcgttgct tttctttctg ttacttcgaa
   144961 agtagctgct tcagcttcag ccactcgaat tttcgatatt cctttttatt tctcatcaaa
   145021 cgaatggcat cttcttctgg aaatcctagc tattcttagc atgatattgg ggaatctcat
   145081 tgctattact caaacaagta tgaaacgtat gcttgcatat tcgtccatag gtcaaatcgg
   145141 atatgtaatt attggaataa ttgttggaga ctcaaatggt ggatatgcga gcatgataac
   145201 ttatatgctg ttctatatct ccatgaatct aggaactttt gcttgcattg tatcatttgg
   145261 tctacgtacc ggaactgata acattcgaga ttatgcggga ttatacacaa aagatccttt
   145321 tttggctctc tctttagctc tatgtctctt atccctagga ggtcttcctc cactagcagg
   145381 ttttttcgga aaactctatt tattctggtg tggatggcag gcaggcctat atttcttggt
   145441 ttcaatagga ctccttacga gcgttgtttc tatctactat tatctaaaaa taatcaagtt
   145501 attaatgact ggacgaaacc aagaaataac ccctcacgtg cgaaattata gaagatcccc
   145561 tttaagatca aacaattcca tcgaattgag tatgattgta tgtgtgatag catctactat
   145621 accaggaata tcaatgaacc cgattattgc aattgctcag gatacccttt tttagcttct
   145681 agttagcttc tagaatcgat ttcttagttc aagatccctc ttactaactg gaatcaaaga
   145741 attagtagat ctgttccgcc caaaatggga atgggctagg gttatgaact tataatctat
   145801 aatctgatga tcgagtcgat tccatgatta taagttcatt ccataccgga ccagaccgga
   145861 ataggattct cattatgaga aggggtcatt cgagcgtatc taaatagata ctatgtttcc
   145921 atatggatcc ctacgtcgtt acattccatt taggattagg aataggcgta atcggacctg
   145981 ctttttccat atctctcgtt atttgggacc ttattcacct ctttgggctt ctattgaatc
   146041 gagaaatcgg tttgattgtc catctttttg atataatatt aatatagata atatataagg
   146101 catcctccgg ataattcaaa tcgaagcaat tggatgtccg attggggcct atatgacatg
   146161 accgatcaat agaaatactc caacactcca cctttgtcat atattccata catcacacta
   146221 gatagatatc atcttcatgg aatacgattc actttcaaga tgccttggtg gtgaaatggt
   146281 agacacgcga gactcaaaat ctcgtgctaa agagcgtgga ggttcgagtc ctcttcaagg
   146341 cataatattg agaatgctca ttgaatgagc aattcaataa gagatctcgg atcgaatcgg
   146401 tattgatata ccgattcgat ccgagatctt ggaattggaa taagttcggc agcggatcgc
   146461 gaaatcttgg ggatcttctc tatctaatga atggggagtc cgctttgaaa tcgtccgccc
   146521 tgcacccacc ccccgagtat atgcttcaac aggaatcaca caagggtaga ttgatacaat
   146581 ataaacctct ggtaaaatgc ccgcctgtaa cccagcagat aaagtacatt acatagtccg
   146641 tttttagtaa tagctctggt ggttcgctgt tcaagaattc ttgtttaagc agttcatacc
   146701 atccatacat agtgttttga tctaagattt caattcttct atgtttcagc agtagcatat
   146761 tgttccatgg agctaaggtc caaaatatgg aagaaactgg tgtttccacg actctaccac
   146821 ccagtcaatt atgttccact taatccctat ttcatggccg catatctttc cggctaagta
   146881 atgggaaacc tttctcctgt tacatgaatc caattttcat ttcatccggg aaaagccatc
   146941 tttttctcaa caatgtcttt gtcatttgat ccaatagcgt tccgttagat aggaacagat
   147001 ttgataaata ctgataactc tcggatggag tattagaacg gaaaaatcca ttagataatg
   147061 aactattggt tctaagccat ctctggcgat gaatcaacaa ttcgaagtgc ttttcttgcg
   147121 tattcttgat aaaccagcgt ttagatatag atgtaggagg atctgtttcg gaagtaagaa
   147181 gcccctttga catctcttca tctgcaaaga attctcgatg tgaaaacaca gagacaaggg
   147241 gctgatcttt gaataggaaa aagagtggat ccgcagggtc ccaaatgaat tggcttattc
   147301 gaaaaaagcc ttgttctttg gaagatctat ctcgtgtctg gtactgcatg gttctactct
   147361 gcaagaactc cgaatcattc tcttgaagct catccttttc atcataaatg atccgcttgc
   147421 cccgaaatga ccccgcccga tagggaaatc caaatgaatt gggcctttcg atacaatcaa
   147481 atagaaagcc ccaggggcgc catattctag gagcccagac tatgtgattg aataaatcct
   147541 cctctatctg ttgcgggtcg aggactcctt ctccttcccc ttcttcaaac tccgattcgt
   147601 atttttcata gagaaatctc tgatcaacga tagaacaaga tccattttgc atcatatcta
   147661 agggattcct tggttcgggc cgaagaagca atgtcactcg atcattatca aaccgactgc
   147721 aatctttttc tgtccgtgag gatcccacca gagcgccttc tacttctaat aggccatgaa
   147781 ctagatcaga atcattctca acgagtccag aagaagtgat cccgtttttt tcatcgggtc
   147841 cgggtataga ccaaaggtct tgagcgaccg atccggcaga acaactcaaa agataaagaa
   147901 gtatcgttaa tttcttcatg ctcgttccaa gttcgaagta ccatttgtac aaataagaat
   147961 ccccttcgtt acatgatttc ttcttcatat agatagatag aggatctatg gggcaattac
   148021 ttagaagtac attttgtgca acagcccttc ctatctgata gaaaaggatc ccatgatcct
   148081 gaaccgatct tacctgggat cgcaaatccc aagtttgtct atgaagagcg gatcgaattg
   148141 tattagtgtc tataattgat ttcttctgtg taatactaat cgatagggcc tcattggtaa
   148201 gtgctacaag atctcgtgca ttggaaccca tggttatgga cccgaatccc ttagtatgga
   148261 acattttctt ttccaagtga aatcccctag tatatgaaag agtgcaaaag tgctttcgtt
   148321 gttgtggaat aagaagcctt cgtatcttaa tgcatgtatt taatttattc ggggctatta
   148381 gagcgggatc cactttttgg ggaatatgag tcgaagcaat aacaagaata tttctagtgg
   148441 aacatctttc acaatccctg gagagatagt tcactaatag accgagggat aagtcattcg
   148501 actcattcac atccaaatca tgaatgtttg gaatccatat tatgcaagga gacattgctt
   148561 ttgctaattc gaattgaagg gtgatataaa atcggcctat ttccgacatc atatcgatag
   148621 ttagcgcatt catcatagtt agaagctcca gctccgtatc aaggtcacga tcgatatcgt
   148681 cactagcatc aatatcgtca ctatcatcaa tatcgatatc atcaataaga aaacctttag
   148741 gcttggtatc caggaacttg ttcagaaata ctgtaatgaa aggaacatag gagtttgtcg
   148801 ctaggtattt gaccaaatgg gagcgcccgg ttcctataga acctatcact aaaatacccc
   148861 tagaggggga tagggctagg cggagcgaaa agggttttcc atgagatggg aaatgaaaac
   148921 tattagcccc acacgaagtt tgtgaataag tgattgtctg ataatgagca aggaatatcc
   148981 gtctttctgc taaacagggt gaattgaact cataattcat taaatgcttt ttatgaatgt
   149041 caactaagta tcgtaagtaa attgttcccg gctgttcaat catttgataa ccagagtcat
   149101 tctttgataa atgatcacta tgagtcagac tcaatagaat ttgatcaatc cttttttctg
   149161 tcgttaaggt ggagaactga accaagaatt ctctttcttt atcatcaatc gaatcaccgt
   149221 tcgcgaccca ggattctatt ttatcatcaa tccaatcacc gttcaccttt tttctttttc
   149281 ttatcaatga atggatctct ttacttgtat gacttagatg tctcgtattt ctcgaaaaag
   149341 tgattcgatt gatgggattt ggtatgagac ttatgagatc gatgatatcg atgagattga
   149401 tattcaaatc tttcgtctta gaacgtattg atttaacccc atcagcggga ccaccacccc
   149461 atagcatgtt gccgccaaaa gcagaacccc gtatttcttc tagagaatct cctaattgtt
   149521 ccagagcaac tagaaaaaga ttctttaacc agaaagaatt ccgttcagat gtgggatacc
   149581 tatccagaag ttttcgcaac tcaatcatgt atgatggaat catcaaagat ttgacctttt
   149641 cgaactctgt ctgtaactca ccataggctc gggaaacaaa gagaagatgt gtacgaacga
   149701 gatatccagc aacaagaaga aggaaaagga ttgaatagag gaactcccga acatttggcg
   149761 atctcagatg tgtcgatatc aatggtgact cattatttcg atgaatcatt tcttcggaca
   149821 gaagaagatt atgtaaacac ttactcgaaa tctcacttat cagattccat tgtggaagac
   149881 acaatttttt ctgaagaatt cgccatgata tatctgatcc atgcataata tcatgaaaaa
   149941 tggatacaaa tttttgactg ctacttagta ccggcaatag gtctgaaaaa gtatctaaaa
   150001 atatcaaatt tagatatttg taccctgtcg aagtaaggaa ccatggcata tatgtttgga
   150061 atcgattcca ttttgagaga gttgaaaaag cactgtctcg ttgaaaggtt ctatacatct
   150121 gccctttctc aacgcatttc tttagacaaa gactccgttt tttcctcttt tcggatggta
   150181 aatatttctc agaacatgga gtgtgaatca aacccatgtt tgaattgaaa ttgagatact
   150241 gaggcaagtt cttctcttct gaatcagata gattcatatc tgaaagaggt tgacaataag
   150301 ttctttcaaa atggactatt tgtccctctg ttagaggtgt tccagaaatg gctgcgatcg
   150361 agtaaatagc tctacgaact aatagatcgg atcgaattgg aaaatggaaa gatttgtaca
   150421 agttatacct ttcgtcacca ctttgtggaa aatcgttagg tatgaatatg ttagatacct
   150481 gtgactcgat tggtgaaata gtatctctct ccaaaaaagc atgttttttt ttaccgccgc
   150541 acaaagaaaa tattttgttg cgaatgaaca agatatggag gaattgtcca tacgtaaaat
   150601 cataattttt gatacgggcc ttttccacat aaaaggggaa tcttttgtta caatagaagc
   150661 ggaagcgttg tggattattc aagaatcgaa gtcgatttgc tttataaaaa gaagatatca
   150721 atgaacttct atgaaatggt ttcacaggat tcagccaatt gtcttgatcg tcggatatca
   150781 ttgagaaata gaaatccgtg ttatcaaaag atttcctgcg attatttcta gtatggaatg
   150841 agtcaatcat ccactttggt atcttattga acaaaaatgg tgatattatc cctccattga
   150901 tcaagaattt cgatttttgg gaagtattat gatcatccaa taagaagggt ttcaattttt
   150961 tcaaatgaac gatttgaaga cctattgatt ctaacaactg attgcagagt tgatcattcg
   151021 gacctttcaa ttcatagatg tggatctcag acctatgaat ggggatattc ccgaaactca
   151081 caaagaaaaa aggaagtgag ttagacaaaa agaaaagcaa cttggacaaa aagagaagga
   151141 acttggacaa aaagaaacga agtgacttag acaaatcttt tttgtcgata acctcagacc
   151201 aatcaatcga atattgatta atacgtaatc gatcgaacac tacttgaaaa tggctcttct
   151261 gctcagaaac ggaatgttcc aaatgctcct ggaaattctt gctcccattg gaccatttgt
   151321 atctatatgc attaggatcc cgattcatga atctctcggt tcgagaaatc aaaataagag
   151381 gatcgaacca tttcttctga ctctttttca aattcgataa atgttggttg atcgtatatt
   151441 tcattatagt tctatgattc agagtatcat ttcctatttg atccctttga attccatatt
   151501 cgaagttgcg atcggatcta ttcattaaaa agaatcgatt caatccattt cttatgtacc
   151561 cataggtgct atattggatt tgaatccgat ttcggatcaa tctatattga ttgactgcct
   151621 ccattatgtt gttgctagca aataccacta tttttggttt ttgatcttcc aaatcattcc
   151681 cgcaggagat ccggacccat ttttttctga tccttcgata aaaagattca ttctcttcat
   151741 aaaaaatagg aggtagaacc aataaagatt tctttttcga ttcatccctg gagttgaata
   151801 cctcattcaa gaatagtttt tgatccaatc cgtaggaatc aatagaaaag gaaaatccct
   151861 tatgatacac cagatccggc tcggttattg atagagtgaa tagatctgcc atttcttgaa
   151921 atctctcttc tgattcaaaa tcgtggtgta acgtgtattc ccccctgttc cggtcatgga
   151981 atagatgaaa taaatgattt ttgtttaaga atgaaatctt attggaactt tccatatcca
   152041 gttcatcctt cggaaccata tcacatcccg gatctgatga aataggatga attgagacgg
   152101 tattttgtaa atacgtaatt atcttgaata tattaactat ttctttattt tccgatcgcc
   152161 tggaagggac aaaagaaaca tcttgttctt tcttcaacaa tttctgatct ctagtggacc
   152221 tctcagtagg attcgaaccc agatgaagtt ctgaccatct gtcagagaaa aaagaacgaa
   152281 tggatcttgt aggattccca agaaattctt cgatttcttc cggaagcaga tgcttattca
   152341 tctgcctttc acgttccgtg aatagccggg acattgagga atatccagaa aggcatttag
   152401 ggaatcggtc tgattctatc tctgttcgtt ccgtttgaag aaaggaagga tcccaaagaa
   152461 tcgatctttc ttttagttgt tgaatctctc tttgattgat caatgtgtga tattccgaat
   152521 cctcattact aaatgaatcg aaatgatctc tggattgatc agaagatcct ttcaattggc
   152581 tagaatccgt tacttgaacg aaactagatc ttgtggaatc atattgaata tttgacgata
   152641 cattccgtac cttgctaaaa aatcgatcct tgtttaccaa ccacacattg tctaagcaaa
   152701 tccaattctc tctcgatatc ttcctcaaaa aatccgattc gtgcggattc ttcccccaac
   152761 taacgaagag atcttggcgg aattgccaca tatgaaattg agcacaattt tgcaaagaaa
   152821 tagcccactt gtttctcgag aagagatggg caaaacgctc aatatcattt gattgaatag
   152881 ctgacccagc tccttgttgt ttgaagaaac cctccacttc aattggtatt ttttcacgaa
   152941 aagcaaacat gagataacaa atcgagtctt tcactaagat ttcgaatagc tgtcccgaat
   153001 tcaagttgat tctgtttcgc ctcttactcg gagaaagacg atcaaacaat tcccaaccat
   153061 ggtccttgcg gatcggatca tccatataat atacaaaagg aaactccaga tatttgatat
   153121 ctttctcttt gaatgagatc tcaattccag cgatggtttc attagatatc ttacaaccag
   153181 aatccctctt ttttccgagc cagttcctcc accaccgcga accccagtta gattcaggca
   153241 tgatacactt tttagttatt gggagaaccc aagtactctc tttcggatcc aggaaaaagc
   153301 tctctgagat cttttttcct tttggaagat ccaggagcga aacaatcaac ctattgatat
   153361 tggaagaccc aaaagattct tccaatgtat catttctggg tccaatggaa ttcataggta
   153421 taggaagaag ccccgtcaaa tagagatttt ttcttgcgac catatttcga ttgttaatac
   153481 gatatataag gatcgctact acaaatagta ctacaccctt gatcgtgaaa tatcgattgc
   153541 ttgttgaacc ctgtgaattg cgtgaaagta ggatactcca aattcgtggg tccaagagtt
   153601 ttataaaacg ttcttggtgg aaaaaaatgt gaatgaaaga tcccactgaa ttgaattggg
   153661 tccatgaatc taagaaatag tgagaattct tgacctctct caatatctct ctcaattcga
   153721 aaatccagga tttgaattga tgtcctttca ttgattcctc ctaaattgca ttgatttatc
   153781 ctaaagattt catttcaatt ggaatttggt tattcaccat gtacgaggat ccccactaag
   153841 catccatggc tgaatggtta aagcgcccaa ctcataattg gcgaattcgt aggttcaatt
   153901 cctactggat gcacgccaat gggaccctcc aataagtcta ttggaattgg ctctgtatca
   153961 atggaatctc atcatctata cataacgaat tggtgtggta tattcatatc ataacatatg
   154021 aacagtaaga actagcattc ttattgagac tcgaactcat agggaagaaa atagatttat
   154081 ggatggaatc aaatatgcag tatttacaga caaaagtatt cggttattgg ggaaaaatca
   154141 atatacttct aatgtcgaat caggatcaac taggacagaa ataaagcatt gggtcgaact
   154201 cttctttggt gtcaaggtaa tagctatgaa tagtcatcaa ctcccccgaa agggtagaag
   154261 aatgggaccc attatgggac atacaatgca ttacagacgt atgatcatta cgcttcaacc
   154321 gggttattct attccacctc ttagaaagaa aagaacttaa atcaaaatac ttaagagcat
   154381 ggcgatacat ttatacaaaa cttctacccc gagcacacgc aatggagccg tagacagtca
   154441 agtgaaatcc aatccacgaa ataatttgat ctatggacag catcgttgtg gtaaaggtcg
   154501 taatgccaga ggaatcatta ccgcagggca tagaggggga ggtcataagc gtctataccg
   154561 taaaatcgat tttagacgga atgaaaaaga catatatggt agaatcgtaa ccatagaata
   154621 cgaccctaat cgaaatgcat acatttgtct catacactat ggggatggtg agaagagata
   154681 tattttacat cccagagggg ctataattgg agataccatt gtttctggta cagaagttcc
   154741 tataaaaatg ggaaatgccc tacctttgag tgcggtttga actattgatt tacgtaattg
   154801 gaagtaacca attaggttta cgacgaaacc tagaaatcga tcactgatcc aattcgagta
   154861 cctctacagg atagacctca acagaaaact gaagagtaac ggcagcaagt gattgagttc
   154921 agtagttcct catataaaat tattgactct agagatatag taatatggag aagacaaaat
   154981 tgtttcaagc gccgacagaa ccagaagcgc cccttgtttc aaagagagga agacgggtta
   155041 ttcacatttg atttgatggt cagaggcgaa ttgaaagcta agcagtggta attctaaaga
   155101 tttcccgggg gaaaaataga gacgtctcct acgttaccca taatatgtgg aagtatcgac
   155161 gtaatttcat agagtcattc ggtctgaatg ctacatgaag aacataagcc agatgacgga
   155221 acaggaagac ctaggatgta gaagatcaga acatgagtga ttcggcagat ttggattcta
   155281 tatatccact catgtggtac atgtggtact tcattatatg atatatataa gatccatctg
   155341 tatagatatc atcatctaca tccagaaagc cgtatgcttt ggaagaagct tgtacagttt
   155401 gggaaggggt tttgattgat caaaaagacg aatctacttc aaccgatatg cccttaggca
   155461 cagccataca taacatagaa atcacacttg gaaagggtgg acaattagct agagctgcgg
   155521 gtgctgtagc gaaactgatt gcaaaagagg gtaaatcggc cgcattaaaa ttaccctctg
   155581 gggaggtccg tttgatatcc aaaaactgct cagcaacagt cggacaagta gggaatgttg
   155641 gggtgaacca gaaaagtttg ggtagagccg gatcgaaatg ttggctaggt aagcgtcctg
   155701 tagtaagagg agtagttatg aaccctgtag accaccccca tgggggtggt gaaggaaggg
   155761 ctccaattgg tagaaaaaga cccgcaaccc cttggggtta tcctgcactt ggaagaagaa
   155821 gtagaaaaag gaataaatat agtgataatt tgattcttcg ccgccgtagt aaataggaga
   155881 gaaaatccaa attattttta caatttacaa aagaaaaaaa taggagttaa ttcactgtga
   155941 cacgttcact aaaaaaaaac ccttttgtag cgaatcattt attaagaaaa atcgataaac
   156001 ttaatacaaa agcggaaaaa gaaataataa taacctggtc ccgggcatct accattatac
   156061 ccacaatggt tggccatact atcgctatac ataatggaaa ggaacatttg cctatttata
   156121 taacagatcg tatggtagga cataaattgg gggaatttgc gccgactata aatttccgtg
   156181 gacatgcaaa aaatgataat agatcccgtc gttaataaag tgaatataga ttcattggta
   156241 agaggtgaac cttatgataa agaagagaaa gaagaaccta tctacagaag tatacgcttt
   156301 aggtcaacat atatgtatgt ctgctcacaa agcccgaagg ggaatcgatc agattcgtag
   156361 gcgttcttac gaggaaagcc ttatgatact agaactgatg ccttatcgag cgtgttatcc
   156421 catttttaaa ttggtttatt ctgcagcagc aaatgctagt cacaatatga gtttgaacga
   156481 agcaaattta gtcattagta aagccgaagt aaacgagggt actgctgtga aaagattaaa
   156541 acctcgagct cgagggcgca gttatctgat aaaaagaccg acctgtcata taactattgt
   156601 tttgaaagat atatccttat ataaaga
//
