# Supplementary material for: Plastome comparative genomics in maples resolves the infrageneric backbone relationships
Source: PeerJ. 2020 Jul 13;8:e9483. doi: 10.7717/peerj.9483 (PMC7365138; doi:10.7717/peerj.9483)
Supplement: Data S2 [file peerj-08-9483-s008.zip › Acer_circinatum_M297_CP.gb]

LOCUS       Acer_circinatum_M297_CP      156850 bp    DNA     circular UNA 29-APR-2020
DEFINITION  .
ACCESSION   urn.local...c8-bg6jgfp
VERSION     urn.local...c8-bg6jgfp
KEYWORDS    .
SOURCE      
  ORGANISM  .
FEATURES             Location/Qualifiers
     misc_feature    1..85257
                     /standard_name="LSC"
     repeat_region   85258..112001
                     /rpt_type="inverted"
                     /standard_name="repeat region"
     misc_feature    112002..130106
                     /standard_name="SSC"
     repeat_region   130107..156850
                     /note="repeat_hit position 112099 - 85343, match 100.%,
                     length 26757"
                     /rpt_type="inverted"
                     /standard_name="repeat region"
ORIGIN      
        1 ttggttattg gttatgggcg aacgacggga attgaacccg cgcatggtgg attcacaatc
       61 cactgccttg atccacttgg ctacatccgc ccccccacta gctacaaaat tacaaaataa
      121 aaagattcaa atttctacca ttaatcatct ttttttatct taccttaatt atgaagatac
      181 aaatgaagag acaagaggca taaatttcca aactttttta tattatatag aaaattgact
      241 caaaataata aactgtaaag tcataataac taaaataact aaaaaataac taaagactaa
      301 tttaattatt agcacgtagt aataatatga tactaaataa aaaggcataa aaagctttgt
      361 gttttgttga agtcaaaaaa ggacaaaaat aacaaattga aaaaaaacct aataaataac
      421 ggagcaatac cgatttattg gaagaggatc ggcattgctc cgttattttc aaaaacgtgt
      481 atacacgaag atcgaaatct tatccatttg tagaaggagc ttcaatagca gctaggtcta
      541 gagggaaatt atgagcatta cgttcatgca taacttccat accaaggtta gcgcggttaa
      601 taatatcagc ccaggtatta attacacgac cttgactatc aactacagat tggttaaaat
      661 tgaaaccgtt taggttgaaa gccatagtgc taatacctaa agcagtgaac cagataccta
      721 ctacaggcca agcggctaag aagaagtgta aagaacgaga gttgttgaaa ctcgcatatt
      781 gaaagatcaa tcggccaaaa taaccatgag cagctacaat attataagtt tcttcctctt
      841 gaccgaatct gtaaccttca ttagcagatt cattttctgt ggtttccctg atcaaactag
      901 aagttaccaa ggaaccatgc atagcactga atagggagcc gccgaataca ccagctacgc
      961 ctaacatgtg aaatgggtgc ataaggatgt tgtgctcagc ctggaataca atcatgaagt
     1021 tgaaagtacc agagattcct agaggcatac catcagaaaa acttccttga ccaattgggt
     1081 aaatcaagaa aacagcagta gcagctgcaa caggagctga atacgcaaca gcaatccaag
     1141 ggcgcatacc cagacggaaa ctaagttccc actcgcgacc catgtaacaa gctacaccaa
     1201 gtaagaagtg tagaacaatt agctcataag gaccgccatt gtataaccat tcatcaacag
     1261 atgccgcttc ccatatcggg taaaagtgca aacctatagc tgcagaagta ggaataatgg
     1321 caccagaaat aatattgttt ccataaagta gagatccaga aacaggttca cgaataccat
     1381 caatatccac tggaggagca gcaatgaagg cgataataaa tacagaagtt gcggtcaata
     1441 aggtagggat catcaaaaca ccaaaccatc caatgtaaag acggttttcg gtgctggtta
     1501 tccagttaca gaagcgaccc cataggcgtt cgctttcgcg tctctctaaa attgcagtca
     1561 tggtaaaatc ttggtttatt taatcatcag ggactcccaa gcacacaaac tttctagaac
     1621 tagataattg ggagcttgtt attcaacagt ataacatggc ttatagcccc gtgtcaacca
     1681 atagcaacat cgatatctct gatcttatct atctatctat ctagaaattc agaagcattt
     1741 tttatttttt ttttgaataa ttgaataaat taaataaatt cgaaaaaaga aatgcctatt
     1801 tttttttttt tatattttat agatatattt ttttgatttt gatatgataa tccaaatggg
     1861 ttgcccggga ctcgaacccg gaactagtcg gatggagtag aaaaattcct tgtgaaattg
     1921 atataggtaa aaaaatctct ccccaagccg tgcctgcatt tttcattgca cacagctttc
     1981 cctatgtata acatcgaaga ctccctaaaa aacgctaaaa aagtgaaata cccagttgat
     2041 caacctttat tagtcttatt gcatgaacat ttaatagaaa ttaatgaatt tttttgttat
     2101 ctattcatca gttaggaaca atttcgaatt tatcatgatt aacaaaatcg ttaatacaaa
     2161 taatatccaa ataccaaacc cgccccctat ataacctccg cgaagtaaac aaagctcttg
     2221 gaaagattaa agaaagaacg tgctcttcct ccgtaaagaa ttcttccaag aattccgagc
     2281 ctaatctttt caaaaaaacg cgcacagtac ttttgtgttt acgaaccaaa cttttaacac
     2341 aagaaacccg aagtatatat tttattctat acaaactctt tttttttgaa gatccgctgt
     2401 gataatgaga aagctttctg catatacgca taaaccggtc gataatataa gaatctgagg
     2461 aatcggccca ggtcggctta ctaatcggat gccctaatga gttacaaaaa cgcgccgtag
     2521 tcaatgatcc aatcagagga ataattggaa cggttgtctc gaactgcttc atagcattat
     2581 cgattagaaa tgcattttct agcatttgac tccgcaccac caaaatattt agtcgccccc
     2641 tggaaagata gcccagaaag ttgatataat ctttgtataa gtggtttata tgaatccttc
     2701 cgggttgaga ccacacgtga aaatgccatt gccataaatt gacaaggtaa tatttccatt
     2761 tattcatcag aagaggcata tcttttgaag ccagaacgga ttttccttga tatctaacat
     2821 aatgcatgat aggatgcttg aacagccata agttgtcctg aaaatcatta acaaagactt
     2881 ggacaagatc ttctactttt ccataaaaag aaattcgctc aaaaaggagt cctgaagatg
     2941 ttgatcgtaa atgagaagat tggttacgga gaaaaaagaa gattgattca tattcatata
     3001 catgagaatt atataggaac aagaaaaatc ttggattgct tgttgaaaaa atggaatttg
     3061 atttctttgg agtaataaga ctattccaat taaaatactc atgaagaaag aatcgcaata
     3121 aatgtaaaga ggaggcatct tttacccaat agcgaaaggt tcgaaccaag atttccgggc
     3181 gaatggggta gggtattagt acatctaaga catagtgtaa atgtgagaaa ttgttctcga
     3241 aaaaaggaaa tattgaatga attgattgga aattatgaga tttcgccatt tctttttctt
     3301 tcccttctaa gaaagctact aatcgtaggg aaaatggaat ttccacaatg actgaaaatc
     3361 cctccgatat catttgcgaa taaaatttat tgttgtgtcc aataaattga tttggattag
     3421 aatccttagc ataaatactc aaatgaatcc gttgatacgt ccgactaatt aaacgtttca
     3481 cactgagtga actagattta ttgtcataac ccccattttc caacggaatc gtcgatctat
     3541 ttaaaccgtg atcatgagca agtgtataaa tatactctcg aaaaagaagt gggtatagga
     3601 agttgtgttg ctgagatcta tctagttcta aatggatttg atattctttc atttgaaatt
     3661 agattgcaac aaaaggtaag gtatttattg gattatcaaa tgatacattg ggttatcaaa
     3721 tgatacatag tgcgatacag tcaaaacaaa gtattgtagt aaagaaaaaa atggatacct
     3781 tggaaacggg taaactcatt accggattct cgattttatc atttttgaat tggtttatgt
     3841 ttgttatagt ataaataggt ggttagaaat cctttatttt tgcaatccaa ccgctctttt
     3901 gattttggaa aacaaaatat ctttatcaat atactgcttc ttctacacat tcatctccaa
     3961 cccataatag ggacaaactc atagttagga ctcattaaaa aaatagctaa tcgactcgcg
     4021 gaaaacccct tccccgcatt aggaactaat atctttttaa cgtttaatta gatcggggaa
     4081 ttattcaaat tcaattcaga agagaagctc gttccttttt atttcccgag aattggaacc
     4141 ataaggctct atccatttat tcactcgacc caactttgaa ttccattttt tgttctgcgc
     4201 caacaactca aaccctattt tgaagccatt gaatcagaat aaagtattct caaaattttc
     4261 cattgatacg acatgctggt ttttccattc attcctttca ggatcagtcg tggtcttaca
     4321 aactctcccg atggtatgga cgaatccttt gtttcatata aatgtgtaaa agatgctagc
     4381 cgcacttaaa agccgagtac tctaccgttg agttagcaac ccgaataatt cgaatgggtg
     4441 gatacaatcg gaataaaaaa gaaataaaag aaaagaaatg aaattgcaca acggaatcaa
     4501 aatattaaat tagcaagaaa tcgactaaca aaatttagaa tcgattggga acataaaaaa
     4561 aagacttctt gtataacagt gaatccagcg aacccattac tttcattttg aattttgaat
     4621 gaagtaaaga aaaaaaccaa acctctgtta cggagataaa taggtacgga gataaatgga
     4681 tctgtttatc cttatccacg atcgaattat agttgttcga tacgctgttg tcaatatgac
     4741 ggtgaatgtt gaatattaat gttaagaaaa gaatctaaaa aaagaaaatg gcgaaaacaa
     4801 aaagaatgaa tttattaatt taattaaaat ttaattaaaa tattaaaata aaaaaaaatt
     4861 ataaaatgaa ataaataaat aatatagaaa agaaataatt tagaaatgct tttgaaaaaa
     4921 aatcgaaaag aaaaagaaag aacttgcgtt agatttgcac tacatattta ctatacataa
     4981 atacaaatag atacatagct atagctgaaa gaataaaaaa aaagaaatct cgggttgaca
     5041 ttgattcaat caatcaatat aagtaaaata aacaagttga atcccttgtt ttgtgatttg
     5101 ttaatagatt tacaacgaca aactataaaa cgcccggttt cgattgcgag taatgtaaat
     5161 ttttgatttc tcgacccaat tagttcgttg tattcatttg atctttttta tatgcatctt
     5221 atatcaataa aattctagca ataaaattga tttttgttct tctgcttatt ttttttgtcc
     5281 ttatacttcc agaacattat actttatggg agcaatatta aatagggata aaaaataggt
     5341 atgaatagaa caaaaaaggg gggagtagta aagaaaaagt tatacaaaac tataaaaagt
     5401 tatacaaaac tatataggag tcatccacac cctctttttt tattctatat cctcgatgca
     5461 atttcgttta attaagatga agttccttaa aaatcccagc cttctttgaa atatcatgaa
     5521 ccgttcctgt aggttgagcg cccttgtcaa ggaaatctaa aatagcagga agatttaaat
     5581 gggtttgatt atttatcgga tcataaaaac ccactttccg aagatctctt ccctctcttc
     5641 gggatcgagc atcgattgca acgattcgat aaacagctca ttgggataga tgtagatgaa
     5701 caataccccc cctagaaacg tataagaagt tttctcctcg tacggctcga gaaaaaatga
     5761 ttagaaattg tgtgatttaa gtccttcttt ttcgaaaatt cgaaaaaaaa aagcattcgt
     5821 actctcataa ctcaagttgg ataactttta aatagcccaa aagaaaatct ttagggattt
     5881 ctttttttga gtggtctcta accccttttt tgtttgtctc gtttcgaatc gattttttga
     5941 ttcttaattc ccattctgat ctaattgttg agacaattga aaacggtatt tccttgttcc
     6001 aggatccttt ttatctttgc cttgaatcat tgggtttaga cattacttcg gtgatctttc
     6061 gttttcaaaa atggcggcaa cacacccctt tttgcgattt ttttctatca aagaatcata
     6121 cgaacaattg attcctgcat gatacacttt tcatcgaaag agttttacca attccaacaa
     6181 attgtcgttt tggatttcaa aattgttcga atcggattct ttcaatttat atatcgaaaa
     6241 tatacttacg aagtttgtta caacttattg attggtatta accctagatc cttgcccctg
     6301 cgaaatgaac aaatactttc tactcaagct ccatcatgtc ctatttacac tacaccccaa
     6361 caaaaaacga gaattctagt agaacagaac aaagtatgtc gagccaagag cccattcatt
     6421 tctagataat ctacaatcta aaatggcgga tgaaaaaaaa aatccacagc ggatcgtgtc
     6481 cttcaagtcg cacgttgctt tctaccacat cgtttcaaac gaagttttac cataacattt
     6541 tttcgagttt tgaaccggta tgtaattgat tcaattatgg aatcatgaat agtcattgct
     6601 tcggtcaata cccagtcctt tttccttcga tatgaaagga atagttagtt aatttatgag
     6661 gaagaagcct cagtaagaat ttaatttcac cctctatttt aattttattg ttttaatttt
     6721 attgcatgaa tgcaatattt ctttttattt ctaaataaaa caaaaaagaa cacgaataaa
     6781 aataaaaaga aaataaagta aaaagtaaat atagaggatg aagatatatg aatggacccc
     6841 gtctcaatta ttaattatga ttaaatacat ttccaattat taattagagc caaacatcaa
     6901 atacctccag ctcaaagaaa attaatccat atgaaactcg attgattatg agatcttaca
     6961 tcgctcacga actcgtatgg accccactcc caattcattc tgggggatga ttaatcataa
     7021 ataaaaataa ataaaaatag gatcctattt gatacgggat gctagactct tttgtataga
     7081 taaaaagcca aaagggtcca gattacgtca ttctttacta taattgttct tttaccctaa
     7141 accggtctta gaaacttaat tccattgatt gaattcaaac agtaccacga ataccctctt
     7201 gtttagattt caagaaatga aataaaaaat tggggaggtt ttcgcatttc gatttagaat
     7261 gtatccttgc aaattcacgg aggtagggta tgtagggatt ttttaagcca ctcacttaca
     7321 tatcaaagtg aaagggaggg ggagggccca tccgactttt tttgaattca aactcttgtg
     7381 atctatgttg ccatcttact tggatcacaa atggattccg ttttattttc gtattatttg
     7441 aactcgattc aatttatgaa aaaacatctt attcagagaa gagttttgaa aattcgaaac
     7501 aagaagtcca ttttatcaaa aattagactc ttaaaaaaat tatactctga aagagaggtt
     7561 gctcaaaaaa gtaatttgga gtctgatatt cggatatata taagaggtcc ctctgggacg
     7621 gaaggattcg aacctccgaa tagcgggacc aaaacccgtt gccttaccgc ttggccacgc
     7681 cccattttaa tttcttttct attcgatact aataaacact aatattggtt gttcgtcaat
     7741 tcccggccaa atctctatgg aataaattag attctttttt ttaagatttt gacacaagta
     7801 gatgcagaat taaactccat ttattgatca ttacatagaa ttcaattaag atattgtatg
     7861 aaagtatgat ttcttctatt ctcttgtgag aattgaagga tttttgtttt gattggttcg
     7921 gttcaaagaa gtattttttt gtctacctta ctttcttttc gtcattttta gcttatatca
     7981 ataacatatt tttaactcaa tcaaaataca attatctcca agaacaaaat gtttgttatg
     8041 cttaatacct ttagtttgat ctatatcttt cttaattctg ccctttattc gagtagtttt
     8101 ttattcggca aattacccga ggcgtacgct tttttgaatc caattgtaga tgttatgcca
     8161 gtaatacctc ttctcttttt tctcttagcc tttgtttggc aagctgctgt aagttttcga
     8221 taagatcttt aatagtgtcc gagaaaaatt catgatttat tcaagctcga gaaaaaaaaa
     8281 aattctaaca attgataaga ccagatgagt cttccaattt gaatgaaccc tcaagtaaaa
     8341 cagtaaaatt cttgggcaga cacgataaat ttagatttcc ccatttcatg gttcttacct
     8401 ttttttttca ctgaaagacc ctattagagt ccgccacaat atcgaaatcg aagtcgaatt
     8461 gtgttaattt cgaaaaataa aaactctttt gtatttctat caatttgaaa aaccgtttca
     8521 tttcttggtg tcaaaatagg atatgtagta taaaaataga gaatctattc tctttttccc
     8581 ccccaaaaaa aattggagat tgtgtaatgc ttactctcaa actctttgtt tacaccgtag
     8641 ttatattctt tgtttctctc ttcatcttcg ggttcctatc taatgaccca gggcgtaatc
     8701 ctggacgtga agactaaaaa ataagaaatt tttctttact ttattcttat aaatgttttt
     8761 aggatttgat tttatctatt ctacatcttt aactagtcaa ataaaaaaaa gcaaaagggt
     8821 tcgctaaatt cgaatttgaa agatacccag tcagcgacgg aaacggaaag agagggattc
     8881 gaaccctcgg tacgaatagc tcgtacaacg gattagcaat ccgacgcttt aatccactca
     8941 gccatctctc ctaattgaaa aaaaaaaaat aataattact atgttacatt acacaaaaga
     9001 taatgcttga aaaaaaggcc cttctttact ttaactttat tatatagctt atatattttt
     9061 ttattgtatt ttgtattgta ttatacagat ggatacaact tttatcagca attccatttt
     9121 ttatttctat aaaatgaaaa atgaaaataa agaatggcct cgaaagagat atctcgaatc
     9181 aaaatagaaa aaaataaaga atatctcttt acaaaattac aaaaggcttt ttttttattt
     9241 tcacggcctg gtctggtcag tacccagccg ggcccttttt ttgttccaat gaaccatacc
     9301 gccaaatcat agaaaaatga tttagatgga atcaaagtgt catttcttat tctttattat
     9361 tcttttgttt cttcttcttt ttttttattt aatttacttt tactggatac tcgaaaaaag
     9421 ggaaaaacag aacgatgtat ttttttttgc acaatgcatt ttatgttatg gctgaaattg
     9481 ttttgtcgag ccgtatctgt caaaacccct tcaagaacca aatttttgat tttatttagt
     9541 tattcaattt cgttttttat ttttaaacaa aataagtcct cttttcctaa tttcattagg
     9601 actcctaaca aacacgtcaa tactctaagc tctaatttgc atttcatgat ttttttgatt
     9661 tctgtcctat attgattacg tccgattccc ttgttcgaca aaagtcccat ttctatacaa
     9721 taatcgtatt gtagcgggta tagtttagtg gtaaaagtgc gattcgttct attaatcccc
     9781 ttaatagtta aggggttctt cagtttcatt catattctga tcaaaaactt tatttcttaa
     9841 aaggatttca tttgaatcct ttacctctaa atgaaagatt cgaggaagaa tatccattct
     9901 cgtgatttgt atccaagggt caattagaaa tttcaaattt ggattatgaa attacgaaac
     9961 ataatttttg tgaatttgga attagatcaa tctttccaat tgaataagta taagtaaggg
    10021 atccatggat aaagatagaa aagtctattt ccaatcgtaa ctaaatcttc aatttttgtt
    10081 ttgcataggg tagattgaag caaaatagct attaaacgat aactttggtt tactagagac
    10141 atcgccatat tcatatccta tttttttagc tcgggagaaa gaaaatactt ttcctaagga
    10201 ttctctcaaa tagaaatcga gaacgaagta actagaaaag ttgggattgt tataacggca
    10261 ctcttctaga gggatcatct agaaagcaat ttgttttgaa tgcattcaga caaaaaaagc
    10321 tgacatagat gttatgggtc gaattttttg atttcgtccc cgtcttatat cttgggaatt
    10381 tttccatctt ccataaagga gccgaatgaa accaaagttt catgttcggt tttgaattag
    10441 aggcgttcaa aatggtgaat cgacgtcgac tataacccct agccttccaa gctaacgatg
    10501 cgggttcgat tcccgctacc cgctccatat gataatgata taaatcatta tatcaattca
    10561 gcgatgcatt aattcaattt gaattaatgc atcactgaat tgaatacgta attccggaaa
    10621 ttctctcact gattctttat ggtatttttt ccgaacaaga gataggaaaa aaaagaatgc
    10681 gaaaaaaaac aaattaggaa tgaaaagcgt ccattgtcta atggatagga cagaggtctt
    10741 ctaaaccttt ggtataggtt caaatcctat tggacgcaat ttagcaattt atttgcattt
    10801 ccatagtata atatatatat tctatacttt gcatatgata taatatgata tgatattatt
    10861 agattaataa attattagat tccaaatttt caaataaaaa agtcaaatta cgtatattta
    10921 tatcttattt agccttatat cttatttgac ttatatctta tttatttatt ttattaatta
    10981 aataattaat taaataataa tcaatattaa ataaagtact ataaagatta agaatgatag
    11041 attttttatt tataattgtt cctgaagtag aaagcgttcc atttgttcct gaatagcttc
    11101 tttcaaaagg gcttccgctt cctcggtgaa tgtcttagta gaagatatga tttcttggaa
    11161 ctgaggttta ttcgttttta aataagtacg taactcaccg agaaattttc ttacctgtcc
    11221 gatttctaat gaatcaagat aaccattcgt tccagtataa atagtcatta tctgctcttc
    11281 gaccgtgaga ggggctgatt gggattgttt gagcaactca cgtaatcgtt gaccccttgc
    11341 caattgattc tgagtagctt tatcgagatc agaagcaaat tgtgcaaagg cttctaattc
    11401 tgcgaattgg gccaattcca attttaattt gccggctact tgtttcatag ctttaatttg
    11461 agctgcggat cctactctgg agacagaaat acccacgtta atagcaggtc tgattccagc
    11521 attgaataga tccgcggata agaatatttg tccatctgta atggaaatta cattagtagg
    11581 aatatacgct gaaacatctc ctgattgggt ttcaactatt ggtaaagcgg tcatacttcc
    11641 ttcacctaac tgagaactta atttagcggc tctttccaaa agtcgtgaat gcaaataaaa
    11701 aacatctcct ggataagctt cgcgaccggg tggtcttcgt aatagaagag acatttgtcg
    11761 ataagcctgc gcctgtttgg agagatcatc ataaatgatt aaagtgtgtc gttcacggta
    11821 cataaaatat tcagccagag aagctcctgt ataaggagcg agatattgta atgtagcggg
    11881 ggaatccgcc gtttcggcta ccacaatagt gtattccatc gccccccttt cctggaaagt
    11941 agtcactacc tgagccacag aagatgcttt ttgaccaata gctacataaa cacatattac
    12001 atttttccct tgttgattga gaatcgtatc cgtggctact gctgttttac cagtctgtct
    12061 gtcgccaata attaattctc gctgaccgcg tcctataggt atcattgaat caatagcaat
    12121 aagtcctgtt tgaagaggct catatacgga acgtctcgaa ataatacctg gagcgggaga
    12181 ttcaattaat cgagattcag aagctgaaat ttcacctcga ccgtcaatag gtttagccag
    12241 ggcatttata acacgaccca aataagcctc gcttactggt atctgagcaa tttttcctgt
    12301 tgcttttaca gaacttccct cttgtatcct taaaccgtca cccattaata caacaccaac
    12361 attatttgat tccaaattca gagcaatgcc tattgtaccc tcttcaaatt ctactaattc
    12421 acccgccatt acttcatcaa gaccataaat acgagcgatg ccgtcgccta cttgaagtac
    12481 ggtacctata tttacaatct tgactgctct attatattgc tcaatacgtt cacggataat
    12541 attactaatt tcgtcggctc taattgttac catgagtata attttttttt tagttaaaga
    12601 aaaaaaacaa tgcctacagg aaaaggacta atcagttatt tctgccatcg cctcaaacgt
    12661 gtcaatattc tcactaatgg tacgtaaatg taactccttg ttcaaagaac tattcagact
    12721 gcctcgagct ccttttaaaa cttgttggaa aacctgttgt cggacttgct gaaccgccct
    12781 ttggtggtca aaacgaatgg tttcattttt gtaattttct aattcttcca aagtcttata
    12841 agttgactta atcaaattca atttttctcg ttctatctcc gagtatccat tcactcgaaa
    12901 ttgatctgct tccctttcga ctttccgtaa gcgagcccgg gctttttcca gccgttgaat
    12961 ggcccccccc tgcagttcct ctgaatttcg aatagtattc aggatcttcc gttttcgatt
    13021 atctaataaa tcacttaatg aaagtagatt atctttccat tcatctcaaa acttacatga
    13081 tcccttcccg aaccaaacat gaatttttcg attcatttgg ctctcacact caattacttc
    13141 aactttttaa gtatgggggc aattcccata tctttttttt ttaatgtaat gagcctatcc
    13201 tctacctctc ttctctattc atattccaag atgtcgcgac taatcactaa tccaagacca
    13261 gaatattttg aggactcttc tgacggaaca aaacaaaaat attgaattgt cagcaaagtt
    13321 gtttcttttt ttcgtcaaat ccaaagaatt cttcttactt tatattatac acaggtcacc
    13381 gattcagcat aaaaagcggt tgattgaaat atttcaaata ttttgcattc caataaaaga
    13441 aaaggctcaa aggctcaaat aattttatcg acatgagtgt tttatatcga aaaaaaaaca
    13501 aattccaatt attcattttg caaacatttc tattctatat taatatagta gtagaaagag
    13561 taccatgctg cgtctggact tcaaacagtt tggtttagct ttaaccatgt taatgacccc
    13621 acactattgg tttggttgat agagaatcaa agtggattta ccaatgaatc acgaaatgct
    13681 atggttctta aatatgattt gaaattgatt cagaagtaat tcgcggaatc gtgcaccttt
    13741 ttcgatctag ttataatgaa aaaaagtaca gctggttgga tccagcctat tcttgaaata
    13801 aacaactcgc acgcactccc tttccaaaaa agatcaatac accaaggact acacttagat
    13861 ttattggatt tgttgctaaa atatcggtat taaacccgaa actcccggca aatgaccagc
    13921 gaaccaagga aacgaaagaa tcggttatat ttttcatatt atctcctctt ttagatagac
    13981 taaaaaaaaa tacggaattt gcatatttat aggattaaac aaagggattc gcaaataaaa
    14041 gcgctaatgc tacaaccagt ccataaattg ttaaagcttc cataaaagcc agactaagca
    14101 ataaagtacc tcgtattttt ccctccgcct cgggttgtct cgcgatacct tctacagctt
    14161 gacccgcagc agtaccttga cctactccag gtccaataga agcaagtccg acggccaacc
    14221 cagcggcaat aacagaagcg gcagaaatca gtggattcat gataagttcc tcgcactaaa
    14281 ataaagaaat agttaatgat acaatcgtcc aatgaattat gacttaatta ttcgatcgct
    14341 aagattcatc cagtcgaaat aactaagaac tcggaattga agtaataata atattagtat
    14401 taaaccataa aagctacttc gatatctctt ttttagttcc gatccacagg atttttgtga
    14461 atccatacga cttttgttct tccatttctt ctttccaaac tcttttttaa ttcttcgttc
    14521 gttagttttc tttatttcat cgctttattc attcacattc aattcacagg caaagacgaa
    14581 accgaagaat ttctattgga atctctatct aagttcacaa tagtagggcg gattagatat
    14641 atctttagtt gatatataac tatcaatatc taatatcata tatacatgtc tttcttccat
    14701 aacgtaaacc aactattcat atcttcatat cttagattca agctattcgt atcttaaagt
    14761 caatcgtatt ctagaatcat tcttggaacc atacacaaga gttggcttag agtcattaga
    14821 tcccatatac caaattctgt tcccctctcc caatcaaccc attttttatg aatctcgttt
    14881 ggcgaatcat tgcatagaaa taaacataag tattttattc cggtaaggtc attcacttta
    14941 attatttaat tatttattaa tattttcttt tggtcaatcg ttgaattgaa taaaatcaac
    15001 tgaaatggga atcattctag aaagcatctt tctttttctt ttttttttta atcacacacc
    15061 gtatatttga attgaatgaa caaaacaata gaatgataat attcattggc aggagtatga
    15121 tataataaag ccaaacatga attttaggaa aaagatcttt ttgatctctt tcctttttta
    15181 caattccaaa atatctgaat tttttttcta tgactcttgg tcgtatatcc cgtatttgtc
    15241 tatttctatt tgtatattga tgtttcctac gtggattatc tttagttacg catacactgc
    15301 gttattctaa gctaaaaaaa aaagagacta tttcgaaaac tagtcaatga tggccctcca
    15361 tagattcgcc tatataagcc gccgctaaag ttgcaaaaat aagagcttga ataccgcttg
    15421 taaataatcc aaggaacatc acaggtatag gaaccactaa aggtactaaa gaaacaagaa
    15481 caacaactac taattcatca gctaatatat tcccgaaaag tcgaaagcta agtgataaag
    15541 gttttgtgaa atcttctaaa atgttaatgg gtaaaagaat tggagtcggt tgaatgtatt
    15601 tactgaaata acctaatccc tttttagaaa gacctgcata gaaatatgct actgacgtga
    15661 gcaaggctaa agcaacggta gtattgatat cattcgtagg tgcagctaac tccccatggg
    15721 gtaactgtat tattttccaa ggtaaaagag caccggacca attcgaaaca aaaataaata
    15781 gaaacatagt tccaataaag ggaacccatg gaccatattc ttctccaatc tgagttttgc
    15841 tcacgtctcg aataaattca aggacatatt cgaagaaatt ttgaccggca gtcggaatag
    15901 tttgtggatt ccgaacagct ataagggctg aacctaataa gatagcaatt acaacccaag
    15961 aagtaataag tacttgggca tggacttgta aacctcctat ttgccaatag aaatgttggc
    16021 ctacttccac accggatata tcgtataacc cttttagtgt gttactggaa catgatataa
    16081 cattcatatt gccctctaac agaaatagaa ctttaaaaag aattattttg attcaaccct
    16141 ctccctttcg acttgtatac tttaattaga attatccgtt ttgaatactc gctaatcaca
    16201 caatatccac agtttttttt atttcttttc ttttatgcga ttcaagaaga gtaaccgatt
    16261 ccaaaaatcc atgtagttac caaaaaaatt tatttatctt attattaatc aaggatttcg
    16321 tatatagcta gaacgaccct cacaaattgc aaatacaaat ttattaagaa ttaatcggat
    16381 tgaagctata gccgtttgct ggaatcgaaa tatctgcgag atcggggtca caatttgtat
    16441 cgattaaaca aattgttgga attacaaaag cgatacattc tcgaagagcc gtatattctt
    16501 cttgctgatc aacgatgatt acaatatccg gtacccccgt catatattga atcccgcccg
    16561 gatacgtttg caagcgtgat aattgtctct tcaggatagc tgcatctctt tttggaagac
    16621 ggttgagtct ccccgtcttt tgttccgctc tcaaatccct gaacttatga agtctcgttt
    16681 ctgtagtgga ccgattcgtt aacataccac cgagcctttt tttttttttt attaatataa
    16741 tataatgaca ccgggttctt atttcttatt gcagttcgtg ctactaaatc cgctgcttta
    16801 taacaagctt ctgataaaaa acgagcagtt cttgtcagat ttgtaatatg aataccttta
    16861 tgttttgctg agatataagg tgacattcta ggattccatt tcctagtacc atgaccaaaa
    16921 ggaattcctg cttccatcag ctcttcaaaa ttgatattcc actatcttct tgccatttct
    16981 ccccatactt cctctttttt tttatcaaaa aaagatttga taaaaaaaag agacgaggtg
    17041 ccctgaaata aataattgtt ccaatggaac cttctcttct accagagatt ggccattgat
    17101 acacaatcca ggccattcat tactttcgat tcgttattat ctttcttttc ttactattaa
    17161 gaaatcaaag gatcaaaaat agttaagaga atccgctcct taggactcat taaatcctct
    17221 aaatgattgt tctgatgtat catgtaaagt ctttgaaatg caaaagtcta ataattctct
    17281 gtggtgtaag aaaatatcta tcatcccccc cccgaataaa ttcttttttt tgttttcaaa
    17341 agaatattgt tatgctgccg tgaacagtgc actaatgctt tgaatccggt accaacgggt
    17401 atcatccccc ctagaacaac gttctctttc aggcctttca accagtcgat acgaccccgg
    17461 agagctgctt ttgctaaaac ccgagcggtt tcttgaaaac ttgcttcaga tagaaaactt
    17521 tgagtattca gagatgctct cgttattccc aataatatag ctcgataaca gatcgcttct
    17581 tccaaagcac gccccgttcg ctccgctcgt aacaatccaa taagttcgcc gggtaaaaaa
    17641 atattagaca ttccatcttc tgaaaccaac acttttgatg ttatttgacg tacaataatt
    17701 tcgatatgtc tattatggat ttggaccccc tgggatcgat aaaccttttg gatcttatta
    17761 accaaagaga tacgactttg cactatagtt agctcagcac caattaagaa tccccaagga
    17821 atcccaagaa ttcttgttat acgcgcgttc caaccctcaa ctcttttttc taggttcatc
    17881 gatattgaat caatcgaacg cacttctaac acttgttcta cttttggaag accctgcgtt
    17941 atatcaccag atcttgattt ttcatatata aatgtaatta atgtatctcc ttcataaagg
    18001 atttctccat aatgcccatg aacagttgct cctggagtag ccaaataagg cttagctgat
    18061 cttattacta cagagccagc ttgaacaatt aaaacttgac ctgatttgag gtgtggtcca
    18121 tttgtggcta tacatatatt ttcacaaata aactgcccaa gactcattat tgtggacatt
    18181 tcctcacaat aattatgatg gataaaatac caattcaaat taaatggatt caaaacaatc
    18241 ttactgtctg gatcaggatt ataaattctc tcgttttcat ccattaaata aaatttacgt
    18301 acttgaaaag tctgttttaa attatcaagt ttcaaatagt tagttaccga aatcggatta
    18361 taaggtatta aatagtaaaa tgaataaaaa ttcgcaattt gaaggactgt tcctaagggt
    18421 cccaacgaat tcctaattgg aattagagga tctttttgaa tgtgaattga ttgctttatc
    18481 acattatgat atttgatatc gttgaatgga cccattcgaa aacaattaga tgatgacaaa
    18541 attatcaaag attggcattc cttatttcta ttcaacaagg tatgaatagt tccttgattt
    18601 tgtctaagtg attgttgaac ccttgccttg aaataaatgg agtaaaaagg atttatattg
    18661 gtgcgatctg gaccattatc agagatcaat cctggacttg acggagcatt cctttttctg
    18721 atatacaaaa tatgggattg cactaagtcg attcttagga aatctcgagt cataccattt
    18781 gtacttactt caacaaagga agcacagacc tcttcgacgg aagaactttt tttgtcttgg
    18841 tcccaattca agactaaaca agttcgaact aattgaatac ttgtgtcaga aataccccga
    18901 aagggtttgc cccttccata aaggatataa ttgacaactc gaaggtgcat attatccttt
    18961 tcccgcagca gatcctgggg gaagagtgtt gctaaattga taccgttcgc tatttcatat
    19021 gtgactacgg gtcgaaccaa aacaaaatgc tttttcttgg taggtgtgat ccgttggaca
    19081 tagatccatt ttttcaattt ttttgattcc cgggtggatt ccttaagttc tttttttccc
    19141 gtttccggcg gtatcaagat gccactgtgt cgggatatct tatctgtttc cccaggaaaa
    19201 tggatatccc cagaaaaaat tttgagttca atcttttttt tttttttctc cactcggacc
    19261 aatccgccca cttggcttct tctatttaaa gcgattcggg tatctactcc aatgatacta
    19321 ttattccgta ccattacgta agaagattcg ggtaaaatat gcacttcctc gggaatgaaa
    19381 aaaaagcgat caattttcat ttgaaatttt ggcttaattt ttttgactcc tcgatactca
    19441 atcaagccct cttttttgac gattgaatgc gcccctacag tcccatattt agtaattcct
    19501 gaattctttc ttctgtatcg aggatcatca aaataagcaa gaatactatt tttacggaaa
    19561 attcccttta tgggtatttc aatcgagata cctgaatggg gcattagttc tttctcttgt
    19621 tcttgaatgg attggaacgg aatgaaaaat tgatttcttc gcctttttgc caataaatca
    19681 gaattcttgt ggagaattgc aggatgtatg agattacaat gaccaatacc tatgattcga
    19741 ttaaatcccg aataatcaaa aatatcatct tcttttttat cagaaaaatc tgacctaact
    19801 aattggtgtc tcacttgatc attattcact gagaggctag aaatatatct tcgttcgaca
    19861 gaatgagaat ggatgttcag ttgatcttga tccttgtgga gtgaaaaaga aactacaccg
    19921 gatctgcacg aacctcctga taatatccat aaatgacttg tttttggtaa gagccggaca
    19981 ttactatatt gaaattcggg tgcatggtac acgtcggtac tccagtgcat ttctccctct
    20041 gagtcagaat aaatatgttt tcgaaccctc tccttaaaat tcaaagtgta tgttcctgcc
    20101 cgaatctcag caatcacttg ttctgattct acatattgat cattttgaac taaaagaaag
    20161 ctttttggtg gaatagtcac cttatgcata atatcttcac tctcaataat tacatacaaa
    20221 tcaatatcac atagaaaagc aggatgcccg tgccgtgtac gtgtgggatg gactaaatcc
    20281 tcattgaatt ttatttttcc attagagggg gctcgcacat gttctgcgat gccccctgta
    20341 aatactccgc cggtatgaaa agttcttaat gttagttgag tccccggttc cccgatggat
    20401 tgacccgaaa taatacctac agcttctccc aattcaacca ggtcaccatg agtgggactc
    20461 cgaccataac ataatcgaca gatccaagag gtactcctac aagtaaaggg ggttcgaatc
    20521 gatattgctt gtgttcgaaa ggttatgaat ctattgacga gtccaatccc aatatcttga
    20581 tttcgaatgg caatgcatcg ggggcctata tatatatcgt ctgctaatac acgaccaatt
    20641 aatgtttggc taaaaactct ttccgacatc atccggtttt gaggacttac agaaattcct
    20701 cggatggtgc cacaatctgt tctacgtaca acaatgtgtt gaactacttc aacaagtcgg
    20761 cgcgtaagat atccagcatc tgatgttcgt acagcggtat ccacaactcc tttgcgggct
    20821 ccatagcaag agattatata ttctgttaaa gacagtcctt cgcgtaaatt gctttgaatg
    20881 ggtaaatcaa tcatttgccc ttggggatca gacattaatc ctctcatacc cactaattgg
    20941 tggacttgag atgcatttcc tctagctccc gaaaaagaca ttatatggac tggattaaag
    21001 ggatctgtca tcctaaaatt aggattcagt tcttgtcgca aatattcact tgtagcatac
    21061 catatctcaa tggattggcg cagtttttct accgcgtgta cattcccata atgatggtgt
    21121 ttttccaaaa tcaaactttg ttgttcagca tcttggacta gccatccttt agaaggtatc
    21181 gttaaaagat catcaattcc taatgaaatg gatgtagcag tggcttgctg gaaacccaga
    21241 gtctttactt gatccaggat gtgtgatgta tatgccattc cgaagtgatc tattaacctg
    21301 ctaataagtc gtttaatggc agttccatct atcattttat tgtgaaagac cagacccgcc
    21361 cgttccgcca taggtacctc catattccgt tgagtaggat tcgacaatgg atttgagtca
    21421 atgattgaaa acttcctttt ctcgatcttg attcgcgtag aaaggtcaag aactacggtc
    21481 ctagttgaat cggaaaggcc cgaattcaca tcggtgttat agaattactt agcttagaca
    21541 ccatatgatt aggtaccata tgagcaggcc cggcaaaaac cttgtatcgc ttcttcgatt
    21601 tctcgataaa gagaaatatg accgacggtg gttcgaatgt atatacaaag aatttctttt
    21661 tttacacttc ttactattag ataatgtcca taaatctcat gataggtacc caaagattca
    21721 tagtgaactt cgatgggagc ttcccttgaa gcaataacgc gttgatctag tcgccaccgg
    21781 agccacagag gactatctaa attgattctt ttctgccgaa aagctccaat tgcatcatag
    21841 gaattacaaa aaaaggggtc tttcgtataa ttatagctat agctattatc gccacttctt
    21901 tgattttgat agtttcttcg attacatgga ttatacctat ttgccaaaat acctcgaaga
    21961 ttcctgctcg ttaatacata gagtccaata agcatatctt gagtcggtac agaaatggga
    22021 tccccaatag caggagacaa gagattcata tgagaaaaca taagtaaacg agcctccgct
    22081 tgagcctcta aagataaagg tacatgaaca gccatttgat ccccatcaaa gtctgcattg
    22141 aatcccttac agactaatgg atgtaaacaa atagcacgtc cttccactaa aacgggctgg
    22201 aatgcctgta tgcctaatct atgcaaagta ggcgctcgat tcagcaatac aggatgtccc
    22261 cgcataactt cctgaagtat ttcccatata atcggccctt tgtcccgaat tttactctta
    22321 gcaactccta tgtttgaagc aagatgttgt ctaattagac tacaaattac aaatgcctgg
    22381 aaaagctcta ttgcgatttc gcggggcaac ccgcatcgat gtaatgaaag tgaggggcct
    22441 acgacaatca cagaacgccc cgaataatcg acccgtttgc caagcagagt ctcacgaaat
    22501 cttccctctt tgccttcaat tacatctgaa aacgacttat acaccttatt atgaccatcc
    22561 ctcattggtt gtccacggat tccattatca agaagtgtat ctacggcttc ttgtaccaat
    22621 ttctcctgac acattactaa ttcccctggc gtagatctac ttgttgttaa tagatcggta
    22681 agagtattgt tccgatagat aactcttcta tagagttcat taatatctga actcattagt
    22741 ttacctccct ctatctgaat gataggtctc aactcgggag gaagaactgg taatagacat
    22801 aaaaccatcc actctgggtc tatatttgtt cgaataaaat gcttagctaa ttctatgcgt
    22861 ctaaccaaaa aatcccttct tcttccaatt tttcgatctt cccattcatt acctgtgggt
    22921 ccttcttccc ctaattcttt ccattcgacc cacgaataat ctataataat tcgcaaatct
    22981 agatcggcta attgttcccg gatagcaact gctccagtag aaatttctcg gttgcgaaat
    23041 atatcgaaac cttgggtagt aaaaaaaagt gggatgctgt atttccagga ttggatttca
    23101 tattcgaata aacctcgtaa tcgtaaaaaa gtgggttttt tagctatagg cctagcaaaa
    23161 gaaaaattgg gataggatcc tataggatct cccccccttc aaaatcggac atgagcgttt
    23221 cccctcatcc ggctcaagta gttacaccaa attaaggcta aagaaagggg ttcccacttt
    23281 caaattctag aaaacaccct aaacaactac tccttactca agttcctagt gaagactaag
    23341 caacatttcc tcgattcatt ttaaatgcaa tgttcaattt ttgagtagtc tacttccccc
    23401 gaatcatgaa tctcctattc aaatttcaaa ttaaaagaaa gaagtacctt gaaattcata
    23461 agggatttcc ttgtctatgt atcgttccat gcgatctttt aggtcctgct tcacctcgac
    23521 ggttatgcca cgatgtcctt aaagcctata tgcgatgtat agactcccgt aaccatgacc
    23581 tatttgctta tttgaagata atttcatttc tttctaaaga agaagtcttt ttttttcacg
    23641 aggtacaact atcaattttt atttcttttt tactgaatcg accatagacc catccccctt
    23701 ttgatttggg agtattgaat acacccctta ttctgagctt catgttactc ctacatgtca
    23761 gattctgggc atcccaattc gattgactgg gatgacagtt tcatatttct aatctgtaaa
    23821 atcaaaattt cgatcaaatc acacatcgca atatactaga ccttctaatt ctttaagagg
    23881 tttatctaaa agattcgcga tataactagg aagacgtttc aaataccaca cgtgggttac
    23941 tgggcatccc agttttatgt atcccatttg atatcttcgt atccgagaat caacaaattc
    24001 aactccgcat tgttcacaaa attgcgggtc ttgcttttca tctccgatta ctcgataatt
    24061 tccacaagca caaattccac ttttaatagg tccaaaaatt ctttcacaaa ataatccatc
    24121 tttttccggt ttattcgttt tgtaatgaaa agtatagggt tttgtcactt ctccaactat
    24181 gtctccatta ggtaggattt tattggtcca agcgcttatt tgttgaggag agactgatcc
    24241 aattcggagt tgttgatgtt tataccgatc aatcatagaa gcaaatttgt gattcattcc
    24301 gattaagctt ccttcttatt aatctggaag tttttctcag atacaaggaa atgattcagt
    24361 tccaaagcca aagatcgtag ttctcgaacg agcaatcgaa aagattctgg agcatcttcg
    24421 ggtttaggta ttgttcctcc aatgatcgta gtaccaagta cttcttggcg agctctaata
    24481 tgatcggatt tataagtaag catctcttgt aaaatatgag caacaccaaa gccctcaaga
    24541 gcccaaacct ccatttctcc gacccgttgc cccccttgct tggaccttcc tctgaggggt
    24601 tgttgggtta caagtgcata atgcccactg gaacgtccgt gtattttatc atcaacttga
    24661 tgaattaatt tcaagatata aggctttcct attataacag gttgttcaaa aggatctccc
    24721 gttcgtccat caaatattct gctttttccc ggatactcgg gttcaaagac ccacggattc
    24781 gctgtttgtt tactggcttc atataattca gaaaacacga gttttctcga agcctcttgt
    24841 tcatatctct catcaaaagg tgctattcta taatgtctat ttagcagacc ccccgctaac
    24901 ccgagcgagc attcaaatat ctgtcctaca ttcattcgtg aaggtactcc taatgggttg
    24961 aagaccatat caacaggcct tccatcttgc aagtaaggca tatcctgtct aggcaaaatt
    25021 ttggaaatga tccctttatt tccatgtctt ccagctactt tatcacctac tttaatttca
    25081 cgtttctgtg aaatatatac acgaatcgtt tctggattat aactggaacc cccctttttt
    25141 cggatccatc tcacatcaat aactcgaccc cgaccgccta taggtagttt tagacaagtt
    25201 tcctttgaag tggatacctg aatgccaagt atggcccgta ataatctatc ttccggagca
    25261 tacgatgatt ctttcgccgt ctgaggcgtt aatttaccta ctaaaatatc gcccgtctcc
    25321 acccaagatc ccagcataac aattccattt ttgtctaaat tgcggagtaa acggacttct
    25381 agatgtggta tttcattagt gatcctttcg ggaccttggc ttgttacatg agtctgaatt
    25441 tcatatttcc gtatgtgaaa agaagtataa atatctctat atatcagacg ttcgctaata
    25501 agtaccgcat cctcaaaatt gtaaccttcc catggcatat aagctactaa tacgtttttc
    25561 cccaaagcga gttcgccacc aaccgtagcg gcaccatccg ctaaaacttg tcccttttta
    25621 atgcatctat cccgcccaac ctggggctgg ggtttttgat gcatacaagt atttttgttg
    25681 gaacgttgat acataactaa tggaatacct attgtatctc cattgcccga taaaacgatc
    25741 ttgtcaatat ccgtataaag gacctttccc tcgtgttcgg ctatagcggt aacccctgaa
    25801 tctagggcca cttggcgttc caacccagtt ccaacaatgc acttctcgga ccgagagagc
    25861 ggaactgctt ggcgttgcat attagaactc attaaagccc gattcgcatc attatgctcg
    25921 ataaaaggaa tgagggaagc tccaatagaa aaatattgga agggataaat acttcgaaga
    25981 tgaacccgtt cccacgaaat agtcaggaat tcttgacgat atcgagtcgg aacaacctgt
    26041 tcttcctgaa taccctgact cagcgccaaa gaatttcctg ccgctaccat atagtattca
    26101 tctatacttg gtgataaata aagcattcgt atctttttcg atttctcaaa gatttcataa
    26161 aatgggcttt ctagagaccc ccaataacca attctcgcat gaattgctaa ggatccaata
    26221 agtccaacat tgattccttc agacgtgtca attgggcaaa tgcgcccata gtgactagga
    26281 tgtatatctc gtatccgaaa actagcagtt cgtcctgtca atcctccagg gcccaaataa
    26341 ctcaattttc tcccatgaac tatttgtgtc aatggattag ttcgatccaa aacttgagat
    26401 aatgggtgta atccgaaaaa agaatcataa gtggttgtta atggagttga agttaccaaa
    26461 ttttgaggag tcggcatcaa tttatgccta attgctccgc ctatagttcc tctaaccgca
    26521 ttttctaacc gaaccagggc caatccgaat tgatcttgta agagatccgc tacagaccga
    26581 atacgtttat ttttcaaatg attcatatcg tcaagtgtac ccattccaaa tttaagtcca
    26641 atcaaatgat ccgcagctgc caatacatct cgtggtaaca aaaatatatt gttttggggt
    26701 atattaagat tcagcctctg gttcatattt cgtcgaccaa tccttcctaa ttcgcatctt
    26761 tggtgaaaaa atttcttttg taattcctta cataaggatt cagaaaatac cggatctccg
    26821 cctacacaag caaattgttg ataaaactcc aaaatggcat tttcttttga cccaattttt
    26881 tttttctctt tatcagtcag gaaagacaag aaaatttcag ggtagcaaat attctctaga
    26941 atttctctta gattcgaacc catagctgat gatagaacta gaatagatat tttctgtttc
    27001 ctactcacac gagcccatat ccttgctttt ctatcaatct ctaattctaa tcttcctccc
    27061 caatctgata ttatggtgcc cgcatagacc aaaattccgt tatggtccaa ttctgaccgg
    27121 taatagatac ctgggctttg caatatttga ttgatcacaa ttctgtatat tccatttact
    27181 ataaaagttc ccaaggaatt cattagagga atgtttccaa taaaaattgt ttgttcttgc
    27241 atatcccctc tgcttttcca aattaatcct gcggatacat ataattcaga agaatatgtg
    27301 agtgattcat atacagcatc tctttctttt atcaaaggtt ctaccaattg atatgtttcc
    27361 acaaataatt gaaattcaat ttcttgatct gtatcttcaa tttttggaaa cttataaagt
    27421 tcttctgtta agccccgatc aatgaaccta caaaatcctt caaattgtat ctgattcaac
    27481 ccgggtattg tagacattcc cgcatttccg tcaccgagca ttttgaattt cccatttatc
    27541 aaaaaatccc attcttttct cattctgcat tgaatcatat gaatcgatct agcaatgatg
    27601 gaatttcgat tctgtttact gaatcacatg aaattttacc caactccata tatatggaat
    27661 gtatgaaata cgtatgaacg gaggaaaaaa gatgatttta gacttaattt tagacttagt
    27721 taaattggaa tttctaagag acagatccaa acggaaaggg attgataaat tccacttaga
    27781 attatggagt ttttttattt tgtctagaat agaaaattca ctttatacca ttattatgat
    27841 attacatatt ccaatccgat tggatatcag aaaaataaat ggattcggga tttgatccat
    27901 tcacggagat aaagacataa taatcagaaa caatataaca atagaaagtg cattttttga
    27961 gtacttaact ctttcgtgaa ttccattgtt ccaaaaatga tttgcggaga actccttttt
    28021 ctttttttcg tagaattttt atttttagaa tacgattgaa gtgcataaga aggcttgtat
    28081 ttattaaacc cgcgctgcta tagctatcta tccatacatc gctctccttt attgcatact
    28141 tctactcggg acagcacatg tcgtactcta tcaaaatttc tattttctct tcaatctaat
    28201 caatcaaaaa tctaatcaat caaaattgca gtacgacaag tgtgcgccaa ttccctataa
    28261 acaggcatca tacacaaata atatacccca taagctaact gtggaacaca acttatgttt
    28321 ggggtttaca tatactaata attgacatta taattgaaat tgagttgaga aggttttttt
    28381 tttcaataaa aaatcaagac tgattagtta tatatcaatt tggattttct tatatcattt
    28441 atcattacgg aaagacaatt tgagatgtaa atccaagagt gggtcatgaa tttacagtca
    28501 tatagttaat ggttccaatt tgttctgaat tttggctttt gtaactgaaa aaaattccca
    28561 tttggttttt taatagaaaa gagaggtatt tagatattgg gtgttttgag atactataaa
    28621 attaattgaa gggaaggagc cggcccccca aaaaataaca aataaagggg aatattttca
    28681 tcgatttggt atcgttttgg cggcatggcc gagcggtaag gtgggggact gcaaatcctt
    28741 tttccccagt tcaaatctgg gtgtcgcctg attaacaaaa gacaagactc gaaatccctt
    28801 attctttatt ctcctttgct gttataactc gccgaatttt tcccagcaaa acacgcgtag
    28861 tcttgagact ttcttgattg gaaacagctg ggggttccct tctttaaatt aaagtgccgt
    28921 aactcgttgt atttaggatt caaggaaaga ttgtagtagt ggaagggcta tcatatcaaa
    28981 taaagagtta ccgatttttt ccattactaa tgtcgtgtct actggccggg tcttgaatta
    29041 gattggatgg ataattggct tttttctttt acttaatgat aatgaaggac aagaaaaatc
    29101 ttaatgataa tgaaggacaa gaaaaataaa gaataggtat cagtattcct acatatatat
    29161 attagtagca ttccctttga tacttcaaaa gaaaagcgta actgcagttt aatttttcat
    29221 atttattgga gtctttcatc aagggtgttg ggtcagaatc cccttttgac tctgcaccag
    29281 tgattccact attattaata aacactaatg gaataattcc ttcatattca gagagatagg
    29341 ggacataatt cacatggata tagtaagtct cgcttgggct gcgttaatgg tagtctttac
    29401 attttccctt tcactcgtaa tatggggaag gagtggactc tagagatact acgaattgag
    29461 ttggggaatc aaattgtatc acttttttat agatcgtttt gcaaagcata aataatcttt
    29521 attaattatt taatatattg aattcattaa tttaattcaa tttcgaatta aaaaattgaa
    29581 ttaataaaaa tatcttcatt ccgaaattgt attggctttt atttctgctg tgctttattg
    29641 acgcgtttgc tatcatggct gaaggattca aaatcgatag aataaccctt ttcgaatttc
    29701 gaaatccgaa gaagttacca tagaactcct tggattatct gtaaaccgcg caatcaatta
    29761 cttctttgaa atgctaaaaa atagataaag gaaacaaata gatgaagcaa agaaatagaa
    29821 ttgagatact atgtacattc catatattta attgatatta acatttatga agatccatat
    29881 acatattgta gattgatctc gattcagttt gtatctttct agattacaat aataaaaatg
    29941 gatagtatgg tcgaacgatt catttttgaa tcgttcgacc atactattac tatcggagct
    30001 tagaggctac tgcggattct agtccgttca ttgcattttg gaaattgaat tctttttttg
    30061 agttcttaaa tcattgataa gaactaagaa atccagtgta attcaaatta atcactttaa
    30121 ttactttgac tgaccgtttt tacatatatt ataagtaaaa aagcagtagg aactagaatg
    30181 aacagtgcag tagcaataaa tgcgagaata tttacttcca taatctcatc gtttcgtttt
    30241 tttttttact tcgcaataac tcgggattta atccctttaa tcccatagag atgataaatc
    30301 tttcgtttgt caattcaatg ggatcgatta gatttcaatg atattgaatc ggatcaatat
    30361 catgaataac aatatctgag ctatcaagtc gattcatcgt cgagaattga atagtataac
    30421 ataggcggat cttttatcca cataccaata caaacttaga ttcctgattc actcaaaaga
    30481 attcctttcc tttctatttt aagactttat tttgatttat cattctttta cattctgtct
    30541 tttcgataac ctaccgcctt tcttgtacaa tctgctttcc acttccattg tttccaaacg
    30601 gtttacaaat aaacccaaac aaacagaaaa tagaaaaaag caaggagtta agttctaaac
    30661 tccttttttt taatgatctc cttttcttgg aaaacaaaga aaaagaagga gaaaacaaag
    30721 aaaaagaagg atacctcggg gaatgaaact ataccatttg tacccagttt aacagaaaat
    30781 ggagagagat aattatgtat ttttttattg gatttggatc cgtcgggact gacggggctc
    30841 gaacccgcag cttccgcctt gacagggcgg tgctctgacc aattgaacta caatcccgga
    30901 taaataaaac gtacagcatc cgtattctta tgatttgatt caaaccattt cgatttcgat
    30961 taatagtgcc ctgttgtaac agagacgtga gtgatatcca catgaatata cactttagtg
    31021 aaagaagaaa gcagcacgga ttattgatta ttagtaatcc cttcgttatt gccaaatcga
    31081 ttgagaatcc atttttcatt gaaaaaagcg tctttttgtc tttgctttct tcttttcatt
    31141 agactttcta cttaataatc ctgatagaaa tctagatcac tagcaagatc agaatcagaa
    31201 tttatgagac aaaataaatg gaacaaataa aaaaatagtg gtggggatat atcagaaaat
    31261 ttgacttttt tgattctttc atatcttcca tttctggaaa actaaagggg ttatatcatt
    31321 tcatggtgaa tcagcgaatt attaattatt gggccgagct ggatttgaac cagcgtagac
    31381 atattgccaa cgaatttaca gtccgtcccc attaaccgct cgggcatcga cccagaaaga
    31441 gtctattcga gtcttattga taatccatga tcaacttcct ttcgtagtaa cctaccccca
    31501 ggggaagtcg aatccccgct gcctccttga aagagagatg tcctgaacca ctagacgatg
    31561 ggggcataat tgcccgaccg ccatcatact atgctcatag tatgagcagt tttttgaaat
    31621 tgtcaatata atggaatggt atgactagat ccgaaagatc tttacgtctt ttctgatccc
    31681 ataccatagc attttttgat tcgttttcgt catttatatt catgaatcac tcattcgaat
    31741 ctttattctg aagattctag aaaattaata taaaaaaaag aaggttaaac ttcatttctt
    31801 ccactttcac tttcattcat tgattaactt cttgttaaga tcagagaggc gtatctccat
    31861 atcacactaa gccaggaaat taacagatga gaaatcaaaa tctgaaaatc tgggggatca
    31921 acaagttatc gaaatttgtt ttttctctaa aaattgggtt cagagcacaa ccaaaatccc
    31981 ttcagcacat gcttcaataa aatatcttgg atctacgtcg aattggtagg tacatgtatc
    32041 catcaaatga attttgtttc gttctgatgg gggtcaggtc acttcaaatc aatttcattc
    32101 gggttggtct tgaaacaatt aattttgttg atatttatca aatccaatat caataaacaa
    32161 aaattacctt atacctatac tccttaagta aatccaaata ctccttaaat aaatcaaaat
    32221 tatcgttccc gaaggggaca ctaactagta tgagtctact gtgtatactt ataatataac
    32281 ttataatata tatatacata gatagatcca tcttatgcgc ctactgactc attcagtaat
    32341 tgaataaaat ggccctttta actcagtggt agagtaacgc catggtaagg cgtaagtcat
    32401 cggttcaaat ccgataaggg gctttttggc cgttttgata aaaaacctca agcggtaata
    32461 ttaatattta aacgaagaat aaagatatta cttttttttt tgtaataaaa aaagagtaac
    32521 caactgtata ataatgtaat tctaaactat ataatttaat gataaaatga taaaaagtta
    32581 cccttataat gagttctagt atactaatta gactagtcat tctagttcga aaagaaagtt
    32641 tcacatttgt ttattataat gagtaatgat aatgctaagt cgtttcttca atcgcccaat
    32701 atttttcttt tccattattc cagtcaaatc cattgtaaag attagaaatc aacaaaagaa
    32761 aaagtaagtg gacctaaccc attgaatcat ggctatatcc actatgctga tattaaaatt
    32821 taaaattcga tagatatgaa attggaaccg tagatctttt ttttatttca tatttctttt
    32881 gactctgcaa gaatctgtcg atatttccga ttcaatcttc ttgttcctag acgttccata
    32941 ggaaaaactt gatattccgt tcctctacag aaaaaggatt attccaagtt acaacacaag
    33001 agagatttcc aatatatttt gattcccgaa cacacgaaga tccattggga tttctatcta
    33061 atattctgat ttctatctat ataaatctta tatagataga aatcagatca tggcttcatg
    33121 tatcaaatat tttaatatca atgcatacga tctttttgtt ccgacaatgt gaggaaagtg
    33181 gatgtgagaa agaaactttc atttacagtc tcttattatt tcatttaata ttgtattgaa
    33241 ttattgaatt aaaaaatggg aaattctctt tttgtctctg acatatatct gacatagaaa
    33301 agtaaataaa aagatattca aagtctattt cttgcttcga cctgcgaaaa agctactctg
    33361 gagttttcta ttaatctgaa agaaaaggga atataataaa gaagacaata aaaaaaagaa
    33421 aatgaaaaag gaaagcaata aaaaagaaaa tatatactac tgtagtagtt taatacacat
    33481 agaaagcaga agggtacata aaaatattga tttttctcaa tctcacggac aagagccaag
    33541 aataagatta gttggtagaa cgagattgtg agtctgggga tcaaccagta atgagagaag
    33601 ggatcacttc ttccttgaat tgaagagttc tttcaaaaaa tgaatctatc tgattgataa
    33661 gttataagac aattcatggt tcaggttgag acgattatta agaataggaa ggaatacacg
    33721 aattgagttc atggatttag ctaagtcagg gtcagactat ggaccactaa agggttttat
    33781 cttcgaaacc aattcgcagg ggcagtgtac gagaaatcaa attctatcga aatgatcgaa
    33841 tcctcgaacg ccccgaaagt gccataacat aaggtgttcg gaaatggttg aagtagttga
    33901 ataggaggac cgttatgact atagcccttg gtaaatttac caaagatgaa aatgatttat
    33961 ttgatattat ggatgactgg ttacggagag accgtttcgt ttttgtaggt tggtccggtc
    34021 tattgctctt tccttgtgcc tatttcgctt tagggggttg gttcacaggc acaacctttg
    34081 taacttcatg gtatacccat ggattggcca gttcctattt ggaaggatgc aacttcttaa
    34141 ccgccgcagt ctccactcct gctaatagtt tagcacattc tttgttgtta ctatggggtc
    34201 ctgaagcaca aggagatttt actcgttggt gtcaattagg cggtctttgg acttttgttg
    34261 ctctccacgg cgctttcgga ctaataggtt tcatgttacg tcaatttgaa cttgctcgat
    34321 ctgttcaatt gcgaccttat aatgcaatag cattctccgg tccgattgct gtttttgttt
    34381 ctgtattcct gatttatcca ctgggtcagt ctggttggtt ctttgcgcct agttttggtg
    34441 tagctgctat atttcgattc attctttttt tccaagggtt tcataattgg acattgaatc
    34501 catttcatat gatgggagtt gccggtgtat tgggcgctgc tctgctatgc gctattcatg
    34561 gtgctaccgt agaaaatact ttatttgaag atggtgatgg tgcaaataca ttccgtgctt
    34621 ttaacccaac tcaagccgaa gaaacttatt caatggtcac cgctaaccgc ttttggtccc
    34681 aaatctttgg ggttgctttt tccaataaac gttggttaca tttctttatg ttatttgtac
    34741 cagtaactgg tttatggatg agtgctcttg gagtagtcgg tctggctctg aacttgcgtg
    34801 cttatgactt cgtttcccag gaaatccgtg cagcggaaga tcctgaattt gagactttct
    34861 acaccaaaaa tattctttta aacgagggta ttcgtgcctg gatggcggct caagatcagc
    34921 ctcatgaaaa ccttatattc cctgaggagg ttctaccccg tggaaacgct ctttaatgga
    34981 actttagctg tagctggtcg tgaccaagaa accaccggtt tcgcttggtg ggccgggaat
    35041 gcgcgactta tcaatttatc cggaaaactg ctgggagctc atgtagccca tgccggatta
    35101 atcgtattct gggcgggagc aatgaaccta tttgaagtgg cccatttcgt accagaaaag
    35161 ccaatgtatg aacaaggatt aattttactt ccccacctag ctactctagg ctggggggta
    35221 ggtcctgggg gagaagttat agacaccttt ccatactttg tatctggggt acttcactta
    35281 atttcctccg cggtattggg ctttggcggt atttatcatg cacttctggg acctgagact
    35341 cttgaagaat cttttccatt tttcggttat gtatggaaag atagaaataa aatgaccaca
    35401 attttgggta ttcacttaat tttgttaggt ataggcgctt ttcttctagt attcaaagct
    35461 ctttattttg ggggcgtata tgatacctgg gctccggggg ggggagatgt aagaaaaatt
    35521 accaacttga cccttagccc aaatattata tttggttatt tactaaaatc cttctttgga
    35581 ggagaagggt ggattgttag tgtggacgat atggaagata taattggagg gcatgtatgg
    35641 ttaggttcca tttgtatatt tggcggaatc tggcatatct taaccaaacc ttttgcatgg
    35701 gctcgccgtg cacttgtatg gtctggggag gcttacttgt cttatagttt aggtgcttta
    35761 tctgtttttg gtttcattgc ttgctgcttt gtctggttca ataataccgc ttatcctagt
    35821 gagttttatg ggcccactgg accagaagct tctcaagctc aagcatttac ttttctagtt
    35881 agagaccaac gtcttggggc taacgtcgga tccgctcaag gacctactgg tttaggtaaa
    35941 tatctaatgc gctctccaac tggagaagtc atttttggag gagaaactat gcgcttttgg
    36001 gatctgcgtg ctccctggtt agaacctcta aggggtccca acggtttaga cttgagtagg
    36061 ttgaaaaaag acatacagcc ttggcaagaa cgacgttcgg cggaatatat gactcatgcc
    36121 cctttaggtt ctttaaattc tgtgggtggt gtagctactg agatcaatgc agttaattac
    36181 gtctctccgc gaagttggtt agctacgtct cattttgttc taggattctt cctattcgta
    36241 ggtcatttat ggcacgcagg aagggctcgt gcagctgcag ccggatttga aaaaggaatt
    36301 gatcgcgatt ttgaacctgt tctttccatg actcctctta actgagacag gggatcaaat
    36361 gcttatgctt aaaataggaa tcgattttat ttcaccatac atattgaggg aggtgggtca
    36421 tacttaaaaa ggactccttt ttactttctt ttcaactcat ttatatcgaa tcgattttct
    36481 attttttctg gctcggctag cctacctagc cgagtcattc tcctttatga gacgaaaaag
    36541 tcaggcaaaa ccaaaataaa taaagaaaaa atagattccc cgagcaaaag gagagagagg
    36601 gattcgaacc ctcgatagtt ctttgttccg aactataccg gttttcaaga ccggagctat
    36661 caaccactcg gccatctctc cgaaagacaa tttctatttt acttttaccg aatagaacat
    36721 ggccatatga gtggatacca tcactatgta tagaaagata tgaggtgtga atctctaggt
    36781 caatctatct atccgtatta tctagaaaat agatggatgc atgatccagc actcccattt
    36841 ttgaagtcaa aaaaaggtac tctcgactcc atgtccgaat aaaaaagtgc taaaaagttg
    36901 tatatacgtt atatagaatt aatggattca tgttagtaaa atccctctat gatgcatttt
    36961 attcaaattt tttgactgat agagggatca aatggtatag ttattttttg gggtagcttg
    37021 gaggattaga aacatgacta ttgctttcca attggctgtt tttgcattaa ttgttacttc
    37081 atccatctta ctgattagtg tacccgttgt atttgcttct cctgatggtt ggtcgagtaa
    37141 caaaaatgtt gtattttctg gtacatcatt atggattgga ttagtctttc tggtgggtat
    37201 ccttaattct ctcatctctt gaatctattc gttccagatc caacaataaa ccggcccttc
    37261 cctataattt tttctttttc tttatttgca ttttggagac ttatagtcaa tttgaatctg
    37321 tctcacaacc cgaaaaagaa aaaattatag agaggggtcc aacttctgga acttgaatga
    37381 aaaaaaaaat aataataata tttatattaa tctaaataat agaattctaa tagaatagaa
    37441 ttcgaataga aattcgaatt ttaaagaaat ttgatatata ttaaatagaa ataaatagaa
    37501 atcaaataag aaatatattc tataattttt aatagattta atagaaataa gatattcaaa
    37561 aaaattcaat aattaaaatt aattaattaa ttgaaattct tatttcaata tttaagaata
    37621 ttgaatttga atttgctatt cgctttttaa gatgggtttt gaattgtttt aattggttgg
    37681 gttggatggt ggaatttgat ggaatccccc cgaagagagt atctggccta actctggata
    37741 aacattatcc gggcatttta ccaaaaaaaa tgcggatata gtcgaatggt aaaatttctc
    37801 tttgccaagg agaagacgcg ggttcgattc ccgctatccg cccaggataa agtaatttat
    37861 ttaataagat aaaagaatca ttatagttga ccgtgatagt atagtggttc tatctttcca
    37921 acccaacaga aaaagaaaag tgttaattaa ttattaatta ctagttaaca aaatcaaacc
    37981 taattttttt ttgtcaaaaa aaattgaaaa tgttgcggag acgggatttg aacccatgac
    38041 ctcaaggtta tgagccttgc gagctaccaa actgctctac cccgcgatga agaaaagaac
    38101 tgggaactaa tgaacaacca aggattgaat gtgcccctct tccatatctg tacaaataga
    38161 atagcctatt tatacagaat ggtaaagggg ctcctctatg atctatgatc atagagaaaa
    38221 atagaaaaat gaagggatat tttaatcctt accaacttga tcttgttgcc cccggcaaca
    38281 aacatgcgtg aaccatttca cgaagtatgt gtccggaaag tccaaagtct cgatagttag
    38341 ctctcggttt tccggtcgaa aaacaacgtc gatgaagacg cgtaggtgca ctattacgcg
    38401 gtggggattg taactttcca tgaattttcc atttttcact caacgacgga gctttgttta
    38461 tttctttttt tgaggatcgc cgaatcaaat gatatttttg ttctaattgt tgccttttct
    38521 tctccctatg aatcaaactt ttctttgcca taacggttca gtttctatta ttatcaatga
    38581 tacaagtcgg atcctagatg tagaaatagg gctgtagaaa tataagaagg catatccctt
    38641 tctccatcga aagaaattat attatcgcgc agatacaaga caaaaagaag aaagaattaa
    38701 ccaaatttac ccgatgtaga ggcaatcaag aaagcggcat aagtgaatat ataacctaca
    38761 gaaaagtgag ctaatccaac caatcttgct tgcacaatag aaagggccac tggtttatct
    38821 ctccatcgaa tcaaatttgc caaaggtgtg cgttcgtgag cccatgctaa agtttcaatc
    38881 aattcctgcc aatacccgcg ccaggaaatt aagaacataa atccagtagc ccaaacaaga
    38941 tgtccaaata agaacatcca cgcccagact gataaactat tcataccaaa cgggttatac
    39001 ccattgataa gttgtgaaga gtttaaccat agataatctc ttaaccatcc catcaaataa
    39061 gtggacgatt cattaaactg tgaaacgtta ccctgccata atgtgatgtg cttccaatgc
    39121 caataaaaag taacccatcc aatggtattt aacatccaga aaactgccaa ataaaatgca
    39181 tcccaagccg aaatatcaca agtaccgcct cgtcccggac cgtcgcaagg aaaactataa
    39241 ccgaaatcct ttttatctgg cattaacttg gaaccgcgtg catctaaagc accctttact
    39301 aagatcaatg tagttgtatg taaacctaga gcaatagcat gatgaaccaa gaagtctcca
    39361 ggacctattg ttaagaatag tgaattacta ttctcattaa tagcagttaa ccagccaggc
    39421 aaccatatgc ttcgacccgc attgaatgct gggccattcg ttgaagataa aagtacgtcg
    39481 aatccatatg aagttttacc atgagcagat tgtatccatt gggcaaatat cggttcgatc
    39541 aagatttgtt tctccggagt accaaaagca agcatgacat cattatgaac ataaagtccc
    39601 aaagtatgga accccagaaa caggctggcc caacttaaat gggatatgat agcttcttta
    39661 tggtctaaca ttcttgccaa tacattatcc tcattctgtt ccggattgta atctctaata
    39721 aaaaaaatag ctccatgagc aaaagctcct gtcatgatga atcccgcgat gtattggtga
    39781 tgagtatata acgcagcttg agtagtaaag tcttgtgcta tgaatgcata agcaggtaaa
    39841 gagtacatgt gttgagctac caaggaagta ataaccccta aagaggctag agcaaggcct
    39901 aattgaaaat gaagcgaatt attgattgtg tcataaagac ccttatggcc gcgccccaat
    39961 cgccctcccg gaggaatatg ggcttctaaa agatctttta tactgtgccc aatcccgaaa
    40021 tttgttctat acatatgacc agcaacgaga aaaataaatg caatagctag atgatggtgt
    40081 gcaatatcgg tcagccataa actttgcgtt tgtggatgga atcctccgag aagggttaga
    40141 atggcagttc ctgatccttg ggaggtacca aataaatgac tacttgaatc ggggttttga
    40201 gcataaagat tccactgacc tgtaaaaagc gggcccaacc cttggggatg tggtaataca
    40261 tctaagaaat tattccatcg aacatattct cccctggacg caggaatagc gacatggact
    40321 aaatgccctg tccaagccaa ggaacttact ccgaacagtc ctgacaaatg atgattgaga
    40381 cgagattcag catttttgaa ccacgaaacg ctgggtttcc attttggttg taggtgtaac
    40441 caacccgcta ttaaggatat ggcagaaaga aataatagaa aaagagctcc agtataaagg
    40501 tcttcattag tacgtaaacc gattgtatac caccactgat aaacaccaga ataagcgata
    40561 ttcactgggc caagagcacc ccctcgagaa aaagcttcca cggccggttg accaaaatga
    40621 ggatcccaaa ttgcatgagc aataggtctt acatgtaaag ggtcctgtac ccatgcctca
    40681 aaatttcctt gccaagctac atgaaacaga tttccggaag tccacagaaa aatgattgct
    40741 aattgaccga agtgagaagc aaaaatattc tgataaagac gttcctcagt aatatcatca
    40801 tgactctcga agtcatgtgc agtagcaata ccaaaccaaa tacgacgagt agtggggtcc
    40861 tgagctaagc cttggctaaa ccttggaaat cttaatgcca taatgccttt caaatcctcc
    40921 tagccattat cctactgcaa taattcttgc taagaagaac gcccatgttg tggcaattcc
    40981 acccagaagg taatgggtta ctcctacagc acgtccctgt acaatgctca aggctctagg
    41041 ctgagtagca ggagcaactt ttaatttatt atgagcccaa acgatggatt caataagttc
    41101 ttgccaataa ccacgcccac tgaagagaaa cattaaacta aatgcccata caaaatgagc
    41161 acctaggaaa aaaaggccat atgcagataa tgaagaacca taagactgaa ttacctgaga
    41221 cgcctgtgcc cataaaaaat cgcggagcca cccattaata gtaatggaac tctgcgcaaa
    41281 gtttcctcct gtaatatgag ttaccacccc ttgatcgctt atactacccc aaacatctga
    41341 ctgcattttc caactgaaat ggaatattac tacggagatt gcgttgtaca tccagaatag
    41401 tcctaagaag acatggtccc aagcggatac ttgacatgtc ccccctcttc cgggcccatc
    41461 acaagggaaa cgaaacccaa gatttgcttt atccggtatc aaacgcgagc tacgagcaaa
    41521 tagaactcct tttaggagta tcaataccgt cacatgaatc gtaaatgcat gaatgtgatg
    41581 taccaaaaaa tctgcggttc ctaatggaat aggtaacaaa gctactttgc cacccactgc
    41641 cactaaatca ccaccacccc aagtcaaact ggtgctcgct gttgcaccag gggccgttcc
    41701 accaggtgct aaagcgtggg tgttttgtat ccattgagca aagacaggtt gtaattgtat
    41761 agcggtatct gaaaacatat cttggggacg tcctaaagcg ctcatggtat cattatgaat
    41821 atacaaacca aaactgtgaa agcctagaaa tatacatacc cagttgagat gtgatatgat
    41881 tgcgtcgcga tgcctaagga cacgatctaa tagatcgttg tatcgagtag ttggatcata
    41941 atctcttacc ataaaaatgg ctgcatgcgc agcagcacca acgatgagaa atccaccaat
    42001 ccacatgtga tgtgtgaaca atgacaattg tgtcccatag tcagtagcta gatatggata
    42061 agggggcatt gaatacatat gatgagctac aacaatggtt aaagatccta acatagctag
    42121 gttaagagat aattgagcat gccatgacgt tgttaggatc tcatatagcc ctttatgacc
    42181 ctgacctgta aatggacctt tatgagcttc taaaatctct tttagaccat gaccaatgcc
    42241 ccagttggtc ctatacatgt gacccgctat caggaaaaga attgcaatag ctagatgatg
    42301 gtgtgcaata tcggtcagcc atagaccccc agttactgga tctaatcctc cacgaaaagt
    42361 aagaaattcc gcatattttg accaattcaa ggtaaaaaat ggggttgctc cttcggcaaa
    42421 actgggataa agttgagcca aaagatcccg attcaagata aattcatgag gaagtgggat
    42481 ctctttagga tctactccgg cgtttagaaa ttggttaatc ggtaaagata catgtacttg
    42541 atgccccgcc caagaaaggg acccaagccc tagtagccct gctaaatggt gattcaacat
    42601 agattctaca tcctgaaacc aagccaattt tggagcagct ttgtgataat ggaaccaacc
    42661 agcaaaaagc attaaggctg caaagatcaa tgcgccaatt gcggtacaat agagttgtaa
    42721 ttcactagtt attccagacg ctcgccaaat ctgaaaaaaa ccagaggtta tttgtattcc
    42781 tcggaaaccc ccgcccacgt caccgttcaa tatttcttgg cccacgattg gccaaaccac
    42841 ctgggcacta ggtccaatgt gagtaggatc acttagccag gcttcataat tggaaaaacg
    42901 agcaccgtgg aaatacatgc cactcagcca aagaaaaatg atggagagtt gtccgaaatg
    42961 ggcactaaat acctttcgag agatctcttc caaatcactg gtatggctat cgaagtcgtg
    43021 agcatcagca tgtaagttcc agatccaagt ggtagtatca ggtcccttag ctattgttct
    43081 tgaaaaatga cccggtctgg cccattcctc gaaagaagtt tttatgggat ccctatctac
    43141 caaaattttt acttctggtt ccggcgaacg aataatcatt gagtcctcct ctttccggac
    43201 aacacataca aagaaacccg ccaacagtta gtcaagtcat tagtgaacct atgagagatg
    43261 cttataatta gtctttttct cgtctacttc tatctcccat ctatttattt tctttagtta
    43321 ttcactagag caattatgat ctggaagtcg atccagggca agtgttcgga tctattatga
    43381 catatccatg aggtgctcaa cggaccttat taatcttttt tagttttaga aaaccctttc
    43441 ccggtgtcaa aaaccaattt ttttacatag tgtattcata tctcaattag aaatccctaa
    43501 acggagctac tttctgtctt acatagaaca tattacttta ttcaaaattc caaataacgt
    43561 gagcagtcat tagtcattac taagataaga gacattccag gatctatatc tataatattt
    43621 ggtcattcga gggtcacttt tattagtttt aatagaatag gagaaaaaaa aaaaatgaat
    43681 tctctaccgt atctatgtat tctttctccc tacgaaatac cagacgaaat agaacggcct
    43741 tagaaaagat ataatgaaat tctttgattg ggtcttccca gaaaaagggt cttattatta
    43801 aaaacggatg aggccaacaa acaattaatt ataactataa caaaaaaata gatatataaa
    43861 ttctaacgaa ataaataaac agagagttct tattcgaaac gccccgtgat cttcaaccaa
    43921 ttctgcgctt caatataatt accaggagtg agcgcgatag cttgtttcca atactcggcg
    43981 gcttgattga accaagcctc cgcaatttca gaatctccct gtcgaatggc ctgttctcct
    44041 cggttggaat aggcgggtca attcctttcc ttagaaccgt acttgagagt ttcccacctc
    44101 atacggctcg gcaatcaatt tttttgtgtc cccgtttttt taatcgacta tatcgaattg
    44161 aatgagattt cttatcctaa ccaaaagagg ttaatttcat gagcatgagt ttcaaacttg
    44221 acttttgatt aaattaataa tcagctttca ttttatcttt tctcccaccg tcagaagaat
    44281 aacataaaag aaaagcattt ctactatcgt tagaattttc tgaaaggtat ctatctcggt
    44341 ttcgtctaaa aatttatata gaatctttga aaaagtcttt tcttcctaag aaagaaaaga
    44401 cttactgtct ttgggatctg atgctacacc gctgctcaat accttagggg atccgcttta
    44461 ttacagaagt tgattcctaa tttttatttc atatcatgga cataaataag cagttcttat
    44521 tgtatcggca tcggcccaaa acctcgcgaa ttggtcttta cggtgcttcc tctatcaatt
    44581 agatccttta tccatagaat aaagtatcta ggcatatcta tttcttcata ttttgactct
    44641 atgaagtttc tttctttgct acagctgata aaaatcgttt tttgcacgat gcatatgtag
    44701 aaagcctatt ttttttttct agtatttatt agtgtattcg ctctttcttc cttctatagt
    44761 agagatagtc gcacgtaatg acagatcaca gccatattat taaaagcttg gggtaagaac
    44821 gggtttcgtt ctagtgcccg aaaataatat tctaaagctt ttgtatgctc tccgttactt
    44881 gtgtggataa ggcctatgtt atagagtata tagcttcgat catagggatc aatttctagt
    44941 cgcatagctt cataataatt ctgtaaagct tccgcataat ttccttccga ttgagctgac
    45001 atccgttacg gtcgtcattc gattcaaaga attctccgtt ccagaaacgt acatgagatt
    45061 ttcatctcat acggctcctc ccctatgtgc ataatgaaaa taatacatgg aatcaaaaaa
    45121 gattgaaata ttctcattat gaattcagtg gggctaacgt ttttacaaga aatctctagc
    45181 caacctttct gcaaaagata ttttcttaac atcacgcgtg ttgatactgg tactagataa
    45241 aaatgtaaac tccaacaatt tctttgttct caacgccctt taatttccag gaattaatca
    45301 cttcaacagt cttctatggt tctaagggta tccaaagtac caacgagatg gatgtttgtt
    45361 atcccaacca ttctttttag tcccgatccc aataaggaaa ggcggtaatt ttaaacaaag
    45421 ttttcgtgtt gttgattcct aggcgtagcg cctcttcccc tatgcggcct attggtacta
    45481 gtctagtatg gtagggttgg cctgtaatat agaacccata ggtgtaacct ttcgctcaat
    45541 actcgaatca acaattgaag catctgaggc tgcattaatc ggggatacac gacagaagga
    45601 attgttttat ctagaaactt caccttcaac aagcgtagat tttttcaata atctttttcg
    45661 ttcttttcta tcccgaatct tccgtctttc tcctaagacc gaagcggtaa ataaaaaaat
    45721 aatcaaatca caccatctct ataataggta aatgcctctt tttctcctga agttgtcgga
    45781 attattcgta ataagatatt ggccacaatt gaaaaggtct tatcaataaa attttcattt
    45841 atccgcgatc taggcatagg tagaaatcca ttctataatt cttttcatta actctcgtga
    45901 gaaaacgatc ccacaagtaa aggaatttta cagtacgaaa taacataaaa gcagactcat
    45961 atccaatttt ttctttttga aaggggtcga taaaaaataa gaaatattag aatccgattc
    46021 gatttcatcc aaatgtagta gtataaatgt agtagtataa gaatgaaagg aactattccg
    46081 atttgatcaa agtagaagaa tcaaagaatt tatcttgcgg attaggagaa ttcgagaagt
    46141 ttttctgaaa ttaagatcca aagaagaaaa aaatcgaata attcttcaat aatccttcta
    46201 taatgaaaat agaataaccc tccattttgt gttttgtcca tagcgggtag acgcttatac
    46261 actatacaat caaatcgaaa aggatgattt atgaatttgg aatagattta cgggttaagg
    46321 ggttgttgtt aagcgaccta aaattggaaa gaaattttca aattcttatg gaaattgaat
    46381 tcgaataaaa agataattat gatcgaaagg tatccattta ccatagtcca acaaaataga
    46441 ccgatcagtt gattcgttcc aattcattga ttgaatccgg taaaaatatc agaaaaaggt
    46501 aggagcgccg cctccgtctt ggcaaacaag atatatcttt attgttattg tttttaacct
    46561 tttttcaaaa aaagattcta ttatcttttt ctcccagctc cctggctcga agaaaaaatg
    46621 ctttctttga tgaaaagttt tccattttta tagctagaat ggattcgagt gtctgtaccc
    46681 atctaacaat cgaatatgaa caactcgcaa ttcgctcgga ttctcggtca taatcattat
    46741 gtaggagaga tggccgagtg gttcaaggcg tagcattgga actgctatgt aggcttttgt
    46801 ttaccgaggg ttcgaatccc tctctttccg tatcttcacc caattcacca atgcttcaga
    46861 cctttctttg agatagattc tcaattccta atttctgtga tacggaagga aagaaagaac
    46921 gggcagggaa taaggatctg cctactgatc tatgatacat gaatgggaga aaaatacaaa
    46981 tctccggatc caattcctta ccttgtgtcc ctttacttaa cttaagtgaa agggaaaaat
    47041 tgtacgaacc cttggtttgt tattttagtt aggtttaagt ctgacgagaa taatattcta
    47101 cgacaagtaa ttcatttatt ttcaaaccga cccatttact atctattatt tgattgacta
    47161 atcctttata ttggaatgcg tgaagagtca aatgctttgg caattcttca tggtgggatg
    47221 aatcaagata attttgaatc agagctctcg attttttgtc atcccttgct gtaataatat
    47281 ctcggggttt gcaacgataa cttggtatat ctactatacg accattaact aaaatatgtc
    47341 tatgattaac taattggcgg gcttgaggaa tagttgaagc catacccaat cgaaaaagga
    47401 tgttatctaa acgcatttca agtaattgta gtaaaaccag acccgttgat cctttggctt
    47461 ttccggcgat acgaacatat ttaagtaatt gccgttctgt aagaccataa tgaaaacgca
    47521 atttttgttt ttcttctaaa cgaatacgat attgagattt tttcccggag cgcgattggt
    47581 ttctaagatc gcttccggct ccaggtcttt tactcgttag tcccggtaaa gcccccaggc
    47641 ggcgtatttt tttgaaacga ggccctcggt aacgtgacat aaaaactcct tattttattg
    47701 aaatttcata aacctaaatt aaaactaaaa ctgagctaaa tgataaatga agcgaaatcc
    47761 actgaagtat tgtactacaa agaataatga gatgtatcaa tatccacaca cttttttgta
    47821 ttgtatatat ataaatagaa atcaaaagac ggttcttttt cttgatttat tctgctgagg
    47881 tctaacccct ccaattatga ttcataatta gaagctccta caacataata aatcgatgcc
    47941 ccttggaaaa gagggacgaa gccctttcaa tgttcttttc tttcaaaaag acattatcaa
    48001 tcgtttttta aaatcaaaca aatagagaaa agccggctat cggaatcgaa ccgatgacca
    48061 tcgcattaca aatgcgatgc tctaacctct gagctaagcg ggcttaaata acggcaatga
    48121 gatggtgcat gcatagaaat ttggtaaatt actagaatct tatctattaa ctattcattc
    48181 ttagctattc ataaagaaaa gaatagagaa tcaaattcaa aataaatatt gaatattata
    48241 gaacataacg attaaaataa cgattaatag aatatagcga tctatagaat ttcgatttct
    48301 atatttatca ataataaata tcttactctt aattaggtaa taagagtttt ttgttttgaa
    48361 ttgaaaatca aatgacatta gaaattgttt ttttctaacc taattttatt aatctatttg
    48421 attctattat tatatagaat agaatataca gaatattatt attctactga ttctatatat
    48481 ctattttttt tttctagata tctatttatc tattttgaat tatcaatcga atccagtatt
    48541 agcttcttat gatacattat ctaaattatc cattctttta ttctaattct aaaaaatgat
    48601 gctttggctt tcgactaaat aattcgattt gaattcgaaa ttaataaaat gattagttat
    48661 aactattata ttcgaaacga ttaattaata tttaattaat ttgaatttta gttatttttt
    48721 gttatgttat ataggatccg ccttagcctt aagtaaagga taagaaaaaa atgaaattaa
    48781 agaaaaagat gaaatccaga taaatgcaat gcagataaat gcaatccata taactgtaat
    48841 ccagattaga atgagggagt ctaatgatac atttctccgt tttttgtttt caacgaaaga
    48901 aaagacgaaa aaaaaaaaag aatcgaccgt tcgagtattc taccggattg catgagaaaa
    48961 atgagagtaa gagaggcata tgttaatgtt atgtaatata tatccatata tattgaattg
    49021 cggatacaga aaggatagaa tcatttctga caagaaatcg aaacactttt caatatagga
    49081 atccgtatct aatgaattct atgtttcagc gtaaatgaaa gaaaaaggag aacggcatcg
    49141 aggtcctaat ctcaaaatgc aaggggggat atggcgaaat tggtagacgc tacggactta
    49201 attggattga gccttggtat ggaaacctac taagtgataa ctttcaaatt cagagaaacc
    49261 cgggaatcaa aaatgggcaa tcctgagcca aatcctgttt tacgagaata aaacaaagca
    49321 aacaagggtt cagaaagcga aaaaagggat aggtgcagag actcaacgga agctgttcta
    49381 acaaatggag ttgactgcct ttttttggga aagaaaggca aattaatcga atatcgaaac
    49441 tgcataaagg ataagtctat aatacactat ggatacaaaa tgaaaaatta tctcaaaaat
    49501 gacaacctga agctgtattt atattaatga aaaagaaaac aaaagaattg ggattccaag
    49561 ttgaagaatc gaatattcat tgatcaaatc attcactcca tagtctggta gattgtttct
    49621 tttgaagaac tgattactca gacgagaata aagatagagt cccattctac atgtcaatat
    49681 aaataccggc aacaatgaaa tttatagtaa gaggaaaatc cgtcgacttt agaaatcgtg
    49741 agggttcaag tccctctatc cccccaaaaa gaccgatttg actatttctc ctaccctctc
    49801 tttttttagt ggttccaaat tcgttctctt tctcattcat tctacctttt tacaaacgta
    49861 tcagagcaga atttttttct tttatcacaa tcacaagtgg tgtggtatat atgatatacg
    49921 tacaaatgaa catctttgaa caaagaatcc cgattcacaa ttcatatcat tgctcatact
    49981 gaaacttata aattattcta ttcaagaaat ctaattccac gctcaagact tttaatactt
    50041 tttttatctt ttttaattga catagacccc agtcatctag taaaataagg atgatgcgcc
    50101 ggtaatggtc gggatagctc agctggtaga gcagaggact gaaaatcctc gtgtcaccag
    50161 ttcaaatctg gttcctggca tatatattga atttgtagaa atatctcttc tacaaattca
    50221 gtgatatgaa tcgatattcg atatacataa tacatattga ttaatcgtat agatcatgat
    50281 acatacatac ttattcatct agctaggtat ctggaaatgg accccccccc cccctttttt
    50341 atagatgagt aaatagtata taaatgagtg aaagagtata taaaaaatgt atatctaata
    50401 aaagaattaa ttagattctt tttcctcttc tttttgattt gttcatacta tgtctccgcc
    50461 cgttcaaaaa gaatgttaat acaccataca tattcgaaag ggttaaattg gttggttgaa
    50521 agacccaagc aaaagtctag tctaggaagt tgaatgaagg gtgggaatag cctaaatgca
    50581 tctccgatac agtacaaatt agaatttgat cccttttcat tttgtatttt tattttcttt
    50641 tttctgtttc ttccttccct cctatgtgaa cctctagagc ccatctaagc gatgtgcgcg
    50701 atacaaagtt catgatgcag aactcttttt tttagttcat cctattggct tggctcatcc
    50761 aaaacaagca tcttacaatt ttgaaaatct caaaattgta attgtattgt cttttttttt
    50821 ctatttaatt tatttagcgc gttcataata ataatacgaa tgcgacttca attcctctct
    50881 ttgatctaga aaagaacgta caaatatttc ttgaatatcg ggagttgtaa aaatgaagat
    50941 tagtttctta taattcaatg agcatcttgt atttcataaa aattgggggc aatataatcc
    51001 ttacgtaagg gccatcctat ccaactttca ggcattaaga tacgtttaag ccgtggatga
    51061 ttatcataaa agattcccaa catatcataa gattcccgtt cttgaaaatt cgaacttttc
    51121 caaacccaga aaacggacgg aattttagga ttattccttg gagcaaatac ttttatgcat
    51181 acttcttccg gttgatctac cccatactct attcttgtaa gatgatacac actggctaac
    51241 agtccgcccg gtgctacatc ataggcacat tgggaacgta gataattgta accatataca
    51301 tataaaatga cagcaacgga atgccaatcc tccggcttta tttgtaaagt ttctattcct
    51361 tggtaatcga agcccaaaga tctatgaatt agcccgtgtt tgactagcca agcagacaaa
    51421 cgaccctgca tctttttttc tctcccacat tttgatttct ataaatattt cacatttacg
    51481 atgaaatttt ttcatttatg aagattaatt cgctctttct ttttctgtac aaaaaaatac
    51541 ttcctaatta aggaattcgg gggaagatac tgaacttttg tatttgaaaa atgtttcagt
    51601 ttcaggaggg atttcggaca tcgatggtgg ttgatagagt aatccttgat cataatttcc
    51661 agtatcagta ctgcctacaa cacgaaactt gtgattggta gtaaaagtaa acgaccgatt
    51721 ctcctgttgc aagcgaattc gctcttcata gatttctcga gatattttct tacgaagttt
    51781 tgttatggca tctataactg cctctggttt aggcggacag cccggcaaat aaacatccac
    51841 aggaattagc ttatcgactc cccgaacagt actataagaa tcggtactga acatcccccc
    51901 cgtaatcgta catgccccca tagcaataac atattttggt tcaggcattt gttcatataa
    51961 tctcactaaa gaaggagcca ttttcattgt tactgtgcca gctgttaaaa ttaggtctgc
    52021 ctgtctagga ctcgatcttg gtaccagtcc ataacggtca aaatcgaacc gtgagcctat
    52081 taatgaagca aattcaatga agcaacaact ggtaccataa agaagcggcc ataaactgga
    52141 gagtcttgac caatttgaaa gatcatttga tgtagttgaa ataactgaat tgggggttgt
    52201 tcgatcaagt aaggaaaact caatggaatt cataattgtc tcaatgttat tttttttttt
    52261 tttttacttt tttggttatt gtctcaatat tccgaaacta agaccactcc aacgctcctt
    52321 ttcgccacgc ataaactgaa ccaacaatta ggataagcat aaaaatgaaa gcttctataa
    52381 atacggatac ccccaataca tcaaaactca ttgcccatgg ataaagaaaa accgtttcaa
    52441 catcaaaaac aacaaaaact agagcaaaca tataataacg gattcgaaat tgtaaccaag
    52501 catcgcccat tggttctata cccgattcat aactagaaag cttctctggt cctttgctaa
    52561 tcggggctaa aactgcggaa attagaaatg ccaaaatcgg aataacgttt gatattatta
    52621 gaaatgccca gaaaatatca tatttgtaaa gcagaaacat agacgaactc ctttgaatgt
    52681 ggaaaatata ccgaatttgt cgattcgaat tggaattcat tgtcaagtca tcggtaacag
    52741 gttagtcaaa accaaaatgc attttggtcg aaccacacag tttcacttgt ttgctgtgat
    52801 gtctcgtttc tcgattgtac tcctattttc attacacttc cttcgatttt atttcagtat
    52861 agtataaatc tcttatacaa acaaaacaaa taaaactctc ttgctttcac ctcgtttcgg
    52921 ccttttagaa aaaaaaaatt ccaaatagaa ttctcatttt gatttcgaat tttttaatat
    52981 ttgaattcga aatgcaatcg attttgattc tattttctat atatattttg ttttctgttt
    53041 atgaaaagat cttcgttttt caaacgcgga cgtgtcgaca aatacagtaa tccgttccta
    53101 tatccatgtg acttactatt cgatttgagt ggggttaggt tggagttttc atttttaacc
    53161 ggattcatgt catgattttg cctcctttac tgtccacaat caaagagtta gtgagacttc
    53221 ttttccttgg tatacccact catttttggt gaatttttgg aggcaaaatc atatggaatt
    53281 cacatacgaa aaaaatgaat tactaggttt ctttatccga gattcgaaaa aaaaaataac
    53341 gattgaaatg ggcttttgtt ttccgtttta tgttctgctc tgaacgagtc ccccataagc
    53401 aagcttatgg gaatgatttt atttcgatga accaagcaac cacgagcgac cggttacaaa
    53461 caacaaaaaa tacagtaatt gagtaaatga aaactataga actttttgta tttcaatttg
    53521 gattattata ttattatagg gctatacgga ctcgaaccgt agaccttctc ggtaaaagag
    53581 atcgaactga ttcttatcaa aatgattcga actctttcaa agacccaaca tgcatttttt
    53641 ttttgcattg ggctctttca ttaactgcta gaaatatcag ttagtctacc atattttttt
    53701 ttcttgacag aaaaataagg aaatggctcc acgtgctcgg attcattatt tggattgtga
    53761 tataggagca ctaccaaagt gtttcaaaga aaggttatct tgacgtaggt ttgcttctgg
    53821 cctagattaa cctaagttaa atggagtctc tatcatcctg attaaagaat caaatatgaa
    53881 acttcatacg ccttaaggtt cataggacaa aaagagaatt tttgaggtcc ttatactcat
    53941 tatgcctagc attgaataga ctaggtattc accttatcaa tatctcaaat caatgatgga
    54001 ttccatttgg ttcctaaatg ggaacctgaa tcgaaccgaa ccatttgtca ggctattgtt
    54061 ctcttgtttt gttccctaaa aatcctggag tcagacattg atttctcaaa aagatcaatt
    54121 ctttgattgc atgatggact cttctgaaaa acattggcgc acgtgtaaac gaggtgctct
    54181 acctaactga gctatagccc ttgtgcttgt gatacatatt ttatcatatt atggagataa
    54241 tttcttgtca agatgaatat cccatgatcc aacatcgtat ctctttgatc tttttgattg
    54301 gtattgcttc gaagtcttat tggatttata atccatcaat gggaggggtc tttttttttc
    54361 tccttataat gataaatgac ctacttaact cagtggttag agtattgctt tcatacggca
    54421 ggagtcattg gttcaaatcc aatagtaggt agaacttatt agataccatg gtcaatggta
    54481 tctaataagt ttttctactt actgattttg tatcttttct atcctattcg atttgatttt
    54541 cgaattgaaa ctaaaacttt tttccttaca tcagaatctg attccccttg attgtatttg
    54601 attggattca atcggaagaa tccatatgtg tataaacaca aattcttttg attaggatta
    54661 ttcgattcgg gcgcaccgac tagttacgaa atcacattga gaacctctac tcgtgtccta
    54721 gctcgtctga gagctagatt tgcctcaatt gtttgtctct tactttcagc tttcctcaag
    54781 ccggcttccg ctatttcaag agtttgctga gcttcttggg gatcaatgtc actactcttc
    54841 tccgcatcat ttactaaaac ggtgatctca ttattaccta ttctagcaaa accgcccatc
    54901 agagccatcg ttaaccattg gtcattaaag cgtattctca aaatacctat atctacagct
    54961 gtggcaatag gcgcgtgatt tggtaatacg ccaatttgtc cactattagt agataaaatg
    55021 atttctttca cttctgaatc caaaacaatt cgattagggg tcagtacaca aagatttaag
    55081 gtcatttctt caaattgttc tccatttcta agtttgtagc cttcgcagta acttcatcga
    55141 tgttacctac taaataaaag gcctgttcag gaagaccatc taattctccg gacagaatca
    55201 atttaaagcc cctaattgtt tctgctagac caacatattt ccccggagaa ccggtaaata
    55261 cttctgctac gaaaaaaggt tgtgataaga aacgctcaat tttgcgggct cttgctacgg
    55321 ttaaacggtc ctcttcggat aattcatcca acccaaggat agctataatg tcctgaagtt
    55381 ctttgtaacg ttgtaaagtt tgcttaactc tttgcgcagt ttcataatgt tcctcaccaa
    55441 cgatccgagg ttggagcata gttgacgtcg aatctaaagg atctactgcg ggatagatac
    55501 ctttggcggc taatcctctt gatagtacgg tagtcgcatc taaatgtgca aatgtcgtgg
    55561 caggagcggg gtcggtcaaa tcgtccgcag gtacataaac ggcttgaatg gaagttatgg
    55621 acccctcctt ggtagacgta attctttctt gtaaagaacc catttcggta ctaagggtag
    55681 gttgataacc cacagcggaa ggcattctac ccaataaagc ggatacctcg gatcccgctt
    55741 ggacgaaacg gaaaatattg tcgataaata gaagtacgtc ttgttcatta acatctcgga
    55801 aatattccgc catagttagg gcagtcaaac caactctcat acgagctccc ggcggttcat
    55861 tcatctgacc gtagactaga gccacctttg attccgcaag gttttgttca ttaattactc
    55921 cagattcttt catttccatg taaagatcat ttccttcacg agtacgttca ccgactccgc
    55981 caaatacgga tacaccccca tgagctttgg caatgttgtt gatcaattcc ataatgagta
    56041 ctgttttacc cactccagct cccccgaata gtccgatttt tcctccccga cgataaggag
    56101 ctaaaagatc tactacctta attcctgttt caaaaataga taattttgta tctaactgta
    56161 taaaggcagg cgcagattta tgaataggag atgttgtgcg agtatctaca ggacctaaat
    56221 tatcaacagg ctcgccaagc acgttgaaaa ttcgtcctag agtcgctccg ccaactggaa
    56281 cgcttagagg agctcccgtg tcaatcactt caattcctct cattagacca tctgtagcac
    56341 tcatggctac agctctaact cgattattcc ctaataattg ctgtacctcg caagtcacat
    56401 taattggttg accgacagta tctcgaccct taactatcag agcgttgtaa atattaggca
    56461 tctcccctgg gggaaaggct acatccagta ccggaccaat aatttgagca atacgtccca
    56521 ggtttttttt ttcaagtgcg gaacccccag gaccagaagt agtaggattt attctcataa
    56581 taataataaa gtgaaatata tcaatttttt ttttacgaaa tttatcaaat ccaaaaagaa
    56641 aatcttcgat agcaagttga tcggttaatt caataagaaa tgggggttag cactcgattt
    56701 tgttggtagc gtccaaccga atgcaattca attgtttatt tatggaattt caatgaagaa
    56761 attttaaagt tcaaacaacc cattttcaaa atctcaagtg gataaatcaa attcttgaga
    56821 aagtatttga tttctctatc attaccagcc atattatcta cggaattcga acctgaactt
    56881 tttttttgat tcattatttc ttgtccctta tttcttattc ttattttagc atatccattt
    56941 atgtctagtc tattcttttt ttataccccc cctttttatt ttatggatga attccgcata
    57001 ttttcttttc acatctagga tttacatata caacgtatat tcctgtcaac agtcaatttc
    57061 ttattattta gatattttga ttgaaaaaaa agtaagggat tcaaaacttt aaaaacatgg
    57121 attggcttgc gccagacata tgaaagagta tacaataatg atgtatttgg tgaatcaaat
    57181 accacggtct actaaaaaaa ataaggagac gttctgatta gttgataata ttaaatgaaa
    57241 tttttgtgaa agattcctgt gaaagggttt cattaactcc taatttatgt cgagtagacc
    57301 ttgttgctgc gagaattctt aattcatgag ttgtagggag ggacttatgt caccacaaac
    57361 agagactaaa gcaagtgttg gattcaaagc cggtgttaaa gattataaat tgacttatta
    57421 tactcctgag tatgtaacca aagatactga tatcttggca gcattccgag taactcctca
    57481 acccggggtt ccgcccgagg aagccggggc cgcggtagct gcggaatctt ctactggtac
    57541 atggacaact gtgtggaccg atgggcttac cagccttgat cgttataaag gacgatgcta
    57601 caacattgag cccgttgctg gagaagaaaa tcaatatata tgttatgtag cttacccttt
    57661 agaccttttt gaagagggtt ctgttactaa catgtttact tccattgtgg gtaatgtatt
    57721 tgggtttaaa gccctgcgcg ctctacgtct agaggatcta cgaatccctc ccgcgtattc
    57781 gaaaactttc caaggccccc ctcatggcat ccaagttgag agagataaat tgaacaagta
    57841 tgggcgcccc ctattgggat gtactattaa acctaaattg ggattatccg ctaagaacta
    57901 cggtagagca gtttatgaat gtctacgtgg tggacttgac tttaccaaag atgatgagaa
    57961 cgtaaactcc caaccattta tgcgttggag agaccgtttc ttgttttgtg cagaagctat
    58021 ttataaatcg caggcagaaa ctggtgaaat caaaggtcat tacttgaatg ctactgcagg
    58081 tacatgcgaa gagatgataa aaagggcggt atttgccaga gagttgggag ttcctatcgt
    58141 aatgcatgac tacttaacag ggggattcac cgcaaatact agcttggctc attattgccg
    58201 agataatggt ctacttcttc acatccatcg tgcaatgcat gcagttattg atagacagaa
    58261 gaatcatggt atacactttc gtgtactagc taaagctttg cgtatgtcag gtggagatca
    58321 tattcactca ggtacagtag taggtaaact tgaaggagaa agagacataa ctttgggctt
    58381 tgttgattta ctacgtgatg attttattga aaaagaccga agccgcggta tttatttcac
    58441 tcaagattgg gtctctttac caggtgttct gcccgtggct tcagggggta ttcacgtttg
    58501 gcatatgcct gctttgaccg agatctttgg ggacgattcc gtactgcaat tcggtggagg
    58561 aactttagga cacccttggg gaaatgcgcc aggcgccgta gctaatcgag tagctctaga
    58621 agcatgtgta caagctcgta atgaaggacg cgatcttgct cgcgagggta atgaaattat
    58681 ccgtgaggct agcaaatgga gtgctgaatt ggctgctgct tgtgaagtat ggaaggagat
    58741 caaatttgaa tttgaagcaa tggatacttt gtaatccagt gattaacgtt tggtttatta
    58801 gttgaattgc aattaaactc ggcccaatct tttactaaaa ggattgagcc gaacccaacg
    58861 aatttattgt atagattttt gatactacat atttatctag atatataaga tctgaaatac
    58921 aaaatagaag actaaacaca actctttcta ttgttgtgtt gggtccacaa tgaatcctat
    58981 gggcccttag gattggtgta ttcttttcga tcccgtagtt tcgtcatgga tcgagccaag
    59041 tatcacaact tcttctaccc atcctgtata tcgtcctttt cgttccgtgt tggaatataa
    59101 acagtagata gtagacggga ttttacgaaa aaagctcttc atattcatag gagagaacaa
    59161 atatttattt tttcaatgcc aattttacac aatatgggga caaccactat ttataattga
    59221 aaaagatcgt atagagtgaa gcgatactcc ggggtctaac aaaagagaat gatttctttc
    59281 aattgactat tcatctattg tattttcatc taaatagggg caagaaagtg ctatggaaaa
    59341 atggtggttc aattcgatgg gggagttcga atacaggtgt gggctaagta aatcaatcga
    59401 tagtctgggt cctattaaaa ataaaaatac cagtgtaagt gagggcccgg ttagaaatga
    59461 taaagataaa aacattcata gttggggtga tagttctagt tacagcaatg ttcatcattt
    59521 agttagcgtt agggacattc ggaatttcat ctctgatgac accttttttg ttagggatag
    59581 taatagggac agttattcca tatattttga tattgaaaat caaattttag agattaacaa
    59641 tgatcattct tttctgagtg aactagaaag ttttttttat cgttttcgta attattatta
    59701 taggaataat ggatctaaaa gtgacgatcc cgactatgat ccttccatct ataatactaa
    59761 atcgagttgg aataatcaca ttaataattt cgttgactct tatcttcagt ctcaaatctg
    59821 tattgatagt cacattttaa gtagtagtaa caattacagc gacagttaca tttataatta
    59881 catttgtggt gaaagtagaa atagtagtga aagcaaaagt tcaaatataa aaactagtac
    59941 gaatggtagt gatttaacta taagaaaaag ttcgaataat ctcgatgtaa ctcaaaaata
    60001 caggcatttg tgggttcaat gtgaaaattg ttatggatta aattataaga aatttttgaa
    60061 gtcaaaaatg aatatttgtg aacaatgcga atattatttg aaaataagta gttcagatag
    60121 aatcgaactt tcggttgatc caggtacttg ggatccgatg gatgacggca tggtttctct
    60181 ggatcccatt gaatttcatt cagaagagga accttataaa gatcgtattg attcttatca
    60241 aaaaaaaaca ggattaacag aggctgttca aacaggtaca ggtcaactaa acgggattcc
    60301 cgtcgcaatt ggggttatgg attttcagtt tatggggggt agtatgggat ccgtagtagg
    60361 cgagaaaatc acccgtttga tcgagtatgc taccaataaa cttttacctc ttattctagt
    60421 gtgtgcttcc ggaggggcac gcatgcaaga aggaagtttg agcttgatgc aaatggctaa
    60481 aatatcttct gctttatatg attatcaatc aaataaaaag ttattctatg tatcaattct
    60541 tacatctcct actactggtg gagtaacagc tagttttggt atgttggggg atatcattat
    60601 tgccgaaccc aatgcctata ttgcatttgc gggtaaaaga gtaattgaac aaacattgaa
    60661 taagacagta cctgaaggtt cacaagcggc tgaatattta ttccataagg gcttattcga
    60721 tccaatcgta ccacgtaacc ctttaaaagg tgttctgagt gagctatttc agctccacgc
    60781 cttttttcct ttcaataaaa attcaatcaa gtagagtcaa gtagagtctt gagttcaact
    60841 tttttttgtg gcgaacaact agttagttag tttatcagaa tcaaaataaa aaaaccgaaa
    60901 aaatgcattt ttatttggtg acataagctt taattgtaga aagaatcatg cggataattg
    60961 ttgttttttt accgatattg ctgattagca atatcggtaa aaaaacaaca acataaacag
    61021 cgagttcttc cttcgaatta ggaggcaagg caaataaaac gaatttcgtg ttctgttcgc
    61081 ctcttctata tgtatatatt tcaaatatag aaaatataga atcttgcatc tttctatatc
    61141 tcccaagaag tccccttttt ataagaattc ctgctcttgg gtcggattct aacgaatctt
    61201 tcagagattt ttaaattttt aagagactct ttttttatta aaaaagaaat tagaagaaga
    61261 agataagaac aatataagaa taaaaataaa agaagtaaga ataataaaga aagtggatta
    61321 tcatacatac atctatttca tgtagaaaga tgaataagtc cgtttattta gttcgacatt
    61381 gcttgcactt attctatata ctcacttcga tatacttagt atactaatat acgaattata
    61441 atatgaatta taattattat aagatatcct tataacaata acaggtacaa atattaaatc
    61501 gaggtacccc attctatgac aattctcaac aacttaccct ccctttttgt gcctttagtg
    61561 ggcctagtat ttccggcaat tgcaatggcc tctttatctc ttcatgttca aaaaaaaaag
    61621 attttttaaa tctgatgtgg tcaaatctca tctagttttt ttttcaagac ttagcgaaca
    61681 aggatatcca tttagtagaa tattgtataa gaataacggg tggctttctc cgaacataaa
    61741 tgaaaaagat cttatacatg cgtaaacatg atatatggac agacgaattc tagcaattaa
    61801 aaaaaaaaat aggctgggat ccgaactcat gtctgaaatt aaagtaaatc tatccatatg
    61861 tatgtagcta ttgataggga atcatatgaa ggggatgctt ttattttatt atatctaacc
    61921 aattcgatta attactacta aaagttcaca tcagaatagt actagttgat gagagttact
    61981 tcggaaaaaa aagtaaagtg caattttttt ttgttattcc ataaaatgca actggatcta
    62041 ctatgtatga gttggcgatc agaatatata tggatagaat ttatagcagg atctcgcaaa
    62101 acaagtaatt tctgctgggc gtttatcctt tttttaggtt cattaggatt cttattggtt
    62161 ggaatttcta gttatcttga taagaatttg atatccttct ttccgtctca acaaatcctt
    62221 tttttcccac aagggatcgt aatgtctttc tatgggatcg cgggtctctt tattagttcc
    62281 tatttgtggt gcacaattac atggaatgta ggtagcggtt atgatcgatt tgatagaaaa
    62341 gaaggaatag tgtgcatttt tcgttgggga tttcctggaa aaaatcgccg catcttttta
    62401 cgattcctta tgaaagatat tcagtccatc agaatagaag taaaagaggg tatttatgct
    62461 cgtcgtgtcc tttatatgga aatcagaggc ctgggagacg ttcccttgac tcgtactgat
    62521 gagaatttga ctccacggga aattgagcaa aaggctgcgg aattggccta tttcttgcgt
    62581 gtaccaattg aagtattttg aaaaaagaaa ctgcaaaaaa atgctttctc agcaagagga
    62641 aaacccctaa gaatcctctt ttttctataa gcataactta cttaattaaa gtttcttcag
    62701 aacgcctcgt ggggcaaaag caaggcaaac gtgtacgtgg cgttcataat ataaaacgaa
    62761 accttttttg tttttgtctg tcaatttttt ttttcgaaat atttgatatt ttctttttta
    62821 ataaacagga agttctttca tttcgaaatc cgaaaaatat tcattattgg aatctttatt
    62881 tgaatctttc gggcattcat caaagaggag taattacttc gaatatttga tcaattaaga
    62941 tatctggaaa caatctattt ttttattatt tcttcatttg aattcgaatt cgaagtggat
    63001 tcttcttcta tttctgtatt ttttctacac tagattcaag gactaacctc tgaatcacaa
    63061 ctaaaaaatg ggggctcgat taataaatta ataattaata ggtgcgatac cttataatag
    63121 aacttatgct tgatagaaat attagatcgc atagagtcaa cgaatgaggt gacaattcac
    63181 agatgaaaaa atgacaaaaa agagcgcatc tattcccctt cgatatcttt catttatagt
    63241 atttgtagtc tttttgcccc ggtggatcac tctctcattt aataaaagtc tagaatcttg
    63301 ggttactaat tggtggaata ctaggcaatc cgaaactttt ttgaacgata ttcaagaaaa
    63361 gagtattcta gaaaaattca tagaattaga ggagctattt ctcttggatg aaatggtaaa
    63421 ggaattcccg gaaagacatc tacaaaagtt tcgtatgggg ctccacaaag aaacaatcca
    63481 attgatcaag atacacgatg aggatcatat ccatacaatt ttgcacttct cgacaaatct
    63541 aatctgtttc gttattctaa gtgcttattc tattctgggt aatgaagaac ttgtttttct
    63601 taattcttgg gttcaagaat tcctatataa tttaagtgac acaataaaag ccttttccat
    63661 tcttttagta accgatttat gtatcggatt ccattcgccc cacggttggg aactaatgat
    63721 tggctatgtc tataacgatt ttggattttt tcataatgat caaattatat ctggtcttgt
    63781 ttccactttt ccagtcattc tagatacaat tttcaaatat tggattttcc tttatttaaa
    63841 tcgtgtatct ccgtcacttg tagtgattta tcattcaatg aatgactgaa aaacgagtca
    63901 attagaatgt ttcttacttt gtacctaagc aaagcattcc aggtcgtact taccttactc
    63961 tttctaccca ttcagaggat tcctcctata ttccagtaaa attatttcag taaatagcaa
    64021 aatcgtggat agggaactat actagcgacc tacccaattt tattgtagaa attttcggga
    64081 tcaacgattg gaccatgcaa attagaaata ctttttcttc gataaaggaa gagattactc
    64141 gattcatttc cgtatcactc atgatatata taataactcg ggcctccatt tcaaatgcat
    64201 atcccatttt tgcgcagcag ggttttgaaa atccacgaga agccactggt cgtattgtat
    64261 gcgccaattg ccatttagct aataaacctg tggatattga ggttccgcaa gcggtacttc
    64321 ctgatactgt gtttgaagca gttgttagaa ttccttatga tatgcaactg aaacaagttc
    64381 ttgctaatgg taaaaagggg gggttgaatg taggggccgt tcttatttta ccggaagggt
    64441 ttgaattagc ccccctcagt cgtatttctg ccgagatgaa agaaaagata ggcaatctat
    64501 cttttcagaa ttacggcccc actaaaaaaa atattcttgt gatagggcct gttcctggta
    64561 agaaatatag tgaaatcact tttcctattc tttccccgga tcccgcgact aataaagatg
    64621 ttcacttctt aaaataccca atatacgtag gtggtaacag gggaaggggc cagatttatc
    64681 ccgacgggac aaaaagtaac aatacggttt ataatgctac agcagcgggt atagtaagca
    64741 aaatcatacg aaaagaaaaa ggggggtacg aaataaccat aacggatgca ttggatggac
    64801 gccaagtggt tgatattatc cctccaggac cagaacttcg tgtttcagag ggcgaatcta
    64861 tcaaacttga tcaaccatta acaagtaatc ctaatgtggg tggatttggt cagggagatg
    64921 cagaaatagt acttcaagat ccactacgtg tccaaggcct tttgttcttt ttggcatctg
    64981 ttgttttggc acaaatcttt ttagttctta aaaagaaaca gtttgagaag gttcaattgt
    65041 ccgaaatgaa tttctagatc cgcaaattta tcaacatccg gtttgtaaaa agaacaaaat
    65101 ttttgttcgc aattccaatt atgttatgta tgagcaaaaa aattatgaaa agtcttttgc
    65161 ttgtttatat tctttttcga caaaatgtcg ggaatttctt gtactgcact cctaaatcat
    65221 agtatatatt gtgaagaagg ctattttact ttacccctcc tttgttttgt caatccaagt
    65281 gggaggggtt atcacgattg tctgattaaa atattttaga atgtgtcagt agttttctat
    65341 tctaatcgaa tcaaattcga ttagaactag atactaagca taagataagt aagcggagaa
    65401 tataaagaaa gcaaggataa ataagggaaa caagggaatc aaaaaggtat tattcgtcgt
    65461 cctagtcttc gacatcagaa aggggatttt ccacatccct ttctggtgtc gaaatcataa
    65521 tggttcttga ttccattcgt caaagattcc tattcttagt ttcgattttt ccaggtttat
    65581 cagaactttt tttttgttta tttcttatgt atacatataa ttaagtaatg aaaaaaaaaa
    65641 agaaatgaag ttttttgaag catcggaaaa agtgatccat tttctcattt atacgaacaa
    65701 aacaaaatat tatgattatt aagaactcaa cgggacacta cccctcgaat cagacaaaga
    65761 aagaagttat aggccccgtt gagttcttac gctttgatgt ctataacgct gttcatccgc
    65821 ttactacagg gacgaaccca atccggaata tgaaccataa aagaaaatgc ctattaaacc
    65881 gatcacagga ataccagtta cagtacctat tatccaaaga ggaatccttc cagtagtatc
    65941 ggccatttat cccacttccc tccacatttt atcaagtggt cgtgctagag acataaacag
    66001 tcatagataa ttataagatt aagatgcgat ccttccgact gggataagat aatccctact
    66061 atttttttat tattctacta ttctcttttc ttctcttaat tgaagaaata attggaaaat
    66121 aaaacagcaa gtacaaaaat gagtaataac ccccagtaga ggctggtacg attcaattca
    66181 acattttgtt cgttcgggtt tgattgtgtc atagctctct aattcggatt aggtttatcg
    66241 ttggatgaac tgcattgctg atattgaccc taaaaaaaaa acggtaggta cagctagtcc
    66301 gtgaacagcc aaccatcgca ctgtaaaaat tggataggtt cgatctatgg tcattgggtc
    66361 ctcctaaaaa gatctactaa attcatcgag ttgttccaaa gaatcaaaac ggccggttat
    66421 taatggaatt ccttgtcggc tctctgtaaa atactcgttt ggacgagggc ttccaaacac
    66481 atcgtaagct aaacccgtgc tcacaaataa ccaacccgca atgaataggg aaggtatagt
    66541 aatgctatga atgacccagt atcgaatact ggtaataata tcagcaaaag aacgttctcc
    66601 tgtgcttcca gacatgctga gctccacata ttcttgtaca gtcaaagggg tatcgattcc
    66661 gtaaaagata agatcagtaa atggaaattc actgaattgc aatctttgtg agatcgtcaa
    66721 tatagtaccg agggtacttt tagaatctac cgaatcagta tagctatcct tcttctgaca
    66781 cagcaacgca atttcaatca atatcaaaat gcagtgctag aaaatttcgt tcttcttttc
    66841 ttcttgctgg tcgatgtata actaggtacc attcataggt gtcgaagagg ttttttattt
    66901 taatccccct cttttttttt taagaaattg gttagtcgtc cagaaacaag taacaaggat
    66961 tcgatacaat aaaaaagaaa aaataaaatg aaaatagaaa atcgaacgga ttcccaaatt
    67021 ttgttccata ttgatttcaa aaaaggtttc gtttttgaaa tgaagttaca tgacactgtt
    67081 tttattagta ttttgaatat taggttactc aagagttgcc caacgaatct gttgattctg
    67141 aatctttgga ggtgtcgatg tcaaagatga tgaatttatt tctttttcta cccctaatca
    67201 ctttattttt tttagtacct tctagaataa ttgatgaatc aaaaactttc aattgaactg
    67261 agtctttcaa ttggtataat atttttgcgt atcctcgtat ctttcaaaag tggaaactta
    67321 ggaaagtgct ttctaaacat atgtataaaa agaacagatt tcctttagct cctccatgcc
    67381 tactataact agttatttcg gttttttact agcggcttta actctaacct cggctctatt
    67441 tattggtctg agtaagatag gacttatttg aaattaattg aatgaataat tgaataattc
    67501 ataaaaagaa atccttctgt ggtattccat atatttggta gttccttacc gtgttaattc
    67561 ccaattattg ggaattgaga ttcctaagca atacgaatta atagtaatat ttcgggatag
    67621 atattacctc cccttttccc ttttcaaata aattaaattg aaatgattga agtttttcta
    67681 tttggaattg tcttaggtct aattcctatt actttggctg gattattcgt aaccgcatat
    67741 ttacaataca ggcgtggtga tcagttggac ctttgattaa tattaattca catctctttt
    67801 tttaactgac ctcctccttt ctttaatttc atttttttgg ggggtcaaag gtcaaattca
    67861 gattgctgta tttcagttca gtggaatttt cgatctaaca agacaagagc agaatcacgc
    67921 tctgtaggat ttgaacctac gacattgggt tttggagacc cacgttctac cgaactgaac
    67981 taagagcgct ttcttaccac aacggaaaag actgtaaaga aggggattct tttttttata
    68041 tagtatagaa ccccccaaaa aatttcaacc ccaataaata cttcttgcat atgtatacta
    68101 tcataaaatt gaaaattatg tattatgtat gtccaaattg aatcgctcta aaatgtatct
    68161 caggttactg cttcgaggag caataatagg tagggatgac aggatttgaa cccgtgacat
    68221 tttgtaccca aaacaaacgc gctaccaagc tgcgctacat cccttttaac tggtctacag
    68281 tatcattgta gaaaatcccg gtcttgtttt ccacatcctt attttatttc catttccttc
    68341 ctttctatgc aaaatgtatc ttgctatttc ttcctcttgg tctcatatca tataacatct
    68401 tggtctcata tcatataaca tataataata aattaatatt tttctcagga attctcaggc
    68461 gcaaagggac ctgttttttt gctttaagaa aaagaaaata ttctctaccg aatcattgcg
    68521 catgtcaagt tgaattgggg attccacaca caaatacaaa aatacaagtg gtctttaaat
    68581 atatatacat ctcttaccat aatgtattac aatatggaat ataaaaaaaa gaaggaggat
    68641 tctcaatgcg agattttaaa acatatcttt ccgtggcacc ggtactaagt actctctggt
    68701 tcgggtcttt agcaggttta ttgatagaaa tcaatcgttt cttcccagat gcgttgacat
    68761 ttcctttttt ttcattctag ttattgatat ggaaaggggt gaagaagatt agagatagag
    68821 tcaaatattt gtgactaatc tctctttccc gtcttttttt tttcgaatta gatagattga
    68881 atacgggggt aaagagaaag aaaaaagtgg attcaacctc agttaaattc gggttaaggc
    68941 tccaattaaa ttaagaatca aattaataat agagttaaaa gaaaacaaaa gggaaatgtg
    69001 actagaataa gagtatcatg caatacaaga tacttaaatg aaatactgta ctgcgattag
    69061 aaatcgcttt cgaaattgtt gtattactta ttatttacta tattaattgc aacaaaatct
    69121 ttatttcata atttgatttt gagttgttag ccacttctat tttttcgtcc cttttccttt
    69181 cttcttattt gcgtcggatc gggaaataga aacgttgggt gaatcaaaaa cccaaaggag
    69241 gttcatggcc aagggtaaag acgttcgagt aagggttatt ttggaatgta ccggttgtgt
    69301 tcgaaacggt cttaataagg aatcaacggg tatttccaga tatattactc aaaagaatcg
    69361 acacaataca cctagtcgat tggagttgag aaaattctgt ccgtattgtt tcaaacatac
    69421 aattcatggg gagataaaga aatagatata gatcgaaccg agtgcttggg tgtcaccctt
    69481 tcaaggaaca tgaaaaaaat ttagatatat atttctatta tttcatatat tgaaataaaa
    69541 acaactaaat aaatatagac aaacccaatc ctatgaattt cttctataat tttttttgat
    69601 ttgatcgaaa tagtatttta gggataagga ataaacaaat tatggataaa tccaagcgac
    69661 tctttcttaa atccaagcga tcttttcgta ggcgtttgcc cccgatccaa tcgggggatc
    69721 gaattgatta tagaaacatg agtttaatta gtcgatttat tagtgaacaa ggaaaaatat
    69781 tatctagacg ggtgaataga ttaaccttaa aagaacaacg attaattact attgctataa
    69841 aacaagctcg tattttatct tcgttacctt ttcttaataa tgagaaacaa tttgaaagaa
    69901 gggagtcaac caccagaact cctggtttta ggaacagaaa aaaataggct tacttttcaa
    69961 ttgaatcaaa attctaatcc gaactcaaaa acagatggac gttttgttca aaaaatccga
    70021 gaatcattcg tgtcgtaaga aaaaaaagaa tcgggtaaga ggaataattt ttttttatcg
    70081 ggcgtgttcg ctcattttga cgactttatc atattatcag attttatcat actaatttct
    70141 actctacctt cccggagttc attctccaga gaattccatt tcaaagagtt tggcggattc
    70201 ctcccaatcc ccttatttta tgatctcgtt ggaaatcata taaagacaat tcctatttga
    70261 tatagctatt tgtgcaagga ttttacgatt aagaagcaac tgccccttat acagattgtg
    70321 tattaatcta ctataaatat aggatgcccc cgccccgcga attactgcat ttattcgagt
    70381 gatccacaaa cgacgaaaat cccttttttt cctatctcta tcacgatgcg ccgaaaccaa
    70441 agctcttatt ttctgttgaa taattgttcg agtaagtctt gaatgagctc cgcgaaaact
    70501 tgatgcaaat aaacgcattt ttgttctacg tctccgagct atatatcctc gtctaattct
    70561 ggtcattgag taaatgaaac tttaatgaat aactaattga tttcctttct ttcagttatt
    70621 cttttccccc ttcctagtct attaataaca aaacgaattc ttccaattta taaaataaaa
    70681 attccaatgg cttttgctac tataaccttc cctaccacgc ttttttcctt ttttctaggc
    70741 attggaaaaa taaaaataga aatagctaaa gaaattgtgg gttccatcgt ctctatggtt
    70801 acttcttaaa cggtgaggtc ttctctatac accggagccc tttccttcat tttattggta
    70861 acttgtacag ttaccactct ttggctctac ccatgaattt tccagtaatt tgtctttcat
    70921 aatgagatat accttataca gtaacggtat ttaattatga agattgggtg ggtagctgac
    70981 cttgtgagtc cgttcttcta aacataatat ttctactttt ttaaatagga tttcccccgc
    71041 ttaatgggta actatttgtt accaatgggg aattctttct catcttaaat tgaaaattca
    71101 ggtgatttaa tttgcaccaa ttgaaaccat aaatttcata cacaatagaa agatatgata
    71161 gatccatctt ttttagatag tgaatggagt tcttccattc tatccgattc accggtactg
    71221 atcattgata ctggaaaaat tgttttttct tttgttttgt ctcagcccat gatttaaacg
    71281 agtcgcacat acaccctcgt acatgttcct cgacgctgag ggcatccccc aagagcgggg
    71341 gatttcgtga cgtttctgat tggctgtctt gggtttctaa taagttgttt aatagttggc
    71401 atgctgaatt atacattatg ggctggttta gattgatcct aaccggatga ttatgagttt
    71461 attcgatttc aatatattaa tagaatatta aacccttaat taagtaatta agaagtaaga
    71521 agataaaatc ttaaatcata tatttgcacg aaatcactgc tattttttat ccaaccgcta
    71581 caaaatcaac aattccatga gcttgggctt ctgttgctga cataaaagta tccctttcca
    71641 tgtcttcgga tacagcccat aagggcttgc ctgttctttg tacataaacc cttgtaagga
    71701 tttcgcgcag tttcagtagt tcttccgctt ccaggataag ttcggacgtt tgtgcctcat
    71761 aaaaaccggc agcaggttga tggatcatta ccctgatcat ataatataac acaatcaaag
    71821 gttcctgtat ctcgcacgag gaggcaaggc gaagagataa agaataaaat aagaaaaaga
    71881 tagaaaaccg tacgggcatt tttttcacat tgcatacggc tccacaatgg aattttttta
    71941 cctttcatcg aagaaagaga aaatgtggga tccattatac ccagatcggt aaatgatcca
    72001 attaccaccc ttcttttttt ttcggaggag ttcaaaaata ctatgatggc cccgttgctt
    72061 taatatattt attttgtctg tgattcagca atcccaaagt ttcttttttt ttttattttc
    72121 gtactctttc ataacataaa tgttgttaat aacctgccgg tgtgaaaaaa gtttgtgacg
    72181 ctgaaatcga cctacgatag gtaagataaa atcggaaata cccttccttt atctcatact
    72241 actctttcga tacataatct aatattttga aaaacaataa aaaatttgca tatcaaattc
    72301 gaagtgccat gctaatatta cttaatatta ataattcata tggcgaaggc atagtcttct
    72361 tttttctctt aaataaaaaa cccattggcg ccaagcgtga gggaatgcta gacgtttggt
    72421 aattgctcct ccgaccagga taaaagaccc cattgaggcg gccaatccca tgcatattgt
    72481 ctgtatatct ggtcgcacaa attgcatagt atcataaatg gctattccag gtattaccca
    72541 tccgccggga gagtttataa gcaaatacag atccttggta tcactctccg aactgagata
    72601 tacaaaaaga ccaataagtt gattcgaaac attgctatca atcgcttggc ctaaaaaaat
    72661 taatctttct cgataaagtc ggttgattcg gataaaattg tatcccttag gagccgtacg
    72721 ggcacctttt gatgcatacg gttcaacaaa actaaaactt gcgaaaaaaa aaatcaatgt
    72781 gtagcttcca gccctctttc tttttttata gcggactcct tctaatgaag gaaggggctt
    72841 ctctttcatt tttgaagaac gatgcgtttg gccggttttc ctataatata taatattaga
    72901 atataaaaaa cagttttatc gcactaactt ttcattgatg tattttttca tcgagatcca
    72961 atccaaaaat cacgatgcca ttttcttgtt cctgaatggg cttcttccat ttttttaggt
    73021 ttctgctcta ctccgagtaa ggatctgccc gattttgatt tgcacatata ggacaaatga
    73081 ccccaatacc acgtctttgt tttttttttt tcattttttc tcaattttgc aattcatttc
    73141 ttttatgtct tccgccaaat attcgacgta tccattatat ttattattcg attgattaac
    73201 tgtttgggat cagtgctatt taataatttc tttctaaata ggattgttta tgatatctat
    73261 aagtcctaat aatagatata ttaccaattg ggtttttcta aacggagcct ggatacttaa
    73321 ttttattggt ccagccaagt cgaccataaa ttatttgaat tgctaatatt aatctggata
    73381 cctcttcaca aaacggatct aattccattt cattgcactt cacgttacaa atttttgatg
    73441 attcaatcgc ttttttgggg ggcgaaagag aggatatctc gatcggggga gagaatgggg
    73501 aaatcccata tgacccaata tatctgacag ggcgcactat atgtcaatcc aagttggatt
    73561 tcgctctccg ggagttcgaa aaggaacttt tggaacacca ataggcataa actgaaagaa
    73621 aaaagaatta agtactctat ttcactttga tgtggaaacg taataatggt tttattattt
    73681 taataatatt agctttatcg tcatattttc tacatagata gaataagttc ataaaataaa
    73741 ggaaaacaaa gaaaattttt acgaataggt actttgaatg atgactaaat atggatgcat
    73801 gcgctcttcg aaaagggaat aaacccccat tgcgtattgg tacttatcga gtatagaata
    73861 gatctgcttc tcttttttcc tatgaaccaa attgttccat ttttactaaa agaatagaac
    73921 aaatagtaac cctttttccg agataatcca ctgaaaaaaa aaggggggtc catagcatag
    73981 ttttttcaat gcaataaagt tacatagtgt ctattttttg ttgataaagg ggtattacca
    74041 tgggtttgcc ttggtatcgt gttcatactg tcgtattgaa tgatcccggt cgtttgcttt
    74101 ctgttcatat aatgcataca gctctggttg ctggttgggc cggttcaatg gctctatatg
    74161 aattagcagt ttttgatccc tccgaccctg ttctcgatcc aatgtggaga caaggtatgt
    74221 tcgttatacc cttcatgact cgtttaggaa taaccaattc atggggcggt tggagtatta
    74281 caggagggac gataacgaat ccgggggttt ggagttacga aggtgtagcc ggggcgcata
    74341 ttgtgttctc tggcttgtgc ttcttggcag ctatctggca ttgggtgtat tgggatctag
    74401 aaatatttgg tgatgaacgc acaggaaaac cttctttgga tttgcctaag atctttggaa
    74461 ttcatttatt tctctcagga gtggcttgct ttggctttgg cgcatttcat gtaacaggat
    74521 tgtatggtcc tggaatatgg gtgtccgacc catatggact aactggaaag gtacaatctg
    74581 taaatcccgc gtggggtgtg gaaggttttg atccctttgt tccaggagga atagcctctc
    74641 atcatattgc agcagggaca ttgggcatat tagcaggctt attccatctt agtgtccgcc
    74701 cgccccaacg tctatataaa ggattacgta tgggcaatat tgaaaccgtt ctttccagca
    74761 gtatcgctgc tgtctttttt gcagcttttg ttgttgctgg aactatgtgg tatggttcag
    74821 caactactcc tatcgaatta tttggtccca cccgttatca atgggatcag ggatactttc
    74881 agcaagaaat atatcgaaga gttagcgctg gactagccga aaatcaaagt ttatcagagg
    74941 cttggtctaa aattcctgaa aaattaactt tttatgatta catcggaaat aatccagcga
    75001 aagggggatt attcagagcg ggttcaatgg ataacggaga tggaatagct gtcgggtggt
    75061 taggacatcc tgtctttaga gataaagaag ggcgtgaact ttttgtacgt cgcatgccta
    75121 ctttttttga aacatttcca gttgttttgg tagacggaga tggaattgtt agagccgatg
    75181 ttccctttag aagggcagaa tcgaagtata gtgtcgaaca agtaggcgta accgttgagt
    75241 tctatggtgg cgaactgaac ggagtgagtt atagtgatcc tgcgactgtg aaaaaatatg
    75301 ctagacgtgc ccaattgggt gaaatttttg aattagatcg tgctactttg aaatccgatg
    75361 gtgtttttcg tagcagtcca agaggttggt ttacttttgg acatgcttcc tttgctctgc
    75421 tcttcttctt cgggcacatt tggcatggtg ctagaacctt attcagagat gtttttgctg
    75481 gtattgaccc agatttggat gctcaagtgg aatttggagc attccaaaaa cttggagatc
    75541 caactacaag aagacaagta gtctgatgca gcattgctct gttatttttc gcttctcact
    75601 tctattttct ctttgtgatt ttacatagga tactgaaaaa gtctggattt aaatctccgc
    75661 cctttcgcct tttctttgat tttttttttc tttaatcggg gagatgatcc ccaataaaca
    75721 ggtatggaag ctataattgt aaaccgcgat cacatttatg gaagcattgg tttatacatt
    75781 cctcttagtc tcgactctag ggatcatttt tttcgctatc ttttttcgcg aaccgcctaa
    75841 agttccaact aaaaaatgaa atgatttttc attatctgaa ttgaagtaat gagcctccca
    75901 acatttggag gctcattact tcaactagtc cccgtgctct tcgaacgggt ctcttagttg
    75961 ttgagagggt tgcccaaaag cagtatataa ggcgtaccca gtaaaactta caagtaatcc
    76021 agatatagag atggcgacta gggttgctgt ttccattatt atataatttc aagaccacaa
    76081 tggatctatg ataagattgt ttatttacaa cggaatggta tacaaagtca acagatctca
    76141 atgaatacaa aataggattt atggctgcac aaactgttga gggtagttct agatctggtc
    76201 caagacggac gtctgtaggg gctttattga aaccattgaa ttcggaatat ggtaaagtag
    76261 ctcctggatg gggaactact cctttgatgg gtgtcgcaat ggctctattt gcggtattcc
    76321 tatctattat tttggagatt tataattctt ccgttttact ggacggaatt tcactgaatt
    76381 agatttaatt agatttataa gaaccctagc ttttaaataa aaatacaaaa aacgatgcat
    76441 ttaggcctcg gctttttatt ttagcttatt cttttttggt agttcgaccg cgaaattttt
    76501 gtgtttctgt atttccggaa tatgagtgtg tgacttgtta taattgatcc tattgagagt
    76561 acagaaagtg ggtctgtcgt cttgatagag atggttttac cccgtcggat attcattcta
    76621 gtatctggag cacggaatat atgaaatata tcacgaagta tttgaactat gattcatact
    76681 taatattcag acctcgtggc cggattcctc aaatttttcc aaagaaaaaa gttttcaatt
    76741 gaaagagttt tcttctttca aattcccgtt tctgctttga ttttgctcaa agaacaaact
    76801 tttctttcta gttttagtca ttatatcgat tctactcgtt gaataaatga tgatccaatg
    76861 gttcttactc agggaatcct tgacttagct tgaaggtttt attgaatcat cgtggttcta
    76921 gtattaattt aaggtttcaa ttgattccta gggtcttaac aagaaaattc ctatcaataa
    76981 taaagaaaac aaaagtaaag ctacattaca tacaaattaa aataacagat gaaagaaaaa
    77041 aatagggaaa tagaagattc aagaggcctg gaacgatcaa cagaaagaca agtgagccta
    77101 cttgattttt tgacattcta attataacaa aaaaaaaaga gctttcttac ttttactctt
    77161 tcgtattttt agcgaaaatt gaatcaaaag attaagaagt ttccaatttt ctattccata
    77221 cctcttttaa cctgtttttt ggtttttttg tttgagctgt acgagatgaa attctcatat
    77281 acggttctca gagggggagt ccccttggtt tacctatctc aataaagtct acgattggtt
    77341 cgaagagcgt ctcgagattc aggcgattgc agatgatata actagtaaat acgttcctcc
    77401 tcatgtcaac atattttatt gtctaggagg aattacgctt acttgttttt tagtacaagt
    77461 cgctacaggg tttgctatga ctttttacta ccgtccgacc gttacggagg cttttgcttc
    77521 tgttcaatac ataatgacgg aagcgaactt tggttggtta atccgatcag ttcatcgatg
    77581 gtcagcaagt atgatggtcc taatgataat cctgcacgta tttcgtgtgt atctcactgg
    77641 tggttttaaa aaacctcgcg aattgacttg ggttacaggt gtggttctgg ctgtattgac
    77701 cgcatccttt ggtgtaacag gttattcttt accctgggac caaattgggt attgggcagt
    77761 aaaaatagta acaggcgtac cggaagcgat tccggtaata ggatcgcctt tggtagagtt
    77821 attacgtgga agtgctagtg tgggacagtc cactttgacg cgtttttata gtttacacac
    77881 gtttgtatta cctcttctta ctgccgtatt tatgttaatg catttcctaa tgatacgtaa
    77941 gcagggtatt tctggtcctt tataaagaat atagagagat ttgtaatcaa tcattttttt
    78001 tattacttgg gggaggaaca ataatatttc attgctacaa atatggatta ttgacaaaga
    78061 ataagacatg tgttttgaaa tttcccctca actccacaat attgtattat ttatttgaca
    78121 tgaatgaata gttgaaggga attctccgaa gagaaaatgg attatgggag tgtgtgactt
    78181 gaactattga ttgggccgtg cagaagtatg cctttaatct gctacattga aattcacaaa
    78241 aaaatgtgtc tttattccaa ccgccgccct atagagagga taggctgggt tcgcttgaag
    78301 agaatctttt ctatgatcag accgaagcat gccgtgcatg aataggctcc gtaaaatcca
    78361 gtagaagtaa aatccagtag aataagtgat gtggcataat cccgattttt tttagttatt
    78421 ttacttactt aatagtatgg aaatgcattc atttcttctg catcgatccg ttttatgatc
    78481 ctatcggagt gaaacaaagg atctaaagaa gagcagcggc tagactatat tagtaacaag
    78541 caaatccttt gtacgcaaaa aaaaaaatat cactcgatcc atttttttgt ggggataagg
    78601 gtgaatcgca agggctgaga caacccagaa agctcttgat tatgatcaat attgtaagcc
    78661 tacttgggta tggagcattt acctgtaaga acttaattct ttgcaatgga tagttgcaac
    78721 ttcgtaaaat ggaatccaga aatagaatta ttcatatatg tgtggatatg gctaaatata
    78781 gcttttctaa aatatatata tatatatttt tttatatgta tccgtttagt tcggtggatt
    78841 cttgctcgag ccggatgatg aaaaattatc atgtccggtt ctttgggggg atggatctat
    78901 aagaattcac ctatcccaat aacaaaaaaa cctgacttga atgatcctgt attaagagct
    78961 aagttggcta aaggtatggg tcataattat tacggagaac ccgcatggcc caacgatctt
    79021 ttatatattt ttccagtagt aattctcggt actattgcat gtaatgtagg cttagcggtt
    79081 ctagaaccat caatgattgg tgaacccgcg gatccgtttg caaccccttt ggaaatatta
    79141 cccgaatggt atttctttcc cgtatttcaa atacttcgta cagtacccaa caaacttttg
    79201 ggtgttcttt taatggtttc agtacccgcg ggattattaa cagtaccttt tttagaaaat
    79261 gttaataaat tccaaaatcc atttcgccgc ccagtagcga caaccgtttt tttgattggt
    79321 accgcagcgg ccttgttctt gggtattgga gcaacattac ctattgataa atccctaact
    79381 ttaggtcttt tttaacttga ttccattgta aaatatcata atgtgcgtat ctagggagta
    79441 gtcgcttcag agtcaaagtg aattctccct agatacctct attcaattca attccggtcc
    79501 gaatggatag attgtgctaa aggtgcaaac cctttttttt ttgattttta agaaaaaaat
    79561 gaactaaatt caattcaatt gatttaaaat tgatttgatt ttgcttttag gtaaatcaac
    79621 tgttaagtgc ttttctattt cttttctaaa atgcccaata tccgttttac atcttctatg
    79681 cgaaaatgct caattttcat aaggtcttct tgactgttat tcaaaaggtc gaataatgta
    79741 tgtatattgg actttttgag acaattatag atcctgggag acaattctga ttggtcaata
    79801 aaaatggatt tccatgctat ttcttttttc tttttcttta gtttagcaac cctatcgtga
    79861 aaagtaaaat agggtaaaga aaccttgtat tgattgttct ctaaatgtaa gttttcttct
    79921 gccgactgga gaaagggaat aaataaatca atcaaattcc gggaggcttc atgaagtgct
    79981 tctttaggag ttaaacctcc atttgtccat atttctagaa aaaggatctc ttgtttttca
    80041 tttccatttc cataagaatg aatactatga ttcgcgtttc gaacaggcat gaatatagca
    80101 tctataggat aacttccgtc ttgaaagtta tttggtgttt ttatattata tcctcgattc
    80161 ctttcaattt gtaatccaat acaaaaatca gttggttccg ttaggttagc tatatgctgc
    80221 gtattatcaa cgatttccac agaaggtggt aagaggatgt cttgagcagt tacatatcca
    80281 ggacctttga cacaaataag cgcgtcacga gttccatata gattacttct caatacaatt
    80341 tctttcaaat tcattaaaat ttcatgtacc gattcttgaa tacctactat ggtagaatat
    80401 tcatgcggga ttttctcaga ttttgcgcgt gtaatacatg ttccttcgat ttctccaagc
    80461 aaagctcttc gcatcgcaat gcctattgtg tcggcttgac ctttcataag tggagacaga
    80521 ataaagcgtc cataataaag acgcttactg tctgctcttg attcaacaca tttccactgt
    80581 agtgtccgag tagatacttt taatttctct cgaaccatag taatattatt tgtcagattt
    80641 ttgagtcatt tatttctctt gaaatctctt caatgtttat ttctacactc gccttttttt
    80701 agggggtctg cagccattat gtggcatagg ggttacatcc cttacgaaac ttaaaagtat
    80761 accacttcga cgaatagcgc gtaatgctgc atctcttccg agacccggac cttttatcat
    80821 gacttctgct cgttgcatac cttgatctgt tactgctcga atagcatttc ctgctgcggt
    80881 ttgagcagca aaaggtgtcc ctcttcttgt acccctgaat ccacaagtac cggcggagga
    80941 ccaagaaata acccgacccc gtacatctgt aactgtcaca atggtgttgt tgaaacttgc
    81001 ttgaacatga ataacgccct ttggtattcg ccgtgcactt ttacgtgaac ccacacgtcc
    81061 agtcctacgt gaaccgcttc ttggtataga ttttgccata ttttatcatt tccgaaatat
    81121 aagtcagaga tatatggata tatccatttc atgtcaaaac agatctttta ttttgatttg
    81181 ttcatcggtt cctttagaga gtcccttttc gaaagattat ccttgtcttt gtttatgtct
    81241 cgggttggaa caaattacta taatgcgtcc ccttctacgg atcagtcggc atttttcaca
    81301 aattttacga acggaggctc ttattttcat aattgttatt ccttaactga atttcgaatc
    81361 tactttactg attggaagaa aataagtttc ttgaaatttt tgaaccgtga attggatcct
    81421 catgaaagga atcttgaaaa accaccgaac cattcgaatc tttgttgtgg ggtctataaa
    81481 ttctgcgccc cccccccccg tttgaatcat aacgacttac ttaaactttg attctatctc
    81541 ctgatagtat atgtataaaa gagtgtcgga tccttcctga aacagaactt agaatctgac
    81601 ttcattattt aaacgaaccc cgaacatacc attgtgaagt gattcagtaa ttaaaccctc
    81661 atgaatccat ttttcttctt ttattccaga caaaccctcc ttgaagtatg aactaatgta
    81721 ggaaggcgtg atattagaca acttggcttt tttattcgtt tttttcacaa acaggaagtt
    81781 acagatacaa ttcggatagc agaaaattta ccatatatag cacaaaattt ctccgccgat
    81841 tccttctatc cgagctgcac ggtctgtcat tataccccga gaagtagaga gaattacaat
    81901 ccccatcccg tctaaaattc taggaattcg ttgatagtta gaatagattc ggagaccagg
    81961 tcgacttatt cgttttaaat ttaaaagagt tctatatggt cctttcctat tccttctatg
    82021 tcgtagggtt aaaaccaaaa aatatttgtt attttctaca agtttcctta cgttttcgag
    82081 aaaaccctct tgtaaaagta ttttaacaat gtttttggtc atgttagtag atgctattcg
    82141 aaccgttccc tttcgatcca tgtcagcatt tcgtatagaa gttattatgt cagcaatagt
    82201 gtccttaccc atgataaact aaaattattg ttgcttccga atttggatat aatcagcatg
    82261 ttcttttttt ataaaaatta ttaaagaaaa ttcttaaaag tatatgcgtg agacataatc
    82321 tactaattta tctattttat ttaaatacta tcactatctc acggtctcat attataatac
    82381 ctcaggtgct aatgaaacta ttttagtaaa atttaactgt ctcaattccc gggcgatcgc
    82441 gccaaaaacg cgggttcctt ttggatttcc ttcttgatca atgacaactg cagcattgtc
    82501 atcatatcgt attattatac cgttatcgcg tttgagttct ttacaagtac gtacaattac
    82561 agctctgatc acttctgatc tttctagagg cgtatttggt actgcttctt ttatcacagc
    82621 aacaataaca tcaccaatat gagcatatcg gcgattacta gctcctatta ttcgaataca
    82681 catcaattct cgtgccccgc tattgtctgc tacattcaaa tgggtttgag gttgaatcat
    82741 atcatttttt ttttatccgt ttttttaatg taaaataaag caaaggacga agtaaaaaaa
    82801 aaaaaaaaga aagaaaaccc tgcaattgtt tttttataca caagacttct ttcctttggt
    82861 tctacatttc tatccagaaa taatgaattg agttcttata ggcattttgg acgccgctat
    82921 tgaaatagcc tttcgagcta tattttcggc tactccaccc atttcataaa gtattctacc
    82981 cggtttaaca acagctaccc aatattctgg ggatcctttc cctgaaccca tacgggtttc
    83041 cgtgggtctt actgtaactg gtttgtctgg aaatatacgt acccatattt ttccgccacg
    83101 gcgtacattt cgtgtcattg ctcggcgccc tgcttcgatt tgtctagctg taatccaagc
    83161 gggttcaagt gcttgaagag catatctacc gaaacaaata tgattacctc gataagatat
    83221 tcctttcatt cttcctctat gttgtttacg gaatcttgtt ctttttgggt tatagttgat
    83281 ggttcttttt caattccatc tctactacag aactggacat gagagtttct tctcatccag
    83341 ctcctcgcga atgaaacgac taaaacagat tttatgaaga tatacatgtg tttaatgaat
    83401 aatatgctga atcataggat tctttgaaat tgcatctaat taatcaattc gttaatctat
    83461 tcgaaatttg tctagcgtgt ttagatatta tttaattaaa catgtattct atttctagat
    83521 aatgtcaatg tcttttttta taacgttatc gttataaaaa catctttctt ttgtttttcc
    83581 ttttatcata tgggatcgac aaaagtgtat caatctaata aaaaaaaact ttcgcgggcg
    83641 aatatttact ctttccatat ctattttagt tatagggttc gttcatgacc tctcaaaata
    83701 aaagaataaa agaggaggtc cctggtttgt tccgccatcc cacccaatga atcattaaga
    83761 ttcattttca atagaatctt ctgcattcac gggttatatc gttcccattg cttctcgatt
    83821 aatggttagg tctgaatttt ccggcggagt ccttttttct taagtcaatt ttctcagtct
    83881 ttattggctc gaggctcttg atttttttgt tctataagcg gattcatcta attatgcatg
    83941 aatcattatt gaatttatgc tttattacac tgcgttttat gagatgactc atcgacctta
    84001 catattggaa tcatatatca ttgatatttc cgttctctct ttctctcatc cttccactta
    84061 tccgcatact ttttttctat tttgctttcc gacttagaac ttcacaactc ataatccgat
    84121 tggttttttt atctttatgc aaaaaaagat ttcagttgct acaacgatat gtccaatata
    84181 ttatatcttt atcttgactg gttctttgga tccagataat gcgaagcaat gagttggtta
    84241 ttagtgctat agttattagt tcatactctg ggccctggtc cgtttttttg aatcctagcc
    84301 ctaaaaaaac caacgagtca cacactaagc atagcaatta tataaaatga tcaatcgaat
    84361 ttttattgaa ccctctagaa ttgcagaatt gctctttttt ttgttttgct tgaacataaa
    84421 aagaataaaa gggtttttct ttttttgtcc attacttggt ataatgtaaa aacacgtaaa
    84481 gtcttattat tcttcgtcta caaatatcca aattttgatt cctaataccc cgtatatagt
    84541 tcgaactgta taggaacaat aatcaatttt agctccaatg gtttgtagag gaaccctacc
    84601 ttctctgatc cattcgacgc gtgcaatttc ttttccgtcg atacgtcccg caatttgtac
    84661 ttgaattcct tttgtattcg ccagctcggt taattcaata gcttttttca ttgctttgcg
    84721 aaaagaaact ctattcttta attggccagc tataaattct gcaagaatat tagggtgtcc
    84781 ataaggattt gcaattcgtg taatagcaat gtttagtttt cggttcgcac aatgaagttc
    84841 tttttgtaca ttcatctgca attcttcgac tctccgcggt ctattttcta ttaagaattt
    84901 tgggaatcct atataaatta tgacttgaat tagatcgatt cttttttgaa tctctatccg
    84961 tgcaattccc tcaacgccaa caccggagga tattctcata tttttttgta cataattctt
    85021 aatacagttt cgtatttttt gatcttcttg tagaccttcc gaataatttt ttggctgtgc
    85081 aaaccaaaga gaatgatgac tttgtgttgt accaagtcgg aacccaagcg gatttatttt
    85141 ttgtcccata accccccact actatatgta tcatgacatg tcagattttt gttctttttt
    85201 ttagttatca atccagattt ttttgagtac accatatatt cttcaaattc tttatataag
    85261 gatatatctt tcaaaacaat agttatatga caagtcggtc tttttatcag ataactgcgc
    85321 cctcgagctc gaggttttaa tcttttcaca gcagtaccct cgtttacttc ggctttacta
    85381 atgactaaat ttgcttcgtt caaactcata ttgtgactag catttgctgc tgcagaataa
    85441 accaatttaa aaatgggata acacgctcga taaggcatca gttctagtat cataaggctt
    85501 tcctcgtaag aacgcctacg aatctgatcg attccccttc gggctttgtg agcagacata
    85561 catatatgtt gacctaaagc gtatacttct gtagataggt tcttctttct cttctttatc
    85621 ataaggttca cctcttacca atgaatctat attcacttta ttaacgacgg gatctattat
    85681 cattttttgc atgtccacgg aaatttatag tcggcgcaaa ttcccccaat ttatgtccta
    85741 ccatacgatc tgttatataa ataggcaaat gttcctttcc attatgtata gcgatagtat
    85801 ggccaaccat tgtgggtata atggtagatg cccgggacca ggttattatt atttcttttt
    85861 ccgcttttgt attaagtttc tcgatttttc ttaataaatg attcgctaca aaagggtttt
    85921 tttttagtga acgtgtcaca gtgaattaac tcctattttt ttcttttgta aattgtaaaa
    85981 ataatttgga ttttctctcc tatttactac ggcggcgaag aatcaaatta tcactatatt
    86041 tattcctttt tctacttctt cttccaagtg caggataacc ccaaggggtt gcgggtcttt
    86101 ttctaccaat tggagccctt ccttcaccac ccccatgggg gtggtctaca gggttcataa
    86161 ctactcctct tactacagga cgcttaccta gccaacattt cgatccggct ctacccaaac
    86221 ttttctggtt caccccaaca ttccctactt gtccgactgt tgctgagcag tttttggata
    86281 tcaaacggac ctccccagag ggtaatttta atgcggccga tttaccctct tttgcaatca
    86341 gtttcgctac agcacccgca gctctagcta attgtccacc ctttccaagt gtgatttcta
    86401 tgttatgtat ggctgtgcct aagggcatat cggttgaagt agattcgtct ttttgatcaa
    86461 tcaaaacccc ttcccaaact gtacaagctt cttccaaagc atacggcttt ctggatgtag
    86521 atgatgatat ctatacagat ggatcttata tatatcatat aatgaagtac cacatgagtg
    86581 gatatataga atccaaatct gccgaatcac tcatgttctg atcttctaca tcctaggtct
    86641 tcctgttccg tcatctggct tatgttcttc atgtagcatt cagaccgaat gactctatga
    86701 aattacgtcg atacttccac atattatggg taacgtagga gacgtctcta tttttccccc
    86761 gggaaatctt tagaattacc actgcttagc tttcaattcg cctctgacca tcaaatcaaa
    86821 tgtgaataac ccgtcttcct ctctttgaaa caaggggcgc ttctggttct gtcggcgctt
    86881 gaaacaattt tgtcttctcc atattactat atctctagag tcaataattt tatatgagga
    86941 actactgaac tcaatcactt gctgccgtta ctcttcagtt ttctgttgag gtctatcctg
    87001 tagaggtact cgaattggat cagtgatcga tttctaggtt tcgtcgtaaa cctaattggt
    87061 tacttccaat tacgtaaatc aatagttcaa accgcactca aaggtagggc atttcccatt
    87121 tttataggaa cttctgtacc agaaacaatg gtatctccaa ttatagcccc tctgggatgt
    87181 aaaatatatc tcttctcacc atccccatag tgtatgagac aaatgtatgc atttcgatta
    87241 gggtcgtatt ctatggttac gattctacca tatatgtctt tttcattccg tctaaaatcg
    87301 attttacggt atagacgctt atgacctccc cctctatgcc ctgcggtaat gattcctctg
    87361 gcattacgac ctttaccaca acgatgctgt ccatagatca aattatttcg tggattggat
    87421 ttcacttgac tgtctacggc tccattgcgt gtgctcgggg tagaagtttt gtataaatgt
    87481 atcgccatgc tcttaagtat tttgatttaa gttcttttct ttctaagagg tggaatagaa
    87541 taacccggtt gaagcgtaat gatcatacgt ctgtaatgca ttgtatgtcc cataatgggt
    87601 cccattcttc taccctttcg ggggagttga tgactattca tagctattac cttgacacca
    87661 aagaagagtt cgacccaatg ctttatttct gtcctagttg atcctgattc gacattagaa
    87721 gtatattgat ttttccccaa taaccgaata cttttgtctg taaatactgc atatttgatt
    87781 ccatccataa atctattttc ttccctatga gttcgagtct caataagaat gctagttctt
    87841 actgttcata tgttatgata tgaatatacc acaccaattc gttatgtata gatgatgaga
    87901 ttccattgat acagagccaa ttccaataga cttattggag ggtcccattg gcgtgcatcc
    87961 agtaggaatt gaacctacga attcgccaat tatgagttgg gcgctttaac cattcagcca
    88021 tggatgctta gtggggatcc tcgtacatgg tgaataacca aattccaatt gaaatgaaat
    88081 ctttaggata aatcaatgca atttaggagg aatcaatgaa aggacatcaa ttcaaatcct
    88141 ggattttcga attgagagag atattgagag aggtcaagaa ttctcactat ttcttagatt
    88201 catggaccca attcaattca gtgggatctt tcattcacat ttttttccac caagaacgtt
    88261 ttataaaact cttggaccca cgaattttga gtatcctact ttcacgcaat tcacagggtt
    88321 caacaagcaa tcgatatttc acgatcaagg gtgtagtact atttgtagta gcgatcctta
    88381 tatatcgtat taacaatcga aatatggtcg caagaaaaaa tctctatttg acggggcttc
    88441 ttcctatacc tatgaattcc attggaccca gaaatgatac attggaagaa tcttttgggt
    88501 cttccaatat caataggttg attgtttcgc tcctggatct tccaaaagga aaaaagatct
    88561 cagagagctt tttcctggat ccgaaagaga gtacttgggt tctcccaata actaaaaagt
    88621 gtatcatgcc tgaatctaac tggggttcgc ggtggtggag gaactggctc ggaaaaaaga
    88681 gggattctgg ttgtaagata tctaatgaaa ccgtcgctgg aattgagatc tcattcaaag
    88741 agaaagatat caaatatctg gagtttcctt ttgtatatta tatggatgat ccgatccgca
    88801 aggaccatgg ttgggaattg tttgatcgtc tttctccgag taagaggcga aacagaatca
    88861 acttgaattc gggacagcta ttcgaaatct tagtgaaaga ctcgatttgt tatctcatgt
    88921 ttgcttttcg tgaaaaaata ccaattgaag tggagggttt cttcaaacaa caaggagctg
    88981 ggtcagctat tcaatcaaat gatattgagc gttttgccca tctcttctcg agaaacaagt
    89041 gggctatttc tttgcaaaat tgtgctcaat ttcatatgtg gcaattccgc caagatctct
    89101 tcgttagttg ggggaagaat ccgcacgaat cggatttttt gaggaagata tcgagagaga
    89161 attggatttg cttagacaat gtgtggttgg taaacaagga tcgatttttt agcaaggtac
    89221 ggaatgtatc gtcaaatatt caatatgatt ccacaagatc tagtttcgtt caagtaacgg
    89281 attctagcca attgaaagga tcttctgatc aatccagaga tcatttcgat tcatttagta
    89341 atgaggattc ggaatatcac acattgatca atcaaagaga gattcaacaa ctaaaagaaa
    89401 gatcgattct ttgggatcct tcctttcttc aaacggaacg aacagagata gaatcagacc
    89461 gattccctaa atgcctttct ggatattcct caatgtcccg gctattcacg gaacgtgaaa
    89521 ggcagatgaa taagcatctg cttccggaag aaatcgaaga atttcttggg aatcctacaa
    89581 gatccattcg ttcttttttc tctgacagat ggtcagaact tcatctgggt tcgaatccta
    89641 ctgagaggtc cactagagat cagaaattgt tgaagaaaga acaagatgtt tcttttgtcc
    89701 cttccaggcg atcggaaaat aaagaaatag ttaatatatt caagataatt acgtatttac
    89761 aaaataccgt ctcaattcat cctatttcat cagatccggg atgtgatatg gttccgaagg
    89821 atgaactgga tatggaaagt tccaataaga tttcattctt aaacaaaaat catttatttc
    89881 atctattcca tgaccggaac aggggggaat acacgttaca ccacgatttt gaatcagaag
    89941 agagatttca agaaatggca gatctattca ctctatcaat aaccgagccg gatctggtgt
    90001 atcataaggg attttccttt tctattgatt cctacggatt ggatcaaaaa ctattcttga
    90061 atgaggtatt caactccagg gatgaatcga aaaagaaatc tttattggtt ctacctccta
    90121 ttttttatga agagaatgaa tctttttatc gaaggatcag aaaaaaatgg gtccggatct
    90181 cctgcgggaa tgatttggaa gatccaaaac caaaaatagt ggtatttgct agcaacaaca
    90241 taatggaggc agtcaatcaa tatagattga tccgaaatcg gattcaaatc caatatagca
    90301 cctatgggta cataagaaat gtattgaatc gattcttttt aatgaataga tccgatcgca
    90361 acttcgaata tggaattcaa agggatcaaa taggaaatga tactctgaat catagaacta
    90421 taatgaaata tacgatcaac caacatttat cgaatttgaa aaagagtcag aagaaatggt
    90481 tcgatcctct tattttgatt tctcgaaccg agagattcat gaatcgggat cctaatgcat
    90541 atagatacaa atggtccaat gggagcaaga atttccagga gcatttggaa cattccgttt
    90601 ctgagcagaa gagccatttt caagtagtgt tcgatcgatt acgtattaat caatattcga
    90661 ttgattggtc tgaggttatc gacaaaaaag atttgtctaa gtcacttcgt ttctttttgt
    90721 ccaagttcct tctctttttg tccaagttgc ttttcttttt gtctaactca cttccttttt
    90781 tctttgtgag tttcgggaat atccccattc ataggtctga gatccacatc tatgaattga
    90841 aaggtccgaa tgatcaactc tgcaatcagt tgttagaatc aataggtctt caaatcgttc
    90901 atttgaaaaa attgaaaccc ttcttattgg atgatcataa tacttcccaa aaatcgaaat
    90961 tcttgatcaa tggagggata atatcaccat ttttgttcaa taagatacca aagtggatga
    91021 ttgactcatt ccatactaga aataatcgca ggaaatcttt tgataacacg gatttctatt
    91081 tctcaatgat atccgacgat caagacaatt ggctgaatcc tgtgaaacca tttcatagaa
    91141 gttcattgat atcttctttt tataaagcaa atcgacttcg attcttgaat aatccacaac
    91201 gcttccgctt ctattgtaac aaaagattcc ccttttatgt ggaaaaggcc cgtatcaaaa
    91261 attatgattt tacgtatgga caattcctcc atatcttgtt cattcgcaac aaaatatttt
    91321 ctttgtgcgg cggtaaaaaa aaacatgctt ttttggagag agatactatt tcaccaatcg
    91381 agtcacaggt atctaacata ttcataccta acgattttcc acaaagtggt gacgaaaggt
    91441 ataacttgta caaatctttc cattttccaa ttcgatccga tctattagtt cgtagagcta
    91501 tttactcgat cgcagccatt tctggaacac ctctaacaga gggacaaata gtcaattttg
    91561 aaagaactta ttgtcaacct ctttcagata tgaatctatc tgattcagaa gagaagaact
    91621 tgcctcagta tctcaatttc aattcaaaca tgggtttgat tcacactcca tgttctgaga
    91681 aatatttacc atccgaaaag aggaaaaaac ggagtctttg tctaaagaaa tgcgttgaga
    91741 aagggcagat gtatagaacc tttcaacgag acagtgcttt ttcaactctc tcaaaatgga
    91801 atcgattcca aacatatatg ccatggttcc ttacttcgac agggtacaaa tatctaaatt
    91861 tgatattttt agatactttt tcagacctat tgccggtact aagtagcagt caaaaatttg
    91921 tatccatttt tcatgatatt atgcatggat cagatatatc atggcgaatt cttcagaaaa
    91981 aattgtgtct tccacaatgg aatctgataa gtgagatttc gagtaagtgt ttacataatc
    92041 ttcttctgtc cgaagaaatg attcatcgaa ataatgagtc accattgata tcgacacatc
    92101 tgagatcgcc aaatgttcgg gagttcctct attcaatcct tttccttctt cttgttgctg
    92161 gatatctcgt tcgtacacat cttctctttg tttcccgagc ctatggtgag ttacagacag
    92221 agttcgaaaa ggtcaaatct ttgatgattc catcatacat gattgagttg cgaaaacttc
    92281 tggataggta tcccacatct gaacggaatt ctttctggtt aaagaatctt tttctagttg
    92341 ctctggaaca attaggagat tctctagaag aaatacgggg ttctgctttt ggcggcaaca
    92401 tgctatgggg tggtggtccc gctgatgggg ttaaatcaat acgttctaag acgaaagatt
    92461 tgaatatcaa tctcatcgat atcatcgatc tcataagtct cataccaaat cccatcaatc
    92521 gaatcacttt ttcgagaaat acgagacatc taagtcatac aagtaaagag atccattcat
    92581 tgataagaaa aagaaaaaag gtgaacggtg attggattga tgataaaata gaatcctggg
    92641 tcgcgaacgg tgattcgatt gatgataaag aaagagaatt cttggttcag ttctccacct
    92701 taacgacaga aaaaaggatt gatcaaattc tattgagtct gactcatagt gatcatttat
    92761 caaagaatga ctctggttat caaatgattg aacagccggg aacaatttac ttacgatact
    92821 tagttgacat tcataaaaag catttaatga attatgagtt caattcaccc tgtttagcag
    92881 aaagacggat attccttgct cattatcaga caatcactta ttcacaaact tcgtgtgggg
    92941 ctaatagttt tcatttccca tctcatggaa aacccttttc gctccgccta gccctatccc
    93001 cctctagggg tattttagtg ataggttcta taggaaccgg gcgctcccat ttggtcaaat
    93061 acctagcgac aaactcctat gttcctttca ttacagtatt tctgaacaag ttcctggata
    93121 ccaagcctaa aggttttctt attgatgata tcgatattga tgatagtgac gatattgatg
    93181 ctagtgacga tatcgatcgt gaccttgata cggagctgga gcttctaact atgatgaatg
    93241 cgctaactat cgatatgatg tcggaaatag gccgatttta tatcaccctt caattcgaat
    93301 tagcaaaagc aatgtctcct tgcataatat ggattccaaa cattcatgat ctggatgtga
    93361 atgagtcgaa tgacttatcc ctcggtctat tagtgaacta tctctccagg gattgtgaaa
    93421 gatgttccac tagaaatatt cttgttattg cttcgactca tattccccaa aaagtggatc
    93481 ccgctctaat agccccgaat aaattaaata catgcattaa gatacgaagg cttcttattc
    93541 cacaacaacg aaagcacttt tgcactcttt catatactag gggatttcac ttggaaaaga
    93601 aaatgttcca tactaatgga ttcgggtcca taaccatggg ttccaatgca cgagatcttg
    93661 tagcacttac caatgaggcc ctatcgatta gtattacaca gaagaaatca attatagaca
    93721 ctaatacaat tcgatccgct cttcatagac aaacttggga tttgcgatcc caggtaagat
    93781 cggttcagga tcatgggatc cttttctatc agataggaag ggctgttgca caaaatgtac
    93841 ttctaagtaa ttgccccata gatcctctat ctatctatat gaagaagaaa tcatgtaacg
    93901 aaggggattc ttatttgtac aaatggtact tcgaacttgg aacgagcatg aagaaattaa
    93961 cgatacttct ttatcttttg agttgttctg ccggatcggt cgctcaagac ctttggtcta
    94021 tacccggacc cgatgaaaaa aacgggatca cttcttctgg actcgttgag aatgattctg
    94081 atctagttca tggcctatta gaagtagaag gcgctctggt gggatcctca cggacagaaa
    94141 aagattgcag tcggtttgat aatgatcgag tgacattgct tcttcggccc gaaccaagga
    94201 atcccttaga tatgatgcaa aatggatctt gttctatcgt tgatcagaga tttctctatg
    94261 aaaaatacga atcggagttt gaagaagggg aaggagaagg agtcctcgac ccgcaacaga
    94321 tagaggagga tttattcaat cacatagtct gggctcctag aatatggcgc ccctggggct
    94381 ttctatttga ttgtatcgaa aggcccaatt cattgggatt tccctatcgg gcggggtcat
    94441 ttcggggcaa gcggatcatt tatgatgaaa aggatgagct tcaagagaat gattcggagt
    94501 tcttgcagag tagaaccatg cagtaccaga cacgagatag atcttccaaa gaacaaggct
    94561 tttttcgaat aagccaattc atttgggacc ctgcggatcc actctttttc ctattcaaag
    94621 atcagcccct tgtctctgtg ttttcacatc gagaattctt tgcagatgaa gagatgtcaa
    94681 aggggcttct tacttccgaa acagatcctc ctacatctat atctaaacgc tggtttatca
    94741 agaatacgca agaaaagcac ttcgaattgt tgattcatcg ccagagatgg cttagaacca
    94801 atagttcatt atctaatgga tttttccgtt ctaatactcc atccgagagt tatcagtatt
    94861 tatcaaatct gttcctatct aacggaacgc tattggatca aatgacaaag acattgttga
    94921 gaaaaagatg gcttttcccg gatgaaatga aaattggatt catgtaacag gagaaaggtt
    94981 tcccattact tagccggaaa gatatgcggc catgaaatag ggattaagtg gaacataatt
    95041 gactgggtgg tagagtcgtg gaaacaccag tttcttccat attttggacc ttagctccat
    95101 ggaacaatat gctactgctg aaacatagaa gaattgaaat cttagatcaa aacactatgt
    95161 atggatggta tgaactgctt aaacaagaat tcttgaacag cgaaccacca gagctattac
    95221 taaaaacgga ctatgtaatg tactttatct gctgggttac aggcgggcat tttaccagag
    95281 gtttatattg tatcaatcta cccttgtgtc attcctgttg aagcatatac tcggggggtg
    95341 ggtgcagggc ggacgatttc aaagcggact ccccattcat tagatagaga agatccccaa
    95401 gatttcgcga tccgctgccg aacttattcc aattccaaga tctcggatcg aatcggtata
    95461 tcaataccga ttcgatccga gatctcttat tgaattgctc attcaatgag cattctcaat
    95521 attatgcctt gaagaggact cgaacctcca cgctctttag cacgagattt tgagtctcgc
    95581 gtgtctacca tttcaccacc aaggcatctt gaaagtgaat cgtattccat gaagatgata
    95641 tctatctagt gtgatgtatg gaatatatga caaaggtgga gtgttggagt atttctattg
    95701 atcggtcatg tcatataggc cccaatcgga catccaattg cttcgatttg aattatccgg
    95761 aggatgcctt atatattatc tatattaata ttatatcaaa aagatggaca atcaaaccga
    95821 tttctcgatt caatagaagc ccaaagaggt gaataaggtc ccaaataacg agagatatgg
    95881 aaaaagcagg tccgattacg cctattccta atcctaaatg gaatgtaacg acgtagggat
    95941 ccatatggaa acatagtatc tatttagata cgctcgaatg accccttctc ataatgagaa
    96001 tcctattccg gtctggtccg gtatggaatg aacttataat catggaatcg actcgatcat
    96061 cagattatag attataagtt cataacccta gcccattccc attttgggcg gaacagatct
    96121 actaattctt tgattccagt tagtaagagg gatcttgaac taagaaatcg attctagaag
    96181 ctaactagaa gctaaaaaag ggtatcctga gcaattgcaa taatcgggtt cattgatatt
    96241 cctggtatag tagatgctat cacacataca atcatactca attcgatgga attgtttgat
    96301 cttaaagggg atcttctata atttcgcacg tgaggggtta tttcttggtt tcgtccagtc
    96361 attaataact tgattatttt tagataatag tagatagaaa caacgctcgt aaggagtcct
    96421 attgaaacca agaaatatag gcctgcctgc catccacacc agaataaata gagttttccg
    96481 aaaaaacctg ctagtggagg aagacctcct agggataaga gacatagagc taaagagaga
    96541 gccaaaaaag gatcttttgt gtataatccc gcataatctc gaatgttatc agttccggta
    96601 cgtagaccaa atgatacaat gcaagcaaaa gttcctagat tcatggagat atagaacagc
    96661 atataagtta tcatgctcgc atatccacca tttgagtctc caacaattat tccaataatt
    96721 acatatccga tttgacctat ggacgaatat gcaagcatac gtttcatact tgtttgagta
    96781 atagcaatga gattccccaa tatcatgcta agaatagcta ggatttccag aagaagatgc
    96841 cattcgtttg atgagaaata aaaaggaata tcgaaaattc gagtggctga agctgaagca
    96901 gctactttcg aagtaacaga aagaaaagca acgactggag tgggagagtc agagtcgaaa
    96961 agaggattcc tcacttcttt ctctcattca aaaccgtgca tgagactttc atctcgcacg
    97021 gctcctaagt gataaaagta aagaagaact catcttcttt cttttttgat taccttcctc
    97081 gcgtatgtat aagatcgaat ccattcgatt tcgaaaaagg attactaatc cttaactttt
    97141 cgaggaatcc ttcatcagtg gttgtgaatg actgattttt ctcaatcttt tcgaccttgg
    97201 ttccgtagga gcaagtcaga aagattgaga aatagaacca tctgatttga ttcgttctca
    97261 atagccatga gatgatcatc ttagggtgat ccttttgtcg acggatgctc ctattacact
    97321 cgtagtctct gaaggatgag aaccaactct gtagcatcta catcgagaat tcaagtattg
    97381 tatacgtcat tagtccgatc ctttgtagga actacccgta ataacgaact tgcaaaatgg
    97441 atctgtttat cataaagaga tttgttgttc ctgaccctgc ttcaccttaa ttgttatttg
    97501 aacaagtata aagttatgtc ttggtccgag tggggatagc atttctcttc tgcatgtcca
    97561 tgaagttttg aaaaatccaa acatctcaga gatatataga gaggtaggaa tttttcgaac
    97621 gaaccgcact ccttcgtata cgtcaggagt ccattgatga gaaggggctg gggaaagctt
    97681 gaacccaatt cctacagtga tgaatataag cgcaattgaa attcctgggg agttatacat
    97741 ttgtgtattg ataagaccat tcactatttc ttgaagctcg atctctcccc cggatgaacc
    97801 atatagccaa gagaaaccat gaaccagaat agaagagctt gccccaccca tgagtaaata
    97861 tttcatagta gcctcattag accgtacgtc tttcttggta tatccagata ataggtagga
    97921 gcataaactg aaacattctg gagctacaaa gatagttatt aaatcgttag caccgcataa
    97981 aaacattcct cctagagtag ctgttaatat gaataacaga aactccgtta tagccatttc
    98041 tgtacattca atgtactcca cggatagagg aatacataga gttgaacata gtaaaataag
    98101 aaattgaaag atttcgttga aattgttcgt ttggaaattt cccgaaaagc taatcatagg
    98161 ttcttctctc catcggaaca atagggccgt tatgctcatt actaaacttg ttgaagagat
    98221 gaaatagaac caaggtatat ctttttgatc agaggttgaa tcgatcatca gaagaataat
    98281 taggccaaaa attaggatac attctgggaa aataaaactt ccatcgaaga gaagaaaatg
    98341 aaaggctttc ataaaaattc tcgtagaatc gagaatgaag ttttcattct gtacatgcca
    98401 gatcatgaat tagtaactgc atccaatctc caaaaaaatc ccaattgttt cgaactttct
    98461 atttttggaa tggaatattt acggaatctc catgaatagg atcaaacctt attccatggt
    98521 atttacatga gattcctctt tcttattctt aagcaagtcc ccgagagggc ttagttgatc
    98581 catgatttct gtttcatctt tcgtttcctt ttcgtttgtt tcgagaaata tatcgatcaa
    98641 ttccgattct ttctttttct tttttctatt gattcttttc cgatcgagat gtatggatcc
    98701 atggatctat gtgtctatat agaccctgtt catggattaa cgaaaatgtg caaaagctct
    98761 atttgcctct gccattctat gagtctcttc ctttttgcgt atggcatcgc cactcccttt
    98821 ggcagcatcc actaattcgg aacttaattt gaaagtcata tttcgacccg gacgttttcg
    98881 ggatgcccct aataaccaac gaacggcaag tgcttttcct tgtgcggatc ctatttcaat
    98941 gggaacttga tgagtcgatc cgcctacacg tcttgctttt actgctatat cgggagttac
    99001 tccacgtatt gcttgacgta aaacggatag tggatttttt tctgtctttt gttgaatctt
    99061 tttcaaggct cgatagataa tttgataagc caatgatttt tttccgtgtt tcagaatacg
    99121 gttaaccaac atgttaacta atcgattacg ataaattgga tcggattttg cagttttttc
    99181 ttctgtagta cctcgacgtg acatgagcgc gaaaggggtt caagaatcag ttttcttttt
    99241 ataagggcta aaatcattta ttttggcttt ttgaccccat attgtagggt ggatctcgaa
    99301 agatatgaaa gatctccctc caagccgtac atacgacttt catcgaatac ggctttccac
    99361 agaattccat actcgatctc atagatacat atggaattct gtttactcac tttaaattga
    99421 gtatccgttt cccccccttt cctgctagga ttggaaatcc tgtattttac atatccatac
    99481 gattgagtcc ttgggtttcc gaaatagtgt aaatagtgta aaaagaagtg cttcgaatca
    99541 ttgctatttg acccggacct gttctaaaaa agtcgagaca tttcgaattg tttgttgaca
    99601 cggacaaagt cagggaaaac ttctgaaatt atttcaatat tggaccttgg acatataata
    99661 gttccgaatc gaatctcttt agaaagaaga tcttttgtct cacggtagcc tgctccagtc
    99721 cccttacgaa actttcgtta ttgggttagc catacacttc acatgtttct agcgattcac
    99781 atggcatcat caaatgatac aagtcttgga taagaatcta caacgcacta gaacgccctt
    99841 gttgacgatc ctttactccg acagcatcta gggttcctcg aacaatgtga tatctcacac
    99901 cgggtaaatc tttaaccctc ccccctctta ctaagactac agaatgttct tgtgaattat
    99961 ggccaatacc aggtatataa gcagtgattt caaacccaga ggttaatcgt actctggcaa
   100021 ctttacgtaa ggcagagttt ggttttttgg gggtgatagt ggaaaagttg acagataagt
   100081 cacccttact gccactctac agaaccgtac atgagatttt cgcctcatac ggctcctcgt
   100141 tcaattcttt cgaagtcatc gggtcctttt cctcgttcga taatctcctc ccttcttcca
   100201 ctccgtcccg aagagtaact aggaccaatt cagtcacgtt ttcatgttcc aattgaacac
   100261 tttccttttt tgattattct caaaggagaa gattattctc tttttaacaa acatctgcgg
   100321 atccaatcac acgatcttat aataagaaca agagatcttt ctcgatcaat ccctttgccc
   100381 ctcattcttc gagaatcaga aagatccttt tcaagtttga atttgttcat tttgaatctg
   100441 ggttcttcta ctttattttt atttacttat ttctttatta ttttttttcc ctctcttttc
   100501 tttttttatt tctttttttt attttattcc cttccatcat tccttaagtc ccataggttt
   100561 gatcctatcg aatctgatcc attttctcat tgagcgaagg gtacgaaata aatcggattt
   100621 ctttttcgat caaaagtact atgtgaaatc ttcggttttt tcctctttct ctatccctat
   100681 cccataggta cagcatttga atccatagag aaccgtttct tctgtatcta tatgaatcga
   100741 tattattcca ttccaattcc ttcccgatac ctcccaagga aaatcccgaa ttggatccca
   100801 aattgacggg ttagtgtgag cttatccatg cggttatgca ctcttcgaat gggaatccat
   100861 tttctgaaag atcctggctt tcgtgctttg gtgggtctcc gagatccttt cgacgaccta
   100921 tgttgtgttg aagggatatc tatatgatcc gatcgattgc gtaaagcccg cggtagcaac
   100981 ggaaccgggg aaagtataca taagtataca gaaaagacag ttcttttcta ttctattagt
   101041 attttgattc tattagtatt agattagtat tagttagtta tcccggctca gtgagtcctt
   101101 tcttccgtga ttaactgttg gcaccagtcc tacattttgt ctctgtggac cgaggagaaa
   101161 gggggctcgg cgggaagagg attgtaccat gagagaagca aggaggtcaa cctctttcaa
   101221 atatacaaca tgcattctgg caatgcaatg tagttggact ttcatcttca tgcgaatgaa
   101281 tcatcttttc cacggaggca aatctttgcc tgctaggcaa gaggatagca agttcaaaat
   101341 tctgtttcgg tagacatgta tttctattac tatgaaattc ataaatgaag tagttaatcg
   101401 ttttgtcaat ttttcggggt cttaaagggg cgtggaaaga cataagaact cttgaatgga
   101461 aatcgaaaag ggatggaact ccggttcctt cggaaatggt aagatctttg gcgcaagaag
   101521 aaggggttga tccgtatcat cttgacttgg ttctgatttc gctatttttt taagaatacc
   101581 gcttctccta cccgtatcga atagaacttc ttcatgtaaa acctgcttga tttagatcgg
   101641 gagaatcgta cggttttatg aaagcatgtg ctatggttcg aatccgtagt caatcctatt
   101701 tctaggagca gttgacaatt gaatccaatt tttcccattc cattcatttc gtatccgtaa
   101761 tagtgcgaaa ggaaggcccg gttccaagtt gttcaagaat agtggcgttg agtttctcga
   101821 ccctttgcct taggattagt cagttctatt tcttggtggg ggcagggaag ggatataact
   101881 cagcggtaga gtgtcacctt gacgtggtgg aagtcatcag ttcgagcctg attatcccta
   101941 aacccaatat gagttgtggg tttttctatt ttgacttgcc cccccgccgt gatcgaataa
   102001 gaatggataa gaggctcgtg ggattgacgt gagggggtag ggatggctat atttctggga
   102061 gcgaactcca ggcgaatatg aagcgcatgg atacaagtta tgccttggaa tgaaagacaa
   102121 ttccgaatca gctttgtcta cgaacaagga agctataagt aatgcaacta tgaatctcat
   102181 ggagagttcg atcctggctc aggatgaacg ctggcggcat gcttaacaca tgcaagtcgg
   102241 acgggaagtg gtgtttccag tggcggacgg gtgagtaacg cgtaagaacc tgcccttggg
   102301 aggggaacaa cagctggaaa cggctgctaa taccccgtag gctgaggagc aaaaggagga
   102361 atccgcccga ggaggggctc gcgtctgatt agctagttgg tgaggcaata gcttaccaag
   102421 gcgatgatca gtagctggtc cgagaggatg atcagccaca ctgggactga gacacggccc
   102481 agactcctac gggaggcagc agtggggaat tttccgcaat gggcgaaagc ctgacggagc
   102541 aatgccgcgt ggaggtagaa ggcccacggg tcgtgaactt cttttcccgg agaagaagca
   102601 atgacggtat ctggggaata agcatcggct aactctgtgc cagcagccgc ggtaatacag
   102661 aggatgcaag cgttatccgg aatgattggg cgtaaagcgt ctgtaggtgg ctttttaagt
   102721 ccgccgtcaa atcccagggc tcaaccctgg acaggcggtg gaaactacca agctggagta
   102781 cggtaggggc agagggaatt tccggtggag cggtgaaatg cgtagagatc ggaaagaaca
   102841 ccaacggcga aagcactctg ctgggccgac actgacactg agagacgaaa gctaggggag
   102901 cgaatgggat tagatacccc agtagtccta gccgtaaacg atggatacta ggcgctgcgc
   102961 gtatcgaccc gtgcagtgct gtagctaacg cgttaagtat cccgcctggg gagtacgttc
   103021 gcaagaatga aactcaaagg aattgacggg ggcccgcaca agcggtggag catgtggttt
   103081 aattcgatgc aaagcgaaga accttaccag ggcttgacat gccgcgaatc ctcttgaaag
   103141 agaggggtgc cttcgggaac gcggacacag gtggtgcatg gctgtcgtca gctcgtgccg
   103201 taaggtgttg ggttaagtcc cgcaacgagc gcaaccctcg tgcttagttg ccaccgttga
   103261 gtttggaacc ctgagcagac tgccggtgat aagccggagg aaggtgagga tgacgtcaag
   103321 tcatcatgcc ccttatgccc tgggcgacac acgtgctaca atggccggga caaagggtcg
   103381 cgatcccgcg agggtgagct aactccaaaa acccgtcctc agttcggatt gcaggctgca
   103441 actcgcctgc atgaagccgg aatcgctagt aatcgccggt cagccatacg gcggtgaatt
   103501 cgttcccggg ccttgtacac accgcccgtc acactatggg agctggccat gcccgaagtc
   103561 gttaccttaa ccgcaaggag gggggtgccg aaggcagggc tagtgactgg agtgaagtcg
   103621 taacaaggta gccgtactgg aaggtgcggc tggatcacct ccttttcagg gagagctaat
   103681 gcttgttggg tattttggtt tgacaccgct tcacacccaa aaagaagcga gctacgcctg
   103741 agttaaactt ggagatggaa gtcttctttc gtttctcgac ggtgaagtaa gaccaagccc
   103801 atgagcttat tatcctaggt cggaacaagt tgataggatc ccccttttac gcccccatgt
   103861 ccctcccgtg tggcgacatg ggggcgtaaa aaggaaagag agggatgggg tttctctcgc
   103921 ttttggcata gtgggccccc agcgggaggc ccacacgccg ggctattagc tcagtggtag
   103981 agcgcgcccc tgataattgc gtcgttgtgc ctgggctgtg agggctctca gccacatgga
   104041 tagttcaatg tgctcatcag cgcctgaccc tgagatgtgg atcatccaag gcacattagc
   104101 atggcgtact tctcctgttc gaaccggggg tttgaaacca aactcctcct caggaggata
   104161 gatggggcga ttcaggtgag atccaatgta gatccaactt tctattcact cgtgggatcc
   104221 gggcggtccg ggggggacta ccacggctcc tctcttctcg ataatccata catcccttat
   104281 cagtgtatgg acagctatct ctcgagcaca ggtttaggtt cggcctcaat gggaaaaaaa
   104341 atggagcacc taacaacgta tcttcacaga ccaagaacta cgagatcgcc cctttcattt
   104401 cattctgggg tgacggaggg atcgtaccat tcgagccttt ttttcatgct tttcccggag
   104461 gtctggagaa agctgcaatc aataggattt tcctaatcct cccttcccga aaggaagaac
   104521 gtcaaattct ttttcctttt cctttccgca gggaccaggg gattggatct agccgtaaga
   104581 agaatgcttg gctgataaat aactcacttc ttggtcttcg acccccctca gtcactacga
   104641 atgcccccga tcggtgcaat gggatgtgtc tatttatcta tctcttgact cgaaatggga
   104701 gcaggtttga aaaaggatct tagagtgtct agggttggcc gggagggtct cttaacgcct
   104761 tcttttttct tctcatcgga gttatttcac aaatacttgc catggtaagg aagaaggggg
   104821 gaacaagcac acttggagag cgcagtacaa cggagagttg tatgctgcgt tcgggaagga
   104881 tgaatcgctc ccgaaacgga atctattgat tctctcccaa ttggttggac cgtaggtgcg
   104941 atgatttact tcacgggcga ggtctctggt tcaaatccag gatggcccag ctgcgccaag
   105001 gaaaagaata gaagaagcat ctgactcctt catgcatgct ccacttggct cggggggata
   105061 tagctcagtt ggtagagctc cgctcttgca attgggtcgt tgcgattacg ggttggatgt
   105121 ctaattgtcc aggcggtaat gatagtatct tgtacctgaa ccggtggctc actttttcta
   105181 agtaatgggg aagaggaccg aaacatgcca ctgaaagact ctactgagac aaagatgggc
   105241 tgtcaagaat gtagaagagg taggatgggc ggttggtcag atctagtatg gattgtacat
   105301 ggacggtagt tggagtcggc ggctctctta gggttccctc atctgggatc cctggggaag
   105361 gggatcaagt tggcccttgc gaacagcttg atgcactatc tcccttcaac cctttgagcg
   105421 aaatgcgaca aaaggaagga aaatccatgg accgacccca tcgtctccac cccgtaggaa
   105481 ctacgagatc accccaagga tgccttcggt atccaggggt cgcggaccga ccatagaacc
   105541 ctgctcaata agtggaatgc attagctgtc cactctcagg ttgggcagta agggccggag
   105601 aagggcaatt actcattctt aaaaccagca ttcttaagac caaagagtcg gggcggaaaa
   105661 ggggggaaag ccctccgttc ctggttctcc tgtagctgga tcctccggaa ccacaagaat
   105721 cctgagttag aatgggattc caactcagca ccttttcttt tgagattttg agaagagttg
   105781 ctctttggag agcacagtac gatgaaagtt gtaagctgtg ttcggggggg agttattgtc
   105841 tatcgttggc ctctatggta gaatcagtgg gggcctgaga ggcggtggtt taccctgtgg
   105901 cggatgtcag cggttcgagt ccgcttatct ccaactcgtg aacttagccg atacaaagaa
   105961 tatgatagca cccaattttt ccgattcggc agttcgatct atggtttatc attcatggac
   106021 gttgataaga tccttccatt tagcagcacc ttaggatggc atagccttaa agtaaagtta
   106081 agggcgaggt tcaaacaagg aaaggcttac ggtggatacc taggcaccca gagacgagga
   106141 agggcgtagt aagcgacgaa atgcttcggg gagttgaaaa taagcgtaga tccggagatt
   106201 cccgaatagg tcaacctttc gaactgctgc tgaatccatg ggcaggcaag agacaacctg
   106261 gcgaactgaa acatcttagt agccagagga aaagaaagca aaagcgattc ccgtagtagc
   106321 ggcgagcgaa atgggagcag cctaaaccgt gaaaacgggg ttgtgggaga gcaatacaag
   106381 cgtcgtgctg ctaggcgaag cggtggagtg ctgcacccta gatggcgaga gtccagtagc
   106441 cgaaagcatc actagcttac gctctgaccc gagtagcatg gggcacgtgg aatcccgtgt
   106501 gaatcagcaa ggaccacctt gcaaggctaa atactcctgg gtgaccgata gcgaagtagt
   106561 accgtgaggg aagggtgaaa agaaccccca tcggggagtg aaatagaaca tgaaaccgta
   106621 agctcccaag cagtgggagg agaccagggc tctgaccgcg tgcctgttga agaatgagcc
   106681 ggcgactcat aggcagtggc ttggttaagg gaacccaccg gagccgtagc gaaagcgagt
   106741 cttcataggg cacttgtcac tgcttatgga cccgaacctg ggtgatctat ccatgaccag
   106801 gatgaagctt gggtgaaact aagtggaggt ccgaaccgac tgatgttgaa gaatcagcgg
   106861 atgagttgtg gttaggggtg aaatgccact cgaacccaga gctagctggt tctccccgaa
   106921 atgcgttgag gcgcagcagt tgactggaca tctaggggta aagcactgtt tcggtgcggg
   106981 ccgcgagagc ggtaccaaat cgaggcaaac tctgaatact agatatgacc tcaaaataac
   107041 aggggtcaag gtcggccagt gagacgatgg gggataagct tcatcgtcga gagggaaaca
   107101 gcccggatca ccagctaagg cccctaaatg accgctcagt gataaaggag gtaggggtgc
   107161 agagacagcc aggaggtttg cctagaagca gccacccttg aaagagtgcg taatagctca
   107221 ctgatcgagc gctcttgcgc cgaagatgaa cggggctaag cgatctgccg aagctgtggg
   107281 atgtaaaaat gcatcggtag gggagcgttc cgccttagag ggaagcaccc gcgcgagcgg
   107341 cggtggacga agcggaagcg agaatgtcgg cttgagtaac gcaaacattg gtgagaatcc
   107401 aatgccccga aaacccaagg gttcctccgc aaggttcgtc cacggagggt gagtcagggc
   107461 ctaagatcag gccgaaaggc gtagtcgatg gacaacaggt gaatattcct gtactacccc
   107521 ttgttggtcc cgagggacgg aggaggctag gttagccgaa agatggttat cggttcaagg
   107581 acgcaaggtg cccctgcttt ttcagggtaa gaaggggtag agaaaatgcc ccgagccaat
   107641 gttcgagtac caggcgctac ggcgctgaag taacccatgc tatactccca ggaaaagctc
   107701 gaacgacctt caacaaaagg gtacctgtac ccgaaaccga cacaggtggg taggtagaga
   107761 atacctaggg gcgcgagaca actctctcta aggaactcgg caaaatagcc ccgtaacttc
   107821 gggagaaggg gtgcctcctc acaaaggggg tcgcagtgac caggcccggg cgactgttta
   107881 ccaaaaacac aggtctccgc aaagtcgtaa gaccatgtat gggggctgac gcctgcccag
   107941 tgccggaagg tcaaggaagt tggtgacctg atgacagggg agccggcgac cgaagccccg
   108001 gtgaacggcg gccgtaacta taacggtcct aaggtagcga aattccttgt cgggtaagtt
   108061 ccgacccgca cgaaaggcgt aacgatctgg gcactgtctc ggagagaggc tcggtgaaat
   108121 agacatgtct gtgaagatgc ggactacctg cacctggaca gaaagaccct atgaagcttc
   108181 actgttccct gggattggct ttgggctttt cctgcgcagc ttaggtggaa ggcgaagaag
   108241 gcctccttcc gggggggccc gagccatcag tgagatacca ctctggaaga gctagaattc
   108301 taaccttgtg tcaggaccta cgggccaagg gacagtctca ggtagacagt ttctatgggg
   108361 cgtaggcctc ccaaaaggta acggaggcgt gcaaaggttt cctcgggccg gacggagatt
   108421 ggccctcgag tgcaaaggca gaagggagct tgactgcaag acccacccgt cgagcaggga
   108481 cgaaagtcgg ccttagtgat ccgacggtgc cgagtggaag ggccgtcgct caacggataa
   108541 aagttactct agggataaca ggctgatctt ccccaagagc tcacatcgac gggaaggttt
   108601 ggcacctcga tgtcggctct tcgccacctg gggctgtagt atgttccaag ggttgggctg
   108661 ttcgcccatt aaagcggtac gtgagctggg ttcagaacgt cgtgagacag ttcggtccat
   108721 atccggtgtg ggcgttagag cattgagagg acctttccct agtacgagag gaccgggaag
   108781 gacgcacctc tggtgtacca gttatcgtgc ccacggtaaa cgctgggtag ccaagtgcgg
   108841 agcggataac tgctgaaagc atctaagtag taagcccacc ccaagatgag tgctctccta
   108901 ttccgacttc cccagagcct ctggtagcac agccgagaca gcgacgggtt ctctgcccct
   108961 gcggggatgg agcgacagaa gttttgagaa ttcaagagaa ggtcacggcg agacgagccg
   109021 tttatcatta cgataggtgt caagtggaag tgcagtgatg tatgcagctg aggcatccta
   109081 acagaccggt agacttgaac cttgttccta catgacccga tcaattcgat caggcactcg
   109141 ccatctattt tcattgttca actctttgac aacatgaaaa aaccaaaagc tctgccctcc
   109201 ctctctatcg gatggaaggg cagaggcctt tggcgtcccc tccagtcaag aattggggcc
   109261 tcacaatcac tagccaatat gcttttctcg catgcctttc ttcgttcatg gttcgatatt
   109321 ctggtgtcct aggcgtagag gaaccacacc aatccatccc gaacttggtg gttaaactct
   109381 actgcggtga cgatactgta ggggaggtcc tgcggaaaaa tagctcgacg ccaggatgat
   109441 aaaaagctta acacctctcg ttcttattcc ctttgcaata tgaaaaaaaa aaaaatgaaa
   109501 aatgaaaaag tcgtcttatt caaaacccca attatgaaat cccttctccc ccacttcaca
   109561 cctagtaacg caccgtgttc ttatagagag aaaggtgctt tcacatcttc ttaacccgaa
   109621 atggctgagg agaggaaagg ttcctttttt ttagggtact tccgggaaca gatccagtgg
   109681 agacggggcg gggcctgtag ctcagaggat tagagcacgt ggctacgaac cacggtgtcg
   109741 ggggttcgaa tccctcctcg cccacaaccg gcccaaaagg gaaggaccct tccctctggg
   109801 ggtaggaaaa tcatgatcgg gatagcggac ccaaagctat ggaacttggg tgtgggtctt
   109861 ttgtcgaaat ggagtagcct tactttttct ttttttttat ttaccattca tggtttttta
   109921 aataaagtat gcccggcccg aagcagaata gcagagcaag tattagtagc atagcaaaaa
   109981 tgtgttcctc gtcattaata tgtttgctcg cggtaattgt ggcctctcgg gagaatcgat
   110041 tactgcatct ttgatgcact tgctagtact agtacatctg agaattctta attggctaat
   110101 tggaaatagc ccccggacta tggaacaaag gattatcccg gacctacacc gaggtattga
   110161 cggttattct caaatatcgc agaacagaat gtgatacgat gagatagaat gcaatagaaa
   110221 caaagacaca gggaacgggt tacctacttt taacggtcaa agcgaaccct ttcattctga
   110281 cattctgaat tctttaattc ggaatgaatc aaatctcccc aagtaggatt cgaacctacg
   110341 accagtcagt taacagccga ccgctctacc actgagctac tgaggaacag cgggagattc
   110401 tatctcatag agttcaattc ccgttctcaa cccatgacca atatgaactc gaagtttcct
   110461 tcgtaactcc ccgaacttct tcgtagtggc tccgtcccat gccccgtttc atagggaacc
   110521 acaaagtggc tctatttcat tatattccat ccatatccca attccattca tttaatatcc
   110581 ctttggtgtc attgacataa gaattgatat aagagatgtc gtttctagtc tatctgtttc
   110641 tatttctata tatggaaagt tcaaaaatca tcatataata atccagaaat tgaaatagaa
   110701 aagaaaaaag ggaggtttgt gatgattttt caatctttta tactaggtaa tctagtatcc
   110761 ttatgcatga agataatcaa ttcggtcgtt gtggtcggac tctattatgg atttctgacc
   110821 acattctcca tagggccctc ttatctctta cttctccgag ctcgggttat ggaagaagga
   110881 accgagaaga aggtatcggc aacaactggt tttattgcgg gacagctcat gatgttcata
   110941 tcgatctatt atgcgcctct gcatctagca ttgggtagac ctcatacaat aactgtccta
   111001 gctctaccgt atcttttgtt tcatttcttc tggaacaatc acaaacactc ttttgattat
   111061 ggatctacta ccagaaattc aatgcgtaat cttagcattc aatgtgtatt cctgaataat
   111121 ctcatttttc aattattcaa ccatttcatt ttaccaagtt caatgttagc cagattagtc
   111181 aacatttata tgtttcgatg caacaacaag atgttatttg taacaagtag ttttgttggt
   111241 tggttaattg gtcacatttt attcatgaaa tgggttggat tggtattagt ttggatacag
   111301 caaaagaatt ctattaggtc taatgtactt attcgatcta ataagtacct tgtgtcagaa
   111361 ttgagaaatt ctatggctcg aatctatagt attctcttat ttattacctg tatctactat
   111421 ttaggcagaa taccgtcacc catttttact aagaaactga aagtgaaaga aacctcagaa
   111481 acctcagaaa cggaagaaag ggaggaagaa acagatgtag aaatagaaac aactttcgaa
   111541 aggaggggga ctaaacagga acaagaggta tccaccgaag aagatccttc tccttccctt
   111601 tttttggaag aaaaggagga tccggatggg aatcaagaaa attcgaagtt agaaatattt
   111661 aaagaaaaag aagagaaata tttattatgg tttgagaaac ctctcgcgac tcttcttttc
   111721 gactataaac aatggaatcg cccatttcga tataaaaaaa agaaaagaaa taatcgattt
   111781 attaatgttg taagaaatga aatgtcacac tttttttttt atacatgtca aagtgatgga
   111841 aaagaaagga tctcttttac gtatccagca agtttgtcaa ctttttttga aatgatacaa
   111901 caaaagatgt cttttttaac aaaagaaaaa ctatcctctg atgaattgta taataattgg
   111961 agttacacca atgaaaaaaa aaataactta aacaaggagt taatgattaa aaaaaatatt
   112021 aatacataaa ataaatatac taagagataa aaagagatgc gactcccccc tacatatttt
   112081 aaaccttccc ctacaaaaaa actggtaata ccaaccccat tcgtaattcc atcaatcact
   112141 cgtctatcga acaaatgggt tagttcagct aatcctctta tccattgagt taaggatagt
   112201 gcataaaaag catctatata agcacgatta tatgaccaat cgtatagcaa attgataatt
   112261 ttatctccca aaactctttg actcttattg actcttttag taaataaatt aagtccattc
   112321 cagttttgga aagatgaata aaagggttta tataaaaaag ccgctataaa tattccaaaa
   112381 aacgttatac taactgaaaa agttgcattt ggcaaaaatt cataccaatc aaaaaaatga
   112441 tttgaatttt gatgtaaaag atttatagac ggagttaaca attttgataa gatatccaaa
   112501 ttgtttcctt cttgattaaa ggggattcct atggctccaa caaacaaagg aaataagact
   112561 aatataagca tagagaatag catagtattg tccgattcat ggggataaaa aaaagtcttt
   112621 gtaggaccaa aaggcaaaat agtaagaaaa ggcatttttg ttacatgagt atccattcgg
   112681 tatgttttct tcgaaaaaaa agaagtcctt tccctttcat tattatttat ttttaataaa
   112741 gcaactaaag gaaaactttt tttaatcgat ttttgctcct ctttacccca tagagatatt
   112801 gaatagaagg aatttccttt tttgccactg taattttgaa aacgaacgtt taaatgtcct
   112861 tcaaaagtaa gtaaataaat ccgaaacata taaaatgcag ttaatccggc tgtgaaagaa
   112921 gcaattattg cgaaaatcgg tgaatataac caactatcat taagaatttc atctttggac
   112981 caaaaacaag caagaggtgg aataccacaa agagaaagtg tacctaataa aaaagcagtt
   113041 tttgtaattg gcacgtgctt tcttaacccg cccataagag ccatattctg gcttttatct
   113101 ggagcgtatc caacaagagc ttccattgaa tgaataattg atccggatcc taaaaacaac
   113161 aaggctttcg aataagcatg agtaatcaaa tgaaataaag cggctcgata agaccccata
   113221 cctagagcta acatcatata acccaattga gacattgtag aataggctaa acttttctta
   113281 atatcttttt gagcaagagc taaagtggct cctaataata ctgttattat acctataaaa
   113341 gatattagat tcattatgta tggtatcgct atgaaaagtg gaagaagacg agctacaaga
   113401 aaaattcccg ctgctaccat agtagcggcg tggataagag ccgaaatagg agtaggcccc
   113461 tccatggcat caggtaacca tacatgaagg ggaaattgtg cggatttagc aactgcgccg
   113521 ccaaataata gaaaggcaca caaagtaaca aataaaaagt taacctcctt cttataaatc
   113581 aagttattga atatttcgaa caaatcccga aattcgaaac tacccgttgt ccaataaaga
   113641 cctaagattc ctaataataa accaaaatcc cctacacgat tagttacaaa ggctttttga
   113701 caagcacttg ccgcactagg tcgtgtgaac caaaacccta ttaatagata agaacacatc
   113761 ccaaccaact cccaaaaaat ataaatttgt atcaaattcg aacttgtaac taatcccaac
   113821 atggaagtat tgaaaaaact catataagca aaaaatctca aatatccttg atcatgagac
   113881 atataattgt cgctataaaa aagaaccaga attccaactg tggtgattaa tattgacata
   113941 atagaagtaa gcggatcaat aaagtgtccg aactcgaaag aaaaatcatt attgatggtc
   114001 caagaccata tgtattgata gatagaactc ctatttattt gctgaataga tagatcgacc
   114061 gaaaaaatca taactatact taacaaaaaa atactaggaa aagcccaaat acggcgaaga
   114121 ttttttgttg ccgttggaaa aagtagaagt cccactccta ttaacatagg aactggaagc
   114181 agaacgaaag gtatgatcca agaatattga tatgtatgtt ccataaaaat aataattttt
   114241 ttattcttaa ttaattgttt ctgattcacc ggttcttatc tcttttaaaa gggattacta
   114301 aagtattaaa aaagcaactg aaactaaaat ggaattttct gttcgtagtt agtttgaacc
   114361 tttctcaact acttcaaaaa ttttcaaagt gaaaaataac gaattatttt atactaagtt
   114421 tatactaagt ttatactaag taagattttt aggaaaacgt agcagcaaat tacaatttcc
   114481 attattattc cctattacaa aaatttatgg acatatatca agactaaaaa attggacaaa
   114541 aaaaaaagaa gtactttatt ttgatatcaa tcatcggatg tcccgtaact ttgcctaata
   114601 aaaaaagaac taggtatttt tgtttgttta ttcagaataa ttaacgagtt tcattcggga
   114661 ctgattgatt atgttctatt ctaataaatg gcatttaata accaattact agaaaagaaa
   114721 aagattcaag ttttttatta ggtaggtaag ggttcttaag cttgttcgat atgtattttt
   114781 tatgtacaaa tggaacatcc caaaaagaga cagagataga aaggtatcac aaataactcc
   114841 gaaatacaaa ttattttgcc tcagatattg tatggaatag gaattgaaaa aaaaaaaacg
   114901 atttgtttta aacaatagat gtctttcaca tccaattttt gcaatgaata actttttatt
   114961 ttttgaatgg cagttccaaa aaaacgtagt tctatattaa aaaaacgtat tcgtaaaaat
   115021 atttggaaaa aagggggata ttgggcagcg ctgaaagctt tttcgttagc gaaatccctt
   115081 tcgaccggga attccaaaag ttttttgtac gacaaataat gaataaaacg ttggaataat
   115141 tggaatccgc atccacctga ctccaaaaac gagccaattc cgtttcgaat ttagattcca
   115201 ttttttaata tagaatagaa aaatagaagt aaaaaaaaat agaaatagaa aaagtaagta
   115261 ataaataatg atttccattc cctactgttt tgaaccaatg gatttggcta ctgaattggt
   115321 actttttttt atttgaaaaa aaaaaggaat aaaaatttag agttttgcct ttatttgtat
   115381 ttgaatatgc ttttcattcc cgggatgggg attcttaatt tccccatcac ccacccactt
   115441 ataaataaga caataataaa ggttttgttt tgtcttttct tttttttttt ttttcttttc
   115501 tatttcaatt tatgctatag aatagcataa attgaaatct ttagacaaaa gcaatgagtt
   115561 gttgaaacta attattaatt atactgtttt ttttaacttt ctgaatcatc actccaagtg
   115621 agaatgagaa aagcgtcttt cgccatttcg gcgtatttct aatttctata cgaatagtat
   115681 gcaatttaga agtaataaaa aaatcctatg tttgaaaggg aggatcaatc taaaaataga
   115741 tatttttaga aatcggattt agaaatcaat ttttaaagta gggcaataga aatcgaaatt
   115801 cttttatata atatgtatag ctcaatacct aattggtttg ataaacccta agacaaattc
   115861 atactgaaaa aaaaacctaa cgattatcac aagacaaaag ttatgcaaat taaataaaat
   115921 ttttttgaat tattggatat tatgcttaaa ttgtgatcgt gatccataaa aaagaaaaag
   115981 aatatgttat tgttaaattg ttaagttaaa taaaactgaa accttaaata actaaataaa
   116041 acgataaaaa agagattgtt tcaatctcta ttgaaacagg tttttattca tcaattgaat
   116101 gcttcctaaa aataaaaagt atttcattga aactttctct ttcactttca atctcgacga
   116161 ttaaataaaa ataagttatt attatttcta gcaagccgct atggtgaaat cggtagacac
   116221 gctgctctta ggaagcagtg ctagagcatc tcggttcgaa tccgagtggc ggcataacat
   116281 cttctaatct tctaaaagat atataaaagc cctataatga attgaatttc cgatttccat
   116341 tccgtatact cgagagactt tcacttttta cttttaattt cattttttat ttatgatatt
   116401 ttcaacttta gaacatatat taactcatat atcattttcg gtcatttcaa ttggaattac
   116461 aattcattta ataaccttat tagtcgatga aatcgtagga ctatatcatt catcagaaaa
   116521 ggggatgata gctacccttt tctgtctaac aggattatta gtaattcgtt ggatttattc
   116581 ggggcatttc ccattaagtg atttatatga atcattaatc tttctgtcat ggagtttctc
   116641 cattattcat aggattttaa aacataaaaa tcatttaagc gcaataaccg cgccaagtgc
   116701 tatttttacc caaggctttg caacttcgtg tttgttaacc aaaatgcatc aatccggaat
   116761 attagtgccc gctctacaag ttcagtggtt aatgatgcac gtaagtatga tggtattcgg
   116821 ctatgcagct cttttatgcg gatcattatt atccacagct cttctagtca ttacatttcg
   116881 aaaagtgata aggatttttg gtaaaagcaa taaattatta aatggaactg taactgagtc
   116941 attttccttc ggtgaaatac aatacatgaa tgcaaaaacc aatgttttac taaatactta
   117001 ttttttttct gctagaaatt attacaggta tcaattgatt caacaattgg atcattggag
   117061 ttatcatatt attagtctag gatttatctt tttaaccata ggtattcttt caggcgcagt
   117121 atgggctaat gaggcatggg gatcatattg gaattgggat ccaaaggaaa cttgggcatt
   117181 tattacttgg actatattcg ggatttattt ccatactcga acaaataaaa aatcggaagg
   117241 ttttaattcc gcaattgtgg cttctatggg ctttgttata atttggatat gttatttcgg
   117301 ggtcaatcta ttaggaatag ggttacatag ttatggttca tttaattaac aattcacatc
   117361 taattgaatt gcaaattgaa gaaaagaaag ggcctgatga agacaaacat aggacagcgc
   117421 atatatataa acgaaactga gtggaaaccg ccgagaacct tttgaatcac tccactactt
   117481 gattcaaaag gttctcacaa acgccaaagg ggtttggtta caattcaaat ttattttttc
   117541 tttttttatt catgaaaatt ctctataaaa aaattagata gaatagcttc gaccttgtcc
   117601 actgatagtg acagaacgaa atccggataa ataccaatac caagtacggg tagaagaata
   117661 gagatcaaaa caaataattc ccgtggtcca gaatcaaaaa aataagagtt tacgccatta
   117721 aatagcttgt acccataaaa catttgccgt aacatagata atgaataaat aggagttaat
   117781 atcattccaa ttgccattac aaaagtaatc agtatttttg ctattaaaaa atatttttgg
   117841 ctagtaatta ttccaaaaaa gactatcaat tccgcaacaa aaccactcat gcccggtaat
   117901 gcaagggaag ccattgataa gatactaaat agcgtgaata tctttggaat tggtatagcc
   117961 agtccgccca tttcgtcgag ataaccatga cgtattctat cataactcgt tcctgctaag
   118021 aaaaaaagtg cagcgctaat aaacccatga gaaattattt gtaaaatggc tccgctgagt
   118081 cctgtatcag ttatcgagcc aattcctata attatgaaac ccatatgaga tacagaggaa
   118141 taggcgattc ttttttttaa attgcgttgg ccaggagatg ttaaagctgc ataaattatt
   118201 tgcattgtac ctactatgat taaccaggga gaaaatagag aatgagcgtg cggtaatagt
   118261 tccatattga tccgaaccaa gccatatgct cccattttta ataagattcc ggccagaagc
   118321 atacaagtac tgtaatgggc ctccccatgg gtgtctggta accatgtatg taagggtata
   118381 atcggtgatt tgacagcaaa agcaataaga aatccaatat agaatagtat ttccagtgcc
   118441 acgggatacg atcgattagc taatatttcc aaatttaatg ttggttcatt ggaaccgtat
   118501 aaaccgatac ccaaaactcc tattaataga aaaacagaac ctcctgcagt gtacaaaata
   118561 aactttgtag ctgaataaag acgtttcttt ccaccccatg ctgatagaag tagataaaca
   118621 ggaattaatt ctaattccca catgatgaaa aaaagtaaaa ggtcacgaga agcaaatgat
   118681 cctatttgac cgctatacat tgctaacatc aggaaataga ataatcggga attccgagta
   118741 actggccaag ccgctaacgt agctaaagtg gtgataaatc ccgtcaataa aatgggtcct
   118801 agggaaagtc catctattcc caatctccag taaaaaccaa aaaaattgat ccatttataa
   118861 tcctctgcga gttgtattaa tggatcgtcc aattcgaaat gataacagaa ggcataggtc
   118921 gttagaagga gttctagcac gcatatatat atagtatacc ccctagtcac cttatttcct
   118981 ctatgaggga gaaagaaaat gaaaaaaccc gtggctatcg gaaaaactac aattattgtt
   119041 aaccaaggaa aaaagttcgt ggtaaaggca agatacactc gaaccagaca aaaccgtgct
   119101 cgaaaaatag aatatatatt cttaattttt ttttttattt ttcgagtacg ggtttttgtc
   119161 ggtaatcagt aagtaaaaaa aatgtattca aaatagattc aagtggggtt tttgggaacg
   119221 tatcaatatc aataagctag acccatgctt cgagttgttt catgccataa ataaactcga
   119281 acactcaaga aatccgttgg acaggcggat tcacatctct tacaaccaac acaatcctcc
   119341 gttcttggag cagaagcaat ttgtttagct ttacatccgt cccaaggtat catttctaat
   119401 acatccgtgg gacatgctcg gacacattga gtacacccta tacatgtatc ataaatcttt
   119461 actgaatgtg acattgaatc tatcaatttc tgaattcata aattttcgat ctagtaattt
   119521 tggaaatgaa tcatatattg aaacaccaga tcaatcaacg atttaccaga attttggaat
   119581 caatccattt ctggatcaac tgataagagg gaacaaagat actttgattt tttacgtttt
   119641 cgccaatatg atcgaggtta ggacgtatta tagatgctaa ttcgaattga tgaatattct
   119701 gattttgaaa tactatttta tttattcaac aaagtcgatt gattgatacg aatcgatttt
   119761 ctgttacgat aaattgacga aacaatagct gatccgatag ctgcttcagc ggctgcaata
   119821 gctataacaa aaattgagaa aatatctcct tttaattgcc tactatcaaa aaaatcggaa
   119881 aatgttacaa aatttatatt aaccgcattt agtataagtt caagacacat cagggcccgg
   119941 acaatatttc ggctcgtgat caatccatag ataccaatag aaaataaata agcactcaaa
   120001 ataagtacat gctcgagcat cattgaccaa ctccgtacca atttcgattc atttcaatat
   120061 gaacaataag tcaagtgatt tgattgctta taatctaaca agtatagaac aaaagaatat
   120121 attgctaata gatcgaatca ttctatttga tttatacatg aaacagtatt caaatagaat
   120181 tgaaggcaaa tagatgtgct aacacagaaa agttgaattt ggattgctgt tgctagttat
   120241 aaagattttt tactgacgag ctacggcaat tgcacctatc aaagcaacta aaagaattat
   120301 cgaaatgagt tcaaatggaa gaaaaaagtc ggttgataaa tgaattccaa tttgttgact
   120361 attacttatc aaatcttgct ctataatctg gttggatcgt gtagtcaaaa taatcccgta
   120421 ccacgacgta tctagaatag tagtgagtaa ggacaaaaaa agacttgtac aaaccagaga
   120481 agtaactcca tccccaatag tccaaagatt caaatgaaaa tcgttggaat agtctgaacc
   120541 attcatgaac attacagcaa atatgattaa aacatttaca gctcctacat aaataaggag
   120601 ctgtgcagca gctacaaaag gcgaatttga tagaatatag aataaggata tacaaataag
   120661 aacgaatccc aatgaaaagg cagaataaat cgggttggta agtaatacca ctcccagacc
   120721 tcctaatata agacccgatc ctagaaaaac taaaagaaaa tcatgtattg gtccagccaa
   120781 atccattata ttaaaataag agataaataa atcgaaatgt tttttcatga ccttattgaa
   120841 ccgaccaggc aatttttttt tatgaggcat tcccgattga attcaattca aatctaatag
   120901 gtgtgaattg atgtgggtac agttattgga tcaatttcgt tcttttcttt attggaaatg
   120961 gcagttggaa attgaaagtc tatatttcga aaaaattgtg gatatattaa cagactttca
   121021 atacaaatga atttgtactt ctcataatcc aatctatagt tgggatttgt accaaacaaa
   121081 gagaaaggcc ttattccttt ataccaacac ggaaccctag taatttccaa taataaagag
   121141 atttacccgt tttttctttg agacgaattc aaaactgttc gaattgtaaa atcgtcaatt
   121201 actgacattg gtaaacgacc taaagcaatt tgattgtaat tcaattcgtg acggtcgtaa
   121261 gtagcaagtt catattcttc agtcattgat aaacaatttg ttggacaata ctcaacgcag
   121321 ttaccacaaa aaatacaaat tccgaaatca atactgtaat taagcaagcg tttctttcga
   121381 atatcagttt ccaatttcca atcaacaaca ggcagatcta taggacatac acgaacacat
   121441 acttcacaag caatacattt atcaaattca aaatggattc gaccgcggaa acgctctgat
   121501 gttattaatt tttcataagg atattgaata gttacaggga aacgatttgc ttgggataag
   121561 gtaatcatga aactttgacc aatgtacctt gcagctcgta ctgtttgttg accataattc
   121621 atgaacccag ttaccatagg gaacatatcg ggaatatcta tgaataaatt ttgtctttct
   121681 cttgtttgag gtaagccgtg aatatagtat cttttttttt gtttacagtg aaaggagttg
   121741 ggaagaggtt gttaataata aattaccaag agaaataggt aaaagaaatt tccagccaag
   121801 atttaataat tggtccattc ttagtctagg taaagtccat cttgttgtga tagaaatgaa
   121861 caagaacaaa taagttttag ctaatgtaat aaagatacca attgtcgttc caaagattcc
   121921 atccgcttta tttatttcaa ataactcagg aacaaatatg tacggaattg aaagattcca
   121981 accgcccaag taaagaactg ttacaaataa tgaggaaact aataaattta gataggaagc
   122041 aacgtaaaat aaaccaaatt tgatccctga atattcggtt tgatagcctg ctactaattc
   122101 ttcttctgct tctggtaaat caaaaggtaa tctttcgcat tctgctaggg aagaaattag
   122161 aaaaacgata aaccctatag gttgacgcca caaattccac ccccaaaaac catattttga
   122221 ttgcgccccg actatatcaa ctgtacttga actattagat aatcatagtc ggtgataaca
   122281 ttactgttcc catcgctatt acaaaaccgt acatgagatt ttcacctcat acggctcctc
   122341 agggccacaa ataaatgtaa ggaccgggca agtattcgtt atcttgatat ggttatagca
   122401 tagatagact cgtggaaggt ccccaattat accaatggaa ttctgtctgc tataagaata
   122461 aatcaaaaag catttctgaa ttgatctcat ccttcaactt ttttggggtg agtaataact
   122521 taaaaaatcc ttcaataaaa tactctttgt agaaatatct attgatattt cgagccatca
   122581 tttttttttt gattacgaaa aaaaaaaaat tagacattcc attagttcat gaatcatgac
   122641 acaatttttc tttctatgaa gataggaaag aaataagaaa aaaatcgctt ttctttttat
   122701 tgtaatttat ttttttttct attttttttg ttcctcttct tctttctgag aaatctttct
   122761 gagaaaaagg ggtcctcaaa atcaaaaaag taagggatta tttcgttcct gatagtaatt
   122821 tctttaattg ggggatagga gcatactctg aatcggaatt gtggggagta ctgcctgatc
   122881 atttctacca acttaaagcc ccaattagta ttctttttat gttatgcaga cgtatctttt
   122941 tcgttaattt acataatctc cattactaat tctttgtgtg tattttagtg ttccttatta
   123001 tccacccatt tttttttcaa tcccccgttc gttaatattc gttaatatat gtattgtaat
   123061 acattcaaac atatagtgaa aactccatac ggttgacttt tgagcccgct tcaagttagg
   123121 atgaccaatc aactaatctt ggggtaaagg gcatcttcca cttttgttta ctttaacttc
   123181 actcttgtac ataggaaatg agactcaatc tgcttttact gcgaatttag aagttgtttt
   123241 ctttcactca tatataacta tctaattttt ttattaacct aaagaatcaa taaatgaata
   123301 aaaaaaaaaa atgcggatat ccattaaatt tctttttttt ttctagaagg aaaagaaaag
   123361 cttctatttt agcgaatcgc acgtagagat attgataaaa cacataaagt taatggtatt
   123421 tcataactaa tcgattgagc agcagctcgc agaccaccta aaaacgaata tttattattt
   123481 gatccatatc ctgacataag aagtccaata ggagcaatac ttgaaacggc aatccataaa
   123541 aaaataccaa tattgagatc cgctaaaaca aggtgataac taaaaggaat tactgaataa
   123601 cttagtagaa ttgatatgac tgctatagat ggtccaatac tgaagaaacg agtatttcct
   123661 ctagctggaa gaagattctc tttgaaaagt agttttgttc catctgctaa agcttgaaga
   123721 attccgaaag ggctggcgta ttcagggcca atacgttgtt gtattcctgc agatatttct
   123781 ctttctaacc acacaattac tagtacacct attgtgattc ctaatacaag agtcaaaata
   123841 ggggcaaaca cccgtatggt cccatagagc tcttttaagg attccaatcg ggaaaaagaa
   123901 ttaatatctt gtacttctgt tgtatcaact atcatttcaa cgatcaactt ctcccataat
   123961 gatatctata ctacctagta tcgtcataat atccgccaat ttcattcttt taactaactg
   124021 aggaagaatt tgcaaattga taaaacccgg tgggcgaatt ttccatcgcc aaggaaaact
   124081 actttgatct cctatcagaa aaattcccaa ttctcctttt ggggcttcga ctctcacata
   124141 aagttcttgt ttcggtaatt caaaagtagg agaaggtttt ttactaatga atcgatcttc
   124201 aaaatcattc cattctggat cgctttctct agcaaagcat cggatttcta aattctcata
   124261 gggccccccc ggaattcctt ccaaagcctg ttgaataatt tttaccgatt ctgtcatttc
   124321 accgattcgg actaaataac gagctaatga atccccttct ttttgccact ggacttccca
   124381 atcaaatttg tcgtaacact cataatgatc cactttacga agatcccatt ctattccaga
   124441 cgctcgtagc attggtcctg ataaacccca atttattgct tcttctccac caaaaatgcc
   124501 tactccttca actcgttcta aaaagacagg gtttcgtgta ataagttttt gatattcaac
   124561 aacccccgtt aaaaaataat cacagaaatc caaacatttc tctatccagc catggggtaa
   124621 atcggccgct atccctccga tacgaaaata attatgcatc attctcatac cggtggcagc
   124681 ttcgaataga tcatatacta attctctttc tctgaaaata tagaagaagg gagtctgtgc
   124741 accaatatct gccataaaag ggccgagcca taacagatga gaggctatac gactcaactc
   124801 caacataatt actctgatat agctggccct tttaggtact tgaatatttc ccaactgttc
   124861 tggtccattt acagttattg cttctgtgaa catagtagct aaataatccc aacgtgttac
   124921 ataaggcaga tattgtataa ttgttcggtt ttccgcaatt ttttccatcc ctctgtgtaa
   124981 ataacccaat atcggttcac agtcaataac atcttcgcca tcgagagtaa cgatgagacg
   125041 aagaacacca tgcattgatg ggtggtgagg tcccatattt actctcataa ggtcttttcc
   125101 tgtagctagt atactcatag gtttttcctc gattcattct tacatgaatt gttgaaaaca
   125161 aaaagaagtt atcaagattc aaaatctaat aaatcaaata attcaaaatt cttttttcaa
   125221 attaacgatt ttttgactcc cggatattca actgactaat taattcttta taacgtactc
   125281 catttttctt tgacaaataa gaaagtaggc gttggcgttt ttctagaact ttccgtaaac
   125341 ccctctgaga taaatagtct tttctgtgca attccaaatg ggaagtaagt ctttgtatct
   125401 tattagtgaa acttaatact tgaaattcaa cagacccact gttttctttt tttttttctt
   125461 gaaaagtaac tgagatgaat gaatttttta ccataaaacg aaatcctctt ttccctttct
   125521 tttaatatga aatttactga tcagtaataa taatgttagt catttgaatt gaatatacac
   125581 aatcatctta aagccgttat gaacttccga taaaatcaat caacaatcaa tcccattttc
   125641 aatttgatta gggataaaaa ggatggtata tttcttcaaa agagaaaaag cgagacctaa
   125701 aaaaaaattc tgttaattca tttatagatc taaccaatcc gtatgtcctt aaagtggtat
   125761 cctgtatcat aatggaatgt aagacaaggc atgtgtccat ctctttgttt tcatatacca
   125821 ggtatggtac gtatggtacg cgatcgataa gaaaaatgta ctagtaacaa atttgcaatc
   125881 gtggatacat atgtatcctt atcatactga aacgactgcc attattggta ttaaaccaat
   125941 agcgattcat acaaactaaa tcttctaatt gataattggg ccaaagaaag aactttaatt
   126001 taattagttt ctttttctct ctagcaagat ctttgctttt atccaaaacg tgaccccctt
   126061 tttttacgtt attacaaaat acggaatttc tctgaatacc atttggattc ttccaattga
   126121 aacaaatcag agttctcaat tctctacgat ggttagggaa taaaatattt tcaggaacaa
   126181 gcaaatcata attctttttg tctctatttc cagtcattct ttgatgtctt gcaatggatt
   126241 cataattttt ttttttatga acatagcttt tttctcggta tcttttagta atttggcgct
   126301 tattcttatg aaccaatgaa atacctacga tttgatatat aaaaaactgt ccatcatttt
   126361 ttacagacag acgaagcggt tcgataataa atattccccc tttcaccaat tctgtaagag
   126421 tgaaatcctt atgaatcgtc aaaatatcca gacccatttc tcccccttga atagaggata
   126481 tagcaatttc tcttggattt atcagtcgaa gcaggagaca atagatcttg atattattta
   126541 ttattctttg atttaaaaaa gaatcccatc tcaactgaaa atgcaaatac ttttttagga
   126601 agaaataaag ttctgcttct gtgttgttct tgtattgttt tttcgttcta cgttttttga
   126661 tgtctgatcc cgaagaattt gcttcaacat ctttttcttg gtttgagaga actgacccaa
   126721 gacttacttg gttttgtgca tctgatcgag gattcccttg gtctgggggt tctttttctt
   126781 ctttacttct attgtataat tcaagagagt ttttttgatt cgatgatata aaaaggtctt
   126841 cctttttctt tcgagttatt tttttattcc cattttcatt tccattaaaa ctgaaaagaa
   126901 gtaatttgat tggtatgatc cacggttttt ttttatatgc attaaaaaat agcactaatt
   126961 ctcggaagaa ccaaagctcc agatttgata taggacaact tagtattgct tcattcattc
   127021 ccatccaatc aaaaaagaac tttttttgat tggatggttt aatttcttca tcttcatgaa
   127081 ttgtaagata aaaaagaact ttcttattaa tttcatcaat tgtttgatac ttatcagccc
   127141 caatcttagt atttggattc ctgttggtac caatatcaac ccagacttca atatcaacct
   127201 tatttctaag acaaaaatcg agaattctcc aatcaaaata ttttctatcc gaaaatttat
   127261 ccatatccat aatattatct tcttctagat aattattaat agggatacct cccaacatat
   127321 caaataattt gccttccctt atgttggaat tagaaaagat ttcttcttta ttatttactt
   127381 ggaataatga tttatgaata tacgagtctt tcttatcttc ataattaata gatttatatg
   127441 ataaaagatc atatctatag tgttttttaa aattatcttt ttgattctgt aacggattcg
   127501 cttcaaaaaa attttgtttg tcggaatgag ttaatccatt tttttcatat gaaccctttt
   127561 tgtttaaatc tttcttttga gccatactgt gttgattggc tctatttcgc catttttgtg
   127621 gtactaatat aggccatctt atccgagata aatcggattg atatagataa tgccccttta
   127681 accagttttt ccattgattc atttcaaaat tccaaaaaga ttcatgtctt aattcgtaat
   127741 gaaatattcc ttgtttttta aaataatctt ttatttcctt cttaagaaaa agggatgttc
   127801 cgtcatattg aaagacaaat cttaaattat aaaagtgaat aagttgggtt tgtgataatt
   127861 tgtaaaatac atatgcttgt gattgtgaga aaaaagagaa atcataagaa atctttgaat
   127921 tcttattact aaccttagaa agtgattttt ttatagtcga aataaagtga atttcatttt
   127981 tacttttact tgttttatta attctttcct gatttgtttc attattgtgg atatttttct
   128041 caataatttg gatttttttt ggtgattcaa aaaaaaaaat tgcattgatt cttggaatat
   128101 tgacaatagc tagaaaaatt tttatgtata tcccttcaat gaaaaatttt ataaaaaaat
   128161 atgatttacc aattaatcga gtatttcttt tttttaatat ttgccaaatc tttttggacg
   128221 ctcctaatat tttaggacga taacttgttt tgttcgaact aatatttatt tcgtaagtta
   128281 gctgtttttt tttcttttct tttgtaattt tttctatttt cttttttatt atgtttgttc
   128341 gattagtcag atcttttatt tttttttcgg gcagtgctaa atttgtccaa tccatagatc
   128401 gaatttgaat ggacgattcg tgaatcatcc gattactcat tatcaaatct tttttatctt
   128461 cacccaattc atctatttct cgcaatctaa ataatggaat tttgtttgtt tttgaaagtt
   128521 cttttactct tccttttact tttagtaata gaattctttt gatgacccat ctttttgttt
   128581 cttttgcgat ttgttgaaaa atttttgttc tttcttttaa aactcttaaa gactttgttt
   128641 tcaattgtct aatttttttt tttagttctt tgaaaatggg tttaaaaaat gagggtcttt
   128701 ttcggggagg accaaaaggc aactccgctt ccattcccca aactgttaaa aaacaaaaat
   128761 cgttgttttt ttgtccccct ttttttttca ttgcatcttt atgagggaat tgtagcttag
   128821 atttgtgcca gggtttcagg caaaaaggaa ataggatctt tatctgaata ccctctgtta
   128881 accagttttt cggaaattct cgttcggata attgaacacc attatgggtg cattttacat
   128941 acatttccct attccaatcc tttaaatcct cggaccattc gggaatttga aataatagca
   129001 tgcgagcaat atttttagct attatcagtg aaggtaatat aatatatttt ctaagaattg
   129061 attgagttaa taatacaaaa cttctgagta tttgagcaaa aaaaaatgta ttccagattt
   129121 ctgctatggg tatctctgtt ttttcttttc ttttgtattt ttctcttttg tcctcctctt
   129181 ggttatcaat ttttttttgc ttttcaattt tagaatcaga aagttttttg tctttttgtt
   129241 tccacatcca atttttaaaa attactttca tcagttcgga aatatcaaaa gaaaaaaaaa
   129301 aagatttgtc tagcctgtcc aaaaaaagcg gggaatgcac atttgcttga aacagttccc
   129361 aagtaatagt tttacgtctt tgtgcgcgca tggagccttt gattagacct cgacgaaaat
   129421 ccgattgttg tgaataatgg gtcaaattca ctttctttgc ttgcttagga ctcttagtat
   129481 attttgtatt aatatacgta gaggtatttg gctttggctg gttatcagta aaaataacta
   129541 catgtttgaa ctttctcgaa cgaattgccc ctgctacagt ttcgcccctg tttttctttt
   129601 tttgtcctaa accagtaatt gagttgtatg accagcgagg aaccttttta ctaatttctt
   129661 ttattccaat agagtttttt ctaattcttt ggtcgttggg atccgttata actacatcga
   129721 ataaaatttt taaaattagt attcgatctt ctgaatcaat tttttcttgt gtgtgttctg
   129781 gaaataaaga acgtactttt tttgttgaaa ataattttag acgaaaccca tctagtgtct
   129841 gctcaaattt ggtataattc ttaataagaa gaagaccatg aattttattt atccaaaacg
   129901 tcctgatgtt cttttggcta gaagtttcat ttagcgttag gggtgaaaaa aaaaaatgga
   129961 ttcttccacg ataaggtcca tgcaaaaaag gatcatattt tttaggtaag tattcttgtt
   130021 tagtcttatc attacacaat tgagtccttt tttcaagtac attcagagta ctagatcctt
   130081 tatctaaaac agcgattcta ttcctaaact ccttgtttaa gttatttttt ttttcattgg
   130141 tgtaactcca attattatac aattcatcag aggatagttt ttcttttgtt aaaaaagaca
   130201 tcttttgttg tatcatttca aaaaaagttg acaaacttgc tggatacgta aaagagatcc
   130261 tttcttttcc atcactttga catgtataaa aaaaaaagtg tgacatttca tttcttacaa
   130321 cattaataaa tcgattattt cttttctttt ttttatatcg aaatgggcga ttccattgtt
   130381 tatagtcgaa aagaagagtc gcgagaggtt tctcaaacca taataaatat ttctcttctt
   130441 tttctttaaa tatttctaac ttcgaatttt cttgattccc atccggatcc tccttttctt
   130501 ccaaaaaaag ggaaggagaa ggatcttctt cggtggatac ctcttgttcc tgtttagtcc
   130561 ccctcctttc gaaagttgtt tctatttcta catctgtttc ttcctccctt tcttccgttt
   130621 ctgaggtttc tgaggtttct ttcactttca gtttcttagt aaaaatgggt gacggtattc
   130681 tgcctaaata gtagatacag gtaataaata agagaatact atagattcga gccatagaat
   130741 ttctcaattc tgacacaagg tacttattag atcgaataag tacattagac ctaatagaat
   130801 tcttttgctg tatccaaact aataccaatc caacccattt catgaataaa atgtgaccaa
   130861 ttaaccaacc aacaaaacta cttgttacaa ataacatctt gttgttgcat cgaaacatat
   130921 aaatgttgac taatctggct aacattgaac ttggtaaaat gaaatggttg aataattgaa
   130981 aaatgagatt attcaggaat acacattgaa tgctaagatt acgcattgaa tttctggtag
   131041 tagatccata atcaaaagag tgtttgtgat tgttccagaa gaaatgaaac aaaagatacg
   131101 gtagagctag gacagttatt gtatgaggtc tacccaatgc tagatgcaga ggcgcataat
   131161 agatcgatat gaacatcatg agctgtcccg caataaaacc agttgttgcc gataccttct
   131221 tctcggttcc ttcttccata acccgagctc ggagaagtaa gagataagag ggccctatgg
   131281 agaatgtggt cagaaatcca taatagagtc cgaccacaac gaccgaattg attatcttca
   131341 tgcataagga tactagatta cctagtataa aagattgaaa aatcatcaca aacctccctt
   131401 ttttcttttc tatttcaatt tctggattat tatatgatga tttttgaact ttccatatat
   131461 agaaatagaa acagatagac tagaaacgac atctcttata tcaattctta tgtcaatgac
   131521 accaaaggga tattaaatga atggaattgg gatatggatg gaatataatg aaatagagcc
   131581 actttgtggt tccctatgaa acggggcatg ggacggagcc actacgaaga agttcgggga
   131641 gttacgaagg aaacttcgag ttcatattgg tcatgggttg agaacgggaa ttgaactcta
   131701 tgagatagaa tctcccgctg ttcctcagta gctcagtggt agagcggtcg gctgttaact
   131761 gactggtcgt aggttcgaat cctacttggg gagatttgat tcattccgaa ttaaagaatt
   131821 cagaatgtca gaatgaaagg gttcgctttg accgttaaaa gtaggtaacc cgttccctgt
   131881 gtctttgttt ctattgcatt ctatctcatc gtatcacatt ctgttctgcg atatttgaga
   131941 ataaccgtca atacctcggt gtaggtccgg gataatcctt tgttccatag tccgggggct
   132001 atttccaatt agccaattaa gaattctcag atgtactagt actagcaagt gcatcaaaga
   132061 tgcagtaatc gattctcccg agaggccaca attaccgcga gcaaacatat taatgacgag
   132121 gaacacattt ttgctatgct actaatactt gctctgctat tctgcttcgg gccgggcata
   132181 ctttatttaa aaaaccatga atggtaaata aaaaaaaaga aaaagtaagg ctactccatt
   132241 tcgacaaaag acccacaccc aagttccata gctttgggtc cgctatcccg atcatgattt
   132301 tcctaccccc agagggaagg gtccttccct tttgggccgg ttgtgggcga ggagggattc
   132361 gaacccccga caccgtggtt cgtagccacg tgctctaatc ctctgagcta caggccccgc
   132421 cccgtctcca ctggatctgt tcccggaagt accctaaaaa aaaggaacct ttcctctcct
   132481 cagccatttc gggttaagaa gatgtgaaag cacctttctc tctataagaa cacggtgcgt
   132541 tactaggtgt gaagtggggg agaagggatt tcataattgg ggttttgaat aagacgactt
   132601 tttcattttt catttttttt tttttcatat tgcaaaggga ataagaacga gaggtgttaa
   132661 gctttttatc atcctggcgt cgagctattt ttccgcagga cctcccctac agtatcgtca
   132721 ccgcagtaga gtttaaccac caagttcggg atggattggt gtggttcctc tacgcctagg
   132781 acaccagaat atcgaaccat gaacgaagaa aggcatgcga gaaaagcata ttggctagtg
   132841 attgtgaggc cccaattctt gactggaggg gacgccaaag gcctctgccc ttccatccga
   132901 tagagaggga gggcagagct tttggttttt tcatgttgtc aaagagttga acaatgaaaa
   132961 tagatggcga gtgcctgatc gaattgatcg ggtcatgtag gaacaaggtt caagtctacc
   133021 ggtctgttag gatgcctcag ctgcatacat cactgcactt ccacttgaca cctatcgtaa
   133081 tgataaacgg ctcgtctcgc cgtgaccttc tcttgaattc tcaaaacttc tgtcgctcca
   133141 tccccgcagg ggcagagaac ccgtcgctgt ctcggctgtg ctaccagagg ctctggggaa
   133201 gtcggaatag gagagcactc atcttggggt gggcttacta cttagatgct ttcagcagtt
   133261 atccgctccg cacttggcta cccagcgttt accgtgggca cgataactgg tacaccagag
   133321 gtgcgtcctt cccggtcctc tcgtactagg gaaaggtcct ctcaatgctc taacgcccac
   133381 accggatatg gaccgaactg tctcacgacg ttctgaaccc agctcacgta ccgctttaat
   133441 gggcgaacag cccaaccctt ggaacatact acagccccag gtggcgaaga gccgacatcg
   133501 aggtgccaaa ccttcccgtc gatgtgagct cttggggaag atcagcctgt tatccctaga
   133561 gtaactttta tccgttgagc gacggccctt ccactcggca ccgtcggatc actaaggccg
   133621 actttcgtcc ctgctcgacg ggtgggtctt gcagtcaagc tcccttctgc ctttgcactc
   133681 gagggccaat ctccgtccgg cccgaggaaa cctttgcacg cctccgttac cttttgggag
   133741 gcctacgccc catagaaact gtctacctga gactgtccct tggcccgtag gtcctgacac
   133801 aaggttagaa ttctagctct tccagagtgg tatctcactg atggctcggg cccccccgga
   133861 aggaggcctt cttcgccttc cacctaagct gcgcaggaaa agcccaaagc caatcccagg
   133921 gaacagtgaa gcttcatagg gtctttctgt ccaggtgcag gtagtccgca tcttcacaga
   133981 catgtctatt tcaccgagcc tctctccgag acagtgccca gatcgttacg cctttcgtgc
   134041 gggtcggaac ttacccgaca aggaatttcg ctaccttagg accgttatag ttacggccgc
   134101 cgttcaccgg ggcttcggtc gccggctccc ctgtcatcag gtcaccaact tccttgacct
   134161 tccggcactg ggcaggcgtc agcccccata catggtctta cgactttgcg gagacctgtg
   134221 tttttggtaa acagtcgccc gggcctggtc actgcgaccc cctttgtgag gaggcacccc
   134281 ttctcccgaa gttacggggc tattttgccg agttccttag agagagttgt ctcgcgcccc
   134341 taggtattct ctacctaccc acctgtgtcg gtttcgggta caggtaccct tttgttgaag
   134401 gtcgttcgag cttttcctgg gagtatagca tgggttactt cagcgccgta gcgcctggta
   134461 ctcgaacatt ggctcggggc attttctcta ccccttctta ccctgaaaaa gcaggggcac
   134521 cttgcgtcct tgaaccgata accatctttc ggctaaccta gcctcctccg tccctcggga
   134581 ccaacaaggg gtagtacagg aatattcacc tgttgtccat cgactacgcc tttcggcctg
   134641 atcttaggcc ctgactcacc ctccgtggac gaaccttgcg gaggaaccct tgggttttcg
   134701 gggcattgga ttctcaccaa tgtttgcgtt actcaagccg acattctcgc ttccgcttcg
   134761 tccaccgccg ctcgcgcggg tgcttccctc taaggcggaa cgctccccta ccgatgcatt
   134821 tttacatccc acagcttcgg cagatcgctt agccccgttc atcttcggcg caagagcgct
   134881 cgatcagtga gctattacgc actctttcaa gggtggctgc ttctaggcaa acctcctggc
   134941 tgtctctgca cccctacctc ctttatcact gagcggtcat ttaggggcct tagctggtga
   135001 tccgggctgt ttccctctcg acgatgaagc ttatccccca tcgtctcact ggccgacctt
   135061 gacccctgtt attttgaggt catatctagt attcagagtt tgcctcgatt tggtaccgct
   135121 ctcgcggccc gcaccgaaac agtgctttac ccctagatgt ccagtcaact gctgcgcctc
   135181 aacgcatttc ggggagaacc agctagctct gggttcgagt ggcatttcac ccctaaccac
   135241 aactcatccg ctgattcttc aacatcagtc ggttcggacc tccacttagt ttcacccaag
   135301 cttcatcctg gtcatggata gatcacccag gttcgggtcc ataagcagtg acaagtgccc
   135361 tatgaagact cgctttcgct acggctccgg tgggttccct taaccaagcc actgcctatg
   135421 agtcgccggc tcattcttca acaggcacgc ggtcagagcc ctggtctcct cccactgctt
   135481 gggagcttac ggtttcatgt tctatttcac tccccgatgg gggttctttt cacccttccc
   135541 tcacggtact acttcgctat cggtcaccca ggagtattta gccttgcaag gtggtccttg
   135601 ctgattcaca cgggattcca cgtgccccat gctactcggg tcagagcgta agctagtgat
   135661 gctttcggct actggactct cgccatctag ggtgcagcac tccaccgctt cgcctagcag
   135721 cacgacgctt gtattgctct cccacaaccc cgttttcacg gtttaggctg ctcccatttc
   135781 gctcgccgct actacgggaa tcgcttttgc tttcttttcc tctggctact aagatgtttc
   135841 agttcgccag gttgtctctt gcctgcccat ggattcagca gcagttcgaa aggttgacct
   135901 attcgggaat ctccggatct acgcttattt tcaactcccc gaagcatttc gtcgcttact
   135961 acgcccttcc tcgtctctgg gtgcctaggt atccaccgta agcctttcct tgtttgaacc
   136021 tcgcccttaa ctttacttta aggctatgcc atcctaaggt gctgctaaat ggaaggatct
   136081 tatcaacgtc catgaatgat aaaccataga tcgaactgcc gaatcggaaa aattgggtgc
   136141 tatcatattc tttgtatcgg ctaagttcac gagttggaga taagcggact cgaaccgctg
   136201 acatccgcca cagggtaaac caccgcctct caggccccca ctgattctac catagaggcc
   136261 aacgatagac aataactccc ccccgaacac agcttacaac tttcatcgta ctgtgctctc
   136321 caaagagcaa ctcttctcaa aatctcaaaa gaaaaggtgc tgagttggaa tcccattcta
   136381 actcaggatt cttgtggttc cggaggatcc agctacagga gaaccaggaa cggagggctt
   136441 tccccccttt tccgccccga ctctttggtc ttaagaatgc tggttttaag aatgagtaat
   136501 tgcccttctc cggcccttac tgcccaacct gagagtggac agctaatgca ttccacttat
   136561 tgagcagggt tctatggtcg gtccgcgacc cctggatacc gaaggcatcc ttggggtgat
   136621 ctcgtagttc ctacggggtg gagacgatgg ggtcggtcca tggattttcc ttccttttgt
   136681 cgcatttcgc tcaaagggtt gaagggagat agtgcatcaa gctgttcgca agggccaact
   136741 tgatcccctt ccccagggat cccagatgag ggaaccctaa gagagccgcc gactccaact
   136801 accgtccatg tacaatccat actagatctg accaaccgcc catcctacct cttctacatt
   136861 cttgacagcc catctttgtc tcagtagagt ctttcagtgg catgtttcgg tcctcttccc
   136921 cattacttag aaaaagtgag ccaccggttc aggtacaaga tactatcatt accgcctgga
   136981 caattagaca tccaacccgt aatcgcaacg acccaattgc aagagcggag ctctaccaac
   137041 tgagctatat ccccccgagc caagtggagc atgcatgaag gagtcagatg cttcttctat
   137101 tcttttcctt ggcgcagctg ggccatcctg gatttgaacc agagacctcg cccgtgaagt
   137161 aaatcatcgc acctacggtc caaccaattg ggagagaatc aatagattcc gtttcgggag
   137221 cgattcatcc ttcccgaacg cagcatacaa ctctccgttg tactgcgctc tccaagtgtg
   137281 cttgttcccc ccttcttcct taccatggca agtatttgtg aaataactcc gatgagaaga
   137341 aaaaagaagg cgttaagaga ccctcccggc caaccctaga cactctaaga tcctttttca
   137401 aacctgctcc catttcgagt caagagatag ataaatagac acatcccatt gcaccgatcg
   137461 ggggcattcg tagtgactga ggggggtcga agaccaagaa gtgagttatt tatcagccaa
   137521 gcattcttct tacggctaga tccaatcccc tggtccctgc ggaaaggaaa aggaaaaaga
   137581 atttgacgtt cttcctttcg ggaagggagg attaggaaaa tcctattgat tgcagctttc
   137641 tccagacctc cgggaaaagc atgaaaaaaa ggctcgaatg gtacgatccc tccgtcaccc
   137701 cagaatgaaa tgaaaggggc gatctcgtag ttcttggtct gtgaagatac gttgttaggt
   137761 gctccatttt ttttcccatt gaggccgaac ctaaacctgt gctcgagaga tagctgtcca
   137821 tacactgata agggatgtat ggattatcga gaagagagga gccgtggtag tcccccccgg
   137881 accgcccgga tcccacgagt gaatagaaag ttggatctac attggatctc acctgaatcg
   137941 ccccatctat cctcctgagg aggagtttgg tttcaaaccc ccggttcgaa caggagaagt
   138001 acgccatgct aatgtgcctt ggatgatcca catctcaggg tcaggcgctg atgagcacat
   138061 tgaactatcc atgtggctga gagccctcac agcccaggca caacgacgca attatcaggg
   138121 gcgcgctcta ccactgagct aatagcccgg cgtgtgggcc tcccgctggg ggcccactat
   138181 gccaaaagcg agagaaaccc catccctctc tttccttttt acgcccccat gtcgccacac
   138241 gggagggaca tgggggcgta aaagggggat cctatcaact tgttccgacc taggataata
   138301 agctcatggg cttggtctta cttcaccgtc gagaaacgaa agaagacttc catctccaag
   138361 tttaactcag gcgtagctcg cttctttttg ggtgtgaagc ggtgtcaaac caaaataccc
   138421 aacaagcatt agctctccct gaaaaggagg tgatccagcc gcaccttcca gtacggctac
   138481 cttgttacga cttcactcca gtcactagcc ctgccttcgg cacccccctc cttgcggtta
   138541 aggtaacgac ttcgggcatg gccagctccc atagtgtgac gggcggtgtg tacaaggccc
   138601 gggaacgaat tcaccgccgt atggctgacc ggcgattact agcgattccg gcttcatgca
   138661 ggcgagttgc agcctgcaat ccgaactgag gacgggtttt tggagttagc tcaccctcgc
   138721 gggatcgcga ccctttgtcc cggccattgt agcacgtgtg tcgcccaggg cataaggggc
   138781 atgatgactt gacgtcatcc tcaccttcct ccggcttatc accggcagtc tgctcagggt
   138841 tccaaactca acggtggcaa ctaagcacga gggttgcgct cgttgcggga cttaacccaa
   138901 caccttacgg cacgagctga cgacagccat gcaccacctg tgtccgcgtt cccgaaggca
   138961 cccctctctt tcaagaggat tcgcggcatg tcaagccctg gtaaggttct tcgctttgca
   139021 tcgaattaaa ccacatgctc caccgcttgt gcgggccccc gtcaattcct ttgagtttca
   139081 ttcttgcgaa cgtactcccc aggcgggata cttaacgcgt tagctacagc actgcacggg
   139141 tcgatacgcg cagcgcctag tatccatcgt ttacggctag gactactggg gtatctaatc
   139201 ccattcgctc ccctagcttt cgtctctcag tgtcagtgtc ggcccagcag agtgctttcg
   139261 ccgttggtgt tctttccgat ctctacgcat ttcaccgctc caccggaaat tccctctgcc
   139321 cctaccgtac tccagcttgg tagtttccac cgcctgtcca gggttgagcc ctgggatttg
   139381 acggcggact taaaaagcca cctacagacg ctttacgccc aatcattccg gataacgctt
   139441 gcatcctctg tattaccgcg gctgctggca cagagttagc cgatgcttat tccccagata
   139501 ccgtcattgc ttcttctccg ggaaaagaag ttcacgaccc gtgggccttc tacctccacg
   139561 cggcattgct ccgtcaggct ttcgcccatt gcggaaaatt ccccactgct gcctcccgta
   139621 ggagtctggg ccgtgtctca gtcccagtgt ggctgatcat cctctcggac cagctactga
   139681 tcatcgcctt ggtaagctat tgcctcacca actagctaat cagacgcgag cccctcctcg
   139741 ggcggattcc tccttttgct cctcagccta cggggtatta gcagccgttt ccagctgttg
   139801 ttcccctccc aagggcaggt tcttacgcgt tactcacccg tccgccactg gaaacaccac
   139861 ttcccgtccg acttgcatgt gttaagcatg ccgccagcgt tcatcctgag ccaggatcga
   139921 actctccatg agattcatag ttgcattact tatagcttcc ttgttcgtag acaaagctga
   139981 ttcggaattg tctttcattc caaggcataa cttgtatcca tgcgcttcat attcgcctgg
   140041 agttcgctcc cagaaatata gccatcccta ccccctcacg tcaatcccac gagcctctta
   140101 tccattctta ttcgatcacg gcgggggggc aagtcaaaat agaaaaaccc acaactcata
   140161 ttgggtttag ggataatcag gctcgaactg atgacttcca ccacgtcaag gtgacactct
   140221 accgctgagt tatatccctt ccctgccccc accaagaaat agaactgact aatcctaagg
   140281 caaagggtcg agaaactcaa cgccactatt cttgaacaac ttggaaccgg gccttccttt
   140341 cgcactatta cggatacgaa atgaatggaa tgggaaaaat tggattcaat tgtcaactgc
   140401 tcctagaaat aggattgact acggattcga accatagcac atgctttcat aaaaccgtac
   140461 gattctcccg atctaaatca agcaggtttt acatgaagaa gttctattcg atacgggtag
   140521 gagaagcggt attcttaaaa aaatagcgaa atcagaacca agtcaagatg atacggatca
   140581 accccttctt cttgcgccaa agatcttacc atttccgaag gaaccggagt tccatccctt
   140641 ttcgatttcc attcaagagt tcttatgtct ttccacgccc ctttaagacc ccgaaaaatt
   140701 gacaaaacga ttaactactt catttatgaa tttcatagta atagaaatac atgtctaccg
   140761 aaacagaatt ttgaacttgc tatcctcttg cctagcaggc aaagatttgc ctccgtggaa
   140821 aagatgattc attcgcatga agatgaaagt ccaactacat tgcattgcca gaatgcatgt
   140881 tgtatatttg aaagaggttg acctccttgc ttctctcatg gtacaatcct cttcccgccg
   140941 agcccccttt ctcctcggtc cacagagaca aaatgtagga ctggtgccaa cagttaatca
   141001 cggaagaaag gactcactga gccgggataa ctaactaata ctaatctaat actaatagaa
   141061 tcaaaatact aatagaatag aaaagaactg tcttttctgt atacttatgt atactttccc
   141121 cggttccgtt gctaccgcgg gctttacgca atcgatcgga tcatatagat atcccttcaa
   141181 cacaacatag gtcgtcgaaa ggatctcgga gacccaccaa agcacgaaag ccaggatctt
   141241 tcagaaaatg gattcccatt cgaagagtgc ataaccgcat ggataagctc acactaaccc
   141301 gtcaatttgg gatccaattc gggattttcc ttgggaggta tcgggaagga attggaatgg
   141361 aataatatcg attcatatag atacagaaga aacggttctc tatggattca aatgctgtac
   141421 ctatgggata gggatagaga aagaggaaaa aaccgaagat ttcacatagt acttttgatc
   141481 gaaaaagaaa tccgatttat ttcgtaccct tcgctcaatg agaaaatgga tcagattcga
   141541 taggatcaaa cctatgggac ttaaggaatg atggaaggga ataaaataaa aaaaagaaat
   141601 aaaaaaagaa aagagaggga aaaaaaataa taaagaaata agtaaataaa aataaagtag
   141661 aagaacccag attcaaaatg aacaaattca aacttgaaaa ggatctttct gattctcgaa
   141721 gaatgagggg caaagggatt gatcgagaaa gatctcttgt tcttattata agatcgtgtg
   141781 attggatccg cagatgtttg ttaaaaagag aataatcttc tcctttgaga ataatcaaaa
   141841 aaggaaagtg ttcaattgga acatgaaaac gtgactgaat tggtcctagt tactcttcgg
   141901 gacggagtgg aagaagggag gagattatcg aacgaggaaa aggacccgat gacttcgaaa
   141961 gaattgaacg aggagccgta tgaggcgaaa atctcatgta cggttctgta gagtggcagt
   142021 aagggtgact tatctgtcaa cttttccact atcaccccca aaaaaccaaa ctctgcctta
   142081 cgtaaagttg ccagagtacg attaacctct gggtttgaaa tcactgctta tatacctggt
   142141 attggccata attcacaaga acattctgta gtcttagtaa gaggggggag ggttaaagat
   142201 ttacccggtg tgagatatca cattgttcga ggaaccctag atgctgtcgg agtaaaggat
   142261 cgtcaacaag ggcgttctag tgcgttgtag attcttatcc aagacttgta tcatttgatg
   142321 atgccatgtg aatcgctaga aacatgtgaa gtgtatggct aacccaataa cgaaagtttc
   142381 gtaaggggac tggagcaggc taccgtgaga caaaagatct tctttctaaa gagattcgat
   142441 tcggaactat tatatgtcca aggtccaata ttgaaataat ttcagaagtt ttccctgact
   142501 ttgtccgtgt caacaaacaa ttcgaaatgt ctcgactttt ttagaacagg tccgggtcaa
   142561 atagcaatga ttcgaagcac ttctttttac actatttaca ctatttcgga aacccaagga
   142621 ctcaatcgta tggatatgta aaatacagga tttccaatcc tagcaggaaa gggggggaaa
   142681 cggatactca atttaaagtg agtaaacaga attccatatg tatctatgag atcgagtatg
   142741 gaattctgtg gaaagccgta ttcgatgaaa gtcgtatgta cggcttggag ggagatcttt
   142801 catatctttc gagatccacc ctacaatatg gggtcaaaaa gccaaaataa atgattttag
   142861 cccttataaa aagaaaactg attcttgaac ccctttcgcg ctcatgtcac gtcgaggtac
   142921 tacagaagaa aaaactgcaa aatccgatcc aatttatcgt aatcgattag ttaacatgtt
   142981 ggttaaccgt attctgaaac acggaaaaaa atcattggct tatcaaatta tctatcgagc
   143041 cttgaaaaag attcaacaaa agacagaaaa aaatccacta tccgttttac gtcaagcaat
   143101 acgtggagta actcccgata tagcagtaaa agcaagacgt gtaggcggat cgactcatca
   143161 agttcccatt gaaataggat ccgcacaagg aaaagcactt gccgttcgtt ggttattagg
   143221 ggcatcccga aaacgtccgg gtcgaaatat gactttcaaa ttaagttccg aattagtgga
   143281 tgctgccaaa gggagtggcg atgccatacg caaaaaggaa gagactcata gaatggcaga
   143341 ggcaaataga gcttttgcac attttcgtta atccatgaac agggtctata tagacacata
   143401 gatccatgga tccatacatc tcgatcggaa aagaatcaat agaaaaaaga aaaagaaaga
   143461 atcggaattg atcgatatat ttctcgaaac aaacgaaaag gaaacgaaag atgaaacaga
   143521 aatcatggat caactaagcc ctctcgggga cttgcttaag aataagaaag aggaatctca
   143581 tgtaaatacc atggaataag gtttgatcct attcatggag attccgtaaa tattccattc
   143641 caaaaataga aagttcgaaa caattgggat ttttttggag attggatgca gttactaatt
   143701 catgatctgg catgtacaga atgaaaactt cattctcgat tctacgagaa tttttatgaa
   143761 agcctttcat tttcttctct tcgatggaag ttttattttc ccagaatgta tcctaatttt
   143821 tggcctaatt attcttctga tgatcgattc aacctctgat caaaaagata taccttggtt
   143881 ctatttcatc tcttcaacaa gtttagtaat gagcataacg gccctattgt tccgatggag
   143941 agaagaacct atgattagct tttcgggaaa tttccaaacg aacaatttca acgaaatctt
   144001 tcaatttctt attttactat gttcaactct atgtattcct ctatccgtgg agtacattga
   144061 atgtacagaa atggctataa cggagtttct gttattcata ttaacagcta ctctaggagg
   144121 aatgttttta tgcggtgcta acgatttaat aactatcttt gtagctccag aatgtttcag
   144181 tttatgctcc tacctattat ctggatatac caagaaagac gtacggtcta atgaggctac
   144241 tatgaaatat ttactcatgg gtggggcaag ctcttctatt ctggttcatg gtttctcttg
   144301 gctatatggt tcatccgggg gagagatcga gcttcaagaa atagtgaatg gtcttatcaa
   144361 tacacaaatg tataactccc caggaatttc aattgcgctt atattcatca ctgtaggaat
   144421 tgggttcaag ctttccccag ccccttctca tcaatggact cctgacgtat acgaaggagt
   144481 gcggttcgtt cgaaaaattc ctacctctct atatatctct gagatgtttg gatttttcaa
   144541 aacttcatgg acatgcagaa gagaaatgct atccccactc ggaccaagac ataactttat
   144601 acttgttcaa ataacaatta aggtgaagca gggtcaggaa caacaaatct ctttatgata
   144661 aacagatcca ttttgcaagt tcgttattac gggtagttcc tacaaaggat cggactaatg
   144721 acgtatacaa tacttgaatt ctcgatgtag atgctacaga gttggttctc atccttcaga
   144781 gactacgagt gtaataggag catccgtcga caaaaggatc accctaagat gatcatctca
   144841 tggctattga gaacgaatca aatcagatgg ttctatttct caatctttct gacttgctcc
   144901 tacggaacca aggtcgaaaa gattgagaaa aatcagtcat tcacaaccac tgatgaagga
   144961 ttcctcgaaa agttaaggat tagtaatcct ttttcgaaat cgaatggatt cgatcttata
   145021 catacgcgag gaaggtaatc aaaaaagaaa gaagatgagt tcttctttac ttttatcact
   145081 taggagccgt gcgagatgaa agtctcatgc acggttttga atgagagaaa gaagtgagga
   145141 atcctctttt cgactctgac tctcccactc cagtcgttgc ttttctttct gttacttcga
   145201 aagtagctgc ttcagcttca gccactcgaa ttttcgatat tcctttttat ttctcatcaa
   145261 acgaatggca tcttcttctg gaaatcctag ctattcttag catgatattg gggaatctca
   145321 ttgctattac tcaaacaagt atgaaacgta tgcttgcata ttcgtccata ggtcaaatcg
   145381 gatatgtaat tattggaata attgttggag actcaaatgg tggatatgcg agcatgataa
   145441 cttatatgct gttctatatc tccatgaatc taggaacttt tgcttgcatt gtatcatttg
   145501 gtctacgtac cggaactgat aacattcgag attatgcggg attatacaca aaagatcctt
   145561 ttttggctct ctctttagct ctatgtctct tatccctagg aggtcttcct ccactagcag
   145621 gttttttcgg aaaactctat ttattctggt gtggatggca ggcaggccta tatttcttgg
   145681 tttcaatagg actccttacg agcgttgttt ctatctacta ttatctaaaa ataatcaagt
   145741 tattaatgac tggacgaaac caagaaataa cccctcacgt gcgaaattat agaagatccc
   145801 ctttaagatc aaacaattcc atcgaattga gtatgattgt atgtgtgata gcatctacta
   145861 taccaggaat atcaatgaac ccgattattg caattgctca ggataccctt ttttagcttc
   145921 tagttagctt ctagaatcga tttcttagtt caagatccct cttactaact ggaatcaaag
   145981 aattagtaga tctgttccgc ccaaaatggg aatgggctag ggttatgaac ttataatcta
   146041 taatctgatg atcgagtcga ttccatgatt ataagttcat tccataccgg accagaccgg
   146101 aataggattc tcattatgag aaggggtcat tcgagcgtat ctaaatagat actatgtttc
   146161 catatggatc cctacgtcgt tacattccat ttaggattag gaataggcgt aatcggacct
   146221 gctttttcca tatctctcgt tatttgggac cttattcacc tctttgggct tctattgaat
   146281 cgagaaatcg gtttgattgt ccatcttttt gatataatat taatatagat aatatataag
   146341 gcatcctccg gataattcaa atcgaagcaa ttggatgtcc gattggggcc tatatgacat
   146401 gaccgatcaa tagaaatact ccaacactcc acctttgtca tatattccat acatcacact
   146461 agatagatat catcttcatg gaatacgatt cactttcaag atgccttggt ggtgaaatgg
   146521 tagacacgcg agactcaaaa tctcgtgcta aagagcgtgg aggttcgagt cctcttcaag
   146581 gcataatatt gagaatgctc attgaatgag caattcaata agagatctcg gatcgaatcg
   146641 gtattgatat accgattcga tccgagatct tggaattgga ataagttcgg cagcggatcg
   146701 cgaaatcttg gggatcttct ctatctaatg aatggggagt ccgctttgaa atcgtccgcc
   146761 ctgcacccac cccccgagta tatgcttcaa caggaatgac acaagggtag attgatacaa
   146821 tataaacctc tggtaaaatg cccgcctgta acccagcaga taaagtacat tacatagtcc
   146881 gtttttagta atagctctgg tggttcgctg ttcaagaatt cttgtttaag cagttcatac
   146941 catccataca tagtgttttg atctaagatt tcaattcttc tatgtttcag cagtagcata
   147001 ttgttccatg gagctaaggt ccaaaatatg gaagaaactg gtgtttccac gactctacca
   147061 cccagtcaat tatgttccac ttaatcccta tttcatggcc gcatatcttt ccggctaagt
   147121 aatgggaaac ctttctcctg ttacatgaat ccaattttca tttcatccgg gaaaagccat
   147181 ctttttctca acaatgtctt tgtcatttga tccaatagcg ttccgttaga taggaacaga
   147241 tttgataaat actgataact ctcggatgga gtattagaac ggaaaaatcc attagataat
   147301 gaactattgg ttctaagcca tctctggcga tgaatcaaca attcgaagtg cttttcttgc
   147361 gtattcttga taaaccagcg tttagatata gatgtaggag gatctgtttc ggaagtaaga
   147421 agcccctttg acatctcttc atctgcaaag aattctcgat gtgaaaacac agagacaagg
   147481 ggctgatctt tgaataggaa aaagagtgga tccgcagggt cccaaatgaa ttggcttatt
   147541 cgaaaaaagc cttgttcttt ggaagatcta tctcgtgtct ggtactgcat ggttctactc
   147601 tgcaagaact ccgaatcatt ctcttgaagc tcatcctttt catcataaat gatccgcttg
   147661 ccccgaaatg accccgcccg atagggaaat cccaatgaat tgggcctttc gatacaatca
   147721 aatagaaagc cccaggggcg ccatattcta ggagcccaga ctatgtgatt gaataaatcc
   147781 tcctctatct gttgcgggtc gaggactcct tctccttccc cttcttcaaa ctccgattcg
   147841 tatttttcat agagaaatct ctgatcaacg atagaacaag atccattttg catcatatct
   147901 aagggattcc ttggttcggg ccgaagaagc aatgtcactc gatcattatc aaaccgactg
   147961 caatcttttt ctgtccgtga ggatcccacc agagcgcctt ctacttctaa taggccatga
   148021 actagatcag aatcattctc aacgagtcca gaagaagtga tcccgttttt ttcatcgggt
   148081 ccgggtatag accaaaggtc ttgagcgacc gatccggcag aacaactcaa aagataaaga
   148141 agtatcgtta atttcttcat gctcgttcca agttcgaagt accatttgta caaataagaa
   148201 tccccttcgt tacatgattt cttcttcata tagatagata gaggatctat ggggcaatta
   148261 cttagaagta cattttgtgc aacagccctt cctatctgat agaaaaggat cccatgatcc
   148321 tgaaccgatc ttacctggga tcgcaaatcc caagtttgtc tatgaagagc ggatcgaatt
   148381 gtattagtgt ctataattga tttcttctgt gtaatactaa tcgatagggc ctcattggta
   148441 agtgctacaa gatctcgtgc attggaaccc atggttatgg acccgaatcc attagtatgg
   148501 aacattttct tttccaagtg aaatccccta gtatatgaaa gagtgcaaaa gtgctttcgt
   148561 tgttgtggaa taagaagcct tcgtatctta atgcatgtat ttaatttatt cggggctatt
   148621 agagcgggat ccactttttg gggaatatga gtcgaagcaa taacaagaat atttctagtg
   148681 gaacatcttt cacaatccct ggagagatag ttcactaata gaccgaggga taagtcattc
   148741 gactcattca catccagatc atgaatgttt ggaatccata ttatgcaagg agacattgct
   148801 tttgctaatt cgaattgaag ggtgatataa aatcggccta tttccgacat catatcgata
   148861 gttagcgcat tcatcatagt tagaagctcc agctccgtat caaggtcacg atcgatatcg
   148921 tcactagcat caatatcgtc actatcatca atatcgatat catcaataag aaaaccttta
   148981 ggcttggtat ccaggaactt gttcagaaat actgtaatga aaggaacata ggagtttgtc
   149041 gctaggtatt tgaccaaatg ggagcgcccg gttcctatag aacctatcac taaaataccc
   149101 ctagaggggg atagggctag gcggagcgaa aagggttttc catgagatgg gaaatgaaaa
   149161 ctattagccc cacacgaagt ttgtgaataa gtgattgtct gataatgagc aaggaatatc
   149221 cgtctttctg ctaaacaggg tgaattgaac tcataattca ttaaatgctt tttatgaatg
   149281 tcaactaagt atcgtaagta aattgttccc ggctgttcaa tcatttgata accagagtca
   149341 ttctttgata aatgatcact atgagtcaga ctcaatagaa tttgatcaat ccttttttct
   149401 gtcgttaagg tggagaactg aaccaagaat tctctttctt tatcatcaat cgaatcaccg
   149461 ttcgcgaccc aggattctat tttatcatca atccaatcac cgttcacctt ttttcttttt
   149521 cttatcaatg aatggatctc tttacttgta tgacttagat gtctcgtatt tctcgaaaaa
   149581 gtgattcgat tgatgggatt tggtatgaga cttatgagat cgatgatatc gatgagattg
   149641 atattcaaat ctttcgtctt agaacgtatt gatttaaccc catcagcggg accaccaccc
   149701 catagcatgt tgccgccaaa agcagaaccc cgtatttctt ctagagaatc tcctaattgt
   149761 tccagagcaa ctagaaaaag attctttaac cagaaagaat tccgttcaga tgtgggatac
   149821 ctatccagaa gttttcgcaa ctcaatcatg tatgatggaa tcatcaaaga tttgaccttt
   149881 tcgaactctg tctgtaactc accataggct cgggaaacaa agagaagatg tgtacgaacg
   149941 agatatccag caacaagaag aaggaaaagg attgaataga ggaactcccg aacatttggc
   150001 gatctcagat gtgtcgatat caatggtgac tcattatttc gatgaatcat ttcttcggac
   150061 agaagaagat tatgtaaaca cttactcgaa atctcactta tcagattcca ttgtggaaga
   150121 cacaattttt tctgaagaat tcgccatgat atatctgatc catgcataat atcatgaaaa
   150181 atggatacaa atttttgact gctacttagt accggcaata ggtctgaaaa agtatctaaa
   150241 aatatcaaat ttagatattt gtaccctgtc gaagtaagga accatggcat atatgtttgg
   150301 aatcgattcc attttgagag agttgaaaaa gcactgtctc gttgaaaggt tctatacatc
   150361 tgccctttct caacgcattt ctttagacaa agactccgtt ttttcctctt ttcggatggt
   150421 aaatatttct cagaacatgg agtgtgaatc aaacccatgt ttgaattgaa attgagatac
   150481 tgaggcaagt tcttctcttc tgaatcagat agattcatat ctgaaagagg ttgacaataa
   150541 gttctttcaa aattgactat ttgtccctct gttagaggtg ttccagaaat ggctgcgatc
   150601 gagtaaatag ctctacgaac taatagatcg gatcgaattg gaaaatggaa agatttgtac
   150661 aagttatacc tttcgtcacc actttgtgga aaatcgttag gtatgaatat gttagatacc
   150721 tgtgactcga ttggtgaaat agtatctctc tccaaaaaag catgtttttt tttaccgccg
   150781 cacaaagaaa atattttgtt gcgaatgaac aagatatgga ggaattgtcc atacgtaaaa
   150841 tcataatttt tgatacgggc cttttccaca taaaagggga atcttttgtt acaatagaag
   150901 cggaagcgtt gtggattatt caagaatcga agtcgatttg ctttataaaa agaagatatc
   150961 aatgaacttc tatgaaatgg tttcacagga ttcagccaat tgtcttgatc gtcggatatc
   151021 attgagaaat agaaatccgt gttatcaaaa gatttcctgc gattatttct agtatggaat
   151081 gagtcaatca tccactttgg tatcttattg aacaaaaatg gtgatattat ccctccattg
   151141 atcaagaatt tcgatttttg ggaagtatta tgatcatcca ataagaaggg tttcaatttt
   151201 ttcaaatgaa cgatttgaag acctattgat tctaacaact gattgcagag ttgatcattc
   151261 ggacctttca attcatagat gtggatctca gacctatgaa tggggatatt cccgaaactc
   151321 acaaagaaaa aaggaagtga gttagacaaa aagaaaagca acttggacaa aaagagaagg
   151381 aacttggaca aaaagaaacg aagtgactta gacaaatctt ttttgtcgat aacctcagac
   151441 caatcaatcg aatattgatt aatacgtaat cgatcgaaca ctacttgaaa atggctcttc
   151501 tgctcagaaa cggaatgttc caaatgctcc tggaaattct tgctcccatt ggaccatttg
   151561 tatctatatg cattaggatc ccgattcatg aatctctcgg ttcgagaaat caaaataaga
   151621 ggatcgaacc atttcttctg actctttttc aaattcgata aatgttggtt gatcgtatat
   151681 ttcattatag ttctatgatt cagagtatca tttcctattt gatccctttg aattccatat
   151741 tcgaagttgc gatcggatct attcattaaa aagaatcgat tcaatacatt tcttatgtac
   151801 ccataggtgc tatattggat ttgaatccga tttcggatca atctatattg attgactgcc
   151861 tccattatgt tgttgctagc aaataccact atttttggtt ttggatcttc caaatcattc
   151921 ccgcaggaga tccggaccca tttttttctg atccttcgat aaaaagattc attctcttca
   151981 taaaaaatag gaggtagaac caataaagat ttctttttcg attcatccct ggagttgaat
   152041 acctcattca agaatagttt ttgatccaat ccgtaggaat caatagaaaa ggaaaatccc
   152101 ttatgataca ccagatccgg ctcggttatt gatagagtga atagatctgc catttcttga
   152161 aatctctctt ctgattcaaa atcgtggtgt aacgtgtatt cccccctgtt ccggtcatgg
   152221 aatagatgaa ataaatgatt tttgtttaag aatgaaatct tattggaact ttccatatcc
   152281 agttcatcct tcggaaccat atcacatccc ggatctgatg aaataggatg aattgagacg
   152341 gtattttgta aatacgtaat tatcttgaat atattaacta tttctttatt ttccgatcgc
   152401 ctggaaggga caaaagaaac atcttgttct ttcttcaaca atttctgatc tctagtggac
   152461 ctctcagtag gattcgaacc cagatgaagt tctgaccatc tgtcagagaa aaaagaacga
   152521 atggatcttg taggattccc aagaaattct tcgatttctt ccggaagcag atgcttattc
   152581 atctgccttt cacgttccgt gaatagccgg gacattgagg aatatccaga aaggcattta
   152641 gggaatcggt ctgattctat ctctgttcgt tccgtttgaa gaaaggaagg atcccaaaga
   152701 atcgatcttt cttttagttg ttgaatctct ctttgattga tcaatgtgtg atattccgaa
   152761 tcctcattac taaatgaatc gaaatgatct ctggattgat cagaagatcc tttcaattgg
   152821 ctagaatccg ttacttgaac gaaactagat cttgtggaat catattgaat atttgacgat
   152881 acattccgta ccttgctaaa aaatcgatcc ttgtttacca accacacatt gtctaagcaa
   152941 atccaattct ctctcgatat cttcctcaaa aaatccgatt cgtgcggatt cttcccccaa
   153001 ctaacgaaga gatcttggcg gaattgccac atatgaaatt gagcacaatt ttgcaaagaa
   153061 atagcccact tgtttctcga gaagagatgg gcaaaacgct caatatcatt tgattgaata
   153121 gctgacccag ctccttgttg tttgaagaaa ccctccactt caattggtat tttttcacga
   153181 aaagcaaaca tgagataaca aatcgagtct ttcactaaga tttcgaatag ctgtcccgaa
   153241 ttcaagttga ttctgtttcg cctcttactc ggagaaagac gatcaaacaa ttcccaacca
   153301 tggtccttgc ggatcggatc atccatataa tatacaaaag gaaactccag atatttgata
   153361 tctttctctt tgaatgagat ctcaattcca gcgacggttt cattagatat cttacaacca
   153421 gaatccctct tttttccgag ccagttcctc caccaccgcg aaccccagtt agattcaggc
   153481 atgatacact ttttagttat tgggagaacc caagtactct ctttcggatc caggaaaaag
   153541 ctctctgaga tcttttttcc ttttggaaga tccaggagcg aaacaatcaa cctattgata
   153601 ttggaagacc caaaagattc ttccaatgta tcatttctgg gtccaatgga attcataggt
   153661 ataggaagaa gccccgtcaa atagagattt tttcttgcga ccatatttcg attgttaata
   153721 cgatatataa ggatcgctac tacaaatagt actacaccct tgatcgtgaa atatcgattg
   153781 cttgttgaac cctgtgaatt gcgtgaaagt aggatactca aaattcgtgg gtccaagagt
   153841 tttataaaac gttcttggtg gaaaaaaatg tgaatgaaag atcccactga attgaattgg
   153901 gtccatgaat ctaagaaata gtgagaattc ttgacctctc tcaatatctc tctcaattcg
   153961 aaaatccagg atttgaattg atgtcctttc attgattcct cctaaattgc attgatttat
   154021 cctaaagatt tcatttcaat tggaatttgg ttattcacca tgtacgagga tccccactaa
   154081 gcatccatgg ctgaatggtt aaagcgccca actcataatt ggcgaattcg taggttcaat
   154141 tcctactgga tgcacgccaa tgggaccctc caataagtct attggaattg gctctgtatc
   154201 aatggaatct catcatctat acataacgaa ttggtgtggt atattcatat cataacatat
   154261 gaacagtaag aactagcatt cttattgaga ctcgaactca tagggaagaa aatagattta
   154321 tggatggaat caaatatgca gtatttacag acaaaagtat tcggttattg gggaaaaatc
   154381 aatatacttc taatgtcgaa tcaggatcaa ctaggacaga aataaagcat tgggtcgaac
   154441 tcttctttgg tgtcaaggta atagctatga atagtcatca actcccccga aagggtagaa
   154501 gaatgggacc cattatggga catacaatgc attacagacg tatgatcatt acgcttcaac
   154561 cgggttattc tattccacct cttagaaaga aaagaactta aatcaaaata cttaagagca
   154621 tggcgataca tttatacaaa acttctaccc cgagcacacg caatggagcc gtagacagtc
   154681 aagtgaaatc caatccacga aataatttga tctatggaca gcatcgttgt ggtaaaggtc
   154741 gtaatgccag aggaatcatt accgcagggc atagaggggg aggtcataag cgtctatacc
   154801 gtaaaatcga ttttagacgg aatgaaaaag acatatatgg tagaatcgta accatagaat
   154861 acgaccctaa tcgaaatgca tacatttgtc tcatacacta tggggatggt gagaagagat
   154921 atattttaca tcccagaggg gctataattg gagataccat tgtttctggt acagaagttc
   154981 ctataaaaat gggaaatgcc ctacctttga gtgcggtttg aactattgat ttacgtaatt
   155041 ggaagtaacc aattaggttt acgacgaaac ctagaaatcg atcactgatc caattcgagt
   155101 acctctacag gatagacctc aacagaaaac tgaagagtaa cggcagcaag tgattgagtt
   155161 cagtagttcc tcatataaaa ttattgactc tagagatata gtaatatgga gaagacaaaa
   155221 ttgtttcaag cgccgacaga accagaagcg ccccttgttt caaagagagg aagacgggtt
   155281 attcacattt gatttgatgg tcagaggcga attgaaagct aagcagtggt aattctaaag
   155341 atttcccggg ggaaaaatag agacgtctcc tacgttaccc ataatatgtg gaagtatcga
   155401 cgtaatttca tagagtcatt cggtctgaat gctacatgaa gaacataagc cagatgacgg
   155461 aacaggaaga cctaggatgt agaagatcag aacatgagtg attcggcaga tttggattct
   155521 atatatccac tcatgtggta cttcattata tgatatatat aagatccatc tgtatagata
   155581 tcatcatcta catccagaaa gccgtatgct ttggaagaag cttgtacagt ttgggaaggg
   155641 gttttgattg atcaaaaaga cgaatctact tcaaccgata tgcccttagg cacagccata
   155701 cataacatag aaatcacact tggaaagggt ggacaattag ctagagctgc gggtgctgta
   155761 gcgaaactga ttgcaaaaga gggtaaatcg gccgcattaa aattaccctc tggggaggtc
   155821 cgtttgatat ccaaaaactg ctcagcaaca gtcggacaag tagggaatgt tggggtgaac
   155881 cagaaaagtt tgggtagagc cggatcgaaa tgttggctag gtaagcgtcc tgtagtaaga
   155941 ggagtagtta tgaaccctgt agaccacccc catgggggtg gtgaaggaag ggctccaatt
   156001 ggtagaaaaa gacccgcaac cccttggggt tatcctgcac ttggaagaag aagtagaaaa
   156061 aggaataaat atagtgataa tttgattctt cgccgccgta gtaaatagga gagaaaatcc
   156121 aaattatttt tacaatttac aaaagaaaaa aataggagtt aattcactgt gacacgttca
   156181 ctaaaaaaaa acccttttgt agcgaatcat ttattaagaa aaatcgagaa acttaataca
   156241 aaagcggaaa aagaaataat aataacctgg tcccgggcat ctaccattat acccacaatg
   156301 gttggccata ctatcgctat acataatgga aaggaacatt tgcctattta tataacagat
   156361 cgtatggtag gacataaatt gggggaattt gcgccgacta taaatttccg tggacatgca
   156421 aaaaatgata atagatcccg tcgttaataa agtgaatata gattcattgg taagaggtga
   156481 accttatgat aaagaagaga aagaagaacc tatctacaga agtatacgct ttaggtcaac
   156541 atatatgtat gtctgctcac aaagcccgaa ggggaatcga tcagattcgt aggcgttctt
   156601 acgaggaaag ccttatgata ctagaactga tgccttatcg agcgtgttat cccattttta
   156661 aattggttta ttctgcagca gcaaatgcta gtcacaatat gagtttgaac gaagcaaatt
   156721 tagtcattag taaagccgaa gtaaacgagg gtactgctgt gaaaagatta aaacctcgag
   156781 ctcgagggcg cagttatctg ataaaaagac cgacttgtca tataactatt gttttgaaag
   156841 atatatcctt
//
