# Supplementary material for: Plastome comparative genomics in maples resolves the infrageneric backbone relationships
Source: PeerJ. 2020 Jul 13;8:e9483. doi: 10.7717/peerj.9483 (PMC7365138; doi:10.7717/peerj.9483)
Supplement: Data S2 [file peerj-08-9483-s008.zip › Acer_elegantulum_M318_CP.gb]

LOCUS       Acer_elegantulum_M318_CP      156834 bp    DNA     circular UNA 29-APR-2020
DEFINITION  .
ACCESSION   urn.local...cb-bg6jgjo
VERSION     urn.local...cb-bg6jgjo
KEYWORDS    .
SOURCE      
  ORGANISM  .
FEATURES             Location/Qualifiers
     misc_feature    1..85203
                     /standard_name="LSC"
     repeat_region   85204..111957
                     /rpt_type="inverted"
                     /standard_name="repeat region"
     misc_feature    111958..130080
                     /standard_name="SSC"
     repeat_region   130081..156834
                     /note="repeat_hit position 112099 - 85343, match 100.%,
                     length 26757"
                     /rpt_type="inverted"
                     /standard_name="repeat region"
ORIGIN      
        1 aaagatatat ccttttggtt attggttatg ggcgaacgac gggaattgaa cccgcgcatg
       61 gtggattcac aatccactgc cttgatccac ttggctacat ccgccccccc actagctaca
      121 aaattacaaa ataaaaagat tccaatttct accattaatc atcttttttt atcttacctt
      181 aattatgaag atacaaatga agagacaaga ggcataaatt tccaaacttt tttatattat
      241 atagaaaatt gactcaaaat aataaactgt aaagtcataa taactaaaat aactaaaaaa
      301 taactaaaga ctaattttat tattagcacg tagtaataat atgatactaa ataaaaaggc
      361 ataaaaaagc tttgtgtttt gttgaagtca aaaaaggaca aaaataacaa attgaaaaaa
      421 aaacctaata aataacggag caataccgat ttattggaag aggatcggca ttgctccgtt
      481 attttcaaaa acgtgtatac acgaagatcg aaatcttatc catttgtaga aggagcttca
      541 atagcagcta ggtctagagg gaaattatga gcattacgtt catgcataac ttccatacca
      601 aggttagcgc ggttaataat atcagcccag gtattaatta cacgaccttg actatcaact
      661 acagattggt taaaattgaa accgtttagg ttgaaagcca tagtgctaat acctaaagca
      721 gtgaaccaga tacctactac aggccaagcg gctaagaaga agtgtaaaga acgagagttg
      781 ttgaaactcg catattgaaa gatcaatcgg ccaaaataac catgagcagc tacaatatta
      841 taagtttctt cctcttgacc gaatctgtaa ccttcattag cagattcatt ttctgtggtt
      901 tccctgatca aactagaagt taccaaggaa ccatgcatag cactgaatag ggagccgccg
      961 aatacaccag ctacgcctaa catgtgaaat gggtgcataa ggatgttgtg ctcagcctgg
     1021 aatacaatca tgaagttgaa agtaccagag attcctagag gcataccatc agaaaaactt
     1081 ccttgaccaa ttgggtaaat caagaaaaca gcagtagcag ctgcaacagg agctgaatac
     1141 gcaacagcaa tccaagggcg catacccaga cggaaactaa gttcccactc gcgacccatg
     1201 taacaagcta caccaagtaa gaagtgtaga acaattagct cataaggacc gccattgtat
     1261 aaccattcat caacagatgc cgcttcccat atcgggtaaa agtgcaaacc tatagctgca
     1321 gaagtaggaa taatggcacc agaaataata ttgtttccat aaagtagaga tccagaaaca
     1381 ggttcacgaa taccatcaat atccactgga ggagcagcaa tgaaggcgat aataaataca
     1441 gaagttgcgg tcaataaggt agggatcatc aaaacaccaa accatccaat gtaaagacgg
     1501 ttttcggtgc tggttatcca gttacagaag cgaccccata ggcgttcgct ttcgcgtctc
     1561 tctaaaattg cagtcatggt aaaatcttgg tttatttaat catcagggac tcccaagcac
     1621 acaaactttc tagaactaga taattgggag cttgttattc aacagtataa catgacttat
     1681 agccccgtgt caaccaatag caacatcgat atctctgatc ttatctatct atctatctag
     1741 aaattcagaa gcatttttta tttttttata ttttatagat atattttttt gatatgataa
     1801 tcaaaatggg ttgcccggga ctcgaacccg gaactagtcg gatggagtag aaaaattcct
     1861 tgtgaaattg atataggtaa aaaagtctct ccccaagccg tgcctgcatt tttcattgca
     1921 cacagctttc cctatgtata acatcgaaga ctccctaaaa aacgctaaaa aagtgaaata
     1981 cccagttgat caacctttat tagtcttatt gcataaacat ttaatagaaa ttaatgaatt
     2041 tttttgttat ctattcatca gttaggaaca atttcgaatt tatcatgatt aacaaaatcg
     2101 ttaatacaaa taatatccaa ataccaaacc cgccccctat ataacctccg cgaagtaaac
     2161 aaagctcttg gaaagattaa agaaagaacg tgctcttcct ccgtaaagaa ttcttccaag
     2221 aattccgagc ctaatctttt caaaaaaacg cgcacagtac ttttgtgttt acgaaccaaa
     2281 cttttaacac aagaaacccg aagtatatat tttattctat acaaactctt tttttttgaa
     2341 gatccgctgt gataatgaga aagctttctg catatacgca taaaccggtc gataatataa
     2401 gaatctgagg aatcggccca ggtcggctta ctaatcggat gccctaatga gttacaaaaa
     2461 cgcgccatag tcaatgatcc aatcagagga ataattggaa cggttgtctc gaactgcttc
     2521 atagcattat cgattagaaa tgcattttct agcatttgac tccgcaccac caaagtattt
     2581 agtcgccccc tggaaagata gcccagaaag ttgatataat ctttgtataa gtggtttata
     2641 tgaatccttc cgggttgaga ccacacgtga aaatgccatt gccataaatt gacaaggtaa
     2701 tatttccatt tattcatcag aagaggcata tcttttgaag ccagaacgga ttttccttga
     2761 tatctaacat aatgcatgat aggatgcttg aacagccata agttgtcctg aaaatcatta
     2821 acaaagactt ggacaagatc ttctactttt ccataaaaag aaattcgctc aaaaaggagt
     2881 cctgaagatg ttgatcgtaa atgagaagat tggttacgga gaaaaaagaa gattgattca
     2941 tattcatata catgagaatt atataggaac aagaaaaatc ttggattgct tgttgaaaaa
     3001 atggaatttg atttctttgg agtaataaga ctattccart taaaatactc atgaagaaag
     3061 aatcgcaata aatgtaaaga ggaggcatct tttacccaat agcgaaaggc tcgaaccaag
     3121 atttccgggc gaatggggta gggtattagt acatctaaga catagtgtaa atgtgagaaa
     3181 ttgttctcga aaaaaggaaa tattgaatga attgattgga aattatgaga tttcgccatt
     3241 tctttttctt tcccttctaa gaaagctact aatcgtaggg aaaatggaat ttccacaatg
     3301 actgaaaatc cctccgatat catttgcgaa taaaattgat tgttgtgtcc aataaattga
     3361 tttggattcg aatccttagc ataaatactc aaatgaatcc gttgatacgt ccgactaatt
     3421 aaacgtttca cactgagtga actagattta ttgtcataac ccccattttc caacggaatc
     3481 gtcgatctat ttaaaccgtg atcatgagca agtgtataaa tatactctcg aaaaagaagt
     3541 gggtatagga agttgtgttg ctgagatcta tctagttcta aatggatttg atattctttc
     3601 atttgaaatt agattgcaac aaaaggtaag gtatttattg gattatcaaa tgatacattg
     3661 ggttatcaaa tgatacatag tgcgatacag tcaaaacaaa gtattgtagt aaagaaaaaa
     3721 atggatacct tggaaacggg taaactcatt accggattct cgattttatc atttttgaat
     3781 tggtttatgt ttgttatagt ataaataggt ggttagaaat cctttatttt tgcaatccaa
     3841 ccgctctttt gattttggaa aacaaaatat ctttatcaat atactgcttc ttctacacat
     3901 tcatctccaa cccataatag ggacaaactc atagttagga ctcattaaaa aaatagctaa
     3961 tcgactcgcg gaaaacccct tccccgcatt aggaactaat atctttttaa cgtttaatta
     4021 gatcggggaa ttattcaaat tcaattcaga agagaagctc gttccttttt atttcccgag
     4081 aattggaacc ataaggctct atccatttat tcactcgacc caactttgaa ttccattttt
     4141 tgttctgcgc caacaactca aaccctattt tgaagccatt gaatcagaat aaagtattct
     4201 ccaaattttc cattgatacg acatgctggt ttttccattc attcctttca ggatcagtcg
     4261 tggtcttaca aactctcccg atggtatgga cgaatccttt gtttcatata aatgtgtaaa
     4321 agatgctagc cgcacttaaa agccgagtac tctaccgttg agttagcaac ccgaataatt
     4381 cgaatgggtg gatacaatcg gaataaaaaa gaaataaaag aaaagaaatg aaattgcaca
     4441 acggaatcaa aatattaaat tagcaagaaa tcgactaaca aaatttagaa tcgattggga
     4501 acataaaaaa aagacttctt gtataacagt gaatccagcg aacccattac tttaattttg
     4561 aattttgaat gaagtaaaga aaaaaaccaa acctctgtta cggagataaa taggtacgga
     4621 gataaatgga tctgtttatc cttatccacg atcgaattat agttgttcga tacgctgttg
     4681 tcaatatgac ggtgaatgtt gaatattaat gttaagaaaa gaatctaaaa aaataaaatg
     4741 gcgaaaacaa aaagaatgaa tttattaatt taattaaaat attaaaataa aaaaaaaatt
     4801 ataaaatgaa ataaataaat aatatagaaa agaaataatt tagaaatgct tttgaaaaaa
     4861 aatcgaaaag aaaaagaaag aacttgcgtt agatttgcac tacatattta ctatacataa
     4921 atacaaatag atacatagct atagctgaaa gaataaaaaa aaaaagaaat ctcgggttga
     4981 cattgattca atcaatcaat ataagtaaaa taaacaagtt gaatcccttg ttttgtgatt
     5041 tgttaataga tttacaacga caaactataa aaagcccggt ttcgattgcg agtaatgtaa
     5101 attttcgatt tctcgaccca attagttcgt tgtattcatt tgatcttttt tatatgcatc
     5161 ttatatcaat aaaattctag caataaaatt gatttttgtt cttctgctta ttttttttgt
     5221 ccttatactt ccagaacatt atactttatg ggagcaatat taaataggga taaaaaatag
     5281 gtatgaatag aacaaaaaag gggggagtag taaagaaaaa gttatacaaa actatatagg
     5341 agtcatccac accctctttt tttattctat atcctcgatg caatttcgtt taattaagat
     5401 gaagttcctt aaaaatccca gccttctttg aaatatcatg aaccgttcct gtaggttgag
     5461 cgcccttgtc aaggaaatct aaaatagcag gaagatttaa atgggtttga ttatttatcg
     5521 gatcataaaa acccactttc cgaagatctc ttccctctct tcgggatcga gcatcgattg
     5581 caacgattcg ataaacagct cattgggata gatgtagatg aacaataccc cccctagaaa
     5641 cgtataagaa gttttctcct cgtacggctc gagaaaaaat gattagaaat tgtgtgattt
     5701 aagtccttct ttttcgaaaa ttcgaaaaaa aagcattcgt actctcataa ctcaagttgg
     5761 ataactttta aatagcccaa aagaaaatct ttagggattt ctttttttga gtggtctcta
     5821 accccttttt tgtttgtctc gtttcgaatc gattttttga ttcttaattc ccattctgat
     5881 ctaattgttg agacaattga aaacggtatt tccttgttcc aggatccttt ttatctttgc
     5941 cttgaatcat tgggtttaga cattacttcg gtgatctttc gttttcaaaa atggcggcaa
     6001 cacacccctt tttgcgattt ttttctatca aagaatcata cgaacaattg attcctgcat
     6061 gatacacttt tcatcgaaag agttttacca attccaacaa attgtcgttt tggatttcaa
     6121 aattgttcga atcagattct ttcaatttat atatcgaaaa tatacttacg aagtttgtta
     6181 caacttattg attggtatta accctagatc cttgcccctg cgaaatgaac aaatactttc
     6241 tactcaagct ccatcatgtc ctatttacac tacaccccaa caaaaaacga gaattctagt
     6301 agaacagaac aaagtatgtc gagccaagag cccattcatt tctagataat ctacaatcta
     6361 aaatggcgga tgaaaaaaaa atccacagcg gatcgtgtcc ttcaagtcgc acgttgcttt
     6421 ctaccacatc gtttcaaacg aagttttacc ataacatttt ttcgagtttt gaaccggtat
     6481 gtaattgatt caattatgga atcatgaata gtcattgctt cggtcaatac ccagtccttt
     6541 ttccttcgat atgaaaggaa tagttagtta atttatgagg aagaagcctc agtaagaatt
     6601 gaatttcacc ctctatttta attttattgt tttcatttta ttgcatgaat gcaatatttc
     6661 tttttatttc taaataaaac aaaaaagaac acgaataaaa ataaaaagaa aataaagtaa
     6721 aaagtaaata tagaggatga agatatatga atggaccccg tctcaattat taattatgat
     6781 taaatacatt tccaattatt aattagagcc aaacatcaaa tacctccagc tcaaagaaaa
     6841 ttaatccata tgaaactcga ttgattatga gatcttacat cgctcacgaa ctcgtatgga
     6901 ccccactccc aattcattct gggggatgat taatcataaa taaaaatagg atcctatttg
     6961 atacgggatg ctagactctt ttgtatagat aaaaagccaa aagggtccag attacgtcat
     7021 tctttactat aattgttctt ttaccctaaa ccggtcttag aaacttaatt ccattgattg
     7081 aattcaaaca gtacacgaat accctcttgt ttagatttca agaaatgaaa taaaaaattg
     7141 gggaggtttt cgcatttcga tttagaatgt atccttgcaa attcacggag gtcgggtatg
     7201 tagggatttt ttaagccact cacttacata tcaaagtgaa agggaggggg agggcccatc
     7261 cgactttttt tgaattcaaa ctcttgtgat ctatgttgcc atcttacttg gatcacaaat
     7321 ggattccatt ttattttcgt attatttgaa ctcgattcaa tttatgaaaa aacatcttat
     7381 tcagagaaga gttttgaaaa ttcgaaacaa gaagtccatt ttatcaaaaa ttagactctt
     7441 aaaaaaatta tactctgaaa gagaggttgc tcaaaaaagt aatttggagt ctgatattcg
     7501 gatatatata agaggtcgct ctgggacgga aggattcgaa cctccgaata gcgggaccaa
     7561 aacccgttgc cttaccgctt ggccacgccc cattttaatt tcttttctat tcgatactaa
     7621 taaacactaa tattggttgt tcgtcaattc ccggccaaat ctctatggaa taaattagat
     7681 tctttttttt aagattttga cacaagtaga tgcagaatta aactccattt attgatcatt
     7741 acatagaatt caattaagat attgtatgaa agtatgattt cttctattct cttgtgagaa
     7801 ttcaaggatt tttgttttga ttggttcggt tcaaagaagt atttttttgt ctaccttact
     7861 ttcttttcgt catttttatc atttttagct tatatcaata acatattttt aactcaatca
     7921 aaatacaatt atctccaaga acaaaatgtt tgttatgctt aataccttta gtttgatcta
     7981 tatctttctt aattctgccc tttattcgag tagtttttta ttcggcaaat tacccgaggc
     8041 gtacgctttt ttgaatccaa ttgtagatgt tatgccagta atacctcttt tcttttttct
     8101 cttagccttt gtttggcaag ctgctgtaag ttttcgataa gatctttaat agtgtccgag
     8161 aaaaattcat gatttattca agctcgagaa aaaaaaaaat tctaacaatt gataagacca
     8221 gatgagtctt ccaatttgaa tgaaccctca agtaaaacag taaaattctt gggcagacac
     8281 gagaaatttc gatttcccca tttcatggtt cttacctttt tttttcactg aaagacccta
     8341 ttagagtccg ccacaatatc gaaatcgaag tcgaattgtg ttaatttcga aaaataaaaa
     8401 ctcttttgta tttctatcaa tttgaaaaac cgtttcattt cttggtgtca aaataggata
     8461 tgtagtataa aaatagagaa tctattctct ttttcccccc caaaaaaaat tggagattgt
     8521 gtaatgctta ctctcaaact ctttgtttac accgtagtta tattctttgt ttctctcttc
     8581 atcttcgggt tcctatctaa tgacccaggg cgtaatcctg gacgtgaaga ctaaaaaata
     8641 agaaattttt ctttacttta ttcttaattc ttataaatgt ttttaggatt tgattttatc
     8701 tattctacat ctttcatttt atctattcta catctttaac tagtcaaata aaaaaaagca
     8761 aaagggttcg ctaaattcga atttgaaaga tacccagtca gcgacggaaa cggaaagaga
     8821 gggattcgaa ccctcggtac gaatagctcg tacaacggat tagcaatccg acgctttaat
     8881 ccactcagcc atctctccta attgaaaaaa aaaaataata attactatgt tacattacac
     8941 aaaagataat gcttgaaaaa aaggcccttc tttactttaa ctttattata tagcttatat
     9001 attttttatt gtattttgta ttgtattata cagatggata caacttttat cagcaattcc
     9061 attttttatt tctataaaat gaaaataaaa aaatgaaaaa tgaaaataaa gaatggcctc
     9121 gaaagagata tctcgaatca aaatagaaaa aaataaagaa tatctcttta caaaattaca
     9181 aaaggctttt ttttattttc acggcctggt ctggtcagta cccagccggg cccttttttt
     9241 gttccaatga accataccgc aaaatcatag aaaaatgatt tagatggaat caaagtgtca
     9301 tttcttattc tttattattc ttttgtttct tcttcttttt ttttatttaa tttactttta
     9361 ctggatactc gaaaaaaggg aaaaacagaa cgatgtattt ttttttgcac aatgcatttt
     9421 atgttatggc tgaaattgtt ttgtcgagcc gtatctgtca aaaccccttc aagaaccaaa
     9481 ttttttattt tatttagtta ttcaatttcg ttttttattt ttaaacaaaa taagtcctct
     9541 tttcctaatt tcattaggac tcctaacaaa cacgtcaata ctctaagctc taatttgcat
     9601 ttcatgattt ttttttattt ctgtcctata ttgattacgt ccgattccct tgttcgacaa
     9661 aagtctcatt tctatacaat aatcgtattg tagcgggtat agtttagtgg taaaagtgcg
     9721 attcgttcta ttaatcccct taatagttaa ggggttcttc agtttcattc atattctgat
     9781 caaaaacttt atttcttaaa aggatttcat ttgaatcctt tacctctaaa tgaaagattc
     9841 gaggaagaat atccattctc gtgatttgta tccaagggtc aattagaaat ttcaaatttg
     9901 gattatgaaa ttacgaaaca taatttttgt gaatttggaa ttagatcaat ctttccaatt
     9961 gaataagtat aagtaaggga tccatggata aagatagaaa agtctatttc caatcgtaac
    10021 taaatcttca atttttgttt tgcatagggt agattgaagc aaaatagcta ttaaacgata
    10081 actttggttt actagagaca tcgccatatt catatcctat ttttttagct cgggagaaag
    10141 aaaatacttt tcctaaggat tctctcaaat agaaatcgag aacgaagtaa ctagaaaagt
    10201 tgggattgtt ataacggcac tcttctagag ggatcatcta gaaagcaaat tgttttgaat
    10261 gcattcagac aaaaaaagct gacatagatg ttatgggtcg aattttttga ttgcgtcccc
    10321 gtcttatatc ttgggaattt ttccatcttc cataaaggag ccgaatgaaa ccaaagtttc
    10381 atgttcggtt ttgaattaga ggcgttcaaa atggtgaatc gacgtcgact ataaccccta
    10441 gccttccaag ctaacgatgc gggttcgatt cccgctaccc gctccatatg ataatgatat
    10501 aaatcattat atcaattcag cgatgcatta attcaatttg aattaatgca tcactgaatt
    10561 gaatacgtaa ttccggaaat tctctcactg attctttatg gtattttttc cgaacaagag
    10621 ataggaaaaa aaagaatgcg aaaaaaaaca aattaggaat gaaaagcgtc cattgtctaa
    10681 tggataggac agaggtcttc taaacctttg gtataggttc aaatcctatt ggacgcaatt
    10741 tagcaattta tttgcatttc catagtataa tatatatatt ctatactttg catatgatat
    10801 aatatgatat tattagatta tatcttattt agccttatat cttatttgac ttatatctta
    10861 tttatttatt ttattaatta aataattaat taaataataa tcaatattaa ataaagtact
    10921 ataaagatta agaatgatag attttttatt tataattgtt cctgaagtag aaagcgttcc
    10981 atttgttcct gaatagcttc tttcaaaagg gcttccgctt cctcggtgaa tgtcttagta
    11041 gaagatatga tttcttggaa ctgaggttta ttcgttttta aataagtacg taactcaccg
    11101 agaaattttc ttacctgtcc gatttctaat gaatcaagat aaccattcgt tccagtataa
    11161 atagtcatta tctgctcttc gaccgtgaga ggggctgatt gggattgttt gagcaactca
    11221 cgtaatcgtt gaccccttgc caattgattc tgagtagctt tatcgagatc agaagcaaat
    11281 tgtgcaaagg cttctaattc tgcgaattgg gccaattcca attttaattt gccggctact
    11341 tgtttcatag ctttaatttg agctgcggat cctactctgg agacagaaat acccacgtta
    11401 atagcaggtc tgattccagc attgaataga tccgcggata agaatatttg tccatctgta
    11461 atggaaatta cattagtagg aatatacgct gaaacatctc ctgattgggt ttcaactatt
    11521 ggtaaagcgg tcatacttcc ttcacctaac tgagaactta atttagcggc tctttccaaa
    11581 agtcgtgaat gcaaataaaa aacatctcct ggataagctt cgcgaccggg tggtcttcgt
    11641 aatagaagag acatttgtcg ataagcctgc gcctgtttgg agagatcatc ataaatgatt
    11701 aaagtgtgtc gttcacggta cataaaatat tcagccagag aagctcctgt ataaggagcg
    11761 agatattgta atgtagcggg ggaatccgcc gtttcggcta ccacaatagt gtattccatc
    11821 gccccccttt cctggaaagt agtcactacc tgagccacag aagatgcttt ttgaccaata
    11881 gctacataaa cacatattac atttttccct tgttgattga gaatcgtatc cgtggctact
    11941 gctgttttac cagtctgtct gtcgccaata attaattctc gctgaccgcg tcctataggt
    12001 atcattgaat caatagcaat aagtcctgtt tgaagaggct catatacgga acgtctcgaa
    12061 ataatacctg gagcgggaga ttcaattaat cgagattcag aagctgaaat ttcacctcga
    12121 ccgtcaatag gtttagccag ggcatttata acacgaccca aataagcctc gcttactggt
    12181 atctgagcaa tttttcctgt tgcttttaca gaacttccct cttgtatcct taaaccgtca
    12241 cccattaata caacaccaac attatttgat tccaaattca gagcaatgcc tattgtaccc
    12301 tcttcaaatt ctactaattc acccgccatt acttcatcaa gaccataaat acgagcgatg
    12361 ccgtcgccta cttgaagtac ggtacctata tttacaatct tgactgctct attatattgc
    12421 tcaatacgtt cacggataat attactaatt tcgtcggctc taattgttac catgagtata
    12481 attttttttt ttagttaaag aaaaaaaaca atgcctacag gaaaaggact aatcagttat
    12541 ttctgccatc gcctcaaacg tgtcaatatt ctcactaatg gtacgtaaat gtaactcctt
    12601 gttcaaagaa ctattcagag tgcctcgagc tccttttaaa acttgttgga aaacctgttg
    12661 tcggacttgc tgaaccgccc tttggtggtc aaaacgaatg gtttcatttt tgtaattttc
    12721 taattcttcc aaagtcttat aagttgactt aatcaaattc aatttttctc gttctatctc
    12781 cgagtatcca ttcactcgaa attgatctgc ttccctttcg actttccgta agcgagcccg
    12841 ggctttttcc agccgttgaa tggccccccc ctgcagttcc tctgaatttc gaatagtatt
    12901 caggatcttc cgttttcgat tatctaataa atcacttaat gaaagtagat tatctttcca
    12961 ttcatctcaa aacttacatg atcccttccc gaaccaaaca tgaatttttc gattcatttg
    13021 gctctcacac tcaattactt caacttttta agtatggggg caattcccat atcttttttt
    13081 tttaatgtaa tgagcctatc ctctacctct cttctctatt catattccaa gatgtcgcga
    13141 ctaatcacta atccaagacc agaatatttt gaggactctt ctgacggaac aaaacaaaaa
    13201 tattgaattg tcagcaaagt tgtttctttt tttcgtcaaa tccaaagaat tctttttact
    13261 ttatattata cacaggtcac cgattcagca taaaaagcgg ttgattgaaa tatttcaaat
    13321 attttgcatt ccaataaaag aaaaggctca aaggctcaaa taattttatc gacatgagtg
    13381 ttttatatcg aaaaaaaaac aaattccaat tattcatttt gcaaacattt ctattctata
    13441 ttaatatagt agtagaaaga gtaccatgct gcgtctggac ttcaaacagt ttggtttagc
    13501 tttaaccatg ttaatgaccc cacactattg gtttggttga tagagaatca aagcggattt
    13561 accaatgaat cacgaaatgc tatggttctt aaatatgatt tgaaattgat tcagaagtaa
    13621 ttcgcggaat cgtgcacctt tttcgatcta gttataatga aaaaaagtac agctggttgg
    13681 atccagccta ttcttgaaat aaacaactcg cacgcactcc ctttccaaaa aagatcaata
    13741 caccaaggac tacacttaga tttattggat ttgttgctaa aatatcggta ttaaacccga
    13801 aactcccggc aaatgaccag cgaaccaagg aaacgaaaga atcggttata tttttcatat
    13861 tatctcctct tttagataga ctaaaaaaaa atacggaatt tgcatattta taggattaaa
    13921 caaagggatt cgcaaataaa agcgctaatg ctacaaccag tccataaatt gttaaagctt
    13981 ccataaaagc cagactaagc aataaagtac ctcgtatttt tccctccgcc tcgggttgtc
    14041 tcgcgatacc ttctacagct tgacccgcag cagtaccttg acctactcca ggtccaatag
    14101 aagcaagtcc gacggccaac ccagcggcaa taacagaagc ggcagaaatc agtggattca
    14161 tgataagttc ctcgcactaa aataaagaaa tagttaatga tacaatcgtc caatgaaaat
    14221 atgaattatg acttaattat tcgatcgcta agattcatcc agtcgaaata actaagaact
    14281 cggaattgaa gtaataataa tattagtatt aaaccataaa agctacttcg atatctcttt
    14341 tttagttccg atccacagga tttttgtgaa tccatacgac ttttgttctt ccatttcttc
    14401 tttccaaact ctttttttat tcttcgttcg ttagttttct ttatttcatc gctttattca
    14461 ttcacattca attcacaggc aaagacgaaa ccgaagaatt tctattggaa tctctatcta
    14521 agttcacaat agtagggcgg attagatata tctttagttg atatataact atcaatatct
    14581 aatatcatat atacatgtct ttcttccata acgtaaacca actattcata tcttcatatc
    14641 ttagattcaa gctattcgta tcttaaagtc aatcgtattc tagaatcatt cttggaacca
    14701 tacacaagag ttggcttaga gtcattagat cccatatacc aaattatgtt cccctctccc
    14761 aatcaaccca ttttttatga atctcgtttg gcaaatcatt gcatagaaat aaacataagt
    14821 attttattcc ggtaaggtca ttcactttaa ttatttaatt atttattaat attttctttt
    14881 ggtcaatcgt tgaattgaat aaaatcaact gaaatgggaa tcattctaga aagcatcttt
    14941 ctttttcttt ttttttttaa tcacacaccg tgtaaattgt gatactatga tactataaga
    15001 atttttatat taagaatttt gattcaaata atgactcctt atatttgaat tgaatgataa
    15061 tattcattgg caggagtatg atataataaa gccaaacatg aattttagga aaaagatctt
    15121 tttgatctct ttcctttttt acaattcccc aatatctgaa ttttttttct atgactcttg
    15181 gtcgtatatc ccgtatttgt ctatttctat ttgtatattg atgtttccta cgtggattat
    15241 ctttagttac gcatacactg cgttattcta agctaaaaaa aaaaagagac tatttcgaaa
    15301 actagtcaat gatggccctc catagattcg cctatataag ccgccgctaa agttgcaaaa
    15361 ataagagctt gaataccgct tgtaaataat ccaaggaaca tcacaggtat aggaaccact
    15421 aaaggtacta aagaaacaag aacaacaact actaattcat cagctaatat attcccgaaa
    15481 agtcgaaagc taagtgataa aggttttgtg aaatcttcta aaatgttaat gggtaaaaga
    15541 attggagtcg gttgaatgta tttactgaaa taacctaatc cctttttaga aagacctgca
    15601 tagaaatatg ctactgacgt gagcaaggct aaagcaacgg tagtattgat atcattcgta
    15661 ggtgcagcta actccccatg gggtaactgt attattttcc aaggtaaaag agcaccggac
    15721 caattcgaaa caaaaataaa tagaaacata gttccaataa agggaaccca tggaccatat
    15781 tcttctccaa tctgagtttt gctcacgtct cgaataaatt caaggacata ttcgaagaaa
    15841 ttttgaccgg cagtcggaat agtttgtgga ttccgaacag ctataagggc tgaacctaat
    15901 aagatagcaa ttacaaccca agaagtaata agtacttggg catggacttg taaacctcct
    15961 atttgccaat agaaatgttg gcctacttcc acaccggata tatcgtataa cccttttagt
    16021 gtgttactgg aacatgatat aacattcata ttgccctcta acagaaatag aactttaaaa
    16081 agaattattt tgattcaacc ctctcccttt cgacttgtat actttaatta gaattatccg
    16141 ttttgaatac tcgctaatca cacaatatcc acagtttttt tgaatttctt ttcttttatg
    16201 cgattcaaga agagtaaccg attccaaaaa tccatgtagt taccaaaaaa atttatttat
    16261 cttattatta atcaaggatt tcgtatatag ctagaacgac cctcacaaat tgcaaataca
    16321 aatttattaa gaattaatcg gattgaagct atagccgttt gctggaatcg aaatatctgc
    16381 gagatcgggg tcacaatttg tatcgattaa acaaattgtt ggaattacaa aagcgataca
    16441 ttctcgaaga gccgtatatt cttcttgctg atcaacgatg attacaatat ccggtacccc
    16501 cgtcatatat tgaatcccgc ccggatacgt ttgcaagcgt gataattgtc tcttcaggat
    16561 agctgcatct ctttttggaa gatggttgag tctccccgtc ttttgttccg ctctcaaatc
    16621 cctgaactta tgaagtctcg tttctgtagt ggaccgattc gttaacatac caccgagcct
    16681 ttttttttat taatataata taatgacacc gggttcttat tgcagctcgt gctactaaat
    16741 ccgctgcttt ataacaagct tctgataaaa aacgagcagt tcttgtcaga tttggaatat
    16801 gaataccttt atgttttgct gagatataag gtgacattct aggattccat ttcctagtac
    16861 catgaccaaa aggaattcct gcttccatca gctcttcaaa atggatattc cactatcttc
    16921 ttgccatttc tccccatact tcctcttttt ttttatcaaa aaaagatttg ataaaaaaaa
    16981 gagacgaggt gccctgaaat aaataattgt tccaatggaa ccttctcttc taccagagat
    17041 tggccattga tacacaatcc aggccattca ttactttcga ttcgttatta tctttctttt
    17101 cttactatta agaaatcaaa ggatcaaaaa tagttaagag aatccgctcc ttaggactca
    17161 ttaaatcctc taaatgattg gtctaatgta tcatgtaaag tctttgaaat gcaaaagtct
    17221 aataattctc tgtggtgtaa gaaaatatct atcatccccc ccccgaataa attctttttt
    17281 ttgttttcaa aagaatattg ttatgctgcc gtgaacagtg cactaatgct ttgaatccgg
    17341 taccaacggg tatcatcccc cctagaacaa cgttctcttt caggcctttc aaccagtcga
    17401 tacgaccccg gagagctgct tttgctaaaa cccgagcggt ttcttgaaaa cttgcttcag
    17461 atataaaact ttgagtattc agagatgctc tcgttattcc caataatata gctcgataac
    17521 agatcgcttc ttccaaagca cgccccgttc gctccgctcg taacaatcca ataagttcgc
    17581 cgggtaaaaa aatattagac attccatctt ctgaaaccaa cacttttgat gttatttgac
    17641 gtacaataat ttcgatatgt ctattatgga tttggacccc ctgggatcga taaacctttt
    17701 ggatcttatt aaccaaagag atacgacttt gcactatagt tagctcagca ccaattaaga
    17761 atccccaagg aatcccaaga attcttgtta tacgcgcgtt ccaaccctca actctttttt
    17821 ctaggttcat cgatattgaa tcaatcgaac gcacttctaa cacttgttct acttttggaa
    17881 gaccctgcgt tatatcacca gatcttgatt tttcatatat aaatgtaatt aatgtatctc
    17941 cttcataaag gatttctcca taatgcccat gaacagttgc tcctggagta gccaaataag
    18001 gcttagctga tcttattact acagagccag cttgaacaat taaaacttga cctgatttga
    18061 ggtgtggtcc atttgtggct atacatatat tttcacaaat aaactgccca agactcatta
    18121 ttgtggacat ttcctcacaa taattatgat ggataaaata ccaattcaaa ttaaatggat
    18181 tcaaaacaat cttactgtct ggatcaggat tataaattct ctcgttttca tccattaaat
    18241 aaaatttacg tacttgaaaa gtctgtttta aattatcaag tttcaaatag ttagttaccg
    18301 aaatcggatt ataaggtatt aaatagtaaa atgaataaaa attcgcaatt tgaaggactg
    18361 ttcctaaggg tcccaacgaa ttcctaattg gaattagagg atctttttga atgtgaattg
    18421 attgctttat cacattatga tatttgatat cgttgaatgg acccattcga aaacaattag
    18481 atgatgacaa aattatcaaa gattggcatt ccttatttct attcaacaag gtatgaatag
    18541 ttccttgatt ttgtctaagt gattgttgaa cccttgcctt gaaataaatg gagtaaaaag
    18601 gatttatatt ggtgcgatct ggaccattat cagagatcaa tcctggactt gacggagcat
    18661 tcctttttct gatatacaaa atatgggatt gcactaagtc gattcttagg aaatctcgag
    18721 tcataccatt tgtacttact tcaacaaagg aagcacagac ctcttcgacg gaagaacttt
    18781 ttttgtcttg gtcccaattc aagactaaac aagttcgaac taattgaata cttgtgtcag
    18841 aaataccccg aaagggtttg ccccttccat aaaggatata attgacaact cgaaggtgca
    18901 tattatcctt ttcccgcagc agatcctggg ggaagagtgt tgctaaattg ataccgttcg
    18961 ctatttcata tgtgactacg ggtcgaacca aaacaaaatg ctttttcttg gtaggtgtga
    19021 tccgttggac atagatccat tttttcaatt tttttgattc ccgggtggat tccttaagtt
    19081 ctttttttcc cgtttccggc ggtatcaaga tgccactgtg tcgggatatc ttatccgttt
    19141 ccccaggaaa atggatatcc ccagaaaaaa tttggagttc aatctttttt ttttttttct
    19201 ccactcggac caatccgccc acttggcttc ttctatttaa agcgattcgg gtatctactc
    19261 caatgatact attattccgt accattacgt aagaagattc gggtaaaata tgcacttcct
    19321 cgggaatgaa aaaaaagcga tcaattttca tttgaaattt tggcttaatt tttttgactc
    19381 ctcgatactc aatcaagccc tcttttttga cgattgaatg cgcccctaca gtcccatatt
    19441 tagtaattcc tgaattcttt cttctgtatc gaggatcatc aaaataagca agaatactat
    19501 ttttacggaa aatgcccttt atgggtattt caatcgagat acctgaatgg ggcattagtt
    19561 ctttctcttg ttcttgaatg gattggaacg gaatgcaaaa ttgatttctt cgcctttttg
    19621 ccaataaatc agaattcttg tggagaattg caggatgtat gagattacaa tgaccaatac
    19681 ctatgattcg attaaatccc gaataatcaa aaatatcatc ttctttttta tcagaaaaat
    19741 ctgacctaac taattggtgt ctcacttgat cattattcac tgagaggcta gaaatatatc
    19801 ttcgttcgac agaatgagaa tggacgttca gttgatcttg atccttgtgg agtgaaaaag
    19861 aaactacacc ggatctgcac gaacctcctg ataatatcca taaatgactt gtttttggta
    19921 agagccggac attactatat tgaaattcgg gtgcatggta cacgtcggta ctccagtgca
    19981 tttctccctc tgagtcagaa taaatatgtt ttcgaaccct ctccttaaaa ttcaaagtgt
    20041 atgttcccgc ccgaatctca gcaatcactt gttctgattc tacatattga tcattttgaa
    20101 ctaaaagaaa gctttttggt ggaatagtca ccttatgcat aatatcttca ctctcaataa
    20161 ttacatacaa atcaatatca catagaaaag caggatgccc gtgccgtgta cgtgtgggat
    20221 ggactaaatc ctcattgaat tttatttttc cattagaggg ggctcgcaca tgttctgcga
    20281 tgccccctgt aaatactccg ccggtatgaa aagttcttaa tgttagttga gtccccggtt
    20341 ccccgatgga ttgacccgaa ataataccta cagcttctcc caattcaacc aggtcaccat
    20401 gagtgggact ccgaccataa cataatcgac agatccaaga ggtactccta caagtaaagg
    20461 gggttcgaat cgatattgct tgtgttcgaa aggttatgaa tcgattgacg agtccaatcc
    20521 caatatcttg atttcgaatg gcaatgcatc gggggcctat atatatatcg tctgctaata
    20581 cacgaccaat taatgtttgg ctaaaaactc tttccgacat catccggttt tgaggactta
    20641 cagaaattcc tcggatggtg ccacaatctg ttctacgtac aacaatgtgt tgaactactt
    20701 caacaagtcg gcgcgtaaga tatccagcat ctgatgttcg tacagcggta tccacaactc
    20761 ctttgcgggc tccatagcaa gagattatat attctgttaa agacagtcct tcgcgtaaat
    20821 tgctttgaat gggtaaatca atcatttgcc cttggggatc agacattaat cctctcatac
    20881 ccactaattg gtggacttga gatgcatttc ctctagctcc cgaaaaagac attatatgga
    20941 ctggattaaa gggatctgtc atcctaaaat taggattcag ttcttgtcgc aaatattcac
    21001 ttgtagcata ccatatctca atggattggc gcagtttttc taccgcgtgt acattcccat
    21061 aatgatggtg tttttccaaa atcaaacttt gttgttcagc atcttggact agccatcctt
    21121 tagaaggtac cgttaaaaga tcatcaattc ctaatgaaat ggatgtagca gtggcttgct
    21181 ggaaacccag agtctttact tgatccagga tgtgtgatgt atatgccatt ccgaagtgat
    21241 ctattaacct gctaataagt cgtttaatgg cagttccatc tatcatttta ttgtgaaaga
    21301 ccagacccgc ccgttccgcc ataggtacct ccatattccg ttgagtagga ttcgacaatg
    21361 gatttgagtc aatgattgaa aacttccttt tctcgatctt gattcgcgta gaaaggtcaa
    21421 gaactacggt cctagttgaa tcggaaaggc ccgaattcac atcggtgtta tagaattact
    21481 tagcttagac accatatgat taggtaccat atgagcaggc ccggcaaaaa ccttgtatcg
    21541 cttcttcgat ttctcgataa agagaaatat gaccgacggt ggttcgaatg tatatacaaa
    21601 gaatttcttt ttttacactt cttactatta gataatgtcc ataaatctca tgataggtac
    21661 ccaaagattc atagtgaact tcgatgggag cttcccttga agcaataacg cgttgatcta
    21721 gtcgccaccg gagccacaga ggactatcta aattgattct tttctgccga aaagctccaa
    21781 ttgcatcata ggaattacaa aaaaaggggt ctttcgtata attatagcta tagctattat
    21841 cgccacttct ttgattttga tagtttcttc gattacatgg attataccta tttgccaaaa
    21901 tacctcgaag attcctgctc gttaatacat agagtccaat aagcatatct tgagtcggta
    21961 cagaaatggg atccccaata gcaggagaca agagattcat atgagaaaac ataagtaaac
    22021 gagcctccgc ttgagcctct aaagataaag gtacatgaac agccatttga tccccatcaa
    22081 agtctgcatt gaatccctta cagactaatg gatgtaaaca aatagcacgt ccttccacta
    22141 aaacgggctg gaatgcctgt atgcctaatc tatgcaaagt aggcgctcga ttcagcaata
    22201 caggatgtcc ccgcataact tcctgaagta tttcccatat aatcggccct ttgtcccgaa
    22261 tttgactctt agcaactcct atgtttgaag caagatgttg tctaattaga ctacaaatta
    22321 caaatgcctg gaaaagctct attgcgattt cgcggggcaa cccgcatcga tgtaatgaaa
    22381 gtgaggggcc tacgacaatc acagaacgcc ccgaataatc gacccgtttg ccaagcagag
    22441 tctcacgaaa tcttccctct ttgccttcaa ttacatctga aaacgactta tacaccttat
    22501 tatgaccatc ccgcattggt tgtccacgga ttccattatc aagaagtgta tctacggctt
    22561 cttgtaccaa tttctcctga cacattacta attcccctgg cgtagatcta cttgttgtta
    22621 atagatcggt aagagtattg ttccgataga taactcttct atagagttca ttaatatctg
    22681 aactcattag tttacctccc tctatctgaa tgatcggtct caactcggga ggaagaactg
    22741 gtaatagaca taaaaccatc cactctgggt ctatatttgt tcgaataaaa tgcttagcta
    22801 attctatgcg tctaaccaaa aaatcccttc ttcttccaat ttttcgatct tcccattcat
    22861 tacctgtggg tccttcttcc cctaattctt tccattcgac ccacgaataa tctataataa
    22921 ttcgcaaatc tagatcggct aattgttccc ggatagcaac tgctccagta gaaatttctc
    22981 ggttgcgaaa tatatcgaaa ccttgggtag taaaaaaaag tgggatgctg tatttccagg
    23041 attggatttc atattcgaat aaacctcgta atcgtaaaaa agtgggtttt ttagctatag
    23101 gcctagcaaa agaaaaattg ggataggatc ctataggatc tccccccctt caaaatcgga
    23161 catgagcgtt tcccctcatc cggctcaagt agttacacca aattaaggct aaagaaaggg
    23221 gttcccactt tcaaattcta gaaaacaccc taaacaacta ctccttactc aagttcctag
    23281 tgaagactaa gcaacatttc ctcgattcat tttaaatgca atgttcaatt tttgagtagt
    23341 ctacttcccc cgaatcatga atctcctatt caaattaaaa gaaagaagta ccttgaaatt
    23401 cataagggat ttccttgtct atgtatcgtt ccatgcgatc ttttaggtcc tgcttcacct
    23461 cgacggttat gccacgatgt ccttaaagcc tatatgcgat gtatagactc ccgtaaccat
    23521 gacctatttg cttatttgaa gataatttca tttctttcta aagaagaagt cttttttttt
    23581 tcacgaggta caactatcaa tttttatttc ttttttactg aatcgaccat agacccatcc
    23641 cccttttgat ttgggagtat tgaatacacc ccttattctg agcttcatgt tactcctaca
    23701 tgtcagattc tgggcatccc aattcgattg actgggatga cagtttcata tttctaatct
    23761 gtaaaatcaa aatttcgatc aaatcacaca tcgcaatata ctagaccttc taattcttta
    23821 agaggtttat ctaaaagatt cgcgatataa ctaggaagac gtttcaaata ccacacgtgg
    23881 gttactgggc atcccagttt tatgtatccc atttgatatc ttcgtatccg agaatcaaca
    23941 aattcaactc cgcattgttc acaaaattgc gggtcttgct tttcatctcc gattactcga
    24001 taatttccac aagcacaaat tccactttta ataggtccaa aaattctttc acaaaataat
    24061 ccatcttttt ccggtttatt cgttttgtaa tgaaaagtat agggttttgt cacttctcca
    24121 actatgtctc cattaggtag gattttattg gtccaagcgc ttatttgttg aggagagact
    24181 gatccaattc ggagttgttg atgtttatac cgatcaatca tagaagcaaa tttgtgattc
    24241 attccgatta agcttccttc ttattaatct ggaagttttt ctcagataca aggaaatgat
    24301 tcagttccaa agccaaagat cgtagttctc gaacgagcaa tcgaaaagat tctggagcat
    24361 cttcgggttt aggtattgtt cctccaatga tcgtagtacc aagtacttct tggcgagctc
    24421 taatatgatc ggatttataa gtaagcatct cttgtaaaat atgagcaaca ccaaagccct
    24481 caagagccca aacctccatt tctccgaccc gttgcccccc ttgcttggac cttcctctga
    24541 ggggttgttg ggttacaagt gcataatgcc cactggaacg tccgtgtatt ttatcatcaa
    24601 cttgatgaat taatttcaag atataaggct ttcctattat aacaggttgt tcaaaaggat
    24661 ctcccgttcg tccatcaaat attctgcttt ttcccggata ctcgggttca aagacccatg
    24721 gattcgctgt ttgtttactg gcttcatata attcagaaaa cacgagtttt ctcgaagcct
    24781 cttgttcata tctctcatca aaaggtgcta ttctataatg tctatttagc agaccccccg
    24841 ctaacccgag cgagcattca aatatctgtc ctacattcat tcgtgaaggt actcctaatg
    24901 ggttgaagac catatcaaca ggccttccat cttgcaagta aggcatatcc tgtctaggca
    24961 aaattttgga aatgatccct ttatttccat gtcttccagc tactttatca cccactttaa
    25021 tttcacgttt ctgtgaaata tatacacgaa tcgtttctgg attataactg gaacccccct
    25081 tttttttgat ccatctcaca tcaataactc gaccccgacc gcctataggt agttttagac
    25141 aagtttcctt tgaagtggat acctgaatgc caagtatggc ccgtaataat ctatcttccg
    25201 gagcatacga tgattctttc gccgtctgag gcgttaattt acctactaaa atatcgcccg
    25261 tctccaccca agatcccagc ataacaattc catttttgtc taaattgcgg agtaaacgga
    25321 cttctagatg tggtatttca ttagtgatcc tttcgggacc ttggcttgtt acatgagtct
    25381 gaatttcata tttccgtatg tgaaaagaag tataaatatc tctatatatc agacgttcgc
    25441 taataagtac cgcatcctca aaattgtaac cttcccatgg catataagct actaatacgt
    25501 ttttccccaa agcgagttcg ccaccaaccg tagcggcacc atccgctaaa acttgtccct
    25561 ttttaatgca tctatcccgc ccaacctggg gctggggttt ttgatgcata caagtatttt
    25621 tgttggaacg ttgatacata actaatggaa tacctattgt atctccattg cccgataaaa
    25681 cgatcttgtc aatatccgta taaaggactt ttccctcgtg ttcggctata gcggtaaccc
    25741 ctgaatctag ggccacttgg cgttccaacc cagttccaac aatgcacttc tcggaccgag
    25801 agagcggaac tgcttggcgt tgcatattcg aactcattaa agcccgattc gcatcattat
    25861 gctcgataaa aggaatgagg gaagctccaa tagaaaaata ttggaaggga taaatacttc
    25921 gaagatgaac ccgttcccac gaaatagtca ggaattcttg acgatatcga gtcggaacaa
    25981 cctgttcttc ctgaataccc tgactcagcg ccaaagaatt tcctgccgct accatatagt
    26041 attcatctat acttggtgat aaataaagca ttcgtatctt tttcgatttc tcaaagattt
    26101 cataaaatgg gctttctaga gacccccaat aaccaattct cgcatgaatt gctaaggatc
    26161 caataagtcc aacattgatt ccttcagacg tgtcaattgg gcaaatgcgc ccatagtgac
    26221 taggatgtat atctcgtatc cgaaaactag cagttcgtcc tgtcaatcct ccagggccca
    26281 aataactcaa ttttctccca tgaactattt gtgtcaatgg attagttcga tccaaaactt
    26341 gagataatgg gtgtaatccg aaaaaagaat cataagtggt tgttaatgga gttgaagtta
    26401 ccaaattttg aggagtcggc atcaatttat gcctaattgc tccgcctata gttcctctaa
    26461 ccgcattttc taaccgaacc agggccaatc cgaattgatc ttgtaagaga tccgctacag
    26521 accgaatacg tttatttttc aaatgattca tatcgtcaag tgtacccatt ccaaatttaa
    26581 gtccaatcaa atgatccgca gctgccaata catctcgtgg taacaaaaat atattgtttt
    26641 tgggtatatt aagattcagc ctctggttca tatttcgtcg accaatcctt cctaattcgc
    26701 atctttggtg aaaaaatttc ttttgtaatt ccttacataa ggattcagaa aataccggat
    26761 ctccgcctac acaagcaaat tgttgataaa actccaaaat ggcattttct tttgacccaa
    26821 tttttttttt ctctttatca gtcaggaaag acaagaaaat ttcagggtag caaatattct
    26881 ctagaatttc tcttagattc gaacccatag ctgatgatag aactagaata gatattttct
    26941 gtttcctact cacacgagcc catatccttg cttttctatc aatctctaat tctaatcttc
    27001 ctccccaatc tgatattatg gtgcccgcat agaccaaaat tccgttatgg tccaattctg
    27061 accggtaata gatacctggg ctttgcaata tttgattgat cacaattctg tatattccat
    27121 ttactataaa agttcccaag gaattcatta gaggaatgtt tccaataaaa attgtttgtt
    27181 cttgcatatc ccctctgctt ttccaaatta atcctgcgga tacatataat tcagaagaat
    27241 atgtgagtga ttcatataca gcatctcttt cttttatcaa aggttctacc aattgatatg
    27301 tttccacaaa taattgaaat tcaatttctt gatctgtatc ttcaattttt ggaaacttat
    27361 aaagttcttc tgttaagccc cgatcaatga acctacaaaa tccttcaaat tgtatctgat
    27421 tcaacccggg tattgtagac attcccgcat ttccgtcacc gagcattttg aatttcccat
    27481 ttatcaaaaa atcccattct tttctcattc tgcattgaat catatgaatc gatctagcaa
    27541 tgatggaatt tcgattctgt ttactgaatc acatgaaatt ttacccaact ccatatatat
    27601 ggaatgtatg aaatacgtat gaacggagga aaaaagatga ttttagactt aattacttaa
    27661 ttttagactt agttaaattg gaatttctaa gagacagatc caaacggaaa gggattgata
    27721 aattccactt agaattatgg agttttttta ttttgtctag aatagaaaat tcactttata
    27781 ccattattat gatattacat attccaatcc gattggatat cagaaaaata aatggattcg
    27841 ggatttgatc cattcacgga gataaagaca taataatcag aaacaatata acaatagaaa
    27901 gttcattttt tgagtactta actctttcgt gaattccatt gttccaaaaa tgatttgcgg
    27961 agaactcctt tttctttttt tcgtagaatt tttattttta gaatacgatt gaagtgcata
    28021 agaaggcttg tatttattaa acccgcgctg ctatagctat ctatccatac atcgctctcc
    28081 tttattgcat acttctactc gggacagcac atgtcgtact ctatcaaaat ttctattttc
    28141 tcttcaatct aatcaatcaa aattgcagta cgacaagtgt gcgccaattc cctataaaca
    28201 ggcatcatac acaaataata taccccataa gctaactgtg gaacacaact tatgtttggg
    28261 gtttacatat actaataatt gacattataa ttgaaattga gttgagaagg tttttttcaa
    28321 taaaaaatca agactgatta gttatatatc aattttgatt ttcttatatc atttatcatt
    28381 acggaaagac aatttgagat gtaaatccaa gagtgggtca tgaatttaca gtcatatagt
    28441 taatggttcc aatttgttct gaattttggc ttttgtaact gaaaaaaatt cccatttggt
    28501 tttttaatag aaaagagagg tatttagata ttgggtgttt tgagatacta taaaattaat
    28561 tgaagggaag gagccggccc cccccaaaaa aacaaataac aaataaaggg gaatattttc
    28621 atcgattttg tatcgttttg gcggcatggc cgagcggtaa ggtgggggac tgcaaatcct
    28681 ttttccccag ttcaaatctg ggtgtcgcct gattaacaaa agacaagact cgaaatccct
    28741 tattctttat tctcctttgc tgttataact cgccgaattt ttcccagcaa aacacgcgta
    28801 gtcttgagac tttcttgatt ggaaacagct gggggttccc ttctttaaat taaagtgccg
    28861 taactcgttg tatttaggat tcaaggaaag attgtagtag tggaagggct atcatatcaa
    28921 ataaagagtt accgattttt tccattacta atgtcgtgtc tactggccgg gtcttgaatt
    28981 agattggatg gataattggc ttttttcttt tacttaatga taatgaagga caagaaaaat
    29041 aaagaatagg tatcagtatt cctacatata tatattagta gcattccctt tgatacttca
    29101 aaagaaaagc gtaactgcag tttaattttt catatttatt ggactttcat caagggtgtt
    29161 gggtcagaat ccccttttga ctctgcacca gtgattccac tattattaat aaacactaat
    29221 ggaataattc cttcatattc agagagatag gggacataat tcacatggat atagtaagtc
    29281 tcgcttgggc tgcgttaatg gtagtcttta cattttccct ttcactcgta atatggggaa
    29341 ggagtggact ctagagatac tacgaattga gttggggaat caaattgtat cactttttta
    29401 tagatcgttt tgcaaagcat aaataatctt tattaattat ttaatatatt gaattcatta
    29461 atttaattca atttcgaatt aaaaaattga attaataaaa atatcttcat tccgaaattg
    29521 tattggcttt tatttctgct gtgctttatt gacgcgtttg ctatcatggc tgaaggattc
    29581 aaaatcgata gaataaccct tttcgaattt cgaaatccga agaagttacc atagaactcc
    29641 ttggattatc tgtaaaccgc gcaatcaatt acttctttga aatgctaaaa aaaagattac
    29701 tttttaattt tctataaatt agaaaataat aagagttgcc tcgcgattat ttcagattga
    29761 ttggaatcaa caaaaataaa atagataaag gaaacaaata gatgaagcaa agaaatagaa
    29821 ttgagatact atgtacattc catatattta attgatatta acatttatga agatccatat
    29881 acatattgta gattgatctc gattcagttt gtatctttct agattacaat aataaaaatg
    29941 gatagtatgg tcgaacgatt catttttgaa tcgttcgacc atactattac tatcggagct
    30001 tagaggctac tgcggattct agtccgttca ttgcattttg gaaattgaat tctttttttg
    30061 agttcttaaa tcattgataa gaactaagaa atcaagtgta attcaaatta atcactttaa
    30121 ttactttgac tgaccgtttt tacatatatt ataagtaaaa aagcagtagg aactagaatg
    30181 aacagtgcag tagcaataaa tgcgagaata tttacttcca taatctcatc gtttcgtttt
    30241 ttttttttta cttcgcaata actcgggatt taatcccttt aatcccatag agatgataaa
    30301 tctttcgttt gtcaattcaa tgggatcgat tagatttcaa tgatattgaa tcggatcaat
    30361 atcatgaata acaatatctg agctatcaag tcgattcatc gtcgagaatt gaatagtata
    30421 acataggcgg atcttttatc cacataccaa tacaaactta gattcctgat tcactcaaaa
    30481 gaattccttt cctttctatt ttaagacttt attttgattt atcattcttt tacattctgt
    30541 cttttcgata acctaccgcc tttcttgtac aatctgcttt ccacttccat tgtttccaaa
    30601 cggtttacaa ataaacccaa acaaacagaa aatagaaaaa agcaaggagt taagttcgaa
    30661 actccttttt tttaatgatc tccttttctt ggaaaacaaa gaaaaagaag gatacctcgg
    30721 ggaatgaaac tataccattt gtacccagtt taacagaaaa tggagagaga taattatgta
    30781 tttttttatt ggatttggat ccgtcgggac tgacggggct cgaacccgca gcttccgcct
    30841 tgacagggcg gtgctctgac caattgaact acaatcccgg ataaataaaa taaataaaac
    30901 gtacagcatc cgtattctta tgatttgatt caaaccattt cgatttcgat taatagtgcc
    30961 ctgttgtaac agagacgtga gtgatatcca catgaatata cactttagtg aaagaagaaa
    31021 gcagcacgga ttattgatta ttagtaatcc cttcgttatt gccaaatcga ttgagaatcc
    31081 atttttcatt gaaaaaagcg tctttttgtc tttgctttct tcttttcatt agactttcta
    31141 cttaataatc ctgatagaaa tctagatcac tagcaagatc agaatccgaa tttatgagac
    31201 aaaataaatg gaacaaataa aaaaatagtg gtggggatat atcagaaaat ttgacttttt
    31261 tgattctttc atatcttaca tttctggaaa actaaagggg ttatatcatt tcatggtgaa
    31321 tcagcgaatt attaattatt gggccgagct ggatttgaac cagcgtagac atattgccaa
    31381 cgaatttaca gtccgtcccc attaaccgct cgggcatcga cccagaaaga gtctattcga
    31441 gtcttattga taatccatga tcaacttcct ttcgtagtaa cctaccccca ggggaagtcg
    31501 aatccccgct gcctccttga aagagagatg tcctgaacca ctagacgatg ggggcataat
    31561 tgcccgaccg ccatcatact atgctcatag tatgagcagt tttttgaaat tgtcaatata
    31621 atggaatggt atgactagat ccgaaggatc tttacgtctt ttctgatccc ataccatagc
    31681 attttttgat tcgttttcgt catttatatt catgaatcac tcattcgaat ctttattctg
    31741 aagattctag aaaattaata taaaaaaaag aaggttaaac ttcatttctt ccactttcac
    31801 tttcattcat tgattaactt cttgttaaga tcagagaggc gtatctccat atcacactaa
    31861 gccaggaaat taacagatga gaaatcgaaa tctgaaaatc tgggggatca acaagttatc
    31921 aaaatttgtt ttttctctaa aaattgggtt cagagcacaa ccaaaatccc ttcagcacat
    31981 gcttcaataa aatatcttgg atctacgtcg aattggtagg tacatgtatc catcaaatga
    32041 attttgtttc gttctgatgg gggtcaggtc acttcaaatc aatttcattc gggttggtct
    32101 tgaaacaatt aattttgttg atatttatca aatccaatat caataaacaa aaattacctt
    32161 atacctatac tccttaagta aatccaaata ctccttaaat aaatcaaaat tatcgttccc
    32221 gaaggggaca ctaactagta tgagtctact gtgtatactt ataatagaac ttataatata
    32281 tatatacata gatagatcca tcttatgcgc ctactgactc attcagtaat tgaataaaat
    32341 ggccctttta actcagtggt agagtaacgc catggtaagg cgtaagtcat cggttcaaat
    32401 ccgataaggg gctttttggc cgttttgata aaaaacctca agcggtaata ttaatattta
    32461 aacgaagaat aaagatatta cttttttttt tgtaataaaa aaagagtaac caactgtata
    32521 ataatgtaat tctaaactat ataatttaat gataaaaagt tacccttata atgagttcta
    32581 gtatactaat tagactagtc attctagttc gaaaagaaag tttcacattt gtttattata
    32641 atgagtaatg ataatgctaa gtcgtttctt caatcgccca atatttttct tttccattat
    32701 tccagtcaaa tccattgtaa agattagaaa tcaacaaaag aaaaagtaag tggacctaac
    32761 ccattgaatc atggctatat ccactatgct gatattaaaa tttaaaattc gatagatatg
    32821 aaattggaac cgtagatctt ttttttattt catatttctt ttgactctgc aagaatctgt
    32881 cgatatttcc gattcaatct tcttgttcct agacgttcca taggaaaaac ttgatattcc
    32941 gttcctctac agaaaaagga ttattccaag ttacaacaca agagagattt acaatctatt
    33001 ttgattcccg aacacacgaa gatccattgg gatttctatc taatattctg atttctatct
    33061 atataaatct tatatagata gaaatcagat catggcttca tgtatcaaat attttaatat
    33121 caatgcatac gatctttttg ttccgacaat gtgaggaaag tggatgtgag aaagaaactt
    33181 tcatttacag tctcttatta tttcatttaa tattgtattg aattattgaa ttcaaaattc
    33241 tctttttgtc tctgacatat atctgacata gaaaagtaaa taaaaagata ttcaaagtct
    33301 atttcttgct tcgacctgcg aaaaagctac tctggagttt tctattaatc tgaaagaaaa
    33361 gggaatataa taaagaagac aataaaaaaa agaaaatgaa aaaggaaagc aataaaaaag
    33421 aaaatatata ctactgtagt agtttaatac acatagaaag cagaagagta cataaaaata
    33481 ttgatttttc tcaatctcac ggacaagagc caagaataag attagttggt agaacgagat
    33541 tgtgagtctg gggatcaacc agtaatgaga gaagggatca cttcttcctt gaattgaaga
    33601 gttctttcaa aaaatgaatc tatctgattg ataagttata agacaattca tggttcaggt
    33661 tgagacgatt attaagaata ggaaggaata cacgaattga gttcatggat ttagctaagt
    33721 cagggtcaga ctatggacca ctaaagggtt ttatcttcga aaccaattcg caggggcagt
    33781 gtacgagaaa tcaaattcta tcgaaatgat cgaatcctcg aacgccccga aagtgccata
    33841 acataaggtg ttcggaaatg gttgaagtag ttgaatagga ggaccgttat gactatagcc
    33901 cttggtaaat ttaccaaaga tgaaaatgat ttatttgata ttatggatga ctggttacgg
    33961 agagaccgtt tcgtttttgt aggttggtcc ggtctattgc tctttccttg tgcctatttc
    34021 gctttagggg gttggttcac aggcacaacc tttgtaactt catggtatac ccatggattg
    34081 gccagttcct atttggaagg atgcaacttc ttaaccgccg cagtctccac tcctgctaat
    34141 agtttagcac attctttgtt gttactatgg ggtcctgaag cacaaggaga ttttactcgt
    34201 tggtgtcaat taggcggtct ttggactttt gttgctctcc acggcgcttt cggactaata
    34261 ggtttcatgt tacgtcaatt tgaacttgct cgatctgttc aattgcgacc ttataatgca
    34321 atagcattct ccggtccgat tgctgttttt gtttctgtat tcctgattta tccactgggt
    34381 cagtctggtt ggttctttgc gcctagtttt ggtgtagctg ctatatttcg attcattctt
    34441 tttttccaag ggtttcataa ttggacattg aatccatttc atatgatggg agttgccggt
    34501 gtattgggcg ctgctctgct atgcgctatt catggtgcta ccgtagaaaa tactttattt
    34561 gaagatggtg atggtgcaaa tacattccgt gcttttaacc caactcaagc cgaagaaact
    34621 tattcaatgg tcaccgctaa ccgcttttgg tcccaaatct ttggggttgc tttttccaat
    34681 aaacgttggt tacatttctt tatgttattt gtaccagtaa ctggtttatg gatgagtgct
    34741 cttggagtag tcggtctggc tctgaacttg cgtgcttatg acttcgtttc ccaggaaatc
    34801 cgtgcagcgg aagatcctga atttgagact ttctacacaa aaaatattct tttaaacgag
    34861 ggtattcgtg cctggatggc ggctcaagat cagcctcatg aaaaccttat attccctgag
    34921 gaggttctac cccgtggaaa cgctctttaa tggaacttta gctgtagctg gtcgtgacca
    34981 agaaaccacc ggtttcgctt ggtgggccgg gaatgcgcga cttatcaatt tatccggaaa
    35041 actgctggga gctcatgtag cccatgccgg attaatcgta ttctgggcgg gagcaatgaa
    35101 cctatttgaa gtggcccatt tcgtaccaga aaagccaatg tatgaacaag gattaatttt
    35161 acttccccac ctagctactc taggctgggg ggtaggtcct gggggagaag ttatagacac
    35221 ctttccatac tttgtatctg gggtacttca cttaatttcc tccgcggtat tgggctttgg
    35281 cggtatttat catgcacttc tgggacctga gactcttgaa gaatcttttc catttttcgg
    35341 ttatgtatgg aaagatagaa ataaaatgac cacaattttg ggtattcact taattttgtt
    35401 aggtataggc gcttttcttc tagtattcaa agctctttat tttgggggcg tatatgatac
    35461 ctgggctccg ggggggggag atgtaagaaa aattaccaac ttgaccctta gcccaaatat
    35521 tatatttggt tatttactaa aatccttctt tggaggagaa gggtggattg ttagtgtgga
    35581 cgatatggaa gatataattg gagggcatgt atggttaggt tccatttgta tatttggcgg
    35641 aatctggcat atcttaacca aaccttttgc atgggctcgc cgtgcacttg tatggtctgg
    35701 ggaggcttac ttgtcttata gtttaggtgc tttatctgtt tttggtttca ttgcttgctg
    35761 ctttgtctgg ttcaataata ccgcttatcc tagtgagttt tatgggccca ctggaccaga
    35821 agcttctcaa gctcaagcat ttacttttct agttagagac caacgtcttg gggctaacgt
    35881 cggatccgct caaggaccta ctggtttagg taaatatcta atgcgctctc caactggaga
    35941 agtcattttt ggaggagaaa ctatgcgctt ttgggatctg cgtgctccct ggttagaacc
    36001 tctaaggggt cccaacggtt tagacttgag taggttgaaa aaagacatac agccttggca
    36061 agaacgacgt tcggcggaat atatgactca tgccccttta ggttctttaa attctgtggg
    36121 tggtgtagct actgagatca atgcagttaa ttacgtctct ccgcgaagtt ggttagctac
    36181 gtctcatttt gttctaggat tcttcctatt cgtaggtcat ttatggcacg caggaagggc
    36241 tcgtgcagct gcagccggat ttgaaaaagg aattgatcgc gattttgaac ctgttctttc
    36301 catgactcct cttaactgag acaggggatc aaatgcttat gcttaaaata ggaatcgatt
    36361 ttatttcacc atacatattg agggaggtgg gtcatactta aaaaggactc ctttttactt
    36421 tcttttcaac tcatttatat cgaatcgatt ttctattttt tctggctcgg ctagcctacc
    36481 tagccgagtc attctccttt atgagacgaa aaagtcaggc aaaaccaaaa taaataaaga
    36541 aaaaatggat tccccgagca aaaggagaga gagggattcg aaccctcgat agttctttgt
    36601 tccgaactat accggttttc aagaccggag ctatcaacca ctcggccatc tctccgaaag
    36661 acaatttcta ttttactttt accgaataga acatggccat atgagtggat accatcacta
    36721 tgtatagaaa gatatgaggt gtgaatctct aggtcaatct atctatccgt attatctaga
    36781 aaatagatgg atgcatgatc cagcactccc atttttgaag tcaaaaaagg gtactctcga
    36841 ctccatgtcc gaataaaaaa gtgctaaaaa gttgtatata cgttatatag aattaatgga
    36901 ttcatgttag taaaatccct ctatgatgca ttttattcaa attttttgac tgatagaggg
    36961 atcaaatggt atagttattt tttggggtag cttggaggat tagaaacatg actattgctt
    37021 tccaattggc tgtttttgca ttaattgtta cttcatccat cttactgatt agtgtacccg
    37081 ttgtatttgc ttctcctgat ggttggtcga gtaacaaaaa tgttgtattt tctggtacat
    37141 cattatggat tggattagtc tttctggtgg gtatccttaa ttctctcatc tcttgaatct
    37201 attcgttcca gatccaacaa taacccggcc cttccctata attttttctt tttctttatt
    37261 tgcattttgg agacttatag tcaatttgaa tctgtctcac aacccgaaaa agaaaaaatt
    37321 atagagaggg ttccaacttc tggaacttga atgaaaaaaa aaaaataata ataatattta
    37381 tattaatcta aataatagaa ttctaataga atagaattcg aatataaatt cgaattttaa
    37441 agaaatttga tatatattaa atagaaataa atagaaatca aataagaaat atattctata
    37501 atttttaata gatttaatag aaataagata ttcaaaaaaa ttcaataatt aaaattaatt
    37561 aattaattga aattcttatt tcaatattta agaatattga atttgaattt gctattcgct
    37621 ttttaagatg ggttttgaat tgttttaatt ggttgggttg gatggtgaaa tttgatggaa
    37681 tccccccgaa gagagtatct ggcctaactc tggataaaca ttatccgggc attttaccaa
    37741 aaaaaatgcg gatatagtcg aatggtaaaa tttctctttg ccaaggagaa gacgcgggtt
    37801 cgattcccgc tatccgccca ggataaagta atttatttaa taagataaaa gaatcattat
    37861 agttgaccgt gatagtatag tggttctatc tttccaaccc aatagaaaaa gaaaagtgtt
    37921 aattaattac tagttaacaa aatcaaacct aatttttttt tgtcaaaaaa aattgaaaat
    37981 gttgcggaga cgggatttga acccatgacc tcaaggttat gagccttgcg agctaccaaa
    38041 ctgctctacc ccgcgatgaa gaaaagaact gggaactaat gaacaaccaa ggattgaatg
    38101 tgcccctctt ccatatctgt acaaatagaa tagcctattt atacagaatg gtaaaggggc
    38161 tcctctatga tctatgatca tagagaaaaa tagaaaaatg aagggatatt ttaatcctta
    38221 ccaacttgat cttgttgccc ccggcaacaa acatgcgtga accatttcac gaagtatgtg
    38281 tccggaaagt ccaaagtctc gatagttagc tctcggtttt ccggtcgaaa aacaacgtcg
    38341 atgaaggcgc gtaggtgcac tattacgcgg tggggattgt aactttccat gaattttcca
    38401 tttttcactc aacgacggag ctttgtttat ttcttttttt gaggatcgcc gaatcaaatg
    38461 atatttttgt tctaattgtt gccttttctt ctccctatga atcaaacttt tctttgccat
    38521 aacggttcag tttctattat tatcaatgat acaagtcgga tcctagatgt agaaataggg
    38581 ctgtagaaat ataagaaggc atatcccttt ctccatcgaa agaaattata ttattgcgca
    38641 gatacaagac aaaaagaagg aagaattaac caaatttacc cgatgtagag gcaatcaaga
    38701 aagcggcata agtgaatata taacctacag aaaagtgagc taatccaacc aatcttgctt
    38761 gcacaataga aagggccact ggtttatctc tccatcgaat caaatttgcc aaaggtgtgc
    38821 gttcgtgagc ccatgctaaa gtttcaatca attcctgcca atacccgcgc caggaaatta
    38881 agaacataaa tccagtagcc caaacaagat gtccaaataa gaacatccac gcccagactg
    38941 ataaactatt cataccaaac gggttatacc cattgataag ttgtgaagag tttaaccata
    39001 gataatctct taaccatccc atcaaataag tggacgattc attaaactgt gaaacgttac
    39061 cctgccataa tgtgatgtgc ttccaatgcc aataaaaagt aacccatcca atggtattta
    39121 acatccagaa aactgccaaa taaaatgcat cccaagccga aatatcacaa gtaccgcctc
    39181 gtcccggacc gtcgcaagga aaactataac cgaaatcctt tttatctggc attaacttgg
    39241 aaccgcgtgc atctaaagca ccctttacta agatcaatgt agttgtatgt aaacctagag
    39301 caatagcatg atgaaccaag aagtctccag gacctattgt taagaatagt gaattactat
    39361 tctcattaat agcagttaac cagccaggca accatatgct tcgacccgca ttgaatgctg
    39421 ggccattcgt tgaagataaa agtacgtcga atccatatga agttttacca tgggcagatt
    39481 gtatccattg ggcaaatatc ggttcgatca agatttgttt ctccggagta ccaaaagcaa
    39541 gcatgacatc attatgaaca taaagtccca aagtatggaa ccccagaaac aggctggccc
    39601 aacttaaatg ggatatgata gcttctttat ggtctaacat tcttgccaat acattatcct
    39661 cattctgttc cggattgtaa tctctaataa aaaaaatagc tccatgagca aaagctcccg
    39721 tcatgatgaa tcccgcgatg tattggtgat gagtatataa cgcagcttga gtagtaaagt
    39781 cttgtgctat gaatgcataa gcaggtaaag agtacatgtg ttgagctacc aaggaagtaa
    39841 taacccctaa agaggctaga gcaaggccta attgaaaatg aagcgaatta ttgattgtgt
    39901 cataaagacc cttatggccg cgccccaatc gccctcccgg aggaatatgg gcttctaaaa
    39961 gatcttttat actgtgccca atcccgaaat ttgttctata catatgacca gcaacgagaa
    40021 aaataaatgc aatagctaga tgatggtgtg caatatcggt cagccataaa ctttgagttt
    40081 gtggatggaa tcctccgaga agggttagaa tggcagttcc tgatccttgg gaggtaccaa
    40141 ataaatgact acttgaatcg gggttttgag cataaagatt ccactgacct gtaaaaagcg
    40201 ggcccaaccc ttggggatgt ggtaatacat ctaagaaatt attccatcga acattttctc
    40261 ccctggacgc aggaatagcg acatggacta aatgccctgt ccaagccaag gaacttactc
    40321 cgaacagtcc tgacaaatga tgattgagac gagattcagc atttttgaac cacgaaacgc
    40381 tgggtttcca tttcggttgt aggtgtaacc aacccgctat taaggatatg gcagaaagaa
    40441 ataatagaaa aagagctcca gtataaaggt cttcattagt acgtaaaccg attgtatacc
    40501 accactgata aacaccagaa taagcgatat tcactgggcc aagagcaccc cctcgagaaa
    40561 aagcttccac ggccggttga ccaaaatgag gatcccaaat tgcatgagca ataggtctta
    40621 catgtaaagg gtcctgtacc catgcctcaa aatttccttg ccaagctaca tgaaacagat
    40681 ttccggaagt ccacagaaaa atgattgcta attgaccgaa gtgagaagca aaaatattct
    40741 gataaagacg ttcctcagta atatcatcat gactctcgaa gtcatgtgca gtagcaatac
    40801 caaaccaaat acgacgagta gtggggtcct gagctaagcc ttggctaaac cttggaaatc
    40861 ttaatgccat aatgcctttc aaatcctcct agccattatc ctactgcaat aattcttgct
    40921 aagaagaacg cccatgttgt ggcaattcca cccagaaggt aatgggttac tcctacagca
    40981 cgtccctgta caatgctcaa ggctctaggc tgagtagcag gagcaacttt taatttatta
    41041 tgagcccaaa cgatggattc aataagttct tgccaataac cacgcccact gaagagaaac
    41101 attaaactaa atgcccatac aaaatgagca cctaggaaaa aaaggccata tgcagataat
    41161 gaagaaccat aagactgaat tacctgagac gcctgtgccc ataaaaaatc gcggagccac
    41221 ccattaatag taatggaact ctgcgcaaaa tttcctcctg taatatgagt taccacccct
    41281 tgatcgctta tactacccca aacatctgac tgcattttcc aactgaaatg gaatattact
    41341 acggagattg cgttgtacat ccagaatagt cctaagaaga catggtccca agcggatact
    41401 tgacatgtcc cccctcttcc gggcccatca caagggaaac gaaacccaag atttgcttta
    41461 tccggtatca aacgcgagct acgagcaaat agaactcctt ttaggagtat caataccgtc
    41521 acatgaatcg taaatgcatg aatgtgatgt accaaaaaat ctgcggttcc taatggaata
    41581 ggtaacaaag ctactttgcc acccactgcc actaaatcac caccacccca agtcaaactg
    41641 gtgctcgctg ttgcaccagg ggccgttcca ccaggtgcta aagcgtgggt gttttgtatc
    41701 cattgagcaa agacaggttg taattgtata gcggtatctg aaaacatatc ttggggacgt
    41761 cctaaagcgc tcatggtatc attatgaata tacaaaccaa aactgtgaaa gcctagaaat
    41821 atacataccc agttgagatg tgatatgatt gcgtcgcgat gcctaaggac acgatctaat
    41881 agatcgttgt atcgagtagt tggatcataa tctcttacca taaaaatggc tgcatgcgca
    41941 gcagcaccaa cgatgagaaa tccaccaatc cacatgtgat gtgtgaacaa tgacaattgt
    42001 gtcccatagt cagtagctag atatggataa gggggcattg aatacatatg atgagctaca
    42061 acaatggtta aagatcctaa catagctagg ttaagagata attgagcatg ccatgacgtt
    42121 gttaggatct catatagccc tttatgaccc tggcctgtaa atggaccttt atgagcttct
    42181 aaaatctctt ttagaccatg accaatgccc cagttggtcc tatacatgtg acccgctatc
    42241 aggaaaagaa ttgcaatagc tagatgatgg tgtgcaatat cggtcagcca tagaccccca
    42301 gttactggat ctaatcctcc acgaaaagta agaaattccg catattttga ccaattcaag
    42361 gtaaaaaatg gggttgctcc ttcggcaaaa ctgggataaa gttgagccaa aagatcccga
    42421 ttcaagataa attcatgagg aagtgggatc tctttaggat ctactccggc gtttagaaat
    42481 tggttaatcg gtaaagatac atgtacttga tgtcccgccc aagaaaggga cccaagccct
    42541 agtagccctg ctaaatggtg attcaacata gattctacat cctgaaacca agccaatttt
    42601 ggagcagctt tgtgataatg gaaccaacca gcaaaaagca ttaaggctgc aaagatcaat
    42661 gcgccaattg cggtacaata gagttgtaat tcactagtta ttccagacgc tcgccaaatc
    42721 tgaaaaaaac cagaggttat ttgtattcct cggaaacccc cgcccacgtc accgttcaat
    42781 atttcttggc ccacgattgg ccaaaccacc tgggcactag gtccaatgtg agtaggatcg
    42841 cttagccagg cttcataatt ggaaaaacga gcaccgtgga aatacatgcc actcagccaa
    42901 agaaaaatga tggagagttg tccgaaatgg gcactaaata cctttcgaga gatctcttcc
    42961 aaatcactgg tatggctatc gaagtcgtga gcatcagcat gtaagttcca gatccaagtg
    43021 gtagtatcag gtcccttagc tattgttctt gaaaaatgac ccggtctggc ccattcctcg
    43081 aaagaagttt ttatgggatc cctatctacc aaaattttta cttctggttc cggcgaacga
    43141 ataatcattg agtcctcctc tttccggaca acacatacaa agaaacccgc caacagttag
    43201 tcaagtcatt agtgaaccta tgagagatgc ttataattag tctttttctc gtctacttct
    43261 atctcccatc tatttatttt ctttagttat tcactagagc aattatgatc tggaagtcga
    43321 tccagggcaa gtgttcggat ctattatgac atatccatga ggtgctcaac ggaccttatt
    43381 aatctttttt agttttagaa aaccctttcc cggtgtcaaa aaccaatttt tttacatagt
    43441 gtattcatat ctcaattaga aatccctaaa cggagctact ttctgtctta catagaacat
    43501 attactttat tcaaaattcc aaataacgtg agcagtcatt agtcattagt cattactaag
    43561 ataagagaca ttccaggatc tatatctata atattttgtc attcgagggt cacttttatt
    43621 agttttaata gaataggaga aaaaaaaaaa tgaattctct accgtatcta tgtattcttt
    43681 ctccctacga aataccagac gaaatagaac ggccttagaa aagatataat gaaattcttt
    43741 gattgggtct tcccagaaaa agggtcttat tattaaaaac ggatgaggcc aacaaacaat
    43801 taattataac tataacaaaa aaatagatat ataaattcta acgaaataaa taaacagaga
    43861 gttcttattc gaaacgcccc gtgatcttca accaattctg cgcttcaata taattaccag
    43921 gagtgagcgc gatagcttgt ttccaatact cggcggcttg attgaaccaa gcctccgcaa
    43981 tttcagaatc tccctgtcga atggcctgtt ctcctcggtt ggaataggcg ggtcaattcc
    44041 tttccttaga accgtacttg agagtttccc acctcatacg gctcggcaat caattttttt
    44101 gtgtccccgt tttttaatcg actatatcga attgaatgag atttcttatc ctaaccaaaa
    44161 gaggttaatt tcatgagcat gagtttcaaa cttgactttt gattaaatta ataatcagct
    44221 ttcattttat cttttctccc accgtcagaa gaataacata aaagaaaagc atttctacta
    44281 tcgttagaat tttctgaaag gtatctatct cggtttcgtc taaaaattta tatagaatct
    44341 ttgaaaaagt cttttcttcc taagaaagaa aagacttact gtctttggga tctgatgcta
    44401 caccgctgct caatacctta ggggatccgc tttattacag aagttgattc ctaattttta
    44461 tttcatatca tggacataaa taagcagttc ttattgtatc ggcatcggcc aaaaacctcg
    44521 cgaattggtc tttacggtgc ttcctctatc aattagatcc tttatccata gaataaagta
    44581 tctaggcata tctatttctt catattttga ctctatgaag tttctttctt tgctacagct
    44641 gataaaaatc gtttttttca cgatgcatat gtagaaagcc tatttttttt ttctagtatt
    44701 tattagtgta ttcgctcttt cttccttcta tagtagagat agtcgcacgt aatgacagat
    44761 cacagccata ttattaaaag cttggggtaa gaacgggttt cgttctagtg cccgaaaata
    44821 atattctaaa gcttttgtat gctctccgtt acttgtgtgg ataaggccta tgttatagag
    44881 tatatagctt cgatcatagg gatcaatttc tagtcgcata gcttcataat aattctgtaa
    44941 agcttccgca taatttcctt ccgattgagc tgacatccgt tacggtcgtc attcgattca
    45001 aagaattctc cgttccagaa acgtacatga gattttcatc tcatacggct cctcccctat
    45061 gtgcataatg aaaataatac atggaatcaa aaaagattga aatattctcg ttatgaattc
    45121 agtggggcta acgtttttac aagaaatctc tagccaacct ttctgcaaaa gatattttct
    45181 taacatcacg cgtgttgata ctggtactag ataaaaatgt aaacttcaac aatttctttg
    45241 ttctcaacgc cctttaattt ccaggaatta atcacttcaa cagtcttcta tggttctaag
    45301 ggtatccaaa gtaccaacga gatggatgtt tgttatccca accattcttt ttagtcccga
    45361 tcccaataag gaaaggcggt aattttaaac aaagttttcg tgttgttgat tcctaggcgt
    45421 agcgcctctt cccctatgcg gcctattggt actagtctag tatggtaggg ttggcctgta
    45481 atatagaacc cataggtgta acctttcgct caatactcga atcaacaatt gaagcatctg
    45541 aggctgcatt aatcggggat acacgacaga aggaattgtt ttatctagaa acttcacctt
    45601 caacaagcgt agattttttc aataatcttt ttcgttcttt tctatcccga atcttccgtc
    45661 tttctcctaa gaccgaagcg gtaaataaaa aaataatcaa atcacaccat ctctataata
    45721 ggtaaatgcc tctttttctc ctgaagttgt cggaattatt cgtaataaga tattggccac
    45781 aattgaaaag gtcttatcaa taaaattttc atttatccgc gatctaggca taggtagaaa
    45841 tccattctat aattcttttc attaactctc gtgagaaaac gatcccacaa gtaaaggaat
    45901 tttacagtac gaaataacat aaaagcagac tcatatccaa ttttttcttt ttgaaggggg
    45961 tcgataaaaa ataagaaata ttagaatccg attcgatttc atccaaatgt agtagtataa
    46021 atgtagtagt ataagaatga aaggaactat tccgatttga tcaaagtaga agaatcaaag
    46081 aatttatctt gcggattagg agaattcgag aagtttttct gaaattaaga tccaaagaag
    46141 aaaaaaatcg aataattctt caataatcct tctataatga aaatagaata accctccatt
    46201 ttgtgttttg tccatagcgg gtagacgctt atacactata caatcaaatc gaaaaggatg
    46261 atttatgaat ttggaataga tttacgggtt aaggggttgt tgttaagcga cctaaaattg
    46321 gaaagaaatt ttcaaattct tatggaaatt gaattcgaat aaaaagataa ttatgatcga
    46381 aaggtatcca tttaccatag tccaacaaaa tagaccgatc agttgattcg ttccaattca
    46441 ttgattgaat ccggtaaaaa tatcagaaaa aggtaggagc gccgcctccg tcttggcaaa
    46501 caagatatat ctttattgtt attgttttta accgtttttc aaaaaaagat tatattatct
    46561 ttttctccca gctccctggc tcgaagaaaa aatgctttct ttgatgaaaa gttttccatt
    46621 tttatagcta gaatggattc gagtgtctgt acccatctaa caatcgaata tgaacaactc
    46681 gcaattcgct cggattctcg gtcataatca ttatgtagga gagatggccg agtggttcaa
    46741 ggcgtagcat tggaactgct atgtaggctt ttgtttaccg agggttcgaa tccctctctt
    46801 tccgtatctt cacccaattc accaatgctt cagacctttc tttgagatag attctcaatt
    46861 cctaatttct gtgatacgga aggaaagaaa gaacgggcag ggaataagga tctgcctact
    46921 gatctatgat acatgaatgg gagaaaaata caaatctccg gatccaattc cttaccttgt
    46981 gtccctttac ttaacttaag tgaaagggaa aaattgtacg aacccttggt ttgttatttt
    47041 agttaggttt aagtctgacg agaataatat tctacgacaa gtaattcatt tattttcaaa
    47101 ccgacccatt tactatctat tatttgattg actaatcctt tatattggaa tgcgtgaaga
    47161 gtcaaatgct ttggcaattc ttcatggtgg gatgaatcaa gataattttg aatcagagct
    47221 ctggattttt tgtcatccct tgctgtaata atatctcggg gtttgcaacg ataacttggt
    47281 atatctacta tacgaccatt aactaaaata tgtctatgat taactaattg gcgggcttga
    47341 ggaatagttg aagccatacc caatcgaaaa aggatgttat ctaaacgcat ttcaagtaat
    47401 tgtagtaaaa ccagacccgt tgatcctttg gcttttccgg cgatacgaac atatttaagt
    47461 aattgccgtt ctgtaagacc ataatgaaaa cgcaattttt gtttttcttc taaacgaata
    47521 cgatattgag attttttccc ggagcgcgat tggtttctaa gatcgcttcc ggctccaggt
    47581 cttttactcg ttagtcccgg taaagccccc aggcggcgta tttttttgaa acgaggccct
    47641 cggtaacgtg acataaaaac tccttatttt attgaaattt cataaaccta aattaaaact
    47701 aaaactgagc taaatgataa atgaagcgaa atccactgaa gtattgtact acaaagaata
    47761 atgagatgta tcaatatcca cacacttttt tgtattgtat atatataaat agaaatcaaa
    47821 agacggttct ttttcttgat ttattctgct gaggtctaac ccctccaatt atgattcata
    47881 attagaagct cctacaacat aataaatcaa tgccccttgg aaaagaggga cgaagccctt
    47941 tcaatgttct tttctttcaa aaagacatta tcaatcattt tttaaaatca aacaaataga
    48001 gaaaagccgg ctatcggaat cgaaccgatg accatcgcat tacaaatgcg atgctctaac
    48061 ctctgagcta agcgggctta aataacggca atgagatggt gcatgcatag aaatttggta
    48121 aattactaga atcttatcta ttaactattc attcttagct attcataaag aaaagaatag
    48181 agaatcaaat tcaaaataaa tattgaatat tatagaacat aacgattaaa ataacgatta
    48241 atagaatata gcgatctata gaatttcgat ttctatattt atcaataata aatatcttac
    48301 tcttaattag gtaataagag ttttttgttt tgaattgaaa atcaaatgac attagaaatt
    48361 gtttttttct aacctaattt tattaatata ttcgattcta ttattatata gaatagaata
    48421 tacagaatat tattattcta ctgattctat atatctattt tttctatatc tctatttttt
    48481 tttttctaga tatctattta tctattttga attatcaatc gaatccagta ttagcttctt
    48541 atgatacatt atctaaatta tccatttttt tattctaatt ctaaaaaatg atgctttggc
    48601 tttcgactaa ataattcgat ttgaattcga aattaataaa atgattagtt ataactatta
    48661 tattagaaac gattaattaa tatttaatta atttgaattt tagttatttt ttgttatgtt
    48721 atataggatc cgccttagcc ttaagtaaag gataagaaaa aaatgaaatt aaagaaaaag
    48781 atgaaatcca gataaatgca atgcagataa atgcaatcca tataactgta atccagatta
    48841 gaatgaggga gtctaatgat acatttctcc gttttttgtt ttcaacgaaa gaaaagacga
    48901 aaaaaaaaaa agaatcgacc gttcgagtat tctaccggat tgcatgagaa aaatgagagt
    48961 aagagaggca tatgttaatg ttatgtaata tatatccata tatattgaat tgcggataca
    49021 gaaaggatag aatcatttct gacaagaaat cgaaacacct ttcaatatag gaatccgtat
    49081 ctaatgaatt ctatgtttca gcgtaaatga aagaaaaagg agagcggcat cgaggtccta
    49141 atctcaaaat gcaagggggg atatggcgaa attggtagac gctacggact taattggatt
    49201 gagccttggt atggaaacct actaagtgat aactttcaaa ttcagagaaa cccgggaatc
    49261 aaaaatgggc aatcctgagc caaatcctgt tttacgagaa taaaacaaag caaacaaggg
    49321 ttcagaaagc gaaaaaaggg ataggtgcag agactcaacg gaagctgttc taacaaatgg
    49381 agttgactgc ctttttttgg gaaagaaagg caaattaatc gaatatcgaa actgcataaa
    49441 ggataagtct ataatacact atggatacaa aatgaaaaat tatctcaaaa atgacaacct
    49501 gaagctgtat ttatattaat gaaaaagaaa acaaaagaat tgggattcca agttgaagaa
    49561 tcgaatattc attgatccaa tcattcactc catagtctgg tagattgttt cttttgaaga
    49621 actgattact cagacgagaa taaagataga gtcccattct acatgtcaat ataaataccg
    49681 gcaacaatga aatttatagt aagaggaaaa tccgtcgact ttagaaatcg tgagggttca
    49741 agtccctcta tccccccaaa aagaccgatt tgactatttc tcctaccctc tctttttttt
    49801 agtggttcca aatttgttct ctttctcatt cattctacct ttttacaaac gtatcagagc
    49861 agaatttttt tcttttatca caatcccaag tggtgtggta tatatgatat acgtacaaat
    49921 gaacatcttt gaacaaagaa tcccaattca caattcatat cattgctcat actgaaactt
    49981 ataaattatt ctattcaaga aatctaattc cacgctcaag acttttaata ctttttttat
    50041 cttttttaat tgacatagac cccagtcatc tagtaaaata aggatgatgc gccggtaatg
    50101 gtcgggatag ctcagctggt agagcagagg actgaaaatc ctcgtgtcac cagttcaaat
    50161 ctggttcctg gcatatatat tgaatttgta gaaatatctc ttctacaaat tcagtgatat
    50221 gaatcgatat acataataca tattgattaa tcgtatagat catgatacat acatacttat
    50281 tcatctagct aggtatctgg aaatggaccc cccccccctt tttttataga tgagtaaata
    50341 gtatataaat gagtgaaaga gtatataaaa aatgtatatc taataataat aaaagaatta
    50401 attagattct ttttcctctt ctttttgatt tgttcatact atgtctccgc ccgttcaaaa
    50461 agaatgttaa tacaccatac atattcgaaa gggttaaatt ggttggttga aagacccaag
    50521 caaaagtcta gtctaggaag ttgaatgaag ggtgggaata gcctaaattc atctccgata
    50581 cagtacaaat tagaattcga tcccttttca ttttgtattt ttattttctt ttttctgttt
    50641 cttccttccc tcctatgtga acctctagag cccatctaag cgatgtgcgc gatacaaagt
    50701 tcatgatgca gaactctttt ttttagttca tcctattggc ttggctcatc caaaacaagc
    50761 atcttacaat tttgaaaatc tcaaaattgt aattgtattg tctttttttt ttctatttaa
    50821 tttatttagc gcgttcataa taataatacg aatgcgactt caattcctct ctttgatcta
    50881 gaaaagaacg tacaaatatt tcttgaatat cgggagttgt aaaaatgaag attagtttct
    50941 tataattcaa tgagcatctt gtatttcata aaaattgggg gcaatataat ccttacgtaa
    51001 gggccatcct atccaacttt caggcattaa gatacgttta agccgtggat gattatcata
    51061 aaagattccc aacatatcat aagattcccg ttcttgaaaa ttcgaacttt tccaaaccca
    51121 gaaaacggac ggaattttag gattattcct tggagcaaat acttttatgc atacttcttc
    51181 cggttgatct accccatact ctattcttgt aagatgatac acactggcta acagtccgcc
    51241 cggtgctaca tcataggcac attgggaacg tagataattg taaccatata catataaaat
    51301 gacagcaacg gaatgccaat cctccggctt tatttgtaaa gtttctattc cttggtaatc
    51361 gaagcccaaa gatctatgaa ttagcccgtg tttgactagc caagcagaca aacgaccctg
    51421 catctttttt tctctcccac attttgattt ctataaatat ttcacattta cgatgaaatt
    51481 ttttcattta tgaagattaa ttcgctcttt ctttttctgt acaaaaaaat acttcctaat
    51541 taaggaattc gggggaagat actgaacttt tgtatttgaa aaatgtttca gtttcaggag
    51601 ggatttcgga catcgatggt ggttgataga gtaatccttg atcataattt ccagtatcag
    51661 tactgcctac aacacgaaac ttgtgattgg tagtaaaagt aaacgaccga ttctcctgtt
    51721 gcaagcgaat tcgctcttca tagatttctc gagatatttt cttacgaagt tttgttatgg
    51781 catctataac tgcctctggt ttaggcggac agcccggcaa ataaacatcc acaggaatta
    51841 gcttatcgac tccccgaaca gtactataag aatcggtact gaacatcccc cccgtaatcg
    51901 tacatgcccc catagcaata acatattttg gttcaggcat ttgttcatat aatctcacta
    51961 aagaaggagc cattttcatt gttactgtgc cggctgttaa aattaggtct gcctgtctag
    52021 gactcgatct tggtaccagt ccataacggt caaaatcgaa ccgtgagcct attaatgaag
    52081 caaattcaat gaagcaacaa ctggtaccat aaagaagcgg ccataaactg gagagtcttg
    52141 accaatttga aagatcattt gatgtagttg aaataactga attgggggtt gttcgatcaa
    52201 gtaaggaaaa ctcaatggaa ttcataattg tctcaatgtt cttttttttt tttttacttt
    52261 tttggttatt gtctcaatat cccgaaacta agaccactcc aacgctcctt ttcgccacgc
    52321 ataaactgaa ccaacaatta ggataagcat aaaaatgaaa gcttctataa atacggatat
    52381 ccccaataca tcaaaactca ttgcccatgg ataaagaaaa accgtttcaa catcaaaaac
    52441 aacaaaaact agagcaaaca tataataacg gattcgaaat tgtaaccaag catcgcccat
    52501 tggttctata cccgattcat aactagaaag cttctctggt cctttgctaa tcggggctaa
    52561 aactgcggaa attaaaaatg ccaaaatcgg aataacgttt gatattatta gaaatgccca
    52621 gaaaatatca tatttgtaaa gcagaaacat agacgaactc ctttgaatgt gaaaaatata
    52681 ccgaatttgt cgattcgaat tggaattcat tgtcaagtca tcggtaacag gttagtcaaa
    52741 accaaaatgc attttggtcg aaccacacag tttcacttgt ttgctgtgat gtctcgtttc
    52801 tcgattgtac tcctattttc attacacttc cttcgatttt atttcagtat agtataaatc
    52861 tcttatacaa acaaaacaaa taaaactctc ttgctttcac ctcgtttcgg ccttttagaa
    52921 aaaaaaaaat tccaaataga attctcattt tgatttcgaa ttttttaata tttgaattcg
    52981 aaatgcaatc gattttgatt ctattttcta tatatatttt gttttctgtt tatgaaaaga
    53041 tcttcgtttt tcaaacgcgg acgtgtcgac aaatacagta atccgttcct atatccatgt
    53101 gacttactat tcgatttgag tggggttagg ttggagtttt catttttaac cggattcatg
    53161 tcatgatttt gcctccttta ctgtccacaa tcaaagagtt agtgagactt cttttccttg
    53221 gtatacccac tcatttttgg tgaatttttg gaggcaaaat catatggaat tcacatacga
    53281 aaaaaatgaa ttactaggtt tctttatccg agattcgaaa aaaaaaataa cgattgaaac
    53341 gggcttttgt tttccgtttt atgttctgct ctgaacgagt cccccataag caagcttatg
    53401 ggaatgattt tatttcgatg aaccaagcaa ccacgagcga ccggttacaa acaacaaaaa
    53461 atacagtaat tgagtaaatg aaaactatag aactttttgt atttcaattt ggattattat
    53521 attattatag ggctatacgg actcgaaccg tagaccttct cggtaaaaga gatcgaactg
    53581 attcttatca aaatgattcg aactctttca aagacccaac atgcattttt ttttgcattg
    53641 ggctctttca ttaactgcta gaaatatcag ttagtctacc atattttttt ttcttgacag
    53701 aaaaataagg aaatggctcc acgtgctcgg attcattatt tggattgtga tataggagca
    53761 ctaccaaagt gtttcaaaga aaggttatct tgacgtaggt ttgcttctgg cctagattaa
    53821 cctaagttaa atggagtctc tatcatcctg attaaagaat caaatatgaa acttcatacg
    53881 ccttaaggtt cataggacaa aaagagaatt tttgaggtcc ttatactcat tatgcctagc
    53941 attgaataga ctaggtattc accttatcaa tatctcaaat caatgatgga ttccatttgg
    54001 ttcctaaatg ggaacctgaa tcgaaccgaa ccatttgtca ggctattgtt ctcttgtttt
    54061 gttccctaaa aatcctggag tcagacattg atttctcaaa aagatcaatt ctttgattgc
    54121 atgatggact cttctgaaaa acattggcgc acgtgtaaac gaggtgctct acctaactga
    54181 gctatagccc ttgtgcttgt gatacatatt ttatcatatt atggagataa tttcttgtca
    54241 agatgaatat cccatgatcc aacatcgtat ctctttgatc tttttgattg gtattgcttc
    54301 gaagtcttat tggatttata atccatcaat gggaggggtc tttttttttt tctccttata
    54361 atgataaatg acctacttaa ctcagtggtt agagtattgc tttcatacgg caggagtcat
    54421 tggttcaaat ccaatagtag gtagaactta ttagatacca tggtcaatgg tatctaataa
    54481 gtttttctac ttactgattt tgtatctttt ctatcctatt cgatttgatt ttcgaattga
    54541 aactaaaact tttttcctta catcagaatc cgattcccct tgattgtatt tgattggatt
    54601 caatcggaag aatccatatg tgtataaaca caaattcttt tgattaggat tattcgattc
    54661 gggcgcaccg actagttacg aaatcacatt gagaacctct actcgtgtcc tagctcgtct
    54721 gagagctaga tttgcctcaa ttgtttgtct cttactttca gctttcctca agccggcttc
    54781 cgctatttca agagtttgct gagcttcttg gggatcaatg tcactactct tctccgcatc
    54841 atttactaaa atggtgatct cattattacc tattctagca aaaccgccca tcagagccat
    54901 cgttaaccat tggtcattaa agcgtattct caaaatacct atatctacag ctgtggcaat
    54961 aggcgcgtga tttggtaata cgccaatttg tccactatta gtagataaaa tgatttcttt
    55021 cacttcggaa tcccaaacaa ttcgattagg ggtcagtaca caaagattta aggtcatttc
    55081 ttcaaattgt tctccatttc taagtttgta gccttcgcag taacttcatc gatgttacct
    55141 actaaataaa aggcctgttc aggaagacca tctaattctc cggacagaat caatttaaag
    55201 cccctaattg tttctgctag accaacatat ttccccggag aaccggtaaa tacttctgct
    55261 acgaaaaaag gttgtgataa gaaacgctca attttgcggg ctcttgctac ggttaaacgg
    55321 tcctcttcgg ataattcatc caacccaagg atagctataa tgtcctgaag ttctttgtaa
    55381 cgttgtaaag tttgcttaac tctttgcgca gtttcataat gttcctcacc aacgatccga
    55441 ggttggagca tagttgacgt cgaatctaaa ggatctactg cgggatagat acctttggcg
    55501 gctaatcctc ttgatagtac ggtagtcgca tctaaatgtg caaatgtcgt ggcaggagcg
    55561 gggtcggtca aatcgtccgc aggtacataa acggcttgaa tggaagttat ggacccctcc
    55621 ttggtagacg taattctttc ttgtaaagaa cccatttcgg tactaagggt aggttgataa
    55681 cccacagcgg aaggcattct acccaataaa gcagatacct cggatcccgc ttggacgaaa
    55741 cggaaaatat tgtcgataaa tagaagtacg tcttgttcat taacatctcg gaaatattcc
    55801 gccatagtta gggcagtcaa accaactctc atacgagctc ccggcggttc attcatctga
    55861 ccgtagacta gagccacctt tgattccgca aggttttgtt cattaattac tccagattct
    55921 ttcatttcca tgtaaagatc atttccttca cgagtacgtt caccgactcc gccaaatacg
    55981 gatacacccc catgagcttt ggcaatgttg ttgatcaatt ccataatgag tactgtttta
    56041 cccactccag ctcccccgaa tagtccgatt tttcctcccc gacgataagg agctaaaaga
    56101 tctactacct taattcctgt ttcaaaaata gataattttg tatctaactg tataaaggca
    56161 ggcgcagatt tatgaatagg agatgttgtg cgagtatcta caggacctaa attatcaaca
    56221 ggctcgccaa gcacgttgaa aattcgtcct agagtcgctc cgccaactgg aacgcttaga
    56281 ggagctcccg tgtcaatcac ttcaattcct ctcattagac catctgtagc actcatggct
    56341 acagctctaa ctcgattatt ccctaataat tgctgtacct cgcaagtcac attaattggt
    56401 tgaccgacag tatctcgacc cttaactatc agagcgttgt aaatattagg catctcccct
    56461 gggggaaagg ctacatccag taccggacca ataatttgag caatacgtcc caggtttttt
    56521 ttttcaagtg cggaaccccc aggaccagaa gtagtaggat ttattctcat aataataata
    56581 aagtgaaata tatcaatttt ttttacgaaa tttatcaaat caaaaaagaa aatcttcgat
    56641 agcaagttga tcggttaatt caataagaaa tgggggttag cactcgattt tgttggtagc
    56701 gtccaaccga atgcaattca attgtttatt tatggaattt caatgaagaa attttaaagt
    56761 tcaaacaacc cattttcaaa atctcaagtg gatgaataaa attcttgaga aagtatttga
    56821 tttctctatc attaccagcc atattatcta cggaattcga acctgaactt tttttttgat
    56881 tcattatttc ttgtccctta tttcttattc ttattttagc atatccattt atgtctagtc
    56941 tattcttttt ttataccccc ctttttattt tatggatgaa ttccgcatat tttcttttcc
    57001 catctaggat ttacatatac aacgtatatt cctgtcaaca gtcaatttct tattatttag
    57061 atattttgat tgaaaaaaaa agtaagggat tcaaaacttt aaaaacatgg attggcttgc
    57121 gccagacata tgaaagagta tacaataatg atgtatttgg tgaatcaaat accacggtct
    57181 actaaaaaaa ataaggagac gttctgatta gttgataata ttaaatgaaa tttttgtgaa
    57241 agattcctgt gaaagggttt cattaactcc taatttatgt cgagtagacc ttgttgctgc
    57301 gagaattctt aattcatgag ttgtagggag ggacttatgt caccacaaac agagactaaa
    57361 gcaagtgttg gattcaaagc cggtgttaaa gattataaat tgacttatta tactcctgag
    57421 tatgtaacca aagatactga tatcttggca gcattccgag taactcctca acccggggtt
    57481 ccgcccgagg aagccggggc cgcggtagct gcggaatctt ctactggtac atggacaact
    57541 gtgtggaccg atgggcttac cagccttgat cgttataaag gacgatgcta caacattgag
    57601 cccgttgctg gagaagaaaa tcaatatata tgttatgtag cttacccttt agaccttttt
    57661 gaagagggtt ctgttactaa catgtttact tccattgtgg gtaatgtatt tgggtttaaa
    57721 gccctgcgcg ctctacgtct agaggatcta cgaatccctc ccgcgtattc gaaaactttc
    57781 caaggccccc ctcatggcat ccaagttgag agagataaat tgaacaagta tgggcgcccc
    57841 ctattgggat gtactattaa acctaaattg ggattatccg ctaagaacta cggtagagca
    57901 gtttatgaat gtctacgtgg tggacttgac tttaccaaag atgatgagaa cgtaaactcc
    57961 caaccattta tgcgttggag agaccgtttc ttgttttgtg cagaagctat ttataaatcg
    58021 caggcagaaa ctggtgaaat caaaggtcat tacttgaatg ctactgcagg tacatgggaa
    58081 gagatgataa aaagggcggt atttgccaga gagttgggag ttcctatcgt aatgcatgac
    58141 tacttaacag ggggattcac cgcaaatact agcttggctc attattgccg agataatggt
    58201 ctacttcttc acatccatcg tgcaatgcat gcagttattg atagacagaa gaatcatggt
    58261 atacactttc gtgtactagc taaagctttg cgtatgtcag gtggagatca tattcacgca
    58321 ggtacagtag taggtaaact tgaaggagaa agagacataa ctttgggctt tgttgattta
    58381 ctacgtgatg attttattga aaaagaccga agccgcggta tttatttcac tcaagattgg
    58441 gtctctttac caggtgttct gcccgtggct tcagggggta ttcacgtttg gcatatgcct
    58501 gctttgaccg agatctttgg ggacgattcc gtactgcaat tcggtggagg aactttagga
    58561 cacccttggg gaaatgcgcc aggcgccgta gctaatcgag tagctctaga agcatgtgta
    58621 caagctcgta atgaaggacg cgatcttgct cgcgagggta atgaaattat ccgtgaggct
    58681 agcaaatgga gtgctgaatt ggctgctgct tgtgaagtat ggaaggagat caaatttgaa
    58741 tttgaagcaa tggatacttt gtaatccagt gattaacgtt tggtttatta gttgaattgc
    58801 aattaaactc ggcccaatct tttactaaaa ggattgagcc gaacccaacg aatttattgt
    58861 atagattttt gatactacat atttatctag atatataaga tctgaaatac aaaatagaag
    58921 actaaacaca actctttcta ttgttgtgtt gggtccacaa tgaatcctat gggcccttag
    58981 gattggtgta ttcttttcga tcccgtagtt tcgtcatgga tcgagccaag tatcacaact
    59041 tcttctaccc atcctgtata tcgtcctttt cgttccgtgt tggaatataa acttattata
    59101 ttagtagata gtagacggga ttttacgaaa aaagctcttc atattcatag gagagaacaa
    59161 atatttattt tttcaatgcc aattttacac aatatgggga caaccactat ttataattga
    59221 aaaagatcgt atagagtgaa gcgatactcc ggggtctaac aaaagagaat gatttctttc
    59281 aattgactat tcatctattg tattttcatc taaatagggg caagaaagtg ctatggaaaa
    59341 atggtggttc aattcgatgg gggagttcga atacaggtgt gggctaagta aatcaatcga
    59401 tagtctgggt cctattaaaa ataaaaatac cagtgtaagt gagggcccgg ttagaaatga
    59461 taaagataaa aacattcata gttggggtga tagttctagt tacagcaatg ttcatcattt
    59521 agttagcgtt agggacattc ggaatttcat ctctgatgac accttttttg ttagggatag
    59581 taatagggac agttattcca tatattttga tattgaaaat caaattttag agattaacaa
    59641 tgatcattct tttctgagtg aactagaaag ttttttttat cgttttcgta attattatta
    59701 taggaataat ggatctaaaa gtgacgatcc cgactatgat ccttccatct ataatactaa
    59761 atcgagttgg aataatcaca ttaataattt cgttgactct tatcttcagt ctcaaatctg
    59821 tattgatagt cacattttaa gtagtagtaa caattacagc gacagttaca tttataatta
    59881 catttgtggt gaaagtagaa atagtagtga aagcaaaagt tcaaatataa aaactagtac
    59941 gaatggtagt gatttaacta taagaaaaag ttcgaataat ctcgatgtaa ctcaaaaata
    60001 caggcatttg tgggttcaat gtgaaaattg ttatggatta aattataaga aatttttgaa
    60061 gtcaaaaatg aatatttgtg aacaatgcga atattatttg aaaataagta gttcagatag
    60121 aatcgaactt tcggttgatc caggtacttg ggatccgatg gatgacggca tggtttctct
    60181 ggatcccatt gaatttcatt cagaagagga accttataaa gatcgtattg attcttatca
    60241 aaaaaaaaca ggattaacag aggctgttca aacaggtaca ggtcaactaa acgggattcc
    60301 cgtcgcaatt ggggttatgg attttcagtt tatggggggt agtatgggat ccgtagtagg
    60361 cgagaaaatc acccgtttga tcgagtatgc taccaataaa cttttacctc ttattctagt
    60421 gtgtgcttcc ggaggggcac gcatgcaaga aggaagtttg agcttgatgc aaatggctaa
    60481 aatatcttct gctttatatg attatcaatc aaataaaaag ttattctatg tatcaattct
    60541 tacatctcct actactggtg gagtaacagc tagttttggt atgttggggg atatcattat
    60601 tgccgaaccc aatgcctata ttgcatttgc gggtaaaaga gtaattgaac aaacattgaa
    60661 taagacagta cctgaaggtt cacaagcggc tgaatattta ttccataagg gcttattcga
    60721 tccaatcgta ccacgtaacc ctttaaaagg tgttctgagt gagctatttc agctccacgc
    60781 cttttttcct ttcaataaaa attcaatcaa gtagagtcaa gtagagtctt gagttcaact
    60841 tttttttgtg gcgaacaact agttagttag tttatcagaa tcaaaataaa aaaaccgaaa
    60901 aaatgaattt ttatttggtg acataagctt taattgtaga aagaatcatg cggataattg
    60961 ttgtttttta ccgatattgc tgattagcaa tatcggtaaa aaaacaacaa cataaacagc
    61021 gagttcttcc ttcgaattag gaggcaaggc aaataaaacg aatttcgtgt tctgttcgcc
    61081 tcttctatat gtatatattt caaatataga aaatatagaa tcttgcatct ttctatatct
    61141 ccaaagaagt ccccttttta taagaattcc tgctcttggg tcggattcta acgaatcttt
    61201 cagagatttt taaattttta agagactctt tttttattaa aaaagaaatt agaagaagaa
    61261 gataagaaca atataagaat aaaaataaaa gaagtaagaa taataaagaa agtggattat
    61321 catacataca tctatttcat gtagaaagat gaataagtcc gtttatttag ttcgacattg
    61381 cttgcactta ttctatatac tcacttcgat atacttagta tactaatata cgaattataa
    61441 tatgaattat aattattata agatatcctt ataacaataa caggtacaaa tattaaatcg
    61501 aggtacccca ttctatgaca attctcaaca acttaccctc cctttttgtg cctttagtgg
    61561 gcctagtatt tccggcaatt gcaatggcct ctttatctct tcatgttcaa aaaaaaaaga
    61621 ttttttaaat ctgatgtggt caaatctcat ctagtttttt ttttcaagac ttagcgaaca
    61681 aggatatcca tttagtagaa tattgtataa gaataacggg tggctttctc cgaacataaa
    61741 tgaaaaagat cttatacatg cgtaaacatg atatatggac agacgaattc tagcaattaa
    61801 aaaaaaaata ggctgggatc cggactcatg tctgaaatta aagtaaatct atccatatgt
    61861 atgtagctat tgatagggaa tcatatgaag gggatgcttt tattttatta tatctaacca
    61921 attcgattaa ttactactaa aagttcacat cagaatagta ctagttgatg agagttactt
    61981 cggaaaaaaa agtaaagtgc aatttttttt ttgttattcc ataaaatgca actggatcta
    62041 ctatgtatga gttggcgatc agaatatata tggatagaat ttatagcagg atctcgcaaa
    62101 acaagtaatt tctgctgggc gtttatcctt tttttaggtt cattaggatt cttattggtt
    62161 ggaatttcta gttatcttga taagaatttg atatccttct ttccgtctca acaaatcctt
    62221 tttttcccac aagggatcgt aatgtctttc tatgggatcg cgggtctctt tattagttcc
    62281 tatttgtggt gcacaattac atggaatgta ggtagcggtt atgatcgatt tgatagaaaa
    62341 gaaggaatag tgtgcatttt tcgttgggga tttcctggaa aaaatcgccg catcttttta
    62401 cgattcctta tgaaagatat tcagtccatc agaatagaag taaaagaggg tatttatgct
    62461 cgtcgtgtcc tttatatgga aatcagaggc ctgggagacg ttcccttgac tcgtactgat
    62521 gagaatttga ctccacggga aattgagcaa aaggctgcgg aattggccta tttcttgcgt
    62581 gtaccaattg aagtattttg aaaaaagaaa ctgcaaaaaa atgctttctc agcaagagga
    62641 aaacccctaa gaatcctctt ttttctataa gcataactta cttaattaaa gtttcttcag
    62701 aacgcctcgt ggggcaaaag caaggcaaac gtgtacgtgg cgttcataat ataaaacgaa
    62761 accttttttg tttttgtctg tcaatttttt ttttttcgaa atatttgata ttttcttttt
    62821 taataatttg atattttctt ttttaataaa cagggagttc tttcatttcg aaatccgaaa
    62881 aatattcatt attggaatct ttatttgaat ctttcgggca ttcatcaaag aggagtaatt
    62941 acttcgaata tttgatcaat taagatatct ggaaacaatc tattttttta ttatttcttc
    63001 atttgaattc gaattcgaag tggattcttc ttctatttct gtattttttc tacactagat
    63061 tcaaggacta acctctgaat cacaactaaa aaatgggggc tcgattaata aattaataat
    63121 taataggcgc gataccttat aatagaactt atgcttgata gaaatattag atcgcataga
    63181 gtcaacgaat gaggtgacaa ttcacagatg aaaaaatgac aaaaaagagc gcatctattc
    63241 cccttcgata tctttcattt atagtatttg tagtcttttt gccccggtgg atcactctct
    63301 catttaataa aagtctagaa tcttgggtta ctaattggtg gaatactagg caatccgaaa
    63361 cttttttgaa cgatattcaa gaaaagagta ttctagaaaa attcatagaa ttagaggagc
    63421 tatttctctt ggatgaaatg gtaaaggaat tcccggaaag acatctacaa aagtttcgta
    63481 tggggctcca caaagaaaca atccaattga tcaagataca cgatgaggag catatccata
    63541 caattttgca cttctcgaca aatctaatct gtttcgttat tctaagtgct tattctattc
    63601 tgggtaatga agaacttgtt tttcttaatt cttgggttca agaattccta tataatttaa
    63661 gtgacacaat aaaagccttt tccattcttt tagtaaccga tttatgtatc ggattccatt
    63721 cgccccacgg ttgggaacta atgattggct atgtctataa cgattttgga ttttttcata
    63781 atgatcaaat tatatctggt cttgtttcca cttttccagt cattctagat acaattttca
    63841 aatattggat tttcctttat ttaaatcgtg tatctccgtc acttgtagtg atttatcatt
    63901 caatgaatga ctgaaaaacg agtcaattag aatgtttctt actttgtacc taagcaaagc
    63961 attccaggtc gtacttacct tactctttct acccattcag aggattcctc ctatattcca
    64021 gtaaaattat ttcagtaaat agcaaaatcg tggataggga actatactag cgacctaccc
    64081 aattttattg tagaaatttt cgggatcaac gattggacca tgcaaattag aaatactttt
    64141 tcttcgataa aggaagagat tactcgattc atttccgtat cactcatgat atatataata
    64201 actcgggcct ccatttcaaa tgcatatccc atttttgcgc agcagggttt tgaaaatcca
    64261 cgagaagcca ctggtcgtat tgtatgcgcc aattgccatt tagctaataa acctgtggat
    64321 attgaggttc cgcaagcggt acttcctgat actgtgtttg aagcagttgt tagaattcct
    64381 tatgatatgc aactgaaaca agttcttgct aatggtaaaa agggggggtt gaatgtaggg
    64441 gccgttctta ttttaccgga agggtttgaa ttagcccccc tcagtcgtat ttctgccgag
    64501 atgaaagaaa agataggcaa tctatctttt cagaattacg gccccactaa aaaaaatatt
    64561 cttgtgatag ggcctgttcc tggtaagaaa tatagtgaaa tcacttttcc tattctttcc
    64621 ccggatcccg cgactaataa agatgttcac ttcttaaaat acccaatata cgtaggtggt
    64681 aacaggggaa ggggccagat ttatcccgac gggacaaaaa gtaacaatac ggtttataat
    64741 gctacagcag cgggtatagt aagcaaaatc atacgaaaag aaaaaggggg gtacgaaata
    64801 accataacgg atgcattgga tggacgccaa gtggttgata ttatccctcc aggaccagaa
    64861 cttcgtgttt cagagggcga atctatcaaa cttgatcaac cattaacaag taatcctaat
    64921 gtgggtggat ttggtcaggg agatgcagaa atagtacttc aagatccact acgtgtccaa
    64981 ggccttttgt tctttttagc atctgttgtt ttggcacaaa tctttttagt tcttaaaaag
    65041 aaacagtttg agaaggttca attgtccgaa atgaatttct agatccgcaa atttatcaac
    65101 atccggtttg taaaaagaac aaaatttttg ttcgcaattc caattatgtt atgtatgagc
    65161 aaaaaaatta tgaaaagtct tttgcttgtt tatattcttt ttcgacaaaa tgtcgggaat
    65221 ttcttgtact gcactcctaa atcatagtat atattgtgaa gaaggctatt ttactttacc
    65281 cctcctttgt tttgtcaatc caagtgggag gggttatcac gattgtctga ttaaaatatt
    65341 ttagaatgtg tcagtagttt tctattctaa tcgaatcaaa ttcgattaga actagatact
    65401 aagcataaga taagtaagcg gagaatataa agaaagcaag gataaataag ggaaacaagg
    65461 gaatcaaaaa ggtattattc gtcgtcctag tcttcgacat cagaaagggg attttccaca
    65521 tccctttctg gtgtcgaaat cataatggtt cttgattcca ttcgtcaaag attcctattc
    65581 ttagtttcga tttttccagg tttatcagaa cttttttttt gtttatttct tatgtataca
    65641 tataattaag taatgaaaaa aaaaaaagaa atgaagtttt ttgaagcatc ggaaaaagtg
    65701 atccattttc tcatttatac gaacaaaaca aaatattatg attattaaga actcaacggg
    65761 acactacccc tcgaatcaga caaagaaaga agttataggc cccgttgagt tcttacgctt
    65821 tgatgtctat aacgctgttc atccgcttac tacagggacg aacccaatcc ggaatatgaa
    65881 ccataaaaga aaatgcctat taaaccgatc acaggaatac cagttacagt acctattatc
    65941 caaagaggaa tccttccagt agtatcggcc atttatccca cttccctcca cattttatca
    66001 agtggtcgtg ctagagacat aaacagtcat agataattat aagattaaga tgcgatcctt
    66061 ccgactggga taagataatc cctactattt ttttattatt ctactattct cttttcttct
    66121 gttaattgtt ttcttctctt aattgaagaa ataattggaa aataaaacag caagtacaaa
    66181 aatgagtaat aacccccagt agaggctggt acgattcaat tcaacatttt gttcgttcgg
    66241 gtttgattgt gtcatagctc tctaattcgg attaggttta tcgttggatg aactgcattg
    66301 ctgatattga ccctaaaaaa aaaacggtag gtacagctag tccgtgaaca gccaaccatc
    66361 gcactgtaaa aattggatag gttcgatcta tggtcattgg gtcctcctaa aaagatctac
    66421 taaattcatc gagttgttcc aaagaatcaa aacggccggt tattaatgga attccttgtc
    66481 ggctctctgt aaaatactcg tttggacgag ggcttccaaa cacatcgtaa gctaaacccg
    66541 tgctcacaaa taaccaaccc gcaatgaata gggaaggtat agtaatgcta tgaatgaccc
    66601 agtatcgaat actggtaata atatcagcaa aagaacgttc tcctgtgctt ccagacatgc
    66661 tgagctccac atattcttgt acagtcaaag gggtatcgat tccgtaaaag ataagatcag
    66721 taaatggaaa ttcactgaat tgcaatcttt gtgagatcgt caatatagta ccgagggtac
    66781 ttttagaatc taccgaatca gtatagctat ccttcttctg acacagcaac gcaatttcaa
    66841 tcaatatcga aatgcagtgc tagaaaattt cgttcttctt ttcttcttgc tggtcgatgt
    66901 ataactaggt accattcata ggtgtcgaag aggtttttta ttttaatccc cctctttttt
    66961 tttaaagaaa ttggttagtc gtccagaaac aagtaacaag gattcgatac aataaaaaag
    67021 aaaaaataaa atgaaaatag aaaatcgaac ggattccaaa attttgttcc atattgattt
    67081 caaaaaaggt ttcgtttttg aaatgaagtt acatgacact gtttttatta gtattttgaa
    67141 tattaggtta ctcaagagtt gcccaacgaa tctgttgatt ctgaatcttt tgaggtgtcg
    67201 atgtcaaaga tgatgaattt atttcttttt ctacccctaa tcactttatt ttttttagta
    67261 ccttctagaa taattgatga atcaaaaact ttcaattgaa ctgagtcttt caattggtat
    67321 aatatttttg cgtatcctcg tatctttcaa aagtggaaac ttaggaaagt gctttctaaa
    67381 catatgtata aaaagaacag atttccttta gctcctccat gcctactata actagttatt
    67441 tcggtttttt actagcggct ttaactctaa cctcggctct atttattggt ctgagtaaga
    67501 taggacttat ttgaaattaa ttgaatgaat aattgaataa ttcataaaaa gaaatccttc
    67561 tgtggtattc catatatttg gtagttcctt accgtgttaa ttcccaatta ttgggaattg
    67621 agattcctaa gcaatacgaa ttaatagtaa tatttcggga tagatattac ctcccctttt
    67681 cccttttcaa ataaattaaa ttgaaatgat tgaagttttt ctatttggaa ttgtcttagg
    67741 tctaattcct attactttgg ctggattatt cgtaaccgca tatttacaat acaggcgtgg
    67801 tgatcagttg gacctttgat taatattaat tcacatctct ttttttaact gacctcctcc
    67861 tttctttaat ttcatttttt tgggggggtc aaaggtcaaa ttcagattgc tgtatttcat
    67921 atttcagttc agtggaattt tcgatctaac aagacaagag cagaatcacg ctctgtagga
    67981 tttgaaccta cgacattggg ttttggagac ccacgttcta ccgaactgaa ctaagagcgc
    68041 tttcttacca caacggaaaa gactgtaaag aaggggattc ttttttttat atagtataga
    68101 accccccaaa aaatttcaac cccaataaat acttcttgca tatgtatact atcataaaat
    68161 tgaaaattat gtattatgta tgtccaaatt gaatcgctct aaaatgtatc tcaggttact
    68221 gcttcgagga gcaataatag gtagggatga caggatttga acccgtgaca ttttgtaccc
    68281 aaaacaaacg cgctaccaag ctgcgctaca tcccttttaa ctggtctaca gtatcattgt
    68341 agaaaatccc ggtcttgttt tccacatcct tattttattt ccatttcctt cctttctatg
    68401 caaaatgtat cttgctattt cttcctcttg gtctcatatc atataacata taataataaa
    68461 ttaatatttt tctcgggaat tctcaggcgc aaagggacct gtttttttgc tttaagaaaa
    68521 agaaaatatt ctctaccgaa tcattgcgca tgtcaagttg aattggggat tccacacaca
    68581 aatacaaaaa tacaagtggt ctttaaatat atatacatct cttaccataa tgtattacaa
    68641 tatggaatat aaaaaaaaga aggaggattc tcaatgcgag attttaaaac atatctttcc
    68701 gtggcaccgg tactaagtac tctctggttc gggtctttag caggtttatt gatagaaatc
    68761 aatcgtttct tcccagatgc gttgacattt cctttttttt cattctagtt attgatatgg
    68821 aaaggggtga agaagattag agatagagtc aaatatttgt gactaatctc tctttcccgt
    68881 cttttttttt tttcgaatta gatagattga atacgggggt aaagagaaag aaaaaagtgg
    68941 attcaacctc agttaaattc gggttaaggc tccaattaaa ttaagaataa aattaataat
    69001 agagttaaaa gaaaacaaaa gggaaatgtg actagaataa gagtatcatg caatacaaga
    69061 tacttaaatg aaatactgta ctgcgattag aaatcgcttt cgaaattgtt gtattactta
    69121 ttatttacta tattaattgc aacaaaatct ttatttcata atttgatttt gagttgttag
    69181 ccacttctat tttttcgtcc cttttccttt cttcttattt gcgtcggatc gggaaataga
    69241 aacgttgggt gaatcaaaaa cccaaaggag gttcatggcc aagggtaaag acgttcgagt
    69301 aagggttatt ttggaatgta ccggttgtgt tcgaaacggt cttaataagg aatcaacggg
    69361 tatttccaga tatattactc aaaagaatcg acacaataca cctagtcgat tggagttgag
    69421 aaaattctgt ccgtattgtt tcaaacatac aattcatggg gagataaaga aatagatata
    69481 gatcgaaccg agtgcttggg tgtcaccctt tcaaggaaca tgaaaaaaat ttcgatatat
    69541 atttctatta tttcatatat tgaaataaaa acaactaaat aaatatagac aaacccaatc
    69601 ctatgaattt cttctataat tttttttgat ttgatcgaaa tagtatttta gggataagga
    69661 ataaacaaat tatggataaa tccaagcgac tctttcttaa atccaagcga tcttttcgta
    69721 ggcgtttgcc cccgatccaa tcgggggatc gaattgatta tagaaacatg agtttaatta
    69781 gtcgatttat tagtgaacaa ggaaaaatat tatctagacg ggtgaataga ttaaccttaa
    69841 aagaacaacg attaattact attgctataa aacaagctcg tattttatct tcgttacctt
    69901 ttcttaataa tgagaaacaa tttgaaagaa gggagtcaac caccagaact cctggtttta
    69961 ggaacagaaa aaaataggct tacttttcaa ttgaatccaa attctaatcc gaactcaaaa
    70021 acagatggac gttttgttca aaaaatccga gaatcattcg tgtcgtaaga aaaaaaagaa
    70081 tcgggtaaga ggaataattt taagaggaat aatttttttt atcgggcgtg ttcgctcatt
    70141 ttgacgactt tatcatatta tcagatttta tcatactaat ttctactcta ccttcccgga
    70201 gttcattctc cagagaattc catttcaaag agtttggcgg attcctccca atccccttat
    70261 tttatgatct cgttggaaat catataaaga caattcctat ttgatatagc tatttgtgca
    70321 aggattttac gattaagaag caactgcccc ttatacagat tgtgtattaa tctactataa
    70381 atataggatg cccccgcccc gcgaattact gcatttattc gagtgatcca caaacgacga
    70441 aaatcccttt ttttcctatc tctatcacga tgcgccgaaa ccaaagctct tattttctgt
    70501 tgaataattg ttcgagtaag tcttgaatga gctccgcgaa aacttgatgc aaataaacgc
    70561 atttttgttc tacgtctccg agctatatat cctcgtctaa ttctggtcat tgagtaaatg
    70621 aaactttaat gaataactaa ttgatttcct ttctttcagt tattcttttc ccccttccta
    70681 gtctattaat aacaaaacgg attcttccaa tttataaaat aaaaattcca atggcttttg
    70741 ctactataac cttccctacc acgctttttt ccttttttct aggcattgga aaaataaaaa
    70801 tagaaatagc taaagaaatt gtgggttcca tcgtctctat ggttacttct taaacggtga
    70861 ggtcttctct atacaccgga gccctttcct tcattttatt ggtaacttgt acagttacca
    70921 ctctttggct ctacccatga attttccagt aatttgtctt tcataatgag atatacctta
    70981 tacagtaacg gtatttaatt atgaagattg ggtgggtagc tgaccttgtg agtccgttct
    71041 tctaaacata atatttctac ttttttaaat aggatttccc ccgcttaatg ggtaactatt
    71101 tgttaccaat ggggaattct ttctcatctt aaattgaaaa ttcaggtgat ttaatttgca
    71161 ccaattgaaa ccataaattt catacacaat agaaagatat gatagatcca tcttttttag
    71221 atagtgaatg gagttcttcc attctatccg attcaccggt actgatcatt gatactggaa
    71281 aaattgtttt ttcttttgtt ttgtctcagc ccacgattta aacgagtcgc acatacaccc
    71341 tcgtacatgt tcctcgacgc tgagggcatc ccccaagagc gggggatttc gtgacgtttc
    71401 tgattggctg tcttgggttt ctaataagtt gtttaatagt tggcatgctg aattatacat
    71461 tatgggctgg tttagattga tcctaaccgg atgattatga gtttattcga tttcaatata
    71521 ttaatagaat attaaacctt taattaagta attaagaagt aagaagataa aatcttaaat
    71581 catatatttg cacgaaatca ctgctatttt ttatccaacc gctacaaaat caacaattcc
    71641 atgagcttgg gcttctgttg ctgacataaa agtatccctt tccatgtctt cggatacagc
    71701 ccataagggc ttgcctgttc tttgtacata aacccttgta aggatttcgc gcagtttcag
    71761 tagttcttcc gcttccagga taagttcgga cgtttgtgcc tcataaaaac cggcagcagg
    71821 ttgatggatc attaccctga tcatataata taacacaatc aaaggttcct gtatctcgca
    71881 cgaggaggca aggcgaagag ataaagaata aaataagaaa aagatagaaa accgtacggg
    71941 catttttttc acattgcata cggctccaca atggaatttt tttacctttc atcgaagaaa
    72001 gagaaaatgt gggatccatt atacccagat cggtaaatga tccaattacc acccttcttt
    72061 ttttttcgga ggagttcaaa aatactatga tggccccgtt gctttaatat atttattttg
    72121 tctgtgattc agcaatccca aagtttcttt tttttttatt ttcgtactct ttcataacat
    72181 aaatgttgtt aataacctgc cggtgtgaaa aaagtttgtg acgctgaaat cgacctacga
    72241 taggtaagat aaaataggaa atacccttcc tttatctcat actactcttt cgatacataa
    72301 tctaatattt tgaaaaacaa taaaaaattt gcatatcaaa ttcgaagtgc catgctaata
    72361 ttacttaata ttaataattc atatggcgaa ggcatagtct tcttttttct cttaaataaa
    72421 aaacccattg gcgccaagcg tgagggaatg ctagacgttt ggtaattgct cctccgacca
    72481 ggataaaaga ccccattgag gcggccaatc ccatgcatat tgtctgtata tctggtcgca
    72541 caaattgcat agtatcataa atggctattc caggtattac ccatccgccg ggagagttta
    72601 taagcaaata cagatccttg gtatcactct ccgaactgag atatacaaaa agaccaataa
    72661 gttgattcga aacattgcta tcaatcgctt ggcctaaaaa aattaatctt tctcgataaa
    72721 gtcggttgat tcggataaaa ttgtatccct taggagccgt acgggcacct tttgatgcat
    72781 acggttcaac aaaactaaaa cttgcgaaaa aaaaatcaat gtgtagcttc cagccctctt
    72841 tcttttttta tagcggactc cttctaatga aggaaggggc ttctctttca tttttgaaga
    72901 acgatgcgtt tggccggttt tcctataata tataatatta gaatataaaa aacagtttta
    72961 tcgcactaac ttttcattga tgtatttttt catcgagatc caatccaaaa atcacgatgc
    73021 cattttcttg ttcctgaatg ggcttcttcc atttttttag gtttctgctc tactccgagt
    73081 aaggatctgc ccgattttga tttgcacata taggacaaat gaccccaata ccacgtcttt
    73141 gttttttttt ttcatttttt ctcaattttg caattcattt cttttatgtc ttccgccaaa
    73201 tattcgacgt atccattata tttattattc gattgattaa ctgtttggga tcagcgctat
    73261 ttaataattt ctttctaaat aggattgttt atgatatcta taagtcctaa taatagatat
    73321 attaccaatt gggtttttct aaacggagcc tggatactta attttattgg tccagccaag
    73381 tcgaccataa attatttgaa ttgctaatat taatctggat acctcttcac aaaacggatc
    73441 taattccatt tcattgcact tcacgttaca aatttttgat gattcaatcg ctttttttgg
    73501 gggcgaaaga gaggatatct cgatcggggg agagaatggg gaaatcccat atgacccaat
    73561 atatctgaca gggcgcacta tatgtcaatc caagttggat ttcgctctcc gggagttcga
    73621 aaaggaactt ttggaacacc aataggcata aactgaaaga aaaaagaatt aagtactcta
    73681 tttcactttg atgtggaaac gtaataatgg ttttattatt ttaataatat tagctttatc
    73741 gtcatatttt ctacatagat agaataagtt cataaaataa aggaaaacaa agaaaatttt
    73801 tacgaatagg tactttgaat gatgactaaa tatggatgca tgcgctcttc gaaaagggaa
    73861 taaaccccca ttgcgtattg gtacttatcg agtatagaat agatctgctt ctcttttttc
    73921 ctatgaacca aattgttcca tttttactaa aagaatagaa caaatagtaa ccctttttcc
    73981 gagataatcc actgaaaaaa aaaggggggt ccatagcata gttttttcaa tgcaataaag
    74041 ttacatagtg tctatttttt gttgataaag gggtattacc atgggtttgc cttggtatcg
    74101 tgttcatact gtcgtattga atgatcccgg tcgtttgctt tctgttcata taatgcatac
    74161 agctctggtt gctggttggg ccggttcaat ggctctatat gaattagcag tttttgatcc
    74221 ctccgaccct gttctcgatc caatgtggag acaaggtatg ttcgttatac ccttcatgac
    74281 tcgtttagga ataaccaatt catggggcgg ttggagtatt acaggaggga cgataacgaa
    74341 tccggggatt tggagttacg aaggtgtagc cggggcgcat attgtgttct ctggcttgtg
    74401 cttcttggca gctatctggc attgggtgta ttgggatcta gaaatatttg gtgatgaacg
    74461 cacaggaaaa ccctctttgg atttgcctaa gatctttgga attcatttat ttctctcagg
    74521 agtggcttgc tttggctttg gcgcatttca tgtaacagga ttgtatggtc ctggaatatg
    74581 ggtgtccgac ccatatggac taactggaaa ggtacaatct gtaaatcccg cgtggggtgt
    74641 ggaaggtttt gatccctttg ttccaggagg aatagcctct catcatattg cagcagggac
    74701 attgggcata ttagcaggct tattccatct tagtgtccgc ccgccccaac gtctatataa
    74761 aggattacgt atgggcaata ttgaaaccgt tctttccagc agtatcgctg ctgtcttttt
    74821 tgcagctttt gttgttgctg gaactatgtg gtatggttca gcaactactc ctatcgaatt
    74881 atttggtccc acccgttatc aatgggatca gggatacttt cagcaagaaa tatatcgaag
    74941 agttagcgct ggactagccg aaaatcaaag tttatcagag gcttggtcta aaattcctga
    75001 aaaattaact ttttatgatt acatcggaaa taatccagcg aaagggggat tattcagagc
    75061 gggttcaatg gataacggag atggaatagc tgtcgggtgg ttaggacatc ctgtctttag
    75121 agataaagaa gggcgtgaac tttttgtacg tcgcatgcct actttttttg aaacatttcc
    75181 agttgttttg gtagacggag atggaattgt tagagccgat gttcccttta gaagggcaga
    75241 atcgaagtat agtgtcgaac aagtaggcgt aaccgttgag ttctatggtg gcgaactgaa
    75301 cggagtgagt tatagtgatc ctgcgactgt gaaaaaatat gctagacgtg cccaattggg
    75361 tgaaattttt gaattagatc gtgctacttt gaaatccgat ggtgtttttc gtagcagtcc
    75421 aagaggttgg tttacttttg gacatgcttc ctttgctctg ctcttcttct tcgggcacat
    75481 ttggcatggt gctagaacct tattcagaga tgtttttgct ggtattgacc cagatttgga
    75541 tgctcaagtg gaatttggag cattccaaaa acttggagat ccaactacaa gaagacaagt
    75601 agtctgatgc agcattgctc tgttattttt cgcttctcac ttctattttc tctttgtgat
    75661 tttacatagg atacggaaaa agtctggatt taaatctccg tcctttcgcc ttttctttga
    75721 tttttttttc tttaatcggg gagatgatcc ccaataaaca ggtatggaag ctataattgt
    75781 aaaccgcgat cacatttatg gaagcattgg tttatacatt cctcttagtc tcgactctag
    75841 ggatcatttt tttcgctatc ttttttcgcg aaccgcctaa agttccaact aaaaaatgaa
    75901 atgatttttc attatctgaa ttgaagtaat gagcctccca acatttggag gctcattact
    75961 tcaactagtc cccgtgctct tcgaacgggt ctcttagttg ttgagagggt tgcccaaaag
    76021 cagtatataa ggcataccca gtaaaactta caagtaatcc agatatagag atggcgacta
    76081 gggttgctgt ttccattatt atataatttc aagaccacaa tggatctatg ataagattgt
    76141 ttatttacaa cggaatggta tacaaagtca acagatctca atgaatacaa aataggattt
    76201 atggctgcac aaactgttga gggtagttct agatctggtc caagacggac gtctgtaggg
    76261 gctttattga aaccattgaa ttcggaatat ggtaaagtag ctcctggatg gggaactact
    76321 cctttgatgg gtgtcgcaat ggctctattt gcggtattcc tatctattat tttggagatt
    76381 tataattctt ccgttttact ggacggaatt tcactgaatt agatttaatt agatttataa
    76441 gaaccctagc ttttaaataa aaatacaaaa aacgatgcat ttaggcctcg gctttttatt
    76501 ttagcttatt cttttttggt agttcgaccg cgaaattttt gtgtttctgt atttccggaa
    76561 tatgagtgtg tgacttgtta taattgatcc tattgagagt acagaaagtg ggtctgtcgt
    76621 cttgatagag atggttttac cccgtcggat attcattcta gtatctggag cacggaatat
    76681 atgaaatata tcacgaagta tttgaactat gattcatact taatattcag acctcgtggc
    76741 cggattcctc aaatttttca aaagaaaaaa gttttcaatt gaaagagttt tcttctttca
    76801 aattcccgtt tctgctttga ttttgctcaa agaacaaact tttctttcta gttttagtca
    76861 ttatatcgat tctactcgtt gaataaatga tgatccaatg gttcttactc agggaatcct
    76921 tgacttagct tgaaggtttt attgaatcat cgtggttcta gtattaattt aaggtttcaa
    76981 ttgattccta gggtcttaac aagaaaattc ctatcaataa taaagaaaac aaaagtaaag
    77041 ctacattcca tacaaattaa aataacagat gaaagaaaaa aatagggaaa tagaagattc
    77101 aagaggcctg gaacgatcaa cagaaagaca agtgagccta cttgattttt tgacattcta
    77161 attataacaa aaaaaaagag ctttcttact tttactcttt cgtattttta gcgaaaatgg
    77221 aatcaaaaga ttaagaagtt tccaattttc tattccatac ctcttttaac ctgttttttt
    77281 gtttttttgt ttgagctgta cgagatgaaa ttctcatata cggttctcag agggggagtc
    77341 cccttggttt acctatctca ataaagtcta cgattggttc gaagagcgtc tcgagattca
    77401 ggcgattgca gatgatataa ctagtaaata cgttcctcct catgtcaaca tattttattg
    77461 tctaggagga attacgctta cttgtttttt agtacaagtc gctacagggt ttgctatgac
    77521 tttttactac cgtccgaccg ttacggaggc ttttgcttct gttcaataca taatgacgga
    77581 agcgaacttt ggttggttaa tccgatcagt tcatcgatgg tcagcaagta tgatggtcct
    77641 aatgataatc ctgcacgtat ttcgtgtgta tctcactggt ggttttaaaa aacctcgcga
    77701 attgacttgg gttacaggtg tggttctggc tgtattgacc gcatcctttg gtgtaacagg
    77761 ttattcttta ccctgggacc aaattgggta ttgggcagta aaaatagtaa caggcgtacc
    77821 ggaagcgatt ccggtaatag gatcgccttt ggtagagtta ttacgtggaa gtgctagtgt
    77881 gggacagtcc actttgacgc gtttttatag tttacacacg tttgtattac ctcttcttac
    77941 tgccgtattt atgttaatgc atttcctaat gatacgtaag cagggtattt ctggtccttt
    78001 ataaagaata tagagagatt tgtaatcaat catttttttt attacttggg ggaggaacaa
    78061 taatatttca ttgctacaaa tatggattat tgacaaagaa taagacatgt gttttgaaat
    78121 ttcccctcaa ctccacaata ttgtattatt tatttgacat gaatgaatag ttgaagggaa
    78181 ttctccgaag agaaaatgga ttatgggagt gtgtgacttg aactattgat tgggccgtgc
    78241 agaagtatgc ctttaatctg ctacattgaa attcacaaaa aaatgtgtct ttattccaac
    78301 cgccgcccta tagagaggat aggctgggtt cgcttgaaga gagtcttttc tatgatcaga
    78361 ccgaagcatg ccgtgcatga ataggctccg taaaatccag tagaagtaaa atccagtaga
    78421 ataagtgatg tggcataatc ccgatttttt tagttatttt acttacttaa tagtatggaa
    78481 atgcattcat ttcttctgca tcgatccgtt ttatgatcct atcggagtga aacaaaggat
    78541 ctaaagaaga gcagcggcta gactatatta gtaacaagca aatcctttgt acgcaaaaaa
    78601 aaatatcact cgatccattg ggataagggt gaatcgcaag ggctgagaca acccagaaag
    78661 ctcttgatta tgatcaatat tgtaagccta cttgggtatg gagcatttac ctgtaagaac
    78721 ttaattcttt gcaatggata gttgcaactt cgtaaaatgg aatccagaaa tagaattatt
    78781 catatatgtg tggatatggc taaatatagc ttttctaaaa tatatatata tatatttttt
    78841 tatatgtatc cgtttagttc ggtggattct tgctcgagcc ggatgatgaa aaattatcat
    78901 gtccggttct ttggggggat ggatctataa gaattcacct atcccaataa caaaaaaacc
    78961 tgacttgaat gatcctgtat taagagctaa gttggctaaa ggtatgggtc ataattatta
    79021 cggagaaccc gcatggccca acgatctttt atatattttt ccagtagtaa ttctcggtac
    79081 tattgcatgt aatgtaggct tagcggttct agaaccatca atgattggtg aacccgcgga
    79141 tccgtttgca acccctttgg aaatattacc cgaatggtat ttctttcccg tatttcaaat
    79201 acttcgtaca gtacccaaca aacttttggg tgttctttta atggtttcag tacccgcggg
    79261 attattaaca gtaccttttt tagaaaatgt taataaattc caaaatccat ttcgccgccc
    79321 agtagcgaca accgtctttt tgattggtac cgcagcggcc ttgttcttgg gtattggagc
    79381 aacattacct attgataaat ccctaacttt aggtcttttt taacttgatt ccattgtaaa
    79441 atatcataat gtgcgtatct agggagtagt cgcttcagag tcaaagtgaa ttctccctag
    79501 atacctctat tcaattcaat tccggtccga atggatagat tgtgctaaag gtgcaaaccc
    79561 tttttttttg atttttaaga aaaaaatgaa ctaaattcaa ttcaattgat ttaaaattga
    79621 tttgattttg cttttaggta aatcaactgt taagtgcttt tctatttctt ttctaaaatg
    79681 cccaatatcc gttttacatc ttctatgcga aaatgctcaa ttttcataag gtcttcttga
    79741 ctgttattca aaaggtcgaa taatgtatgt atattggact ttttgagaca attatagatc
    79801 ctgggagaca attctgattg gtcaataaaa atggatttcc atgctatttc ttttttcttt
    79861 ttctttagtt tagcaaccct atcgtgaaaa gtcaaatagg gtaaagaaac cttgtattga
    79921 ttgttctcta aatgtaagtt ttcttctgcc gactggagaa agggaataaa taaatcaatc
    79981 aaattccggg aggcttcatg aagtgcttct ttaggagtta aacctccatt tgtccatatt
    80041 tctagaaaaa ggatctcttg tttttcattt ccatttccat aagaatgaat actatgattc
    80101 gcgtttcgaa caggcatgaa tatagcatct ataggataac ttccgtcttg aaagttattt
    80161 ggtgttttta tattatatcc tcgattcctt tcaatctgta atccaataca aaaatcagtt
    80221 ggttccgtta ggttagctat atgctgcgta ttatcaacga tttccacaga aggtggtaag
    80281 aggatgtctt gagcagttac atatccagga cctttgacac aaataagcgc gtcacgagtt
    80341 ccatatagat tacttctcaa tacaatttct ttcaaattca ttaaaatttc atgtaccgat
    80401 tcttgaatac ctactatggt agaatattca tgcgggattt tctcagattt tgcgcgtgta
    80461 atacatgttc cttcgatttc tccaagcaaa gctcttcgca tcgcaatgcc tattgtgtcg
    80521 gcttgacctt tcataagtgg agacagaata aagcgtccat aataaagacg cttactgtct
    80581 gctcttgatt caacacattt ccactgtagt gtccgagtag atacttttaa tttctctcga
    80641 accatagtaa tattatttgt cagatttttg agtcatttat ttctcttgaa atctcttcaa
    80701 tgtttatttc tacactcgcc tttttttagg gggtctgcag ccattatgtg gcataggggt
    80761 tacatccctt acgaaactta aaagtatacc acttcgacga atagcgcgta atgctgcatc
    80821 tcttccgaga cccggacctt ttatcatgac ttctgctcgt tgcatacctt gatctgttac
    80881 tgctcgaata gcatttcctg ctgcggtttg agcagcaaaa ggtgtccctc ttcttgtacc
    80941 cctgaatcca caagtaccgg cggaggacca agaaataacc cgaccccgta catctgtaac
    81001 tgtcacaatg gtgttgttga aacttgcttg aacatgaata acgccctttg gtattcgccg
    81061 tgcactttta cgtgaaccca cacgtccagt cctacgtgaa ccgcttcttg gtatagattt
    81121 tgccatattt tatcatttcc gaaatataag tcagagatat atggatatat ccatttcatg
    81181 tcaaaacaga tcttttattt tgatttgttc atcggttcct ttagagagtc ccttttcgaa
    81241 agattatcct tgtctttgtt tatgtctcgg gttggaacaa attactataa tgcgtcccct
    81301 tctacggatc agtcggcatt tttcacaaat tttacgaacg gaggctctta ttttcataat
    81361 tgttattcct taactgaatt tcgaatctac tttactgatt ggaagaaaat aagtttcttg
    81421 aaatttttga accgtgaatt agatcctcat gaaaggaatc ttgaaaaacc accgaaccat
    81481 tcgaatcttt gttgtggggt ctataaattc tgcgccgccc cccccccccc cgtttgaatc
    81541 ataacgactt acttaaactt tgattctatc tcctggtagt atatgtataa aagagtgtcg
    81601 gatcctttct gaaacagaac ttagaatctg acttcattat ttaaacgaac cccgaacata
    81661 ccattgtgaa gtgattcagt aattaaaccc tcatgaatcc atttttcttc ttttattcca
    81721 gacaaaccct ccttgaagta tgaactaatg taggaaggcg tgatattaga caacttggct
    81781 tttttattcg tttttttcac aaacaggaag ttacagatac aattcggata gcagaaaatt
    81841 taccatatat agcacaaaat ttctccgccg attccttcta tccgagctgc acggtctgtc
    81901 attatacccc gagaagtaga gagaattaca atccccatcc cgtctaaaat tctaggaatt
    81961 cgttgatagt tagaatagat tcggagacca ggtcgactta ttcgttttaa atttaaaaga
    82021 gttctatatg gtcctttcct attccttcta tgtcgtaggg ttaaaaccaa aaaatatttg
    82081 ttattttcta caagtttcct tacgttttcg agaaaaccct cttgtaaaag tattttaaca
    82141 atgttttggg tcatgttagt agatgctatt cgaaccgttc cctttcgatc catgtcagca
    82201 tttcgtatag aagttattat gtcagcaata gtgtccttac ccatgataaa ctaaaattat
    82261 tgttgcttcc gaatttggat ataatcagca tgttcttttt ttataaaaat tattaaagaa
    82321 aattcttaaa agtatatgcg tgagacataa tctactaatt tatctatttt atttaaatac
    82381 tatcactatc tcacggtctc atattataat acctcaggtg ctaatgaaac tattttagta
    82441 aaatttaact gtctcaattc ccgggcgatc gcgccaaaaa cgcgggttcc ttttggattt
    82501 ccttcttgat caatgacaac tgcagcattg tcatcatatc gtattattat accgttatcg
    82561 cgtttgagtt ctttacaagt acgtacaatt acagctctga tcacttctga tctttctaga
    82621 ggcgtatttg gtactgcttc ttttatcaca gcaacaataa catcaccaat atgagcatat
    82681 cggcgattac tagctcctat tattcgaata cacatcaatt ctcgtgcccc gctattgtct
    82741 gctacattca aatgggtttg aggttgaatc atatcatttt tttttatccg tttttttaat
    82801 gtaaaataaa gcaaaggacg aagtaaaaaa aaaaaaaaga aagaaaaccc tgcaattgtt
    82861 tttttataca caagacttct ttcctttggt tctacatttc tatccagaaa taatgaattg
    82921 agttcttata ggcattttgg acgccgctat tgaaatagcc tttcgagcta tattttcggc
    82981 tactccaccc atttcataaa gtattctacc cggtttaaca acagctaccc aatattctgg
    83041 ggatcctttc cctgaaccca tacgggtttc cgtgggtctt actgtaactg gtttgtctgg
    83101 aaatatacgt acccatattt ttccgccgcg gcgtacattt cgtgtcattg ctcggcgccc
    83161 tgcttcgatt tgtctagctg taatccaagc gggttcaagt gcttgaagag catatctacc
    83221 gaaacaaata tgattacctc gataagatat tcctttcatt cttcctctat gttgtttacg
    83281 gaatcttgtt ctttttgggt tatagttgat ggttcttttt caattccatc tctactacag
    83341 aactggacat gagagtttct tctcatccag ctcctcgcga atgaaacgac taaaacagat
    83401 tttatgaaga tatacatgtg tttaatgaat aatatgctga atcataggat tctttgaaat
    83461 tgcatctaat taatcaattc gttaatctat tcgaaatttg tctagcgtgt ttagatatta
    83521 tttaattaaa catgtattct atttctagat aatgtcaatg tctttctaat aaaaaaaaac
    83581 tttcgcgggc gaatatttac tctttccata tctattttag ttatagggtt cgttcatgac
    83641 ctctcaaaat aaaagaataa aagaggaggt ccctggtttg ttccgccatc ccacccaatg
    83701 aatcattaag attcattttc aatagaatct tctgcattca cgggttatat cgttcccatt
    83761 gcttctcgat taatggttag gtctgaattt tccggcggag tccttttttc ttaagtcaat
    83821 tttctcagtc tttattggct cgaggctctt gatttttttg ttctataagc ggattcatct
    83881 aattatgcat gaatcattat tgaatttatg ctttattaca ctgcgtttta tgagatgact
    83941 catcgacctt acatattgga atcatatatc attgatattt ccgttctctc tttctctcat
    84001 ccttccactt atccgcatac tttttttcta ttttgctttc cgacttagaa cttcacaact
    84061 cataatccga ttggtttttt ttatctttat ctttatgcaa aaaaagattt cagttgctac
    84121 aacgatatgt ccaatatatt atatctttat cttgactggt tctttggatc cagataatgc
    84181 gaagcaatga gttggttatt agtgctatag ttattagttc atactctggg ccctggtccg
    84241 ttttttgaat cctagcccta aaaaaaccaa cgagtcacac actaagcata gcaattatat
    84301 aaaatgatca atcgaatttt tattgaaccc tctagaattg cagaattgct cttttttttg
    84361 ttttgcttga acataaaaag aataaaaggg tttttctttt tttgtccatt acttggtata
    84421 atgtaaaaac acgtcaagtc ttattattct tcgtctacaa atatccaaat tttgattcct
    84481 aataccccgt atatagttcg aactgtatag gaacaataat caattttagc tccaatggtt
    84541 tgtagaggaa ccctaccttc tctgatccat tcgacgcgtg caatttcttt tccgtcgata
    84601 cgtcccgcaa tttgtacttg aattcctttt gtattcgcca gctcggttaa ttcaatagct
    84661 tttttcattg ctttgcgaaa agaaactcta ttctttaatt ggccagctat aaattctgca
    84721 agaatattag ggtgtccata aggatttgca attcgtgtaa tagcaatgtt tagttttcgg
    84781 ttcgcacaat gaagttcttt ttgtacattc atctgcaatt cttcgactct ccgcggtcta
    84841 ttttctatta agaattttgg gaatcctata taaattatga cttgaattag atcgattctt
    84901 ttttgaatct ctatccgtgc aattccctca acgccaacac cggaggatat tctcatattt
    84961 ttttgtacat aattcttaat acagtttcgt attttttgat cttcttgtag accttccgaa
    85021 taattttttg gctgtgcaaa ccaaagagaa tgatgacttt gtgttgtacc aagtcggaac
    85081 ccaagcggat ttattttttg tcccataacc ccccactact atatgtatca tgacatgtca
    85141 gatttttgtt ctttttttta gttatcaatc cagatttttt tgagtacacc atatattctt
    85201 caaattcttt atataaggat atatctttca aaacaatagt tatatgacaa gtcggtcttt
    85261 ttatcagata actgcgccct cgagctcgag gttttaatct tttcacagca gtaccctcgt
    85321 ttacttcggc tttactaatg actaaatttg cttcgttcaa actcatattg tgactagcat
    85381 ttgctgctgc agaataaacc aatttaaaaa tgggataaca cgctcgataa ggcatcagtt
    85441 ctagtatcat aaggctttcc tcgtaagaac gcctacgaat ctgatcgatt ccccttcggt
    85501 ctttgtgagc agacatacat atatgttgac ctaaagcgta tacttctgta gataggttct
    85561 tctttctctt ctttatcata aggttcacct cttaccaatg aatctatatt cactttatta
    85621 acgacgggat ctattatcat tttttgcatg tccacggaaa tttatagtcg gcgcaaattc
    85681 ccccaattta tgtcctacca tacgatctgt tatataaata ggcaaatgtt cctttccatt
    85741 atgtatagcg atagtatggc caaccattgt gggtataatg gtagatgccc gggaccaggt
    85801 tattattatt tctttttccg cttttgtatt aagtttctcg atttttctta ataaatgatt
    85861 cgctacaaaa gggttttttt ttagtgaacg tgtcacagtg aattaactcc tatttttttc
    85921 ttttgtaaat tgtaaaaata atttggattt tctctcctat ttactacggc ggcgaagaat
    85981 caaattatcg ctatatttat tcctttttct acttcttctt ccaagtgcag gataacccca
    86041 aggggttgcg ggtctttttc taccaattgg agcccttcct tcaccacccc catgggggtg
    86101 gtctacaggg ttcataacta ctcctcttac tacaggacgc ttacctagcc aacatttcga
    86161 tccggctcta cccaaacttt tctggttcac cccaacattc cctacttgtc cgactgttgc
    86221 tgagcagttt ttggatatca aacggacctc cccagagggt aattttaatg cggccgattt
    86281 accctctttt gcaatcagtt tcgctacagc acccgcagct ctagctaatt gtccaccctt
    86341 tccaagtgtg atttctatgt tatgtatggc tgtgcctaag ggcatatcgg ttgaagtaga
    86401 ttcgtctttt tgatcaatca aaaccccttc ccaaactgta caagcttctt ccaaagcata
    86461 cggctttctg gatgtagatg atgatatcta tacagatgga tcttatatat atcatataat
    86521 gaagtaccac atgagtggat atatagaatc caaatctgcc gaatcactca tgttctgatc
    86581 ttctacatcc taggtcttcc tgttccgtca tctggcttat gttcttcatg tagcattcag
    86641 accgaatgac tctatgaaat tacgtcgata cttccacata ttatgggtaa cgtaggagac
    86701 gtctctattt ttcccccggg aaatctttag aattaccact gcttagcttt caattcgcct
    86761 ctgaccatca aatcaaatgt gaataacccg tcttcctctc tttgaaacaa ggggcgcttc
    86821 tggttctgtc ggcgcttgaa acaattttgt cttctccata ttactatatc tctagagtca
    86881 ataattttat atgaggaact actgaactca atcacttgct gccgttactc ttcagttttc
    86941 tgttgaggtc tatcctgtag aggtactcga attggatcag tgatcgattt ctaggtttcg
    87001 tcgtaaacct aattggttac ttccaattac gtaaatcaat agttcaaacc gcactcaaag
    87061 gtagggcatt tcccattttt ataggaactt ctgtaccaga aacaatggta tctccaatta
    87121 tagcccctct gggatgtaaa atatatctct tctcaccatc cccatagtgt atgagacaaa
    87181 tgtatgcatt tcgattaggg tcgtattcta tggttacgat tctaccatat atgtcttttt
    87241 cattccgtct aaaatcgatt ttacggtata gacgcttatg acctccccct ctatgccctg
    87301 cggtaatgat tcctctggca ttacgacctt taccacaacg atgctgtcca tagatcaaat
    87361 tatttcgtgg attggatttc acttgactgt ctacggctcc attgcgtgtg ctcggggtag
    87421 aagttttgta taaatgtatc gccatgctct taagtatttt gatttaagtt cttttctttc
    87481 taagaggtgg aatagaataa cccggttgaa gcgtaatgat catacgtctg taatgcattg
    87541 tatgtcccat aatgggtccc attcttctac cctttcgggg gagttgatga ctattcatag
    87601 ctattacctt gacaccaaag aagagttcga cccaatgctt tatttctgtc ctagttgatc
    87661 ctgattcgac attagaagta tattgatttt tccccaataa ccgaatactt ttgtctgtaa
    87721 atactgcata tttgattcca tccataaatc tattttcttc cctatgagtt cgagtctcaa
    87781 taagaatgct agttcttact gttcatatgt tatgatatga atataccaca ccaattcgtt
    87841 atgtatagat gatgagattc cattgataca gagccaattc caatagactt attggagggt
    87901 cccattggcg tgcatccagt aggaattgaa cctacgaatt cgccaattat gagttgggcg
    87961 ctttaaccat tcagccatgg atgcttagtg gggatcctcg tacatggtga ataaccaaat
    88021 tccaattgaa atgaaatctt taggataaat caatgcaatt taggaggaat caatgaaagg
    88081 acatcaattc aaatcctgga ttttcgaatt gagagagata ttgagagagg tcaagaattc
    88141 tcactatttc ttagattcat ggacccaatt caattcagtg ggatctttca ttcacatttt
    88201 tttccaccaa gaacgtttta taaaactctt ggacccacga attttgagta tcctactttc
    88261 acgcaattca cagggttcaa caagcaatcg atatttcacg atcaagggtg tagtactatt
    88321 tgtagtagcg atccttatat atcgtattaa caatcgaaat atggtcgcaa gaaaaaatct
    88381 ctatttgacg gggcttcttc ctatacctat gaattccatt ggacccagaa atgatacatt
    88441 ggaagaatct tttgggtctt ccaatatcaa taggttgatt gtttcgctcc tggatcttcc
    88501 aaaaggaaaa aagatctcag agagcttttt cctggatccg aaagagagta cttgggttct
    88561 cccaataact aaaaagtgta tcatgcctga atctaactgg ggttcgcggt ggtggaggaa
    88621 ctggctcgga aaaaagaggg attctggttg taagatatct aatgaaaccg tcgctggaat
    88681 tgagatctca ttcaaagaga aagatatcaa atatctggag tttccttttg tatattatat
    88741 ggatgatccg atccgcaagg accatggttg ggaattgttt gatcgtcttt ctccgagtaa
    88801 gaggcgaaac agaatcaact tgaattcggg acagctattc gaaatcttag tgaaagactc
    88861 gatttgttat ctcatgtttg cttttcgtga aaaaatacca attgaagtgg agggtttctt
    88921 caaacaacaa ggagctgggt cagctattca atcaaatgat attgagcgtt ttgcccatct
    88981 cttctcgaga aacaagtggg ctatttcttt gcaaaattgt gctcaatttc atatgtggca
    89041 attccgccaa gatctcttcg ttagttgggg gaagaatccg cacgaatcgg attttttgag
    89101 gaagatatcg agagagaatt ggatttgctt agacaatgtg tggttggtaa acaaggatcg
    89161 attttttagc aaggtacgga atgtatcgtc aaatattcaa tatgattcca caagatctag
    89221 tttcgttcaa gtaacggatt ctagccaatt gaaaggatct tctgatcaat ccagagatca
    89281 tttcgattca tttagtaatg aggattcgga atatcacaca ttgatcaatc aaagagagat
    89341 tcaacaacta aaagaaagat cgattctttg ggatccttcc tttcttcaaa cggaacgaac
    89401 agagatagaa tcagaccgat tccctaaatg cctttctgga tattcctcaa tgtcccggct
    89461 attcacggaa cgtgaaaggc agatgaataa gcatctgctt ccggaagaaa tcgaagaatt
    89521 tcttgggaat cctacaagat ccattcgttc ttttttctct gacagatggt cagaacttca
    89581 tctgggttcg aatcctactg agaggtccac tagagatcag aaattgttga agaaagaaca
    89641 agatgtttct tttgtccctt ccaggcgatc ggaaaataaa gaaatagtta atatattcaa
    89701 gataattacg tatttacaaa ataccgtctc aattcatcct atttcatcag atccgggatg
    89761 tgatatggtt ccgaaggatg aactggatat ggaaagttcc aataagattt cattcttaaa
    89821 caaaaatcat ttatttcatc tattccatga ccggaacagg ggggaataca cgttacacca
    89881 cgattttgaa tcagaagaga gatttcaaga aatggcagat ctattcactc tatcaataac
    89941 cgagccggat ctggtgtatc ataagggatt ttccttttct attgattcct acggattgga
    90001 tcaaaaacga ttcttgaatg aggtattcaa ctccagggat gaatcgaaaa agaaatcttt
    90061 attggttcta cctcctattt tttatgaaga gaatgaatct ttttatcgaa ggatcagaaa
    90121 aaaatgggtc cggatctcct gcgggaatga tttggaagat ccaaaaccaa aaatagtggt
    90181 atttgctagc aacaacataa tggaggcagt caatcaatat agattgatcc gaaatcggat
    90241 tcaaatccaa tatagcacct atgggtacat aagaaatgta ttgaatcgat tctttttaat
    90301 gaatagatcc gatcgcaact tcgaatatgg aattcaaagg gatcaaatag gaaatgatac
    90361 tctgaatcat agaactataa tgaaatatac gatcaaccaa catttatcga atttgaaaaa
    90421 gagtcagaag aaatggttcg atcctcttat tttgatttct cgaaccgaga gattcatgaa
    90481 tcgggatcct aatgcatata gatacaaatg gtccaatggg agcaagaatt tccaggagca
    90541 tttggaacat tccgtttctg agcagaagag ccattttcaa gtagtgttcg atcgattacg
    90601 tattaatcaa tattcgattg attggtctga ggttatcgac aaaaaagatt tgtctaagtc
    90661 acttcgtttc tttttgtcca agttccttct ctttttgtcc aagttgcttt tctttttgtc
    90721 taactcactt ccttttttct ttgtgagttt cgggaatatc cccattcata ggtctgagat
    90781 ccacatctat gaattgaaag gtccgaatga tcaactctgc aatcagttgt tagaatcaat
    90841 aggtcttcaa atcgttcatt tgaaaaaatt gaaacccttc ttattggatg atcataatac
    90901 ttcccaaaaa tcgaaattct tgatcaatgg agggataata tcaccatttt tgttcaataa
    90961 gataccaaag tggatgattg actcattcca tactagaaat aatcgcagga aatcttttga
    91021 taacacggat ttctatttct caatgatatc cgacgatcaa gacaattggc tgaatcctgt
    91081 gaaaccattt catagaagtt cattgatatc ttctttttat aaagcaaatc gacttcgatt
    91141 cttgaataat ccacaacgct tccgcttcta ttgtaacaaa agattcccct tttatgtgga
    91201 aaaggcccgt atcaaaaatt atgattttac gtatggacaa ttcctccata tcttgttcat
    91261 tcgcaacaaa atattttctt tgtgcggcgg taaaaaaaaa catgcttttt tggagagaga
    91321 tactatttca ccaatcgagt cacaggtatc taacatattc atacctaacg attttccaca
    91381 aagtggtgac gaaaggtata acttgtacaa atctttccat tttccaattc gatctgatct
    91441 attagttcgt agagctattt actcgatcgc agccatttct ggaacacctc taacagaggg
    91501 acaaatagtc aattttgaaa gaacttattg tcaacctctt tcagatatga atctatctga
    91561 ttcagaagag aagaacttgc ctcagtatct caatttcaat tcaaacatgg gtttgattca
    91621 cactccatgt tctgagaaat atttaccatc cgaaaagagg aaaaaacgga gtctttgtct
    91681 aaagaaatgc gttgagaaag ggcagatgta tagaaccttt caacgagaca gtgctttttc
    91741 aactctctca aaatggaatc gattccaaac atatatgcca tggttcctta cttcgacagg
    91801 gtacaaatat ctaaatttga tatttttaga tactttttca gacctattgc cggtactaag
    91861 tagcagtcaa aaatttgtat ccatttttca tgatattatg catggatcag atatatcatg
    91921 gcgaattctt cagaaaaaat tgtgtcttcc acaatggaat ctgataagtg agatttcgag
    91981 taagtgttta cataatcttc ttctgtccga agaaatgatt catcgaaata atgagtcacc
    92041 attgatatcg acacatctga gatcgccaaa tgttcgggag ttcctctatt caatcctttt
    92101 ccttcttctt gttgctggat atctcgttcg tacacatctt ctctttgttt cccgagccta
    92161 tggtgagtta cagacagagt tcgaaaaggt caaatctttg atgattccat catacatgat
    92221 tgagttgcga aaacttctgg ataggtatcc cacatctgaa cggaattctt tctggttaaa
    92281 gaatcttttt ctagttgctc tggaacaatt aggagattct ctagaagaaa tacggggttc
    92341 tgcttttggc ggcaacatgc tatggggtgg tggtcccgct gatggggtta aatcaatacg
    92401 ttctaagacg aaagatttga atatcaatct catcgatatc atcgatctca taagtctcat
    92461 accaaatccc atcaatcgaa tcactttttc gagaaatacg agacatctaa gtcatacaag
    92521 taaagagatc cattcattga taagaaaaag aaaaaaggtg aacggtgatt ggattgatga
    92581 taaaatagaa tcctgggtcg cgaacggtga ttcgattgat gataaagaaa gagaattctt
    92641 ggttcagttc tccaccttaa cgacagaaaa aaggattgat caaattctat tgagtctgac
    92701 tcatagtgat catttatcaa agaatgactc tggttatcaa atgattgaac agccgggaac
    92761 aatttactta cgatacttag ttgacattca taaaaagcat ttaatgaatt atgagttcaa
    92821 ttcaccctgt ttagcagaaa gacggatatt ccttgctcat tatcagacaa tcacttattc
    92881 acaaacttcg tgtggggcta atagttttca tttcccatct catggaaaac ccttttcgct
    92941 ccgcctagcc ctatccccct ctaggggtat tttagtgata ggttctatag gaaccgggcg
    93001 ctcccatttg gtcaaatacc tagcgacaaa ctcctatgtt cctttcatta cagtatttct
    93061 gaacaagttc ctggatacca agcctaaagg ttttcttatt gatgatatcg atattgatga
    93121 tagtgacgat attgatgcta gtgacgatat cgatcgtgac cttgatacgg agctggagct
    93181 tctaactatg atgaatgcgc taactatcga tatgatgtcg gaaataggcc gattttatat
    93241 cacccttcaa ttcgaattag caaaagcaat gtctccttgc ataatatgga ttccaaacat
    93301 tcatgatctg gatgtgaatg agtcgaatga cttatccctc ggtctattag tgaactatct
    93361 ctccagggat tgtgaaagat gttccactag aaatattctt gttattgctt cgactcatat
    93421 tccccaaaaa gtggatcccg ctctaatagc cccgaataaa ttaaatacat gcattaagat
    93481 acgaaggctt cttattccac aacaacgaaa gcacttttgc actctttcat atactagggg
    93541 atttcacttg gaaaagaaaa tgttccatac taatggattc gggtccataa ccatgggttc
    93601 caatgcacga gatcttgtag cacttaccaa tgaggcccta tcgattagta ttacacagaa
    93661 gaaatcaatt atagacacta atacaattcg atccgctctt catagacaaa cttgggattt
    93721 gcgatcccag gtaagatcgg ttcaggatca tgggatcctt ttctatcaga taggaagggc
    93781 tgttgcacaa aatgtacttc taagtaattg ccccatagat cctctatcta tctatatgaa
    93841 gaagaaatca tgtaacgaag gggattctta tttgtacaaa tggtacttcg aacttggaac
    93901 gagcatgaag aaattaacga tacttcttta tcttttgagt tgttctgccg gatcggtcgc
    93961 tcaagacctt tggtctatac ccggacccga tgaaaaaaac gggatcactt cttctggact
    94021 cgttgagaat gattctgatc tagttcatgg cctattagaa gtagaaggcg ctctggtggg
    94081 atcctcacgg acagaaaaag attgcagtcg gtttgataat gatcgagtga cattgcttct
    94141 tcggcccgaa ccaaggaatc ccttagatat gatgcaaaat ggatcttgtt ctatcgttga
    94201 tcagagattt ctctatgaaa aatacgaatc ggagtttgaa gaaggggaag gagaaggagt
    94261 cctcgacccg caacagatag aggaggattt attcaatcac atagtctggg ctcctagaat
    94321 atggcgcccc tggggctttc tatttgattg tatcgaaagg cccaattcat tgggatttcc
    94381 ctatcgggcg gggtcatttc ggggcaagcg gatcatttat gatgaaaagg atgagcttca
    94441 agagaatgat tcggagttct tgcagagtag aaccatgcag taccagacac gagatagatc
    94501 ttccaaagaa caaggctttt ttcgaataag ccaattcatt tgggaccctg cggatccact
    94561 ctttttccta ttcaaagatc agccccttgt ctctgtgttt tcacatcgag aattctttgc
    94621 agatgaagag atgtcaaagg ggcttcttac ttccgaaaca gatcctccta catctatatc
    94681 taaacgctgg tttatcaaga atacgcaaga aaagcacttc gaattgttga ttcatcgcca
    94741 gagatggctt agaaccaata gttcattatc taatggattt ttccgttcta atactccatc
    94801 cgagagttat cagtatttat caaatctgtt cctatctaac ggaacgctat tggatcaaat
    94861 gacaaagaca ttgttgagaa aaagatggct tttcccggat gaaatgaaaa ttggattcat
    94921 gtaacaggag aaaggtttcc cattacttag ccggaaagat atgtggccat gaaataggaa
    94981 ttaagtggaa cataattgac tgggtggtag agtcgtggaa acaccagttt cttccatatt
    95041 ttggacctta gctccatgga acaatatgct actgctgaaa catagaagaa ttgaaatctt
    95101 agatcaaaac actatgtatg gatgatatga actgcttaaa caagaattct tgaacagcga
    95161 accaccagag ctattactaa aaacggacta tgtaatgtac tttatctgct gggttacagg
    95221 cgggcatttt accagaggtt tatattgtat caatctaccc ttgtgtgatt cctgttgaag
    95281 catatactcg gggggtgggt gcagggcgga cgatttcaaa gcggactccc cattcattag
    95341 atagagaaga tccccaagat ttcgcgatcc gctgccgaac ttattccaat tccaagatct
    95401 cggatcgaat cggtatatca ataccgattc gatccgagat ctcttattga attgctcatt
    95461 caatgagcat tctcaatatt atgccttgaa gaggactcga acctccacgc tctttagcac
    95521 gagattttga gtctcgcgtg tctaccattt caccaccaag gcatcttgaa agtgaatcgt
    95581 attccatgaa gatgatatct atctagtgtg atgtatggaa tatatgacaa aggtggagtg
    95641 ttggagtatt tctattgatc ggtcatgtca tataggcccc aatcggacat ccaattgctt
    95701 cgatttgaat tatccggagg atgccttata tattatctat attaatatta tatcaaaaag
    95761 atggacaatc aaaccgattt ctcgattcaa tagaagccca aagaggtgaa taaggtccca
    95821 aataacgaga gatatggaaa aagcaggtcc gattacgcct attcctaatc ctaaatggaa
    95881 tgtaacgacg tagggatcca tatggaaaca tagtatctat ttagatacgc tcgaatgacc
    95941 ccttctcata atgagaatcc tattccggtc tggtccggta tggaatgaac ttataatcat
    96001 ggaatcgact cgatcatcag attatagatt ataagttcat aaccctagcc cattcccatt
    96061 ttgggcggaa cagatctact aattctttga ttccagttag taagagggat cttgaactaa
    96121 gaaatcgatt ctagaagcta actagaagct aaaaaagggt atcctgagca attgcaataa
    96181 tcgggttcat tgatattcct ggtatagtag atgctatcac acatacaatc atactcaatt
    96241 cgatggaatt gtttgatctt aaaggggatc ttctataatt tcgcacgtga ggggttattt
    96301 cttggtttcg tccagtcatt aataacttga ttatttttag ataatagtag atagaaacaa
    96361 cgctcgtaag gagtcctatt gaaaccaaga aatataggcc tgcctgccat ccacaccaga
    96421 ataaatagag ttttccgaaa aaacctgcta gtggaggaag acctcctagg gataagagac
    96481 atagagctaa agagagagcc aaaaaaggat cttttgtgta taatcccgca taatctcgaa
    96541 tgttatcagt tccggtacgt agaccaaatg atacaatgca agcaaaagtt cctagattca
    96601 tggagatata gaacagcata taagttatca tgctcgcata tccaccattt gagtctccaa
    96661 caattattcc aataattaca tatccgattt gacctatgga cgaatatgca agcatacgtt
    96721 tcatacttgt ttgagtaata gcaatgagat tcccaaatat catgctaaga atagctagga
    96781 tttccagaag aagatgccat tcgtttgatg agaaataaaa aggaatatcg aaaattcgag
    96841 tggctgaagc tgaagcagct actttcgaag taacagaaag aaaagcaacg actggagtgg
    96901 gagagtcaga gtcgaaaaga ggattcctca cttctttctc tcattcaaaa ccgtgcatga
    96961 gactttcatc tcgcacggct cctaagtgat aaaagtaaag aagaactcat cttctttctt
    97021 ttttgattac cttcctcgcg tatgtataag atcgaatcca ttcgatttcg aaaaaggatt
    97081 actaatcctt aacttttcga ggaatccttc atcagtggtt gtgaatgact gatttttctc
    97141 aatcttttcg accttggttc cgtaggagca agtcagaaag attgagaaat agaaccatct
    97201 gatttgattc gttctcaata gccatgagat gatcatctta gggtgatcct tttgtcgacg
    97261 gatgctccta ttacactcgt agtctctgaa ggatgagaac caactctgta gcatctacat
    97321 cgagaattca agtattgtat acgtcattag tccgatcctt tgtaggaact acccgtaata
    97381 acgaacttgc aaaatggatc tgtttatcat aaagagattt gttgttcctg accctgcttc
    97441 accttaattg ttatttgaac aagtataaag ttatgtcttg gtccgagtgg ggatagcatt
    97501 tctcttctgc atgtccatga agttttgaaa aatccaaaca tctcagagat atatagagag
    97561 gtaggaattt ttcgaacgaa ccgcactcct tcgtatacgt caggagtcca ttgatgagaa
    97621 ggggctgggg aaagcttgaa cccaattcct acagtgatga atataagcgc aattgaaatt
    97681 cctggggagt tatacatttg tgtattgata agaccattca ctatttcttg aagctcgatc
    97741 tctcccccgg atgaaccata tagccaagag aaaccatgaa ccagaataga agagcttgcc
    97801 ccacccatga gtaaatattt catagtagcc tcattagacc gtacgtcttt cttggtatat
    97861 ccagataata ggtaggagca taaactgaaa cattctggag ctacaaagat agttattaaa
    97921 tcgttagcac cgcataaaaa cattcctcct agagtagctg ttaatatgaa taacagaaac
    97981 tccgttatag ccatttctgt acattcaatg tactccacgg atagaggaat acatagagtt
    98041 gaacatagta aaataagaaa ttgaaagatt tcgttgaaat tgttcgtttg gaaatttccc
    98101 gaaaagctaa tcataggttc ttctctccat cggaacaata gggccgttat gctcattact
    98161 aaacttgttg aagagatgaa atagaaccaa ggtatatctt tttgatcaga ggttgaatcg
    98221 atcatcagaa gaataattag gccaaaaatt aggatacatt ctgggaaaat aaaacttcca
    98281 tcgaagagaa gaaaatgaaa ggctttcata aaaattctcg tagaatcgag aatgaagttt
    98341 tcattctgta catgccagat catgaattag taactgcatc caatctccaa aaaaatccca
    98401 attgtttcga actttctatt tttggaatgg aatatttacg gaatctccat gaataggatc
    98461 aaaccttatt ccatggtatt tacatgagat tcctctttct tattcttaag caagtccccg
    98521 agagggctta gttgatccat gatttctgtt tcatctttcg tttccttttc gtttgtttcg
    98581 agaaatatat cgatcaattc cgattctttc tttttctttt ttctattgat tcttttccga
    98641 tcgagatgta tggatccatg gatctatgtg tctatataga ccctgttcat ggattaacga
    98701 aaatgtgcaa aagctctatt tgcctctgcc attctatgag tctcttcctt tttgcgtatg
    98761 gcatcgccac tccctttggc agcatccact aattcggaac ttaatttgaa agtcatattt
    98821 cgacccggac gttttcggga tgcccctaat aaccaacgaa cggcaagtgc ttttccttgt
    98881 gcggatccta tttcaatggg aacttgatga gtcgatccgc ctacacgtct tgcttttact
    98941 gctatatcgg gagttactcc acgtattgct tgacgtaaaa cggatagtgg atttttttct
    99001 gtcttttgtt gaatcttttt caaggctcga tagataattt gataagccaa tgattttttt
    99061 ccgtgtttca gaatacggtt aaccaacatg ttaactaatc gattacgata aattggatcg
    99121 gattttgcag ttttttcttc tgtagtacct cgacgtgaca tgagcgcgaa aggggttcaa
    99181 gaatcagttt tctttttata agggctaaaa tcatttattt tggctttttg accccatatt
    99241 gtagggtgga tctcgaaaga tatgaaagat ctccctccaa gccgtacata cgactttcat
    99301 cgaatacggc tttccacaga attccatact cgatctcata gatacatatg gaattctgtt
    99361 tactcacttt aaattgagta tccgtttccc cccctttcct gctaggattg gaaatcctgt
    99421 attttacata tccatacgat tgagtccttg ggtttccgaa atagtgtaaa tagtgtaaaa
    99481 agaagtgctt cgaatcattg ctatttgacc cggacctgtt ctaaaaaagt cgagacattt
    99541 cgaattgttt gttgacacgg acaaagtcag ggaaaacttc tgaaattatt tcaatattgg
    99601 accttggaca tataatagtt ccgaatcgaa tctctttaga aagaagatct tttgtctcac
    99661 ggtagcctgc tccagtcccc ttacgaaact ttcgttattg ggttagccat acacttcaca
    99721 tgtttctagc gattcacatg gcatcatcaa atgatacaag tcttggataa gaatctacaa
    99781 cgcactagaa cgcccttgtt gacgatcctt tactccgaca gcatctaggg ttcctcgaac
    99841 aatgtgatat ctcacaccgg gtaaatcttt aaccctcccc cctcttacta agactacaga
    99901 atgttcttgt gaattatggc caataccagg tatataagca gtgatttcaa acccagaggt
    99961 taatcgtact ctggcaactt tacgtaaggc agagtttggt tttttggggg tgatagtgga
   100021 aaagttgaca gataagtcac ccttactgcc actctacaga accgtacatg agattttcgc
   100081 ctcatacggc tcctcgttca attctttcga agtcatcggg tccttttcct cgttcgataa
   100141 tctcctccct tcttccactc cgtcccgaag agtaactagg accaattcag tcacgttttc
   100201 atgttccaat tgaacacttt ccttttttga ttattctcaa aggagaagat tattctcttt
   100261 ttaacaaaca tctgcggatc caatcacacg atcttataat aagaacaaga gatctttctc
   100321 gatcaatccc tttgcccctc attcttcgag aatcagaaag atccttttca agtttgaatt
   100381 tgttcatttt gaatctgggt tcttctactt tatttttatt tacttatttc tttattattt
   100441 tttttccctc tcttttcttt ttttatttct tttttttatt ttattccctt ccatcattcc
   100501 ttaagtccca taggtttgat cctatcgaat ctgatccatt ttctcattga gcgaagggta
   100561 cgaaataaat cggatttctt tttcgatcaa aagtactatg tgaaatcttc ggttttttcc
   100621 tctttctcta tccctatccc ataggtacag catttgaatc catagagaac cgtttcttct
   100681 gtatctatat gaatcgatat tattccattc caattccttc ccgatacctc ccaaggaaaa
   100741 tcccgaattg gatcccaaat tgacgggtta gtgtgagctt atccatgcgg ttatgcactc
   100801 ttcgaatggg aatccatttt ctgaaagatc ctggctttcg tgctttggtg ggtctccgag
   100861 atcctttcga cgacctatgt tgtgttgaag ggatatctat atgatccgat cgattgcgta
   100921 aagcccgcgg tagcaacgga accggggaaa gtatacataa gtatacagaa aagacagttc
   100981 ttttctattc tattagtatt ttgattctat tagtattaga ttagtattag ttagttatcc
   101041 cggctcagtg agtcctttct tccgtgatta actgttggca ccagtcctac attttgtctc
   101101 cgtggaccga ggagaaaggg ggctcggcgg gaagaggatt gtaccatgag agaagcaagg
   101161 aggtcaacct ctttcaaata tacaacatgc attctggcaa tgcaatgtag ttggactttc
   101221 atcttcatgc gaatgaatca tcttttccac ggaggcaaat ctttgcctgc taggcaagag
   101281 gatagcaagt tcaaaattct gtttcggtag acatgtattt ctattactat gaaattcata
   101341 aatgaagtag ttaatcgttt tgtcaatttt tcggggtctt aaaggggcgt ggaaagacat
   101401 aagaactctt gaatggaaat cgaaaaggga tggaactccg gttccttcgg aaatggtaag
   101461 atctttggcg caagaagaag gggttgatcc gtatcatctt gacttggttc tgatttcgct
   101521 atttttttaa gaataccgct tctcctaccc gtatcgaata gaacttcttc atgtaaaacc
   101581 tgcttgattt agatcgggag aatcgtacgg ttttatgaaa gcatgtgcta tggttcgaat
   101641 ccgtagtcaa tcctatttct aggagcagtt gacaattgaa tccaattttt cccattccat
   101701 tcatttcgta tccgtaatag tgcgaaagga aggcccggtt ccaagttgtt caagaatagt
   101761 ggcgttgagt ttctcgaccc tttgccttag gattagtcag ttctatttct tggtgggggc
   101821 agggaaggga tataactcag cggtagagtg tcaccttgac gtggtggaag tcatcagttc
   101881 gagcctgatt atccctaaac ccaatatgag ttgtgggttt ttctattttg acttgccccc
   101941 ccgccgtgat cgaataagaa tggataagag gctcgtggga ttgacgtgag ggggtaggga
   102001 tggctatatt tctgggagcg aactccaggc gaatatgaag cgcatggata caagttatgc
   102061 cttggaatga aagacaattc cgaatcagct ttgtctacga acaaggaagc tataagtaat
   102121 gcaactatga atctcatgga gagttcgatc ctggctcagg atgaacgctg gcggcatgct
   102181 taacacatgc aagtcggacg ggaagtggtg tttccagtgg cggacgggtg agtaacgcgt
   102241 aagaacctgc ccttgggagg ggaacaacag ctggaaacgg ctgctaatac cccgtaggct
   102301 gaggagcaaa aggaggaatc cgcccgagga ggggctcgcg tctgattagc tagttggtga
   102361 ggcaatagct taccaaggcg atgatcagta gctggtccga gaggatgatc agccacactg
   102421 ggactgagac acggcccaga ctcctacggg aggcagcagt ggggaatttt ccgcaatggg
   102481 cgaaagcctg acggagcaat gccgcgtgga ggtagaaggc ccacgggtcg tgaacttctt
   102541 ttcccggaga agaagcaatg acggtatctg gggaataagc atcggctaac tctgtgccag
   102601 cagccgcggt aatacagagg atgcaagcgt tatccggaat gattgggcgt aaagcgtctg
   102661 taggtggctt tttaagtccg ccgtcaaatc ccagggctca accctggaca ggcggtggaa
   102721 actaccaagc tggagtacgg taggggcaga gggaatttcc ggtggagcgg tgaaatgcgt
   102781 agagatcgga aagaacacca acggcgaaag cactctgctg ggccgacact gacactgaga
   102841 gacgaaagct aggggagcga atgggattag ataccccagt agtcctagcc gtaaacgatg
   102901 gatactaggc gctgcgcgta tcgacccgtg cagtgctgta gctaacgcgt taagtatccc
   102961 gcctggggag tacgttcgca agaatgaaac tcaaaggaat tgacgggggc ccgcacaagc
   103021 ggtggagcat gtggtttaat tcgatgcaaa gcgaagaacc ttaccagggc ttgacatgcc
   103081 gcgaatcctc ttgaaagaga ggggtgcctt cgggaacgcg gacacaggtg gtgcatggct
   103141 gtcgtcagct cgtgccgtaa ggtgttgggt taagtcccgc aacgagcgca accctcgtgc
   103201 ttagttgcca ccgttgagtt tggaaccctg agcagactgc cggtgataag ccggaggaag
   103261 gtgaggatga cgtcaagtca tcatgcccct tatgccctgg gcgacacacg tgctacaatg
   103321 gccgggacaa agggtcgcga tcccgcgagg gtgagctaac tccaaaaacc cgtcctcagt
   103381 tcggattgca ggctgcaact cgcctgcatg aagccggaat cgctagtaat cgccggtcag
   103441 ccatacggcg gtgaattcgt tcccgggcct tgtacacacc gcccgtcaca ctatgggagc
   103501 tggccatgcc cgaagtcgtt accttaaccg caaggagggg ggtgccgaag gcagggctag
   103561 tgactggagt gaagtcgtaa caaggtagcc gtactggaag gtgcggctgg atcacctcct
   103621 tttcagggag agctaatgct tgttgggtat tttggtttga caccgcttca cacccaaaaa
   103681 gaagcgagct acgcctgagt taaacttgga gatggaagtc ttctttcgtt tctcgacggt
   103741 gaagtaagac caagcccatg agcttattat cctaggtcgg aacaagttga taggatcccc
   103801 cttttacgcc cccatgtccc tcccgtgtgg cgacatgggg gcgtaaaaag gaaagagagg
   103861 gatggggttt ctctcgcttt tggcatagtg ggcccccagc gggaggccca cacgccgggc
   103921 tattagctca gtggtagagc gcgcccctga taattgcgtc gttgtgcctg ggctgtgagg
   103981 gctctcagcc acatggatag ttcaatgtgc tcatcagcgc ctgaccctga gatgtggatc
   104041 atccaaggca cattagcatg gcgtacttct cctgttcgaa ccgggggttt gaaaccaaac
   104101 tcctcctcag gaggatagat ggggcgattc aggtgagatc caatgtagat ccaactttct
   104161 attcactcgt gggatccggg cggtccgggg gggactacca cggctcctct cttctcgata
   104221 atccatacat cccttatcag tgtatggaca gctatctctc gagcacaggt ttaggttcgg
   104281 cctcaatggg aaaaaaaatg gagcacctaa caacgtatct tcacagacca agaactacga
   104341 gatcgcccct ttcatttcat tctggggtga cggagggatc gtaccattcg agcctttttt
   104401 tcatgctttt cccggaggtc tggagaaagc tgcaatcaat aggattttcc taatcctccc
   104461 ttcccgaaag gaagaacgtc aaattctttt tccttttcct ttccgcaggg accaggggat
   104521 tggatctagc cgtaagaaga atgcttggct gataaataac tcacttcttg gtcttcgacc
   104581 ccctcagtca ctacgaatgc ccccgatcgg tgcaatggga tgtgtctatt tatctatctc
   104641 ttgactcgaa atgggagcag gtttgaaaaa ggatcttaga gtgtctaggg ttggccggga
   104701 gggtctctta acgccttctt ttttcttctc atcggagtta tttcacaaat acttgccatg
   104761 gtaaggaaga aggggggaac aagcacactt ggagagcgca gtacaacgga gagttgtatg
   104821 ctgcgttcgg gaaggatgaa tcgctcccga aacggaatct attgattctc tcccaattgg
   104881 ttggaccgta ggtgcgatga tttacttcac gggcgaggtc tctggttcaa atccaggatg
   104941 gcccagctgc gccaaggaaa agaatagaag aagcatctga ctccttcatg catgctccac
   105001 ttggctcggg gggatatagc tcagttggta gagctccgct cttgcaattg ggtcgttgcg
   105061 attacgggtt ggatgtctaa ttgtccaggc ggtaatgata gtatcttgta cctgaaccgg
   105121 tggctcactt tttctaagta atggggaaga ggaccgaaac atgccactga aagactctac
   105181 tgagacaaag atgggctgtc aagaatgtag aagaggtagg atgggcggtt ggtcagatct
   105241 agtatggatt gtacatggac ggtagttgga gtcggcggct ctcttagggt tccctcatct
   105301 gggatccctg gggaagggga tcaagttggc ccttgcgaac agcttgatgc actatctccc
   105361 ttcaaccctt tgagcgaaat gcgacaaaag gaaggaaaat ccatggaccg accccatcgt
   105421 ctccaccccg taggaactac gagatcaccc caaggatgcc ttcggtatcc aggggtcgcg
   105481 gaccgaccat agaaccctgc tcaataagtg gaatgcatta gctgtccact ctcaggttgg
   105541 gcagtaaggg ccggagaagg gcaattactc attcttaaaa ccagcattct taagaccaaa
   105601 gagtcggggc ggaaaagggg ggaaagccct ccgttcctgg ttctcctgta gctggatcct
   105661 ccggaaccac aagaatcttg agttagaatg ggattccaac tcagcacctt ttcttttgag
   105721 attttgagaa gagttgctct ttggagagca cagtacgatg aaagttgtaa gctgtgttcg
   105781 ggggggagtt attgtctatc gttggcctct atggtagaat cagtgggggc ctgagaggcg
   105841 gtggtttacc ctgtggcgga tgtcagcggt tcgagtccgc ttatctccaa ctcgtgaact
   105901 tagccgatac aaagaatatg atagcaccca atttttccga ttcggcagtt cgatctatgg
   105961 tttatcattc atggacgttg ataagatcct tccatttagc agcaccttag gatggcatag
   106021 ccttaaagta aagttaaggg cgaggttcaa acaaggaaag gcttacggtg gatacctagg
   106081 cacccagaga cgaggaaggg cgtagtaagc gacgaaatgc ttcggggagt tgaaaataag
   106141 cgtagatccg gagattcccg aataggtcaa cctttcgaac tgctgctgaa tccatgggca
   106201 ggcaagagac aacctggcga actgaaacat cttagtagcc agaggaaaag aaagcaaaag
   106261 cgattcccgt agtagcggcg agcgaaatgg gagcagccta aaccgtgaaa acggggttgt
   106321 gggagagcaa tacaagcgtc gtgctgctag gcgaagcggt ggagtgctgc accctagatg
   106381 gcgagagtcc agtagccgaa agcatcacta gcttacgctc tgacccgagt agcatggggc
   106441 acgtggaatc ccgtgtgaat cagcaaggac caccttgcaa ggctaaatac tcctgggtga
   106501 ccgatagcga agtagtaccg tgagggaagg gtgaaaagaa cccccatcgg ggagtgaaat
   106561 agaacatgaa accgtaagct cccaagcagt gggaggagac cagggctctg accgcgtgcc
   106621 tgttgaagaa tgagccggcg actcataggc agtggcttgg ttaagggaac ccaccggagc
   106681 cgtagcgaaa gcgagtcttc atagggcact tgtcactgct tatggacccg aacctgggtg
   106741 atctatccat gaccaggatg aagcttgggt gaaactaagt ggaggtccga accgactgat
   106801 gttgaagaat cagcggatga gttgtggtta ggggtgaaat gccactcgaa cccagagcta
   106861 gctggttctc cccgaaatgc gttgaggcgc agcagttgac tggacatcta ggggtaaagc
   106921 actgtttcgg tgcgggccgc gagagcggta ccaaatcgag gcaaactctg aatactagat
   106981 atgacctcaa aataacaggg gtcaaggtcg gccagtgaga cgatggggga taagcttcat
   107041 cgtcgagagg gaaacagccc ggatcaccag ctaaggcccc taaatgaccg ctcagtgata
   107101 aaggaggtag gggtgcagag acagccagga ggtttgccta gaagcagcca cccttgaaag
   107161 agtgcgtaat agctcactga tcgagcgctc ttgcgccgaa gatgaacggg gctaagcgat
   107221 ctgccgaagc tgtgggatgt aaaaatgcat cggtagggga gcgttccgcc ttagagggaa
   107281 gcacccgcgc gagcggcggt ggacgaagcg gaagcgagaa tgtcggcttg agtaacgcaa
   107341 acattggtga gaatccaatg ccccgaaaac ccaagggttc ctccgcaagg ttcgtccacg
   107401 gagggtgagt cagggcctaa gatcaggccg aaaggcgtag tcgatggaca acaggtgaat
   107461 attcctgtac taccccttgt tggtcccgag ggacggagga ggctaggtta gccgaaagat
   107521 ggttatcggt tcaaggacgc aaggtgcccc tgctttttca gggtaagaag gggtagagaa
   107581 aatgccccga gccaatgttc gagtaccagg cgctacggcg ctgaagtaac ccatgctata
   107641 ctcccaggaa aagctcgaac gaccttcaac aaaagggtac ctgtacccga aaccgacaca
   107701 ggtgggtagg tagagaatac ctaggggcgc gagacaactc tctctaagga actcggcaaa
   107761 atagccccgt aacttcggga gaaggggtgc ctcctcacaa agggggtcgc agtgaccagg
   107821 cccgggcgac tgtttaccaa aaacacaggt ctccgcaaag tcgtaagacc atgtatgggg
   107881 gctgacgcct gcccagtgcc ggaaggtcaa ggaagttggt gacctgatga caggggagcc
   107941 ggcgaccgaa gccccggtga acggcggccg taactataac ggtcctaagg tagcgaaatt
   108001 ccttgtcggg taagttccga cccgcacgaa aggcgtaacg atctgggcac tgtctcggag
   108061 agaggctcgg tgaaatagac atgtctgtga agatgcggac tacctgcacc tggacagaaa
   108121 gaccctatga agcttcactg ttccctggga ttggctttgg gcttttcctg cgcagcttag
   108181 gtggaaggcg aagaaggcct ccttccgggg gggcccgagc catcagtgag ataccactct
   108241 ggaagagcta gaattctaac cttgtgtcag gacctacggg ccaagggaca gtctcaggta
   108301 gacagtttct atggggcgta ggcctcccaa aaggtaacgg aggcgtgcaa aggtttcctc
   108361 gggccggacg gagattggcc ctcgagtgca aaggcagaag ggagcttgac tgcaagaccc
   108421 acccgtcgag cagggacgaa agtcggcctt agtgatccga cggtgccgag tggaagggcc
   108481 gtcgctcaac ggataaaagt tactctaggg ataacaggct gatcttcccc aagagctcac
   108541 atcgacggga aggtttggca cctcgatgtc ggctcttcgc cacctggggc tgtagtatgt
   108601 tccaagggtt gggctgttcg cccattaaag cggtacgtga gctgggttca gaacgtcgtg
   108661 agacagttcg gtccatatcc ggtgtgggcg ttagagcatt gagaggacct ttccctagta
   108721 cgagaggacc gggaaggacg cacctctggt gtaccagtta tcgtgcccac ggtaaacgct
   108781 gggtagccaa gtgcggagcg gataactgct gaaagcatct aagtagtaag cccaccccaa
   108841 gatgagtgct ctcctattcc gacttcccca gagcctctgg tagcacagcc gagacagcga
   108901 cgggttctct gcccctgcgg ggatggagcg acagaagttt tgagaattca agagaaggtc
   108961 acggcgagac gagccgttta tcattacgat aggtgtcaag tggaagtgca gtgatgtatg
   109021 cagctgaggc atcctaacag accggtagac ttgaaccttg ttcctacatg acccgatcaa
   109081 ttcgatcagg cactcgccat ctattttcat tgttcaactc tttgacaaca tgaaaaaacc
   109141 aaaagctctg ccctccctct ctatcggatg gaagggcaga ggcctttggc gtcccctcca
   109201 gtcaagaatt ggggcctccc aatcactagc caatatgctt ttctcgcatg cctttcttcg
   109261 ttcatggttc gatattctgg tgtcctaggc gtagaggaac cacaccaatc catcccgaac
   109321 ttggtggtta aactctactg cggtgacgat actgtagggg aggtcctgcg gaaaaatagc
   109381 tcgacgccag gatgataaaa agcttaacac ctctcgttct tattcccttt gcaatatgaa
   109441 aaaaaaaaaa atgaaaaatg aaaaagtcgt cttattcaaa accccaatta tgaaatccct
   109501 tctcccccac ttcacaccta gtaacgcacc gtgttcttat agagagaaag gtgctttcac
   109561 atcttcttaa cccgaaatgg ctgaggagag gaaaggttcc ttttttttag ggtacttccg
   109621 ggaacagatc cagtggagac ggggcggggc ctgtagctca gaggattaga gcacgtggct
   109681 acgaaccacg gtgtcggggg ttcgaatccc tcctcgccca caaccggcca aaaagggaag
   109741 gacccttccc tctgggggta ggaaaatcat gatcgggata gcggacccaa agctatggaa
   109801 cttgggtgtg ggtcttttgt cgaaatggag tagccttact ttttcttttt ttttatttac
   109861 cattcatggt tttttaaata aagtatgccc ggcccgaagc agaatagcag agcaagtatt
   109921 agtagcatag caaaaatgtg ttcctcgtca ttaatatgtt tgctcgcggt aattgtggcc
   109981 tctcgggaga atcgattact gcatctttga tgcacttgct agtactagta catctgagaa
   110041 ttcttaattg gctaattgga aatagccccc ggactatgga acaaaggatt atcccggacc
   110101 tacaccgagg tattgacggt tattctcaaa tatcgcagaa cagaatgtga tacgatgaga
   110161 tagaatgcaa tagaaacaaa gacacaggga acgggttacc tacttttaac ggtcaaagcg
   110221 aaccctttca ttctgacatt ctgaattctt taattcggaa tgaatcaaat ctccccaagt
   110281 aggattcgaa cctacgacca gtcagttaac agccgaccgc tctaccactg agctactgag
   110341 gaacagcggg agattctatc tcatagagtt caattcccgt tctcaaccca tgaccaatat
   110401 gaactcgaag tttccttcgt aactccccga acttcttcgt agtggctccg tcccatgccc
   110461 cgtttcatag ggaaccacaa agtggctcta tttcattata ttccatccat atcccaattc
   110521 cattcattta atatcccttt ggtgtcattg acataagaat tgatataaga gatgtcgttt
   110581 ctagtctatc tgtttctatt tctatatatg gaaagttcaa aaatcatcat ataataatcc
   110641 agaaattgaa atagaaaaga aaaaagggag gtttgtgatg atttttcaat cttttatact
   110701 aggtaatcta gtatccttat gcatgaagat aatcaattcg gtcgttgtgg tcggactcta
   110761 ttatggattt ctgaccacat tctccatagg gccctcttat ctcttacttc tccgagctcg
   110821 ggttatggaa gaaggaaccg agaagaaggt atcggcaaca actggtttta ttgcgggaca
   110881 gctcatgatg ttcatatcga tctattatgc gcctctgcat ctagcattgg gtagacctca
   110941 tacaataact gtcctagctc taccgtatct tttgtttcat ttcttctgga acaatcacaa
   111001 acactctttt gattatggat ctactaccag aaattcaatg cgtaatctta gcattcaatg
   111061 tgtattcctg aataatctca tttttcaatt attcaaccat ttcattttac caagttcaat
   111121 gttagccaga ttagtcaaca tttatatgtt tcgatgcaac aacaagatgt tatttgtaac
   111181 aagtagtttt gttggttggt taattggtca cattttattc atgaaatggg ttggattggt
   111241 attagtttgg atacagcaaa agaattctat taggtctaat gtacttattc gatctaataa
   111301 gtaccttgtg tcagaattga gaaattctat ggctcgaatc tatagtattc tcttatttat
   111361 tacctgtatc tactatttag gcagaatacc gtcacccatt tttactaaga aactgaaagt
   111421 gaaagaaacc tcagaaacct cagaaacgga agaaagggag gaagaaacag atgtagaaat
   111481 agaaacaact ttcgaaagga gggggactaa acaggaacaa gaggtatcca ccgaagaaga
   111541 tccttctcct tccctttttt tggaagaaaa ggaggatccg gatgggaatc aagaaaattc
   111601 gaagttagaa atatttaaag aaaaagaaga gaaatattta ttatggtttg agaaacctct
   111661 cgcgactctt cttttcgact ataaacaatg gaatcgccca tttcgatata aaaaaaagaa
   111721 aagaaataat cgatttatta atgttgtaag aaatgaaatg tcacactttt ttttttatac
   111781 atgtcaaagt gatggaaaag aaaggatctc ttttacgtat ccagcaagtt tgtcaacttt
   111841 ttttgaaatg atacaacaaa agatgtcttt tttaacaaaa gaaaaactat cctctgatga
   111901 attgtataat aattggagtt acaccaatga aaaaaaaaat aacttaaaca aggagttaat
   111961 gattaaaaaa aatattaata cataaaataa atatactaag agataaaaag agatgcgact
   112021 cccccctaca tattttaaac cttcccctac aaaaaaactg gtaataccaa ccccattcgt
   112081 aattccatca atcactcgtc tatcgaacaa atgggttagt tcagccaatc ctcttatcca
   112141 ttgagttaag gatagtgcat aaaaagcatc tatataagca cgattatatg accaatcgta
   112201 tagcaaattg ataattttat ctcccaaaac tctttgactc ttattgactc ttttagtaaa
   112261 taaattaagt ccattccagt tttggaaaga tgaataaaag ggtttatata aaaaagccgc
   112321 tataaatatt ccaaaaaacg ttatactaac tgaaaaagtt gcatttggca aaaattcata
   112381 ccaatcaaaa aaatgatttg aattttgatg taaaaggttt atagacggag ttaacaattt
   112441 tgataagata tcaaaattgt ttccttcttg attaaagggg attcctatgg ctccaacaaa
   112501 caaaggaaat aagactaata taagcataga gaatagcata gtattgtccg attcatgggg
   112561 ataaaaaaaa gtctttgtag gaccaaaagg caaaatagta agaaaaggca tttttgttac
   112621 atgagtatcc attcggtatg ttttcttcga aaaaaaagaa gtcctttccc tttcattatt
   112681 atttattttt aataaagcaa ctaaaggaaa acttttttta atcgattttt gctcctcttt
   112741 accccataga gatattgaat agaaggaatt tccttttttg ccactgtaat tttgaaaacg
   112801 aacgtttaaa tgtccttcaa aagtaagtaa ataaatccga aacatataaa atgcagttaa
   112861 tccggctgtg aaagaagcaa ttattgcgaa aatcggtgaa tataaccaac tatcattaag
   112921 aatttcatct ttggaccaaa aacaagcaag aggtggaata ccacaaagag aaagtgtacc
   112981 taataaaaaa gcagtttttg taattggcac gtgctttctt aacccgccca taagagccat
   113041 attctggctt ttatctggag cgtatccaac aagagcttcc attgaatgaa taattgatcc
   113101 ggatcctaaa aacaacaagg ctttcgaata agcatgagta atcaaatgaa ataaagcggc
   113161 tcgataagac cccataccta gagctaacat catataaccc aattgagaca ttgtagaata
   113221 ggctaaactt ttcttaatat ctttttgagc aagagctaaa gtggctccta ataatactgt
   113281 tattatacct ataaaagata ttagattcat tatgtatggt atcgctatga aaagtggaag
   113341 aagacgagct acaagaaaaa ttcccgctgc taccatagta gcggcgtgga taagagccga
   113401 aataggagta ggtccctcca tggcatcagg taaccataca tgaaggggaa attgtgcgga
   113461 tttagcaact gcgccgccaa ataatagaaa ggcacacaaa gtaacaaata aaaagtgaac
   113521 ctccttctta taaatcaagt tattgaatat ttcgaacaaa tcccgaaatt cgaaactacc
   113581 cgttgtccaa taaagaccta agattcctaa taataaacca aaatccccta cacgattagt
   113641 tacaaaggct ttttgacaag cacttgccgc actaggtcgt gtgaaccaaa accctattaa
   113701 tagataagaa cacatcccaa ccaactccca aaaaatataa atttgtatca aattcgaact
   113761 tgtaactaat cccaacatgg aagtattgaa aaaactcata taagcaaaaa atctcaaata
   113821 tccttgatca tgagacatat aattgtcgct ataaaaaaga accagaattc caactgtggt
   113881 gattaatatt gacataatag aagtaagcgg atcaataaag tgtccgaact cgaaagaaaa
   113941 atcattattg atggtccaag accatatgta ttgatagata gaactcctat ttatttgctg
   114001 aatagataga tcgaccgaaa aaatcataac tatacttaac aaaaaaatac taggaaaagc
   114061 ccaaatacgg cgaagatttt ttgttgccgt tggaaaaagt agaagtccca ctcctattaa
   114121 cataggaact ggaagcagaa cgaaaggtat gatccaagaa tattgatatg tatgttccat
   114181 aaaaataata atttttttat tcttaattaa ttgtttctga ttcaccggtt cttatctctt
   114241 ttaaaaggga ttactaaagt attaaaaaag caactgaaac taaaatggaa ttttctgttc
   114301 gtagttagtt tgaacctttc tcaactactt caaaaatttt caaagtgcaa aataacgaat
   114361 tattttatac taagtttata ctaagtttat actaagtaag atttttagga aaacgtagca
   114421 gcaaattaca atttccatta ttattcccta ttacaaaaat ttatggacat atatcaagac
   114481 taaaaaattg gacaaaaaaa aaagaagtac tttattttga tatcaatcat cggatgtccc
   114541 ataactttgc ctaataaaaa aagaactagg tatttttgtt tgtttattca gaataattaa
   114601 cgagtttcat tcgggactga ttgattatgt tctattctaa taaatggcat ttaataacca
   114661 attactagaa aagaaaaaga ttcaagtttt ttattaggta ggtaagggtt cttaagcttg
   114721 ttcgatatgt attttttatg tacaaatgga acatcccaaa aagagacaga gatagaaagg
   114781 tatcacaaat aactccgaaa tacaaattat tttgcctcag atattgtatg gaataggaat
   114841 tgaaaaaaaa aacgatttgt tttaaacaat agatgtcttt cacatccaat ttttgcaatg
   114901 aataactttt tattttttga atggcagttc caaaaaaacg tagttctata ttaaaaaaac
   114961 gtattcgtaa aaatatttgg aaaaaagggg gatattgggc agcgctgaaa gctttttcgt
   115021 tagcgaaatc cctttcgacc gggaattcaa aaagtttttt gtacgacaaa taatgaataa
   115081 aacgttggaa taattggaat ccgcatccac ctgactccaa aaacgagcca atttcgtttc
   115141 gaatttagat tccatttttt aatatagaat agaaaaatag aagtaaaaaa aaatagaaat
   115201 agaaaaagta agtaataaat aatgatttcc attccctact gttttgaacc aatggatttg
   115261 gctactgaat tggtactttt ttttatttga aaaaaaaaaa ggaataaaaa ttgagagttt
   115321 tgcctttatt tgtatttgaa tatgcttttc attcccggga tggggattct taatttcccc
   115381 atcacccacc cacttataaa taagacaata ataaaggttt tgttttgtct tttctttttt
   115441 tttttttctt ttctatttct ccttttctat ttcaatttat gctatagaat agcataaatt
   115501 gaaatcttta gacaaaagca atgagttgtt gaaactaatt attaattata ctgttttttt
   115561 taactttctg aatcatcact ccaagtgaga atgagaaaag cgtctttcgc catttcggcg
   115621 tatttctaat ttctatacga atagtatgca atttagaagt aataaaaaaa tcctatgttt
   115681 gaaagggagg atcaatctaa aaatatctat ttttagaaat cggatttaga aatcaatttt
   115741 taaagtagga caatagaaat caaaattctt ttatataata tgtatagctc aatacctaat
   115801 tggtttgata aaccctaaga caaattcata ctgaaaaaaa acctaacgat tatcacaaga
   115861 caaaagttat gcaaattaaa taaaattttt ttgaattatt ggatattatg cttaaattgt
   115921 gatcgtgatc cataaaaaag aaaaagaata tgttattgtt aaattgttaa gttaaataaa
   115981 actgaaacct taaataacta aataaaacga taaaaaaggg attgtttcaa tctctattga
   116041 aacaggtttt tattcatcaa ttgaatgctt cctaaaacat caattgaatg cttcctaaaa
   116101 ataaaaagta tttcattgaa actttctctt tcactttcaa tctcgacgat taaataaaaa
   116161 taagttatta ttatttctag caagccgcta tggtgaaatc ggtagacacg ctgctcttag
   116221 gaagcagtgc tagagcatct cggttcgaat ccgagtggcg gcataacatc ttctaatctt
   116281 ctaaaagata tataaaagcc ctataatgaa ttgaatttcc gatttccatt ccgtatactc
   116341 aagagacttt ccctttttac ttttaatttc attttttatt tatgatattt tcaactttag
   116401 aacatatatt aactcatata tcattttcgg tcatttcaat tggaattaca attcatttaa
   116461 taaccttatt agtcgatgaa atcgtaggac tatatcattc atcagaaaag gggatgatag
   116521 ctaccctttt ctgtctaaca ggattattag taattcgttg gatttattcg gggcatttcc
   116581 cattaagtga tttatatgaa tcattaatct ttctgtcatg gagtttctcc attattcata
   116641 gggttttaaa acataaaaat catttaagcg caataaccgc gccaagtgct atttttaccc
   116701 aaggctttgc aacttcgtgt ttgttaacca aaatgcatca atccggaata ttagtgcccg
   116761 ctctacaagt tcagtggtta atgatgcacg taagtatgat ggtattcggc tatgcagctc
   116821 ttttatgcgg atcattatta tccacagctc ttctagtcat tacatttcga aaagtgataa
   116881 ggatttttgg taaaagcaat aaattattaa atggaactgt aactgagtcg ttttccttcg
   116941 gtgaaataca atacatgaat gcaaaaacca atgttttact aaatacttat tttttttctg
   117001 ctagaaatta ttacaggtat caattgattc aacaattgga tcattggagt tatcatatta
   117061 ttagtctagg atttatcttt ttaaccatag gtattctttc aggcgcagta tgggctaatg
   117121 aggcatgggg atcatattgg aattgggatc caaaggaaac ttgggcattt attacttgga
   117181 ctatatttgg gatttatttc catactcgaa caaataaaaa atcggaaggt tttaattccg
   117241 caattgtggc ttctatgggc tttgttataa tttggatatg ttatttcggg gtcaatctat
   117301 taggaatagg gttacatagt tatggttcat ttaattaaca attcacatct aattgaattg
   117361 caaattgaag aaaagaaagg gcctgatgaa gacaaacata ggacagcgca tatatataaa
   117421 cgaaactgag tggaaaccgc cgagaacctt ttgaatcaag tagtggagtg attcaaaagg
   117481 ttctcacaaa cgccaaaggg gtttggttac aattcaaatt tattttttct ttttttattc
   117541 atgaaaattc tctataaaaa aattagatag aatagcttcg accttgtcca ctgatagtga
   117601 cagaacgaaa tccggataaa taccaatacc aagtacgggt agaagaatag agatcaaaac
   117661 aaataattcc cgtggtccag aatcaaaaaa ataagagttt acgccattaa atagcttgta
   117721 cccataaaac atttgccgta acatagataa tgaataaata ggagttaata tcattccaat
   117781 tgccattaca aaagtaatca gtatttttgc tattaaaaaa tatttttggc tagtaattat
   117841 tccaaaaaag actatcaatt ccgcaacaaa accactcatg cccggtaatg caagggaagc
   117901 cattgataag atactaaata gcgtgaatat ctttggaatt ggtatagcca gtccgcccat
   117961 ttcgtcgaga taaccatgac gtattctatc ataactcgtt cctgctaaga aaaaaagtgc
   118021 agcgctaata aacccatgag aaattatttg taaaatggct ccgctgagtc ctgtatcagt
   118081 tatcgagcca attcctataa ttatgaaacc catatgagat acagaggaat aggcgattct
   118141 tttttttaaa ttgcgttggc caggagatgt taaagctgca taaattattt gcattgtacc
   118201 tactatgatt aaccagggag aaaatagaga atgagcgtgc ggtaatagtt ccatattgat
   118261 ccgaaccaag ccatatgctc ccatttttaa taagattccg gccagaagca tacaagtact
   118321 gtaatgggcc tccccatggg tgtctggtaa ccatgtatgt aagggtataa tcggtgattt
   118381 gacagcaaaa gcaataagaa atccaatata gaatagtatt tccagtgcca cgggatacga
   118441 tcgattagct aatatttcca aatttaatgt tggttcattg gaaccgtata aaccgatacc
   118501 caaaactcct attaatagaa aaacggaacc tcctgcagtg tacaaaataa actttgtagc
   118561 tgaataaaga cgtttctttc caccccatgc tgatagaagt agataaacag gaattaattc
   118621 taattcccac atgatgaaaa aaagtaaaag gtcacgagaa gcaaatgatc ctatttgacc
   118681 gctatacatt gctaacatca ggaaatagaa taatcgggaa ttccgagtaa ctggccaagc
   118741 cgctaacgta gctaaagtgg tgataaatcc cgtcaataaa atgggtccta gggaaagtcc
   118801 atctattccc aatctccagt aaaaaccaaa aaaattgatc catttataat cctctgcgag
   118861 ttgtattaat ggatcgtcca attcaaaatg ataacagaag gcataggtcg ttagaaggag
   118921 ttctagcacg catatatata tagtataccc cctagtcacc ttatttcctc tatgagggag
   118981 aaagaaaatg aaaaaacccg tggctatcgg aaaaactaca attattgtta accaaggaaa
   119041 aaagttcgtg gtaaaggcaa gatacactcg aaccagacaa aaccgtgctc gaaaaataga
   119101 atatatattc ttaatttttt ttttattttt cgagtacggg tttttgtcgg taatcagtaa
   119161 gtaaaaaaaa tgtattcaaa atagattcaa gtggggtttt ttggaacgta tcaatatcaa
   119221 taagctagac ccatgcttcg agttgtttca tgccataaat aaactcgaac actcaagaaa
   119281 tccgttggac aggcggattc acatctctta caaccaacac aatcctccgt tcttggagca
   119341 gaagcaattt gtttagcttt acatccgtcc caaggtatca tttctaatac atccgtggga
   119401 catgctcgga cacattgagt acaccctata catgtatcat aaatctttac tgaatgtgac
   119461 attgaatcta tcaatttctg aattcataaa ttttcgatct agtaattttt gaaatgaatc
   119521 atatattgaa acaccagatc aatcaacgat ttaccagaat tttggaatca atccatttct
   119581 ggatcaactg ataagaggga acaaagatac tttgattttt tacgtttttg ccaatatgat
   119641 cgaggttagg acgtattata gatgctaatt cgaattgatg aatattctga ttttgaaata
   119701 ctattttatt tattcaacaa agtcgattga ttgatacgaa ttgattttct gttacgataa
   119761 attgacgaaa caatagctga tccgatagct gcttcagcgg ctgcaatagc tataacaaaa
   119821 attgagaaaa tatctccttt taattgccta ctatcaaaaa aatcggaaaa tgttacaaaa
   119881 tttatattaa ccgcatttag tataagttca agacacatca gggcccggac aatatttcgg
   119941 ctcgtgatca atccatagat accaatagaa aataaataag cactcaaaat aagtacatgc
   120001 tcgagcatca ttgaccaact ccgtaccaat ttcgattcat ttcaatatga acaataagtc
   120061 aagtgatttg attgcttata atctaacaag tatagaacaa aagaatatat tgctaataga
   120121 tcgaatcatt ctatttgatt tatacatgaa acagtattca aatagaattg aaggcaaata
   120181 gatgtgctaa cacagaaaag ttgaatttgg attactgttg ctagttataa agatttttta
   120241 ctgacgagct acggcaattg cacctatcaa agcaactaaa agaattatcg aaatgagttc
   120301 aaatggaaga aaaaagtcgg ttgataaatg aattccaatt tgttgactat tacttatcaa
   120361 atcttgctct ataatctggt tggatcgtgt agtccaaata atcccgtacc acgacgtatc
   120421 tagaatagta gtgagtaagg acaaaaaaag acttgtacaa accagagaag taactccatc
   120481 cccaatagtc caaagattca aatgaaaatc gttggaatag tctgaaccat tcatgaacat
   120541 tacagcaaat atgattaaaa cgtttacagc tcctacataa ataaggagct gtgcagcagc
   120601 tacaaaaggc gaatttgata gaatatagaa taaggatata caaataagaa cgaatcccaa
   120661 tgaaaaggca gaataaatcg ggttggtaag taataccact cccagacctc ctaatataag
   120721 acccgatcct agaaaaacta aaagaaaatc atgtattggt ccagccaaat ccattatatt
   120781 aaaataagag ataaataaat cgaaatgttt tttcatgacc ttattgaacc gaccaggcaa
   120841 ttttttttta tgaggcattc ccgattgaat tcaattcaaa tctaataggt gtgaattgat
   120901 gtgggtacag ttattggatc aattttgttc ttttctttat tggaaatggc agttggaaat
   120961 tgaaagtcta tatttcgaaa aaattgtgga tatattaaca gactttcaat acaaatgaat
   121021 ttgtacttct cataatccaa tctatagttg ggatttgtac caaacaaaga gaaagacctt
   121081 attcctttat accaacacgg aaccctagta atttccaata ataaagagat ttacccgttt
   121141 tttctttgag acgaattcaa aactgttcga attgtaaaat cgtcaattac tgacattggt
   121201 aaacgaccta aagcaatttg attgtaattc aattcgtgac ggtcgtaagt agcaagttca
   121261 tattcttcag tcattgataa acaatttgtt ggacaatact caacgcagtt accacaaaaa
   121321 atacaaattc cgaaatcaat actgtaatta agcaagcgtt tctttcgaat atcagtttcc
   121381 aatttccaat caacaacagg cagatctata ggacatacac gaacacatac ttcacaagca
   121441 atacatttat caaattcaaa atggattcga ccgcggaagc gctctgatgt tattaatttt
   121501 tcataaggat attgaatagt tacagggaaa cgatttgctt gggataaggt aatcatgaaa
   121561 ctttgaccga tgtaccttgc agctcgtact gtttgttgac cataattcat gaacccagtt
   121621 accataggga acatatcggg aatatctatg aataaatttt gtctttctct tgtttgaggt
   121681 aagccgtgaa tatagtatct tttttttgtt tacagtgaaa ggagttggga agaggttgtt
   121741 aataataaat taccaagaga aataggtaaa agaaatttcc agccaagatt taataattgg
   121801 tccattctta gtctaggtaa agtccatctt gttgtgatag aaatgaacaa gaacaaataa
   121861 gttttagcta atgtaataaa gataccaatt gtcgttccaa agattccatc cgctttattt
   121921 atttcaaata actcaggaac aaatatgtac ggaattgaaa gattccaacc gcccaagtaa
   121981 agaactgtta caaataatga ggaaactaat aaatttagat aggaagcaac gtaaaataaa
   122041 ccaaatttga tccctgaata ttcggtttga tagcctgcta ctaattcttc ttctgcttct
   122101 ggtaaatcaa aaggtaatct ttcgcattct gctagggaag aaattagaaa aacgataaac
   122161 cctataggtt gacgccacaa attccacccc aaaaaaccat attttgattg cgccccgact
   122221 atatcaactg tacttgaact attagataat catagtcggt gataacatta ctgttcccat
   122281 cgctattcca aaaccgtaca tgagattttc acctcatacg gctcctcagg gccacaaata
   122341 aatgtaagga ccgggcaagt attcgttatc ttgatatggt tatagcatag atagactcgt
   122401 ggaaggtccc caattatacc aatggaattc tgtctgctat aagaataaat caaaaagcat
   122461 ttctgaattg atctcatcct tcaacttttt tggggtgagt aataacttaa taaatccttc
   122521 aataaaatac tctttgtaga aatatctatt gatatttcga gccatcattt ttttttcgat
   122581 tacgaaaaaa aaaaattaga cattccatta gttcatgaat catgacacaa tttttctttc
   122641 tatgaagata ggaaagaaat aagcaaaaaa atcgcttttc tttttattgt aatttctttt
   122701 ttttttctat tttttttgtt cctcttcttc tttctgagaa aaaggggtcc tcaaaatcaa
   122761 aaaagtaagg gattatttcg ttcctgatag taatttcttt aattggggga taggagcata
   122821 ctctgaatcg gaattgtggg gagtactgcc tgatcatttc taccaactta aagccccaat
   122881 tagtattctt tttatgttat gcagacgtat ctttttcgtt aatttacata atctccatta
   122941 ctaattcttt gtgtgtattt tagtgttcct tattatccac ccattttttt ttttttcaat
   123001 cccccgttcg ttaatatatg tattgtaata cattcaaaca tatagtgaaa actccatacg
   123061 gttgactttt gagcccgctt caagctagga tgaccaatca actaatcttg gggtaaaggg
   123121 catcttccac ttttgtttac tttaacttaa ctcttgtaca taggaaatga gactcaatct
   123181 tcttttactg cgaatttaga agttgttttc tttcactcat atataactat ctaatttttt
   123241 tattaaccta aagaatcaat aaatgaataa aaaaaaaaaa aatgcggata tccattaaat
   123301 ttcttttttt tttttctaga aggaaaagaa aagcttctat tttagcgaat cgcacgtaga
   123361 gatattgata aaacacataa agttaatggt atttcataac taatcgattg agcagcagct
   123421 cgcagaccac ctaaaaacga atatttatta tttgatccat atcctgacat aagaagtcca
   123481 ataggagcaa tacttgaaac ggcaatccat aaaaaaatac caatattgag atccgctaaa
   123541 acaaggtgat aactaaaagg aattactgaa taacttagta gaattgatat gactgctata
   123601 gatggtccaa tactgaagaa acgagtattt cctctagctg gaagaagatt ctctttgaaa
   123661 agtagttttg ttccatctgc taaagcttga agaattccga aagggctggc gtattcaggg
   123721 ccaatacgtt gttgtattcc tgcagatatt tctctttcta accacacaat tactagtaca
   123781 cctattgtga ttcctaatac aagagtcaaa ataggggcaa acacccgtat ggtcccatag
   123841 agctctttta aggattccaa tcgggaaaaa gaattaatat cttgtacttc tgttgtatca
   123901 actatcattt caacgatcaa cttctcccat aatgatatct atactaccta gtatcgtcat
   123961 aatatccgcc aatttcattc ttttaactaa ctgaggaaga atttgcaaat tgataaaacc
   124021 cggtgggcga attttccatc gccaaggaaa actgctttga tctcctatca gaaaaattcc
   124081 caattctcct tttggggctt cgactctcac ataaagttct tgtttcggta attcaaaagt
   124141 aggagaaggt tttttactaa tgaatcgatc ttcaaaatca ttccattctg gatcgctttc
   124201 tctagcaaag catcggattt ctaaattctc atagggcccc cccggaattc cttccaaagc
   124261 ctgttgaata atttttaccg attctgtcat ttcaccgatt cggactaaat aacgagctaa
   124321 tgaatcccct tctttttgcc actggacttc ccaatcaaat tcgtcgtaac actcataatg
   124381 atccacttta cgaagatccc attctattcc agacgctcgt agcattggtc ctgataaacc
   124441 ccaatttatt gcttcttctc caccaaaaat gcctactcct tcaactcgtt ctaaaaagac
   124501 agggtttcgt gtaataagtt tttgatattc aacaaccccc gttaaaaaat aatcacagaa
   124561 atccaaacat ttctctatcc agccatgggg taaatcggcc gctatccctc cgatacgaaa
   124621 ataattatgc atcattctca taccggtggc agcttcgaat agatcatata ctaattctct
   124681 ttctctgaaa atatagaaga agggagtctg tgcaccaata tctgccataa aagggccgag
   124741 ccataacaga tgagaggcta tacgactcaa ctccaacata attactctga tatagctggc
   124801 ccttttaggt acttgaatat ttcccaactg ttctggtcca tttacagtta ttgcttctgt
   124861 gaacatagta gctaaataat cccaacgtgt tacataaggc agatattgta taattgttcg
   124921 gttttccgca attttttcca tccctctgtg taaataaccc aatatcggtt cacagtcaat
   124981 aacatcttcg ccatcgagag taacgatgag acgaagaaca ccatgcattg atgggtggtg
   125041 aggccccata tttactctca taaggtcttt tcctgtagct agtatactca taggtttttc
   125101 ctcgattcat tcttacatga attgttgaaa acaaaaagaa gttatcaaga ttcaaaatct
   125161 aataaatcaa ataattcaaa attctttttt tcaaattaac gattttttga ctcccggata
   125221 ttcaactgac taattaattc tttataacgt actccatttt tctttgacaa ataagaaagt
   125281 aggcgttggc gtttttccag aactttccgt aaacccctct gagataaata gtcttttctg
   125341 tgcaattcca aatgggaagt aagtctttgt atcttattag tgaaacttaa tacttgaaat
   125401 tcaacagacc cactgttttc tttttttttt tcttgaaaag taactgagat gaatgaattt
   125461 tttaccataa aacgaaatcc tcttttccct ttcttttaat atgaaattta ctgatcagta
   125521 ataataatgt tagtcatttg aattgaatat acacaatcat cttaaagccg ttatgaactt
   125581 ccgataaaat caatcaacaa tcaatcccat tttcaatgtg attagggata aaaaggatgg
   125641 tatatttctt caaaagagaa aaagcgagac ctaaaaaaaa attctgttaa ttcatttata
   125701 gatctaacca atccgtatgt ccttaaagtg gtatcctgta tcataatgga atgtaagaca
   125761 aggcatgtgt ccgtctcttt gttttcatat accaggtatg gtacgtatgg tacgcgatcg
   125821 ataagaaaaa tgtactagta acaaatttgc aatcgtggat acatatgtat ccttatcata
   125881 ctgaaacgac tgccattatt ggtattaaac caatagcgat tcatacaaac taaatcttct
   125941 aatcgataat tgggccaaag aaagaacttt aatttaatta gtttcttttt ctctctagca
   126001 agatctttgc ttttatccaa aacgtgaccc ccttttttta cgttattaca aaatacggaa
   126061 tttctctgaa taccactttg attcttccaa ttgaaacaaa tcagagttct caattctcta
   126121 cgatggttag ggaataaaat attttcagga acaagcaaat cataattctt tttgtctcta
   126181 tttccagtca ttctttgatg tcttgcaatg gattcataat tttttttttt atgaacatag
   126241 cttttttctc ggtatctttt agtaatttgg cgcttattct tatgaaccaa tgaaatacct
   126301 acgatttgat atataaaaaa ctgtccatca ttttttacag acagacgaag cggttcgata
   126361 ataaatattc cccctttcac caattctgta agagtgaaat ccttatgaat cgtcaaaata
   126421 tccagaccca tttctccccc ttgaatagag gatatagcaa tttctcttgg atttatcagt
   126481 cgaagcagga gacaatagat cttgatatta tttattattc tttgatttaa aaaagaatcc
   126541 catctcaact gaaaatgcaa atactttttt aggaagaaat aaagttctgc ttctgtgttg
   126601 ttcttgtatt gttttttcgt tctacgtttt ttgatgtctg atcccgaaga atttgcttca
   126661 acatcttttt cttggtttga gagaactgac ccaagactta cttggttttg tgcatctgat
   126721 cgaggattcc cttggtctgg gggttctttt tcttctttac ttctattgta taattcaaga
   126781 gagttttttt gattcgatga tataaaaagg tcttcctttt tctttcgagt tattttttta
   126841 ttcccatttt catttccatt aaaactgaaa agaagtaatt tgattggtat gatccacggt
   126901 ttttttttat atgcattaaa aaatagcact aattctcgga agaaccaaag ctccagattt
   126961 gatataggac aacttagtat tgcttcattc attcccatcc aatcaaaaaa gaactttttt
   127021 tgattggatg gtttaatttc ttcatcttca tgaattgtaa gataaaaaag aactttctta
   127081 ttaatttcat caattatttg atacttatca gccccaatct tagtatttgg attcctgttg
   127141 gtaccaatat caacccagac ttcaatatca accttatttc taagacaaaa atcgagaatt
   127201 ctccaatcaa aatattttct atccgaaaat ttatccatat ccataatatt atcttcttct
   127261 agataattat taatagggat acctcccaac atatcaaata atttgccttc ccttatgttg
   127321 gaattagaaa agatttcttc tttattattt acttggaata atgatttatg aatatacgag
   127381 tctttcttat cttcataatt aatagattta tatgataaaa gatcatatct atagtgtttt
   127441 ttaaaattat ctttttgatt ctgtaacgga ttcgcttcaa aaaaattttg tttgtcggaa
   127501 tgagttaatc catttttttc atatgaaccc tttttgttta aatctttctt ttgagccata
   127561 ctgtgttgat tggctctatt tcgccatttt tgtggtacta atataggcca tcttatccga
   127621 gataaatcgg attgatatag ataatgcccc tttaaccagt ttttccattg attcatttca
   127681 aaattccaaa aagattcatg tcttaattcg taatgaaata ttccttgttt tttaaaataa
   127741 tcttttattt ccttcttaag aaaaagggat gttccgtcat attgaaagac aaatcttaaa
   127801 ttataaaagt gaataagttg ggtttgtgat aatttgtaaa atacatatgc ttgtgattgt
   127861 gagaaaaaag agaaatcata agaaatcttt gaattcttat tactaacctt agaaagtgat
   127921 ttttttatag tcgaaataaa gtgaatttca tttttacttt tacttgtttt attaattctt
   127981 tcctgatttg tttcattatt gtggatattt ttctcaataa tttggatttt ttttggtgat
   128041 tcaaaaaaaa aattggcatt gattcttgga atattgacaa tagctagaaa aatttttatg
   128101 tatatccctt caatgaaaaa ttttataaag aaatatgatt taccaattaa tcgagtattt
   128161 ctttttttta atatttgcca aatctttttg gacgctccta atattttagg acgataactt
   128221 gttttgttcg aactaatatt tatttcgtaa gttagctgtt tttttttctt ttcttttgta
   128281 attttttcta ttttcttttt tattatgttt gttcgattag tcagatcttt tatttttttt
   128341 tcgggcagtg ctaaatttgt ccaatccata gatcgaattt gaatggacga ttcgtgaatc
   128401 atccgattac tcattatcaa atctttttta tcttcaccca attcatctat ttctcgcaat
   128461 ctaaataatg gaattttgtt tgtttttgaa agttctttta ctcttccttt tacttttagt
   128521 aatagaattc ttttgatgac ccatcttttt gtttcttttg cgatttgttg aaaaattttg
   128581 gttctttctt ttaaaactct taaagacttt gttttcaatt gtctaatttt tttttttagt
   128641 tctttgaaaa tgggtttaaa aaatgaaggt ctttttcggg gaggaccaaa aggcaactcc
   128701 gcttccattc cccaaactgt taaaaaacaa aaatcgttgt ttttttgtcc cccttttttt
   128761 ttcattgcat ctttatgagg gaattgtagc ttagatttgt gccagggttt caggcaaaaa
   128821 ggaaatagga tctttatctg aataccctct gttaaccagt ttttcggaaa ttctcgttcg
   128881 gataattgaa caccattatg ggtgcatttt acatacattt ccctattcca atcctttaaa
   128941 tcctcggacc attcgggaat ttgaaataat agcatgcgag caatattttt agctattatc
   129001 agtgaaggta atataatata ttttctaaga attgattgag ttaataatac aaaacttctg
   129061 agtatttgag caaaaaaaaa tgtattccag atttctgcta tgggtatctc tgttttttct
   129121 tttcttttgt atttttctct tttgtcctcc tcttggttat caattttttt ttgcttttca
   129181 attttagaat cagaaagttt tttgtctttt tgtttccaca tccaattttt aaaaattact
   129241 ttcatcagtt cggaaatatc aaaagaaaaa aaaaaagatt tgtctagcct gtccaaaaaa
   129301 agcggggaat gcacatttgc ttgaaacagt tcccaagtaa tagttttacg tctttgtgcg
   129361 cgcatggagc ctttgattag acctcgacga aaatccgatt gttgtgaata atgggtcaaa
   129421 ttcactttct ttgcttgctt aggactctta gtatattttg tattaatata cgtggaggta
   129481 tttggctttg gctggttatc agtaaaaata actacatgtt tgaactttct cgaacgaatt
   129541 gcccctgcta cagtttcgcc cctgtttttc tttttttgtc ctaaaccagt aattgagttg
   129601 tatgaccagc gaggaacctt tttactaatt tcttttattc caatagagtt ttttctaatt
   129661 ctttggtcgt tgggatccgt tataactaca tcgaataaaa tttttaaaat tagtattcga
   129721 tcttctgaat caattttttc ttgtgtgtgt tctggaaata aagaacgtac tttttttgtt
   129781 gaaaataatt ttagacgaaa cccatctagt gtctgctcaa atttggtata attcttaata
   129841 agaagaagac catgaatttt atttatccaa aacgtcctga tgttcttttg gctagaagtt
   129901 tcatttagcg ttaggggtga aaaaaaaaaa tggattcttc cacgataagg tccatgcaaa
   129961 aaaggatcgt attttttagg taagtattct tgtttagtct tatcattaca caattgagtc
   130021 cttttttcaa gtacattcag agtactagat cctttatcta aaacagcgat tctattccta
   130081 aactccttgt ttaagttatt ttttttttca ttggtgtaac tccaattatt atacaattca
   130141 tcagaggata gtttttcttt tgttaaaaaa gacatctttt gttgtatcat ttcaaaaaaa
   130201 gttgacaaac ttgctggata cgtaaaagag atcctttctt ttccatcact ttgacatgta
   130261 taaaaaaaaa agtgtgacat ttcatttctt acaacattaa taaatcgatt atttcttttc
   130321 ttttttttat atcgaaatgg gcgattccat tgtttatagt cgaaaagaag agtcgcgaga
   130381 ggtttctcaa accataataa atatttctct tctttttctt taaatatttc taacttcgaa
   130441 ttttcttgat tcccatccgg atcctccttt tcttccaaaa aaagggaagg agaaggatct
   130501 tcttcggtgg atacctcttg ttcctgttta gtccccctcc tttcgaaagt tgtttctatt
   130561 tctacatctg tttcttcctc cctttcttcc gtttctgagg tttctgaggt ttctttcact
   130621 ttcagtttct tagtaaaaat gggtgacggt attctgccta aatagtagat acaggtaata
   130681 aataagagaa tactatagat tcgagccata gaatttctca attctgacac aaggtactta
   130741 ttagatcgaa taagtacatt agacctaata gaattctttt gctgtatcca aactaatacc
   130801 aatccaaccc atttcatgaa taaaatgtga ccaattaacc aaccaacaaa actacttgtt
   130861 acaaataaca tcttgttgtt gcatcgaaac atataaatgt tgactaatct ggctaacatt
   130921 gaacttggta aaatgaaatg gttgaataat tgaaaaatga gattattcag gaatacacat
   130981 tgaatgctaa gattacgcat tgaatttctg gtagtagatc cataatcaaa agagtgtttg
   131041 tgattgttcc agaagaaatg aaacaaaaga tacggtagag ctaggacagt tattgtatga
   131101 ggtctaccca atgctagatg cagaggcgca taatagatcg atatgaacat catgagctgt
   131161 cccgcaataa aaccagttgt tgccgatacc ttcttctcgg ttccttcttc cataacccga
   131221 gctcggagaa gtaagagata agagggccct atggagaatg tggtcagaaa tccataatag
   131281 agtccgacca caacgaccga attgattatc ttcatgcata aggatactag attacctagt
   131341 ataaaagatt gaaaaatcat cacaaacctc ccttttttct tttctatttc aatttctgga
   131401 ttattatatg atgatttttg aactttccat atatagaaat agaaacagat agactagaaa
   131461 cgacatctct tatatcaatt cttatgtcaa tgacaccaaa gggatattaa atgaatggaa
   131521 ttgggatatg gatggaatat aatgaaatag agccactttg tggttcccta tgaaacgggg
   131581 catgggacgg agccactacg aagaagttcg gggagttacg aaggaaactt cgagttcata
   131641 ttggtcatgg gttgagaacg ggaattgaac tctatgagat agaatctccc gctgttcctc
   131701 agtagctcag tggtagagcg gtcggctgtt aactgactgg tcgtaggttc gaatcctact
   131761 tggggagatt tgattcattc cgaattaaag aattcagaat gtcagaatga aagggttcgc
   131821 tttgaccgtt aaaagtaggt aacccgttcc ctgtgtcttt gtttctattg cattctatct
   131881 catcgtatca cattctgttc tgcgatattt gagaataacc gtcaatacct cggtgtaggt
   131941 ccgggataat cctttgttcc atagtccggg ggctatttcc aattagccaa ttaagaattc
   132001 tcagatgtac tagtactagc aagtgcatca aagatgcagt aatcgattct cccgagaggc
   132061 cacaattacc gcgagcaaac atattaatga cgaggaacac atttttgcta tgctactaat
   132121 acttgctctg ctattctgct tcgggccggg catactttat ttaaaaaacc atgaatggta
   132181 aataaaaaaa aagaaaaagt aaggctactc catttcgaca aaagacccac acccaagttc
   132241 catagctttg ggtccgctat cccgatcatg attttcctac ccccagaggg aagggtcctt
   132301 ccctttttgg ccggttgtgg gcgaggaggg attcgaaccc ccgacaccgt ggttcgtagc
   132361 cacgtgctct aatcctctga gctacaggcc ccgccccgtc tccactggat ctgttcccgg
   132421 aagtacccta aaaaaaagga acctttcctc tcctcagcca tttcgggtta agaagatgtg
   132481 aaagcacctt tctctctata agaacacggt gcgttactag gtgtgaagtg ggggagaagg
   132541 gatttcataa ttggggtttt gaataagacg actttttcat ttttcatttt tttttttttc
   132601 atattgcaaa gggaataaga acgagaggtg ttaagctttt tatcatcctg gcgtcgagct
   132661 atttttccgc aggacctccc ctacagtatc gtcaccgcag tagagtttaa ccaccaagtt
   132721 cgggatggat tggtgtggtt cctctacgcc taggacacca gaatatcgaa ccatgaacga
   132781 agaaaggcat gcgagaaaag catattggct agtgattggg aggccccaat tcttgactgg
   132841 aggggacgcc aaaggcctct gcccttccat ccgatagaga gggagggcag agcttttggt
   132901 tttttcatgt tgtcaaagag ttgaacaatg aaaatagatg gcgagtgcct gatcgaattg
   132961 atcgggtcat gtaggaacaa ggttcaagtc taccggtctg ttaggatgcc tcagctgcat
   133021 acatcactgc acttccactt gacacctatc gtaatgataa acggctcgtc tcgccgtgac
   133081 cttctcttga attctcaaaa cttctgtcgc tccatccccg caggggcaga gaacccgtcg
   133141 ctgtctcggc tgtgctacca gaggctctgg ggaagtcgga ataggagagc actcatcttg
   133201 gggtgggctt actacttaga tgctttcagc agttatccgc tccgcacttg gctacccagc
   133261 gtttaccgtg ggcacgataa ctggtacacc agaggtgcgt ccttcccggt cctctcgtac
   133321 tagggaaagg tcctctcaat gctctaacgc ccacaccgga tatggaccga actgtctcac
   133381 gacgttctga acccagctca cgtaccgctt taatgggcga acagcccaac ccttggaaca
   133441 tactacagcc ccaggtggcg aagagccgac atcgaggtgc caaaccttcc cgtcgatgtg
   133501 agctcttggg gaagatcagc ctgttatccc tagagtaact tttatccgtt gagcgacggc
   133561 ccttccactc ggcaccgtcg gatcactaag gccgactttc gtccctgctc gacgggtggg
   133621 tcttgcagtc aagctccctt ctgcctttgc actcgagggc caatctccgt ccggcccgag
   133681 gaaacctttg cacgcctccg ttaccttttg ggaggcctac gccccataga aactgtctac
   133741 ctgagactgt cccttggccc gtaggtcctg acacaaggtt agaattctag ctcttccaga
   133801 gtggtatctc actgatggct cgggcccccc cggaaggagg ccttcttcgc cttccaccta
   133861 agctgcgcag gaaaagccca aagccaatcc cagggaacag tgaagcttca tagggtcttt
   133921 ctgtccaggt gcaggtagtc cgcatcttca cagacatgtc tatttcaccg agcctctctc
   133981 cgagacagtg cccagatcgt tacgcctttc gtgcgggtcg gaacttaccc gacaaggaat
   134041 ttcgctacct taggaccgtt atagttacgg ccgccgttca ccggggcttc ggtcgccggc
   134101 tcccctgtca tcaggtcacc aacttccttg accttccggc actgggcagg cgtcagcccc
   134161 catacatggt cttacgactt tgcggagacc tgtgtttttg gtaaacagtc gcccgggcct
   134221 ggtcactgcg accccctttg tgaggaggca ccccttctcc cgaagttacg gggctatttt
   134281 gccgagttcc ttagagagag ttgtctcgcg cccctaggta ttctctacct acccacctgt
   134341 gtcggtttcg ggtacaggta cccttttgtt gaaggtcgtt cgagcttttc ctgggagtat
   134401 agcatgggtt acttcagcgc cgtagcgcct ggtactcgaa cattggctcg gggcattttc
   134461 tctacccctt cttaccctga aaaagcaggg gcaccttgcg tccttgaacc gataaccatc
   134521 tttcggctaa cctagcctcc tccgtccctc gggaccaaca aggggtagta caggaatatt
   134581 cacctgttgt ccatcgacta cgcctttcgg cctgatctta ggccctgact caccctccgt
   134641 ggacgaacct tgcggaggaa cccttgggtt ttcggggcat tggattctca ccaatgtttg
   134701 cgttactcaa gccgacattc tcgcttccgc ttcgtccacc gccgctcgcg cgggtgcttc
   134761 cctctaaggc ggaacgctcc cctaccgatg catttttaca tcccacagct tcggcagatc
   134821 gcttagcccc gttcatcttc ggcgcaagag cgctcgatca gtgagctatt acgcactctt
   134881 tcaagggtgg ctgcttctag gcaaacctcc tggctgtctc tgcaccccta cctcctttat
   134941 cactgagcgg tcatttaggg gccttagctg gtgatccggg ctgtttccct ctcgacgatg
   135001 aagcttatcc cccatcgtct cactggccga ccttgacccc tgttattttg aggtcatatc
   135061 tagtattcag agtttgcctc gatttggtac cgctctcgcg gcccgcaccg aaacagtgct
   135121 ttacccctag atgtccagtc aactgctgcg cctcaacgca tttcggggag aaccagctag
   135181 ctctgggttc gagtggcatt tcacccctaa ccacaactca tccgctgatt cttcaacatc
   135241 agtcggttcg gacctccact tagtttcacc caagcttcat cctggtcatg gatagatcac
   135301 ccaggttcgg gtccataagc agtgacaagt gccctatgaa gactcgcttt cgctacggct
   135361 ccggtgggtt cccttaacca agccactgcc tatgagtcgc cggctcattc ttcaacaggc
   135421 acgcggtcag agccctggtc tcctcccact gcttgggagc ttacggtttc atgttctatt
   135481 tcactccccg atgggggttc ttttcaccct tccctcacgg tactacttcg ctatcggtca
   135541 cccaggagta tttagccttg caaggtggtc cttgctgatt cacacgggat tccacgtgcc
   135601 ccatgctact cgggtcagag cgtaagctag tgatgctttc ggctactgga ctctcgccat
   135661 ctagggtgca gcactccacc gcttcgccta gcagcacgac gcttgtattg ctctcccaca
   135721 accccgtttt cacggtttag gctgctccca tttcgctcgc cgctactacg ggaatcgctt
   135781 ttgctttctt ttcctctggc tactaagatg tttcagttcg ccaggttgtc tcttgcctgc
   135841 ccatggattc agcagcagtt cgaaaggttg acctattcgg gaatctccgg atctacgctt
   135901 attttcaact ccccgaagca tttcgtcgct tactacgccc ttcctcgtct ctgggtgcct
   135961 aggtatccac cgtaagcctt tccttgtttg aacctcgccc ttaactttac tttaaggcta
   136021 tgccatccta aggtgctgct aaatggaagg atcttatcaa cgtccatgaa tgataaacca
   136081 tagatcgaac tgccgaatcg gaaaaattgg gtgctatcat attctttgta tcggctaagt
   136141 tcacgagttg gagataagcg gactcgaacc gctgacatcc gccacagggt aaaccaccgc
   136201 ctctcaggcc cccactgatt ctaccataga ggccaacgat agacaataac tcccccccga
   136261 acacagctta caactttcat cgtactgtgc tctccaaaga gcaactcttc tcaaaatctc
   136321 aaaagaaaag gtgctgagtt ggaatcccat tctaactcaa gattcttgtg gttccggagg
   136381 atccagctac aggagaacca ggaacggagg gctttccccc cttttccgcc ccgactcttt
   136441 ggtcttaaga atgctggttt taagaatgag taattgccct tctccggccc ttactgccca
   136501 acctgagagt ggacagctaa tgcattccac ttattgagca gggttctatg gtcggtccgc
   136561 gacccctgga taccgaaggc atccttgggg tgatctcgta gttcctacgg ggtggagacg
   136621 atggggtcgg tccatggatt ttccttcctt ttgtcgcatt tcgctcaaag ggttgaaggg
   136681 agatagtgca tcaagctgtt cgcaagggcc aacttgatcc ccttccccag ggatcccaga
   136741 tgagggaacc ctaagagagc cgccgactcc aactaccgtc catgtacaat ccatactaga
   136801 tctgaccaac cgcccatcct acctcttcta cattcttgac agcccatctt tgtctcagta
   136861 gagtctttca gtggcatgtt tcggtcctct tccccattac ttagaaaaag tgagccaccg
   136921 gttcaggtac aagatactat cattaccgcc tggacaatta gacatccaac ccgtaatcgc
   136981 aacgacccaa ttgcaagagc ggagctctac caactgagct atatcccccc gagccaagtg
   137041 gagcatgcat gaaggagtca gatgcttctt ctattctttt ccttggcgca gctgggccat
   137101 cctggatttg aaccagagac ctcgcccgtg aagtaaatca tcgcacctac ggtccaacca
   137161 attgggagag aatcaataga ttccgtttcg ggagcgattc atccttcccg aacgcagcat
   137221 acaactctcc gttgtactgc gctctccaag tgtgcttgtt ccccccttct tccttaccat
   137281 ggcaagtatt tgtgaaataa ctccgatgag aagaaaaaag aaggcgttaa gagaccctcc
   137341 cggccaaccc tagacactct aagatccttt ttcaaacctg ctcccatttc gagtcaagag
   137401 atagataaat agacacatcc cattgcaccg atcgggggca ttcgtagtga ctgagggggt
   137461 cgaagaccaa gaagtgagtt atttatcagc caagcattct tcttacggct agatccaatc
   137521 ccctggtccc tgcggaaagg aaaaggaaaa agaatttgac gttcttcctt tcgggaaggg
   137581 aggattagga aaatcctatt gattgcagct ttctccagac ctccgggaaa agcatgaaaa
   137641 aaaggctcga atggtacgat ccctccgtca ccccagaatg aaatgaaagg ggcgatctcg
   137701 tagttcttgg tctgtgaaga tacgttgtta ggtgctccat tttttttccc attgaggccg
   137761 aacctaaacc tgtgctcgag agatagctgt ccatacactg ataagggatg tatggattat
   137821 cgagaagaga ggagccgtgg tagtcccccc cggaccgccc ggatcccacg agtgaataga
   137881 aagttggatc tacattggat ctcacctgaa tcgccccatc tatcctcctg aggaggagtt
   137941 tggtttcaaa cccccggttc gaacaggaga agtacgccat gctaatgtgc cttggatgat
   138001 ccacatctca gggtcaggcg ctgatgagca cattgaacta tccatgtggc tgagagccct
   138061 cacagcccag gcacaacgac gcaattatca ggggcgcgct ctaccactga gctaatagcc
   138121 cggcgtgtgg gcctcccgct gggggcccac tatgccaaaa gcgagagaaa ccccatccct
   138181 ctctttcctt tttacgcccc catgtcgcca cacgggaggg acatgggggc gtaaaagggg
   138241 gatcctatca acttgttccg acctaggata ataagctcat gggcttggtc ttacttcacc
   138301 gtcgagaaac gaaagaagac ttccatctcc aagtttaact caggcgtagc tcgcttcttt
   138361 ttgggtgtga agcggtgtca aaccaaaata cccaacaagc attagctctc cctgaaaagg
   138421 aggtgatcca gccgcacctt ccagtacggc taccttgtta cgacttcact ccagtcacta
   138481 gccctgcctt cggcaccccc ctccttgcgg ttaaggtaac gacttcgggc atggccagct
   138541 cccatagtgt gacgggcggt gtgtacaagg cccgggaacg aattcaccgc cgtatggctg
   138601 accggcgatt actagcgatt ccggcttcat gcaggcgagt tgcagcctgc aatccgaact
   138661 gaggacgggt ttttggagtt agctcaccct cgcgggatcg cgaccctttg tcccggccat
   138721 tgtagcacgt gtgtcgccca gggcataagg ggcatgatga cttgacgtca tcctcacctt
   138781 cctccggctt atcaccggca gtctgctcag ggttccaaac tcaacggtgg caactaagca
   138841 cgagggttgc gctcgttgcg ggacttaacc caacacctta cggcacgagc tgacgacagc
   138901 catgcaccac ctgtgtccgc gttcccgaag gcacccctct ctttcaagag gattcgcggc
   138961 atgtcaagcc ctggtaaggt tcttcgcttt gcatcgaatt aaaccacatg ctccaccgct
   139021 tgtgcgggcc cccgtcaatt cctttgagtt tcattcttgc gaacgtactc cccaggcggg
   139081 atacttaacg cgttagctac agcactgcac gggtcgatac gcgcagcgcc tagtatccat
   139141 cgtttacggc taggactact ggggtatcta atcccattcg ctcccctagc tttcgtctct
   139201 cagtgtcagt gtcggcccag cagagtgctt tcgccgttgg tgttctttcc gatctctacg
   139261 catttcaccg ctccaccgga aattccctct gcccctaccg tactccagct tggtagtttc
   139321 caccgcctgt ccagggttga gccctgggat ttgacggcgg acttaaaaag ccacctacag
   139381 acgctttacg cccaatcatt ccggataacg cttgcatcct ctgtattacc gcggctgctg
   139441 gcacagagtt agccgatgct tattccccag ataccgtcat tgcttcttct ccgggaaaag
   139501 aagttcacga cccgtgggcc ttctacctcc acgcggcatt gctccgtcag gctttcgccc
   139561 attgcggaaa attccccact gctgcctccc gtaggagtct gggccgtgtc tcagtcccag
   139621 tgtggctgat catcctctcg gaccagctac tgatcatcgc cttggtaagc tattgcctca
   139681 ccaactagct aatcagacgc gagcccctcc tcgggcggat tcctcctttt gctcctcagc
   139741 ctacggggta ttagcagccg tttccagctg ttgttcccct cccaagggca ggttcttacg
   139801 cgttactcac ccgtccgcca ctggaaacac cacttcccgt ccgacttgca tgtgttaagc
   139861 atgccgccag cgttcatcct gagccaggat cgaactctcc atgagattca tagttgcatt
   139921 acttatagct tccttgttcg tagacaaagc tgattcggaa ttgtctttca ttccaaggca
   139981 taacttgtat ccatgcgctt catattcgcc tggagttcgc tcccagaaat atagccatcc
   140041 ctaccccctc acgtcaatcc cacgagcctc ttatccattc ttattcgatc acggcggggg
   140101 ggcaagtcaa aatagaaaaa cccacaactc atattgggtt tagggataat caggctcgaa
   140161 ctgatgactt ccaccacgtc aaggtgacac tctaccgctg agttatatcc cttccctgcc
   140221 cccaccaaga aatagaactg actaatccta aggcaaaggg tcgagaaact caacgccact
   140281 attcttgaac aacttggaac cgggccttcc tttcgcacta ttacggatac gaaatgaatg
   140341 gaatgggaaa aattggattc aattgtcaac tgctcctaga aataggattg actacggatt
   140401 cgaaccatag cacatgcttt cataaaaccg tacgattctc ccgatctaaa tcaagcaggt
   140461 tttacatgaa gaagttctat tcgatacggg taggagaagc ggtattctta aaaaaatagc
   140521 gaaatcagaa ccaagtcaag atgatacgga tcaacccctt cttcttgcgc caaagatctt
   140581 accatttccg aaggaaccgg agttccatcc cttttcgatt tccattcaag agttcttatg
   140641 tctttccacg cccctttaag accccgaaaa attgacaaaa cgattaacta cttcatttat
   140701 gaatttcata gtaatagaaa tacatgtcta ccgaaacaga attttgaact tgctatcctc
   140761 ttgcctagca ggcaaagatt tgcctccgtg gaaaagatga ttcattcgca tgaagatgaa
   140821 agtccaacta cattgcattg ccagaatgca tgttgtatat ttgaaagagg ttgacctcct
   140881 tgcttctctc atggtacaat cctcttcccg ccgagccccc tttctcctcg gtccacggag
   140941 acaaaatgta ggactggtgc caacagttaa tcacggaaga aaggactcac tgagccggga
   141001 taactaacta atactaatct aatactaata gaatcaaaat actaatagaa tagaaaagaa
   141061 ctgtcttttc tgtatactta tgtatacttt ccccggttcc gttgctaccg cgggctttac
   141121 gcaatcgatc ggatcatata gatatccctt caacacaaca taggtcgtcg aaaggatctc
   141181 ggagacccac caaagcacga aagccaggat ctttcagaaa atggattccc attcgaagag
   141241 tgcataaccg catggataag ctcacactaa cccgtcaatt tgggatccaa ttcgggattt
   141301 tccttgggag gtatcgggaa ggaattggaa tggaataata tcgattcata tagatacaga
   141361 agaaacggtt ctctatggat tcaaatgctg tacctatggg atagggatag agaaagagga
   141421 aaaaaccgaa gatttcacat agtacttttg atcgaaaaag aaatccgatt tatttcgtac
   141481 ccttcgctca atgagaaaat ggatcagatt cgataggatc aaacctatgg gacttaagga
   141541 atgatggaag ggaataaaat aaaaaaaaga aataaaaaaa gaaaagagag ggaaaaaaaa
   141601 taataaagaa ataagtaaat aaaaataaag tagaagaacc cagattcaaa atgaacaaat
   141661 tcaaacttga aaaggatctt tctgattctc gaagaatgag gggcaaaggg attgatcgag
   141721 aaagatctct tgttcttatt ataagatcgt gtgattggat ccgcagatgt ttgttaaaaa
   141781 gagaataatc ttctcctttg agaataatca aaaaaggaaa gtgttcaatt ggaacatgaa
   141841 aacgtgactg aattggtcct agttactctt cgggacggag tggaagaagg gaggagatta
   141901 tcgaacgagg aaaaggaccc gatgacttcg aaagaattga acgaggagcc gtatgaggcg
   141961 aaaatctcat gtacggttct gtagagtggc agtaagggtg acttatctgt caacttttcc
   142021 actatcaccc ccaaaaaacc aaactctgcc ttacgtaaag ttgccagagt acgattaacc
   142081 tctgggtttg aaatcactgc ttatatacct ggtattggcc ataattcaca agaacattct
   142141 gtagtcttag taagaggggg gagggttaaa gatttacccg gtgtgagata tcacattgtt
   142201 cgaggaaccc tagatgctgt cggagtaaag gatcgtcaac aagggcgttc tagtgcgttg
   142261 tagattctta tccaagactt gtatcatttg atgatgccat gtgaatcgct agaaacatgt
   142321 gaagtgtatg gctaacccaa taacgaaagt ttcgtaaggg gactggagca ggctaccgtg
   142381 agacaaaaga tcttctttct aaagagattc gattcggaac tattatatgt ccaaggtcca
   142441 atattgaaat aatttcagaa gttttccctg actttgtccg tgtcaacaaa caattcgaaa
   142501 tgtctcgact tttttagaac aggtccgggt caaatagcaa tgattcgaag cacttctttt
   142561 tacactattt acactatttc ggaaacccaa ggactcaatc gtatggatat gtaaaataca
   142621 ggatttccaa tcctagcagg aaaggggggg aaacggatac tcaatttaaa gtgagtaaac
   142681 agaattccat atgtatctat gagatcgagt atggaattct gtggaaagcc gtattcgatg
   142741 aaagtcgtat gtacggcttg gagggagatc tttcatatct ttcgagatcc accctacaat
   142801 atggggtcaa aaagccaaaa taaatgattt tagcccttat aaaaagaaaa ctgattcttg
   142861 aacccctttc gcgctcatgt cacgtcgagg tactacagaa gaaaaaactg caaaatccga
   142921 tccaatttat cgtaatcgat tagttaacat gttggttaac cgtattctga aacacggaaa
   142981 aaaatcattg gcttatcaaa ttatctatcg agccttgaaa aagattcaac aaaagacaga
   143041 aaaaaatcca ctatccgttt tacgtcaagc aatacgtgga gtaactcccg atatagcagt
   143101 aaaagcaaga cgtgtaggcg gatcgactca tcaagttccc attgaaatag gatccgcaca
   143161 aggaaaagca cttgccgttc gttggttatt aggggcatcc cgaaaacgtc cgggtcgaaa
   143221 tatgactttc aaattaagtt ccgaattagt ggatgctgcc aaagggagtg gcgatgccat
   143281 acgcaaaaag gaagagactc atagaatggc agaggcaaat agagcttttg cacattttcg
   143341 ttaatccatg aacagggtct atatagacac atagatccat ggatccatac atctcgatcg
   143401 gaaaagaatc aatagaaaaa agaaaaagaa agaatcggaa ttgatcgata tatttctcga
   143461 aacaaacgaa aaggaaacga aagatgaaac agaaatcatg gatcaactaa gccctctcgg
   143521 ggacttgctt aagaataaga aagaggaatc tcatgtaaat accatggaat aaggtttgat
   143581 cctattcatg gagattccgt aaatattcca ttccaaaaat agaaagttcg aaacaattgg
   143641 gatttttttg gagattggat gcagttacta attcatgatc tggcatgtac agaatgaaaa
   143701 cttcattctc gattctacga gaatttttat gaaagccttt cattttcttc tcttcgatgg
   143761 aagttttatt ttcccagaat gtatcctaat ttttggccta attattcttc tgatgatcga
   143821 ttcaacctct gatcaaaaag atataccttg gttctatttc atctcttcaa caagtttagt
   143881 aatgagcata acggccctat tgttccgatg gagagaagaa cctatgatta gcttttcggg
   143941 aaatttccaa acgaacaatt tcaacgaaat ctttcaattt cttattttac tatgttcaac
   144001 tctatgtatt cctctatccg tggagtacat tgaatgtaca gaaatggcta taacggagtt
   144061 tctgttattc atattaacag ctactctagg aggaatgttt ttatgcggtg ctaacgattt
   144121 aataactatc tttgtagctc cagaatgttt cagtttatgc tcctacctat tatctggata
   144181 taccaagaaa gacgtacggt ctaatgaggc tactatgaaa tatttactca tgggtggggc
   144241 aagctcttct attctggttc atggtttctc ttggctatat ggttcatccg ggggagagat
   144301 cgagcttcaa gaaatagtga atggtcttat caatacacaa atgtataact ccccaggaat
   144361 ttcaattgcg cttatattca tcactgtagg aattgggttc aagctttccc cagccccttc
   144421 tcatcaatgg actcctgacg tatacgaagg agtgcggttc gttcgaaaaa ttcctacctc
   144481 tctatatatc tctgagatgt ttggattttt caaaacttca tggacatgca gaagagaaat
   144541 gctatcccca ctcggaccaa gacataactt tatacttgtt caaataacaa ttaaggtgaa
   144601 gcagggtcag gaacaacaaa tctctttatg ataaacagat ccattttgca agttcgttat
   144661 tacgggtagt tcctacaaag gatcggacta atgacgtata caatacttga attctcgatg
   144721 tagatgctac agagttggtt ctcatccttc agagactacg agtgtaatag gagcatccgt
   144781 cgacaaaagg atcaccctaa gatgatcatc tcatggctat tgagaacgaa tcaaatcaga
   144841 tggttctatt tctcaatctt tctgacttgc tcctacggaa ccaaggtcga aaagattgag
   144901 aaaaatcagt cattcacaac cactgatgaa ggattcctcg aaaagttaag gattagtaat
   144961 cctttttcga aatcgaatgg attcgatctt atacatacgc gaggaaggta atcaaaaaag
   145021 aaagaagatg agttcttctt tacttttatc acttaggagc cgtgcgagat gaaagtctca
   145081 tgcacggttt tgaatgagag aaagaagtga ggaatcctct tttcgactct gactctccca
   145141 ctccagtcgt tgcttttctt tctgttactt cgaaagtagc tgcttcagct tcagccactc
   145201 gaattttcga tattcctttt tatttctcat caaacgaatg gcatcttctt ctggaaatcc
   145261 tagctattct tagcatgata tttgggaatc tcattgctat tactcaaaca agtatgaaac
   145321 gtatgcttgc atattcgtcc ataggtcaaa tcggatatgt aattattgga ataattgttg
   145381 gagactcaaa tggtggatat gcgagcatga taacttatat gctgttctat atctccatga
   145441 atctaggaac ttttgcttgc attgtatcat ttggtctacg taccggaact gataacattc
   145501 gagattatgc gggattatac acaaaagatc cttttttggc tctctcttta gctctatgtc
   145561 tcttatccct aggaggtctt cctccactag caggtttttt cggaaaactc tatttattct
   145621 ggtgtggatg gcaggcaggc ctatatttct tggtttcaat aggactcctt acgagcgttg
   145681 tttctatcta ctattatcta aaaataatca agttattaat gactggacga aaccaagaaa
   145741 taacccctca cgtgcgaaat tatagaagat cccctttaag atcaaacaat tccatcgaat
   145801 tgagtatgat tgtatgtgtg atagcatcta ctataccagg aatatcaatg aacccgatta
   145861 ttgcaattgc tcaggatacc cttttttagc ttctagttag cttctagaat cgatttctta
   145921 gttcaagatc cctcttacta actggaatca aagaattagt agatctgttc cgcccaaaat
   145981 gggaatgggc tagggttatg aacttataat ctataatctg atgatcgagt cgattccatg
   146041 attataagtt cattccatac cggaccagac cggaatagga ttctcattat gagaaggggt
   146101 cattcgagcg tatctaaata gatactatgt ttccatatgg atccctacgt cgttacattc
   146161 catttaggat taggaatagg cgtaatcgga cctgcttttt ccatatctct cgttatttgg
   146221 gaccttattc acctctttgg gcttctattg aatcgagaaa tcggtttgat tgtccatctt
   146281 tttgatataa tattaatata gataatatat aaggcatcct ccggataatt caaatcgaag
   146341 caattggatg tccgattggg gcctatatga catgaccgat caatagaaat actccaacac
   146401 tccacctttg tcatatattc catacatcac actagataga tatcatcttc atggaatacg
   146461 attcactttc aagatgcctt ggtggtgaaa tggtagacac gcgagactca aaatctcgtg
   146521 ctaaagagcg tggaggttcg agtcctcttc aaggcataat attgagaatg ctcattgaat
   146581 gagcaattca ataagagatc tcggatcgaa tcggtattga tataccgatt cgatccgaga
   146641 tcttggaatt ggaataagtt cggcagcgga tcgcgaaatc ttggggatct tctctatcta
   146701 atgaatgggg agtccgcttt gaaatcgtcc gccctgcacc caccccccga gtatatgctt
   146761 caacaggaat cacacaaggg tagattgata caatataaac ctctggtaaa atgcccgcct
   146821 gtaacccagc agataaagta cattacatag tccgttttta gtaatagctc tggtggttcg
   146881 ctgttcaaga attcttgttt aagcagttca tatcatccat acatagtgtt ttgatctaag
   146941 atttcaattc ttctatgttt cagcagtagc atattgttcc atggagctaa ggtccaaaat
   147001 atggaagaaa ctggtgtttc cacgactcta ccacccagtc aattatgttc cacttaattc
   147061 ctatttcatg gccacatatc tttccggcta agtaatggga aacctttctc ctgttacatg
   147121 aatccaattt tcatttcatc cgggaaaagc catctttttc tcaacaatgt ctttgtcatt
   147181 tgatccaata gcgttccgtt agataggaac agatttgata aatactgata actctcggat
   147241 ggagtattag aacggaaaaa tccattagat aatgaactat tggttctaag ccatctctgg
   147301 cgatgaatca acaattcgaa gtgcttttct tgcgtattct tgataaacca gcgtttagat
   147361 atagatgtag gaggatctgt ttcggaagta agaagcccct ttgacatctc ttcatctgca
   147421 aagaattctc gatgtgaaaa cacagagaca aggggctgat ctttgaatag gaaaaagagt
   147481 ggatccgcag ggtcccaaat gaattggctt attcgaaaaa agccttgttc tttggaagat
   147541 ctatctcgtg tctggtactg catggttcta ctctgcaaga actccgaatc attctcttga
   147601 agctcatcct tttcatcata aatgatccgc ttgccccgaa atgaccccgc ccgataggga
   147661 aatcccaatg aattgggcct ttcgatacaa tcaaatagaa agccccaggg gcgccatatt
   147721 ctaggagccc agactatgtg attgaataaa tcctcctcta tctgttgcgg gtcgaggact
   147781 ccttctcctt ccccttcttc aaactccgat tcgtattttt catagagaaa tctctgatca
   147841 acgatagaac aagatccatt ttgcatcata tctaagggat tccttggttc gggccgaaga
   147901 agcaatgtca ctcgatcatt atcaaaccga ctgcaatctt tttctgtccg tgaggatccc
   147961 accagagcgc cttctacttc taataggcca tgaactagat cagaatcatt ctcaacgagt
   148021 ccagaagaag tgatcccgtt tttttcatcg ggtccgggta tagaccaaag gtcttgagcg
   148081 accgatccgg cagaacaact caaaagataa agaagtatcg ttaatttctt catgctcgtt
   148141 ccaagttcga agtaccattt gtacaaataa gaatcccctt cgttacatga tttcttcttc
   148201 atatagatag atagaggatc tatggggcaa ttacttagaa gtacattttg tgcaacagcc
   148261 cttcctatct gatagaaaag gatcccatga tcctgaaccg atcttacctg ggatcgcaaa
   148321 tcccaagttt gtctatgaag agcggatcga attgtattag tgtctataat tgatttcttc
   148381 tgtgtaatac taatcgatag ggcctcattg gtaagtgcta caagatctcg tgcattggaa
   148441 cccatggtta tggacccgaa tccattagta tggaacattt tcttttccaa gtgaaatccc
   148501 ctagtatatg aaagagtgca aaagtgcttt cgttgttgtg gaataagaag ccttcgtatc
   148561 ttaatgcatg tatttaattt attcggggct attagagcgg gatccacttt ttggggaata
   148621 tgagtcgaag caataacaag aatatttcta gtggaacatc tttcacaatc cctggagaga
   148681 tagttcacta atagaccgag ggataagtca ttcgactcat tcacatccag atcatgaatg
   148741 tttggaatcc atattatgca aggagacatt gcttttgcta attcgaattg aagggtgata
   148801 taaaatcggc ctatttccga catcatatcg atagttagcg cattcatcat agttagaagc
   148861 tccagctccg tatcaaggtc acgatcgata tcgtcactag catcaatatc gtcactatca
   148921 tcaatatcga tatcatcaat aagaaaacct ttaggcttgg tatccaggaa cttgttcaga
   148981 aatactgtaa tgaaaggaac ataggagttt gtcgctaggt atttgaccaa atgggagcgc
   149041 ccggttccta tagaacctat cactaaaata cccctagagg gggatagggc taggcggagc
   149101 gaaaagggtt ttccatgaga tgggaaatga aaactattag ccccacacga agtttgtgaa
   149161 taagtgattg tctgataatg agcaaggaat atccgtcttt ctgctaaaca gggtgaattg
   149221 aactcataat tcattaaatg ctttttatga atgtcaacta agtatcgtaa gtaaattgtt
   149281 cccggctgtt caatcatttg ataaccagag tcattctttg ataaatgatc actatgagtc
   149341 agactcaata gaatttgatc aatccttttt tctgtcgtta aggtggagaa ctgaaccaag
   149401 aattctcttt ctttatcatc aatcgaatca ccgttcgcga cccaggattc tattttatca
   149461 tcaatccaat caccgttcac cttttttctt tttcttatca atgaatggat ctctttactt
   149521 gtatgactta gatgtctcgt atttctcgaa aaagtgattc gattgatggg atttggtatg
   149581 agacttatga gatcgatgat atcgatgaga ttgatattca aatctttcgt cttagaacgt
   149641 attgatttaa ccccatcagc gggaccacca ccccatagca tgttgccgcc aaaagcagaa
   149701 ccccgtattt cttctagaga atctcctaat tgttccagag caactagaaa aagattcttt
   149761 aaccagaaag aattccgttc agatgtggga tacctatcca gaagttttcg caactcaatc
   149821 atgtatgatg gaatcatcaa agatttgacc ttttcgaact ctgtctgtaa ctcaccatag
   149881 gctcgggaaa caaagagaag atgtgtacga acgagatatc cagcaacaag aagaaggaaa
   149941 aggattgaat agaggaactc ccgaacattt ggcgatctca gatgtgtcga tatcaatggt
   150001 gactcattat ttcgatgaat catttcttcg gacagaagaa gattatgtaa acacttactc
   150061 gaaatctcac ttatcagatt ccattgtgga agacacaatt ttttctgaag aattcgccat
   150121 gatatatctg atccatgcat aatatcatga aaaatggata caaatttttg actgctactt
   150181 agtaccggca ataggtctga aaaagtatct aaaaatatca aatttagata tttgtaccct
   150241 gtcgaagtaa ggaaccatgg catatatgtt tggaatcgat tccattttga gagagttgaa
   150301 aaagcactgt ctcgttgaaa ggttctatac atctgccctt tctcaacgca tttctttaga
   150361 caaagactcc gttttttcct cttttcggat ggtaaatatt tctcagaaca tggagtgtga
   150421 atcaaaccca tgtttgaatt gaaattgaga tactgaggca agttcttctc ttctgaatca
   150481 gatagattca tatctgaaag aggttgacaa taagttcttt caaaattgac tatttgtccc
   150541 tctgttagag gtgttccaga aatggctgcg atcgagtaaa tagctctacg aactaataga
   150601 tcagatcgaa ttggaaaatg gaaagatttg tacaagttat acctttcgtc accactttgt
   150661 ggaaaatcgt taggtatgaa tatgttagat acctgtgact cgattggtga aatagtatct
   150721 ctctccaaaa aagcatgttt ttttttaccg ccgcacaaag aaaatatttt gttgcgaatg
   150781 aacaagatat ggaggaattg tccatacgta aaatcataat ttttgatacg ggccttttcc
   150841 acataaaagg ggaatctttt gttacaatag aagcggaagc gttgtggatt attcaagaat
   150901 cgaagtcgat ttgctttata aaaagaagat atcaatgaac ttctatgaaa tggtttcaca
   150961 ggattcagcc aattgtcttg atcgtcggat atcattgaga aatagaaatc cgtgttatca
   151021 aaagatttcc tgcgattatt tctagtatgg aatgagtcaa tcatccactt tggtatctta
   151081 ttgaacaaaa atggtgatat tatccctcca ttgatcaaga atttcgattt ttgggaagta
   151141 ttatgatcat ccaataagaa gggtttcaat tttttcaaat gaacgatttg aagacctatt
   151201 gattctaaca actgattgca gagttgatca ttcggacctt tcaattcata gatgtggatc
   151261 tcagacctat gaatggggat attcccgaaa ctcacaaaga aaaaaggaag tgagttagac
   151321 aaaaagaaaa gcaacttgga caaaaagaga aggaacttgg acaaaaagaa acgaagtgac
   151381 ttagacaaat cttttttgtc gataacctca gaccaatcaa tcgaatattg attaatacgt
   151441 aatcgatcga acactacttg aaaatggctc ttctgctcag aaacggaatg ttccaaatgc
   151501 tcctggaaat tcttgctccc attggaccat ttgtatctat atgcattagg atcccgattc
   151561 atgaatctct cggttcgaga aatcaaaata agaggatcga accatttctt ctgactcttt
   151621 ttcaaattcg ataaatgttg gttgatcgta tatttcatta tagttctatg attcagagta
   151681 tcatttccta tttgatccct ttgaattcca tattcgaagt tgcgatcgga tctattcatt
   151741 aaaaagaatc gattcaatac atttcttatg tacccatagg tgctatattg gatttgaatc
   151801 cgatttcgga tcaatctata ttgattgact gcctccatta tgttgttgct agcaaatacc
   151861 actatttttg gttttggatc ttccaaatca ttcccgcagg agatccggac ccattttttt
   151921 ctgatccttc gataaaaaga ttcattctct tcataaaaaa taggaggtag aaccaataaa
   151981 gatttctttt tcgattcatc cctggagttg aatacctcat tcaagaatcg tttttgatcc
   152041 aatccgtagg aatcaataga aaaggaaaat cccttatgat acaccagatc cggctcggtt
   152101 attgatagag tgaatagatc tgccatttct tgaaatctct cttctgattc aaaatcgtgg
   152161 tgtaacgtgt attcccccct gttccggtca tggaatagat gaaataaatg atttttgttt
   152221 aagaatgaaa tcttattgga actttccata tccagttcat ccttcggaac catatcacat
   152281 cccggatctg atgaaatagg atgaattgag acggtatttt gtaaatacgt aattatcttg
   152341 aatatattaa ctatttcttt attttccgat cgcctggaag ggacaaaaga aacatcttgt
   152401 tctttcttca acaatttctg atctctagtg gacctctcag taggattcga acccagatga
   152461 agttctgacc atctgtcaga gaaaaaagaa cgaatggatc ttgtaggatt cccaagaaat
   152521 tcttcgattt cttccggaag cagatgctta ttcatctgcc tttcacgttc cgtgaatagc
   152581 cgggacattg aggaatatcc agaaaggcat ttagggaatc ggtctgattc tatctctgtt
   152641 cgttccgttt gaagaaagga aggatcccaa agaatcgatc tttcttttag ttgttgaatc
   152701 tctctttgat tgatcaatgt gtgatattcc gaatcctcat tactaaatga atcgaaatga
   152761 tctctggatt gatcagaaga tcctttcaat tggctagaat ccgttacttg aacgaaacta
   152821 gatcttgtgg aatcatattg aatatttgac gatacattcc gtaccttgct aaaaaatcga
   152881 tccttgttta ccaaccacac attgtctaag caaatccaat tctctctcga tatcttcctc
   152941 aaaaaatccg attcgtgcgg attcttcccc caactaacga agagatcttg gcggaattgc
   153001 cacatatgaa attgagcaca attttgcaaa gaaatagccc acttgtttct cgagaagaga
   153061 tgggcaaaac gctcaatatc atttgattga atagctgacc cagctccttg ttgtttgaag
   153121 aaaccctcca cttcaattgg tattttttca cgaaaagcaa acatgagata acaaatcgag
   153181 tctttcacta agatttcgaa tagctgtccc gaattcaagt tgattctgtt tcgcctctta
   153241 ctcggagaaa gacgatcaaa caattcccaa ccatggtcct tgcggatcgg atcatccata
   153301 taatatacaa aaggaaactc cagatatttg atatctttct ctttgaatga gatctcaatt
   153361 ccagcgacgg tttcattaga tatcttacaa ccagaatccc tcttttttcc gagccagttc
   153421 ctccaccacc gcgaacccca gttagattca ggcatgatac actttttagt tattgggaga
   153481 acccaagtac tctctttcgg atccaggaaa aagctctctg agatcttttt tccttttgga
   153541 agatccagga gcgaaacaat caacctattg atattggaag acccaaaaga ttcttccaat
   153601 gtatcatttc tgggtccaat ggaattcata ggtataggaa gaagccccgt caaatagaga
   153661 ttttttcttg cgaccatatt tcgattgtta atacgatata taaggatcgc tactacaaat
   153721 agtactacac ccttgatcgt gaaatatcga ttgcttgttg aaccctgtga attgcgtgaa
   153781 agtaggatac tcaaaattcg tgggtccaag agttttataa aacgttcttg gtggaaaaaa
   153841 atgtgaatga aagatcccac tgaattgaat tgggtccatg aatctaagaa atagtgagaa
   153901 ttcttgacct ctctcaatat ctctctcaat tcgaaaatcc aggatttgaa ttgatgtcct
   153961 ttcattgatt cctcctaaat tgcattgatt tatcctaaag atttcatttc aattggaatt
   154021 tggttattca ccatgtacga ggatccccac taagcatcca tggctgaatg gttaaagcgc
   154081 ccaactcata attggcgaat tcgtaggttc aattcctact ggatgcacgc caatgggacc
   154141 ctccaataag tctattggaa ttggctctgt atcaatggaa tctcatcatc tatacataac
   154201 gaattggtgt ggtatattca tatcataaca tatgaacagt aagaactagc attcttattg
   154261 agactcgaac tcatagggaa gaaaatagat ttatggatgg aatcaaatat gcagtattta
   154321 cagacaaaag tattcggtta ttggggaaaa atcaatatac ttctaatgtc gaatcaggat
   154381 caactaggac agaaataaag cattgggtcg aactcttctt tggtgtcaag gtaatagcta
   154441 tgaatagtca tcaactcccc cgaaagggta gaagaatggg acccattatg ggacatacaa
   154501 tgcattacag acgtatgatc attacgcttc aaccgggtta ttctattcca cctcttagaa
   154561 agaaaagaac ttaaatcaaa atacttaaga gcatggcgat acatttatac aaaacttcta
   154621 ccccgagcac acgcaatgga gccgtagaca gtcaagtgaa atccaatcca cgaaataatt
   154681 tgatctatgg acagcatcgt tgtggtaaag gtcgtaatgc cagaggaatc attaccgcag
   154741 ggcatagagg gggaggtcat aagcgtctat accgtaaaat cgattttaga cggaatgaaa
   154801 aagacatata tggtagaatc gtaaccatag aatacgaccc taatcgaaat gcatacattt
   154861 gtctcataca ctatggggat ggtgagaaga gatatatttt acatcccaga ggggctataa
   154921 ttggagatac cattgtttct ggtacagaag ttcctataaa aatgggaaat gccctacctt
   154981 tgagtgcggt ttgaactatt gatttacgta attggaagta accaattagg tttacgacga
   155041 aacctagaaa tcgatcactg atccaattcg agtacctcta caggatagac ctcaacagaa
   155101 aactgaagag taacggcagc aagtgattga gttcagtagt tcctcatata aaattattga
   155161 ctctagagat atagtaatat ggagaagaca aaattgtttc aagcgccgac agaaccagaa
   155221 gcgccccttg tttcaaagag aggaagacgg gttattcaca tttgatttga tggtcagagg
   155281 cgaattgaaa gctaagcagt ggtaattcta aagatttccc gggggaaaaa tagagacgtc
   155341 tcctacgtta cccataatat gtggaagtat cgacgtaatt tcatagagtc attcggtctg
   155401 aatgctacat gaagaacata agccagatga cggaacagga agacctagga tgtagaagat
   155461 cagaacatga gtgattcggc agatttggat tctatatatc cactcatgtg gtacttcatt
   155521 atatgatata tataagatcc atctgtatag atatcatcat ctacatccag aaagccgtat
   155581 gctttggaag aagcttgtac agtttgggaa ggggttttga ttgatcaaaa agacgaatct
   155641 acttcaaccg atatgccctt aggcacagcc atacataaca tagaaatcac acttggaaag
   155701 ggtggacaat tagctagagc tgcgggtgct gtagcgaaac tgattgcaaa agagggtaaa
   155761 tcggccgcat taaaattacc ctctggggag gtccgtttga tatccaaaaa ctgctcagca
   155821 acagtcggac aagtagggaa tgttggggtg aaccagaaaa gtttgggtag agccggatcg
   155881 aaatgttggc taggtaagcg tcctgtagta agaggagtag ttatgaaccc tgtagaccac
   155941 ccccatgggg gtggtgaagg aagggctcca attggtagaa aaagacccgc aaccccttgg
   156001 ggttatcctg cacttggaag aagaagtaga aaaaggaata aatatagcga taatttgatt
   156061 cttcgccgcc gtagtaaata ggagagaaaa tccaaattat ttttacaatt tacaaaagaa
   156121 aaaaatagga gttaattcac tgtgacacgt tcactaaaaa aaaacccttt tgtagcgaat
   156181 catttattaa gaaaaatcga gaaacttaat acaaaagcgg aaaaagaaat aataataacc
   156241 tggtcccggg catctaccat tatacccaca atggttggcc atactatcgc tatacataat
   156301 ggaaaggaac atttgcctat ttatataaca gatcgtatgg taggacataa attgggggaa
   156361 tttgcgccga ctataaattt ccgtggacat gcaaaaaatg ataatagatc ccgtcgttaa
   156421 taaagtgaat atagattcat tggtaagagg tgaaccttat gataaagaag agaaagaaga
   156481 acctatctac agaagtatac gctttaggtc aacatatatg tatgtctgct cacaaagacc
   156541 gaaggggaat cgatcagatt cgtaggcgtt cttacgagga aagccttatg atactagaac
   156601 tgatgcctta tcgagcgtgt tatcccattt ttaaattggt ttattctgca gcagcaaatg
   156661 ctagtcacaa tatgagtttg aacgaagcaa atttagtcat tagtaaagcc gaagtaaacg
   156721 agggtactgc tgtgaaaaga ttaaaacctc gagctcgagg gcgcagttat ctgataaaaa
   156781 gaccgacttg tcatataact attgttttga aagatatatc cttatataaa gaat
//
