# Supplementary material for: Plastome comparative genomics in maples resolves the infrageneric backbone relationships
Source: PeerJ. 2020 Jul 13;8:e9483. doi: 10.7717/peerj.9483 (PMC7365138; doi:10.7717/peerj.9483)
Supplement: Data S2 [file peerj-08-9483-s008.zip › Acer_fabri_Q25_CP.gb]

LOCUS       Acer_fabri_Q25_CP      156937 bp    DNA     circular UNA 29-APR-2020
DEFINITION  .
ACCESSION   urn.local...2i-buwrqnd
VERSION     urn.local...2i-buwrqnd
KEYWORDS    .
SOURCE      
  ORGANISM  .
FEATURES             Location/Qualifiers
     misc_feature    1..85333
                     /standard_name="LSC"
                     /label="LSC"
     repeat_region   85334..112085
                     /rpt_type="inverted"
                     /standard_name="repeat region"
                     /label="repeat region"
     misc_feature    112086..130185
                     /standard_name="SSC"
                     /label="SSC"
     repeat_region   130186..156937
                     /note="repeat_hit position 112099 - 85343, match 100.%,
                     length 26757"
                     /rpt_type="inverted"
                     /standard_name="repeat region"
                     /label="repeat region"
ORIGIN      
        1 aaagatatat ccttttggtt attggttatg ggcgaacgac gggaattgaa cccgcgcatg
       61 gtggattcac aatccactgc cttgatccac ttggctacat ccgccccccc actagctaca
      121 aaattacaaa ataaaaagat tcaaatttct accattaatc atcttttttt atcttacctt
      181 aattatgaag atacaaatga agagacaaga ggcaaaaatt tccaaacttt tttatattat
      241 atagaaaatt gactcaaaat aataaactgt aaagtcataa taactaaaat aactaaaaaa
      301 taactaaaga ctaattttat tattagcacg tagtaataat atgatactaa ataaaaaggc
      361 ataaaaaagc tttgtgtttt gttgaagtca aaaaaggaca aaaataacaa attgaaaaaa
      421 aacctaataa ataacggagc aataccgatt tattggaaga ggatcggcat tgctccgtta
      481 ttttcaaaaa cgtgtataca cgaagatcga aatcttatcc atttgtagaa ggagcttcaa
      541 tagcagctag gtctagaggg aaattatgag cattacgttc atgcataact tccataccaa
      601 ggttagcgcg gttaataata tcagcccagg tattaattac acgaccttga ctatcaacta
      661 cagattggtt aaaattgaaa ccgtttaggt tgaaagccat agtgctaata cctaaagcag
      721 tgaaccagat acctactaca ggccaagcgg ctaagaagaa gtgtaaagaa cgagagttgt
      781 tgaaactcgc atattgaaag atcaatcggc caaaataacc atgagcagct acaatattat
      841 aagtttcttc ctcttgaccg aatctgtaac cttcattagc agattcattt tctgtggttt
      901 ccctgatcaa actagaagtt accaaggaac catgcatagc actgaatagg gagccgccga
      961 atacaccagc tacgcctaac atgtgaaatg ggtgcataag gatgttgtgc tcagcctgga
     1021 atacaatcat gaagttgaaa gtaccagaga ttcctagagg cataccatca gaaaaacttc
     1081 cttgaccaat tgggtaaatc aagaaaacag cagtagcagc tgcaacagga gctgaatacg
     1141 caacagcaat ccaagggcgc atacccagac ggaaactaag ttcccactcg cgacccatgt
     1201 aacaagctac accaagtaag aagtgtagaa caattagctc ataaggaccg ccattgtata
     1261 accattcatc aacagatgcc gcttcccata tcgggtaaaa gtgcaaacct atagctgcag
     1321 aagtaggaat aatggcacca gaaataatat tgtttccata aagtagagat ccagaaacag
     1381 gttcacgaat accatcaata tccactggag gagcagcaat gaaggcgata ataaatacag
     1441 aagttgcggt caataaggta gggatcatca aaacaccaaa ccatccaatg taaagacggt
     1501 tttcggtgct ggttatccag ttacagaagc gaccccatag gcgttcgctt tcgcgtctct
     1561 ctaaaattgc agtcatggta aaatcttggt ttatttaatc atcagggact cccaagcaca
     1621 caaactttct agaactagat aattgggagc ttgttattca acagtataac atgacttata
     1681 gccccgtgtc aaccaatagc aacatcgata tctctgatct tatctatcta tctatctaga
     1741 aattcagaag cattttttat ttttttatat tttatagata tatttttttg atatgataat
     1801 caaaatgggt tgcccgggac tcgaacccgg aactagtcgg atggagtaga aaaattcctt
     1861 gtgaaattga tataggtaaa aaagtctctc cccaagccgt gcctgcattt ttcattgcac
     1921 acagctttcc ctatgtataa catcgaagac tccctaaaaa acgctaaaaa agtgaaatac
     1981 ccagttgatc aacctttatt agtcttattg cataaacatt taatagaaat taatgaattt
     2041 ttttgttatc tattcatcag ttaggaacaa tttcgaattt atcatgatta acaaaatcgt
     2101 taatacaaat aatatccaaa taccaaaccc gccccctata taacctccgc gaagtaaaca
     2161 aagctcttgg aaagattaaa gaaagaacgt gctcttcctc cgtaaagaat tcttccaaga
     2221 attccgagcc taatcttttc aaaaaaacgc gcacagtact tttgtgttta cgaaccaaac
     2281 ttttaacaca agaaacccga agtatatatt ttattctata caaactcttt ttttttgaag
     2341 atccgctgtg ataatgagaa agctttctgc atatacgcat aaaccggtcg ataatataag
     2401 aatctgagga atcggcccag gtcggcttac taatcggatg ccctaatgag ttacaaaaac
     2461 gcgccatagt caatgatcca atcagaggaa taattggaac ggttgtctcg aactgcttca
     2521 tagcattatc gattagaaat gcattttcta gcatttgact ccgcaccacc aaagtattta
     2581 gtcgccccct ggaaagatag cccagaaagt tgatataatc tttgtataag tggtttatat
     2641 gaatccttcc gggttgagac cacacgtgaa aatgccattg ccataaattg acaaggtaat
     2701 atttccattt attcatcaga agaggcatat cttttgaagc cagaacggat tttccttgat
     2761 atctaacata atgcatgata ggatgcttga acagccataa gttgtcctga aaatcattaa
     2821 caaagacttg gacaagatct tctacttttc cataaaaaga aattcgctca aaaaggagtc
     2881 ctgaagatgt tgatcgtaaa tgagaagatt ggttacggag aaaaaagaag attgattcat
     2941 attcatatac atgagaatta tataggaaca agaaaaatct tggattgctt gttgaaaaaa
     3001 tggaatttga tttctttgga gtaataagac tattccagtt aaaatactca tgaagaaaga
     3061 atcgcaataa atgtaaagag gaggcatctt ttacccaata gcgaaaggct cgaaccaaga
     3121 tttccgggcg aatggggtag ggtattagta catctaagac atagtgtaaa tgtgagaaat
     3181 tgttctcgaa aaaaggaaat attgaatgaa ttgattggaa attatgagat ttcgccattt
     3241 ctttttcttt cccttctaag aaagctacta atcgtaggga aaatggaatt tccacaatga
     3301 ctgaaaatcc ctccgatatc atttgcgaat aaaattgatt gttgtgtcca ataaattgat
     3361 ttggattcga atccttagca taaatactca aatgaatccg ttgatacgtc cgactaatta
     3421 aacgtttcac actgagtgaa ctagatttat tgtcataacc cccattttcc aacggaatcg
     3481 tcgatctatt taaaccgtga tcatgagcaa gtgtataaat atactctcga aaaagaagtg
     3541 ggtataggaa gttgtgttgc tgagatctat ctagttctaa atggatttga tattctttca
     3601 tttgaaatta gattgcaaca aaaggtaagg tatttattgg attatcaaat gatacattgg
     3661 gttatcaaat gatacatagt gcgatacagt caaaacaaag tattgtagta aagaaaaaaa
     3721 tggatacctt ggaaacgggt aaactcatta ccggattctc gattttatca tttttgaatt
     3781 ggtttatgtt tgttatagta taaataggtg gttagaaatc ctttattttt gcaatccaac
     3841 cgctcttttg attttggaaa acaaaatatc tttatcaata tactgcttct tctacacatt
     3901 catctccaac ccataatagg gacaaactca tagttaggac tcattaaaaa aatagctaat
     3961 cgactcgcgg aaaacccctt ccccgcatta ggaactaata tctttttaac gtttaattag
     4021 atcggggaat tattcaaatt caattcagaa gagaagctcg ttccttttta tttcccgaga
     4081 attggaacca taaggctcta tccatttatt cactcgaccc aactttgaat tccatttttt
     4141 gttctgcgcc aacaactcaa accctatttt gaagccattg aatcagaata aagtattctc
     4201 caaattttcc attgatacga catgctggtt tttccattca ttcctttcag gatcagtcgt
     4261 ggtcttacaa actctcccga tggtatggac gaatcctttg tttcatataa atgtgtaaaa
     4321 gatgctagcc gcacttaaaa gccgagtact ctaccgttga gttagcaacc cgaataattc
     4381 gaatgggtgg atacaatcgg aataaaaaag aaataaaaga aaagaaatga aattgcacaa
     4441 cggaatcaaa atattaaatt agcaagaaat cgactaacaa aatttagaat cgattgggaa
     4501 cataaaaaaa agacttcttg tataacagtg aatccagcga acccattact ttaattttga
     4561 attttgaatg aagtaaagaa aaaaaccaaa cctctgttac ggagataaat aggtacggag
     4621 ataaatggat ctgtttatcc ttatccacga tcgaattata gttgttcgat acgctgttgt
     4681 caatatgacg gtgaatgttg aatagtaatg ttaagaaaag aatctaaaaa aataaaatgg
     4741 cgaaaacaaa aagaatgaat ttattaattt aattaaaata ttaaaataaa aaaaattata
     4801 aaatgaaata aataaataat atagaaaaga aataatttag aaatgctttt gaaaaaaaat
     4861 cgaaaagaaa aagaaagaac ttgcgttaga tttgcactac atatttacta tacataaata
     4921 caaatagata catagctata gctgaaagaa taaaaaaaaa aagaaatctc gggttgacat
     4981 tgattcaatc aatcaatata agtaaaataa acaagttgaa tcccttgttt tgtgatttgt
     5041 taatagattt acaacgacaa actataaaaa gcccggtttc gattgcgagt aatgtaaatt
     5101 ttcgatttct cgacccaatt agttcgttgt attcatttga tcttttttat atgcatctta
     5161 tatcaataaa attctagcaa taaaattgat ttttgttctt ctgcttattt tttttgtcct
     5221 tatacttcca gaacattata ctttatggga gcaatattaa atagggataa aaaataggta
     5281 tgaatagaac aaaaaagggg ggagtagtaa agaaaaagtt atacaaaact atataggagt
     5341 catccacacc ctcttttttt attctatatc ctcgatgcaa tttcgtttaa ttaagatgaa
     5401 gttccttaaa aatcccagcc ttctttgaaa tatcatgaac cgttcctgta ggttgagcgc
     5461 ccttgtcaag gaaatctaaa atagcaggaa gatttaaatg ggtttgatta tttatcggat
     5521 cataaaaacc cactttccga agatctcttc cctctcttcg ggatcgagca tcgattgcaa
     5581 cgattcgata aacagctcat tgggatagat gtagatgaac aatacccccc ctagaaacgt
     5641 ataagaagtt ttctcctcgt acggctcgag aaaaaatgat tagaaattgt gtgatttaag
     5701 tccttctttt tcgaaaattc gaaaaaaaag cattcgtact ctcataactc aagttggata
     5761 acttttaaat agcccaaaag aaaatcttta gggatttctt tttttgagtg gtctctaacc
     5821 ccttttttgt ttgtctcgtt tcgaatcgat tttttgattc ttaattccca ttctgatcta
     5881 attgttgaga caattgaaaa cggtatttcc ttgttccagg atccttttta tctttgcctt
     5941 gaatcattgg gtttagacat tacttcggtg atctttcgtt ttcaaaaatg gcggcaacac
     6001 accccttttt gcgatttttt tctatcaaag aatcatacga acaattgatt cctgcatgat
     6061 acacttttca tcgaaagagt tttaccaatt ccaacaaatt gtcgttttgg atttcaaaat
     6121 tgttcgaatc agattctttc aatttatata tcgaaaatat acttacgaag tttgttacaa
     6181 cttattgatt ggtattaacc ctagatcctt gcccctgcga aatgaacaaa tactttctac
     6241 tcaagctcca tcatgtccta tttacactac accccaacaa aaaacgagaa ttctagtaga
     6301 acagaacaaa gtatgtcgag ccaagagccc attcatttct agataatcta caatctaaaa
     6361 tggcggatga aaaaaaaatc cacagcggat cgtgtccttc aagtcgcacg ttgctttcta
     6421 ccacatcgtt tcaaacgaag ttttaccata acattttttc gagttttgaa ccggtatgta
     6481 attgattcaa ttatggaatc atgaatagtc attgcttcgg tcaataccca gtcctttttc
     6541 cttcgatatg aaaggaatag ttagttaatt tatgaggaag aagcctcagt aagaattgaa
     6601 tttcaccctc tattttaatt ttattgtttt cattttattg catgaatgct tctttttatt
     6661 tctaaataaa acaaaaaaga acacgaataa aaataaaaag aaaataaagt aaaaagtaaa
     6721 tatagaggat gaagatatat gaatggaccc cgtctcaatt attaattatg attaaataca
     6781 tttccaatta ttaattagag ccaaacatca aatacctcca gctcaaagaa aattaatcca
     6841 tatgaaactc gattgattat gagatcttac atcgctcacg aactcgtatg gaccccactc
     6901 ccaattcatt ctgggggatg attaatcata aataaaaata ggatcctatt tgatacggga
     6961 tgctagactc ttttgtatag ataaaaagcc aaaagggtcc agattacgtc attctttact
     7021 ataattgttc ttttacccta aaccggtctt agaaacttaa ttccattgat tgaattcaaa
     7081 cagtacacga ataccctctt gtttagattt caagaaatga aataaaaaat tggggaggtt
     7141 ttcgcatttc gatttagaat gtatccttgc aaattcacgg aggtcgggta tgtagggatt
     7201 ttttaagcca ctcacttaca tatcaaagtg aaagggaggg ggagggccca tccgactttt
     7261 tttgaattca aactcttgtg atctatgttg ccatcttact tggatcacaa atggattcca
     7321 ttttattttc gtattatttg aactcgattc aatttatgaa aaaacatctt attcagagaa
     7381 gagttttgaa aattcgaaac aagaagtcca ttttatcaaa aattagactc ttaaaaaaat
     7441 tatactctga aagagaggtt gctcaaaaaa gtaatttgga gtctgatatt cggatatata
     7501 taagaggtcg ctctgggacg gaaggattcg aacctccgaa tagcgggacc aaaacccgtt
     7561 gccttaccgc ttggccacgc cccattttaa tttcttttct attcgatact aataaacact
     7621 aatattggtt gttcgtcaat tcccggccaa atctctatgg aataaattag attctttttt
     7681 ttaagatttt gacacaagta gatgcagaat taaactccat ttattgatca ttacatagaa
     7741 ttcaattaag atattgtatg aaagtatgat ttcttgtatt ctcttgtgag aattcaagga
     7801 tttttgtttt gattggttcg gttcaaagaa gtattttttt gtctacctta ctttcttttc
     7861 gtcattttta tcatttttag cttatatcaa taacatattt ttaactcaat caaaatacaa
     7921 ttatctccaa gaacaaaatg tttgttatgc ttaatacctt tagtttgatc tatatctttc
     7981 ttaattctgc cctttattcg agtagttttt tattcggcaa attacccgag gcgtacgctt
     8041 ttttgaatcc aattgtagat gttatgccag taatacctct tttctttttt ctcttagcct
     8101 ttgtttggca agctgctgta agttttcgat aagatcttta atagtgtccg agaaaaattc
     8161 atgatttatt caagctcgag aaaaaaaaaa aaaattctaa caattgataa gaccagatga
     8221 gtcttccaat ttgaatgaac cctcaagtaa aacagtaaaa ttcttgggca gacacgataa
     8281 atttcgattt ccccatttca tggttcttac cttttttttt tcactgaaag accctattag
     8341 agtccgccac aatatcgaaa tcgaagtcga attgtgttaa tttcgaaaaa taaaaactct
     8401 tttgtatttc tatcaatttg aaaaaccgtt tcatttcttg gtgtcaaaat aggatatgta
     8461 gtataaaaat agagaatcta ttctcttttt cccccccaaa aaaaattgga gattgtgtaa
     8521 tgcttactct caaactcttt gtttacaccg tagttatatt ctttgtttct ctcttcatct
     8581 tcgggttcct atctaatgac ccagggcgta atcctggacg tgaagactaa aaaataagaa
     8641 atttttcttt actttattct taattcttat aaatgttttt aggatttgat tttatctatt
     8701 ctacatcttt aattttatct attctacatc tttaactagt caaataaaaa aaagcaaaag
     8761 ggttcgctaa attcgaattt gaaagatacc cagtcagcga cggaaacgga aagagaggga
     8821 ttcgaaccct cggtacgaat agctcgtaca acggattagc aatccgacgc tttaatccac
     8881 tcagccatct ctcctaattg aaaaaaaaaa aaataataat aattactatg ttacattaca
     8941 caaaagataa tgcttgaaaa aaaggccctt ctttacttta actttattat atagcttata
     9001 tattttttat tgtattttgt attgtattat acagatggat acaactttta tcagcaattc
     9061 cattttttat ttctataaaa tgaaaataaa aaaatgaaaa atgaaaataa agaatggcct
     9121 cgaaagagat atctcgaatc aaaatagaaa aaaataaaga atatctcttt acaaaattac
     9181 aaaaggcttt tttttatttt cacggcctgg tctggtcagt acccagccgg gccctttttt
     9241 tgttccaatg aaccataccg ccaaatcata gaaaaatgat ttagatggaa tcaaagtgtc
     9301 atttcttatt ctttattatt cttttgtttc ttcttctttt ttttttattt aatttacttt
     9361 tactggatac tcgaaaaaag ggaaaaacag aacgatgtat ttttttttgc acaatgcatt
     9421 ttatgttatg gctgaaattg ttttgtcgag ccgtatctgt caaaacccct tcaagaacca
     9481 aattttttat tttatttagt tattcaattt cgttttttat ttttaaacaa aataagtcct
     9541 cttttcctaa tttcattagg actcctaaca aacacgtcaa tactctaagc tctaatttgc
     9601 atttcatgat tttttttttt ttctgtccta tattgattac gtccgattcc cttgttcgac
     9661 aaaagtctca tttctataca ataatcgtat tgtagcgggt atagtttagt ggtaaaagtg
     9721 cgattcgttc tattaatccc cttaatagtt aaggggttct tcagtttcat tcatattctg
     9781 atcaaaaact ttatttctta aaaggatttc atttgaatcc tttacctcta aatgaaagat
     9841 tcgaggaaga atatccattc tcgtgatttg tatccaaggg tcaattagaa atttcaaatt
     9901 tggattatga aattacgaaa cataattttt gtgaatttgg aattagatca atctttccaa
     9961 ttgaataagt ataagtaagg gatccatgga taaagataga aaagtctatt tccaatcgta
    10021 actaaatctt caatttttgt tttgcatagg gtagattgaa gcaaaatagc tattaaacga
    10081 taactttggt ttactagaga catcgccata ttcatatcct atttttttag ctcgggagaa
    10141 agaaaatact tttcctaagg attctctcaa atagaaatcg agaacgaagt aactagaaaa
    10201 gttgggattg ttataacggc actcttctag agggatcatc tagaaagcaa attgttttga
    10261 atgcattcag acaaaaaaag ctgacataga tgttatgggt cgaatttttt gattgcgtcc
    10321 ccgtcttata tcttgggaat ttttccatct tccataaagg agccgaatga aaccaaagtt
    10381 tcatgttcgg ttttgaatta gaggcgttca aaatggtgaa tcgacgtcga ctataacccc
    10441 tagccttcca agctaacgat gcgggttcga ttcccgctac ccgctccata tgataatgat
    10501 ataaatcatt atatcaattc agcgatgcat taattcaatt tgaattaatg catcactgaa
    10561 ttgaatacgt aattccggaa attctctcac tgattcttta tggtattttt tccgaacaag
    10621 agataggaaa aaaaagaatg cgaaaaaaaa acaaattagg aatgaaaagc gtccattgtc
    10681 taatggatag gacagaggtc ttctaaacct ttggtatagg ttcaaatcct attggacgca
    10741 atttagcaat ttatttgcat ttccatagta taatatatat attctatact ttgcatatga
    10801 tataatatga tattattaga ttaataaatt attagattcc aaattttcaa ataaaaaagt
    10861 aaaattacgt atatttatat cttatttagc cttatatctt atttgactta tatcttattt
    10921 atttatttta ttaattaaat aattaattaa ataataatca atattaaata aagtactata
    10981 aagattaaga atgatagatt ttttatttat aattgttcct gaagtagaaa gcgttccatt
    11041 tgttcctgaa tagcttcttt caaaagggct tccgcttcct cggtgaatgt cttagtagaa
    11101 gatatgattt cttggaactg aggtttattc gtttttaaat aagtacgtaa ctcaccgaga
    11161 aattttctta cctgtccgat ttctaatgaa tcaagataac cattcgttcc agtataaata
    11221 gtcattatct gctcttcgac cgtgagaggg gctgattggg attgtttgag caactcacgt
    11281 aatcgttgac cccttgccaa ttgattctga gtagctttat cgagatcaga agcaaattgt
    11341 gcaaaggctt ctaattctgc gaattgggcc aattccaatt ttaatttgcc ggctacttgt
    11401 ttcatagctt taatttgagc tgcggatcct actctggaga cagaaatacc cacgttaata
    11461 gcaggtctga ttccagcatt gaatagatcc gcggataaga atatttgtcc atctgtaatg
    11521 gaaattacat tagtaggaat atacgctgaa acatctcctg attgggtttc aactattggt
    11581 aaagcggtca tacttccttc acctaactga gaacttaatt tagcggctct ttccaaaagt
    11641 cgtgaatgca aataaaaaac atctcctgga taagcttcgc gaccgggtgg tcttcgtaat
    11701 agaagagaca tttgtcgata agcctgcgcc tgtttggaga gatcatcata aatgattaaa
    11761 gtgtgtcgtt cacggtacat aaaatattca gccagagaag ctcctgtata aggagcgaga
    11821 tattgtaatg tagcggggga atccgccgtt tcggctacca caatagtgta ttccatcgcc
    11881 cccctttcct ggaaagtagt cactacctga gccacagaag atgctttttg accaatagct
    11941 acataaacac atattacatt tttcccttgt tgattgagaa tcgtatccgt ggctaccgct
    12001 gttttaccag tctgtctgtc gccaataatt aattctcgct gaccgcgtcc tataggtatc
    12061 attgaatcaa tagcaataag tcctgtttga agaggctcat atacggaacg tctcgaaata
    12121 atacctggag cgggagattc aattaatcga gattcagaag ctgaaatttc acctcgaccg
    12181 tcaataggtt tagccagggc atttataaca cgacccaaat aagcctcgct tactggtatc
    12241 tgagcaattt ttcctgttgc ttttacagaa cttccctctt gtatccttaa accgtcaccc
    12301 attaatacaa caccaacatt atttgattcc aaattcagag caatgcctat tgtaccctct
    12361 tcaaattcta ctaattcacc cgccattact tcatcaagac cataaatacg agcgatgccg
    12421 tcgcctactt gaagtacggt acctatattt acaatcttga ctgctctatt atattgctca
    12481 atacgttcac ggataatatt actaatttcg tcggctctaa ttgttaccat gagtataatt
    12541 ttttttttag ttaaagaaaa aaaacaatgc ctacaggaaa aggactaatc agttatttct
    12601 gccatcgcct caaacgtgtc aatattctca ctaatggtac gtaaatgtaa ctccttgttc
    12661 aaagaactat tcagagtgcc tcgagctcct tttaaaactt gttggaaaac ctgttgtcgg
    12721 acttgctgaa ccgccctttg gtggtcaaaa cgaatggttt catttttgta attttctaat
    12781 tcttccaaag tcttataagt tgacttaatc aaattcaatt tttctcgttc tatctccgag
    12841 tatccattca ctcgaaattg atctgcttcc ctttcgactt tccgtaagcg agcccgggct
    12901 ttttccagcc gttgaatggc ccccccctgc agttcctctg aatttcgaat agtattcagg
    12961 atcttccgtt ttcgattatc taataaatca cttaatgaaa gtagattatc tttccattca
    13021 tctcaaaact tacatgatcc cttcccgaac caaacatgaa tttttcgatt catttggctc
    13081 tcacactcaa ttacttcaac tttttaagta tgggggcaat tcccatatct ttttttttta
    13141 atgtaatgag cctatcctct acctctcttc tctattcata ttccaagatg tcgcgactaa
    13201 tcactaatcc aagaccagaa tattttgagg actcttctga cggaacaaaa caaaaatatt
    13261 gaattgtcag caaagttgtt tctttttttc gtcaaatcca aagaattctt tttactttat
    13321 attatacaca ggtcaccgat tcagcataaa aagcggttga ttgaaatatt tcaaatattt
    13381 tgcattccaa taaaagaaaa ggctcaaagg ctcaaataat tttatcgaca tgagtgtttt
    13441 atatcgaaaa aaaaaacaaa ttccaattat tcattttgca aacatttcta ttctatatta
    13501 atatagtagt agaaagagta ccatgctgcg tctggacttc aaacagtttg gtttagcttt
    13561 aaccatgtta atgaccccac actattggtt tggttgatag agaatcaaag cggatttacc
    13621 aatgaatcac gaaatgctat ggttcttaaa tatgatttga aattgattca gaagtaattc
    13681 gcggaatcgt gcaccttttt cgatctagtt ataatgaaaa aaagtacagc tggttggatc
    13741 cagcctattc ttgaaataaa caactcgcac gcactccctt tccaaaaaag atcaatacac
    13801 caaggactac acttagattt attggatttg ttgctaaaat atcggtatta aacccgaaac
    13861 tcccggcaaa tgaccagcga accaaggaaa cgaaagaatc ggttatattt ttcatattat
    13921 ctcctctttt agatagacta aaaaaaaata cggaatttgc atatttatag gattaaacaa
    13981 agggattcgc aaataaaagc gctaatgcta caaccagtcc ataaattgtt aaagcttcca
    14041 taaaagccag actaagcaat aaagtacctc gtatttttcc ctccgcctcg ggttgtctcg
    14101 cgataccttc tacagcttga cccgcagcag taccttgacc tactccaggt ccaatagaag
    14161 caagtccgac ggccaaccca gcggcaataa cagaagcggc agaaatcagt ggattcatga
    14221 taagttcctc gcactaaaat aaagaaatag ttaatgatac aatcgtccaa tgaaaatatg
    14281 aattatgact taattattcg atcgctaaga ttcatccagt cgaaataact aagaactcgg
    14341 aattgaagta ataataatat tagtattaaa ccataaaagc tacttcgata tctctttttt
    14401 agttccgatc cacaggattt ttgtgaatcc atacgacttt tgttcttcca tttcttcttt
    14461 ccaaactctt tttttattct tcgttcgtta gttttcttta tttcatcgct ttattcattc
    14521 acattcaatt cacaggcaaa gacgaaaccg aagaatttct attggaatct ctatctaagt
    14581 tcacaatagt agggcggatt agatatatct ttagttgata tataactatc aatatctaat
    14641 atcatatata catgtctttc ttccataacg taaaccaact attcatatct tcatatctta
    14701 gattcaagct attcgtatct taaagtcaat cgtattctag aatcattctt ggaaccatac
    14761 acaagagttg gcttagagtc attagatccc atataccaaa ttatgttccc ctctcccaat
    14821 caacccattt tttatgaatc tcgtttggca aatcattgca tagaaataaa cataagtatt
    14881 ttattccggt aaggtcattc actttaatta tttaattatt tattaatatt ttcttttggt
    14941 caatcgttga attgaataaa atcaactgaa atgggaatca ttctagaaag catctttctt
    15001 tttctttttt tttttaatca cacaccgtgt aaattgtgat actatgatac tataagaatt
    15061 tttatattaa gaattttgat tcaaataatg actccttata tttgaattga atgataatat
    15121 tcattggcag gagtatgata taataaagcc aaacatgaat tttaggaaaa agatcttttt
    15181 gatctctttc cttttttaca attccccaat atctgaattt tttttctatg actcttggtc
    15241 gtatatcccg tatttgtcta tttctatttg tatattgatg tttcctacgt ggattatctt
    15301 tagttacgca tacactgcgt tattctaagc taaaaaaaaa aagagactat ttcgaaaact
    15361 agtcaatgat ggccctccat agattcgcct atataagccg ccgctaaagt tgcaaaaata
    15421 agagcttgaa taccgcttgt aaataatcca aggaacatca caggtatagg aaccactaaa
    15481 ggtactaaag aaacaagaac aacaactact aattcatcag ctaatatatt cccgaaaagt
    15541 cgaaagctaa gtgataaagg ttttgtgaaa tcttctaaaa tgttaatggg taaaagaatt
    15601 ggagtcggtt gaatgtattt actgaaataa cctaatccct ttttagaaag acctgcatag
    15661 aaatatgcta ctgacgtgag caaggctaaa gcaacggtag tattgatatc attcgtaggt
    15721 gcagctaact ccccatgggg taactgtatt attttccaag gtaaaagagc accggaccaa
    15781 ttcgaaacaa aaataaatag aaacatagtt ccaataaagg gaacccatgg accatattct
    15841 tctccaatct gagttttgct cacgtctcga ataaattcaa ggacatattc gaagaaattt
    15901 tgaccggcag tcggaatagt ttgtggattc cgaacagcta taagggctga acctaataag
    15961 atagcaatta caacccaaga agtaataagt acttgggcat ggacttgtaa acctcctatt
    16021 tgccaataga aatgttggcc tacttccaca ccggatatat cgtataaccc ttttagtgtg
    16081 ttactggaac atgatataac attcatattg ccctctaaca gaaatagaac tttaaaaaga
    16141 attattttga ttcaaccctc tccctttcga cttgtatact ttaattagaa ttatccgttt
    16201 tgaatactcg ctaatcacac aatatccaca gttttttttt aatttctttt cttttatgcg
    16261 attcaagaag agtaaccgat tccaaaaatc catgtagtta ccaaaaaaat ttatttatct
    16321 tattattaat caaggatttc gtatatagct agaacgaccc tcacaaattg caaatacaaa
    16381 tttattaaga attaatcgga ttgaagctat agccgtttgc tggaatcgaa atatctgcga
    16441 gatcggggtc acaatttgta tcgattaaac aaattgttgg aattacaaaa gcgatacatt
    16501 ctcgaagagc cgtatattct tcttgctgat caacgatgat tacaatatcc ggtacccccg
    16561 tcatatattg aatcccgccc ggatacgttt gcaagcgtga taattgtctc ttcaggatag
    16621 ctacatctct ttttggaaga cggttgagtc tccccgtctt ttgttccgct ctcaaatccc
    16681 tgaacttatg aagtctcgtt tctgtagtgg accgattcgt taacatacca ccgagccttt
    16741 tttttttatt aatataatat aatgacaccg ggttcttatt gcagctcgtg ctactaaatc
    16801 cgctgcttta taacaagctt ctgataaaaa acgagcagtt cttgtcagat ttgtaatatg
    16861 aataccttta tgttttgctg agatataagg tgacattcta ggattccatt tcctagtacc
    16921 atgaccaaaa ggaattcctg cttccatcag ctcttcaaaa tggatattcc actatcttct
    16981 tgccatttct ccccatactt cctctttttt tttatcaaaa aaagatttga taaaaaaaag
    17041 agacgaggtg ccctgaaata aataattgtt ccaatggaac cttctcttct accagagatt
    17101 ggccattgat acacaatcca ggccattcat tactttcgat tcgttattat ctttcttttc
    17161 ttactattaa gaaatcaaag gatcaaaaat agttaagaga atccgctcct taggactcat
    17221 taaatcctct aaatgattgt tctaatgtat catgtaaagt ctttgaaatg caaaagtcta
    17281 ataattctct gtggtgtaag aaaatatcta tcatcccccc cccgaataaa ttcttttttt
    17341 tgttttcaaa agaatattgt tatgctgccg tgaacagtgc actaatgctt tgaatccggt
    17401 accaacgggt atcatccccc ctagaacaac gttctctttc aggcctttca accagtcgat
    17461 acgaccccgg agagctgctt ttgctaaaac ccgagcggtt tcttgaaaac ttgcttcaga
    17521 tataaaactt tgagtattca gagatgctct cgttattccc aataatatag ctcgataaca
    17581 gatcgcttct tccaaagcac gccccgttcg ctccgctcgt aacaatccaa taagttcgcc
    17641 gggtaaaaaa atattagaca ttccatcttc tgaaaccaac acttttgatg ttatttgacg
    17701 tacaataatt tcgatatgtc tattatggat ttggaccccc tgggatcgat aaaccttttg
    17761 gatcttatta accaaagaga tacgactttg cactatagtt agctcagcac caattaagaa
    17821 tccccaagga atcccaagaa ttcttgttat acgcgcgttc caaccctcaa ctcttttttc
    17881 taggttcatc gatattgaat caatcgaacg cacttctaac acttgttcta cttttggaag
    17941 accctgcgtt atatcaccag atcttgattt ttcatatata aatgtaatta atgtatctcc
    18001 ttcataaagg atttctccat aatgcccatg aacagttgct cctggagtag ccaaataagg
    18061 cttagctgat cttattacta cagagccagc ttgaacaatt aaaacttgac ctgatttgag
    18121 gtgtggtcca tttgtggcta tacatatatt ttcacaaata aactgcccaa gactcattat
    18181 tgtggacatt tcctcacaat aattatgatg gataaaatac caattcaaat taaatggatt
    18241 caaaacaatc ttactgtctg gatcaggatt ataaattctc tcgttttcat ccattaaata
    18301 aaatttacgt acttgaaaag tccgttttaa attatcaagt ttcaaatagt tagttaccga
    18361 aatcggatta taaggtatta aatagtaaaa tgaataaaaa ttcgcaattt gaaggactgt
    18421 tcctaagggt cccaacgaat tcctaattgg aattagagga tctttttgaa tgtgaattga
    18481 ttgctttatc acattatgat atttgatatc gttgaatgga cccattcgaa aacaattaga
    18541 tgatgacaaa attatcaaag attggcattc cttatttcta ttcaacaagg tatgaatagt
    18601 tccttgattt tgtctaagtg attgttgaac ccttgccttg aaataaatgg agtaaaaagg
    18661 atttatattg gtgcgatctg gaccattatc agagatcaat cctggacttg acggagcatt
    18721 cctttttctg atatacaaaa tatgggattg cactaagtcg attcttagga aatctcgagt
    18781 cataccattt gtacttactt caacaaagga agcacagacc tcttcgacgg aagaactttt
    18841 tttgtcttgg tcccaattca agactaaaca agttcgaact aattgaatac ttgtgtcaga
    18901 aataccccga aagggtttgc cccttccata aaggatataa ttgacaactc gaaggtgcat
    18961 attatccttt tcccgcagca gatcctgggg gaagagtgtt gctaaattga taccgttcgc
    19021 tatttcatat gtgactacgg gtcgaaccaa aacaaaatgc tttttcttgg taggtgtgat
    19081 ccgttggaca tagatccatt ttttcaattt ttttgattcc cgggtggatt ccttaagttc
    19141 tttttttccc gtttccggcg gtatcaagat gccactgtgt cgggatatct tatccgtttc
    19201 cccaggaaaa tggatatccc cagaaaaaat ttggagttca atcttttttt tttttttctc
    19261 cactcggacc aatccgccca cttggcttct tctatttaaa gcgattcggg tatctactcc
    19321 aatgatacta ttattccgta ccattacgta agaagattcg ggtaaaatat gcacttcctc
    19381 gggaatgaaa aaaaagcgat caattttcat ttgaaatttt ggcttaattt ttttgactcc
    19441 tcgatactca atcaagccct cttttttgac gattgaatgc gcccctacag tcccatattt
    19501 agtaattcct gaattctttc ttctgtatcg aggatcatca aaataagcaa gaatactatt
    19561 tttacggaaa atgcccttta tgggtatttc aatcgagata cctgaatggg gcattagttc
    19621 tttctcttgt tcttgaatgg attggaacgg aatgcaaaat tgatttcttc gcctttttgc
    19681 caataaatca gaattcttgt ggagaattgc aggatgtatg agattacaat gaccaatacc
    19741 tatgattcga ttaaatcccg aataatcaaa aatatcatct tcttttttat cagaaaaatc
    19801 tgacctaact aattggtgtc tcacttgatc attattcact gagaggctag aaatatatct
    19861 tcgttcgaca gaatgagaat ggacgttcag ttgatcttga tccttgtgga gtgaaaaaga
    19921 aactacaccg gatctgcacg aacctcctga taatatccat aaatgacttg tttttggtaa
    19981 gagccggaca ttactatatt gaaattcggg tgcatggtac acgtcggtac tccagtgcat
    20041 ttctccctct gagtcagaat aaatatgttt tcgaaccctc tccttaaaat tcaaagtgta
    20101 tgttcccgcc cgaatctcag caatcacttg ttctgattct acatattgat cattttgaac
    20161 taaaagaaag ctttttggtg gaatagtcac cttatgcata atatcttcac tctcaataat
    20221 tacatacaaa tcaatatcac atagaaaagc aggatgcccg tgccgtgtac gtgtgggatg
    20281 gactaaatcc tcattgaatt ttatttttcc attagagggg gctcgcacat gttctgcgat
    20341 gccccctgta aatactccgc cggtatgaaa agttcttaat gttagttgag tccccggttc
    20401 cccgatggat tgacccgaaa taatacctac agcttctccc aattcaacca ggtcaccatg
    20461 agtgggactc cgaccataac ataatcgaca gatccaagag gtactcctac aagtaaaggg
    20521 ggttcgaatc gatattgctt gtgttcgaaa ggttatgaat cgattgacga gtccaatccc
    20581 aatatcttga tttcgaatgg caatgcatcg ggggcctata tatatatcgt ctgctaatac
    20641 acgaccaatt aatgtttggc taaaaactct ttccgacatc atccggtttt gaggacttac
    20701 agaaattcct cggatggtgc cacaatctgt tctacgtaca acaatgtgtt gaactacttc
    20761 aacaagtcgg cgcgtaagat atccagcatc tgatgttcgt acagcggtat ccacaactcc
    20821 tttgcgggct ccatagcaag agattatata ttctgttaaa gacagtcctt cgcgtaaatt
    20881 gctttgaatg ggtaaatcaa tcatttgccc ttggggatca gacattaatc ctctcatacc
    20941 cactaattgg tggacttgag atgcatttcc tctagctccc gaaaaagaca ttatatggac
    21001 tggattaaag ggatctgtca tcctaaaatt aggattcagt tcttgtcgca aatattcact
    21061 tgtagcatac catatctcaa tggattggcg cagtttttct accgcgtgta cattcccata
    21121 atgatggtgt ttttccaaaa tcaaactttg ttgttcagca tcttggacta gccatccttt
    21181 agaaggtacc gttaaaagat catcaattcc taatgaaatg gatgtagcag tggcttgctg
    21241 gaaacccaga gtctttactt gatccaggat gtgtgatgta tatgccattc cgaagtgatc
    21301 tattaacctg ctaataagtc gtttaatggc agttccatct atcattttat tgtgaaagac
    21361 cagacccgcc cgttccgcca taggtacctc catattccgt tgagtaggat tcgacaatgg
    21421 atttgagtca atgattgaaa acttcctttt ctcgatcttg attcgcgtag aaaggtcaag
    21481 aactacggtc ctagttgaat cggaaaggcc cgaattcaca tcggtgttat agaattactt
    21541 agcttagaca ccatatgatt aggtaccata tgagcaggcc cggcaaaaac cttgtatcgc
    21601 ttcttcgatt tctcgataaa gagaaatatg accgacggtg gttcgaatgt atatacaaag
    21661 aatttctttt tttacacttc ttactattag ataatgtcca taaatctcat gataggtacc
    21721 caaagattca tagtgaactt cgatgggagc ttcccttgaa gcaataacgc gttgatctag
    21781 tcgccaccgg agccacagag gactatctaa attgattctt ttctgccgaa aagctccaat
    21841 tgcatcatag gaattacaaa aaaaggggtc tttcgtataa ttatagctat agctattatc
    21901 gccacttctt tgattttgat agtttcttcg attacatgga ttatacctat ttgccaaaat
    21961 acctcgaaga ttcctgctcg ttaatacata gagtccaata agcatatctt gagtcggtac
    22021 agaaatggga tccccaatag caggagacaa gagattcata tgagaaaaca taagtaaacg
    22081 agcctccgct tgagcctcta aagataaagg tacatgaaca gccatttgat ccccatcaaa
    22141 gtctgcattg aatcccttac agactaatgg atgtaaacaa atagcacgtc cttccactaa
    22201 aacgggctgg aatgcctgta tgcctaatct atgcaaagta ggcgctcgat tcagcaatac
    22261 aggatgtccc cgcataactt cctgaagtat ttcccatata atcggccctt tgtcccgaat
    22321 ttgactctta gcaactccta tgtttgaagc aagatgttgt ctaattagac tacaaattac
    22381 aaatgcctgg aaaagctcta ttgcgatttc gcggggcaac ccgcatcgat gtaatgaaag
    22441 tgaggggcct acgacaatca cagaacgccc cgaataatcg acccgtttgc caagcagagt
    22501 ctcacgaaat cttccctctt tgccttcaat tacatctgaa aacgacttat acaccttatt
    22561 atgaccatcc cgcattggtt gtccacggat tccattatca agaagtgtat ctacggcttc
    22621 ttgtaccaat ttctcctgac acattactaa ttcccctggc gtagatctac ttgttgttaa
    22681 tagatcggta agagtattgt tccgatagat aactcttcta tagagttcat taatatctga
    22741 actcattagt ttacctccct ctatctgaat gatcggtctc aactcgggag gaagaactgg
    22801 taatagacat aaaaccatcc actctgggtc tatatttgtt cgaataaaat gcttagctaa
    22861 ttctatgcgt ctaaccaaaa aatcccttct tcttccaatt tttcgatctt cccattcatt
    22921 acctgtgggt ccttcttccc ctaattcttt ccattcgacc cacgaataat ctataataat
    22981 tcgcaaatct agatcggcta attgttcccg gatagcaact gctccagtag aaatttctcg
    23041 gttgcgaaat atatcgaaac cttgggtagt aaaaaaaagg gggatgctgt atttccagga
    23101 ttggatttca tattcgaata aacctcgtaa tcgtaaaaaa gtgggttttt tagctatagg
    23161 cctagcaaaa gaaaaattgg gataggatcc tataggatct cccccccttc aaaatcggac
    23221 atgagcgttt cccctcatcc ggctcaagta gttacaccaa attaaggcta aagaaagggg
    23281 ttcccacttt caaattctag aaaacaccct aaacaactac tccttactca agttcctagt
    23341 gaagactaag caacatttcc tcgattcatt ttaaatgcaa tgttcaattt ttgagtagtc
    23401 tacttccccc gaatcatgaa tctcctattc aaattaaaag aaagaagtac cttgaaattc
    23461 ataagggatt tccttgtcta tgtatcgttc catgcgatct tttaggtcct gcttcacctc
    23521 gacggttatg ccacgatgtc cttaaagccc atatgcgatg tatagactcc cgtaaccatg
    23581 acctatttgc ttatttgaag ataatttcat ttctttctaa agaagaagtc tttttttttt
    23641 tcacgaggta caactatcaa tttttatttc ttttttactg aatcgaccat agacccatcc
    23701 cccttttgat ttgggagtat tgaatacacc ccttattctg agcttcatgt tactcctaca
    23761 tgtcagattc tgggcatccc aattcgattg actgggatga cagtttcata tttctaatct
    23821 gtaaaatcaa aatttcgatc aaatcacaca tcgcaatata ctagaccttc taattcttta
    23881 agaggtttat ctaaaagatt cgcgatataa ctaggaagac gtttcaaata ccacacgtgg
    23941 gttactgggc atcccagttt tatgtatccc atttgatatc ttcgtatccg agaatcaaca
    24001 aattcaactc cgcattgttc acaaaattgc gggtcttgct tttcatctcc gattactcga
    24061 taatttccac aagcacaaat tccactttta ataggtccaa aaattctttc acaaaataat
    24121 ccatcttttt ccggtttatt cgttttgtaa tgaaaagtat agggttttgt cacttctcca
    24181 actatgtctc cattaggtag gattttattg gtccaagcgc ttatttgttg aggagagact
    24241 gatccaattc ggagttgttg atgtttatac cgatcaatca tagaagcaaa tttgtgattc
    24301 attccgatta agcttccttc ttattaatct ggaagttttt ctcagataca aggaaatgat
    24361 tcagttccaa agccaaagat cgtagttctc gaacgagcaa tcgaaaagat tctggagcat
    24421 cttcgggttt aggtattgtt cctccaatga tcgtagtacc aagtacttct tggcgagctc
    24481 taatatgatc ggatttataa gtaagcatct cttgtaaaat atgagcaaca ccaaagccct
    24541 caagagccca aacctccatt tctccgaccc gttgcccccc ttgcttggac cttcctctga
    24601 ggggttgttg ggttacaagt gcataatgcc cactggaacg tccgtgtatt ttatcatcaa
    24661 cttgatgaat taatttcaag atataaggct ttcctattat aacaggttgt tcaaaaggat
    24721 ctcccgttcg tccatcaaat attctgcttt ttcccggata ctcgggttca aagacccatg
    24781 gattcgctgt ttgtttactg gcttcatata attcagaaaa cacgagtttt ctcgaagcct
    24841 cttgttcata tctctcatca aaaggtgcta ttctataatg tctatttagc agaccccccg
    24901 ctaacccgag cgagcattca aatatctgtc ctacattcat tcgtgaaggt actcctaatg
    24961 ggttgaagac catatcaaca ggccttccat cttgcaagta aggcatatcc tgtctaggca
    25021 aaattttgga aatgatccct ttatttccat gtcttccagc tactttatca cccactttaa
    25081 tttcacgttt ctgtgaaata tatacacgaa tcgtttctgg attataactg gaacccccct
    25141 ttttttggat ccatctcaca tcaataactc gaccccgacc gcctataggt agttttagac
    25201 aagtttcctt tgaagtggat acctgaatgc caagtatggc ccgtaataat ctatcttccg
    25261 gagcatacga tgattctttc gccgtctgag gcgttaattt acctactaaa atatcgcccg
    25321 tctccaccca agatcccagc ataacaattc catttttgtc taaattgcgg agtaaacgga
    25381 cttctagatg tggtatttca ttagtgatcc tttcgggacc ttggcttgtt acatgagtct
    25441 gaatttcata tttccgtatg tgaaaagaag tataaatatc tctatatatc agacgttcgc
    25501 taataagtac cgcatcctca aaattgtaac cttcccatgg catataagct actaatacgt
    25561 ttttccccaa agcgagttcg ccaccaaccg tagcggcacc atccgctaaa acttgtccct
    25621 ttttaatgca tctatcccgc ccaacctggg gctggggttt ttgatgcata caagtatttt
    25681 tgttggaacg ttgatacata actaatggaa tacctattgt atctccattg cccgataaaa
    25741 cgatcttgtc aatatccgta taaaggactt ttccctcgtg ttcggctata gcggtaaccc
    25801 ctgaatctag ggccacttgg cgttccaacc cagttccaac aatgcacttc tcggaccgag
    25861 agagcggaac tgcttggcgt tgcatattcg aactcattaa agcccgattc gcatcattat
    25921 gctcgataaa aggaatgagg gaagctccaa tagaaaaata ttggaaggga taaatacttc
    25981 gaagatgaac ccgttcccac gaaatagtca ggaattcttg acgatatcga gtcggaacaa
    26041 cctgttcttc ctgaataccc tgactcagcg ccaaagaatt tcctgccgct accatatagt
    26101 attcatctat acttggtgat aaataaagca ttcgtatctt tttcgatttc tcaaagattt
    26161 cataaaatgg gctttctaga gacccccaat aaccaattct cgcatgaatt gctaaggatc
    26221 caataagtcc aacattgatt ccttcagacg tgtcaattgg gcaaatgcgc ccatagtgac
    26281 taggatgtat atctcgtatc cgaaaactag cagttcgtcc tgtcaatcct ccagggccca
    26341 aataactcaa ttttctccca tgaactattt gtgtcaatgg attagttcga tccaaaactt
    26401 gagataatgg gtgtaatccg aaaaaagaat cataagtggt tgttaatgga gttgaagtta
    26461 ccaaattttg aggagtcggc atcaatttat gcctaattgc tccgcctata gttcctctaa
    26521 ccgcattttc taaccgaacc agggccaatc cgaattgatc ttgtaagaga tccgctacag
    26581 accgaatacg tttatttttc aaatgattca tatcgtcaag tgtacccatt ccaaatttaa
    26641 gtccaatcaa atgatccgca gctgccaata catctcgtgg taacaaaaat atattgtttt
    26701 ggggtatatt aagattcagc ctctggttca tatttcgtcg accaatcctt cctaattcgc
    26761 atctttggtg aaaaaatttc ttttgtaatt ccttacataa ggattcagaa aataccggat
    26821 ctccgcctac acaagcaaat tgttgataaa actccaaaat ggcattttct tttgacccaa
    26881 tttttttttt ctctttatca gtcaggaaag acaagaaaat ttcagggtag caaatattct
    26941 ctagaatttc tcttagattc gaacccatag ctgatgatag aactagaata gatattttct
    27001 gtttcctact cacacgagcc catatccttg cttttctatc aatctctaat tctaatcttc
    27061 ctccccaatc tgatattatg gtgcccgcat agaccaaaat tccgttatgg tccaattctg
    27121 accggtaata gatacctggg ctttgcaata tttgattgat cacaattctg tatattccat
    27181 ttactataaa agttcccaag gaattcatta gaggaatgtt tccaataaaa attgtttgtt
    27241 cttgcatatc ccctctgctt ttccaaatta atcctgcgga tacatataat tcagaagaat
    27301 atgtgagtga ttcatataca gcatctcttt cttttatcaa aggttctacc aattgatatg
    27361 tttccacaaa taattgaaat tcaatttctt gatctgtatc ttcaattttt ggaaacttat
    27421 aaagttcttc tgttaagccc cgatcaatga acctacaaaa tccttcaaat tgtatctgat
    27481 tcaacccggg tattgtagac attcccgcat ttccgtcacc gagcattttg aatttcccat
    27541 ttatcaaaaa atcccattct tttctcattc tgcattgaat catatgaatc gatctagcaa
    27601 tgatggaatt tcgattctgt ttactgaatc acatgaaatt ttacccaact ccatatatat
    27661 ggaatgtatg aaatacgtat gaacggagga aaaaagatga ttttagactt aattacttaa
    27721 ttttagactt agttaaattg gaatttctaa gagacagatc caaacggaaa gggattgata
    27781 aattccactt agaattatgg agttttttta ttttgtctag aatagaaaat tcactttata
    27841 ccattattat gatattacat attccaatcc gattggatat cagaaaaata aatggattcg
    27901 ggatttgatc cattcacgga gataaagaca taataatcag aaacaatata acaatagaaa
    27961 gttcattttt tgagtactta actctttcgt gaattccatt gttccaaaaa tgatttgcgg
    28021 agaactcctt tttctttttt tcgtagaatt tttattttta gaatacgatt gaagtgcata
    28081 agaaggcttg tatttattaa acccgcgctg ctatagctat ctatccatac atcgctctcc
    28141 tttattgcat acttctactc gggacagcac atgtcgtact ctatcaaaat ttctattttc
    28201 tcttcaatct aatcaatcaa aattgcagta cgacaagtgt gcgccaattc cctataaaca
    28261 ggcatcatac acaaataata taccccataa gctaactgtg gaacacaact tatgtttggg
    28321 gtttacatat actaataatt gacattataa ttgaaattga gttgagaagg tttttttcaa
    28381 taaaaaatca agactgatta gttatatatc aattttgatt ttcttatatc atttatcatt
    28441 acggaaagac aatttgagat gtaaatccaa gagtgggtca tgaatttaca gtcatatagt
    28501 taatggttcc aatttgttct gaattttggc ttttgtaact gaaaaaaatt cccatttggt
    28561 tttttaatag aaaagagagg tatttagata ttgggtgttt tgagatacta taaaattaat
    28621 tgaagggaag gagccggccc ccccaaaaaa aacaaataac aaataaaggg gaatattttc
    28681 atcgattttg tatcgttttg gcggcatggc cgagcggtaa ggtgggggac tgcaaatcct
    28741 ttttccccag ttcaaatctg ggtgtcgcct gattaacaaa agacaagact cgaaatccct
    28801 tattctttat tctcctttgc tgttataact cgccgaattt ttcccagcaa aacacgcgta
    28861 gtcttgagac tttcttgatt ggaaacagct gggggttccc ttctttaaat taaagtgccg
    28921 taactcgttg tatttaggat tcaaggaaag attgtagtag tggaagggct atcatatcaa
    28981 ataaagagtt accgattttt tccattacta atgtcgtgtc tactggccgg gtcttgaatt
    29041 agattggatg gataattggc ttttttcttt tacttaatga taatgaagga caagaaaaat
    29101 aaagaatagg tatcagtatt cctacatata tatattagta gcattccctt tgatacttca
    29161 aaagaaaagc gtaactgcag tttaattttt catatttatt ggactttcat caagggtgtt
    29221 gggtcagaat ccccttttga ctctgcacca gtgattccac tattattaat aaacactaat
    29281 ggaataattc cttcatattc agagagatag gggacataat tcacatggat atagtaagtc
    29341 tcgcttgggc tgcgttaatg gtagtcttta cattttccct ttcactcgta atatggggaa
    29401 ggagtggact ctagagatac tacgaattga gttggggaat caaattgtat cactttttta
    29461 tagatcgttt tgcaaagcat aaataatctt tattaattat ttaatatatt gaattcatta
    29521 atttaattca atttcgaatt aaaaaattga attaataaaa atatcttcat tccgaaattg
    29581 tattggcttt tatttctgct gtgctttatt gacgcgtttg ctatcatggc tgaaggattc
    29641 aaaatcgata gaataaccct tttcgaattt cgaaatccga agaagttacc atagaactcc
    29701 ttggattatc tgtaaaccgc gcaatcaatt acttctttga aatgctaaaa aaaagattac
    29761 tttttaattt tctataaatt agaaaataat aagagttgcc tcgcgattat ttcagattga
    29821 ttggaatcaa caaaaataaa atagataaag gaaacaaata gatgaagcaa agaaatagaa
    29881 ttgagatact atgtacattc catatattta attgatatta acatttatga agatccatat
    29941 acatattgta gattgatctc gattcagttt gtatctttct agattacaat aataaaaatg
    30001 gatagtatgg tcgaacgatt catttttgaa tcgttcgacc atactattac tatcggagct
    30061 tagaggctac tgcggattct agtccgttca ttgcattttg gaaattgaat tctttttttg
    30121 agttcttaaa tcattgataa gaactaagaa atcaagtgta attcaaatta atcactttaa
    30181 ttactttgac tgaccgtttt tacatatatt ataagtaaaa aagcagtagg aactagaatg
    30241 aacagtgcag tagcaataaa tgcgagaata tttacttcca taatctcatc gtttcgtttt
    30301 ttttttttta cttcgcaata actcgggatt taatcccttt aatcccatag agatgataaa
    30361 tctttcgttt gtcaattcaa tgggatcgat tagatttcaa tgatattgaa tcggatcaat
    30421 atcatgaata acaatatctg agctatcaag tcgattcatc gtcgagaatt gaatagtata
    30481 acataggcgg atcttttatc cacataccaa tacaaactta gattcctgat tcactcaaaa
    30541 gaattccttt cctttctatt ttaagacttt attttgattt atcattcttt tacattctgt
    30601 cttttcgata acctaccgcc tttcttgtac aatctgcttt ccacttccat tgtttccaaa
    30661 cggtttacaa ataaacccaa acaaacagaa aatagaaaaa agcaaggagt taagttcgaa
    30721 actccttttt tttaatgatc tccttttctt ggaaaacaaa gaaaaagaag gatacctcgg
    30781 ggaatgaaac tataccattt gtacccagtt taacagaaaa tggagagaga taattatgta
    30841 tttttttatt ggatttggat ccgtcgggac tgacggggct cgaacccgca gcttccgcct
    30901 tgacagggcg gtgctctgac caattgaact acaatcccgg ataaataaaa taaataaaac
    30961 gtacagcatc cgtattctta tgatttgatt caaaccattt cgatttcgat taatagtgcc
    31021 ctgttgtaac agagacgtga gtgatatcca catgaatata cactttagtg aaagaagaaa
    31081 gcagcacgga ttattgatta ttagtaatcc cttcgttatt gccaaatcga ttgagaatcc
    31141 atttttcatt gaaaaaagcg tctttttgtc tttgctttct tcttttcatt agactttcta
    31201 cttaataatc ctgatagaaa tctagatcac tagcaagatc agaatcagaa tttatgagac
    31261 aaaataaatg gaacaaataa aaaaatagtg gtggggatat atcagaaaat tggacttttt
    31321 tgattctttc atatcttaca tttctggaaa actaaagggg ttatatcatt tcatggtgaa
    31381 tcagcgaatt attaattatt gggccgagct ggatttgaac cagcgtagac atattgccaa
    31441 cgaatttaca gtccgtcccc attaaccgct cgggcatcga cccagaaaga gtctattcga
    31501 gtcttattga taatccatga tcaacttcct ttcgtagtaa cctaccccca ggggaagtcg
    31561 aatccccgct gcctccttga aagagagatg tcctgaacca ctagacgatg ggggcataat
    31621 tgcccgaccg ccatcatact atgctcatag tatgagcagt tttttgaaat tgtcaatata
    31681 atggaatggt atgactagat ccgaaggatc tttacgtctt ttctgatccc ataccatagc
    31741 attttttgat tcgttttcgt catttatatt catgaatcac tcattcgaat ctttattctg
    31801 aagattctag aaaattaata taaaaaaaag aaggttaaac ttcatttctt ccactttcac
    31861 tttcattcat tgattaactt cttgttaaga tcagagaggc gtatctccat atcacactaa
    31921 gccaggaaat taacagatga gaaatcgaaa tctgaaaatc tgggggatca acaagttatc
    31981 aaaatttgtt ttttctctaa aaattgggtt cagagcacaa ccaaaatccc ttcagcacat
    32041 gcttcaataa aatatcttgg atctacgtcg aattggtagg tacatgtatc catcaaatga
    32101 attttgtttc gttctgatgg gggtcaggtc acttcaaatc aatttcattc gggttggtct
    32161 tgaaacaatt aattttgttg atatttatca aatccaatat caataaacaa aaattacctt
    32221 atacctatac tccttaagta aatccaaata ctccttaaat aaatcaaaat tatcgttccc
    32281 gaaggggaca ctaactagta tgagtctact gtgtatactt ataatagaac ttataatata
    32341 tatatacata gatagatcca tcttatgcgc ctactgactc attcagtaat tgaataaaat
    32401 ggccctttta actcagtggt agagtaacgc catggtaagg cgtaagtcat cggttcaaat
    32461 ccgataaggg gctttttggc cgttttgata aaaaacctca agcggtaata ttaatattta
    32521 aacgaagaat aaagatatta cttttttttt tgtaataaaa aaagagtaac caactgtata
    32581 ataatgtaat tctaaactat ataatttaac gataaaaagt tacccttata atgagttcta
    32641 gtatactaat tagactagtc attctagttc gaaaagaaag tttcacattt gtttattata
    32701 atgagtaatg ataatgctaa gtcgtttctt caatcgccca atatttttct tttccattat
    32761 tccagtcaaa tccattgtaa agattagaaa tcaacaaaag aaaaagtaag tggacctaac
    32821 ccattgaatc atggctatat ccactatgct gatattaaaa tttaaaattc gatagatatg
    32881 aaattggaac cgtagatctt tttttttatt tcatatttct tttgactctg caagaatctg
    32941 tcgatatttc cgattcaatc ttcttgttcc tagacgttcc ataggaaaaa cttgatattc
    33001 cgttcctcta cagaaaaagg attattccaa gttacaacac aagagagatt tacaatctat
    33061 tttgattccc gaacacacga agatccattg ggatttctat ctaatattct gatttctatc
    33121 tatataaatc ttatatagat agaaatcaga tcatggcttc atgtatcaaa tattttaata
    33181 tcaatgcata cgatcttttt gttccgacaa tgtgaggaaa gtggatgtga gaaagaaact
    33241 ttcatttaca gtctcttatt atttcattta atattgtatt gaattattga attaaaaatt
    33301 ctctttttgt ctctgacata tatctgacat agaaaagtaa ataaaaagat attcaaagtc
    33361 tatttcttgc ttcgacctgc gaaaaagcta ctctggagtt ttctattaat ctgaaagaaa
    33421 agggaatata ataaagaaga caataaaaaa aagaaaatga aaaaggaaag caataaaaaa
    33481 gaaaatatat actactgtag tagtttaata cacatagaaa gcagaagagt acataaaaat
    33541 attgattttt ctcaatctca cggacaagag ccaagaataa gattagttgg tagaacgaga
    33601 ttgtgagtct ggggatcaac cagtaatgag agaagggatc acttcttcct tgaattgaag
    33661 agttctttca aaaaatgaat ctatctgatt gataagttat aagacaattc atggttcagg
    33721 ttgagacgat tattaagaat aggaaggaat acacgaattg agttcatgga tttagctaag
    33781 tcagggtcag actatggacc actaaagggt tttatcttcg aaaccaattc gcaggggcag
    33841 tgtacgagaa atcaaattct atcgaaatga tcgaatcctc gaacgccccg aaagtgccat
    33901 aacataaggt gttcggaaat ggttgaagta gttgaatagg aggaccgtta tgactatagc
    33961 ccttggtaaa tttaccaaag atgaaaatga tttatttgat attatggatg actggttacg
    34021 gagagaccgt ttcgtttttg taggttggtc cggtctattg ctctttcctt gtgcctattt
    34081 cgctttaggg ggttggttca caggcacaac ctttgtaact tcatggtata cccatggatt
    34141 ggccagttcc tatttggaag gatgcaactt cttaaccgcc gcagtctcca ctcctgctaa
    34201 tagtttagca cattctttgt tgttactatg gggtcctgaa gcacaaggag attttactcg
    34261 ttggtgtcaa ttaggcggtc tttggacttt tgttgctctc cacggcgctt tcggactaat
    34321 aggtttcatg ttacgtcaat ttgaacttgc tcgatctgtt caattgcgac cttataatgc
    34381 aatagcattc tccggtccga ttgctgtttt tgtttctgta ttcctgattt atccactggg
    34441 tcagtctggt tggttctttg cgcctagttt tggtgtagct gctatatttc gattcattct
    34501 ttttttccaa gggtttcata attggacatt gaatccattt catatgatgg gagttgccgg
    34561 tgtattgggc gctgctctgc tatgcgctat tcatggtgct accgtagaaa atactttatt
    34621 tgaagatggt gatggtgcaa atacattccg tgcttttaac ccaactcaag ccgaagaaac
    34681 ttattcaatg gtcaccgcta accgcttttg gtcccaaatc tttggggttg ctttttccaa
    34741 taaacgttgg ttacatttct ttatgttatt tgtaccagta actggtttat ggatgagtgc
    34801 tcttggagta gtcggtctgg ctctgaactt gcgtgcttat gacttcgttt cccaggaaat
    34861 ccgtgcagcg gaagatcctg aatttgagac tttctacaca aaaaatattc ttttaaacga
    34921 gggtattcgt gcctggatgg cggctcaaga tcagcctcat gaaaacctta tattccctga
    34981 ggaggttcta ccccgtggaa acgctcttta atggaacttt agctgtagct ggtcgtgacc
    35041 aagaaaccac cggtttcgct tggtgggccg ggaatgcgcg acttatcaat ttatccggaa
    35101 aactgctggg agctcatgta gcccatgccg gattaatcgt attctgggcg ggagcaatga
    35161 acctatttga agtggcccat ttcgtaccag aaaagccaat gtatgaacaa ggattaattt
    35221 tacttcccca cctagctact ctaggctggg gggtaggtcc tgggggagaa gttatagaca
    35281 cctttccata ctttgtatct ggggtacttc acttaatttc ctccgcggta ttgggctttg
    35341 gcggtattta tcatgcactt ctgggacctg agactcttga agaatctttt ccatttttcg
    35401 gttatgtatg gaaagataga aataaaatga ccacaatttt gggtattcac ttaattttgt
    35461 taggtatagg cgcttttctt ctagtattca aagctcttta ttttgggggc gtatatgata
    35521 cctgggctcc ggggggggga gatgtaagaa aaattaccaa cttgaccctt agcccaaata
    35581 ttatatttgg ttatttacta aaatccttct ttggaggaga agggtggatt gttagtgtgg
    35641 acgatatgga agatataatt ggagggcatg tatggttagg ttccatttgt atatttggcg
    35701 gaatctggca tatcttaacc aaaccttttg catgggctcg ccgtgcactt gtatggtctg
    35761 gggaggctta cttgtcttat agtttaggtg ctttatctgt ttttggtttc attgcttgct
    35821 gctttgtctg gttcaataat accgcttatc ctagtgagtt ttatgggccc actggaccag
    35881 aagcttctca agctcaagca tttacttttc tagttagaga ccaacgtctt ggggctaacg
    35941 tcggatccgc tcaaggacct actggtttag gtaaatatct aatgcgctct ccaactggag
    36001 aagtcatttt tggaggagaa actatgcgct tttgggatct gcgtgctccc tggttagaac
    36061 ctctaagggg tcccaacggt ttagacttga gtaggttgaa aaaagacata cagccttggc
    36121 aagaacgacg ttcggcggaa tatatgactc atgccccttt aggttcttta aattctgtgg
    36181 gtggtgtagc tactgagatc aatgcagtta attacgtctc tccgcgaagt tggttagcta
    36241 cgtctcattt tgttctagga ttcttcctat tcgtaggtca tttatggcac gcaggaaggg
    36301 ctcgtgcagc tgcagccgga tttgaaaaag gaattgatcg cgattttgaa cctgttcttt
    36361 ccatgactcc tcttaactga gacaggggat caaatgctta tgcttaaaat aggaatcgat
    36421 tttatttcac catacatatt gagggaggtg ggtcatactt aaaaaggact cctttttact
    36481 ttcttttcaa ctcatttata tcgaatcgat tttctatttt ttctggctcg gctagcctac
    36541 ctagccgagt cattctcctt tatgagacga aaaagtcagg caaaaccaaa ataaataaag
    36601 aaaaaataga ttccccgagc aaaaggagag agagggattc gaaccctcga tagttctttg
    36661 ttccgaacta taccggtttt caagaccgga gctatcaacc actcggccat ctctccgaaa
    36721 gacaatttct attttacttt taccgaatag aacatggcca tatgagtgga taccatcact
    36781 atgtatagaa agatatgagg tgtgaatctc taggtcaatc tatctatccg tattatctag
    36841 aaaatagatg gatgcatgat ccagcactcc catttttgaa gtcaaaaaaa ggtactctcg
    36901 actccatgtc cgaataaaaa agtgctaaaa agttgtatat acgttatata gaattaatgg
    36961 attcatgtta gtaaaatccc tctatgatgc attttattca aattttttga ctgatagagg
    37021 gatcaaatgg tatagttatt ttttggggta gcttggagga ttagaaacat gactattgct
    37081 ttccaattgg ctgtttttgc attaattgtt acttcatcca tcttactgat tagtgtaccc
    37141 gttgtatttg cttctcctga tggttggtcg agtaacaaaa atgttgtatt ttctggtaca
    37201 tcattatgga ttggattagt ctttctggtg ggtatcctta attctctcat ctcttgaatc
    37261 tattcgttcc agatccaaca ataacccggc ccttccctat aattttttct ttttctttat
    37321 ttgcattttg gagacttata gtcaatttga atctgtctca caacccgaaa aagaaaaaat
    37381 tatagagagg gttccaactt ctggaacttg aatgaaaaaa aaaaaataat aataatattt
    37441 atattaatct aaataataga attctaatag aatagaattc gaatataaat tcgaatttta
    37501 aagaaatttg atatatatta aatagaaata aatagaaatc aaataagaaa tatattctat
    37561 aatttttaat agatttaata gaaataagat attcaaaaaa attcaataat taaaattaat
    37621 taattaattg aaattcttat ttcaatattt aagaatattg aatttgaatt tgctattcgc
    37681 tttttaagat gggttttgaa ttgttttaat tggttgggtt ggatggtgaa atttgatgga
    37741 atccccccga agagagtatc tggcctaact ctggataaac attatccggg cattttacca
    37801 aaaaaaatgc ggatatagtc gaatggtaaa atttctcttt gccaaggaga agacgcgggt
    37861 tcgattcccg ctatccgccc aggataaagt aatttattta ataagataaa agaatcatta
    37921 tagttgaccg tgatagtata gtggttctat ctttccaacc caatagaaaa agaaaagtgt
    37981 taattaatta ctagttaaca aaatcaaacc taattttttt ttgtcaaaaa aaattgaaaa
    38041 tgttgcggag acgggatttg aacccatgac ctcaaggtta tgagccttgc gagctaccaa
    38101 actgctctac cccgcgatga agaaaagaac tgggaactaa tgaacaacca aggattgaat
    38161 gtgcccctct tccatatctg tacaaataga atagcctatt tatacagaat ggtaaagggg
    38221 ctcctctatg atctatgatc atagagaaaa atagaaaaat gaagggatat tttaatcctt
    38281 accaacttga tcttgttgcc cccggcaaca aacatgcgtg aaccatttca cgaagtatgt
    38341 gtccggaaag tccaaagtct cgatagttag ctctcggttt tccggtcgaa aaacaacgtc
    38401 gatgaaggcg cgtaggtgca ctattacgcg gtggggattg taactttcca tgaattttcc
    38461 atttttcact caacgacgga gctttgttta tttctttttt tgaggatcgc cgaatcaaat
    38521 gatatttttg ttctaattgt tgccttttct tctccctatg aatcaaactt ttctttgcca
    38581 taacggttca gtttctatta ttatcaatga tacaagtcgg atcctagatg tagaaatagg
    38641 gctgtagaaa tataagaagg catatccctt tctccatcga aagaaattat attattgcgc
    38701 agatacaaga caaaaagaag gaagaattaa ccaaatttac ccgatgtaga ggcaatcaag
    38761 aaagcggcat aagtgaatat ataacctaca gaaaagtgag ctaatccaac caatcttgct
    38821 tgcacaatag aaagggccac tggtttatct ctccatcgaa tcaaatttgc caaaggtgtg
    38881 cgttcgtgag cccatgctaa agtttcaatc aattcctgcc aatacccgcg ccaggaaatt
    38941 aagaacataa atccagtagc ccaaacaaga tgtccaaata agaacatcca cgcccagact
    39001 gataaactat tcataccaaa cgggttatac ccattgataa gttgtgaaga gtttaaccat
    39061 agataatctc ttaaccatcc catcaaataa gtggacgatt cattaaactg tgaaacgtta
    39121 ccctgccata atgtgatgtg cttccaatgc caataaaaag taacccatcc aatggtattt
    39181 aacatccaga aaactgccaa ataaaatgca tcccaagccg aaatatcaca agtaccgcct
    39241 cgtcccggac cgtcgcaagg aaaactataa ccgaaatcct ttttatctgg cattaacttg
    39301 gaaccgcgtg catctaaagc accctttact aagatcaatg tagttgtatg taaacctaga
    39361 gcaatagcat gatgaaccaa gaagtctcca ggacctattg ttaagaatag tgaattacta
    39421 ttctcattaa tagcagttaa ccagccaggc aaccatatgc ttcgacccgc attgaatgct
    39481 gggccattcg ttgaagataa aagtacgtcg aatccatatg aagttttacc atgggcagat
    39541 tgtatccatt gggcaaatat cggttcgatc aagatttgtt tctccggagt accaaaagca
    39601 agcatgacat cattatgaac ataaagtccc aaagtatgga accccagaaa caggctggcc
    39661 caacttaaat gggatatgat agcttcttta tggtctaaca ttcttgccaa tacattatcc
    39721 tcattctgtt ccggattgta atctctaata aaaaaaatag ctccatgagc aaaagctccc
    39781 gtcatgatga atcccgcgat gtattggtga tgagtatata acgcagcttg agtagtaaag
    39841 tcttgtgcta tgaatgcata agcaggtaaa gagtacatgt gttgagctac caaggaagta
    39901 ataaccccta aagaggctag agcaaggcct aattgaaaat gaagcgaatt attgattgtg
    39961 tcataaagac ccttatggcc gcgccccaat cgccctcccg gaggaatatg ggcttctaaa
    40021 agatctttta tactgtgccc aatcccgaaa tttgttctat acatatgacc agcaacgaga
    40081 aaaataaatg caatagctag atgatggtgt gcaatatcgg tcagccataa actttgagtt
    40141 tgtggatgga atcctccgag aagggttaga atggcagttc ctgatccttg ggaggtacca
    40201 aataaatgac tacttgaatc ggggttttga gcataaagat tccactgacc tgtaaaaagc
    40261 gggcccaacc cttggggatg tggtaataca tctaagaaat tattccatcg aacattttct
    40321 cccctggacg caggaatagc gacatggact aaatgccctg tccaagccaa ggaacttact
    40381 ccgaacagtc ctgacaaatg atgattgaga cgagattcag catttttgaa ccacgaaacg
    40441 ctgggtttcc atttcggttg taggtgtaac caacccgcta ttaaggatat ggcagaaaga
    40501 aataatagaa aaagagctcc agtataaagg tcttcattag tacgtaaacc gattgtatac
    40561 caccactgat aaacaccaga ataagcgata ttcactgggc caagagcacc ccctcgagaa
    40621 aaagcttcca cggccggttg accaaaatga ggatcccaaa ttgcatgagc aataggtctt
    40681 acatgtaaag ggtcctgtac ccatgcctca aaatttcctt gccaagctac atgaaacaga
    40741 tttccggaag tccacagaaa aatgattgct aattgaccga agtgagaagc aaaaatattc
    40801 tgataaagac gttcctcagt aatatcatca tgactctcga agtcatgtgc agtagcaata
    40861 ccaaaccaaa tacgacgagt agtggggtcc tgagctaagc cttggctaaa ccttggaaat
    40921 cttaatgcca taatgccttt caaatcctcc tagccattat cctactgcaa taattcttgc
    40981 taagaagaac gcccatgttg tggcaattcc acccagaagg taatgggtta ctcctacagc
    41041 acgtccctgt acaatgctca aggctctagg ctgagtagca ggagcaactt ttaatttatt
    41101 atgagcccaa acgatggatt caataagttc ttgccaataa ccacgcccac tgaagagaaa
    41161 cattaaacta aatgcccata caaaatgagc acctaggaaa aaaaggccat atgcagataa
    41221 tgaagaacca taagactgaa ttacctgaga cgcctgtgcc cataaaaaat cgcggagcca
    41281 cccattaata gtaatggaac tctgcgcaaa atttcctcct gtaatatgag ttaccacccc
    41341 ttgatcgctt atactacccc aaacatctga ctgcattttc caactgaaat ggaatattac
    41401 tacggagatt gcgttgtaca tccagaatag tcctaagaag acatggtccc aagcggatac
    41461 ttgacatgtc ccccctcttc cgggcccatc acaagggaaa cgaaacccaa gatttgcttt
    41521 atccggtatc aaacgcgagc tacgagcaaa tagaactcct tttaggagta tcaataccgt
    41581 cacatgaatc gtaaatgcat gaatgtgatg taccaaaaaa tctgcggttc ctaatggaat
    41641 aggtaacaaa gctactttgc cacccactgc cactaaatca ccaccacccc aagtcaaact
    41701 ggtgctcgct gttgcaccag gggccgttcc accaggtgct aaagcgtggg tgttttgtat
    41761 ccattgagca aagacaggtt gtaattgtat agcggtatct gaaaacatat cttggggacg
    41821 tcctaaagcg ctcatggtat cattatgaat atacaaacca aaactgtgaa agcctagaaa
    41881 tatacatacc cagttgagat gtgatatgat tgcgtcgcga tgcctaagga cacgatctaa
    41941 tagatcgttg tatcgagtag ttggatcata atctcttacc ataaaaatgg ctgcatgcgc
    42001 agcagcacca acgatgagaa atccaccaat ccacatgtga tgtgtgaaca atgacaattg
    42061 tgtcccatag tcagtagcta gatatggata agggggcatt gaatacatat gatgagctac
    42121 aacaatggtt aaagatccta acatagctag gttaagagat aattgagcat gccatgacgt
    42181 tgttaggatc tcatatagcc ctttatgacc ctggcctgta aatggacctt tatgagcttc
    42241 taaaatctct tttagaccat gaccaatgcc ccagttggtc ctatacatgt gacccgctat
    42301 caggaaaaga attgcaatag ctagatgatg gtgtgcaata tcggtcagcc atagaccccc
    42361 agttactgga tctaatcctc cacgaaaagt aagaaattcc gcatattttg accaattcaa
    42421 ggtaaaaaat ggggttgctc cttcggcaaa actgggataa agttgagcca aaagatcccg
    42481 attcaagata aattcatgag gaagtgggat ctctttagga tctactccgg cgtttagaaa
    42541 ttggttaatc ggtaaagata catgtacttg atgtcccgcc caagaaaggg acccaagccc
    42601 tagtagccct gctaaatggt gattcaacat agattctaca tcctgaaacc aagccaattt
    42661 tggagcagct ttgtgataat ggaaccaacc agcaaaaagc attaaggctg caaagatcaa
    42721 tgcgccaatt gcggtacaat agagttgtaa ttcactagtt attccagacg ctcgccaaat
    42781 ctgaaaaaaa ccagaggtta tttgtattcc tcggaaaccc ccgcccacgt caccgttcaa
    42841 tatttcttgg cccacgattg gccaaaccac ctgggcacta ggtccaatgt gagtaggatc
    42901 gcttagccag gcttcataat tggaaaaacg agcaccgtgg aaatacatgc cactcagcca
    42961 aagaaaaatg atggagagtt gtccgaaatg ggcactaaat acctttcgag agatctcttc
    43021 caaatcactg gtatggctat cgaagtcgtg agcatcagca tgtaagttcc agatccaagt
    43081 ggtagtatca ggtcccttag ctattgttct tgaaaaatga cccggtctgg cccattcctc
    43141 gaaagaagtt tttatgggat ccctatctac caaaattttt acttctggtt ccggcgaacg
    43201 aataatcatt gagtcctcct ctttccggac aacacataca aagaaacccg ccaacagtta
    43261 gtcaagtcat tagtgaacct atgagagatg cttataatta gtctttttct cgtctacttc
    43321 tatctcccat ctatttattt tctttagtta ttcactagag caattatgat ctggaagtcg
    43381 atccagggca agtgttcgga tctattatga catatccatg aggtgctcaa cggaccttat
    43441 taatcttttt tagttttaga aaaccctttc ccggtgtcaa aaaccaattt ttttacatag
    43501 tgtattcata tctcaattag aaatccctaa acggagctac tttctgtctt acatagaaca
    43561 tattacttta ttcaaaattc caaataacgt gagcagtcat tagtcattac taagataaga
    43621 gacattccag gatctatatc tataatattt ggtcattcga gggtcacttt tattagtttt
    43681 aatagaatag gagaaaaaaa aaaaatgaat tctctaccgt atctatgtat tctttctccc
    43741 tacgaaatac cagacgaaat agaacggcct tagaaaagat ataatgaaat tctttgattg
    43801 ggtcttccca gaaaaagggt cttattatta aaaacggatg aggccaacaa acaattaatt
    43861 ataactataa caaaaaaata gatatataaa ttctaacgaa ataaataaac agagagttct
    43921 tattcgaaac gccccgtgat cttcaaccaa ttctgcgctt caatataatt accaggagtg
    43981 agcgcgatag cttgtttcca atactcggcg gcttgattga accaagcctc cgcaatttca
    44041 gaatctccct gtcgaatggc ctgttctcct cggttggaat aggcgggtca attcctttcc
    44101 ttagaaccgt acttgagagt ttcccacctc atacggctcg gcaatcaatt tttttgtgtc
    44161 cccgtttttt aatcgactat atcgaattga atgagatttc ttatcctaac caaaagaggt
    44221 taatttcatg agcatgagtt tcaaacttga cttttgatta aattaataat cagctttcat
    44281 tttatctttt ctcccaccgt cagaagaata acataaaaga aaagcatttc tactatcgtt
    44341 agaattttct gaaaggtatc tatctcggtt tcgtctaaaa atttatatag aatctttgaa
    44401 aaagtctttt cttcctaaga aagaaaagac ttactgtctt tgggatctga tgctacaccg
    44461 ctgctcaata ccttagggga tccgctttat tacagaagtt gattcctaat ttttatttca
    44521 tatcatggac ataaataagc agttcttatt gtatcggcat cggccaaaaa cctcgcgaat
    44581 tggtctttac ggtgcttcct ctatcaatta gatcctttat ccatagaata aagtatctag
    44641 gcatatctat ttcttcatat tttgactcta tgaagtttct ttctttgcta cagctgataa
    44701 aaatcgtttt ttgcacgatg catatgtaga aagcctattt ttttttctag tatttattag
    44761 tgtattcgct ctttcttcct tctatagtag agatagtcgc acgtaatgac agatcacagc
    44821 catattatta aaagcttggg gtaagaacgg gtttcgttct agtgcccgaa aataatattc
    44881 taaagctttt gtatgctctc cgttacttgt gtggataagg cctatgttat agagtatata
    44941 gcttcgatca tagggatcaa tttctagtcg catagcttca taataattct gtaaagcttc
    45001 cgcataattt ccttccgatt gagctgacat ccgttacggt cgtcattcga ttcaaagaat
    45061 tctccgttcc agaaacgtac atgagatttt catctcatac ggctcctccc ctatgtgcat
    45121 aatgaaaata atacatggaa tcaaaaaaga ttgaaatatt ctcattatga attcagtggg
    45181 gctaacgttt ttacaagaaa tctctagcca acctttctgc aaaagatatt ttcttaacat
    45241 cacgcgtgtt gatactggta ctagataaaa atgtaaactc caacaatttc tttgttctca
    45301 acgcccttta atttccagga attaatcact tcaacagtct tctatggttc taagggtatc
    45361 caaagtacca acgagatgga tgtttgttat cccaaccatt ctttttagtc ccgatcccaa
    45421 taaggaaagg cggtaatttt aaacaaagtt ttcgtgttgt tgattcctag gcgtagcgcc
    45481 tcttccccta tgcggcctat tggtactagt ctagtatggt agggttggcc tgtaatatag
    45541 aacccatagg tgtaaccttt cgctcaatac tcgaatcaac aattgaagca tctgaggctg
    45601 cattaatcgg ggatacacga cagaaggaat tgttttatct agaaacttca ccttcaacaa
    45661 gcgtagattt tttcaataat ctttttcgtt cttttctatc ccgaatcttc cgtctttctc
    45721 ctaagaccga agcggtaaat aaaaaaataa tcaaatcaca ccatctctat aataggtaaa
    45781 tgcctctttt tctcctgaag ttgtcggaat tattcgtaat aagatattgg ccacaattga
    45841 aaaggtctta tcaataaaat tttcatttat ccgcgatcta ggcataggta gaaatccatt
    45901 ctataattct tttcattaac tctcgtgaga aaacgatccc acaagtaaag gaattttaca
    45961 gtacgaaata acataaaagc agactcatat ccaatttttt ctttttgaag ggggtcgata
    46021 aaaaataaga aatattagaa tccgattcga tttcatccaa atgtagtagt ataaatgtag
    46081 tagtataaga atgaaaggaa ctattccgat ttgatcaaag tagaagaatc aaagaattta
    46141 tcttgcggat taggagaatt cgagaagttt ttctgaaatt aagatccaaa gaagaaaaaa
    46201 atcgaataat tcttcaataa tccttctata atgaaaatag aataaccctc cattttgtgt
    46261 tttgtccata gcgggtagac gcttatacac tatacaatca aatcgaaaag gatgatttat
    46321 gaatttggaa tagatttacg ggttaagggg ttgttgttaa gcgacctaaa attggaaaga
    46381 aattttcaaa ttcttatgga aattgaattc gaataaaaag ataattatga tcgaaaggta
    46441 tccatttacc atagtccaac aaaatagacc gatcagttga ttcgttccaa ttcattgatt
    46501 gaatccggta aaaatatcag aaaaaggtag gagcgccgcc tccgtcttgg caaacaagat
    46561 atatctttat tgttattgtt tttaaccgtt tttcaaaaaa agattatatt atctttttct
    46621 cccagctccc tggctcgaag aaaaaatgct ttctttgatg aaaagttttc catttttata
    46681 gctagaatgg attcgagtgt ctgtacccat ctaacaatcg aatatgaaca actcgcaatt
    46741 cgctcggatt ctcggtcata atcattatgt aggagagatg gccgagtggt tcaaggcgta
    46801 gcattggaac tgctatgtag gcttttgttt accgagggtt cgaatccctc tctttccgta
    46861 tcttcaccca attcaccaat gcttcagacc tttctttgag atagattctc aattcctaat
    46921 ttctgtgata cggaaggaaa gaaagaacgg gcagggaata aggatctgcc tactgatcta
    46981 tgatacatga atgggagaaa aatacaaatc tccggatcca attccttacc ttgtgtccct
    47041 ttacttaact taagtgaaag ggaaaaattg tacgaaccct tggtttgtta ttttagttag
    47101 gtttaagtct gacgagaata atattctacg acaagtaatt catttatttt caaaccgacc
    47161 catttactat ctattatttg attgactaat cctttatatt ggaatgcgtg aagagtcaaa
    47221 tgctttggca attcttcatg gtgggatgaa tcaagataat tttgaatcag agctctggat
    47281 tttttgtcat cccttgctgt aataatatct cggggtttgc aacgataact tggtatatct
    47341 actatacgac cattaactaa aatatgtcta tgattaacta attggcgggc ttgaggaata
    47401 gttgaagcca tacccaatcg aaaaaggatg ttatctaaac gcatttcaag taattgtagt
    47461 aaaaccagac ccgttgatcc tttggctttt ccggcgatac gaacatattt aagtaattgc
    47521 cgttctgtaa gaccataatg aaaacgcaat ttttgttttt cttctaaacg aatacgatat
    47581 tgagattttt tcccggagcg cgattggttt ctaagatcgc ttccggctcc aggtctttta
    47641 ctcgttagtc ccggtaaagc ccccaggagg cgtatttttt tgaaacgagg ccctcggtaa
    47701 cgtgacataa aaactcctta ttttattgaa atttcataaa cctaaattaa aactaaaact
    47761 gagctaaatg ataaatgaag cgaaatccac tgaagtattg tactacaaag aataatgaga
    47821 tgtatcaata tccacacact tttttgtatt gtatatatat aaatagaaat caaaagacgg
    47881 ttctttttct tgatttattc tgctgaggtc taacccctcc aattatgatt cataattaga
    47941 agctcctaca acataataaa tcaatgcccc ttggaaaaga gggacgaagc cctttcaatg
    48001 ttcttttctt tcaaaaagac attatcaatc attttttaaa atcaaacaaa tagagaaaag
    48061 ccggctatcg gaatcgaacc gatgaccatc gcattacaaa tgcgatgctc taacctctga
    48121 gctaagcggg cttaaataac ggcaatgaga tggtgcatgc atagaaattt ggtaaattac
    48181 tagaatctta tctattaact attcattctt agctattcat aaagaaaaga atagagaatc
    48241 aaattcaatt caaaataaat attgaatatt atagaacata acgattaaaa taacgattaa
    48301 tagaatatag cgatctatag aatttcgatt tctatattta tcaataataa atatcttact
    48361 cttaattagg taataagagt tttttgtttt gaattgaaaa tcaaatgaca ttagaaattg
    48421 tttttttcta acctaatttt attaatatat tcgattctat tattatatag aatagaatat
    48481 acagaatatt attattctac tgattctata tatctatttt ttctatatct ctattttttt
    48541 tttctagata tctatttatc tattttgaat tatcaatcga atccagtatt agcttcttat
    48601 gatacattat ctaaattatc cattttttta ttctaattct aaaaaatgat gctttggctt
    48661 tcgactaaat aattcgattt gaattcgaaa ttaataaaat gattagttat aactattata
    48721 ttagaaacga ttaattaata tttaattaat ttgaatttta gttatttttt gttatgttat
    48781 ataggatccg ccttagcctt aagtaaagga taagaaaaaa atgaaattaa agaaaaagat
    48841 gaaatccaga taaatgcaat gcagataaat gcaatccata taactgtaat ccagattaga
    48901 atgagggagt ctaatgatac atttctccgt tttttgtttt caacgaaaga aaagacgaaa
    48961 aaaaaaaaaa gaatcgaccg ttcgagtatt ctaccggatt gcatgagaaa aatgagagta
    49021 agagaggcat atgttaatgt tatgtaatat atatccatat atattgaatt gcggatacag
    49081 aaaggataga atcatttctg acaagaaatc gaaacacctt tcaatatagg aatccgtatc
    49141 taatgaattc tatgtttcag cgtaaatgaa agaaaaagga gaacggcatc gaggtcctaa
    49201 tctcaaaatg caagggggga tatggcgaaa ttggtagacg ctacggactt aattggattg
    49261 agccttggta tggaaaccta ctaagtgata actttcaaat tcagagaaac ccgggaatca
    49321 aaaatgggca atcctgagcc aaatcctgtt ttacgagaat aaaacaaagc aaacaagggt
    49381 tcagaaagcg aaaaaaggga taggtgcaga gactcaacgg aagctgttct aacaaatgga
    49441 gttgactgcc tttttttggg aaagaaaggc aaattaatcg aatatcgaaa ctgcataaag
    49501 gataagtcta taatacacta tggatacaaa atgaaaaatt atctcaaaaa tgacaacctg
    49561 aagctgtatt tatattaatg aaaaagaaaa caaaagaatt gggattccaa gttgaagaat
    49621 cgaatattca ttgatccaat cattcactcc atagtctggt agattgtttc ttttgaagaa
    49681 ctgattactc agacgagaat aaagatagag tcccattcta catgtcaata taaataccgg
    49741 caacaatgaa atttatagta agaggaaaat ccgtcgactt tagaaatcgt gagggttcaa
    49801 gtccctctat ccccccaaaa agaccgattt gactatttct cctaccctct ctttttttta
    49861 gtggttccaa atttgttctc tttctcattc attctacctt tttacaaacg tatcagagca
    49921 gaattttttt cttttatcac aatcccaagt ggtgtggtat atatgatata cgtacaaatg
    49981 aacatctttg aacaaagaat cccaattcac aattcatatc attgctcata ctgaaactta
    50041 taaattattc tattcaagaa atctaattcc acgctcaaga cttttaatac tttttttatc
    50101 ttttttaatt gacatagacc ccagtcatct agtaaaataa ggatgatgcg ccggtaatgg
    50161 tcgggatagc tcagctggta gagcagagga ctgaaaatcc tcgtgtcacc agttcaaatc
    50221 tggttcctgg catatatatt gaatttgtag aaatatctct tctacaaatt cagtgatatg
    50281 aatcgatata cataatacat attgattaat cgtatagatc atgatacata catacttatt
    50341 catctagcta ggtatctgga aatggacccc cccctttttt tatagatgag taaatagtat
    50401 ataaatgagt gaaagagtat ataaaaaatg tatatctaat aataataaaa gaattaatta
    50461 gattcttttt cctcttcttt ttgatttgtt catactatgt ctccgcccgt tcaaaaagaa
    50521 tgttaataca ccatacatat tcgaaagggt taaattggtt ggttgaaaga cccaagcaaa
    50581 agtctagtct aggaagttga atgaagggtg ggaatagcct aaattcatct ccgatacagt
    50641 acaaattaga attcgatccc ttttcatttt gtatttttat tttctttttt ctgtttcttc
    50701 cttccctcct atgtgaacct ctagagccca tctaagcgat gtgcgcgata caaagttcat
    50761 gatgcagaac tctttttttt agttcatcct attggcttgg ctcatccaaa acaagcatct
    50821 tacaattttg aaaatctcaa aattgtaatt gtattgtctt ttttttttct atttaattta
    50881 tttagcgcgt tcataataat aatacgaatg cgacttcaat tcctctcttt gatctagaaa
    50941 agaacgtaca aatatttctt gaatatcggg agttgtaaaa atgaagatta gtttcttata
    51001 attcaatgag catcttgtat ttcataaaaa ttgggggcaa tataatcctt acgtaagggc
    51061 catcctatcc aactttcagg cattaagata cgtttaagcc gtggatgatt atcataaaag
    51121 attcccaaca tatcataaga ttcccgttct tgaaaattcg aacttttcca aacccagaaa
    51181 acggacggaa ttttaggatt attccttgga gcaaatactt ttatgcatac ttcttccggt
    51241 tgatctaccc catactctat tcttgtaaga tgatacacac tggctaacag tccgcccggt
    51301 gctacatcat aggcacattg ggaacgtaga taattgtaac catatacata taaaatgaca
    51361 gcaacggaat gccaatcctc cggctttatt tgtaaagttt ctattccttg gtaatcgaag
    51421 cccaaagatc tatgaattag cccgtgtttg actagccaag cagacaaacg accctgcatc
    51481 tttttttctc tcccacattt tgatttctat aaatatttca catttacgat gaaatttttt
    51541 catttatgaa gattaattcg ctctttcttt ttctgtacaa aaaaatactt cctaattaag
    51601 gaattcgggg gaagatactg aacttttgta tttgaaaaat gtttcagttt caggagggat
    51661 ttcggacatc gatggtggtt gatagagtaa tccttgatca taatttccag tatcagtact
    51721 gcctacaaca cgaaacttgt gattggtagt aaaagtaaac gaccgattct cctgttgcaa
    51781 gcgaattcgc tcttcataga tttctcgaga tattttctta cgaagttttg ttatggcatc
    51841 tataactgcc tctggtttag gcggacagcc cggcaaataa acatccacag gaattagctt
    51901 atcgactccc cgaacagtac tataagaatc ggtactgaac atcccccccg taatcgtaca
    51961 tgcccccata gcaataacat attttggttc aggcatttgt tcatataatc tcactaaaga
    52021 aggagccatt ttcattgtta ctgtgccggc tgttaaaatt aggtctgcct gtctaggact
    52081 cgatcttggt accagtccat aacggtcaaa atcgaaccgt gagcctatta atgaagcaaa
    52141 ttcaatgaag caacaactgg taccataaag aagcggccat aaactggaga gtcttgacca
    52201 atttgaaaga tcatttgatg tagttgaaat aactgaattg ggggttgttc gatcaagtaa
    52261 ggaaaactca atggaattca taattgtctc aatgttcttt tttttttttt tacttttttg
    52321 gttattgtct caatattccg aaactaagac cactccaacg ctccttttcg ccacgcataa
    52381 actgaaccaa caattaggat aagcataaaa atgaaagctt ctataaatac ggatatcccc
    52441 aatacatcaa aactcattgc ccatggataa agaaaaaccg tttcaacatc aaaaacaaca
    52501 aaaactagag caaacatata ataacggatt cgaaattgta accaagcatc gcccattggt
    52561 tctatacccg attcataact agaaagcttc tctggtcctt tgctaatcgg ggctaaaact
    52621 gcggaaatta aaaatgccaa aatcggaata acgtttgata ttattagaaa tgcccagaaa
    52681 atatcatatt tgtaaagcag aaacatagac gaactccttt gaatgtgaaa aatataccga
    52741 atttgtcgat tcgaattgga attcattgtc aagtcatcgg taacaggtta gtcaaaacca
    52801 aaatgcattt tggtcaaacc acacagtttc acttgtttgc tgtgatgtct cgtttctcga
    52861 ttgtactcct attttcatta cacttccttc gattttattt cagtatagta taaatctctt
    52921 atacaaacaa aacaaataaa actctcttgc tttcacctcg tttcggcctt ttagaaaaaa
    52981 aaaaaattcc aaatagaatt ctcattttga tttcgaattt tttaatattt gaattcgaaa
    53041 tgcaatcgat tttgattcta ttttctatat atattttgtt ttctgtttat gaaaagatct
    53101 tcgtttttca aacgcggacg tgtcgacaaa tacagtaatc cgttcctata tccatgtgac
    53161 ttactattcg atttgagtgg ggttaggttg gagttttcat ttttaaccgg attcatgtca
    53221 tgattttgcc tcctttactg tccacaatca aagagttagt gagacttctt ttccttggta
    53281 tacccactca tttttggtga atttttggag gcaaaatcat atggaattca catacgaaaa
    53341 aaatgaatta ctaggtttct ttatccgaga ttcgaaaaaa aaaaataacg attgaaacgg
    53401 gcttttgttt tccgttttat gttctgctct gaacgagtcc cccataagca agcttatggg
    53461 aatgatttta tttcgatgaa ccaagcaacc acgagcgacc ggttacaaac aacaaaaaat
    53521 acagtaattg agtaaatgaa aactatagaa ctttttgtat ttcaatttgg attattatat
    53581 tattataggg ctatacggac tcgaaccgta gaccttctcg gtaaaagaga tcgaactgat
    53641 tcttatcaaa atgattcgaa ctctttcaaa gacccaacat gcattttttt ttgcattggg
    53701 ctctttcatt aactgctaga aatatcagtt agtctaccat attttttttt cttgacagaa
    53761 aaataaggaa atggctccac gtgctcggat tcattatttg gattgtgata taggagcact
    53821 accaaagtgt ttcaaagaaa ggttatcttg acgtaggttt gcttctggcc tagattaacc
    53881 taagttaaat ggagtctcta tcatcctgat taaagaatca aatatgaaac ttcatacgcc
    53941 ttaaggttca taggacaaaa agagaatttt tgaggtcctt atactcatta tgcctagcat
    54001 tgaatagact aggtattcac cttatcaata tctcaaatca atgatggatt ccatttggtt
    54061 cctaaatggg aacctgaatc gaaccgaacc atttgtcagg ctattgttct cttgttttgt
    54121 tccctaaaaa tcctggagtc agacattgat ttctcaaaaa gatcaattct ttgattgcat
    54181 gatggactct tctgaaaaac attggcgcac gtgtaaacga ggtgctctac ctaactgagc
    54241 tatagccctt gtgcttgtga tacatatttt atcatattat ggagataatt tcttgtcaag
    54301 atgaatatcc catgatccaa catcgtatct ctttgatctt tttgattggt attgcttcga
    54361 agtcttattg gatttataat ccatcaatgg gaggggtctt ttttttttct ccttataatg
    54421 ataaatgacc tacttaactc agtggttaga gtattgcttt catacggcag gagtcattgg
    54481 ttcaaatcca atagtaggta gaacttatta gataccatgg tcaatggtat ctaataagtt
    54541 tttctactta ctgattttgt atcttttcta tcctattcga tttgattttc gaattgaaac
    54601 taaaactttt ttccttacat cagaatccga ttccccttga ttgtatttga ttggattcaa
    54661 tcggaagaat ccatatgtgt ataaacacaa attcttttga ttaggattat tcgattcggg
    54721 cgcaccgact agttacgaaa tcacattgag aacctccact cgtgtcctag ctcgtctgag
    54781 agctagattt gcctcaattg tttgtctctt actttcagct ttcctcaagc cggcttccgc
    54841 tatttcaaga gtttgctgag cttcttgggg atcaatgtca ctactcttct ccgcatcatt
    54901 tactaaaacg gtgatctcat tattacctat tctagcaaaa ccgcccatca gagccatcgt
    54961 taaccattgg tcattaaagc gtattctcaa aatacctata tctacagctg tggcaatagg
    55021 cgcgtgattt ggtaatacgc caatttgtcc actattagta gataaaatga tttctttcac
    55081 ttcggaatcc caaacaattc gattaggggt cagtacacaa agatttaagg tcatttcttc
    55141 aaattgttct ccatttctaa gtttgtagcc ttcgcagtaa cttcatcgat gttacctact
    55201 aaataaaagg cctgttcagg aagaccatct aattctccgg acagaatcaa tttaaagccc
    55261 ctaattgttt ctgctagacc aacatatttc cccggagaac cggtaaatac ttctgctacg
    55321 aaaaaaggtt gtgataagaa acgctcaatt ttgcgggctc ttgctacggt taaacggtcc
    55381 tcttcggata attcatccaa cccaaggata gctataatgt cctgaagttc tttgtaacgt
    55441 tgtaaagttt gcttaactct ttgcgcagtt tcataatgtt cctcaccaac gatccgaggt
    55501 tggagcatag ttgacgtcga atctaaagga tctactgcgg gatagatacc tttggcggct
    55561 aatcctcttg atagtacggt agtcgcatct aaatgtgcaa atgtcgtggc aggagcgggg
    55621 tcggtcaaat cgtccgcagg tacataaacg gcttgaatgg aagttatgga cccctccttg
    55681 gtagacgtaa ttctttcttg taaagaaccc atttcggtac taagggtagg ttgataaccc
    55741 acagcggaag gcattctacc caataaagcg gatacctcgg atcccgcttg gacgaaacgg
    55801 aaaatattgt cgataaatag aagtacgtct tgttcattaa catctcggaa atattccgcc
    55861 atagttaggg cagtcaaacc aactctcata cgagctcccg gcggttcatt catctgaccg
    55921 tagactagag ccacctttga ttccgcaagg ttttgttcat taattactcc agattctttc
    55981 atttccatgt aaagatcatt tccttcacga gtacgttcac cgactccgcc aaatacggat
    56041 acacccccat gagctttggc aatgttgttg atcaattcca taatgagtac tgttttaccc
    56101 actccagctc ccccgaatag tccgattttt cctccccgac gataaggagc taaaagatct
    56161 actaccttaa ttcctgtttc aaaaatagat aattttgtat ctaactgtat aaaggcaggc
    56221 gcagatttat gaataggaga tgttgtgcga gtatctacag gacctaaatt atcaacaggc
    56281 tcgccaagca cgttgaaaat tcgtcctaga gtcgctccgc caactggaac gcttagagga
    56341 gctcccgtgt caatcacttc aattcctctc attagaccat ctgtagcact catggctaca
    56401 gctctaactc gattattccc taataattgc tgtacctcgc aagtcacatt aattggttga
    56461 ccgacagtat ctcgaccctt aactatcaga gcgttgtaaa tattaggcat ctcccctggg
    56521 ggaaaggcta catccagtac cggaccaata atttgagcaa tacgtcccag gttttttttt
    56581 tcaagtgcgg aacccccagg accagaagta gtaggattta ttctcataat aataataaag
    56641 tgaaatatat caattttttt tacgaaattt atcaaatcca aaaagaaaat cttcgatagc
    56701 aagttgatcg gttaattcaa taagaaatgg gggttagcac tcgattttgt tggtagcgtc
    56761 caaccgaatg caattcaatt gtttatttat ggaatttcaa tgaagaaatt ttaaagttca
    56821 aacaacccat tttcaaaatc tcaagtggat gaataaaatt cttgagaaag tatttgattt
    56881 ctctatcatt accagccata ttatctacgg aattcgaacc tgaacctttt ttttgattca
    56941 ttatttcttg tcccttattt cttattctta ttttagcata tccatttatg tctagtctat
    57001 tcttttttta taccccccct ttttatttta tggatgaatt ccgcatattt tcttttcaca
    57061 tctaggattt acatatacaa cgtatattcc tgtcaacagt caatttctta ttatttagat
    57121 attttgattg aaaaaaaagt aagggattca aaactttaaa aacatggatt ggcttgcgcc
    57181 agacatatga aagagtatac aataatgatg tatttggtga atcaaatacc acggtctact
    57241 aaaaaaaata aggagacgtt ctgattagtt gataatatta aatgaaattt ttgtgaaaga
    57301 ttcctgtgaa agggtttcat taactcctaa tttatgtcga gtagaccttg ttgctgcgag
    57361 aattcttaat tcatgagttg tagggaggga cttatgtcac cacaaacaga gactaaagca
    57421 agtgttggat tcaaagccgg tgttaaagat tataaattga cttattatac tcctgagtat
    57481 gtaaccaaag atactgatat cttggcagca ttccgagtaa ctcctcaacc cggggttccg
    57541 cccgaggaag ccggggccgc ggtagctgcg gaatcttcta ctggtacatg gacaactgtg
    57601 tggaccgatg ggcttaccag ccttgatcgt tataaaggac gatgctacaa cattgagccc
    57661 gttgctggag aagaaaatca atatatatgt tatgtagctt accctttaga cctttttgaa
    57721 gagggttctg ttactaacat gtttacttcc attgtgggta atgtatttgg gtttaaagcc
    57781 ctgcgcgctc tacgtctaga ggatctacga atccctcccg cgtattcgaa aactttccaa
    57841 ggcccccctc atggcatcca agttgagaga gataaattga acaagtatgg gcgcccccta
    57901 ttgggatgta ctattaaacc taaattggga ttatccgcta agaactacgg tagagcagtt
    57961 tatgaatgtc tacgtggtgg acttgacttt accaaagatg atgagaacgt aaactcccaa
    58021 ccatttatgc gttggagaga ccgtttcttg ttttgtgcag aagctattta taaatcgcag
    58081 gcagaaactg gtgaaatcaa aggtcattac ttgaatgcta ctgcaggtac atgggaagag
    58141 atgataaaaa gggcggtatt tgccagagag ttgggagttc ctatcgtaat gcatgactac
    58201 ttaacagggg gattcaccgc aaatactagc ttggctcatt attgccgaga taatggtcta
    58261 cttcttcaca tccatcgtgc aatgcatgca gttattgata gacagaagaa tcatggtata
    58321 cactttcgtg tactagctaa agctttgcgt atgtcaggtg gagatcatat tcacgcaggt
    58381 acagtagtag gtaaacttga aggagaaaga gacataactt tgggctttgt tgatttacta
    58441 cgtgatgatt ttattgaaaa agaccgaagc cgcggtattt atttcactca agattgggtc
    58501 tctttaccag gtgttctgcc cgtggcttca gggggtattc acgtttggca tatgcctgct
    58561 ttgaccgaga tctttgggga cgattccgta ctgcaattcg gtggaggaac tttaggacac
    58621 ccttggggaa atgcgccagg cgccgtagct aatcgagtag ctctagaagc atgtgtacaa
    58681 gctcgtaatg aaggacgcga tcttgctcgc gagggtaatg aaattatccg tgaggctagc
    58741 aaatggagtg ctgaattggc tgctgcttgt gaagtatgga aggagatcaa atttgaattt
    58801 gaagcaatgg atactttgta atccagtgat taacgtttgg tttattagtt gaattgcaat
    58861 taaactcggc ccaatctttt actaaaagga ttgagccgaa cccaacgaat ttattgtata
    58921 gatttttgat actacatatt tatctagata tataagatct gaaatacaaa atagaagact
    58981 aaacacaact ctttctattg ttgtgttggg tccacaatga atcctatggg cccttaggat
    59041 tggtgtattc ttttcgatcc cgtagtttcg tcatggatcg agccaagtat cacaacttct
    59101 tctacccatc ctgtatatcg tccttttcgt tccgtgttgg aatataaact tattatatta
    59161 gtagatagta gacgggattt tacgaaaaaa gctcttcata ttcataggag agaacaaata
    59221 tttatttttt caatgccaat tttacacaat atggggacaa ccactattta taattgaaaa
    59281 agatcgtata gagtgaagcg atactccggg gtctaacaaa agagaatgat ttctttcaat
    59341 tgactattca tctattgtat tttcatctaa ataggggcaa gaaagtgcta tggaaaaatg
    59401 gtggttcaat tcgatggggg agttcgaata caggtgtggg ctaagtaaat caatcgatag
    59461 tctgggtcct attaaaaata aaaataccag tgtaagtgag ggcccggtta gaaatgataa
    59521 agataaaaac attcatagtt ggggtgatag ttctagttac agcaatgttc atcatttagt
    59581 tagcgttagg gacattcgga atttcatctc tgatgacacc ttttttgtta gggatagtaa
    59641 tagggacagt tattccatat attttgatat tgaaaatcaa attttagaga ttaacaatga
    59701 tcattctttt ctgagtgaac tagaaagttt tttttatcgt tttcgtaatt attattatag
    59761 gaataatgga tctaaaagtg acgatcccga ctatgatcct tccatctata atactaaatc
    59821 gagttggaat aatcacatta ataatttcgt tgactcttat cttcagtctc aaatctgtat
    59881 tgatagtcac attttaagta gtagtaacaa ttacagcgac agttacattt ataattacat
    59941 ttgtggtgaa agtagaaata gtagtgaaag caaaagttca aatataaaaa ctagtacgaa
    60001 tggtagtgat ttaactataa gaaaaagttc gaataatctc gatgtaactc aaaaatacag
    60061 gcatttgtgg gttcaatgtg aaaattgtta tggattaaat tataagaaat ttttgaagtc
    60121 aaaaatgaat atttgtgaac aatgcgaata ttatttgaaa ataagtagtt cagatagaat
    60181 cgaactttcg gttgatccag gtacttggga tccgatggat gacggcatgg tttctctgga
    60241 tcccattgaa tttcattcag aagaggaacc ttataaagat cgtattgatt cttatcaaaa
    60301 aaaaacagga ttaacagagg ctgttcaaac aggtacaggt caactaaacg ggattcccgt
    60361 cgcaattggg gttatggatt ttcagtttat ggggggtagt atgggatccg tagtaggcga
    60421 gaaaatcacc cgtttgatcg agtatgctac caataaactt ttacctctta ttctagtgtg
    60481 tgcttccgga ggggcacgca tgcaagaagg aagtttgagc ttgatgcaaa tggctaaaat
    60541 atcttctgct ttatatgatt atcaatcaaa taaaaagtta ttctatgtat caattcttac
    60601 atctcctact actggtggag taacagctag ttttggtatg ttgggggata tcattattgc
    60661 cgaacccaat gcctatattg catttgcggg taaaagagta attgaacaaa cattgaataa
    60721 gacagtacct gaaggttcac aagcggctga atatttattc cataagggct tattcgatcc
    60781 aatcgtacca cgtaaccctt taaaaggtgt tctgagtgag ctatttcagc tccacgcctt
    60841 ttttcctttc aataaaaatt caatcaagta gagtcaagta gagtcttgag ttcaactttt
    60901 ttttgtggcg aacaactagt tagttagttt atcagaatca aaataaaaaa accgaaaaaa
    60961 tgcattttta tttggtgaca taagctttaa ttgtagaaag aatcatgcgg ataattgttg
    61021 ttttttaccg atattgctga ttagcaatat cggtaaaaaa acaacaacac aaacagcgag
    61081 ttcttccttc gaattaggag gcaaggcaaa taaaacgaat ttcgtgttct gttcgcctct
    61141 tctatatgta tatatttcaa atatagaaaa tatagaatct tgcatctttc tatatctccc
    61201 aagaagtccc ctttttataa gaattcctgc tcttgggtcg gattctaacg aatctttcag
    61261 agatttttaa atttttaaga gactcttttt ttattaaaaa agaaattaga agaagaagat
    61321 aagaacaata taagaataaa aataaaagaa gtaagaataa taaagaaagt ggattatcat
    61381 acatacatct atttcatgta gaaagatgaa taagtccgtt tatttagttc gacattgctt
    61441 gcacttattc tatatactca cttcgatata cttagtatac taatatacga attataatat
    61501 gaattataat tattataaga tatccttata acaataacag gtacaaatat taaatcgagg
    61561 taccccattc tatgacaatt ctcaacaact taccctccct ttttgtgcct ttagtgggcc
    61621 tagtatttcc ggcaattgca atggcctctt tatctcttca tgttcaaaaa aaaaagattt
    61681 tttaaatctg atgtggtcaa atctcatcta gttttttttt ttcaagactt agcgaacaag
    61741 gatatccatt tagtagaata ttgtataaga ataacgggtg gctttctccg aacataaatg
    61801 aaaaagatct tatacatgcg taaacatgat atatggacag acgaattcta gcaattaaaa
    61861 aaaaaatagg ctgggatccg aactcatgtc tgaaattaaa gtaaatctat ccatatgtat
    61921 gtagctattg atagggaatc atatgaaggg gatgctttta ttttattata tctaaccaat
    61981 tcgattaatt actactaaaa gttcacatca gaatagtact agttgatgag agttacttcg
    62041 gaaaaaaaag taaagtgaaa tttttttttt gttattccat aaaatgcaac tggatctact
    62101 atgtatgagt tggcgatcag aatatatatg gatagaattt atagcaggat ctcgcaaaac
    62161 aagtaatttc tgctgggcgt ttatcctttt tttaggttca ttaggattct tattggttgg
    62221 aatttctagt tatcttgata agaatttgat atccttcttt ccgtctcaac aaatcctttt
    62281 tttcccacaa gggatcgtaa tgtctttcta tgggatcgcg ggtctcttta ttagttccta
    62341 tttgtggtgc acaattacat ggaatgtagg tagcggttat gatcgatttg atagaaaaga
    62401 aggaatagtg tgcatttttc gttggggatt tcctggaaaa aatcgccgca tctttttacg
    62461 attccttatg aaagatattc agtccatcag aatagaagta aaagagggta tttatgctcg
    62521 tcgtgtcctt tatatggaaa tcagaggcct gggagacgtt cccttgactc gtactgatga
    62581 gaatttgact ccacgggaaa ttgagcaaaa ggctgcggaa ttggcctatt tcttgcgtgt
    62641 accaattgaa gtattttgaa aaaagaaact gcaaaaaaat gctttctcag caagaggaaa
    62701 acccctaaga atcctctttt ttctataagc ataacttact taattaaagt ttcttcagaa
    62761 cgcctcgtgg ggcaaaagca aggcaaacgt gtacgtggcg ttcataatat aaaacgaaac
    62821 cttttttgtt tttgtctgtc aatttttttt tttcgaaata tttgatattt tcttttttaa
    62881 taatttgata ttttcttttt taataaacag ggagttcttt catttcgaaa tccgaaaaat
    62941 attcattatt ggaatcttta tttgaatctt tcgggcattc atcaaagagg agtaattact
    63001 tcgaatattt gatcaattaa gatatctgga aacaatctat ttttttatta tttcttcatt
    63061 tgaattcgaa ttcgaagtgg attcttcttc tatttctgta ttttttctac actagattca
    63121 aggactaacc tctgaatcac aactaaaaaa tgggggctcg attaataaat taataattaa
    63181 taggcgcgat accttataat agaacttatg cttgatagaa atattagatc gcatagagtc
    63241 aacgaatgag gtgacaattc acagatgaaa aaatgacaaa aaagagcgca tctattcccc
    63301 ttcgatatct ttcatttata gtatttgtag tctttttgcc ccggtggatc actctctcat
    63361 ttaataaaag tctagaatct tgggttacta attggtggaa tactaggcaa tccgaaactt
    63421 ttttgaacga tattcaagaa aagagtattc tagaaaaatt catagaatta gaggagctat
    63481 ttctcttgga tgaaatggta aaggaattcc cggaaagaca tctacaaaag tttcgtatgg
    63541 ggctccacaa agaaacaatc caattgatca agatacacga tgaggagcat atccatacaa
    63601 ttttgcactt ctcgacaaat ctaatctgtt tcgttattct aagtgcttat tctattctgg
    63661 gtaatgaaga acttgttttt cttaattctt gggttcaaga attcctatat aatttaagtg
    63721 acacaataaa agccttttcc attcttttag taaccgattt atgtatcgga ttccattcgc
    63781 cccacggttg ggaactaatg attggctatg tctataacga ttttggattt tttcataatg
    63841 atcaaattat atctggtctt gtttccactt ttccagtcat tctagataca attttcaaat
    63901 attggatttt cctttattta aatcgtgtat ctccgtcact tgtagtgatt tatcattcaa
    63961 tgaatgactg aaaaacgagt caattagaat gtttcttact ttgtacctaa gcaaagcatt
    64021 ccaggtcgta cttaccttac tctttctacc cattcagagg attcctccta tattccagta
    64081 aaattatttc agtaaatagc aaaatcgtgg atagggaact atactagcga cctacccaat
    64141 tttattgtag aaattttcgg gatcaacgat tggaccatgc aaattagaaa tactttttct
    64201 tcgataaagg aagagattac tcgattcatt tccgtatcac tcatgatata tataataact
    64261 cgggcctcca tttcaaatgc atatcccatt tttgcgcagc agggttttga aaatccacga
    64321 gaagccactg gtcgtattgt atgcgccaat tgccatttag ctaataaacc tgtggatatt
    64381 gaggttccgc aagcggtact tcctgatact gtgtttgaag cagttgttag aattccttat
    64441 gatatgcaac tgaaacaagt tcttgctaat ggtaaaaagg gggggttgaa tgtaggggcc
    64501 gttcttattt taccggaagg gtttgaatta gcccccctca gtcgtatttc tgccgagatg
    64561 aaagaaaaga taggcaatct atcttttcag aattacggcc ccactaaaaa aaatattctt
    64621 gtgatagggc ctgttcctgg taagaaatat agtgaaatca cctttcctat tctttccccg
    64681 gatcccgcga ctaataaaga tgttcacttc ttaaaatacc caatatacgt aggtggtaac
    64741 aggggaaggg gccagattta tcccgacggg acaaaaagta acaatacggt ttataatgct
    64801 acagcagcgg gtatagtaag caaaatcata cgaaaagaaa aaggggggta cgaaataacc
    64861 ataacggatg cattggatgg acgccaagtg gttgatatta tccctccagg accagaactt
    64921 cgtgtttcag agggcgaatc tatcaaactt gatcaaccat taacaagtaa tcctaatgtg
    64981 ggtggatttg gtcagggaga tgcagaaata gtacttcaag atccactacg tgtccaaggc
    65041 cttttgttct ttttagcatc tgttgttttg gcacaaatct ttttagttct taaaaagaaa
    65101 cagtttgaga aggttcaatt gtccgaaatg aatttctaga tccgcaaatt tatcaacatc
    65161 cggtttgtaa aaagaacaaa atttttgttc gcaattccaa ttatgttatg tatgagcaaa
    65221 aaaattatga aaagtctttt gcttgtttat attctttttc gacaaaatgt cggtaatttc
    65281 ttgtactgca ctcctaaatc atagtatata ttgtgaagaa ggctatttta ctttacccct
    65341 cctttgtttt gtcaatccaa gtgggagggg ttatcacgat tgtctgatta aaatatttta
    65401 gaatgtgtca gtagttttct attctaatcg aatcaaattc gattagaact agatactaag
    65461 cataagataa gtaagcggag aatataaaga aagcaaggat aaataaggga aacaagggaa
    65521 tcaaaaaggt attattcgtc gtcctagtct tcgacatcag aaaggggatt ttccacatcc
    65581 ctttctggtg tcgaaatcat aatggttctt gattccattc gtcaaagatt cctattctta
    65641 gtttcgattt ttccaggttt atcagaactt tttttttgtt tatttcttat gtatacatat
    65701 aattaagtaa tgaaaaaaaa aaaagaaatg aagttttttg aagcatcgga aaaagtgatc
    65761 cattttctca tttatacgaa caaaacaaaa tattatgatt attaagaact caacgggaca
    65821 ctacccctcg aatcagacaa agaaagaagt tataggcccc gttgagttct tacgctttga
    65881 tgtctataac gctgttcatc cgcttactac agggacgaac ccaatccgga atatgaacca
    65941 taaaagaaaa tgcctattaa accgatcaca ggaataccag ttacagtacc tattatccaa
    66001 agaggaatcc ttccagtagt atcggccatt tatcccactt ccctccacat tttatcaagt
    66061 ggtcgtgcta gagacataaa cagtcataga taattataag attaagatgc gatccttccg
    66121 actgggataa gataatccct actatttttt tattattcta ctattctctt ttcttctctt
    66181 aattgttttc ttctcttaat tgaagaaata attggaaaat aaaacagcaa gtacaaaaat
    66241 gagtaataac ccccagtaga ggctggtacg attcaattca acattttgtt cgttcgggtt
    66301 tgattgtgtc atagctctct aattcggatt aggtttatcg ttggatgaac tgcattgctg
    66361 atattgaccc taaaaaaaaa acggtaggta cagctagtcc gtgaacagcc aaccatcgca
    66421 ctgtaaaaat tggataggtt cgatctatgg tcattgggtc ctcctaaaaa gatctactaa
    66481 attcatcgag ttgttccaaa gaatcaaaac ggccggttat taatggaatt ccttgtcggc
    66541 tctctgtaaa atactcgttt ggacgagggc ttccaaacac atcgtaagct aaacccgtgc
    66601 tcacaaataa ccaacccgca atgaataggg aaggtatagt aatgctatga atgacccagt
    66661 atcgaatact ggtaataata tcagcaaaag aacgttctcc tgtgcttcca gacatgctga
    66721 gctccacata ttcttgtaca gtcaaagggg tatcgattcc gtaaaagata agatcagtaa
    66781 atggaaattc actgaattgc aatctttgtg agatcgtcaa tatagtaccg agggtacttt
    66841 tagaatctac cgaatcagta tagctatcct tcttctgaca cagcaacgca atttcaatca
    66901 atatcgaaat gcagtgctag aaaatttcgt tcttcttttc ttcttgctgg tcgatgtata
    66961 actaggtacc attcataggt gtcgaagagg ctttttattt taatccccct cttttttttt
    67021 aaagaaattg gttagtcgtc cagaaacaag taacaaggat tcgatacaat aaaaaagaaa
    67081 aaataaaatg aaaatagaaa atcgaacgga ttccccaatt ttgttccata ttgatttcaa
    67141 aaaaggtttc gtttttgaaa tgaagttaca tgacactgtt tttattagta ttttgaatat
    67201 taggttactc aagagttgcc caacgaatct gttgattctg aatcttttga ggtgtcgatg
    67261 tcaaagatga tgaatttatt tctttttcta cccctaatca ctttattttt tttagtacct
    67321 tctagaataa ttgatgaatc aaaaactttc aattgaactg agtctttcaa ttggtataat
    67381 atttttgcgt atcctcgtat ctttcaaaag tggaaactta ggaaagtgct ttctaaacat
    67441 atgtataaaa agaacagatt tcctttagct cctccatgcc tactataact agttatttcg
    67501 gttttttact agcggcttta actctaacct cggctctatt tattggtctg agtaagatag
    67561 gacttatttg aaattaattg aatgaataat tgaataattc ataaaaagaa atccttctgt
    67621 ggtattccat atatttggta gttccttacc gtgttaattc ccaattattg ggaattgaga
    67681 ttcctaagca atacgaatta atagtaatat ttcgggatag atattacctc cccttttccc
    67741 ttttcaaata aattaaattg aaatgattga agtttttcta tttggaattg tcttaggtct
    67801 aattcctatt actttggctg gattattcgt aaccgcatat ttacaataca ggcgtggtga
    67861 tcagttggac ctttgattaa tattaattca catctctttt tttaactgac ctcctccttt
    67921 ctttaatttc atttttttgg gggggtcaaa ggtcaaattc agattgctgt atttcatatt
    67981 tcagttcagt ggaattttcg atctaacaag acaagagcag aatcacgctc tgtaggattt
    68041 gaacctacga cattgggttt tggagaccca cgttctaccg aactgaacta agagcgcttt
    68101 cttaccacaa cggaaaagac tgtaaagaag gggattcttt tttttatata gtatagaacc
    68161 cccaaaaaaa tttcaacccc aataaatact tcttgcatat gtatactatc ataaaattga
    68221 aaattatgta ttatgtatgt ccaaattgaa tcgctctaaa atgtatctca ggttactgct
    68281 tcgaggagca ataataggta gggatgacag gatttgaacc cgtgacattt tgtacccaaa
    68341 acaaacgcgc taccaagctg cgctacatcc cttttaactg gtctacagta tcattgtaga
    68401 aaatcccggt cttgttttcc acatccttat tttatttcca tttccttcct ttctatgcaa
    68461 aatgtatctt gctatttctt cctcttggtc tcatatcata taacatataa taataaatta
    68521 atatttttct cgggaattct caggcgcaaa gggacctgtt tttttgcttt aagaaaaaga
    68581 aaatattctc taccgaatca ttgcgcatgt caagttgaat tggggattcc acacacaaat
    68641 acaaaaatac aagtggtctt taaatatata tacatctctt accataatgt attacaatat
    68701 ggaatataaa aaaaagaagg aggattctca atgcgagatt ttaaaacata tctttccgtg
    68761 gcaccggtac taagtactct ctggttcggg tctttagcag gtttattgat agaaatcaat
    68821 cgtttcttcc cagatgcgtt gacatttcct tttttttcat tctagttatt gatatggaaa
    68881 ggggtgaaga agattagaga tagagtcaaa tatttgtgac taatctctct ttcccgtctt
    68941 tttttttttt cgaattagat agattgaata cgggggtaaa gagaaagaaa aaagtggatt
    69001 caacctcagt taaattcggg ttaaggctcc aattaaatta agaataaaat taataataga
    69061 gttaaaagaa aacaaaaggg aaatgtgact agaataagag tatcatgcaa tacaagatac
    69121 ttaaatgaaa tactgtactg cgattagaaa tcgctttcga aattgttgta ttacttatta
    69181 tttactatat taattgcaac aaaatcttta tttcataatt tgattttgag ttgttagcca
    69241 cttctatttt ttcgtccctt ttcctttctt cttatttgcg tcggatcggg aaatagaaac
    69301 gttgggtgaa tcaaaaaccc aaaggaggtt catggccaag ggtaaagacg ttcgagtaag
    69361 ggttattttg gaatgtaccg gttgtgttcg aaacggtctt aataaggaat caacgggtat
    69421 ttccagatat attactcaaa agaatcgaca caatacacct agtcgattgg agttgagaaa
    69481 attctgtccg tattgtttca aacatacaat tcatggggag ataaagaaat agatatagat
    69541 cgaaccgagt gcttgggtgt caccctttca aggaacatga aaaaaatttc gatatatatt
    69601 tctattattt catatattga aataaaaaca actaaataaa tatagacaaa cccaatccta
    69661 tgaatttctt ctataatttt ttttgatttg atcgaaatag tattttaggg ataaggaata
    69721 aacaaattat ggataaatcc aagcgactct ttcttaaatc caagcgatct tttcgtaggc
    69781 gtttgccccc gatccaatcg ggggatcgaa ttgattatag aaacatgagt ttaattagtc
    69841 gatttattag tgaacaagga aaaatattat ctagacgggt gaatagatta accttaaaag
    69901 aacaacgatt aattactatt gctataaaac aagctcgtat tttatcttcg ttaccttttc
    69961 ttaataatga gaaacaattt gaaagaaggg agtcaaccac cagaactcct ggttttagga
    70021 acagaaaaaa ataggcttac ttttcaattg aatcaaaatt ctaatccgaa ctcaaaaaca
    70081 gatggacgtt ttgttcaaaa aatccgagaa tcattcgtgt cgtaagaaaa aaaagaatcg
    70141 ggtaagagga ataattttaa gaggaataat tttttttatc gggcgtgttc gctcattttg
    70201 acgactttat catattatca gattttatca tactaatttc tactctacct tcccggagtt
    70261 cattctccag agaattccat ttcaaagagt ttggcggatt cctcccaatc cccttatttt
    70321 atgatctcgt tggaaatcat ataaagacaa ttcctatttg atatagctat ttgtgcaagg
    70381 attttacgat taagaagcaa ctgcccctta tacagattgt gtattaatct actataaata
    70441 taggatgccc ccgccccgcg aattactgca tttattcgag tgatccacaa acgacgaaaa
    70501 tccctttttt tcctatctct atcacgatgc gccgaaacca aagctcttat tttctgttga
    70561 ataattgttc gagtaagtct tgaatgagct ccgcgaaaac ttgatgcaaa taaacgcatt
    70621 tttgttctac gtctccgagc tatatatcct cgtctaattc tggtcattga gtaaatgaaa
    70681 ctttaatgaa taactaattg atttcctttc tttcagttat tcttttcccc cttcctagtc
    70741 tattaataac aaaacggatt cttccaattt ataaaataaa aattccaatg gcttttgcta
    70801 ctataacctt ccctaccacg cttttttcct tttttctagg cattggaaaa ataaaaatag
    70861 aaatagctaa agaaattgtg ggttccatcg tctctatggt tacttcttaa acggtgaggt
    70921 cttctctata caccggagcc ctttccttca ttttattggt aacttgtaca gttaccactc
    70981 tttggctcta cccatgaatt ttccagtaat ttgtctttca taatgagata taccttatac
    71041 agtaacggta tttaattatg aagattgggt gggtagctga ccttgtgagt ccgttcttct
    71101 aaacataata tttctacttt tttaaatagg atttcccccg cttaatgggt aactatttgt
    71161 taccaatggg gaattctttc tcatcttaaa ttgaaaattc aggtgattta atttgcacca
    71221 attgaaacca taaatttcat acacaataga aagatatgat agatccatct tttttagata
    71281 gtgaatggag ttcttccatt ctatccgatt caccggtact gatcattgat actggaaaaa
    71341 ttgttttttc ttttgttttg tctcagccca cgatttaaac gagtcgcaca tacaccctcg
    71401 tacatgttcc tcgacgctga gggcatcccc caagagcggg ggatttcgtg acgtttctga
    71461 ttggctgtct tgggtttcta ataagttgtt taatagttgg catgctgaat tatacattat
    71521 gggctggttt agattgatcc taaccggatg attatgagtt tattcgattt caatatatta
    71581 atagaatatt aaacctttaa ttaagtaatt aagaagtaag aagataaaat cttaaatcat
    71641 atatttgcac gaaatcactg ctatttttta tccaaccgct acaaaatcaa caattccatg
    71701 agcttgggct tctgttgctg acataaaagt atccctttcc atgtcttcgg atacagccca
    71761 taagggcttg cctgttcttt gtacataaac ccttgtaagg atttcgcgca gtttcagtag
    71821 ttcttccgct tccaggataa gttcggacgt ttgtgcctca taaaaaccgg cagcaggttg
    71881 atggatcatt accctgatca tataatataa cacaatcaaa ggttcctgta tctcgcacga
    71941 ggaggcaagg cgaagagata aagaataaaa taagaaaaag atagaaaacc gtacgggcat
    72001 ttttttcaca ttgcatacgg ctccacaatg gaattttttt tacctttcat cgaagaaaga
    72061 gaaaatgtgg gatccattat acccagatcg gtaaatgatc caattaccac ccttcttttt
    72121 ttttttcgga ggagttcaaa aatactatga tggccccgtt gctttaatat atttattttg
    72181 tctgtgattc agcaatccca aagtttcttt tttttttatt tgcgtactct ttcataacat
    72241 aaatgttgtt aataacctgc cggtgtgaaa aaagtttgtg acgctgaaat cgacctacga
    72301 taggtaagat aaaataggaa atacccttcc tttatctcat actactcttt cgatacataa
    72361 tctaatattt tgaaaaacaa taaaaaattt gcatatcaaa ttcgaagtgc catgctaata
    72421 ttacttaata ttaataattc atatggcgaa ggcatagtct tcttttttct cttaaataaa
    72481 aaacccattg gcgccaagcg tgagggaatg ctagacgttt ggtaattgct cctccgacca
    72541 ggataaaaga ccccattgag gcggccaatc ccatgcatat tgtctgtata tctggtcgca
    72601 caaattgcat agtatcataa atggctattc caggtattac ccatccgccg ggagagttta
    72661 taagcaaata cagatccttg gtatcactct ccgaactgag atatacaaaa agaccaataa
    72721 gttgattcga aacattgcta tcaatcgctt ggcctaaaaa aattaatctt tctcgataaa
    72781 gtcggttgat tcggataaaa ttgtatccct taggagccgt acgggcacct tttgatgcat
    72841 acggttcaac aaaactaaaa cttgcgaaaa aaaaatcaat gtgtagcttc cagccctctt
    72901 tcttttttta tagcggactc cttctaatga aggaaggggc ttctctttca tttttgaaga
    72961 acgatgcgtt tggccggttt tcctataata tataatatta gaatataaaa aacagtttta
    73021 tcgcactaac ttttcattga tgtatttttt catcgagatc caatccaaaa atcacgatgc
    73081 cattttcttg ttcctgaatg ggcttcttcc atttttttag gtttctgctc tactccgagt
    73141 aaggatctgc ccgattttga tttgcacata taggacaaat gaccccaata ccacgtcttt
    73201 gttttttttt ttcatttttt ctcaattttg caattcattt cttttatgtc ttccgccaaa
    73261 tattcgacgt atccattata tttattattc gattgattaa ctgtttggga tcagcgctat
    73321 ttaataattt ctttctaaat aggattgttt atgatatcta taagtcctaa taatagatat
    73381 attaccaatt gggtttttct aaacggagcc tggatactta attttattgg tccagccaag
    73441 tcgaccataa attatttgaa ttgctaatat taatctggat acctcttcac aaaacggatc
    73501 taattccatt tcattgcact tcacgttaca aatttttgat gattcaatcg ctttttttgg
    73561 gggcgaaaga gaggatatct cgatcggggg agagaatggg gaaatcccat atgacccaat
    73621 atatctgaca gggcgcacta tatgtcaatc caagttggat ttcgctctcc gggagttcga
    73681 aaaggaactt ttggaacacc aataggcata aactgaaaga aaaaagaatt aagtactcta
    73741 tttcactttg atgtggaaac gtaataatgg ttttattatt ttaataatat tagctttatc
    73801 gtcatatttt ctacatagat agaataagtt cataaaataa aggaaaacaa agaaaatttt
    73861 tacgaatagg tactttgaat gatgactaaa tatggatgca tgcgctcttc gaaaagggaa
    73921 taaaccccca ttgcgtattg gtacttatcg agtatagaat agatctgctt ctcttttttc
    73981 ctatgaacca aattgttcca tttttactaa aagaatagaa caaatagtaa ccctttttcc
    74041 gagataatcc actgaaaaaa aaaagggggg tccatagcat agttttttca atgcaataaa
    74101 gttacatagt gtctattttt tgttgataaa ggggtattac catgggtttg ccttggtatc
    74161 gtgttcatac tgtcgtattg aatgatcccg gtcgtttgct ttctgttcat ataatgcata
    74221 cagctctggt tgctggttgg gccggttcaa tggctctata tgaattagca gtttttgatc
    74281 cctccgaccc tgttctcgat ccaatgtgga gacaaggtat gttcgttata cccttcatga
    74341 ctcgtttagg aataaccaat tcatggggcg gttggagtat tacaggaggg acgataacga
    74401 atccgggggt ttggagttac gaaggtgtag ccggggcgca tattgtgttc tctggcttgt
    74461 gcttcttggc agctatctgg cattgggtgt attgggatct agaaatattt ggtgatgaac
    74521 gcacaggaaa accttctttg gatttgccta agatctttgg aattcattta tttctctcag
    74581 gagtggcttg ctttggcttt ggcgcatttc atgtaacagg attgtatggt cctggaatat
    74641 gggtgtccga cccatatgga ctaactggaa aggtacaatc tgtaaatccc gcgtggggtg
    74701 tggaaggttt tgatcccttt gttccaggag gaatagcctc tcatcatatt gcagcaggga
    74761 cattgggcat attagcaggc ttattccatc ttagtgtccg cccgccccaa cgtctatata
    74821 aaggattacg tatgggcaat attgaaaccg ttctttccag cagtatcgct gctgtctttt
    74881 ttgcagcttt tgttgttgct ggaactatgt ggtatggttc agcaactact cctatcgaat
    74941 tatttggtcc cacccgttat caatgggatc agggatactt tcagcaagaa atatatcgaa
    75001 gagttagcgc tggactagcc gaaaatcaaa gtttatcaga ggcttggtct aaaattcctg
    75061 aaaaattaac tttttatgat tacatcggaa ataatccagc gaaaggggga ttattcagag
    75121 cgggttcaat ggataacgga gatggaatag ctgtcgggtg gttaggacat cctgtcttta
    75181 gagataaaga agggcgtgaa ctttttgtac gtcgcatgcc tacttttttt gaaacatttc
    75241 cagttgtttt ggtagacgga gatggaattg ttagagccga tgttcccttt agaagggcag
    75301 aatcgaagta tagtgtcgaa caagtaggcg taaccgttga gttctatggt ggcgaactga
    75361 acggagtgag ttatagtgat cctgcgactg tgaaaaaata tgctagacgt gcccaattgg
    75421 gtgaaatttt tgaattagat cgtgctactt tgaaatccga tggtgttttt cgtagcagtc
    75481 caagaggttg gtttactttt ggacatgctt cctttgctct gctcttcttc ttcgggcaca
    75541 tttggcatgg tgctagaacc ttattcagag atgtttttgc tggtattgac ccagatttgg
    75601 atgctcaagt ggaatttgga gcattccaaa aacttggaga tccaactaca agaagacaag
    75661 tagtctgatg cagcattgct ctgttatttt tcgcttctca cttctatttt ctctttgtga
    75721 ttttacatag gatactgaaa aagtctggat ttaaatctcc gccctttcgc cttttctttg
    75781 attttttttt ctttaatcgg ggagatgatc cccaataaac aggtatggaa gctataattg
    75841 taaaccgcga tcacatttat ggaagcattg gtttatacat tcctcttagt ctcgactcta
    75901 gggatcattt ttttcgctat cttttttcgc gaaccgccta aagttccaac taaaaaatga
    75961 aatgattttt cattatctga attgaagtaa tgagcctccc aacatttgga ggctcattac
    76021 ttcaactagt ccccgtgctc ttcgaacggg tctcttagtt gttgagaggg ttgcccaaaa
    76081 gcagtatata aggcataccc agtaaaactt acaagtaatc cagatataga gatggcgact
    76141 agggttgctg tttccattat tatataattt caagaccaca atggatctat gataagattg
    76201 tttatttaca acggaatggt atacaaagtc aacagatctc aatgaataca aaataggatt
    76261 tatggctaca caaactgttg agggtagttc tagatctggt ccaagacgga cgtctgtagg
    76321 ggctttattg aaaccattga attcggaata tggtaaagta gctcctggat ggggaactac
    76381 tcctttgatg ggtgtcgcaa tggctctatt tgcggtattc ctatctatta ttttggagat
    76441 ttataattct tccgttttac tggacggaat ttcactgaat tagatttaat tagatttata
    76501 agaaccctag cttttaaata aaaatacaaa aaacgatgca tttaggcctc ggctttttat
    76561 tttagcttat tcttttttgg tagttcgacc gcgaaatttt tgtgtttctg tatttccgga
    76621 atatgagtgt gtgacttgtt ataattgatc ctattgagag tacagaaagt gggtctgtcg
    76681 tcttgataga gatggtttta ccccgtcgga tattcattct agtatctgga gcacggaata
    76741 tatgaaatat atcacgaagt atttgaacta tgattcatac ttaatattca gacctcgtgg
    76801 ccggattcct caaatttttc aaaagaaaaa agttttcaat tgaaagagtt ttcttctttc
    76861 aaattcccgt ttctgctttg attttgctca aagaacaaac ttttctttct agttttagtc
    76921 attatatcga ttctactcgt tgaataaatc atgatccaat ggttcttact cagggaatcc
    76981 ttgacttagc ttgaaggttt tattgaatca tcgtggttct agtattaatt taaggtttca
    77041 attgattcct agggtcttaa caagaaaatt cctatcaata ataaagaaaa caaaagtaaa
    77101 gctacattcc atacaaatta aaataacaga tgaaagaaaa aaatagggaa atagaagatt
    77161 caagaggcct ggaacgatca acagaaagac aagtgagcct acttgatttt ttgacattct
    77221 aattataaca aaaaaaaaga gctttcttac ttttactctt tcgtattttt agcgaaaatg
    77281 gaatcaaaag attaagaagt ttccaatttt ctattccata cctcttttaa cctgtttttt
    77341 tgtttgagct gtacgagatg aaattctcat atacggttct cagaggggga gtccccctgg
    77401 tttacctatc tcaataaagt ctacgattgg ttcgaagagc gtctcgagat tcaggcgatt
    77461 gcagatgata taactagtaa atacgttcct cctcatgtca acatatttta ttgtctagga
    77521 ggaattacgc ttacttgttt tttagtacaa gtcgctacag ggtttgctat gactttttac
    77581 taccgtccga ccgttacgga ggcttttgct tctgttcaat acataatgac ggaagcgaac
    77641 tttggttggt taatccgatc agttcatcga tggtcagcaa gtatgatggt cctaatgata
    77701 atcctgcacg tatttcgtgt gtatctcact ggtggtttta aaaaacctcg cgaattgact
    77761 tgggttacag gtgtggttct ggctgtattg accgcatcct ttggtgtaac aggttattct
    77821 ttaccctggg accaaattgg gtattgggca gtaaaaatag taacaggcgt accggaagcg
    77881 attccggtaa taggatcgcc tttggtagag ttattacgtg gaagtgctag tgtgggacag
    77941 tccactttga cgcgttttta tagtttacac acgtttgtat tacctcttct tactgccgta
    78001 tttatgttaa tgcatttcct aatgatacgt aagcagggta tttctggtcc tttataaaga
    78061 atatagagag atttgtaatc aatcattttt tttattactt gggggaggaa caataatatt
    78121 tcattgctac aaatatggat tattgacaaa gaataagaca tgtgttttga aatttcccct
    78181 caactccaca atattgtatt atttatttga catgaatgaa tagttgaagg gaattctccg
    78241 aagagaaaat ggattatggg agtgtgtgac ttgaactatt gattgggccg tgcagaagta
    78301 tgcctttaat ctgctacatt gaaattcaca aaaaaatgtg tctttattcc aaccgccgcc
    78361 ctatagagag gataggctgg gttcgcttga agagagtctt ttctatgatc agaccgaagc
    78421 atgccgtgca tgaataggct ccgtaaaatc cagtagaagt aaaatccagt agaataagtg
    78481 atgtggcata atcccgattt tttttagtta ttttacttac ttaatagtat ggaaatgcat
    78541 tcatttcttc tgcatcgatc cgttttatga tcctatcgga gtgaaacaaa ggatctaaag
    78601 aagagcagcg gctagactat attagtaaca agcaaatcct ttgtacgcaa aaaaaaatat
    78661 cactcgatcc attgggataa gggtgaatcg caagggctga gacaacccag aaagctcttg
    78721 attatgatca atattgtaag cctacttggg tatggagcat ttacctgtaa gaacttaatt
    78781 ctttgcaatg gatagttgca acttcgtaaa atggaatcca gaaatagaat tattcatata
    78841 tgtgtggata tggctaaata tagcttttct aaaatatata tatatatatt tttttatatg
    78901 tatccgttta gttcggtgga ttcttgctcg agccggatga tgaaaaatta tcatgtccgg
    78961 ttctttgggg ggatggatct ataagaattc acctatccca ataacaaaaa aacctgactt
    79021 gaatgatcct gtattaagag ctaagttggc taaaggtatg ggtcataatt attacggaga
    79081 acccgcatgg cccaacgatc ttttatatat ttttccagta gtaattctcg gtactattgc
    79141 atgtaatgta ggcttagcgg ttctagaacc atcaatgatt ggtgaacccg cggatccgtt
    79201 tgcaacccct ttggaaatat tacccgaatg gtatttcttt cccgtatttc aaatacttcg
    79261 tacagtaccc aacaaacttt tgggtgttct tttaatggtt tcagtacccg cgggattatt
    79321 aacagtacct tttttagaaa atgttaataa attccaaaat ccatttcgcc gcccagtagc
    79381 gacaaccgtc tttttgattg gtaccgcggc ggccttgttc ttgggtattg gagcaacatt
    79441 acctattgat aaatccctaa ctttaggtct tttttaactt gattccattg taaaatatca
    79501 taatgtgcgt atctagggag tagtcgcttc agagtcaaag tgaattctcc ctagatacct
    79561 ctattcaatt caattccggt ccgaatggat agattgtgct aaaggtgcaa accctttttt
    79621 ttgattttta agaaaaaaat gaactaaatt caattcaatt gatttaaaat tgatttgatt
    79681 ttgcttttag gtaaatcaac tgttaagtgc ttttctattt cttttctaaa atgcccaata
    79741 tccgttttac atcttctatg cgaaaatgct caattttcat aaggtcttct tgactgttat
    79801 tcaaaaggtc gaataatgta tgtatattgg actttttgag acaattatag atcctgggag
    79861 acaattctga ttggtcaata aaaatggatt tccatgctat ttcttttttc tttttcttta
    79921 gtttagcaac cctatcgtga aaagtcaaat agggtaaaga aaccttgtat tgattgttct
    79981 ctaaatgtaa gttttcttct gccgactgga gaaagggaat aaataaatca atcaaattcc
    80041 gggaggcttc atgaagtgct tctttaggag ttaaacctcc atttgtccat atttctagaa
    80101 aaaggatctc ttgtttttca tttccatttc cataagaatg aatactatga ttcgcgtttc
    80161 gaacaggcat gaatatagca tctataggat aacttccgtc ttgaaagtta tttggtgttt
    80221 ttatattata tcctcgattc ctttcaatct gtaatccaat acaaaaatca gttggttccg
    80281 ttaggttagc tatatgctgc gtattatcaa cgatttccac agaaggtggt aagaggatgt
    80341 cttgagcagt tacatatcca ggacctttga cacaaataag cgcgtcacga gttccatata
    80401 gattacttct caatacaatt tctttcaaat tcattaaaat ttcatgtacc gattcttgaa
    80461 tacctactat ggtagaatat tcatgcggga ttttctcaga ttttgcgcgt gtaatacatg
    80521 ttccttcgat ttctccaagc aaagctcttc gcatcgcaat gcctattgtg tcggcttgac
    80581 ctttcataag tggagacaga ataaagcgtc cataataaag acgcttactg tctgctcttg
    80641 attcaacaca tttccactgt agtgtccgag tagatacttt taatttctct cgaaccatag
    80701 taatattatt tgtcagattt ttgagtcatt tatttctctt gaaatctctt caatgtttat
    80761 ttctacactc gccttttttt agggggtctg cagccattat gtggcatagg ggttacatcc
    80821 cttacgaaac ttaaaagtat accacttcga cgaatagcgc gtaatgctgc atctcttccg
    80881 agacccggac cttttatcat gacttctgct cgttgcatac cttgatctgt tactgctcga
    80941 atagcatttc ctgctgcggt ttgagcagca aaaggtgtcc ctcttcttgt acccctgaat
    81001 ccacaagtac cggcggagga ccaagaaata acccgacccc gtacatctgt aactgtcaca
    81061 atggtgttgt tgaaacttgc ttgaacatga ataacgccct ttggtattcg ccgtgcactt
    81121 ttacgtgaac ccacacgtcc agtcctacgt gaaccgcttc ttggtataga ttttgccata
    81181 ttttatcatt tccgaaatat aagtcagaga tatatggata tatccatttc atgtcaaaac
    81241 agatctttta ttttgatttg ttcatcggtt cctttagaga gtcccttttc gaaagattat
    81301 ccttgtcttt gtttatgtct cgggttggaa caaattacta taatgcgtcc ccttctacgg
    81361 atcagtcggc atttttcaca aattttacga acggaggctc ttattttcat aattgttatt
    81421 ccttaactga atttcgaatc tactttactg attggaagaa aataagtttc ttgaaatttt
    81481 tgaaccgtga attagatcct catgaaagga atcttgaaaa accaccgaac cattcgaatc
    81541 tttgttgtgg ggtctataaa ttctgcgccc cccccccccg tttgaatcat aacgacttac
    81601 ttaaactttg attctatctc ctggtagtat atgtataaaa gagtgtcgga tcctttctga
    81661 aacagaactt agaatctgac ttcattattt aaacgaaccc cgaacatacc attgtgaagt
    81721 gattcagtaa ttaaaccctc atgaatccat ttttcttctt ttattccaga caaaccctcc
    81781 ttgaagtatg aacttatgta ggaaggcgtg atattagaca acttggcttt tttattcgtt
    81841 tttttcacaa acaggaagtt acagatacaa ttcggatagc agaaaattta ccatatatag
    81901 cacaaaattt ctccgccgat tccttctatc cgagctgcac ggtctgtcat tataccccga
    81961 gaagtagaga gaattacaat ccccatcccg tctaaaattc taggaattcg ttgatagtta
    82021 gaatagattc ggagaccagg tcgacttatt cgttttaaat ttaaaagagt tctatatggt
    82081 cctttcctat tccttctatg tcgtagggtt aaaaccaaaa aatatttgtt attttctaca
    82141 agtttcctta cgttttcgag aaaaccctct tgtaaaagta ttttaacaat gttttgggtc
    82201 atgttagtag atgctattcg aaccgttccc tttcgatcca tgtcagcatt tcgtatagaa
    82261 gttattatgt cagcaatagt gtccttaccc atgataaact aaaattattg ttgcttccga
    82321 atttggatat aatcagcatg ttcttttttt ataaaaatta ttaaagaaaa ttcttaaaag
    82381 tatatgcgtg agacataatc tactaattta tctattttat ttaaatacta tcactatctc
    82441 acggtctcat attataatac ctcaggtgct aatgaaacta ttttagtaaa atttaactgt
    82501 ctcaattccc gggcgatcgc gccaaaaacg cgggttcctt ttggatttcc ttcttgatca
    82561 atgacaactg cagcattgtc atcatatcgt attattatac cgttatcgcg tttgagttct
    82621 ttacaagtac gtacaattac agctctgatc acttctgatc tttctagagg cgtatttggt
    82681 actgcttctt ttatcacagc aacaataaca tcaccaatat gagcatatcg gcgattacta
    82741 gctcctatta ttcgaataca catcaattct cgtgccccgc tattgtctgc tacattcaaa
    82801 tgggtttgag gttgaatcat atcatttttt tttatccgtt tttttaatgt aaaataaagc
    82861 aaaggacgaa gtaaaaaaaa aaaaaaagaa agaaaaccct gcaattgttt ttttatacac
    82921 aagacttctt tcctttggtt ctacatttct atccagaaat aatgaattga gttcttatag
    82981 gcattttgga cgccgctatt gaaatagcct ttcgagctat attttcggct actccaccca
    83041 tttcataaag tattctaccc ggtttaacaa cagctaccca atattctggg gatcctttcc
    83101 ctgaacccat acgggtttcc gtgggtctta ctgtaactgg tttgtctgga aatatacgta
    83161 cccatatttt tccgccacgg cgtacatttc gtgtcattgc tcggcgccct gcttcgattt
    83221 gtctagctgt aatccaagcg ggttcaagtg cttgaagagc atatctaccg aaacaaatat
    83281 gattacctcg ataagatatt cctttcattc ttcctctatg ttgtttacgg aatcttgttc
    83341 tttttgggtt atagttgacg gttctttttc aattccatct ctactacaga actggacatg
    83401 agagtttctt ctcatccagc tcctcgcgaa tgaaacgact aaaacagatt ttatgaagat
    83461 atacatgtgt ttaatgaata atatgctgaa tcataggatt ctttgaaatt gcatctaatt
    83521 aatcaattcg ttaatctatt cgaaatttgt ctagcgtgtt tagatattat ttaattaaac
    83581 atgtattcta tttctagata atgtcaatgt ctttttttat aacgttatcg ttataaaaac
    83641 atctttcttt tgtttttcct tttatcatat gggatcgaca aaaatgtatc aatctaataa
    83701 aaaaaaactt tcgcgggcga atatttactc tttccatatc tattttagtt atagggttcg
    83761 ttcatgacct ctcaaaataa aagaataaaa gaggaggtcc ctggtttgtt ccgccatccc
    83821 acccaatgaa tcattaagat tcattttcaa tagaatcttc tgcattcacg ggttatatcg
    83881 ttcccattgc ttctcgatta atggttaggt ctgaattttc cggcggagtc cttttttctt
    83941 aagtcaattt tctcagtctt tattggctcg aggctcttga tttttttgtt ctataagcgg
    84001 attcatctaa ttatgcatga atcattattg aatttatgct ttattacact gcgttttatg
    84061 agatgactca tcgaccttac atattggaat catatatcat tgatatttcc gttctctctt
    84121 tctctcatcc ttccacttat ccgcatactt tttttctatt ttgctttccg acttagaact
    84181 tcacaactca taatccgatt ggtttttttt atctttatct ttatgcaaaa aaagatttca
    84241 gttgctacaa cgatatgtcc aatatattat atctttatct tgactggttc tttggatcca
    84301 gataatgcga agcaatgagt tggttattag tgctatagtt attagttcat actctgggcc
    84361 ctggtccgtt ttttgaatcc tagccctaaa aaaaccaacg agtcacacac taagcatagc
    84421 aattatataa aatgatcaat cgaattttta ttgaaccctc tagaattgca gaattgctct
    84481 tttttttttg ttttgcttga acataaaaag aataaaaggg tttttctttt tttgtccatt
    84541 acttggtata atgtaaaaac acgtaaagtc ttattattct tcgtctacaa atatccaaat
    84601 tttgattcct aataccccgt atatagttcg aactgtatag gaacaataat caattttagc
    84661 tccaatggtt tgtagaggaa ccctaccttc tctgatccat tcgacgcgtg caatttcttt
    84721 tccgtcgata cgtcccgcaa tttgtacttg aattcctttt gtattcgcca gctcggttaa
    84781 ttcaatagct tttttcattg ctttgcgaaa agaaactcta ttctttaatt ggccagctat
    84841 aaattctgca agaatattag ggtgtccata aggatttgca attcgtgtaa tagcaatgtt
    84901 tagttttcgg ttcgcacaat gaagttcttt ttgtacattc atctgcaatt cttcgactct
    84961 ccgcggtcta ttttctatta agaattttgg gaatcctata taaattatga cttgaattag
    85021 atcgattctt ttttgaatct ctatccgtgc aattccctca acgccaacac cggaggatat
    85081 tctcatattt ttttgtacat aattcttaat acagtttcgt attttttgat cttcttgtag
    85141 accttccgaa taattttttg gctgtgcaaa ccaaagagaa tgatgacttt gtgttgtacc
    85201 aagtcggaac ccaagcggat ttattttttg tcccataacc ccccactact atatgtatca
    85261 tgacatgtca gatttttgtt ctttttttta gttatcaatc cagatttttt tgagtacacc
    85321 atatattctt caaattcttt atataaggat atatctttca aaacaatagt tatatgacaa
    85381 gtcggtcttt ttatcagata actgcgccct cgagctcgag gttttaatct tttcacagca
    85441 gtaccctcgt ttacttcggc tttactaatg actaaatttg cttcgttcaa actcatattg
    85501 tgactagcat ttgctgctgc agaataaacc aatttaaaaa tgggataaca cgctcgataa
    85561 ggcatcagtt ctagtatcat aaggctttcc tcgtaagaac gcctacgaat ctgatcgatt
    85621 ccccttcggt ctttgtgagc agacatacat atatgttgac ctaaagcgta tacttctgta
    85681 gataggttct tctttctctt ctttatcata aggttcacct cttaccaatg aatctatatt
    85741 cactttatta acgacgggat ctattatcat tttttgcatg tccacggaaa tttatagtcg
    85801 gcgcaaattc ccccaattta tgtcctacca tacgatctgt tatataaata ggcaaatgtt
    85861 cctttccatt atgtatagcg atagtatggc caaccattgt gggtataatg gtagatgccc
    85921 gggaccaggt tattattatt tctttttccg cttttgtatt aagtttctcg atttttctta
    85981 ataaatgatt cgctacaaaa gggttttttt ttagtgaacg tgtcacagtg aattaactcc
    86041 tatttttttc ttttgtaaat tgtaaaaata atttggattt tctctcctat ttactacggc
    86101 ggcgaagaat caaattatca ctatatttat tcctttttct acttcttctt ccaagtgcag
    86161 gataacccca aggggttgcg ggtctttttc taccaattgg agcccttcct tcaccacccc
    86221 catgggggtg gtctacaggg ttcataacta ctcctcttac tacaggacgc ttacctagcc
    86281 aacatttcga tccggctcta cccaaacttt tctggttcac cccaacattc cctacttgtc
    86341 cgactgttgc tgagcagttt ttggatatca aacggacctc cccagagggt aattttaatg
    86401 cggccgattt accctctttt gcaatcagtt tcgctacagc acccgcagct ctagctaatt
    86461 gtccaccctt tccaagtgtg atttctatgt tatgtatggc tgtgcctaag ggcatatcgg
    86521 ttgaagtaga ttcgtctttt tgatcaatca aaaccccttc ccaaactgta caagcttctt
    86581 ccaaagcata cggctttctg gatgtagatg atgatatcta tacagatgga tcttatatat
    86641 atcatataat gaagtaccac atgagtggat atatagaatc caaatctgcc gaatcactca
    86701 tgttctgatc ttctacatcc taggtcttcc tgttccgtca tctggcttat gttcttcatg
    86761 tagcattcag accgaatgac tctatgaaat tacgtcgata cttccacata ttatgggtaa
    86821 cgtaggagac gtctctattt ttcccccggg aaatctttag aattaccact gcttagcttt
    86881 caattcgcct ctgaccatca aatcaaatgt gaataacccg tcttcctctc tttgaaacaa
    86941 ggggcgcttc tggttctgtc ggcgcttgaa acaattttgt cttctccata ttactatatc
    87001 tctagagtca ataattttat atgaggaact actgaactca atcacttgct gccgttactc
    87061 ttcagttttc tgttgaggtc tatcctgtag aggtactcga attggatcag tgatcgattt
    87121 ctaggtttcg tcgtaaacct aattggttac ttccaattac gtaaatcaat agttcaaacc
    87181 gcactcaaag gtagggcatt tcccattttt ataggaactt ctgtaccaga aacaatggta
    87241 tctccaatta tagcccctct gggatgtaaa atatatctct tctcaccatc cccatagtgt
    87301 atgagacaaa tgtatgcatt tcgattaggg tcgtattcta tggttacgat tctaccatat
    87361 atgtcttttt cattccgtct aaaatcgatt ttacggtata gacgcttatg acctccccct
    87421 ctatgccctg cggtaatgat tcctctggca ttacgacctt taccacaacg atgctgtcca
    87481 tagatcaaat tatttcgtgg attggatttc acttgactgt ctacggctcc attgcgtgtg
    87541 ctcggggtag aagttttgta taaatgtatc gccatgctct taagtatttt gatttaagtt
    87601 cttttctttc taagaggtgg aatagaataa cccggttgaa gcgtaatgat catacgtctg
    87661 taatgcattg tatgtcccat aatgggtccc attcttctac cctttcgggg gagttgatga
    87721 ctattcatag ctattacctt gacaccaaag aagagttcga cccaatgctt tatttctgtc
    87781 ctagttgatc ctgattcgac attagaagta tattgatttt tccccaataa ccgaatactt
    87841 ttgtctgtaa atactgcata tttgattcca tccataaatc tattttcttc cctatgagtt
    87901 cgagtctcaa taagaatgct agttcttact gttcatatgt tatgatatga atataccaca
    87961 ccaattcgtt atgtatagat gatgagattc cattgataca gagccaattc caatagactt
    88021 attggagggt cccattggcg tgcatccagt aggaattgaa cctacgaatt cgccaattat
    88081 gagttgggcg ctttaaccat tcagccatgg atgcttagtg gggatcctcg tacatggtga
    88141 ataaccaaat tccaattgaa atgaaatctt taggataaat caatgcaatt taggaggaat
    88201 caatgaaagg acatcaattc aaatcctgga ttttcgaatt gagagagata ttgagagagg
    88261 tcaagaattc tcactatttc ttagattcat ggacccaatt caattcagtg ggatctttca
    88321 ttcacatttt tttccaccaa gaacgtttta taaaactctt ggacccacga attttgagta
    88381 tcctactttc acgcaattca cagggttcaa caagcaatcg atatttcacg atcaagggtg
    88441 tagtactatt tgtagtagcg atccttatat atcgtattaa caatcgaaat atggtcgcaa
    88501 gaaaaaatct ctatttgacg gggcttcttc ctatacctat gaattccatt ggacccagaa
    88561 atgatacatt ggaagaatct tttgggtctt ccaatatcaa taggttgatt gtttcgctcc
    88621 tggatcttcc aaaaggaaaa aagatctcag agagcttttt cctggatccg aaagagagta
    88681 cttgggttct cccaataact aaaaagtgta tcatgcctga atctaactgg ggttcgcggt
    88741 ggtggaggaa ctggctcgga aaaaagaggg attctggttg taagatatct aatgaaaccg
    88801 tcgctggaat tgagatctca ttcaaagaga aagatatcaa atatctggag tttccttttg
    88861 tatattatat ggatgatccg atccgcaagg accatggttg ggaattgttt gatcgtcttt
    88921 ctccgagtaa gaggcgaaac agaatcaact tgaattcggg acagctattc gaaatcttag
    88981 tgaaagactc gatttgttat ctcatgtttg cttttcgtga aaaaatacca attgaagtgg
    89041 agggtttctt caaacaacaa ggagctgggt cagctattca atcaaatgat attgagcgtt
    89101 ttgcccatct cttctcgaga aacaagtggg ctatttcttt gcaaaattgt gctcaatttc
    89161 atatgtggca attccgccaa gatctcttcg ttagttgggg gaagaatccg cacgaatcgg
    89221 attttttgag gaagatatcg agagagaatt ggatttgctt agacaatgtg tggttggtaa
    89281 acaaggatcg attttttagc aaggtacgga atgtatcgtc aaatattcaa tatgattcca
    89341 caagatctag tttcgttcaa gtaacggatt ctagccaatt gaaaggatct tctgatcaat
    89401 ccagagatca tttcgattca tttagtaatg aggattcgga atatcacaca ttgatcaatc
    89461 aaagagagat tcaacaacta aaagaaagat cgattctttg ggatccttcc tttcttcaaa
    89521 cggaacgaac agagatagaa tcagaccgat tccctaaatg cctttctgga tattcctcaa
    89581 tgtcccggct attcacggaa cgtgaaaggc agatgaataa gcatctgctt ccggaagaaa
    89641 tcgaagaatt tcttgggaat cctacaagat ccattcgttc ttttttctct gacagatggt
    89701 cagaacttca tctgggttcg aatcctactg agaggtccac tagagatcag aaattgttga
    89761 agaaagaaca agatgtttct tttgtccctt ccaggcgatc ggaaaataaa gaaatagtta
    89821 atatattcaa gataattacg tatttacaaa ataccgtctc aattcatcct atttcatcag
    89881 atccgggatg tgatatggtt ccgaaggatg aactggatat ggaaagttcc aataagattt
    89941 cattcttaaa caaaaatcat ttatttcatc tattccatga ccggaacagg ggggaataca
    90001 cgttacacca cgattttgaa tcagaagaga gatttcaaga aatggcagat ctattcactc
    90061 tatcaataac cgagccggat ctggtgtatc ataagggatt ttccttttct attgattcct
    90121 acggattgga tcaaaaacga ttcttgaatg aggtattcaa ctccagggat gaatcgaaaa
    90181 agaaatcttt attggttcta cctcctattt tttatgaaga gaatgaatct ttttatcgaa
    90241 ggatcagaaa aaaatgggtc cggatctcct gcgggaatga tttggaagat ccaaaaccaa
    90301 aaatagtggt atttgctagc aacaacataa tggaggcagt caatcaatat agattgatcc
    90361 gaaatcggat tcaaatccaa tatagcacct atgggtacat aagaaatgta ttgaatcgat
    90421 tctttttaat gaatagatcc gatcgcaact tcgaatatgg aattcaaagg gatcaaatag
    90481 gaaatgatac tctgaatcat agaactataa tgaaatatac gatcaaccaa catttatcga
    90541 atttgaaaaa gagtcagaag aaatggttcg atcctcttat tttgatttct cgaaccgaga
    90601 gattcatgaa tcgggatcct aatgcatata gatacaaatg gtccaatggg agcaagaatt
    90661 tccaggagca tttggaacat tccgtttctg agcagaagag ccattttcaa gtagtgttcg
    90721 atcgattacg tattaatcaa tattcgattg attggtctga ggttatcgac aaaaaagatt
    90781 tgtctaagtc acttcgtttc tttttgtcca agttccttct ctttttgtcc aagttgcttt
    90841 tctttttgtc taactcactt ccttttttct ttgtgagttt cgggaatatc cccattcata
    90901 ggtctgagat ccacatctat gaattgaaag gtccgaatga tcaactctgc aatcagttgt
    90961 tagaatcaat aggtcttcaa atcgttcatt tgaaaaaatt gaaacccttc ttattggatg
    91021 atcataatac ttcccaaaaa tcgaaattct tgatcaatgg agggataata tcaccatttt
    91081 tgttcaataa gataccaaag tggatgattg actcattcca tactagaaat aatcgcagga
    91141 aatcttttga taacacggat ttctatttct caatgatatc cgacgatcaa gacaattggc
    91201 tgaatcctgt gaaaccattt catagaagtt cattgatatc ttctttttat aaagcaaatc
    91261 gacttcgatt cttgaataat ccacaacgct tccgcttcta ttgtaacaaa agattcccct
    91321 tttatgtgga aaaggcccgt atcaaaaatt atgattttac gtatggacaa ttcctccata
    91381 tcttgttcat tcgcaacaaa atattttctt tgtgcggcgg taaaaaaaaa catgcttttt
    91441 tggagagaga tactatttca ccaatcgagt cacaggtatc taacatattc atacctaacg
    91501 attttccaca aagtggtgac gaaaggtata acttgtacaa atctttccat tttccaattc
    91561 gatccgatct attagttcgt agagctattt actcgatcgc agccatttct ggaacacctc
    91621 taacagaggg acaaatagtc aattttgaaa gaacttattg tcaacctctt tcagatatga
    91681 atctatctga ttcagaagag aagaacttgc ctcagtatct caatttcaat tcaaacatgg
    91741 gtttgattca cactccatgt tctgagaaat atttaccatc cgaaaagagg aaaaaacgga
    91801 gtctttgtct aaagaaatgc gttgagaaag ggcagatgta tagaaccttt caacgagaca
    91861 gtgctttttc aactctctca aaatggaatc gattccaaac atatatgcca tggttcctta
    91921 cttcgacagg gtacaaatat ctaaatttga tatttttaga tactttttca gacctattgc
    91981 cggtactaag tagcagtcaa aaatttgtat ccatttttca tgatattatg catggatcag
    92041 atatatcatg gcgaattctt cagaaaaaat tgtgtcttcc acaatggaat ctgataagtg
    92101 agatttcgag taagtgttta cataatcttc ttctgtccga agaaatgatt catcgaaata
    92161 atgagtcacc attgatatcg acacatctga gatcgccaaa tgttcgggag ttcctctatt
    92221 caatcctttt ccttcttctt gttgctggat atctcgttcg tacacatctt ctctttgttt
    92281 cccgagccta tggtgagtta cagacagagt tcgaaaaggt caaatctttg atgattccat
    92341 catacatgat tgagttgcga aaacttctgg ataggtatcc cacatctgaa cggaattctt
    92401 tctggttaaa gaatcttttt ctagttgctc tggaacaatt aggagattct ctagaagaaa
    92461 tacggggttc tgcttttggc ggcaacatgc tatggggtgg tggtcccgct gatggggtta
    92521 aatcaatacg ttctaagacg aaagatttga atatcaatct catcgatatc atcgatctca
    92581 taagtctcat accaaatccc atcaatcgaa tcactttttc gagaaatacg agacatctaa
    92641 gtcatacaag taaagagatc cattcattga taagaaaaag aaaaaaggtg aacggtgatt
    92701 ggattgatga taaaatagaa tcctgggtcg cgaacggtga ttcgattgat gataaagaaa
    92761 gagaattctt ggttcagttc tccaccttaa cgacagaaaa aaggattgat caaattctat
    92821 tgagtctgac tcatagtgat catttatcaa agaatgactc tggttatcaa atgattgaac
    92881 agccgggaac aatttactta cgatacttag ttgacattca taaaaagcat ttaatgaatt
    92941 atgagttcaa ttcaccctgt ttagcagaaa gacggatatt ccttgctcat tatcagacaa
    93001 tcacttattc acaaacttcg tgtggggcta atagttttca tttcccatct catggaaaac
    93061 ccttttcgct ccgcctagcc ctatccccct ctaggggtat tttagtgata ggttctatag
    93121 gaaccgggcg ctcccatttg gtcaaatacc tagcgacaaa ctcctatgtt cctttcatta
    93181 cagtatttct gaacaagttc ctggatacca agcctaaagg ttttcttatt gatgatatcg
    93241 atattgatga tagtgacgat attgatgcta gtgacgatat cgatcgtgac cttgatacgg
    93301 agctggagct tctaactatg atgaatgcgc taactatcga tatgatgtcg gaaataggcc
    93361 gattttatat cacccttcaa ttcgaattag caaaagcaat gtctccttgc ataatatgga
    93421 ttccaaacat tcatgatctg gatgtgaatg agtcgaatga cttatccctc ggtctattag
    93481 tgaactatct ctccagggat tgtgaaagat gttccactag aaatattctt gttattgctt
    93541 cgactcatat tccccaaaaa gtggatcccg ctctaatagc cccgaataaa ttaaatacat
    93601 gcattaagat acgaaggctt cttattccac aacaacgaaa gcacttttgc actctttcat
    93661 atactagggg atttcacttg gaaaagaaaa tgttccatac taatggattc gggtccataa
    93721 ccatgggttc caatgcacga gatcttgtag cacttaccaa tgaggcccta tcgattagta
    93781 ttacacagaa gaaatcaatt atagacacta atacaattcg atccgctctt catagacaaa
    93841 cttgggattt gcgatcccag gtaagatcgg ttcaggatca tgggatcctt ttctatcaga
    93901 taggaagggc tgttgcacaa aatgtacttc taagtaattg ccccatagat cctctatcta
    93961 tctatatgaa gaagaaatca tgtaacgaag gggattctta tttgtacaaa tggtacttcg
    94021 aacttggaac gagcatgaag aaattaacga tacttcttta tcttttgagt tgttctgccg
    94081 gatcggtcgc tcaagacctt tggtctatac ccggacccga tgaaaaaaac gggatcactt
    94141 cttctggact cgttgagaat gattctgatc tagttcatgg cctattagaa gtagaaggcg
    94201 ctctggtggg atcctcacgg acagaaaaag attgcagtcg gtttgataat gatcgagtga
    94261 cattgcttct tcggcccgaa ccaaggaatc ccttagatat gatgcaaaat ggatcttgtt
    94321 ctatcgttga tcagagattt ctctatgaaa aatacgaatc ggagtttgaa gaaggggaag
    94381 gagaaggagt cctcgacccg caacagatag aggaggattt attcaatcac atagtctggg
    94441 ctcctagaat atggcgcccc tggggctttc tatttgattg tatcgaaagg cccaattcat
    94501 tgggatttcc ctatcgggcg gggtcatttc ggggcaagcg gatcatttat gatgaaaagg
    94561 atgagcttca agagaatgat tcggagttct tgcagagtag aaccatgcag taccagacac
    94621 gagatagatc ttccaaagaa caaggctttt ttcgaataag ccaattcatt tgggaccctg
    94681 cggatccact ctttttccta ttcaaagatc agccccttgt ctctgtgttt tcacatcgag
    94741 aattctttgc agatgaagag atgtcaaagg ggcttcttac ttccgaaaca gatcctccta
    94801 catctatatc taaacgctgg tttatcaaga atacgcaaga aaagcacttc gaattgttga
    94861 ttcatcgcca gagatggctt agaaccaata gttcattatc taatggattt ttccgttcta
    94921 atactccatc cgagagttat cagtatttat caaatctgtt cctatctaac ggaacgctat
    94981 tggatcaaat gacaaagaca ttgttgagaa aaagatggct tttcccggat gaaatgaaaa
    95041 ttggattcat gtaacaggag aaaggtttcc cattacttag ccggaaagat atgcggccat
    95101 gaaataggga ttaagtggaa cataattgac tgggtggtag agtcgtggaa acaccagttt
    95161 cttccatatt ttggacctta gctccatgga acaatatgct actgctgaaa catagaagaa
    95221 ttgaaatctt agatcaaaac actatgtatg gatggtatga actgcttaaa caagaattct
    95281 tgaacagcga accaccagag ctattactaa aaacggacta tgtaatgtac tttatctgct
    95341 gggttacagg cgggcatttt accagaggtt tatattgtat caatctaccc ttgtgtgatt
    95401 cctgttgaag catatactcg gggggtgggt gcagggcgga cgatttcaaa gcggactccc
    95461 cattcattag atagagaaga tccccaagat ttcgcgatcc gctgccgaac ttattccaat
    95521 tccaagatct cggatcgaat cggtatatca ataccgattc gatccgagat ctcttattga
    95581 attgctcatt caatgagcat tctcaatatt atgccttgaa gaggactcga acctccacgc
    95641 tctttagcac gagattttga gtctcgcgtg tctaccattt caccaccaag gcatcttgaa
    95701 agtgaatcgt attccatgaa gatgatatct atctagtgtg atgtatggaa tatatgacaa
    95761 aggtggagtg ttggagtatt tctattgatc ggtcatgtca tataggcccc aatcggacat
    95821 ccaattgctt cgatttgaat tatccggagg atgccttata tattatctat attaatatta
    95881 tatcaaaaag atggacaatc aaaccgattt ctcgattcaa tagaagccca aagaggtgaa
    95941 taaggtccca aataacgaga gatatggaaa aagcaggtcc gattacgcct attcctaatc
    96001 ctaaatggaa tgtaacgacg tagggatcca tatggaaaca tagtatctat ttagatacgc
    96061 tcgaatgacc ccttctcata atgagaatcc tattccggtc tggtccggta tggaatgaac
    96121 ttataatcat ggaatcgact cgatcatcag attatagatt ataagttcat aaccctagcc
    96181 cattcccatt ttgggcggaa cagatctact aattctttga ttccagttag taagagggat
    96241 cttgaactaa gaaatcgatt ctagaagcta actagaagct aaaaaagggt atcctgagca
    96301 attgcaataa tcgggttcat tgatattcct ggtatagtag atgctatcac acatacaatc
    96361 atactcaatt cgatggaatt gtttgatctt aaaggggatc ttctataatt tcgcacgtga
    96421 ggggttattt cttggtttcg tccagtcatt aataacttga ttatttttag ataatagtag
    96481 atagaaacaa cgctcgtaag gagtcctatt gaaaccaaga aatataggcc tgcctgccat
    96541 ccacaccaga ataaatagag ttttccgaaa aaacctgcta gtggaggaag acctcctagg
    96601 gataagagac atagagctaa agagagagcc aaaaaaggat cttttgtgta taatcccgca
    96661 taatctcgaa tgttatcagt tccggtacgt agaccaaatg atacaatgca agcaaaagtt
    96721 cctagattca tggagatata gaacagcata taagttatca tgctcgcata tccaccattt
    96781 gagtctccaa caattattcc aataattaca tatccgattt gacctatgga cgaatatgca
    96841 agcatacgtt tcatacttgt ttgagtaata gcaatgagat tcccaaatat catgctaaga
    96901 atagctagga tttccagaag aagatgccat tcgtttgatg agaaataaaa aggaatatcg
    96961 aaaattcgag tggctgaagc tgaagcagct actttcgaag taacagaaag aaaagcaacg
    97021 actggagtgg gagagtcaga gtcgaaaaga ggattcctca cttctttctc tcattcaaaa
    97081 ccgtgcatga gactttcatc tcgcacggct cctaagtgat aaaagtaaag aagaactcat
    97141 cttctttctt ttttgattac cttcctcgcg tatgtataag atcgaatcca ttcgatttcg
    97201 aaaaaggatt actaatcctt aacttttcga ggaatccttc atcagtggtt gtgaatgact
    97261 gatttttctc aatcttttcg accttggttc cgtaggagca agtcagaaag attgagaaat
    97321 agaaccatct gatttgattc gttctcaata gccatgagat gatcatctta gggtgatcct
    97381 tttgtcgacg gatgctccta ttacactcgt agtctctgaa ggatgagaac caactctgta
    97441 gcatctacat cgagaattca agtattgtat acgtcattag tccgatcctt tgtaggaact
    97501 acccgtaata acgaacttgc aaaatggatc tgtttatcat aaagagattt gttgttcctg
    97561 accctgcttc accttaattg ttatttgaac aagtataaag ttatgtcttg gtccgagtgg
    97621 ggatagcatt tctcttctgc atgtccatga agttttgaaa aatccaaaca tctcagagat
    97681 atatagagag gtaggaattt ttcgaacgaa ccgcactcct tcgtatacgt caggagtcca
    97741 ttgatgagaa ggggctgggg aaagcttgaa cccaattcct acagtgatga atataagcgc
    97801 aattgaaatt cctggggagt tatacatttg tgtattgata agaccattca ctatttcttg
    97861 aagctcgatc tctcccccgg atgaaccata tagccaagag aaaccatgaa ccagaataga
    97921 agagcttgcc ccacccatga gtaaatattt catagtagcc tcattagacc gtacgtcttt
    97981 cttggtatat ccagataata ggtaggagca taaactgaaa cattctggag ctacaaagat
    98041 agttattaaa tcgttagcac cgcataaaaa cattcctcct agagtagctg ttaatatgaa
    98101 taacagaaac tccgttatag ccatttctgt acattcaatg tactccacgg atagaggaat
    98161 acatagagtt gaacatagta aaataagaaa ttgaaagatt tcgttgaaat tgttcgtttg
    98221 gaaatttccc gaaaagctaa tcataggttc ttctctccat cggaacaata gggccgttat
    98281 gctcattact aaacttgttg aagagatgaa atagaaccaa ggtatatctt tttgatcaga
    98341 ggttgaatcg atcatcagaa gaataattag gccaaaaatt aggatacatt ctgggaaaat
    98401 aaaacttcca tcgaagagaa gaaaatgaaa ggctttcata aaaattctcg tagaatcgag
    98461 aatgaagttt tcattctgta catgccagat catgaattag taactgcatc caatctccaa
    98521 aaaaatccca attgtttcga actttctatt tttggaatgg aatatttacg gaatctccat
    98581 gaataggatc aaaccttatt ccatggtatt tacatgagat tcctctttct tattcttaag
    98641 caagtccccg agagggctta gttgatccat gatttctgtt tcatctttcg tttccttttc
    98701 gtttgtttcg agaaatatat cgatcaattc cgattctttc tttttctttt ttctattgat
    98761 tcttttccga tcgagatgta tggatccatg gatctatgtg tctatataga ccctgttcat
    98821 ggattaacga aaatgtgcaa aagctctatt tgcctctgcc attctatgag tctcttcctt
    98881 tttgcgtatg gcatcgccac tccctttggc agcatccact aattcggaac ttaatttgaa
    98941 agtcatattt cgacccggac gttttcggga tgcccctaat aaccaacgaa cggcaagtgc
    99001 ttttccttgt gcggatccta tttcaatggg aacttgatga gtcgatccgc ctacacgtct
    99061 tgcttttact gctatatcgg gagttactcc acgtattgct tgacgtaaaa cggatagtgg
    99121 atttttttct gtcttttgtt gaatcttttt caaggctcga tagataattt gataagccaa
    99181 tgattttttt ccgtgtttca gaatacggtt aaccaacatg ttaactaatc gattacgata
    99241 aattggatcg gattttgcag ttttttcttc tgtagtacct cgacgtgaca tgagcgcgaa
    99301 aggggttcaa gaatcagttt tctttttata agggctaaaa tcatttattt tggctttttg
    99361 accccatatt gtagggtgga tctcgaaaga tatgaaagat ctccctccaa gccgtacata
    99421 cgactttcat cgaatacggc tttccacaga attccatact cgatctcata gatacatatg
    99481 gaattctgtt tactcacttt aaattgagta tccgtttccc cccctttcct gctaggattg
    99541 gaaatcctgt attttacata tccatacgat tgagtccttg ggtttccgaa atagtgtaaa
    99601 tagtgtaaaa agaagtgctt cgaatcattg ctatttgacc cggacctgtt ctaaaaaagt
    99661 cgagacattt cgaattgttt gttgacacgg acaaagtcag ggaaaacttc tgaaattatt
    99721 tcaatattgg accttggaca tataatagtt ccgaatcgaa tctctttaga aagaagatct
    99781 tttgtctcac ggtagcctgc tccagtcccc ttacgaaact ttcgttattg ggttagccat
    99841 acacttcaca tgtttctagc gattcacatg gcatcatcaa atgatacaag tcttggataa
    99901 gaatctacaa cgcactagaa cgcccttgtt gacgatcctt tactccgaca gcatctaggg
    99961 ttcctcgaac aatgtgatat ctcacaccgg gtaaatcttt aaccctcccc cctcttacta
   100021 agactacaga atgttcttgt gaattatggc caataccagg tatataagca gtgatttcaa
   100081 acccagaggt taatcgtact ctggcaactt tacgtaaggc agagtttggt tttttggggg
   100141 tgatagtgga aaagttgaca gataagtcac ccttactgcc actctacaga accgtacatg
   100201 agattttcgc ctcatacggc tcctcgttca attctttcga agtcatcggg tccttttcct
   100261 cgttcgataa tctcctccct tcttccactc cgtcccgaag agtaactagg accaattcag
   100321 tcacgttttc atgttccaat tgaacacttt ccttttttga ttattctcaa aggagaagat
   100381 tattctcttt ttaacaaaca tctgcggatc caatcacacg atcttataat aagaacaaga
   100441 gatctttctc gatcaatccc tttgcccctc attcttcgag aatcagaaag atccttttca
   100501 agtttgaatt tgttcatttt gaatctgggt tcttctactt tatttttatt tacttatttc
   100561 tttattattt tttttccctc tcttttcttt ttttatttct tttttttatt ttattccctt
   100621 ccatcattcc ttaagtccca taggtttgat cctatcgaat ctgatccatt ttctcattga
   100681 gcgaagggta cgaaataaat cggatttctt tttcgatcaa aagtactatg tgaaatcttc
   100741 ggttttttcc tctttctcta tccctatccc ataggtacag catttgaatc catagagaac
   100801 cgtttcttct gtatctatat gaatcgatat tattccattc caattccttc ccgatacctc
   100861 ccaaggaaaa tcccgaattg gatcccaaat tgacgggtta gtgtgagctt atccatgcgg
   100921 ttatgcactc ttcgaatggg aatccatttt ctgaaagatc ctggctttcg tgctttggtg
   100981 ggtctccgag atcctttcga cgacctatgt tgtgttgaag ggatatctat atgatccgat
   101041 cgattgcgta aagcccgcgg tagcaacgga accggggaaa gtatacataa gtatacagaa
   101101 aagacagttc ttttctattc tattagtatt ttgattctat tagtattaga ttagtattag
   101161 ttagttatcc cggctcagtg agtcctttct tccgtgatta actgttggca ccagtcctac
   101221 attttgtctc cgtggaccga ggagaaaggg ggctcggcgg gaagaggatt gtaccatgag
   101281 agaagcaagg aggtcaacct ctttcaaata tacaacatgc attctggcaa tgcaatgtag
   101341 ttggactttc atcttcatgc gaatgaatca tcttttccac ggaggcaaat ctttgcctgc
   101401 taggcaagag gatagcaagt tcaaaattct gtttcggtag acatgtattt ctattactat
   101461 gaaattcata aatgaagtag ttaatcgttt tgtcaatttt tcggggtctt aaaggggcgt
   101521 ggaaagacat aagaactctt gaatggaaat cgaaaaggga tggaactccg gttccttcgg
   101581 aaatggtaag atctttggcg caagaagaag gggttgatcc gtatcatctt gacttggttc
   101641 tgatttcgct atttttttaa gaataccgct tctcctaccc gtatcgaata gaacttcttc
   101701 atgtaaaacc tgcttgattt agatcgggag aatcgtacgg ttttatgaaa gcatgtgcta
   101761 tggttcgaat ccgtagtcaa tcctatttct aggagcagtt gacaattgaa tccaattttt
   101821 cccattccat tcatttcgta tccgtaatag tgcgaaagga aggcccggtt ccaagttgtt
   101881 caagaatagt ggcgttgagt ttctcgaccc tttgccttag gattagtcag ttctatttct
   101941 tggtgggggc agggaaggga tataactcag cggtagagtg tcaccttgac gtggtggaag
   102001 tcatcagttc gagcctgatt atccctaaac ccaatatgag ttgtgggttt ttctattttg
   102061 acttgccccc ccgccgtgat cgaataagaa tggataagag gctcgtggga ttgacgtgag
   102121 ggggtaggga tggctatatt tctgggagcg aactccaggc gaatatgaag cgcatggata
   102181 caagttatgc cttggaatga aagacaattc cgaatcagct ttgtctacga acaaggaagc
   102241 tataagtaat gcaactatga atctcatgga gagttcgatc ctggctcagg atgaacgctg
   102301 gcggcatgct taacacatgc aagtcggacg ggaagtggtg tttccagtgg cggacgggtg
   102361 agtaacgcgt aagaacctgc ccttgggagg ggaacaacag ctggaaacgg ctgctaatac
   102421 cccgtaggct gaggagcaaa aggaggaatc cgcccgagga ggggctcgcg tctgattagc
   102481 tagttggtga ggcaatagct taccaaggcg atgatcagta gctggtccga gaggatgatc
   102541 agccacactg ggactgagac acggcccaga ctcctacggg aggcagcagt ggggaatttt
   102601 ccgcaatggg cgaaagcctg acggagcaat gccgcgtgga ggtagaaggc ccacgggtcg
   102661 tgaacttctt ttcccggaga agaagcaatg acggtatctg gggaataagc atcggctaac
   102721 tctgtgccag cagccgcggt aatacagagg atgcaagcgt tatccggaat gattgggcgt
   102781 aaagcgtctg taggtggctt tttaagtccg ccgtcaaatc ccagggctca accctggaca
   102841 ggcggtggaa actaccaagc tggagtacgg taggggcaga gggaatttcc ggtggagcgg
   102901 tgaaatgcgt agagatcgga aagaacacca acggcgaaag cactctgctg ggccgacact
   102961 gacactgaga gacgaaagct aggggagcga atgggattag ataccccagt agtcctagcc
   103021 gtaaacgatg gatactaggc gctgcgcgta tcgacccgtg cagtgctgta gctaacgcgt
   103081 taagtatccc gcctggggag tacgttcgca agaatgaaac tcaaaggaat tgacgggggc
   103141 ccgcacaagc ggtggagcat gtggtttaat tcgatgcaaa gcgaagaacc ttaccagggc
   103201 ttgacatgcc gcgaatcctc ttgaaagaga ggggtgcctt cgggaacgcg gacacaggtg
   103261 gtgcatggct gtcgtcagct cgtgccgtaa ggtgttgggt taagtcccgc aacgagcgca
   103321 accctcgtgc ttagttgcca ccgttgagtt tggaaccctg agcagactgc cggtgataag
   103381 ccggaggaag gtgaggatga cgtcaagtca tcatgcccct tatgccctgg gcgacacacg
   103441 tgctacaatg gccgggacaa agggtcgcga tcccgcgagg gtgagctaac tccaaaaacc
   103501 cgtcctcagt tcggattgca ggctgcaact cgcctgcatg aagccggaat cgctagtaat
   103561 cgccggtcag ccatacggcg gtgaattcgt tcccgggcct tgtacacacc gcccgtcaca
   103621 ctatgggagc tggccatgcc cgaagtcgtt accttaaccg caaggagggg ggtgccgaag
   103681 gcagggctag tgactggagt gaagtcgtaa caaggtagcc gtactggaag gtgcggctgg
   103741 atcacctcct tttcagggag agctaatgct tgttgggtat tttggtttga caccgcttca
   103801 cacccaaaaa gaagcgagct acgcctgagt taaacttgga gatggaagtc ttctttcgtt
   103861 tctcgacggt gaagtaagac caagcccatg agcttattat cctaggtcgg aacaagttga
   103921 taggatcccc cttttacgcc cccatgtccc tcccgtgtgg cgacatgggg gcgtaaaaag
   103981 gaaagagagg gatggggttt ctctcgcttt tggcatagtg ggcccccagc gggaggccca
   104041 cacgccgggc tattagctca gtggtagagc gcgcccctga taattgcgtc gttgtgcctg
   104101 ggctgtgagg gctctcagcc acatggatag ttcaatgtgc tcatcagcgc ctgaccctga
   104161 gatgtggatc atccaaggca cattagcatg gcgtacttct cctgttcgaa ccgggggttt
   104221 gaaaccaaac tcctcctcag gaggatagat ggggcgattc aggtgagatc caatgtagat
   104281 ccaactttct attcactcgt gggatccggg cggtccgggg gggactacca cggctcctct
   104341 cttctcgata atccatacat cccttatcag tgtatggaca gctatctctc gagcacaggt
   104401 ttaggttcgg cctcaatggg aaaaaaaatg gagcacctaa caacgtatct tcacagacca
   104461 agaactacga gatcgcccct ttcatttcat tctggggtga cggagggatc gtaccattcg
   104521 agcctttttt tcatgctttt cccggaggtc tggagaaagc tgcaatcaat aggattttcc
   104581 taatcctccc ttcccgaaag gaagaacgtc aaattctttt tccttttcct ttccgcaggg
   104641 accaggggat tggatctagc cgtaagaaga atgcttggct gataaataac tcacttcttg
   104701 gtcttcgacc ccctcagtca ctacgaatgc ccccgatcgg tgcaatggga tgtgtctatt
   104761 tatctatctc ttgactcgaa atgggagcag gtttgaaaaa ggatcttaga gtgtctaggg
   104821 ttggccggga gggtctctta acgccttctt ttttcttctc atcggagtta tttcacaaat
   104881 acttgccatg gtaaggaaga aggggggaac aagcacactt ggagagcgca gtacaacgga
   104941 gagttgtatg ctgcgttcgg gaaggatgaa tcgctcccga aacggaatct attgattctc
   105001 tcccaattgg ttggaccgta ggtgcgatga tttacttcac gggcgaggtc tctggttcaa
   105061 atccaggatg gcccagctgc gccaaggaaa agaatagaag aagcatctga ctccttcatg
   105121 catgctccac ttggctcggg gggatatagc tcagttggta gagctccgct cttgcaattg
   105181 ggtcgttgcg attacgggtt ggatgtctaa ttgtccaggc ggtaatgata gtatcttgta
   105241 cctgaaccgg tggctcactt tttctaagta atggggaaga ggaccgaaac atgccactga
   105301 aagactctac tgagacaaag atgggctgtc aagaatgtag aagaggtagg atgggcggtt
   105361 ggtcagatct agtatggatt gtacatggac ggtagttgga gtcggcggct ctcttagggt
   105421 tccctcatct gggatccctg gggaagggga tcaagttggc ccttgcgaac agcttgatgc
   105481 actatctccc ttcaaccctt tgagcgaaat gcgacaaaag gaaggaaaat ccatggaccg
   105541 accccatcgt ctccaccccg taggaactac gagatcaccc caaggatgcc ttcggtatcc
   105601 aggggtcgcg gaccgaccat agaaccctgc tcaataagtg gaatgcatta gctgtccact
   105661 ctcaggttgg gcagtaaggg ccggagaagg gcaattactc attcttaaaa ccagcattct
   105721 taagaccaaa gagtcggggc ggaaaagggg ggaaagccct ccgttcctgg ttctcctgta
   105781 gctggatcct ccggaaccac aagaatcttg agttagaatg ggattccaac tcagcacctt
   105841 ttcttttgag attttgagaa gagttgctct ttggagagca cagtacgatg aaagttgtaa
   105901 gctgtgttcg ggggggagtt attgtctatc gttggcctct atggtagaat cagtgggggc
   105961 ctgagaggcg gtggtttacc ctgtggcgga tgtcagcggt tcgagtccgc ttatctccaa
   106021 ctcgtgaact tagccgatac aaagaatatg atagcaccca atttttccga ttcggcagtt
   106081 cgatctatgg tttatcattc atggacgttg ataagatcct tccatttagc agcaccttag
   106141 gatggcatag ccttaaagta aagttaaggg cgaggttcaa acaaggaaag gcttacggtg
   106201 gatacctagg cacccagaga cgaggaaggg cgtagtaagc gacgaaatgc ttcggggagt
   106261 tgaaaataag cgtagatccg gagattcccg aataggtcaa cctttcgaac tgctgctgaa
   106321 tccatgggca ggcaagagac aacctggcga actgaaacat cttagtagcc agaggaaaag
   106381 aaagcaaaag cgattcccgt agtagcggcg agcgaaatgg gagcagccta aaccgtgaaa
   106441 acggggttgt gggagagcaa tacaagcgtc gtgctgctag gcgaagcggt ggagtgctgc
   106501 accctagatg gcgagagtcc agtagccgaa agcatcacta gcttacgctc tgacccgagt
   106561 agcatggggc acgtggaatc ccgtgtgaat cagcaaggac caccttgcaa ggctaaatac
   106621 tcctgggtga ccgatagcga agtagtaccg tgagggaagg gtgaaaagaa cccccatcgg
   106681 ggagtgaaat agaacatgaa accgtaagct cccaagcagt gggaggagac cagggctctg
   106741 accgcgtgcc tgttgaagaa tgagccggcg actcataggc agtggcttgg ttaagggaac
   106801 ccaccggagc cgtagcgaaa gcgagtcttc atagggcact tgtcactgct tatggacccg
   106861 aacctgggtg atctatccat gaccaggatg aagcttgggt gaaactaagt ggaggtccga
   106921 accgactgat gttgaagaat cagcggatga gttgtggtta ggggtgaaat gccactcgaa
   106981 cccagagcta gctggttctc cccgaaatgc gttgaggcgc agcagttgac tggacatcta
   107041 ggggtaaagc actgtttcgg tgcgggccgc gagagcggta ccaaatcgag gcaaactctg
   107101 aatactagat atgacctcaa aataacaggg gtcaaggtcg gccagtgaga cgatggggga
   107161 taagcttcat cgtcgagagg gaaacagccc ggatcaccag ctaaggcccc taaatgaccg
   107221 ctcagtgata aaggaggtag gggtgcagag acagccagga ggtttgccta gaagcagcca
   107281 cccttgaaag agtgcgtaat agctcactga tcgagcgctc ttgcgccgaa gatgaacggg
   107341 gctaagcgat ctgccgaagc tgtgggatgt aaaaatgcat cggtagggga gcgttccgcc
   107401 ttagagggaa gcacccgcgc gagcggcggt ggacgaagcg gaagcgagaa tgtcggcttg
   107461 agtaacgcaa acattggtga gaatccaatg ccccgaaaac ccaagggttc ctccgcaagg
   107521 ttcgtccacg gagggtgagt cagggcctaa gatcaggccg aaaggcgtag tcgatggaca
   107581 acaggtgaat attcctgtac taccccttgt tggtcccgag ggacggagga ggctaggtta
   107641 gccgaaagat ggttatcggt tcaaggacgc aaggtgcccc tgctttttca gggtaagaag
   107701 gggtagagaa aatgccccga gccaatgttc gagtaccagg cgctacggcg ctgaagtaac
   107761 ccatgctata ctcccaggaa aagctcgaac gaccttcaac aaaagggtac ctgtacccga
   107821 aaccgacaca ggtgggtagg tagagaatac ctaggggcgc gagacaactc tctctaagga
   107881 actcggcaaa atagccccgt aacttcggga gaaggggtgc ctcctcacaa agggggtcgc
   107941 agtgaccagg cccgggcgac tgtttaccaa aaacacaggt ctccgcaaag tcgtaagacc
   108001 atgtatgggg gctgacgcct gcccagtgcc ggaaggtcaa ggaagttggt gacctgatga
   108061 caggggagcc ggcgaccgaa gccccggtga acggcggccg taactataac ggtcctaagg
   108121 tagcgaaatt ccttgtcggg taagttccga cccgcacgaa aggcgtaacg atctgggcac
   108181 tgtctcggag agaggctcgg tgaaatagac atgtctgtga agatgcggac tacctgcacc
   108241 tggacagaaa gaccctatga agcttcactg ttccctggga ttggctttgg gcttttcctg
   108301 cgcagcttag gtggaaggcg aagaaggcct ccttccgggg gggcccgagc catcagtgag
   108361 ataccactct ggaagagcta gaattctaac cttgtgtcag gacctacggg ccaagggaca
   108421 gtctcaggta gacagtttct atggggcgta ggcctcccaa aaggtaacgg aggcgtgcaa
   108481 aggtttcctc gggccggacg gagattggcc ctcgagtgca aaggcagaag ggagcttgac
   108541 tgcaagaccc acccgtcgag cagggacgaa agtcggcctt agtgatccga cggtgccgag
   108601 tggaagggcc gtcgctcaac ggataaaagt tactctaggg ataacaggct gatcttcccc
   108661 aagagctcac atcgacggga aggtttggca cctcgatgtc ggctcttcgc cacctggggc
   108721 tgtagtatgt tccaagggtt gggctgttcg cccattaaag cggtacgtga gctgggttca
   108781 gaacgtcgtg agacagttcg gtccatatcc ggtgtgggcg ttagagcatt gagaggacct
   108841 ttccctagta cgagaggacc gggaaggacg cacctctggt gtaccagtta tcgtgcccac
   108901 ggtaaacgct gggtagccaa gtgcggagcg gataactgct gaaagcatct aagtagtaag
   108961 cccaccccaa gatgagtgct ctcctattcc gacttcccca gagcctctgg tagcacagcc
   109021 gagacagcga cgggttctct gcccctgcgg ggatggagcg acagaagttt tgagaattca
   109081 agagaaggtc acggcgagac gagccgttta tcattacgat aggtgtcaag tggaagtgca
   109141 gtgatgtatg cagctgaggc atcctaacag accggtagac ttgaaccttg ttcctacatg
   109201 acccgatcaa ttcgatcagg cactcgccat ctattttcat tgttcaactc tttgacaaca
   109261 tgaaaaaacc aaaagctctg ccctccctct ctatcggatg gaagggcaga ggcctttggc
   109321 gtcccctcca gtcaagaatt ggggcctcac aatcactagc caatatgctt ttctcgcatg
   109381 cctttcttcg ttcatggttc gatattctgg tgtcctaggc gtagaggaac cacaccaatc
   109441 catcccgaac ttggtggtta aactctactg cggtgacgat actgtagggg aggtcctgcg
   109501 gaaaaatagc tcgacgccag gatgataaaa agcttaacac ctctcgttct tattcccttt
   109561 gcaatatgaa aaaaaaaaat gaaaaatgaa aaagtcgtct tattcaaaac cccaattatg
   109621 aaatcccttc tcccccactt cacacctagt aacgcaccgt gttcttatag agagaaaggt
   109681 gctttcacat cttcttaacc cgaaatggct gaggagagga aaggttcctt ttttttaggg
   109741 tacttccggg aacagatcca gtggagacgg ggcggggcct gtagctcaga ggattagagc
   109801 acgtggctac gaaccacggt gtcgggggtt cgaatccctc ctcgcccaca accggccaaa
   109861 aagggaagga cccttccctc tgggggtagg aaaatcatga tcgggatagc ggacccaaag
   109921 ctatggaact tgggtgtggg tcttttgtcg aaatggagta gccttacttt ttcttttttt
   109981 ttatttacca ttcatggttt tttaaataaa gtatgcccgg cccgaagcag aatagcagag
   110041 caagtattag tagcatagca aaaatgtgtt cctcgtcatt aatatgtttg ctcgcggtaa
   110101 ttgtggcctc tcgggagaat cgattactgc atctttgatg cacttgctag tactagtaca
   110161 tctgagaatt cttaattggc taattggaaa tagcccccgg actatggaac aaaggattat
   110221 cccggaccta caccgaggta ttgacggtta ttctcaaata tcgcagaaca gaatgtgata
   110281 cgatgagata gaatgcaata gaaacaaaga cacagggaac gggttaccta cttttaacgg
   110341 tcaaagcgaa ccctttcatt ctgacattct gaattcttta attcggaatg aatcaaatct
   110401 ccccaagtag gattcgaacc tacgaccagt cagttaacag ccgaccgctc taccactgag
   110461 ctactgagga acagcgggag attctatctc atagagttca attcccgttc tcaacccatg
   110521 accaatatga actcgaagtt tccttcgtaa ctccccgaac ttcttcgtag tggctccgtc
   110581 ccatgccccg tttcataggg aaccacaaag tggctctatt tcattatatt ccatccatat
   110641 cccaattcca ttcatttaat atccctttgg tgtcattgac ataagaattg atataagaga
   110701 tgtcgtttct agtctatctg tttctatttc tatatatgga aagttcaaaa atcatcatat
   110761 aataatccag aaattgaaat agaaaagaaa aaagggaggt ttgtgatgat ttttcaatct
   110821 tttatactag gtaatctagt atccttatgc atgaagataa tcaattcggt cgttgtggtc
   110881 ggactctatt atggatttct gaccacattc tccatagggc cctcttatct cttacttctc
   110941 cgagctcggg ttatggaaga aggaaccgag aagaaggtat cggcaacaac tggttttatt
   111001 gcgggacagc tcatgatgtt catatcgatc tattatgcgc ctctgcatct agcattgggt
   111061 agacctcata caataactgt cctagctcta ccgtatcttt tgtttcattt cttctggaac
   111121 aatcacaaac actcttttga ttatggatct actaccagaa attcaatgcg taatcttagc
   111181 attcaatgtg tattcctgaa taatctcatt tttcaattat tcaaccattt cattttacca
   111241 agttcaatgt tagccagatt agtcaacatt tatatgtttc gatgcaacaa caagatgtta
   111301 tttgtaacaa gtagttttgt tggttggtta attggtcaca ttttattcat gaaatgggtt
   111361 ggattggtat tagtttggat acagcaaaag aattctatta ggtctaatgt acttattcga
   111421 tctaataagt accttgtgtc agaattgaga aattctatgg ctcgaatcta tagtattctc
   111481 ttatttatta cctgtatcta ctatttaggc agaataccgt cacccatttt tactaagaaa
   111541 ctgaaagtga aagaaacctc agaaacctca gaaacggaag aaagggagga agaaacagat
   111601 gtagaaatag aaacaacttt cgaaaggagg gggactaaac aggaacaaga ggtatccacc
   111661 gaagaagatc cttctccttc cctttttttg gaagaaaagg aggatccgga tgggaatcaa
   111721 gaaaattcga agttagaaat atttaaagaa aaagaagaga aatatttatt atggtttgag
   111781 aaacctctcg cgactcttct tttcgactat aaacaatgga atcgcccatt tcgatataaa
   111841 aaaaagaaaa gaaataatcg atttattaat gttgtaagaa atgaaatgtc acactttttt
   111901 ttttatacat gtcaaagtga tggaaaagaa aggatctctt ttacgtatcc agcaagtttg
   111961 tcaacttttt ttgaaatgat acaacaaaag atgtcttttt taacaaaaga aaaactatcc
   112021 tctgatgaat tgtataataa ttggagttac accaatgaaa aaaaaaataa cttaaacaag
   112081 gagttaatga ttaaaaaaaa tattaataca taaaataaat atactaagag ataaaaagag
   112141 atgcgactcc cccctacata ttttaaacct tcccctacaa aaaaactggt aataccaacc
   112201 ccattcgtaa ttccatcaat cactcgtcta tcgaacaaat gggttagttc agccaatcct
   112261 cttatccatt gagttaagga tagtgcataa aaagcatcta tataagcacg attatatgac
   112321 caatcgtata gcaaattgat aattttatct cccaaaactc tttgactctt attgactctt
   112381 ttagtaaata aattaagtcc attccagttt tggaaagatg aataaaaggg tttatataaa
   112441 aaagccgcta taaatattcc aaaaaacgtt atactaactg aaaaagttgc atttggcaaa
   112501 aattcatacc aatcaaaaaa acgatttgaa ttttgatgta aaaggtttat agacggagtt
   112561 aacaattttg ataagatatc aaaattgttt ccttcttgat taaaggggat tcctatggct
   112621 ccaacaaaca aaggaaataa gactaatata agcatagaga atagcatagt attgtccgat
   112681 tcatggggat aaaaaaaagt ctttgtagga ccaaaaggca aaatagtaag aaaaggcatt
   112741 tttgttacat gagtatccat tcggtatgtt ttcttcgaaa aaaaagaagt cctttccctt
   112801 tcattattat ttatttttaa taaagcaact aaaggaaaac tttttttaat cgatttttgc
   112861 tcctctttac cccatagaga tattgaatag aaggaatttc cttttttgcc actgtaattt
   112921 tgaaaacgaa cgtttaaatg tccttcaaaa gtaagtaaat aaatccgaaa catataaaat
   112981 gcagttaatc cggctgtgaa agaagcaatt attgcgaaaa tcggtgaata taaccaacta
   113041 tcattaagaa tttcatcttt ggaccaaaaa caagcaagag gtggaatacc acaaagagaa
   113101 agtgtaccta ataaaaaagc agtttttgta attggcacgt gctttcttaa cccgcccata
   113161 agagccatat tctggctttt atctggagcg tatccaacaa gagcttccat tgaatgaata
   113221 attgatccgg atcctaaaaa caacaaggct ttcgaataag catgagtaat caaatgaaat
   113281 aaagcggctc gataagaccc catacctaga gctaacatca tataacccaa ttgagacatt
   113341 gtagaatagg ctaaactttt cttaatatct ttttgagcaa gagctaaagt ggctcctaat
   113401 aatactgtta ttatacctat aaaagatatt agattcatta tgtatggtat cgctatgaaa
   113461 agtggaagaa gacgagctac aagaaaaatt cccgctgcta ccatagtagc ggcgtggata
   113521 agagccgaaa taggagtagg tccctccatg gcatcaggta accatacatg aaggggaaat
   113581 tgtgcggatt tagcaactgc gccgccaaat aatagaaagg cacacaaagt aacaaataaa
   113641 aagtgaacct ccttcttata aatcaagtta ttgaatattt cgaacaaatc ccgaaattcg
   113701 aaactacccg ttgtccaata aagacctaag attcctaata ataaaccaaa atcccctaca
   113761 cgattagtta caaaggcttt ttgacaagca cttgccgcac taggtcgtgt gaaccaaaac
   113821 cctattaata gataagaaca catcccaacc aactcccaaa aaatataaat ttgtatcaaa
   113881 ttcgaacttg taactaatcc caacatggaa gtattgaaaa aactcatata agcaaaaaat
   113941 ctcaaatatc cttgatcatg agacatataa ttgtcgctat aaaaaagaac cagaattcca
   114001 actgtggtga ttaatattga cataatagaa gtaagcggat caataaagtg tccgaactcg
   114061 aaagaaaaat cattattgat ggtccaagac catatgtatt gatagataga actcctattt
   114121 atttgctgaa tagatagatc gaccgaaaaa atcataacta tacttaacaa aaaaatacta
   114181 ggaaaagccc aaatacggcg aagatttttt gttgccgttg gaaaaagtat aagtcccact
   114241 cctattaaca taggaactgg aagcagaacg aaaggtatga tccaagaata ttgatatgta
   114301 tgttccataa aaataataat ttttttattc ttaattaatt gtttctgatt caccggttct
   114361 tatctctttt aaaagggatt actaaagtat taaaaaagca actgaaacta aaatggaatt
   114421 ttctgttcgt agttagtttg aacctttctc aactacttca aaaattttca aagtgaaaaa
   114481 taacgaatta ttttatacta agtttatact aagtttatac taagtaagat ttttaggaaa
   114541 acgtagcagc aaattacaat ttccattatt attccctatt acaaaaattt atggacatat
   114601 atcaagacta aaaaattgga caaaaaaaaa agaagtactt tattttgata tcaatcatcg
   114661 gatgtcccat aactttgcct aataaaaaaa gaactaggta tttttgtttg tttattcaga
   114721 ataattaacg agtttcattc gggactgatt gattatgttc tattctaata aatggcattt
   114781 aataaccaat tactagaaaa gaaaaagatt caagtttttt attaggtagg taagggttct
   114841 taagcttgtt cgatatgtat tttttatgta caaatggaac atcccaaaaa gagacagaga
   114901 tagaaaggta tcacaaataa ctccgaaata caaattattt tgcctcagat attgtatgga
   114961 ataggaattg aaaaaaaaaa acgatttgtt ttaaacaata gatgtctttc acatccaatt
   115021 tttgcaatga ataacttttt attttttgaa tggcagttcc aaaaaaacgt agttctatat
   115081 taaaaaaacg tattcgtaaa aatatttgga aaaaaggggg atattgggca gcgctgaaag
   115141 ctttttcgtt agcgaaatcc ctttcgaccg ggaattcaaa aagttttttg tacgacaaat
   115201 aatgaataaa acgttggaat aattggaatc cgcatccacc tgactccaaa aacgagccaa
   115261 tttcgtttcg aatttagatt ccatttttta atatagaata gaaaaataga agtaaaaaaa
   115321 aatagaaata gaaaaagtaa gtaataaata atgatttcca ttccctactg ttttgaacca
   115381 atggatttgg ctactgaatt ggtacttttt tttatttgaa aaaaaaaagg aataaaaatg
   115441 gagagttttg cctttatttg tatttgaata tgcttttcat tcccgggatg gggattctta
   115501 atttccccat cacccaccca cttataaata agacaataat aaaggttttg ttttgtcttt
   115561 tctttttttt tttttctttt ctatttctcc ttttctattt caatttatgc tatagaatag
   115621 cataaattga aatctttaga caaaagcaat gagttgttga aactaattat taattatact
   115681 gtttttttta actttctgaa tcatcactcc aagtgagaat gagaaaagcg tctttcgcca
   115741 tttcggcgta tttctaattt ctatacgaat agtatgcaat ttagaagtaa taaaaaaatc
   115801 ctatgtttga aagggaggat caatctaaaa atatctattt ttagaaatcg gatttagaaa
   115861 tcaattttta aagtaggaca atagaaatca aaattctttt atataatatg tatagctcaa
   115921 tacctaattg gtttgataaa ccctaagaca aattcatact gaaaaaaaaa cctaacgatt
   115981 atcacaagac aaaagttatg caaattaaat aaaatttttt tgaattattg gatattatgc
   116041 ttaaattgtg atcgtgatcc ataaaaaaga aaaagaatat gttattgtta aattgttaag
   116101 ttaaataaaa ctgaaacctt aaataactaa ataaaacgat aaaaaaggga ttgtttcaat
   116161 ctctattgaa acaggttttt attcatcaat tgaatgcttc ctaaaaataa aaagtatttc
   116221 attgaaactt tctctttcac tttcaatctc gacgattaaa taaaaataag ttattattat
   116281 ttctagcaag ccgctatggt gaaatcggta gacacgctgc tcttaggaag cagtgctaga
   116341 gcatctcggt tcgaatccga gtggcggcat aacatcttct aatcttctaa aagatatata
   116401 aaagccctat aatgaattga atttccgatt tccattccgt atactcaaga gactttcact
   116461 ttttactttt aatttcattt tttatttatg atattttcaa ctttagaaca tatattaact
   116521 catatatcat tttcggttat ttcaattgga attacaattc atttaataac cttattagtc
   116581 gatgaaatcg taggactata tcattcatca gaaaagggga tgatagctac ccttttctgt
   116641 ctaacaggat tattagtaat tcgttggatt tattcggggc atttcccatt aagtgattta
   116701 tatgaatcat taatctttct gtcatggagt ttctccatta ttcatagggt tttaaaacat
   116761 aaaaatcatt taagcgcaat aaccgcgcca agtgctattt ttacccaagg ctttgcaact
   116821 tcgtgtttgt taaccaaaat gcatcaatcc ggaatattag tgcccgctct acaagttcag
   116881 tggttaatga tgcacgtaag tatgatggta ttcggctatg cagctctttt atgcggatca
   116941 ttattatcca cagctcttct agtcattaca tttcgaaaag tgataaggat ttttggtaaa
   117001 agcaataaat tattaaatgg aactgtaact gagtcgtttt ccttcggtga aatacaatac
   117061 atgaatgcaa aaaccaatgt tttactaaat acttattttt tttctgctag aaattattac
   117121 aggtatcaat tgattcaaca attggatcat tggagttatc atattattag tctaggattt
   117181 atctttttaa ccataggtat tctttcaggc gcagtatggg ctaatgaggc atggggatca
   117241 tattggaatt gggatccaaa ggaaacttgg gcatttatta cttggactat atttgggatt
   117301 tatttccata ctcgaacaaa taaaaaatcg gaaggtttta attccgcaat tgtggcttct
   117361 atgggctttg ttataatttg gatatgttat ttcggggtca atctattagg aatagggtta
   117421 catagttatg gttcatttaa ttaacaattc acatctaatt gaattgcaaa ttgaagaaaa
   117481 gaaagggcct gatgaagaca aacataggac agcgcatata tataaacgaa actgagtgga
   117541 aaccgccgag aaccttttga atcaagtagt ggagtgattc aaaaggttct cacaaacgcc
   117601 aaaggggttt ggttacaatt caaatttatt ttttcttttt ttattcatga aaattctcta
   117661 taaaaaaatt agatagaata gcttcgacct tgtccactga tagtgacaga acgaaatccg
   117721 gataaatacc aataccaagt acgggtagaa gaatagagat caaaacaaat aattcccgtg
   117781 gtccagaatc aaaaaaataa gagtttacgc cattaaatag cttgtaccca taaaacattt
   117841 gccgtaacat agataatgaa taaataggag ttaatatcat tccaattgcc attacaaaag
   117901 taatcagtat ttttgctatt aaaaaatatt tttggctagt aattattcca aaaaagacta
   117961 tcaattccgc aacaaaacca ctcatgcccg gtaatgcaag ggaagccatt gataagatac
   118021 taaatagcgt gaatatcttt ggaattggta tagccagtcc gcccatttcg tcgagataac
   118081 catgacgtat tctatcataa ctcgttcctg ctaagaaaaa aagtgcagcg ctaataaacc
   118141 catgagaaat tatttgtaaa atggctccgc cgagtcctgt atcagttatc gagccaattc
   118201 ctataattat gaaacccata tgagatacag aggaataggc gattcttttt tttaaattgc
   118261 gttggccagg agatgttaaa gctgcataaa ttatttgcat tgtacctact atgattaacc
   118321 agggagaaaa tagagaatga gcgtgcggta atagttccat attgatccga accaagccat
   118381 atgctcccat ttttaataag attccggcca gaagcataca agtactgtaa tgggcctccc
   118441 catgggtgtc tggtaaccat gtatgtaagg gtataatcgg tgatttgaca gcaaaagcaa
   118501 taagaaatcc aatatagaat agtatttcca gtgccacggg atacgatcga ttagctaata
   118561 tttccaaatt taatgttggt tcattggaac cgtataaacc gatacccaaa actcctatta
   118621 atagaaaaac ggaacctcct gcagtgtaca aaataaactt tgtagctgaa taaagacgtt
   118681 tctttccacc ccatgctgat agaagtagat aaacaggaat taattctaat tcccacatga
   118741 tgaaaaaaag taaaaggtca cgagaagcaa atgatcctat ttgaccgcta tacattgcta
   118801 acatcaggaa atagaataat cgggaattcc gagtaactgg ccaagccgct aacgtagcta
   118861 aagtggtgat aaatcccgtc aataaaatgg gtcctaggga aagtccatct attcccaatc
   118921 tccagtaaaa accaaaaaaa ttgatccatt tataatcctc tgcgagttgt attaatggat
   118981 cgtccaattc aaaatgataa cagaaggcat aggtcgttag aaggagttct agcacgcata
   119041 tatatatagt atacccccta gtcaccttat ttcctctatg agggagaaag aaaatgaaaa
   119101 aacccgtggc tatcggaaaa actacaatta ttgttaacca aggaaaaaag ttcgtggtaa
   119161 aggcaagata cactcgaacc agacaaaacc gtgctcgaaa aatagaatat atattcttaa
   119221 tttttttttt tatttttcga gtacgggttt ttgtcggtaa tcagtaagta aaaaaaatgt
   119281 attcaaaata gattcaagtg gggttttttg gaacgtatca atatcaataa gctagaccca
   119341 tgcttcgagt tgtttcatgc cataaataaa ctcgaacact caagaaatcc gttggacagg
   119401 cggattcaca tctcttacaa ccaacacaat cctccgttct tggagcagaa gcaatttgtt
   119461 tagctttaca tccgtcccaa ggtatcattt ctaatacatc cgtgggacat gctcggacac
   119521 attgagtaca ccctatacat gtatcataaa tctttactga atgtgacatt gaatctatca
   119581 atttctgaat tcataaattt tcgatctagt aatttttgaa atgaatcata tattgaaaca
   119641 ccagatcaat caacgattta ccagaatttt ggaatcaatc catttctgga tcaactgata
   119701 agagggaaca aagatacttt gattttttac gtttttgcca atatgatcga ggttaggacg
   119761 tattatagat gctaattcga attgatgaat attctgattt tgaaatacta ttttatttat
   119821 tcaacaaagt cgattgattg atacgaattg attttctgtt acgataaatt gacgaaacaa
   119881 tagctgatcc gatagctgct tcagcggctg caatagctat aacaaaaatt gagaaaatat
   119941 ctccttttaa ttgcctacta tcaaaaaaat cggaaaatgt tacaaaattt atattaaccg
   120001 catttagtat aagttcaaga cacatcaggg cccggacaat atttcggctc gtgatcaatc
   120061 catagatacc aatagaaaat aaataagcac tcaaaataag tacatgctcg agcatcattg
   120121 accaactccg taccaatttc gattcatttc aatatgaaca ataagtcaag tgatttgatt
   120181 gcttataatc taacaagtat agaacaaaag aatatattgc taatagatcg aatcattcta
   120241 tttgatttat acatgaaaca gtattcaaat agaattgaag gcaaatagat gtgctaacac
   120301 agaaaagttg aatttggatt actgttgcta gttataaaga ttttttactg acgagctacg
   120361 gcaattgcac ctatcaaagc aactaaaaga attatcgaaa tgagttcaaa tggaagaaaa
   120421 aagtcggttg ataaatgaat tccaatttgt tgactattac ttatcaaatc ttgctctata
   120481 atctggttgg atcgtgtagt ccaaataatc ccgtaccacg acgtatctag aatagtagtg
   120541 agtaaggaca aaaaaagact tgtacaaacc agagaagtaa ctccatcccc aatagtccaa
   120601 agattcaaat gaaaatcgtt ggaatagtct gaaccattca tgaacattac agcaaatatg
   120661 attaaaacat ttacagctcc tacataaata aggagctgtg cagcagctac aaaaggcgaa
   120721 tttgatagaa tatagaataa ggatatacaa ataagaacga atcccaatga aaaggcagaa
   120781 taaatcgggt tggtaagtaa taccactccc agacctccta atataagacc cgatcctaga
   120841 aaaactaaaa gaaaatcatg tattggtcca gccaaatcca ttatattaaa ataagagata
   120901 aataaatcga aatgtttttt catgacctta ttgaaccgac caggcaattt tttttttatg
   120961 aggcattccc gattgaattc aattcaaatc taataggtgt gaattgatgt gggtacagtt
   121021 attggatcaa tttcgttctt ttctttattg gaaatggcag ttggaaattg aaagtctata
   121081 tttcgaaaaa attgtggata tattaacaga ctttcaatac aaatgaattt gtacttctca
   121141 taatccaatc tatagttggg atttgtacca aacaaagaga aagaccttat tcctttatac
   121201 caacacggaa ccctagtaat ttccaataat aaagagattt acccgttttt tctttgagac
   121261 gaattcaaaa ctgttcgaat tgtaaaatcg tcaattactg acattggtaa acgacctaaa
   121321 gcaatttgat tgtaattcaa ttcgtgacgg tcgtaagtag caagttcata ttcttcagtc
   121381 attgataaac aatttgttgg acaatactca acgcagttac cacaaaaaat acaaattccg
   121441 aaatcaatac tgtaattaag caagcgtttc tttcgaatat cagtttccaa tttccaatca
   121501 acaacaggca gatctatagg acatacacga acacatactt cacaagcaat acatttatca
   121561 aattcaaaat ggattcgacc gcggaagcgc tctgatgtta ttaatttttc ataaggatat
   121621 tgaatagtta cagggaaacg atttgcttgg gataaggtaa tcatgaaact ttgaccgatg
   121681 taccttgcag ctcgtactgt ttgttgacca taattcatga acccagttac catagggaac
   121741 atatcgggaa tatctatgaa taaattttgt ctttctcttg tttgaggtaa gccgtgaata
   121801 tagtatcttt ttttttgttt acagtgaaag gagttgggaa gaggttgtta ataataaatt
   121861 accaagagaa ataggtaaaa gaaatttcca gccaagattt aataattggt ccattcttag
   121921 tctaggtaaa gtccatcttg ttgtgataga aatgaacaag aacaaataag ttttagctaa
   121981 tgtaataaag ataccaattg tcgttccaaa gattccatct gctttattta tttcaaataa
   122041 ctcaggaaca aatatgtacg gaattgaaag attccaaccg cccaagtaaa gaactgttac
   122101 aaataatgag gaaactaata aatttagata ggaagcaacg taaaataaac caaatttgat
   122161 ccctgaatat tcggtttgat agcctgctac taattcttct tctgcttctg gtaaatcaaa
   122221 aggtaatctt tcgcattctg ctagggaaga aattagaaaa acgataaacc ctataggttg
   122281 acgccacaaa ttccaccccc aaaaaccata ttttgattgc gccccgacta tatcaactgt
   122341 acttgaacta ttagataatc atagtcggtg ataacattac tgttcccatc gctattccaa
   122401 aaccgtacat gagattttca cctcatacgg ctcctcaggg ccacaaataa atgtaaggac
   122461 cgggcaagta ttcgttatct tgatatggtt atagcataga tagactcgtg gaaggtcccc
   122521 aattatacca atggaattct gtctgctata agaataaatc aaaaagcatt tctgaattga
   122581 tctcatcctt caactttttt ggggtgagta ataacttaat aaatccttca ataaaatact
   122641 ctttgtagaa atatctattg atattttgag ccatcatttt ttttttttga ttacgaaaaa
   122701 aaaaattaga cattccatta gttcatgaat catgacacaa tttttctttc tatgaagata
   122761 ggaaagaaat aagaaaaaaa tcgcttttct ttttattgta atttcttttt ttttctattt
   122821 tttttgttcc tcttcttctt tctgagaaaa aggggtcctc aaaatcaaaa aagtaaggga
   122881 ttatttcgtt cctgatagta atttctttaa ttgggggata ggagcatact ctgaatcgga
   122941 attgtgggga gtactgcctg atcatttcta ccaacttaaa gccccaatta gtattctttt
   123001 tatgttatgc agacgtatct ttttcgttaa tttacataat ctccattact aattctttgt
   123061 gtgtatttta gtgttcctta ttatccaccc attttttttt tcaatccccc gttcgttaat
   123121 atatgtattg taatacattc aaacatatag tgaaaactcc atacggttga cttttgagcc
   123181 cgcttcaagc taggatgacc aatcaactaa tcttggggta aagggcatct tccacttttg
   123241 tttactttaa cttaactctt gtacatagga aatgagactc aatcttcttt tactgcgaat
   123301 ttagaagttg ttttctttca ctcatatata actatctaat ttttttatta acctaaagaa
   123361 tcaataaatg aataaaaaaa aaaaaaaatg cggatatcca ttaaatttct tttttttttt
   123421 ctagaaggaa aagaaaagct tctattttag cgaatcgcac gtagagatat tgataaaaca
   123481 cataaagtta atggtatttc ataactaatc gattgagcag cagctcgcag accacctaaa
   123541 aacgaatatt tattatttga tccatatcct gacataagaa gtccaatagg agcaatactt
   123601 gaaacggcaa tccataaaaa aataccaata ttgagatccg ctaaaacaag gtgataacta
   123661 aaaggaatta ctgaataact tagtagaatt gatatgactg ctatagatgg tccaatactg
   123721 aagaaacgag tatttcctct agctggaaga agattctctt tgaaaagtag ttttgttcca
   123781 tctgctaaag cttgaagaat tccgaaaggg ctggcgtatt cagggccaat acgttgttgt
   123841 attcctgcag atatttctct ttctaaccac acaattacta gtacacctat tgtgattcct
   123901 aatacaagag tcaaaatagg ggcaaacacc cgtatggtcc catagagctc ttttaaggat
   123961 tccaatcggg aaaaagaatt aatatcttgt acttctgttg tatcaactat catttcaacg
   124021 atcaacttct cccataatga tatctatact acctagtatc gtcataatat ccgccaattt
   124081 cattctttta actaactgag gaagaatttg caaattgata aaacccggtg ggcgaatttt
   124141 ccatcgccaa ggaaaactgc tttgatctcc tatcagaaaa attcccaatt ctccttttgg
   124201 ggcttcgact ctcacataaa gttcttgttt cggtaattca aaagtaggag aaggtttttt
   124261 actaatgaat cgatcttcaa aatcattcca ttctggatcg ctttctctag caaagcatcg
   124321 gatttctaaa ttctcatagg gcccccccgg aattccttcc aaagcctgtt gaataatttt
   124381 taccgattct gtcatttcac cgattcggac taaataacga gctaatgaat ccccttcttt
   124441 ttgccactgg acttcccaat caaattcgtc gtaacactca taatgatcca ctttacgaag
   124501 atcccattct attccagacg ctcgtagcat tggtcctgat aaaccccaat ttattgcttc
   124561 ttctccacca aaaatgccta ctccttcaac tcgttctaaa aagacagggt ttcgtgtaat
   124621 aagtttttga tattcaacaa cccccgttaa aaaataatca cagaaatcca aacatttctc
   124681 tatccagcca tggggtaaat cggccgctat ccctccgata cgaaaataat tatgcatcat
   124741 tctcataccg gtggcagctt cgaatagatc atatactaat tctctttctc tgaaaatata
   124801 gaagaaggga gtctgtgcac caatatctgc cataaaaggg ccgagccata acagatgaga
   124861 ggctatacga ctcaactcca acataattac tctgatatag ctggcccttt taggtacttg
   124921 aatatttccc aactgttctg gtccatttac agttattgct tctgtgaaca tagtagctaa
   124981 ataatcccaa cgtgttacat aaggcagata ttgtataatt gttcggtttt ccgcaatttt
   125041 ttccatccct ctgtgtaaat aacccaatat cggttcacag tcaataacat cttcgccatc
   125101 gagagtaacg atgagacgaa gaacaccatg cattgatggg tggtgaggcc ccatatttac
   125161 tctcataagg tcttttcctg tagctagtat actcataggt ttttcctcga ttcattctta
   125221 catgaattgt tgaaaacaaa aagaagttat caagattcaa aatctaataa atcaaataat
   125281 tcaaaattct ttttttcaaa ttaacgattt tttgactccc ggatattcaa ctgactaatt
   125341 aattctttat aacgtactcc atttttcttt gacaaataag aaagtaggcg ttggcgtttt
   125401 tccagaactt tccgtaaacc cctctgagat aaatagtctt ttctgtgcaa ttccaaatgg
   125461 gaagtaagtc tttgtatctt attagtgaaa cttaatactt gaaattcaac agacccactg
   125521 ttttcttttt ttttttcttg aaaagtaact gagatgaatg aattttttac cataaaacga
   125581 aatcctcttt tccctttctt ttaatatgaa atttactgat cagtaataat aatgttagtc
   125641 atttgaattg aatatacaca atcatcttaa agccgttatg aacttccgat aaaatcaatc
   125701 aacaatcaat cccattttca atgtgattag ggataaaaag gatggtatat ttcttcaaaa
   125761 gagaaaaagc gagacctaaa aaaaaattct gttaattcat ttatagatct aaccaatccg
   125821 tatgtcctta aagtggtatc ctgtatcata atggaatgta agacaaggca tgtgtccgtc
   125881 tctttgtttt catataccag gtatggtacg tatggtacgc gatcgataag aaaaatgtac
   125941 tagtaacaaa tttgcaatcg tggatacata tgtatcctta tcatactgaa acgactgcca
   126001 ttattggtat taaaccaata gcgattcata caaactaaat cttctaatcg ataattgggc
   126061 caaagaaaga actttaattt aattagtttc tttttctctc tagcaagatc tttgctttta
   126121 tccaaaacgt gacccccttt ttttacgtta ttacaaaata cggaatttct ctgaatacca
   126181 ttttgattct tccaattgaa acaaatcaga gttctcaatt ctctacgatg gttagggaat
   126241 aaaatatttt caggaacaag caaatcataa ttctttttgt ctctatttcc agtcattctt
   126301 tgatgtcttg caatggattc ataatttttt tttttatgaa catagctttt ttctcggtat
   126361 cttttagtaa tttggcgctt attcttatga accaatgaaa tacctacgat ttgatatata
   126421 aaaaactgtc catcattttt tacagacaga cgaagcggtt cgataataaa tattccccct
   126481 ttcaccaatt ctgtaagagt gaaatcctta tgaatcgtca aaatatccag acccatttct
   126541 cccccttgaa tagaggatat agcaatttct cttggattta tcagtcgaag caggagacaa
   126601 tagatcttga tattatttat tattctttga tttaaaaaag aatcccatct caactgaaaa
   126661 tgcaaatact tttttaggaa gaaataaagt tctgcttctg tgttgttctt gtattgtttt
   126721 ttcgttctac gttttttgat gtctgatccc gaagaatttg cttcaacatc tttttcttgg
   126781 tttgagagaa ctgacccaag acttacttgg ttttgtgcat ctgatcgagg attcccttgg
   126841 tctgggggtt ctttttcttc tttacttcta ttgtataatt caagagagtt tttttgattc
   126901 gatgatataa aaaggtcttc ctttttcttt cgagttattt ttttattccc attttcattt
   126961 ccattaaaac tgaaaagaag taatttgatt ggtatgatcc acggtttttt tttatatgca
   127021 ttaaaaaata gcactaattc tcggaagaac caaagctcca gatttgatat aggacaactt
   127081 agtattgctt cattcattcc catccaatca aaaaagaact ttttttgatt ggatggttta
   127141 atttcttcat cttcatgaat tgtaagataa aaaagaactt tcttattaat ttcatcaatt
   127201 atttgatact tatcagcccc aatcttagta tttggattcc tgttggtacc aatatcaacc
   127261 cagacttcaa tatcaacctt atttctaaga caaaaatcga gaattctcca atcaaaatat
   127321 tttctatccg aaaatttatc catatccata atattatctt cttctagata attattaata
   127381 gggatacctc ccaacatatc aaataatttg ccttccctta tgttggaatt agaaaagatt
   127441 tcttctttat tatttacttg gaataatgat ttatgaatat acgagtcttt cttatcttca
   127501 taattaatag atttatatga taaaagatca tatctatagt gttttttaaa attatctttt
   127561 tgattctgta acggattcgc ttcaaaaaaa ttttgtttgt cggaatgagt taatccattt
   127621 ttttcatatg aacccttttt gtttaaatct ttcttttgag ccatactgtg ttgattggct
   127681 ctatttcgcc atttttgtgg tactaatata ggccatctta tccgagataa atcggattga
   127741 tatagataat gcccctttaa ccagtttttc cattgattca tttcaaaatt ccaaaaagat
   127801 tcatgtctta attcgtaatg aaatattcct tgttttttaa aataatcttt tatttccttc
   127861 ttaagaaaaa gggatgttcc gtcatattga aagacaaatc ttaaattata aaagtgaata
   127921 agttgggttt gtgataattt gtaaaataca tatgcttgtg attgtgagaa aaaagagaaa
   127981 tcataagaaa tctttgaatt cttattacta accttagaaa gtgatttttt tatagtcgaa
   128041 ataaagtgaa tttcattttt acttttactt gttttattaa ttctttcctg atttgtttca
   128101 ttattgtgga tatttttctc aataatttgg attttttttg gtgattcaaa aaaaaaattg
   128161 gcattgattc ttggaatatt gacaatagct agaaaaattt ttatgtatat cccttcaatg
   128221 aaaaatttta taaagaaata tgatttacca attaatcgag tatttctttt ttttaatatt
   128281 tgccaaatct ttttggacgc tcctaatatt ttaggacgat aacttgtttt gttcgaacta
   128341 atatttattt cgtaagttag ctgttttttt ttcttttctt ttgtaatttt ttctattttc
   128401 ttttttatta tgtttgttcg attagtcaga tcttttattt ttttttcggg cagtgctaaa
   128461 tttgtccaat ccatagatcg aatttgaatg gacgattcgt gaatcatccg attactcatt
   128521 atcaaatctt ttttatcttc acccaattca tctatttctc gcaatctaaa taatggaatt
   128581 ttgtttgttt ttgaaagttc ttttactctt ccttttactt ttagtaatag aattcttttg
   128641 atgacccatc tttttgtttc ttttgcgatt tgttgaaaaa ttttggttct ttcttttaaa
   128701 actcttaaag actttgtttt caattgtcta attttttttt ttagttcttt gaaaatgggt
   128761 ttaaaaaatg aaggtctttt tcggggagga ccaaaaggca actccgcttc cattccccaa
   128821 actgttaaaa aacaaaaatc gttgtttttt tgtccccctt tttttttcat tgcatcttta
   128881 tgagggaatt gtagcttaga tttgtgccag ggtttcaggc aaaaaggaaa taggatcttt
   128941 atctgaatac cctctgttaa ccagtttttc ggaaattctc gttcggataa ttgaacacca
   129001 ttatgggtgc attttacata catttcccta ttccaatcct ttaaatcctc ggaccattcg
   129061 ggaatttgaa ataatagcat gcgagcaata tttttagcta ttatcagtga aggtaatata
   129121 atatattttc taagaattga ttgagttaat aatacaaaac ttctgagtat ttgagcaaaa
   129181 aaaaatgtat tccagatttc tgctatgggt atctctgttt tttcttttct tttgtatttt
   129241 tctcttttgt cctcctcttg gttatcaatt tttttttgct tttcaatttt agaatcagaa
   129301 agttttttgt ctttttgttt ccacatccaa tttttaaaaa taactttcat cagttcggaa
   129361 atatcaaaag aaaaaaaaaa agatttgtct agcctgtcca aaaaaagcgg ggaatgcaca
   129421 tttgcttgaa acagttccca agtaatagtt ttacgtcttt gtgcgcgcat ggagcctttg
   129481 attagacctc gacgaaaatc cgattgttgt gaataatggg tcaaattcac tttctttgct
   129541 tgcttaggac tcttagtata ttttgtatta atatacgtgg aggtatttgg ctttggctgg
   129601 ttatcagtaa aaataactac atgtttgaac tttctcgaac gaattgcccc tgctacagtt
   129661 tcgcccctgt ttttcttttt ttgtcctaaa ccagtaattg agttgtatga ccagcgagga
   129721 acctttttac taatttcttt tattccaata gagttttttc taattctttg gtcgttggga
   129781 tccgttataa ctacatcgaa taaaattttt aaaattagta ttcgatcttc tgaatcaatt
   129841 ttttcttgtg tgtgttctag aaataaagaa cgtacttttt ttgttgaaaa taattttaga
   129901 cgaaacccat ctagtgtctg ctcaaatttg gtataattct taataagaag aagaccatga
   129961 attttattta tccaaaacgt cctgatgttc ttttggctag aagtttcatt tagcgttagg
   130021 ggtgaaaaaa aaaaatggat tcttccacga taaggtccat gcaaaaaagg atcgtatttt
   130081 ttaggtaagt attcttgttt agtcttatca ttacacaatt gagtcctttt ttcaagtaca
   130141 ttcagagtac tagatccttt atctaaaaca gcgattctat tcctaaactc cttgtttaag
   130201 ttattttttt tttcattggt gtaactccaa ttattataca attcatcaga ggatagtttt
   130261 tcttttgtta aaaaagacat cttttgttgt atcatttcaa aaaaagttga caaacttgct
   130321 ggatacgtaa aagagatcct ttcttttcca tcactttgac atgtataaaa aaaaaagtgt
   130381 gacatttcat ttcttacaac attaataaat cgattatttc ttttcttttt tttatatcga
   130441 aatgggcgat tccattgttt atagtcgaaa agaagagtcg cgagaggttt ctcaaaccat
   130501 aataaatatt tctcttcttt ttctttaaat atttctaact tcgaattttc ttgattccca
   130561 tccggatcct ccttttcttc caaaaaaagg gaaggagaag gatcttcttc ggtggatacc
   130621 tcttgttcct gtttagtccc cctcctttcg aaagttgttt ctatttctac atctgtttct
   130681 tcctcccttt cttccgtttc tgaggtttct gaggtttctt tcactttcag tttcttagta
   130741 aaaatgggtg acggtattct gcctaaatag tagatacagg taataaataa gagaatacta
   130801 tagattcgag ccatagaatt tctcaattct gacacaaggt acttattaga tcgaataagt
   130861 acattagacc taatagaatt cttttgctgt atccaaacta ataccaatcc aacccatttc
   130921 atgaataaaa tgtgaccaat taaccaacca acaaaactac ttgttacaaa taacatcttg
   130981 ttgttgcatc gaaacatata aatgttgact aatctggcta acattgaact tggtaaaatg
   131041 aaatggttga ataattgaaa aatgagatta ttcaggaata cacattgaat gctaagatta
   131101 cgcattgaat ttctggtagt agatccataa tcaaaagagt gtttgtgatt gttccagaag
   131161 aaatgaaaca aaagatacgg tagagctagg acagttattg tatgaggtct acccaatgct
   131221 agatgcagag gcgcataata gatcgatatg aacatcatga gctgtcccgc aataaaacca
   131281 gttgttgccg ataccttctt ctcggttcct tcttccataa cccgagctcg gagaagtaag
   131341 agataagagg gccctatgga gaatgtggtc agaaatccat aatagagtcc gaccacaacg
   131401 accgaattga ttatcttcat gcataaggat actagattac ctagtataaa agattgaaaa
   131461 atcatcacaa acctcccttt tttcttttct atttcaattt ctggattatt atatgatgat
   131521 ttttgaactt tccatatata gaaatagaaa cagatagact agaaacgaca tctcttatat
   131581 caattcttat gtcaatgaca ccaaagggat attaaatgaa tggaattggg atatggatgg
   131641 aatataatga aatagagcca ctttgtggtt ccctatgaaa cggggcatgg gacggagcca
   131701 ctacgaagaa gttcggggag ttacgaagga aacttcgagt tcatattggt catgggttga
   131761 gaacgggaat tgaactctat gagatagaat ctcccgctgt tcctcagtag ctcagtggta
   131821 gagcggtcgg ctgttaactg actggtcgta ggttcgaatc ctacttgggg agatttgatt
   131881 cattccgaat taaagaattc agaatgtcag aatgaaaggg ttcgctttga ccgttaaaag
   131941 taggtaaccc gttccctgtg tctttgtttc tattgcattc tatctcatcg tatcacattc
   132001 tgttctgcga tatttgagaa taaccgtcaa tacctcggtg taggtccggg ataatccttt
   132061 gttccatagt ccgggggcta tttccaatta gccaattaag aattctcaga tgtactagta
   132121 ctagcaagtg catcaaagat gcagtaatcg attctcccga gaggccacaa ttaccgcgag
   132181 caaacatatt aatgacgagg aacacatttt tgctatgcta ctaatacttg ctctgctatt
   132241 ctgcttcggg ccgggcatac tttatttaaa aaaccatgaa tggtaaataa aaaaaaagaa
   132301 aaagtaaggc tactccattt cgacaaaaga cccacaccca agttccatag ctttgggtcc
   132361 gctatcccga tcatgatttt cctaccccca gagggaaggg tccttccctt tttggccggt
   132421 tgtgggcgag gagggattcg aacccccgac accgtggttc gtagccacgt gctctaatcc
   132481 tctgagctac aggccccgcc ccgtctccac tggatctgtt cccggaagta ccctaaaaaa
   132541 aaggaacctt tcctctcctc agccatttcg ggttaagaag atgtgaaagc acctttctct
   132601 ctataagaac acggtgcgtt actaggtgtg aagtggggga gaagggattt cataattggg
   132661 gttttgaata agacgacttt ttcatttttc attttttttt ttcatattgc aaagggaata
   132721 agaacgagag gtgttaagct ttttatcatc ctggcgtcga gctatttttc cgcaggacct
   132781 cccctacagt atcgtcaccg cagtagagtt taaccaccaa gttcgggatg gattggtgtg
   132841 gttcctctac gcctaggaca ccagaatatc gaaccatgaa cgaagaaagg catgcgagaa
   132901 aagcatattg gctagtgatt gtgaggcccc aattcttgac tggaggggac gccaaaggcc
   132961 tctgcccttc catccgatag agagggaggg cagagctttt ggttttttca tgttgtcaaa
   133021 gagttgaaca atgaaaatag atggcgagtg cctgatcgaa ttgatcgggt catgtaggaa
   133081 caaggttcaa gtctaccggt ctgttaggat gcctcagctg catacatcac tgcacttcca
   133141 cttgacacct atcgtaatga taaacggctc gtctcgccgt gaccttctct tgaattctca
   133201 aaacttctgt cgctccatcc ccgcaggggc agagaacccg tcgctgtctc ggctgtgcta
   133261 ccagaggctc tggggaagtc ggaataggag agcactcatc ttggggtggg cttactactt
   133321 agatgctttc agcagttatc cgctccgcac ttggctaccc agcgtttacc gtgggcacga
   133381 taactggtac accagaggtg cgtccttccc ggtcctctcg tactagggaa aggtcctctc
   133441 aatgctctaa cgcccacacc ggatatggac cgaactgtct cacgacgttc tgaacccagc
   133501 tcacgtaccg ctttaatggg cgaacagccc aacccttgga acatactaca gccccaggtg
   133561 gcgaagagcc gacatcgagg tgccaaacct tcccgtcgat gtgagctctt ggggaagatc
   133621 agcctgttat ccctagagta acttttatcc gttgagcgac ggcccttcca ctcggcaccg
   133681 tcggatcact aaggccgact ttcgtccctg ctcgacgggt gggtcttgca gtcaagctcc
   133741 cttctgcctt tgcactcgag ggccaatctc cgtccggccc gaggaaacct ttgcacgcct
   133801 ccgttacctt ttgggaggcc tacgccccat agaaactgtc tacctgagac tgtcccttgg
   133861 cccgtaggtc ctgacacaag gttagaattc tagctcttcc agagtggtat ctcactgatg
   133921 gctcgggccc ccccggaagg aggccttctt cgccttccac ctaagctgcg caggaaaagc
   133981 ccaaagccaa tcccagggaa cagtgaagct tcatagggtc tttctgtcca ggtgcaggta
   134041 gtccgcatct tcacagacat gtctatttca ccgagcctct ctccgagaca gtgcccagat
   134101 cgttacgcct ttcgtgcggg tcggaactta cccgacaagg aatttcgcta ccttaggacc
   134161 gttatagtta cggccgccgt tcaccggggc ttcggtcgcc ggctcccctg tcatcaggtc
   134221 accaacttcc ttgaccttcc ggcactgggc aggcgtcagc ccccatacat ggtcttacga
   134281 ctttgcggag acctgtgttt ttggtaaaca gtcgcccggg cctggtcact gcgaccccct
   134341 ttgtgaggag gcaccccttc tcccgaagtt acggggctat tttgccgagt tccttagaga
   134401 gagttgtctc gcgcccctag gtattctcta cctacccacc tgtgtcggtt tcgggtacag
   134461 gtaccctttt gttgaaggtc gttcgagctt ttcctgggag tatagcatgg gttacttcag
   134521 cgccgtagcg cctggtactc gaacattggc tcggggcatt ttctctaccc cttcttaccc
   134581 tgaaaaagca ggggcacctt gcgtccttga accgataacc atctttcggc taacctagcc
   134641 tcctccgtcc ctcgggacca acaaggggta gtacaggaat attcacctgt tgtccatcga
   134701 ctacgccttt cggcctgatc ttaggccctg actcaccctc cgtggacgaa ccttgcggag
   134761 gaacccttgg gttttcgggg cattggattc tcaccaatgt ttgcgttact caagccgaca
   134821 ttctcgcttc cgcttcgtcc accgccgctc gcgcgggtgc ttccctctaa ggcggaacgc
   134881 tcccctaccg atgcattttt acatcccaca gcttcggcag atcgcttagc cccgttcatc
   134941 ttcggcgcaa gagcgctcga tcagtgagct attacgcact ctttcaaggg tggctgcttc
   135001 taggcaaacc tcctggctgt ctctgcaccc ctacctcctt tatcactgag cggtcattta
   135061 ggggccttag ctggtgatcc gggctgtttc cctctcgacg atgaagctta tcccccatcg
   135121 tctcactggc cgaccttgac ccctgttatt ttgaggtcat atctagtatt cagagtttgc
   135181 ctcgatttgg taccgctctc gcggcccgca ccgaaacagt gctttacccc tagatgtcca
   135241 gtcaactgct gcgcctcaac gcatttcggg gagaaccagc tagctctggg ttcgagtggc
   135301 atttcacccc taaccacaac tcatccgctg attcttcaac atcagtcggt tcggacctcc
   135361 acttagtttc acccaagctt catcctggtc atggatagat cacccaggtt cgggtccata
   135421 agcagtgaca agtgccctat gaagactcgc tttcgctacg gctccggtgg gttcccttaa
   135481 ccaagccact gcctatgagt cgccggctca ttcttcaaca ggcacgcggt cagagccctg
   135541 gtctcctccc actgcttggg agcttacggt ttcatgttct atttcactcc ccgatggggg
   135601 ttcttttcac ccttccctca cggtactact tcgctatcgg tcacccagga gtatttagcc
   135661 ttgcaaggtg gtccttgctg attcacacgg gattccacgt gccccatgct actcgggtca
   135721 gagcgtaagc tagtgatgct ttcggctact ggactctcgc catctagggt gcagcactcc
   135781 accgcttcgc ctagcagcac gacgcttgta ttgctctccc acaaccccgt tttcacggtt
   135841 taggctgctc ccatttcgct cgccgctact acgggaatcg cttttgcttt cttttcctct
   135901 ggctactaag atgtttcagt tcgccaggtt gtctcttgcc tgcccatgga ttcagcagca
   135961 gttcgaaagg ttgacctatt cgggaatctc cggatctacg cttattttca actccccgaa
   136021 gcatttcgtc gcttactacg cccttcctcg tctctgggtg cctaggtatc caccgtaagc
   136081 ctttccttgt ttgaacctcg cccttaactt tactttaagg ctatgccatc ctaaggtgct
   136141 gctaaatgga aggatcttat caacgtccat gaatgataaa ccatagatcg aactgccgaa
   136201 tcggaaaaat tgggtgctat catattcttt gtatcggcta agttcacgag ttggagataa
   136261 gcggactcga accgctgaca tccgccacag ggtaaaccac cgcctctcag gcccccactg
   136321 attctaccat agaggccaac gatagacaat aactcccccc cgaacacagc ttacaacttt
   136381 catcgtactg tgctctccaa agagcaactc ttctcaaaat ctcaaaagaa aaggtgctga
   136441 gttggaatcc cattctaact caagattctt gtggttccgg aggatccagc tacaggagaa
   136501 ccaggaacgg agggctttcc ccccttttcc gccccgactc tttggtctta agaatgctgg
   136561 ttttaagaat gagtaattgc ccttctccgg cccttactgc ccaacctgag agtggacagc
   136621 taatgcattc cacttattga gcagggttct atggtcggtc cgcgacccct ggataccgaa
   136681 ggcatccttg gggtgatctc gtagttccta cggggtggag acgatggggt cggtccatgg
   136741 attttccttc cttttgtcgc atttcgctca aagggttgaa gggagatagt gcatcaagct
   136801 gttcgcaagg gccaacttga tccccttccc cagggatccc agatgaggga accctaagag
   136861 agccgccgac tccaactacc gtccatgtac aatccatact agatctgacc aaccgcccat
   136921 cctacctctt ctacattctt gacagcccat ctttgtctca gtagagtctt tcagtggcat
   136981 gtttcggtcc tcttccccat tacttagaaa aagtgagcca ccggttcagg tacaagatac
   137041 tatcattacc gcctggacaa ttagacatcc aacccgtaat cgcaacgacc caattgcaag
   137101 agcggagctc taccaactga gctatatccc cccgagccaa gtggagcatg catgaaggag
   137161 tcagatgctt cttctattct tttccttggc gcagctgggc catcctggat ttgaaccaga
   137221 gacctcgccc gtgaagtaaa tcatcgcacc tacggtccaa ccaattggga gagaatcaat
   137281 agattccgtt tcgggagcga ttcatccttc ccgaacgcag catacaactc tccgttgtac
   137341 tgcgctctcc aagtgtgctt gttcccccct tcttccttac catggcaagt atttgtgaaa
   137401 taactccgat gagaagaaaa aagaaggcgt taagagaccc tcccggccaa ccctagacac
   137461 tctaagatcc tttttcaaac ctgctcccat ttcgagtcaa gagatagata aatagacaca
   137521 tcccattgca ccgatcgggg gcattcgtag tgactgaggg ggtcgaagac caagaagtga
   137581 gttatttatc agccaagcat tcttcttacg gctagatcca atcccctggt ccctgcggaa
   137641 aggaaaagga aaaagaattt gacgttcttc ctttcgggaa gggaggatta ggaaaatcct
   137701 attgattgca gctttctcca gacctccggg aaaagcatga aaaaaaggct cgaatggtac
   137761 gatccctccg tcaccccaga atgaaatgaa aggggcgatc tcgtagttct tggtctgtga
   137821 agatacgttg ttaggtgctc catttttttt cccattgagg ccgaacctaa acctgtgctc
   137881 gagagatagc tgtccataca ctgataaggg atgtatggat tatcgagaag agaggagccg
   137941 tggtagtccc ccccggaccg cccggatccc acgagtgaat agaaagttgg atctacattg
   138001 gatctcacct gaatcgcccc atctatcctc ctgaggagga gtttggtttc aaacccccgg
   138061 ttcgaacagg agaagtacgc catgctaatg tgccttggat gatccacatc tcagggtcag
   138121 gcgctgatga gcacattgaa ctatccatgt ggctgagagc cctcacagcc caggcacaac
   138181 gacgcaatta tcaggggcgc gctctaccac tgagctaata gcccggcgtg tgggcctccc
   138241 gctgggggcc cactatgcca aaagcgagag aaaccccatc cctctctttc ctttttacgc
   138301 ccccatgtcg ccacacggga gggacatggg ggcgtaaaag ggggatccta tcaacttgtt
   138361 ccgacctagg ataataagct catgggcttg gtcttacttc accgtcgaga aacgaaagaa
   138421 gacttccatc tccaagttta actcaggcgt agctcgcttc tttttgggtg tgaagcggtg
   138481 tcaaaccaaa atacccaaca agcattagct ctccctgaaa aggaggtgat ccagccgcac
   138541 cttccagtac ggctaccttg ttacgacttc actccagtca ctagccctgc cttcggcacc
   138601 cccctccttg cggttaaggt aacgacttcg ggcatggcca gctcccatag tgtgacgggc
   138661 ggtgtgtaca aggcccggga acgaattcac cgccgtatgg ctgaccggcg attactagcg
   138721 attccggctt catgcaggcg agttgcagcc tgcaatccga actgaggacg ggtttttgga
   138781 gttagctcac cctcgcggga tcgcgaccct ttgtcccggc cattgtagca cgtgtgtcgc
   138841 ccagggcata aggggcatga tgacttgacg tcatcctcac cttcctccgg cttatcaccg
   138901 gcagtctgct cagggttcca aactcaacgg tggcaactaa gcacgagggt tgcgctcgtt
   138961 gcgggactta acccaacacc ttacggcacg agctgacgac agccatgcac cacctgtgtc
   139021 cgcgttcccg aaggcacccc tctctttcaa gaggattcgc ggcatgtcaa gccctggtaa
   139081 ggttcttcgc tttgcatcga attaaaccac atgctccacc gcttgtgcgg gcccccgtca
   139141 attcctttga gtttcattct tgcgaacgta ctccccaggc gggatactta acgcgttagc
   139201 tacagcactg cacgggtcga tacgcgcagc gcctagtatc catcgtttac ggctaggact
   139261 actggggtat ctaatcccat tcgctcccct agctttcgtc tctcagtgtc agtgtcggcc
   139321 cagcagagtg ctttcgccgt tggtgttctt tccgatctct acgcatttca ccgctccacc
   139381 ggaaattccc tctgccccta ccgtactcca gcttggtagt ttccaccgcc tgtccagggt
   139441 tgagccctgg gatttgacgg cggacttaaa aagccaccta cagacgcttt acgcccaatc
   139501 attccggata acgcttgcat cctctgtatt accgcggctg ctggcacaga gttagccgat
   139561 gcttattccc cagataccgt cattgcttct tctccgggaa aagaagttca cgacccgtgg
   139621 gccttctacc tccacgcggc attgctccgt caggctttcg cccattgcgg aaaattcccc
   139681 actgctgcct cccgtaggag tctgggccgt gtctcagtcc cagtgtggct gatcatcctc
   139741 tcggaccagc tactgatcat cgccttggta agctattgcc tcaccaacta gctaatcaga
   139801 cgcgagcccc tcctcgggcg gattcctcct tttgctcctc agcctacggg gtattagcag
   139861 ccgtttccag ctgttgttcc cctcccaagg gcaggttctt acgcgttact cacccgtccg
   139921 ccactggaaa caccacttcc cgtccgactt gcatgtgtta agcatgccgc cagcgttcat
   139981 cctgagccag gatcgaactc tccatgagat tcatagttgc attacttata gcttccttgt
   140041 tcgtagacaa agctgattcg gaattgtctt tcattccaag gcataacttg tatccatgcg
   140101 cttcatattc gcctggagtt cgctcccaga aatatagcca tccctacccc ctcacgtcaa
   140161 tcccacgagc ctcttatcca ttcttattcg atcacggcgg gggggcaagt caaaatagaa
   140221 aaacccacaa ctcatattgg gtttagggat aatcaggctc gaactgatga cttccaccac
   140281 gtcaaggtga cactctaccg ctgagttata tcccttccct gcccccacca agaaatagaa
   140341 ctgactaatc ctaaggcaaa gggtcgagaa actcaacgcc actattcttg aacaacttgg
   140401 aaccgggcct tcctttcgca ctattacgga tacgaaatga atggaatggg aaaaattgga
   140461 ttcaattgtc aactgctcct agaaatagga ttgactacgg attcgaacca tagcacatgc
   140521 tttcataaaa ccgtacgatt ctcccgatct aaatcaagca ggttttacat gaagaagttc
   140581 tattcgatac gggtaggaga agcggtattc ttaaaaaaat agcgaaatca gaaccaagtc
   140641 aagatgatac ggatcaaccc cttcttcttg cgccaaagat cttaccattt ccgaaggaac
   140701 cggagttcca tcccttttcg atttccattc aagagttctt atgtctttcc acgccccttt
   140761 aagaccccga aaaattgaca aaacgattaa ctacttcatt tatgaatttc atagtaatag
   140821 aaatacatgt ctaccgaaac agaattttga acttgctatc ctcttgccta gcaggcaaag
   140881 atttgcctcc gtggaaaaga tgattcattc gcatgaagat gaaagtccaa ctacattgca
   140941 ttgccagaat gcatgttgta tatttgaaag aggttgacct ccttgcttct ctcatggtac
   141001 aatcctcttc ccgccgagcc ccctttctcc tcggtccacg gagacaaaat gtaggactgg
   141061 tgccaacagt taatcacgga agaaaggact cactgagccg ggataactaa ctaatactaa
   141121 tctaatacta atagaatcaa aatactaata gaatagaaaa gaactgtctt ttctgtatac
   141181 ttatgtatac tttccccggt tccgttgcta ccgcgggctt tacgcaatcg atcggatcat
   141241 atagatatcc cttcaacaca acataggtcg tcgaaaggat ctcggagacc caccaaagca
   141301 cgaaagccag gatctttcag aaaatggatt cccattcgaa gagtgcataa ccgcatggat
   141361 aagctcacac taacccgtca atttgggatc caattcggga ttttccttgg gaggtatcgg
   141421 gaaggaattg gaatggaata atatcgattc atatagatac agaagaaacg gttctctatg
   141481 gattcaaatg ctgtacctat gggataggga tagagaaaga ggaaaaaacc gaagatttca
   141541 catagtactt ttgatcgaaa aagaaatccg atttatttcg tacccttcgc tcaatgagaa
   141601 aatggatcag attcgatagg atcaaaccta tgggacttaa ggaatgatgg aagggaataa
   141661 aataaaaaaa agaaataaaa aaagaaaaga gagggaaaaa aaataataaa gaaataagta
   141721 aataaaaata aagtagaaga acccagattc aaaatgaaca aattcaaact tgaaaaggat
   141781 ctttctgatt ctcgaagaat gaggggcaaa gggattgatc gagaaagatc tcttgttctt
   141841 attataagat cgtgtgattg gatccgcaga tgtttgttaa aaagagaata atcttctcct
   141901 ttgagaataa tcaaaaaagg aaagtgttca attggaacat gaaaacgtga ctgaattggt
   141961 cctagttact cttcgggacg gagtggaaga agggaggaga ttatcgaacg aggaaaagga
   142021 cccgatgact tcgaaagaat tgaacgagga gccgtatgag gcgaaaatct catgtacggt
   142081 tctgtagagt ggcagtaagg gtgacttatc tgtcaacttt tccactatca cccccaaaaa
   142141 accaaactct gccttacgta aagttgccag agtacgatta acctctgggt ttgaaatcac
   142201 tgcttatata cctggtattg gccataattc acaagaacat tctgtagtct tagtaagagg
   142261 ggggagggtt aaagatttac ccggtgtgag atatcacatt gttcgaggaa ccctagatgc
   142321 tgtcggagta aaggatcgtc aacaagggcg ttctagtgcg ttgtagattc ttatccaaga
   142381 cttgtatcat ttgatgatgc catgtgaatc gctagaaaca tgtgaagtgt atggctaacc
   142441 caataacgaa agtttcgtaa ggggactgga gcaggctacc gtgagacaaa agatcttctt
   142501 tctaaagaga ttcgattcgg aactattata tgtccaaggt ccaatattga aataatttca
   142561 gaagttttcc ctgactttgt ccgtgtcaac aaacaattcg aaatgtctcg acttttttag
   142621 aacaggtccg ggtcaaatag caatgattcg aagcacttct ttttacacta tttacactat
   142681 ttcggaaacc caaggactca atcgtatgga tatgtaaaat acaggatttc caatcctagc
   142741 aggaaagggg gggaaacgga tactcaattt aaagtgagta aacagaattc catatgtatc
   142801 tatgagatcg agtatggaat tctgtggaaa gccgtattcg atgaaagtcg tatgtacggc
   142861 ttggagggag atctttcata tctttcgaga tccaccctac aatatggggt caaaaagcca
   142921 aaataaatga ttttagccct tataaaaaga aaactgattc ttgaacccct ttcgcgctca
   142981 tgtcacgtcg aggtactaca gaagaaaaaa ctgcaaaatc cgatccaatt tatcgtaatc
   143041 gattagttaa catgttggtt aaccgtattc tgaaacacgg aaaaaaatca ttggcttatc
   143101 aaattatcta tcgagccttg aaaaagattc aacaaaagac agaaaaaaat ccactatccg
   143161 ttttacgtca agcaatacgt ggagtaactc ccgatatagc agtaaaagca agacgtgtag
   143221 gcggatcgac tcatcaagtt cccattgaaa taggatccgc acaaggaaaa gcacttgccg
   143281 ttcgttggtt attaggggca tcccgaaaac gtccgggtcg aaatatgact ttcaaattaa
   143341 gttccgaatt agtggatgct gccaaaggga gtggcgatgc catacgcaaa aaggaagaga
   143401 ctcatagaat ggcagaggca aatagagctt ttgcacattt tcgttaatcc atgaacaggg
   143461 tctatataga cacatagatc catggatcca tacatctcga tcggaaaaga atcaatagaa
   143521 aaaagaaaaa gaaagaatcg gaattgatcg atatatttct cgaaacaaac gaaaaggaaa
   143581 cgaaagatga aacagaaatc atggatcaac taagccctct cggggacttg cttaagaata
   143641 agaaagagga atctcatgta aataccatgg aataaggttt gatcctattc atggagattc
   143701 cgtaaatatt ccattccaaa aatagaaagt tcgaaacaat tgggattttt ttggagattg
   143761 gatgcagtta ctaattcatg atctggcatg tacagaatga aaacttcatt ctcgattcta
   143821 cgagaatttt tatgaaagcc tttcattttc ttctcttcga tggaagtttt attttcccag
   143881 aatgtatcct aatttttggc ctaattattc ttctgatgat cgattcaacc tctgatcaaa
   143941 aagatatacc ttggttctat ttcatctctt caacaagttt agtaatgagc ataacggccc
   144001 tattgttccg atggagagaa gaacctatga ttagcttttc gggaaatttc caaacgaaca
   144061 atttcaacga aatctttcaa tttcttattt tactatgttc aactctatgt attcctctat
   144121 ccgtggagta cattgaatgt acagaaatgg ctataacgga gtttctgtta ttcatattaa
   144181 cagctactct aggaggaatg tttttatgcg gtgctaacga tttaataact atctttgtag
   144241 ctccagaatg tttcagttta tgctcctacc tattatctgg atataccaag aaagacgtac
   144301 ggtctaatga ggctactatg aaatatttac tcatgggtgg ggcaagctct tctattctgg
   144361 ttcatggttt ctcttggcta tatggttcat ccgggggaga gatcgagctt caagaaatag
   144421 tgaatggtct tatcaataca caaatgtata actccccagg aatttcaatt gcgcttatat
   144481 tcatcactgt aggaattggg ttcaagcttt ccccagcccc ttctcatcaa tggactcctg
   144541 acgtatacga aggagtgcgg ttcgttcgaa aaattcctac ctctctatat atctctgaga
   144601 tgtttggatt tttcaaaact tcatggacat gcagaagaga aatgctatcc ccactcggac
   144661 caagacataa ctttatactt gttcaaataa caattaaggt gaagcagggt caggaacaac
   144721 aaatctcttt atgataaaca gatccatttt gcaagttcgt tattacgggt agttcctaca
   144781 aaggatcgga ctaatgacgt atacaatact tgaattctcg atgtagatgc tacagagttg
   144841 gttctcatcc ttcagagact acgagtgtaa taggagcatc cgtcgacaaa aggatcaccc
   144901 taagatgatc atctcatggc tattgagaac gaatcaaatc agatggttct atttctcaat
   144961 ctttctgact tgctcctacg gaaccaaggt cgaaaagatt gagaaaaatc agtcattcac
   145021 aaccactgat gaaggattcc tcgaaaagtt aaggattagt aatccttttt cgaaatcgaa
   145081 tggattcgat cttatacata cgcgaggaag gtaatcaaaa aagaaagaag atgagttctt
   145141 ctttactttt atcacttagg agccgtgcga gatgaaagtc tcatgcacgg ttttgaatga
   145201 gagaaagaag tgaggaatcc tcttttcgac tctgactctc ccactccagt cgttgctttt
   145261 ctttctgtta cttcgaaagt agctgcttca gcttcagcca ctcgaatttt cgatattcct
   145321 ttttatttct catcaaacga atggcatctt cttctggaaa tcctagctat tcttagcatg
   145381 atatttggga atctcattgc tattactcaa acaagtatga aacgtatgct tgcatattcg
   145441 tccataggtc aaatcggata tgtaattatt ggaataattg ttggagactc aaatggtgga
   145501 tatgcgagca tgataactta tatgctgttc tatatctcca tgaatctagg aacttttgct
   145561 tgcattgtat catttggtct acgtaccgga actgataaca ttcgagatta tgcgggatta
   145621 tacacaaaag atcctttttt ggctctctct ttagctctat gtctcttatc cctaggaggt
   145681 cttcctccac tagcaggttt tttcggaaaa ctctatttat tctggtgtgg atggcaggca
   145741 ggcctatatt tcttggtttc aataggactc cttacgagcg ttgtttctat ctactattat
   145801 ctaaaaataa tcaagttatt aatgactgga cgaaaccaag aaataacccc tcacgtgcga
   145861 aattatagaa gatccccttt aagatcaaac aattccatcg aattgagtat gattgtatgt
   145921 gtgatagcat ctactatacc aggaatatca atgaacccga ttattgcaat tgctcaggat
   145981 accctttttt agcttctagt tagcttctag aatcgatttc ttagttcaag atccctctta
   146041 ctaactggaa tcaaagaatt agtagatctg ttccgcccaa aatgggaatg ggctagggtt
   146101 atgaacttat aatctataat ctgatgatcg agtcgattcc atgattataa gttcattcca
   146161 taccggacca gaccggaata ggattctcat tatgagaagg ggtcattcga gcgtatctaa
   146221 atagatacta tgtttccata tggatcccta cgtcgttaca ttccatttag gattaggaat
   146281 aggcgtaatc ggacctgctt tttccatatc tctcgttatt tgggacctta ttcacctctt
   146341 tgggcttcta ttgaatcgag aaatcggttt gattgtccat ctttttgata taatattaat
   146401 atagataata tataaggcat cctccggata attcaaatcg aagcaattgg atgtccgatt
   146461 ggggcctata tgacatgacc gatcaataga aatactccaa cactccacct ttgtcatata
   146521 ttccatacat cacactagat agatatcatc ttcatggaat acgattcact ttcaagatgc
   146581 cttggtggtg aaatggtaga cacgcgagac tcaaaatctc gtgctaaaga gcgtggaggt
   146641 tcgagtcctc ttcaaggcat aatattgaga atgctcattg aatgagcaat tcaataagag
   146701 atctcggatc gaatcggtat tgatataccg attcgatccg agatcttgga attggaataa
   146761 gttcggcagc ggatcgcgaa atcttgggga tcttctctat ctaatgaatg gggagtccgc
   146821 tttgaaatcg tccgccctgc acccaccccc cgagtatatg cttcaacagg aatcacacaa
   146881 gggtagattg atacaatata aacctctggt aaaatgcccg cctgtaaccc agcagataaa
   146941 gtacattaca tagtccgttt ttagtaatag ctctggtggt tcgctgttca agaattcttg
   147001 tttaagcagt tcataccatc catacatagt gttttgatct aagatttcaa ttcttctatg
   147061 tttcagcagt agcatattgt tccatggagc taaggtccaa aatatggaag aaactggtgt
   147121 ttccacgact ctaccaccca gtcaattatg ttccacttaa tccctatttc atggccgcat
   147181 atctttccgg ctaagtaatg ggaaaccttt ctcctgttac atgaatccaa ttttcatttc
   147241 atccgggaaa agccatcttt ttctcaacaa tgtctttgtc atttgatcca atagcgttcc
   147301 gttagatagg aacagatttg ataaatactg ataactctcg gatggagtat tagaacggaa
   147361 aaatccatta gataatgaac tattggttct aagccatctc tggcgatgaa tcaacaattc
   147421 gaagtgcttt tcttgcgtat tcttgataaa ccagcgttta gatatagatg taggaggatc
   147481 tgtttcggaa gtaagaagcc cctttgacat ctcttcatct gcaaagaatt ctcgatgtga
   147541 aaacacagag acaaggggct gatctttgaa taggaaaaag agtggatccg cagggtccca
   147601 aatgaattgg cttattcgaa aaaagccttg ttctttggaa gatctatctc gtgtctggta
   147661 ctgcatggtt ctactctgca agaactccga atcattctct tgaagctcat ccttttcatc
   147721 ataaatgatc cgcttgcccc gaaatgaccc cgcccgatag ggaaatccca atgaattggg
   147781 cctttcgata caatcaaata gaaagcccca ggggcgccat attctaggag cccagactat
   147841 gtgattgaat aaatcctcct ctatctgttg cgggtcgagg actccttctc cttccccttc
   147901 ttcaaactcc gattcgtatt tttcatagag aaatctctga tcaacgatag aacaagatcc
   147961 attttgcatc atatctaagg gattccttgg ttcgggccga agaagcaatg tcactcgatc
   148021 attatcaaac cgactgcaat ctttttctgt ccgtgaggat cccaccagag cgccttctac
   148081 ttctaatagg ccatgaacta gatcagaatc attctcaacg agtccagaag aagtgatccc
   148141 gtttttttca tcgggtccgg gtatagacca aaggtcttga gcgaccgatc cggcagaaca
   148201 actcaaaaga taaagaagta tcgttaattt cttcatgctc gttccaagtt cgaagtacca
   148261 tttgtacaaa taagaatccc cttcgttaca tgatttcttc ttcatataga tagatagagg
   148321 atctatgggg caattactta gaagtacatt ttgtgcaaca gcccttccta tctgatagaa
   148381 aaggatccca tgatcctgaa ccgatcttac ctgggatcgc aaatcccaag tttgtctatg
   148441 aagagcggat cgaattgtat tagtgtctat aattgatttc ttctgtgtaa tactaatcga
   148501 tagggcctca ttggtaagtg ctacaagatc tcgtgcattg gaacccatgg ttatggaccc
   148561 gaatccatta gtatggaaca ttttcttttc caagtgaaat cccctagtat atgaaagagt
   148621 gcaaaagtgc tttcgttgtt gtggaataag aagccttcgt atcttaatgc atgtatttaa
   148681 tttattcggg gctattagag cgggatccac tttttgggga atatgagtcg aagcaataac
   148741 aagaatattt ctagtggaac atctttcaca atccctggag agatagttca ctaatagacc
   148801 gagggataag tcattcgact cattcacatc cagatcatga atgtttggaa tccatattat
   148861 gcaaggagac attgcttttg ctaattcgaa ttgaagggtg atataaaatc ggcctatttc
   148921 cgacatcata tcgatagtta gcgcattcat catagttaga agctccagct ccgtatcaag
   148981 gtcacgatcg atatcgtcac tagcatcaat atcgtcacta tcatcaatat cgatatcatc
   149041 aataagaaaa cctttaggct tggtatccag gaacttgttc agaaatactg taatgaaagg
   149101 aacataggag tttgtcgcta ggtatttgac caaatgggag cgcccggttc ctatagaacc
   149161 tatcactaaa atacccctag agggggatag ggctaggcgg agcgaaaagg gttttccatg
   149221 agatgggaaa tgaaaactat tagccccaca cgaagtttgt gaataagtga ttgtctgata
   149281 atgagcaagg aatatccgtc tttctgctaa acagggtgaa ttgaactcat aattcattaa
   149341 atgcttttta tgaatgtcaa ctaagtatcg taagtaaatt gttcccggct gttcaatcat
   149401 ttgataacca gagtcattct ttgataaatg atcactatga gtcagactca atagaatttg
   149461 atcaatcctt ttttctgtcg ttaaggtgga gaactgaacc aagaattctc tttctttatc
   149521 atcaatcgaa tcaccgttcg cgacccagga ttctatttta tcatcaatcc aatcaccgtt
   149581 cacctttttt ctttttctta tcaatgaatg gatctcttta cttgtatgac ttagatgtct
   149641 cgtatttctc gaaaaagtga ttcgattgat gggatttggt atgagactta tgagatcgat
   149701 gatatcgatg agattgatat tcaaatcttt cgtcttagaa cgtattgatt taaccccatc
   149761 agcgggacca ccaccccata gcatgttgcc gccaaaagca gaaccccgta tttcttctag
   149821 agaatctcct aattgttcca gagcaactag aaaaagattc tttaaccaga aagaattccg
   149881 ttcagatgtg ggatacctat ccagaagttt tcgcaactca atcatgtatg atggaatcat
   149941 caaagatttg accttttcga actctgtctg taactcacca taggctcggg aaacaaagag
   150001 aagatgtgta cgaacgagat atccagcaac aagaagaagg aaaaggattg aatagaggaa
   150061 ctcccgaaca tttggcgatc tcagatgtgt cgatatcaat ggtgactcat tatttcgatg
   150121 aatcatttct tcggacagaa gaagattatg taaacactta ctcgaaatct cacttatcag
   150181 attccattgt ggaagacaca attttttctg aagaattcgc catgatatat ctgatccatg
   150241 cataatatca tgaaaaatgg atacaaattt ttgactgcta cttagtaccg gcaataggtc
   150301 tgaaaaagta tctaaaaata tcaaatttag atatttgtac cctgtcgaag taaggaacca
   150361 tggcatatat gtttggaatc gattccattt tgagagagtt gaaaaagcac tgtctcgttg
   150421 aaaggttcta tacatctgcc ctttctcaac gcatttcttt agacaaagac tccgtttttt
   150481 cctcttttcg gatggtaaat atttctcaga acatggagtg tgaatcaaac ccatgtttga
   150541 attgaaattg agatactgag gcaagttctt ctcttctgaa tcagatagat tcatatctga
   150601 aagaggttga caataagttc tttcaaaatt gactatttgt ccctctgtta gaggtgttcc
   150661 agaaatggct gcgatcgagt aaatagctct acgaactaat agatcggatc gaattggaaa
   150721 atggaaagat ttgtacaagt tatacctttc gtcaccactt tgtggaaaat cgttaggtat
   150781 gaatatgtta gatacctgtg actcgattgg tgaaatagta tctctctcca aaaaagcatg
   150841 ttttttttta ccgccgcaca aagaaaatat tttgttgcga atgaacaaga tatggaggaa
   150901 ttgtccatac gtaaaatcat aatttttgat acgggccttt tccacataaa aggggaatct
   150961 tttgttacaa tagaagcgga agcgttgtgg attattcaag aatcgaagtc gatttgcttt
   151021 ataaaaagaa gatatcaatg aacttctatg aaatggtttc acaggattca gccaattgtc
   151081 ttgatcgtcg gatatcattg agaaatagaa atccgtgtta tcaaaagatt tcctgcgatt
   151141 atttctagta tggaatgagt caatcatcca ctttggtatc ttattgaaca aaaatggtga
   151201 tattatccct ccattgatca agaatttcga tttttgggaa gtattatgat catccaataa
   151261 gaagggtttc aattttttca aatgaacgat ttgaagacct attgattcta acaactgatt
   151321 gcagagttga tcattcggac ctttcaattc atagatgtgg atctcagacc tatgaatggg
   151381 gatattcccg aaactcacaa agaaaaaagg aagtgagtta gacaaaaaga aaagcaactt
   151441 ggacaaaaag agaaggaact tggacaaaaa gaaacgaagt gacttagaca aatctttttt
   151501 gtcgataacc tcagaccaat caatcgaata ttgattaata cgtaatcgat cgaacactac
   151561 ttgaaaatgg ctcttctgct cagaaacgga atgttccaaa tgctcctgga aattcttgct
   151621 cccattggac catttgtatc tatatgcatt aggatcccga ttcatgaatc tctcggttcg
   151681 agaaatcaaa ataagaggat cgaaccattt cttctgactc tttttcaaat tcgataaatg
   151741 ttggttgatc gtatatttca ttatagttct atgattcaga gtatcatttc ctatttgatc
   151801 cctttgaatt ccatattcga agttgcgatc ggatctattc attaaaaaga atcgattcaa
   151861 tacatttctt atgtacccat aggtgctata ttggatttga atccgatttc ggatcaatct
   151921 atattgattg actgcctcca ttatgttgtt gctagcaaat accactattt ttggttttgg
   151981 atcttccaaa tcattcccgc aggagatccg gacccatttt tttctgatcc ttcgataaaa
   152041 agattcattc tcttcataaa aaataggagg tagaaccaat aaagatttct ttttcgattc
   152101 atccctggag ttgaatacct cattcaagaa tcgtttttga tccaatccgt aggaatcaat
   152161 agaaaaggaa aatcccttat gatacaccag atccggctcg gttattgata gagtgaatag
   152221 atctgccatt tcttgaaatc tctcttctga ttcaaaatcg tggtgtaacg tgtattcccc
   152281 cctgttccgg tcatggaata gatgaaataa atgatttttg tttaagaatg aaatcttatt
   152341 ggaactttcc atatccagtt catccttcgg aaccatatca catcccggat ctgatgaaat
   152401 aggatgaatt gagacggtat tttgtaaata cgtaattatc ttgaatatat taactatttc
   152461 tttattttcc gatcgcctgg aagggacaaa agaaacatct tgttctttct tcaacaattt
   152521 ctgatctcta gtggacctct cagtaggatt cgaacccaga tgaagttctg accatctgtc
   152581 agagaaaaaa gaacgaatgg atcttgtagg attcccaaga aattcttcga tttcttccgg
   152641 aagcagatgc ttattcatct gcctttcacg ttccgtgaat agccgggaca ttgaggaata
   152701 tccagaaagg catttaggga atcggtctga ttctatctct gttcgttccg tttgaagaaa
   152761 ggaaggatcc caaagaatcg atctttcttt tagttgttga atctctcttt gattgatcaa
   152821 tgtgtgatat tccgaatcct cattactaaa tgaatcgaaa tgatctctgg attgatcaga
   152881 agatcctttc aattggctag aatccgttac ttgaacgaaa ctagatcttg tggaatcata
   152941 ttgaatattt gacgatacat tccgtacctt gctaaaaaat cgatccttgt ttaccaacca
   153001 cacattgtct aagcaaatcc aattctctct cgatatcttc ctcaaaaaat ccgattcgtg
   153061 cggattcttc ccccaactaa cgaagagatc ttggcggaat tgccacatat gaaattgagc
   153121 acaattttgc aaagaaatag cccacttgtt tctcgagaag agatgggcaa aacgctcaat
   153181 atcatttgat tgaatagctg acccagctcc ttgttgtttg aagaaaccct ccacttcaat
   153241 tggtattttt tcacgaaaag caaacatgag ataacaaatc gagtctttca ctaagatttc
   153301 gaatagctgt cccgaattca agttgattct gtttcgcctc ttactcggag aaagacgatc
   153361 aaacaattcc caaccatggt ccttgcggat cggatcatcc atataatata caaaaggaaa
   153421 ctccagatat ttgatatctt tctctttgaa tgagatctca attccagcga cggtttcatt
   153481 agatatctta caaccagaat ccctcttttt tccgagccag ttcctccacc accgcgaacc
   153541 ccagttagat tcaggcatga tacacttttt agttattggg agaacccaag tactctcttt
   153601 cggatccagg aaaaagctct ctgagatctt ttttcctttt ggaagatcca ggagcgaaac
   153661 aatcaaccta ttgatattgg aagacccaaa agattcttcc aatgtatcat ttctgggtcc
   153721 aatggaattc ataggtatag gaagaagccc cgtcaaatag agattttttc ttgcgaccat
   153781 atttcgattg ttaatacgat atataaggat cgctactaca aatagtacta cacccttgat
   153841 cgtgaaatat cgattgcttg ttgaaccctg tgaattgcgt gaaagtagga tactcaaaat
   153901 tcgtgggtcc aagagtttta taaaacgttc ttggtggaaa aaaatgtgaa tgaaagatcc
   153961 cactgaattg aattgggtcc atgaatctaa gaaatagtga gaattcttga cctctctcaa
   154021 tatctctctc aattcgaaaa tccaggattt gaattgatgt cctttcattg attcctccta
   154081 aattgcattg atttatccta aagatttcat ttcaattgga atttggttat tcaccatgta
   154141 cgaggatccc cactaagcat ccatggctga atggttaaag cgcccaactc ataattggcg
   154201 aattcgtagg ttcaattcct actggatgca cgccaatggg accctccaat aagtctattg
   154261 gaattggctc tgtatcaatg gaatctcatc atctatacat aacgaattgg tgtggtatat
   154321 tcatatcata acatatgaac agtaagaact agcattctta ttgagactcg aactcatagg
   154381 gaagaaaata gatttatgga tggaatcaaa tatgcagtat ttacagacaa aagtattcgg
   154441 ttattgggga aaaatcaata tacttctaat gtcgaatcag gatcaactag gacagaaata
   154501 aagcattggg tcgaactctt ctttggtgtc aaggtaatag ctatgaatag tcatcaactc
   154561 ccccgaaagg gtagaagaat gggacccatt atgggacata caatgcatta cagacgtatg
   154621 atcattacgc ttcaaccggg ttattctatt ccacctctta gaaagaaaag aacttaaatc
   154681 aaaatactta agagcatggc gatacattta tacaaaactt ctaccccgag cacacgcaat
   154741 ggagccgtag acagtcaagt gaaatccaat ccacgaaata atttgatcta tggacagcat
   154801 cgttgtggta aaggtcgtaa tgccagagga atcattaccg cagggcatag agggggaggt
   154861 cataagcgtc tataccgtaa aatcgatttt agacggaatg aaaaagacat atatggtaga
   154921 atcgtaacca tagaatacga ccctaatcga aatgcataca tttgtctcat acactatggg
   154981 gatggtgaga agagatatat tttacatccc agaggggcta taattggaga taccattgtt
   155041 tctggtacag aagttcctat aaaaatggga aatgccctac ctttgagtgc ggtttgaact
   155101 attgatttac gtaattggaa gtaaccaatt aggtttacga cgaaacctag aaatcgatca
   155161 ctgatccaat tcgagtacct ctacaggata gacctcaaca gaaaactgaa gagtaacggc
   155221 agcaagtgat tgagttcagt agttcctcat ataaaattat tgactctaga gatatagtaa
   155281 tatggagaag acaaaattgt ttcaagcgcc gacagaacca gaagcgcccc ttgtttcaaa
   155341 gagaggaaga cgggttattc acatttgatt tgatggtcag aggcgaattg aaagctaagc
   155401 agtggtaatt ctaaagattt cccgggggaa aaatagagac gtctcctacg ttacccataa
   155461 tatgtggaag tatcgacgta atttcataga gtcattcggt ctgaatgcta catgaagaac
   155521 ataagccaga tgacggaaca ggaagaccta ggatgtagaa gatcagaaca tgagtgattc
   155581 ggcagatttg gattctatat atccactcat gtggtacttc attatatgat atatataaga
   155641 tccatctgta tagatatcat catctacatc cagaaagccg tatgctttgg aagaagcttg
   155701 tacagtttgg gaaggggttt tgattgatca aaaagacgaa tctacttcaa ccgatatgcc
   155761 cttaggcaca gccatacata acatagaaat cacacttgga aagggtggac aattagctag
   155821 agctgcgggt gctgtagcga aactgattgc aaaagagggt aaatcggccg cattaaaatt
   155881 accctctggg gaggtccgtt tgatatccaa aaactgctca gcaacagtcg gacaagtagg
   155941 gaatgttggg gtgaaccaga aaagtttggg tagagccgga tcgaaatgtt ggctaggtaa
   156001 gcgtcctgta gtaagaggag tagttatgaa ccctgtagac cacccccatg ggggtggtga
   156061 aggaagggct ccaattggta gaaaaagacc cgcaacccct tggggttatc ctgcacttgg
   156121 aagaagaagt agaaaaagga ataaatatag tgataatttg attcttcgcc gccgtagtaa
   156181 ataggagaga aaatccaaat tatttttaca atttacaaaa gaaaaaaata ggagttaatt
   156241 cactgtgaca cgttcactaa aaaaaaaccc ttttgtagcg aatcatttat taagaaaaat
   156301 cgagaaactt aatacaaaag cggaaaaaga aataataata acctggtccc gggcatctac
   156361 cattataccc acaatggttg gccatactat cgctatacat aatggaaagg aacatttgcc
   156421 tatttatata acagatcgta tggtaggaca taaattgggg gaatttgcgc cgactataaa
   156481 tttccgtgga catgcaaaaa atgataatag atcccgtcgt taataaagtg aatatagatt
   156541 cattggtaag aggtgaacct tatgataaag aagagaaaga agaacctatc tacagaagta
   156601 tacgctttag gtcaacatat atgtatgtct gctcacaaag accgaagggg aatcgatcag
   156661 attcgtaggc gttcttacga ggaaagcctt atgatactag aactgatgcc ttatcgagcg
   156721 tgttatccca tttttaaatt ggtttattct gcagcagcaa atgctagtca caatatgagt
   156781 ttgaacgaag caaatttagt cattagtaaa gccgaagtaa acgagggtac tgctgtgaaa
   156841 agattaaaac ctcgagctcg agggcgcagt tatctgataa aaagaccgac ttgtcatata
   156901 actattgttt tgaaagatat atccttatat aaagaat
//
