# Supplementary material for: Plastome comparative genomics in maples resolves the infrageneric backbone relationships
Source: PeerJ. 2020 Jul 13;8:e9483. doi: 10.7717/peerj.9483 (PMC7365138; doi:10.7717/peerj.9483)
Supplement: Data S2 [file peerj-08-9483-s008.zip › Acer_fabri_Q46_CP.gb]

LOCUS       Acer_fabri_Q46_CP      156948 bp    DNA     circular UNA 29-APR-2020
DEFINITION  .
ACCESSION   urn.local...ce-bg6jhnn
VERSION     urn.local...ce-bg6jhnn
KEYWORDS    .
SOURCE      
  ORGANISM  .
FEATURES             Location/Qualifiers
     misc_feature    1..85341
                     /standard_name="LSC"
     repeat_region   85342..112095
                     /rpt_type="inverted"
                     /standard_name="repeat region"
     misc_feature    112096..130194
                     /standard_name="SSC"
     repeat_region   130195..156948
                     /note="repeat_hit position 112099 - 85343, match 100.%,
                     length 26757"
                     /rpt_type="inverted"
                     /standard_name="repeat region"
ORIGIN      
        1 aaagatatat ccttttggtt attggttatg ggcgaacgac gggaattgaa cccgcgcatg
       61 gtggattcac aatccactgc cttgatccac ttggctacat ccgccccccc actagctaca
      121 aaattacaaa ataaaaagat tcaaatttct accattaatc atcttttttt atcttacctt
      181 aattatgaag atacaaatga agagacaaga ggcataaatt tccaaacttt tttatattat
      241 atagaaaatt gactcaaaat aataaactgt aaagtcataa taactaaaat aactaaaaaa
      301 taactaaaga ctaattttat tattagcacg tagtaataat atgatactaa ataaaaaggc
      361 ataaaaaagc tttgtgtttt gttgaagtca aaaaaggaca aaaataacaa attgaaaaaa
      421 aaaacctaat aaataacgga gcaataccga tttattggaa gaggatcggc attgctccgt
      481 tattttcaaa aacgtgtata cacgaagatc gaaatcttat ccatttgtag aaggagcttc
      541 aatagcagct aggtctagag ggaaattatg agcattacgt tcatgcataa cttccatacc
      601 aaggttagcg cggttaataa tatcagccca ggtattaatt acacgacctt gactatcaac
      661 tacagattgg ttaaaattga aaccgtttag gttgaaagcc atagtgctaa tacctaaagc
      721 agtgaaccag atacctacta caggccaagc ggctaagaag aagtgtaaag aacgagagtt
      781 gttgaaactc gcatattgaa agatcaatcg gccaaaataa ccatgagcag ctacaatatt
      841 ataagtttct tcctcttgac cgaatctgta accttcatta gcagattcat tttctgtggt
      901 ttccctgatc aaactagaag ttaccaagga accatgcata gcactgaata gggagccgcc
      961 gaatacacca gctacgccta acatgtgaaa tgggtgcata aggatgttgt gctcagcctg
     1021 gaatacaatc atgaagttga aagtaccaga gattcctaga ggcataccat cagaaaaact
     1081 tccttgacca attgggtaaa tcaagaaaac agcagtagca gctgcaacag gagctgaata
     1141 cgcaacagca atccaagggc gcatacccag acggaaacta agttcccact cgcgacccat
     1201 gtaacaagct acaccaagta agaagtgtag aacaattagc tcataaggac cgccattgta
     1261 taaccattca tcaacagatg ccgcttccca tatcgggtaa aagtgcaaac ctatagctgc
     1321 agaagtagga ataatggcac cagaaataat attgtttcca taaagtagag atccagaaac
     1381 aggttcacga ataccatcaa tatccactgg aggagcagca atgaaggcga taataaatac
     1441 agaagttgcg gtcaataagg tagggatcat caaaacacca aaccatccaa tgtaaagacg
     1501 gttttcggtg ctggttatcc agttacagaa gcgaccccat aggcgttcgc tttcgcgtct
     1561 ctctaaaatt gcagtcatgg taaaatcttg gtttatttaa tcatcaggga ctcccaagca
     1621 cacaaacttt ctagaactag ataattggga gcttgttatt caacagtata acatgactta
     1681 tagccccgtg tcaaccaata gcaacatcca tatctctgat cttatctatc tatctatcta
     1741 gaaattcaga agcatttttt atttttttat attttataga tatatttttt tgatatgata
     1801 atcaaaatgg gttgcccggg actcgaaccc ggaactagtc ggatggagta gaaaaattcc
     1861 ttgtgaaatt gatataggta aaaaagtctc tccccaagcc gtgcctgcat ttttcattgc
     1921 acacagcttt ccctatgtat aacatcgaag actccctaaa aaacgctaaa aaagtgaaat
     1981 acccagttga tcaaccttta ttagtcttat tgcataaaca tttaatagaa attaatgaat
     2041 ttttttgtta tctattcatc agttaggaac aatttcgaat ttatcatgat taacaaaatc
     2101 gttaatacaa ataatatcca aataccaaac ccgcccccta tataacctcc gcgaagtaaa
     2161 caaagctctt ggaaagatta aagaaagaac gtgctcttcc tccgtaaaga attcttccaa
     2221 gaattccgag cctaatcttt tcaaaaaaac gcgcacagta cttttgtgtt tacgaaccaa
     2281 acttttaaca caagaaaccc gaagtatata ttttattcta tacaaactct ttttttttga
     2341 agatccgctg tgataatgag aaagctttct gcatatacgc ataaaccggt cgataatata
     2401 agaatctgag gaatcggccc aggtcggctt actaatcgga tgccctaatg agttacaaaa
     2461 acgcgccata gtcaatgatc caatcagagg aataattgga acggttgtct cgaactgctt
     2521 catagcatta tcgattagaa atgcattttc tagcatttga ctccgcacca ccaaagtatt
     2581 tagtcgcccc ctggaaagat agcccagaaa gttgatataa tctttgtata agtggtttat
     2641 atgaatcctt ccgggttgag accacacgtg aaaatgccat tgccataaat tgacaaggta
     2701 atatttccat ttattcatca gaagaggcat atcttttgaa gccagaacgg attttccttg
     2761 atatctaaca taatgcatga taggatgctt gaacagccat aagttgtcct gaaaatcatt
     2821 aacaaagact tggacaagat cttctacttt tccataaaaa gaaattcgct caaaaaggag
     2881 tcctgaagat gttgatcgta aatgagaaga ttggttacgg agaaaaaaga agattgattc
     2941 atattcatat acatgagaat tatataggaa caagaaaaat cttggattgc ttgttgaaaa
     3001 aatggaattt gatttctttg gagtaataag actattccag ttaaaatact catgaagaaa
     3061 gaatcgcaat aaatgtaaag aggaggcatc ttttacccaa tagcgaaagg ctcgaaccaa
     3121 gatttccggg cgaatggggt agggtattag tacatctaag acatagtgta aatgtgagaa
     3181 attgttctcg aaaaaaggaa atattgaatg aattgattgg aaattatgag atttcgccat
     3241 ttctttttct ttcccttcta agaaagctac taatcgtagg gaaaatggaa tttccacaat
     3301 gactgaaaat ccctccgata tcatttgcga ataaaattga ttgttgtgtc caataaattg
     3361 atttggattc gaatccttag cataaatact caaatgaatc cgttgatacg tccgactaat
     3421 taaacgtttc acactgagtg aactagattt attgtcataa cccccatttt ccaacggaat
     3481 cgtcgatcta tttaaaccgt gatcatgagc aagtgtataa atatactctc gaaaaagaag
     3541 tgggtatagg aagttgtgtt gctgagatct atctagttct aaatggattt gatattcttt
     3601 catttgaaat tagattgcaa caaaaggtaa ggtatttatt ggattatcaa atgatacatt
     3661 gggttatcaa atgatacata gtgcgataca gtcaaaacaa agtattgtag taaagaaaaa
     3721 aatggatacc ttggaaacgg gtaaactcat taccggattc tcgattttat catttttgaa
     3781 ttggtttatg tttgttatag tataaatagg tggttagaaa tcctttattt ttgcaatcca
     3841 accgctcttt tgattttgga aaacaaaata tctttatcaa tatactgctt cttctacaca
     3901 ttcatctcca acccataata gggacaaact catagttagg actcattaaa aaaatagcta
     3961 atcgactcgc ggaaaacccc ttccccgcat taggaactaa tatcttttta acgtttaatt
     4021 agatcgggga attattcaaa ttcaattcag aagagaagct cgttcctttt tatttcccga
     4081 gaattggaac cataaggctc tatccattta ttcactcgac ccaactttga attccatttt
     4141 ttgttctgcg ccaacaactc aaaccctatt ttgaagccat tgaatcagaa taaagtattc
     4201 tccaaatttt ccattgatac gacatgctgg tttttccatt cattcctttc aggatcagtc
     4261 gtggtcttac aaactctccc gatggtatgg acgaatcctt tgtttcatat aaatgtgtaa
     4321 aagatgctag ccgcacttaa aagccgagta ctctaccgtt gagttagcaa cccgaataat
     4381 tcgaatgggt ggatacaatc ggaataaaaa agaaataaaa gaaaagaaat gaaattgcac
     4441 aacggaatca aaatattaaa ttagcaagaa atcgactaac aaaatttaga atcgattggg
     4501 aacataaaaa aaagacttct tgtataacag tgaatccagc gaacccatta ctttaatttt
     4561 gaattttgaa tgaagtaaag aaaaaaacca aacctctgtt acggagataa ataggtacgg
     4621 agataaatgg atctgtttat ccttatccac gatcgaatta tagttgttcg atacgctgtt
     4681 gtcaatatga cggtgaatgt tgaatattaa tgttaagaaa agaatctaaa aaaataaaat
     4741 ggcgaaaaca aaaagaatga atttattaat ttaattaaaa tattaaaata aaaaaaatta
     4801 taaaatgaaa taaataaata atatagaaaa gaaataattt agaaatgctt ttgaaaaaaa
     4861 atcgaaaaga aaaagaaaga acttgcgtta gatttgcact acatatttac tatacataaa
     4921 tacaaataga tacatagcta tagctgaaag aataaaaaaa aaaagaaatc tcgggttgac
     4981 attgattcaa tcaatcaata taagtaaaat aaacaagttg aatcccttgt tttgtgattt
     5041 gttaatagat ttacaacgac aaactataaa aagcccggtt tcgattgcga gtaatgtaaa
     5101 ttttcgattt ctcgacccaa ttagttcgtt gtattcattt gatctttttt atatgcatct
     5161 tatatcaata aaattctagc aataaaattg atttttgttc ttctgcttat tttttttgtc
     5221 cttatacttc cagaacatta tactttatgg gagcaatatt aaatagggat aaaaaatagg
     5281 tatgaataga acaaaaaagg ggggagtagt aaagaaaaag ttatacaaaa ctatatagga
     5341 gtcatccaca ccctcttttt ttattctata tcctcgatgc aatttcgttt aattaagatg
     5401 aagttcctta aaaatcccag ccttctttga aatatcatga accgttcctg taggttgagc
     5461 gcccttgtca aggaaatcta aaatagcagg aagatttaaa tgggtttgat tatttatcgg
     5521 atcataaaaa cccactttcc gaagatctct tccctctctt cgggatcgag catcgattgc
     5581 aacgattcga taaacagctc attgggatag atgtagatga acaatacccc ccctagaaac
     5641 gtataagaag ttttctcctc gtacggctcg agaaaaaatg attagaaatt gtgtgattta
     5701 agtccttctt tttcgaaaat tcgaaaaaaa agcattcgta ctctcataac tcaagttgga
     5761 taacttttaa atagcccaaa agaaaatctt tagggatttc tttttttgag tggtctctaa
     5821 cccctttttt gtttgtctcg tttcgaatcg attttttgat tcttaattcc cattctgatc
     5881 taattgttga gacaattgaa aacggtattt ccttgttcca ggatcctttt tatctttgcc
     5941 ttgaatcatt gggtttagac attacttcgg tgatctttcg ttttcaaaaa tggcggcaac
     6001 acaccccttt ttgcgatttt tttctatcaa agaatcatac gaacaattga ttcctgcatg
     6061 atacactttt catcgaaaga gttttaccaa ttccaacaaa ttgtcgtttt ggatttcaaa
     6121 attgttcgaa tcagattctt tcaatttata tatcgaaaat atacttacga agtttgttac
     6181 aacttattga ttggtattaa ccctagatcc ttgcccctgc gaaatgaaca aatactttct
     6241 actcaagctc catcatgtcc tatttacact acaccccaac aaaaaacgag aattctagta
     6301 gaacagaaca aagtatgtcg agccaagagc ccattcattt ctagataatc tacaatctaa
     6361 aatggcggat gaaaaaaaaa tccacagcgg atcgtgtcct tcaagtcgca cgttgctttc
     6421 taccacatcg tttcaaacga agttttacca taacattttt tcgagttttg aaccggtatg
     6481 taattgattc aattatggaa tcatgaatag tcattgcttc ggtcaatacc cagtcctttt
     6541 tccttcgata tgaaaggaag agttagttaa tttatgagga agaagcctca gtaagaattg
     6601 aatttcaccc tctattttaa ttttattgtt ttcattttat tgcatgaatg cttcttttta
     6661 tttctaaata aaacaaaaaa gaacacgaat aaaaataaaa agaaaataaa gtaaaaagta
     6721 aatatagagg atgaagatat atgaatggac cccgtctcaa ttattaatta tgattaaata
     6781 catttccaat tattaattag agccaaacat caaatacctc cagctcaaag aaaattaatc
     6841 catatgaaac tcgattgatt atgagatctt acatcgctca cgaactcgta tggaccccac
     6901 tcccaattca ttctggggga tgattaatca taaataaaaa taggatccta tttgatacgg
     6961 gatgctagac tcttttgtat agataaaaag ccaaaagggt ccagattacg tcattcttta
     7021 ctataattgt tcttttaccc taaaccggtc ttagaaactt aattccattg attgaattca
     7081 aacagtacac gaataccctc ttgtttagat ttcaagaaat gaaataaaaa attggggagg
     7141 ttttcgcatt tcgatttaga atgtatcctt gcaaattcac ggaggtcggg tatgtaggga
     7201 ttttttaagc cactcactta catatcaaag tgaaagggag ggggagggcc catccgactt
     7261 tttttgaatt caaactcttg tgatctatgt tgccatctta cttggatcac aaatggattc
     7321 cattttattt tcgtattatt tgaactcgat tcaatttatg aaaaaacatc ttattcagag
     7381 aagagttttg aaaattcgaa acaagaagtc cattttatca aaaattagac tcttaaaaaa
     7441 attatactct gaaagagagg ttgctcaaaa aagtaatttg gagtctgata ttcggatata
     7501 tataagaggt cgctctggga cggaaggatt cgaacctccg aatagcggga ccaaaacccg
     7561 ttgccttacc gcttggccac gccccatttt aatttctttt ctattcgata ctaataaaca
     7621 ctaatattgg ttgttcgtca attcccggcc aaatctctat ggaataaatt agattctttt
     7681 ttttaagatt ttgacacaag tagatgcaga attaaactcc atttattgat cattacatag
     7741 aattcaatta agatattgta tgaaagtatg atttcttgta ttctcttgtg agaattcaag
     7801 gatttttgtt ttgattggtt cggttcaaag aagtattttt ttgtctacct tactttcttt
     7861 tcgtcatttt tatcattttt agcttatatc aataacatat ttttaactca atcaaaatac
     7921 aattatctcc aagaacaaaa tgtttgttat gcttaatacc tttagtttga tctatatctt
     7981 tcttaattct gccctttatt cgagtagttt tttattcggc aaattacccg aggcgtacgc
     8041 ttttttgaat ccaattgtag atgttatgcc agtaatacct cttttctttt ttctcttagc
     8101 ctttgtttgg caagctgctg taagttttcg ataagatctt taatagtgtc cgagaaaaat
     8161 tcatgattta ttcaagctcg agaaaaaaaa aaaaaaattc taacaattga taagaccaga
     8221 tgagtcttcc aatttgaatg aaccctcaag taaaacagta aaattcttgg gcagacacga
     8281 taaatttcga tttccccatt tcatggttct tacctttttt tttcactgaa agaccctatt
     8341 agagtccgcc acaatatcga aatcgaagtc gaattgtgtt aatttcgaaa aataaaaact
     8401 cttttgtatt tctatcaatt tgaaaaaccg tttcatttct tggtgtcaaa ataggatatg
     8461 tagtataaaa atagagaatc tattctcttt ttccccccaa aaaaaaattg gagattgtgt
     8521 aatgcttact ctcaaactct ttgtttacac cgtagttata ttctttgttt ctctcttcat
     8581 cttcgggttc ctatctaatg acccagggcg taatcctgga cgtgaagact aaaaaataag
     8641 aaatttttct ttactttatt cttaattctt ataaatgttt ttaggatttg attttatcta
     8701 ttctacatct ttaattttat ctattctaca tctttaacta gtcaaataaa aaaaagcaaa
     8761 agggttcgct aaattcgaat ttgaaagata cccagtcagc gacggaaacg gaaagagagg
     8821 gattcgaacc ctcggtacga atagctcgta caacggatta gcaatccgac gctttaatcc
     8881 actcagccat ctctcctaat tgaaaaaaaa aaaaaataat aataattact atgttacatt
     8941 acacaaaaga taatgcttga aaaaaaggcc cttctttact ttaactttat tatatagctt
     9001 atatattttt tattgtattt tgtattgtat tatacagatg gatacaactt ttatcagcaa
     9061 ttccattttt tatttctata aaatgaaaat aaaaaaatga aaaatgaaaa taaagaatgg
     9121 cctcgaaaga gatatctcga atcaaaatag aaaaaaataa agaatatctc tttacaaaat
     9181 tacaaaaggc tttttttatt ttcacggcct ggtctggtca gtacccagcc gggccctttt
     9241 tttgttccaa tgaaccatac cgccaaatca tagaaaaatg atttagatgg aatcaaagtg
     9301 tcatttctta ttctttatta ttcttttgtt tcttcttctt tttttttatt taatttactt
     9361 ttactggata ctcgaaaaaa gggaaaaaca gaacgatgta tttttttttg cacaatgcat
     9421 tttatgttat ggctgaaatt gttttgtcga gccgtatctg tcaaaacccc ttcaagaacc
     9481 aaatttttta ttttatttag ttattcaatt tcgtttttta tttttaaaca aaataagtcc
     9541 tcttttccta atttcattag gactcctaac aaacacgtca atactctaag ctctaatttg
     9601 catttcatga ttttttttat ttctgtccta tattgattac gtccgattcc cttgttcgac
     9661 aaaagtctca tttctataca ataatcgtat tgtagcgggt atagtttagt ggtaaaagtg
     9721 cgattcgttc tattaatccc cttaatagtt aaggggttct tcagtttcat tcatattctg
     9781 atcaaaaact ttatttctta aaaggatttc atttgaatcc tttacctcta aatgaaagat
     9841 tcgaggaaga atatccattc tcgtgatttg tatccaaggg tcaattagaa atttcaaatt
     9901 tggattatga aattacgaaa cataattttt gtgaatttgg aattagatca atctttccaa
     9961 ttgaataagt ataagtaagg gatccatgga taaagataga aaagtctatt tccaatcgta
    10021 actaaatctt caatttttgt tttgcatagg gtagattgaa gcaaaatagc tattaaacga
    10081 taactttggt ttactagaga catcgccata ttcatatcct atttttttag ctcgggagaa
    10141 agaaaatact tttcctaagg attctctcaa atagaaatcg agaacgaagt aactagaaaa
    10201 gttgggattg ttataacggc actcttctag agggatcatc tagaaagcaa attgttttga
    10261 atgcattcag acaaaaaaag ctgacataga tgttatgggt cgaatttttt gattgcgtcc
    10321 ccgtcttata tcttgggaat ttttccatct tccataaagg agccgaatga aaccaaagtt
    10381 tcatgttcgg ttttgaatta gaggcgttca aaatggtgaa tcgacgtcga ctataacccc
    10441 tagccttcca agctaacgat gcgggttcga ttcccgctac ccgctccata tgataatgat
    10501 ataaatcatt atatcaattc agcgatgcat taattcaatt tgaattaatg catcactgaa
    10561 ttgaatacgt aattccggaa attctctcac tgattcttta tggtattttt tccgaacaag
    10621 agataggaaa aaaaagaatg cgaaaaaaaa acaaattagg aatgaaaagc gtccattgtc
    10681 taatggatag gacagaggtc ttctaaacct ttggtatagg ttcaaatcct attggacgca
    10741 atttagcaat ttatttgcat ttccatagta taatatatat attctatact ttgcatatga
    10801 tataatatga tattattaga ttaataaatt attagattcc aaattttcaa ataaaaaagt
    10861 aaaattacgt atatttatat cttatttagc cttatatctt atttgactta tatcttattt
    10921 atttatttta ttaattaaat aattaattaa ataataatca atattaaata aagtactata
    10981 aagattaaga atgatagatt ttttatttat aattgttcct gaagtagaaa gcgttccatt
    11041 tgttcctgaa tagcttcttt caaaagggct tccgcttcct cggtgaatgt cttagtagaa
    11101 gatatgattt cttggaactg aggtttattc gtttttaaat aagtacgtaa ctcaccgaga
    11161 aattttctta cctgtccgat ttctaatgaa tcaagataac cattcgttcc agtataaata
    11221 gtcattatct gctcttcgac cgtgagaggg gctgattggg attgtttgag caactcacgt
    11281 aatcgttgac cccttgccaa ttgattctga gtagctttat cgagatcaga agcaaattgt
    11341 gcaaaggctt ctaattctgc gaattgggcc aattccaatt ttaatttgcc ggctacttgt
    11401 ttcatagctt taatttgagc tgcggatcct actctggaga cagaaatacc cacgttaata
    11461 gcaggtctga ttccagcatt gaatagatcc gcggataaga atatttgtcc atctgtaatg
    11521 gaaattacat tagtaggaat atacgctgaa acatctcctg attgggtttc aactattggt
    11581 aaagcggtca tacttccttc acctaactga gaacttaatt tagcggctct ttccaaaagt
    11641 cgtgaatgca aataaaaaac atctcctgga taagcttcgc gaccgggtgg tcttcgtaat
    11701 agaagagaca tttgtcgata agcctgcgcc tgtttggaga gatcatcata aatgattaaa
    11761 gtgtgtcgtt cacggtacat aaaatattca gccagagaag ctcctgtata aggagcgaga
    11821 tattgtaatg tagcggggga atccgccgtt tcggctacca caatagtgta ttccatcgcc
    11881 cccctttcct ggaaagtagt cactacctga gccacagaag atgctttttg accaatagct
    11941 acataaacac atattacatt tttcccttgt tgattgagaa tcgtatccgt ggctactgct
    12001 gttttaccag tctgtctgtc gccaataatt aattctcgct gaccgcgtcc tataggtatc
    12061 attgaatcaa tagcaataag tcctgtttga agaggctcat atacggaacg tctcgaaata
    12121 atacctggag cgggagattc aattaatcga gattcagaag ctgaaatttc acctcgaccg
    12181 tcaataggtt tagccagggc atttataaca cgacccaaat aagcctcgct tactggtatc
    12241 tgagcaattt ttcctgttgc ttttacagaa cttccctctt gtatccttaa accgtcaccc
    12301 attaatacaa caccaacatt atttgattcc aaattcagag caatgcctat tgtaccctct
    12361 tcaaattcta ctaattcacc cgccattact tcatcaagac cataaatacg agcgatgccg
    12421 tcgcctactt gaagtacggt acctatattt acaatcttga ctgctctatt atattgctca
    12481 atacgttcac ggataatatt actaatttcg tcggctctaa ttgttaccat gagtataatt
    12541 ttttttttta gttaaagaaa aaaaacaatg cctacaggaa aaggactaat cagttatttc
    12601 tgccatcgcc tcaaacgtgt caatattctc actaatggta cgtaaatgta actccttgtt
    12661 caaagaacta ttcagagtgc ctcgagctcc ttttaaaact tgttggaaaa cctgttgtcg
    12721 gacttgctga accgcccttt ggtggtcaaa acgaatggtt tcatttttgt aattttctaa
    12781 ttcttccaaa gtcttataag ttgacttaat caaattcaat ttttctcgtt ctatctccga
    12841 gtatccattc actcgaaatt gatctgcttc cctttcgact ttccgtaagc gagcccgggc
    12901 tttttccagc cgttgaatgg cccccccctg cagttcctct gaatttcgaa tagtattcag
    12961 gatcttccgt tttcgattat ctaataaatc acttaatgaa agtagattat ctttccattc
    13021 atctcaaaac ttacatgatc ccttcccgaa ccaaacatga atttttcgat tcatttggct
    13081 ctcacactca attacttcaa ctttttaagt atgggggcaa ttcccatatc tttttttttt
    13141 aatgtaatga gcctatcctc tacctctctt ctctattcat attccaagat gtcgcgacta
    13201 atcactaatc caagaccaga atattttgag gactcttctg acggaacaaa acaaaaatat
    13261 tgaattgtca gcaaagttgt ttcttttttt cgtcaaatcc aaagaattct ttttacttta
    13321 tattatacac aggtcaccga ttcagcataa aaagcggttg attgaaatat ttcaaatatt
    13381 ttgcattcca ataaaagaaa aggctcaaag gctcaaataa ttttatcgac atgagtgttt
    13441 tatatcgaaa aaaaaaacaa attccaatta ttcattttgc aaacatttct attctatatt
    13501 aatatagtag tagaaagagt accatgctgc gtctggactt caaacagttt ggtttagctt
    13561 taaccatgtt aatgacccca cactattggt ttggttgata gagaatcaaa gcggatttac
    13621 caatgaatca cgaaatgcta tggttcttaa atatgatttg aaattgattc agaagtaatt
    13681 cgcggaatcg tgcacctttt tcgatctagt tataatgaaa aaaagtacag ctggttggat
    13741 ccagcctatt cttgaaataa acaactcgca cgcactccct ttccaaaaaa gatcaataca
    13801 ccaaggacta cacttagatt tattggattt gttgctaaaa tatcggtatt aaacccgaaa
    13861 ctcccggcaa atgaccagcg aaccaaggaa acgaaagaat cggttatatt tttcatatta
    13921 tctcctcttt tagatagact aaaaaaaaat acggaatttg catatttata ggattaaaca
    13981 aagggattcg caaataaaag cgctaatgct acaaccagtc cataaattgt taaagcttcc
    14041 ataaaagcca gactaagcaa taaagtacct cgtatttttc cctccgcctc gggttgtctc
    14101 gcgatacctt ctacagcttg acccgcagca gtaccttgac ctactccagg tccaatagaa
    14161 gcaagtccga cggccaaccc agcggcaata acagaagcgg cagaaatcag tggattcatg
    14221 ataagttcct cgcactaaaa taaagaaata gttaatgata caatcgtcca atgaaaatat
    14281 gaattatgac ttaattattc gatcgctaag attcatccag tcgaaataac taagaactcg
    14341 gaattgaagt aataataata ttagtattaa accataaaag ctacttcgat atctcttttt
    14401 tagttccgat ccacaggatt tttgtgaatc catacgactt ttgttcttcc atttcttctt
    14461 tccaaactct ttttttattc ttcgttcgtt agttttcttt atttcatcgc tttattcatt
    14521 cacattcaat tcacaggcaa agacgaaacc gaagaatttc tattggaatc tctatctaag
    14581 ttcacaatag tagggcggat tagatatatc tttagttgat atataactat caatatctaa
    14641 tatcatatat acatgtcttt cttccataac gtaaaccaac tattcatatc ttcatatctt
    14701 agattcaagc tattcgtatc ttaaagtcaa tcgtattcta gaatcattct tggaaccata
    14761 cacaagagtt ggcttagagt cattagatcc catataccaa attatgttcc cctctcccaa
    14821 tcaacccatt ttttatgaat ctcgtttggc aaatcattgc atagaaataa acataagtat
    14881 tttattccgg taaggtcatt cactttaatt atttaattat ttattaatat tttcttttgg
    14941 tcaatcgttg aattgaataa aatcaactga aatgggaatc attctagaaa gcatctttct
    15001 ttttcttttt ttttttaatc acacaccgtg taaattgtga tactatgata ctataagaat
    15061 ttttatatta agaattttga ttcaaataat gactccttat atttgaattg aatgataata
    15121 ttcattggca ggagtatgat ataataaagc caaacatgaa ttttaggaaa aagatctttt
    15181 tgatctcttt ccttttttac aattccccaa tatctgaatt ttttttctat gactcttggt
    15241 cgtatatccc gtatttgtct atttctattt gtatattgat gtttcctacg tggattatct
    15301 ttagttacgc atacactgcg ttattctaag ctaaaaaaaa aaagagacta tttcgaaaac
    15361 tagtcaatga tggccctcca tagattcgcc tatataagcc gccgctaaag ttgcaaaaat
    15421 aagagcttga ataccgcttg taaataatcc aaggaacatc acaggtatag gaaccactaa
    15481 aggtactaaa gaaacaagaa caacaactac taattcatca gctaatatat tcccgaaaag
    15541 tcgaaagcta agtgataaag gttttgtgaa atcttctaaa atgttaatgg gtaaaagaat
    15601 tggagtcggt tgaatgtatt tactgaaata acctaatccc tttttagaaa gacctgcata
    15661 gaaatatgct actgacgtga gcaaggctaa agcaacggta gtattgatat cattcgtagg
    15721 tgcagctaac tccccatggg gtaactgtat tattttccaa ggtaaaagag caccggacca
    15781 attcgaaaca aaaataaata gaaacatagt tccaataaag ggaacccatg gaccatattc
    15841 ttctccaatc tgagttttgc tcacgtctcg aataaattca aggacatatt cgaagaaatt
    15901 ttgaccggca gtcggaatag tttgtggatt ccgaacagct ataagggctg aacctaataa
    15961 gatagcaatt acaacccaag aagtaataag tacttgggca tggacttgta aacctcctat
    16021 ttgccaatag aaatgttggc ctacttccac accggatata tcgtataacc cttttagtgt
    16081 gttactggaa catgatataa cattcatatt gccctctaac agaaatagaa ctttaaaaag
    16141 aattattttg attcaaccct ctccctttcg acttgtatac tttaattaga attatccgtt
    16201 ttgaatactc gctaatcaca caatatccac agtttttttt taatttcttt tcttttatgc
    16261 gattcaagaa gagtaaccga ttccaaaaat ccatgtagtt accaaaaaaa tttatttatc
    16321 ttattattaa tcaaggattt cgtatatagc tagaacgacc ctcacaaatt gcaaatacaa
    16381 atttattaag aattaatcgg attgaagcta tagccgtttg ctggaatcga aatatctgcg
    16441 agatcggggt cacaatttgt atcgattaaa caaattgttg gaattacaaa agcgatacat
    16501 tctcgaagag ccgtatattc ttcttgctga tcaacgatga ttacaatatc cggtaccccc
    16561 gtcatatatt gaatcccgcc cggatacgtt tgcaagcgtg ataattgtct cttcaggata
    16621 gctacatctc tttttggaag acggttgagt ctccccgtct tttgttccgc tctcaaatcc
    16681 ctgaacttat gaagtctcgt ttctgtagtg gaccgattcg ttaacatacc accgagcctt
    16741 tttttttatt aatataatat aatgacaccg ggttcttatt gcagctcgtg ctactaaatc
    16801 cgctgcttta taacaagctt ctgataaaaa acgagcagtt cttgtcagat ttgtaatatg
    16861 aataccttta tgttttgctg agatataagg tgacattcta ggattccatt tcctagtacc
    16921 atgaccaaaa ggaattcctg cttccatcag ctcttcaaaa tggatattcc actatcttct
    16981 tgccatttct ccccatactt cctctttttt tttatcaaaa aaagatttga taaaaaaaag
    17041 agacgaggtg ccctgaaata aataattgtt ccaatggaac cttctcttct accagagatt
    17101 ggccattgat acacaatcca ggccattcat tactttcgat tcgttattat ctttcttttc
    17161 ttactattaa gaaatcaaag gatcaaaaat agttaagaga atccgctcct taggactcat
    17221 taaatcctct aaatgattgt tctaatgtat catgtaaagt ctttgaaatg caaaagtcta
    17281 ataattctct gtggtgtaag aaaatatcta tcatcccccc cccgaataaa ttcttttttt
    17341 tgttttcaaa agaatattgt tatgctgccg tgaacagtgc actaatgctt tgaatccggt
    17401 accaacgggt atcatccccc ctagaacaac gttctctttc aggcctttca accagtcgat
    17461 acgaccccgg agagctgctt ttgctaaaac ccgagcggtt tcttgaaaac ttgcttcaga
    17521 tataaaactt tgagtattca gagatgctct cgttattccc aataatatag ctcgataaca
    17581 gatcgcttct tccaaagcac gccccgttcg ctccgctcgt aacaatccaa taagttcgcc
    17641 gggtaaaaaa atattagaca ttccatcttc tgaaaccaac acttttgatg ttatttgacg
    17701 tacaataatt tcgatatgtc tattatggat ttggaccccc tgggatcgat aaaccttttg
    17761 gatcttatta accaaagaga tacgactttg cactatagtt agctcagcac caattaagaa
    17821 tccccaagga atcccaagaa ttcttgttat acgcgcgttc caaccctcaa ctcttttttc
    17881 taggttcatc gatattgaat caatcgaacg cacttctaac acttgttcta cttttggaag
    17941 accctgcgtt atatcaccag atcttgattt ttcatatata aatgtaatta atgtatctcc
    18001 ttcataaagg atttctccat aatgcccatg aacagttgct cctggagtag ccaaataagg
    18061 cttagctgat cttattacta cagagccagc ttgaacaatt aaaacttgac ctgatttgag
    18121 gtgtggtcca tttgtggcta tacatatatt ttcacaaata aactgcccaa gactcattat
    18181 tgtggacatt tcctcacaat aattatgatg gataaaatac caattcaaat taaatggatt
    18241 caaaacaatc ttactgtctg gatcaggatt ataaattctc tcgttttcat ccattaaata
    18301 aaatttacgt acttgaaaag tctgttttaa attatcaagt ttcaaatagt tagttaccga
    18361 aatcggatta taaggtatta aatagtaaaa tgaataaaaa ttcgcaattt gaaggactgt
    18421 tcctaagggt cccaacgaat tcctaattgg aattagagga tctttttgaa tgtgaattga
    18481 ttgctttatc acattatgat atttgatatc gttgaatgga cccattcgaa aacaattaga
    18541 tgatgacaaa attatcaaag attggcattc cttatttcta ttcaacaagg tatgaatagt
    18601 tccttgattt tgtctaagtg attgttgaac ccttgccttg aaataaatgg agtaaaaagg
    18661 atttctattg gtgcgatctg gaccattatc agagatcaat cctggacttg acggagcatt
    18721 cctttttctg atatacaaaa tatgggattg cactaagtcg attcttagga aatctcgagt
    18781 cataccattt gtacttactt caacaaagga agcacagacc tcttcgacgg aagaactttt
    18841 tttgtcttgg tcccaattca agactaaaca agttcgaact aattgaatac ttgtgtcaga
    18901 aataccccga aagggtttgc cccttccata aaggatataa ttgacaactc gaaggtgcat
    18961 attatccttt tcccgcagca gatcctgggg gaagagtgtt gctaaattga taccgttcgc
    19021 tatttcatat gtgactacgg gtcgaaccaa aacaaaatgc tttttcttgg taggtgtgat
    19081 ccgttggaca tagatccatt ttttcaattt ttttgattcc cgggtggatt ccttaagttc
    19141 tttttttccc gtttccggcg gtatcaagat gccactgtgt cgggatatct tatccgtttc
    19201 cccaggaaaa tggatatccc cagaaaaaat ttggagttca atcttttttt tttttttctc
    19261 cactcggacc aatccgccca cttggcttct tctatttaaa gcgattcggg tatctactcc
    19321 aatgatacta ttattccgta ccattacgta agaagattcg ggtaaaatat gcacttcctc
    19381 gggaatgaaa aaaaagcgat caattttcat ttgaaatttt ggcttaattt ttttgactcc
    19441 tcgatactca atcaagccct cttttttgac gattgaatgc gcccctacag tcccatattt
    19501 agtaattcct gaattctttc ttctgtatcg aggatcatca aaataagcaa gaatactatt
    19561 tttacggaaa atgcccttta tgggtatttc aatcgagata cctgaatggg gcattagttc
    19621 tttctcttgt tcttgaatgg attggaacgg aatgcaaaat tgatttcttc gcctttttgc
    19681 caataaatca gaattcttgt ggagaattgc aggatgtatg agattacaat gaccaatacc
    19741 tatgattcga ttaaatcccg aataatcaaa aatatcatct tcttttttat cagaaaaatc
    19801 tgacctaact aattggtgtc tcacttgatc attattcact gagaggctag aaatatatct
    19861 tcgttcgaca gaatgagaat ggacgttcag ttgatcttga tccttgtgga gtgaaaaaga
    19921 aactacaccg gatctgcacg aacctcctga taatatccat aaatgacttg tttttggtaa
    19981 gagccggaca ttactatatt gaaattcggg tgcatggtac acgtcggtac tccagtgcat
    20041 ttctccctct gagtcagaat aaatatgttt tcgaaccctc tccttaaaat tcaaagtgta
    20101 tgttcccgcc cgaatctcag caatcacttg ttctgattct acatattgat cattttgaac
    20161 taaaagaaag ctttttggtg gaatagtcac cttatgcata atatcttcac tctcaataat
    20221 tacatacaaa tcaatatcac atagaaaagc aggatgcccg tgccgtgtac gtgtgggatg
    20281 gactaaatcc tcattgaatt ttatttttcc attagagggg gctcgcacat gttctgcgat
    20341 gccccctgta aatactccgc cggtatgaaa agttcttaat gttagttgag tccccggttc
    20401 cccgatggat tgacccgaaa taatacctac agcttctccc aattcaacca ggtcaccatg
    20461 agtgggactc cgaccataac ataatcgaca gatccaagag gtactcctac aagtaaaggg
    20521 ggttcgaatc gatattgctt gtgttcgaaa ggttatgaat cgattgacga gtccaatccc
    20581 aatatcttga tttcgaatgg caatgcatcg ggggcctata tatatatcgt ctgctaatac
    20641 acgaccaatt aatgtttggc taaaaactct ttccgacatc atccggtttt gaggacttac
    20701 agaaattcct cggatggtgc cacaatctgt tctacgtaca acaatgtgtt gaactacttc
    20761 aacaagtcgg cgcgtaagat atccagcatc tgatgttcgt acagcggtat ccacaactcc
    20821 tttgcgggct ccatagcaag agattatata ttctgttaaa gacagtcctt cgcgtaaatt
    20881 gctttgaatg ggtaaatcaa tcatttgccc ttggggatca gacattaatc ctctcatacc
    20941 cactaattgg tggacttgag atgcatttcc tctagctccc gaaaaagaca ttatatggac
    21001 tggattaaag ggatctgtca tcctaaaatt aggattcagt tcttgtcgca aatattcact
    21061 tgtagcatac catatctcaa tggattggcg cagtttttct accgcgtgta cattcccata
    21121 atgatggtgt ttttccaaaa tcaaactttg ttgttcagca tcttggacta gccatccttt
    21181 agaaggtacc gttaaaagat catcaattcc taatgaaatg gatgtagcag tggcttgctg
    21241 gaaacccaga gtctttactt gatccaggat gtgtgatgta tatgccattc cgaagtgatc
    21301 tattaacctg ctaataagtc gtttaatggc agttccatct atcattttat tgtgaaagac
    21361 cagacccgcc cgttccgcca taggtacctc catattccgt tgagtaggat tcgacaatgg
    21421 atttgagtca atgattgaaa acttcctttt ctcgatcttg attcgcgtag aaaggtcaag
    21481 aactacggtc ctagttgaat cggaaaggcc cgaattcaca tcggtgttat agaattactt
    21541 agcttagaca ccatatgatt aggtaccata tgagcaggcc cggcaaaaac cttgtatcgc
    21601 ttcttcgatt tctcgataaa gagaaatatg accgacggtg gttcgaatgt atatacaaag
    21661 aatttctttt tttacacttc ttactattag ataatgtcca taaatctcat gataggtacc
    21721 caaagattca tagtgaactt cgatgggagc ttcccttgaa gcaataacgc gttgatctag
    21781 tcgccaccgg agccacagag gactatctaa attgattctt ttctgccgaa aagctccaat
    21841 tgcatcatag gaattacaaa aaaaggggtc tttcgtataa ttatagctat agctattatc
    21901 gccacttctt tgattttgat agtttcttcg attacatgga ttatacctat ttgccaaaat
    21961 acctcgaaga ttcctgctcg ttaatacata gagtccaata agcatatctt gagtcggtac
    22021 agaaatggga tccccaatag caggagacaa gagattcata tgagaaaaca taagtaaacg
    22081 agcctccgct tgagcctcta aagataaagg tacatgaaca gccatttgat ccccatcaaa
    22141 gtctgcattg aatcccttac agactaatgg atgtaaacaa atagcacgtc cttccactaa
    22201 aacgggctgg aatgcctgta tgcctaatct atgcaaagta ggcgctcgat tcagcaatac
    22261 aggatgtccc cgcataactt cctgaagtat ttcccatata atcggccctt tgtcccgaat
    22321 ttgactctta gcaactccta tgtttgaagc aagatgttgt ctaattagac tacaaattac
    22381 aaatgcctgg aaaagctcta ttgcgatttc gcggggcaac ccgcatcgat gtaatgaaag
    22441 tgaggggcct acgacaatca cagaacgccc cgaataatcg acccgtttgc caagcagagt
    22501 ctcacgaaat cttccctctt tgccttcaat tacatctgaa aacgacttat acaccttatt
    22561 atgaccatcc cgcattggtt gtccacggat tccattatca agaagtgtat ctacggcttc
    22621 ttgtaccaat ttctcctgac acattactaa ttcccctggc gtagatctac ttgttgttaa
    22681 tagatcggta agagtattgt tccgatagat aactcttcta tagagttcat taatatctga
    22741 actcattagt ttacctccct ctatctgaat gatcggtctc aactcgggag gaagaactgg
    22801 taatagacat aaaaccatcc actctgggtc tatatttgtt cgaataaaat gcttagctaa
    22861 ttctatgcgt ctaaccaaaa aatcccttct tcttccaatt tttcgatctt cccattcatt
    22921 acctgtgggt ccttcttccc ctaattcttt ccattcgacc cacgaataat ctataataat
    22981 tcgcaaatct agatcggcta attgttcccg gatagcaact gctccagtag aaatttctcg
    23041 gttgcgaaat atatcgaaac cttgggtagt aaaaaaaagt gggatgctgt atttccagga
    23101 ttggatttca tattcgaata aacctcgtaa tcgtaaaaaa gtgggttttt tagctatagg
    23161 cctagcaaaa gaaaaattgg gataggatcc tataggatct cccccccttc aaaatcggac
    23221 atgagcgttt cccctcatcc ggctcaagta gttacaccaa attaaggcta aagaaagggg
    23281 ttcccacttt caaattctag aaaacaccct aaacaactac tccttactca agttcctagt
    23341 gaagactaag caacatttcc tcgattcatt ttaaatgcaa tgttcaattt ttgagtagtc
    23401 tacttccccc gaatcatgaa tctcctattc aaattaaaag aaagaagtac cttgaaattc
    23461 ataagggatt tccttgtcta tgtatcgttc catgcgatct tttaggtcct gcttcacctc
    23521 gacggttatg ccacgatgtc cttaaagccc atatgcgatg tatagactcc cgtaaccatg
    23581 acctatttgc ttatttgaag ataatttcat ttctttctaa agaagaagtc tttttttttt
    23641 tcacgaggta caactatcaa tttttatttc ttttttactg aatcgaccat agacccatcc
    23701 cccttttgat ttgggagtat tgaatacacc ccttattctg agcttcatgt tactcctaca
    23761 tgtcagattc tgggcatccc aattcgattg actgggatga cagtttcata tttctaatct
    23821 gtaaaatcaa aatttcgatc aaatcacaca tcgcaatata ctagaccttc taattcttta
    23881 agaggtttat ctaaaagatt cgcgatataa ctaggaagac gtttcaaata ccacacgtgg
    23941 gttactgggc atcccagttt tatgtatccc atttgatatc ttcgtatccg agaatcaaca
    24001 aattcaactc cgcattgttc acaaaattgc gggtcttgct tttcatctcc gattactcga
    24061 taatttccac aagcacaaat tccactttta ataggtccaa aaattctttc acaaaataat
    24121 ccatcttttt ccggtttatt cgttttgtaa tgaaaagtat agggttttgt cacttctcca
    24181 actatgtctc cattaggtag gattttattg gtccaagcgc ttatttgttg aggagagact
    24241 gatccaattc ggagttgttg atgtttatac cgatcaatca tagaagcaaa tttgtgattc
    24301 attccgatta agcttccttc ttattaatct gaaagttttt ctcagataca aggaaatgat
    24361 tcagttccaa agccaaagat cgtagttctc gaacgagcaa tcgaaaagat tctggagcat
    24421 cttcgggttt aggtattgtt cctccaatga tcgtagtacc aagtacttct tggcgagctc
    24481 taatatgatc ggatttataa gtaagcatct cttgtaaaat atgagcaaca ccaaagccct
    24541 caagagccca aacctccatt tctccgaccc gttgcccccc ttgcttggac cttcctctga
    24601 ggggttgttg ggttacaagt gcataatgcc cactggaacg tccgtgtatt ttatcatcaa
    24661 cttgatgaat taatttcaag atataaggct ttcctattat aacaggttgt tcaaaaggat
    24721 ctcccgttcg tccatcaaat attctgcttt ttcccggata ctcgggttca aagacccatg
    24781 gattcgctgt ttgtttactg gcttcatata attcagaaaa cacgagtttt ctcgaagcct
    24841 cttgttcata tctctcatca aaaggtgcta ttctataatg tctatttagc agaccccccg
    24901 ctaacccgag cgagcattca aatatctgtc ctacattcat tcgtgaaggt actcctaatg
    24961 ggttgaagac catatcaaca ggccttccat cttgcaagta aggcatatcc tgtctaggca
    25021 aaattttgga aatgatccct ttatttccat gtcttccagc tactttatca cccactttaa
    25081 tttcacgttt ctgtgaaata tatacacgaa tcgtttctgg attataactg gaacccccct
    25141 ttttttggat ccatctcaca tcaataactc gaccccgacc gcctataggt agttttagac
    25201 aagtttcctt tgaagtggat acctgaatgc caagtatggc ccgtaataat ctatcttccg
    25261 gagcatacga tgattctttc gccgtctgag gcgttaattt acctactaaa atatcgcccg
    25321 tctccaccca agatcccagc ataacaattc catttttgtc taaattgcgg agtaaacgga
    25381 cttctagatg tggtatttca ttagtgatcc tttcgggacc ttggcttgtt acatgagtct
    25441 gaatttcata tttccgtatg tgaaaagaag tataaatatc tctatatatc agacgttcgc
    25501 taataagtac cgcatcctca aaattgtaac cttcccatgg catataagct actaatacgt
    25561 ttttccccaa agcgagttcg ccaccaaccg tagcggcacc atccgctaaa acttgtccct
    25621 ttttaatgca tctatcccgc ccaacctggg gctggggttt ttgatgcata caagtatttt
    25681 tgttggaacg ttgatacata actaatggaa tacctattgt atctccattg cccgataaaa
    25741 cgatcttgtc aatatccgta taaaggactt ttccctcgtg ttcggctata gcggtaaccc
    25801 ctgaatctag ggccacttgg cgttccaacc cagttccaac aatgcacttc tcggaccgag
    25861 agagcggaac tgcttggcgt tgcatattcg aactcattaa agcccgattc gcatcattat
    25921 gctcgataaa aggaatgagg gaagctccaa tagaaaaata ttggaaggga taaatacttc
    25981 gaagatgaac ccgttcccac gaaatagtca ggaattcttg acgatatcga gtcggaacaa
    26041 cctgttcttc ctgaataccc tgactcagcg ccaaagaatt tcctgccgct accatatagt
    26101 attcatctat acttggtgat aaataaagca ttcgtatctt tttcgatttc tcaaagattt
    26161 cataaaatgg gctttctaga gacccccaat aaccaattct cgcatgaatt gctaaggatc
    26221 caataagtcc aacattgatt ccttcagacg tgtcaattgg gcaaatgcgc ccatagtgac
    26281 taggatgtat atctcgtatc cgaaaactag cagttcgtcc tgtcaatcct ccagggccca
    26341 aataactcaa ttttctccca tgaactattt gtgtcaatgg attagttcga tccaaaactt
    26401 gagataatgg gtgtaatccg aaaaaagaat cataagtggt tgttaatgaa gttgaagtta
    26461 ccaaattttg aggagtcggc atcaatttat gcctaattgc tccgcctata gttcctctaa
    26521 ccgcattttc taaccgaacc agggccaatc cgaattgatc ttgtaagaga tccgctacag
    26581 accgaatacg tttatttttc aaatgattca tatcgtcaag tgtacccatt ccaaatttaa
    26641 gtccaatcaa atgatccgca gctgccaata catctcgtgg taacaaaaat atattgtttt
    26701 ggggtatatt aagattcagc ctctggttca tatttcgtcg accaatcctt cctaattcgc
    26761 atctttggtg aaaaaatttc ttttgtaatt ccttacataa ggattcagaa aataccggat
    26821 ctccgcctac acaagcaaat tgttgataaa actccaaaat ggcattttct tttgacccaa
    26881 tttttttttt ctctttatca gtcaggaaag acaagaaaat ttcagggtag caaatattct
    26941 ctagaatttc tcttagattc gaacccatag ctgatgatag aactagaata gatattttct
    27001 gtttcctact cacacgagcc catatccttg cttttctatc aatctctaat tctaatcttc
    27061 ctccccaatc tgatattatg gtgcccgcat agaccaaaat tccgttatgg tccaattctg
    27121 accggtaata gatacctggg ctttgcaata tttgattgat cacaattctg tatattccat
    27181 ttactataaa agttcccaag gaattcatta gaggaatgtt tccaataaaa attgtttgtt
    27241 cttgcatatc ccctctgctt ttccaaatta atcctgcgga tacatataat tcagaagaat
    27301 atgtgagtga ttcatataca gcatctcttt cttttatcaa aggttctacc aattgatatg
    27361 tttccacaaa taattgaaat tcaatttctt gatctgtatc ttcaattttt ggaaacttat
    27421 aaagttcttc tgttaagccc cgatcaatga acctacaaaa tccttcaaat tgtatctgat
    27481 tcaacccggg tattgtagac attcccgcat ttccgtcacc gagcattttg aatttcccat
    27541 ttatcaaaaa atcccattct tttctcattc tgcattgaat catatgaatc gatctagcaa
    27601 tgatggaatt tcgattctgt ttactgaatc acatgaaatt ttacccaact ccatatatat
    27661 ggaatgtatg aaatacgtat gaacggagga aaaaagatga ttttagactt aattacttaa
    27721 ttttagactt agttaaattg gaatttctaa gagacagatc caaacggaaa gggattgata
    27781 aattccactt agaattatgg agttttttta ttttgtctag aatagaaaat tcactttata
    27841 ccattattat gatattacat attccaatcc gattggatat cagaaaaata aatggattcg
    27901 ggatttgatc cattcacgga gataaagaca taataatcag aaacaatata acaatagaaa
    27961 gttcattttt tgagtactta actctttcgt gaattccatt gttccaaaaa tgatttgcgg
    28021 agaactcctt tttctttttt tcgtagaatt tttattttta gaatacgatt gaagtgcata
    28081 agaaggcttg tatttattaa acccgcgctg ctatagctat ctatccatac atcgctctcc
    28141 tttattgcat acttctactc gggacagcac atgtcgtact ctatcaaaat ttctattttc
    28201 tcttcaatct aatcaatcaa aattgcagta cgacaagtgt gcgccaattc cctataaaca
    28261 ggcatcatac acaaataata taccccataa gctaactgtg gaacacaact tatgtttggg
    28321 gtttacatat actaataatt gacattataa ttgaaattga gttgagaagg tttttttcaa
    28381 taaaaaatca agactgatta gttatatatc aattttgatt ttcttatatc atttatcatt
    28441 acggaaagac aatttgagat gtaaatccaa gagtgggtca tgaatttaca gtcatatagt
    28501 taatggttcc aatttgttct gaattttggc ttttgtaact gaaaaaaatt cccatttggt
    28561 tttttaatag aaaagagagg tatttagata ttgggtgttt tgagatacta taaaattaat
    28621 tgaagggaag gagccggccc cccccaaaaa aacaaataac aaataaaggg gaatattttc
    28681 atcgattttg tatcgttttg gcggcatggc cgagcggtaa ggtgggggac tgcaaatcct
    28741 ttttccccag ttcaaatctg ggtgtcgcct gattaacaaa agacaagact cgaaatccct
    28801 tattctttat tctcctttgc tgttataact cgccgaattt ttcccagcaa aacacgcgta
    28861 gtcttgagac tttcttgatt ggaaacagct gggggttccc ttctttaaat taaagtgccg
    28921 taactcgttg tatttaggat tcaaggaaag attgtagtag tggaagggct atcatatcaa
    28981 ataaagagtt accgattttt tccattacta atgtcgtgtc tactggccgg gtcttgaatt
    29041 agattggatg gataattggc ttttttcttt tacttaatga taatgaagga caagaaaaat
    29101 aaagaatagg tatcagtatt cctacatata tatattagta gcattccctt tgatacttca
    29161 aaagaaaagc gtaactgcag tttaattttt catatttatt ggactttcat caagggtgtt
    29221 gggtcagaat ccccttttga ctctgcacca gtgattccac tattattaat aaacactaat
    29281 ggaataattc cttcatattc agagagatag gggacataat tcacatggat atagtaagtc
    29341 tcgcttgggc tgcgttaatg gtagtcttta cattttccct ttcactcgta atatggggaa
    29401 ggagtggact ctagagatac tacgaattga gttgggaatc aaattgtatc acttttttat
    29461 agatcgtttt gcaaagcata aataatcttt attaattatt taatatattg aattcattaa
    29521 tttaattcaa tttcgaatta aaaaattgaa ttaataaaaa tatcttcatt ccgaaattgt
    29581 attggctttt atttctgctg tgctttattg acgcgtttgc tatcatggct gaaggattca
    29641 aaatcgatag aataaccctt ttcgaatttc gaaatccgaa gaagttacca tagaactcct
    29701 tggattatct gtaaaccgcg caatcaatta cttctttgaa atgctaaaaa aaagattact
    29761 ttttaatttt ctataaatta gaaaataata agagttgcct cgcgattatt tcagattgat
    29821 tggaatcaac aaaaataaaa tagataaagg aaacaaatag atgaagcaaa gaaatagaat
    29881 tgagatacta tgtacattcc atatatttaa ttgatattaa catttatgaa gatccatata
    29941 catattgtag attgatctcg attcagtttg tatctttcta gattacaata ataaaaatgg
    30001 atagtatggt cgaacgattc atttttgaat cgttcgacca tactattact atcggagctt
    30061 agaggctact gcggattcta gtccgttcat tgcattttgg aaattgaatt ctttttttga
    30121 gttcttaaat cattgataag aactaagaaa tcaagtgtaa ttcaaattaa tcactttaat
    30181 tactttgact gaccgttttt acatatatta taagtaaaaa agcagtagga actagaatga
    30241 acagtgcagt agcaataaat gcgagaatat ttacttccat aatctcatcg tttcgttttt
    30301 ttttttttac ttcgcaataa ctcgggattt aatcccttta atcccataga gatgataaat
    30361 ctttcgtttg tcaattcaat gggatcgatt agatttcaat gatattgaat cggatcaata
    30421 tcatgaataa caatatctga gctatcaagt cgattcatcg tcgagaattg aatagtataa
    30481 cataggcgga tcttttatcc acataccaat acaaacttag attcctgatt cactcaaaag
    30541 aattcctttc ctttctattt taagacttta ttttgattta tcattctttt acattctgtc
    30601 ttttcgataa cctaccgcct ttcttgtaca atctgctttc cacttccatt gtttccaaac
    30661 ggtttacaaa taaacccaaa caaacagaaa atagaaaaaa gcaaggagtt aagttcgaaa
    30721 ctcctttttt ttaatgatct ccttttcttg gaaaacaaag aaaaagaagg atacctcggg
    30781 gaatgaaact ataccatttg tacccagttt aacagaaaat ggagagagat aattatgtat
    30841 ttttttattg gatttggatc cgtcgggact gacggggctc gaacccgcag cttccgcctt
    30901 gacagggcgg tgctctgacc aattgaacta caatcccgga taaataaaat aaataaaacg
    30961 tacagcatcc gtattcttat gatttgattc aaaccatttc gatttcgatt aatagtgccc
    31021 tgttgtaaca gagacgtgag tgatatccac atgaatatac actttagtga aagaagaaag
    31081 cagcacggat tattgattat tagtaatccc ttcgttattg ccaaatcgat tgagaatcca
    31141 tttttcattg aaaaaagcgt ctttttgtct ttgctttctt cttttcatta gactttctac
    31201 ttaataatcc tgatagaaat ctagatcact agcaagatca gaatcagaat ttatgagaca
    31261 aaataaatgg aacaaataaa aaaatagtgg tggggatata tcagaaaatt ggactttttt
    31321 gattctttca tatcttacat ttctggaaaa ctaaaggggt tatatcattt catggtgaat
    31381 cagcgaatta ttaattattg ggccgagctg gatttgaacc agcgtagaca tattgccaac
    31441 gaatttacag tccgtcccca ttaaccgctc gggcatcgac ccagaaagag tctattcgag
    31501 tcttattgat aatccatgat caacttcctt tcgtagtaac ctacccccag gggaagtcga
    31561 atccccgctg cctccttgaa agagagatgt cctgaaccac tagacgatgg gggcataatt
    31621 gcccgaccgc catcatacta tgctcatagt atgagcagtt ttttgaaatt gtcaatataa
    31681 tggaatggta tgactagatc cgaaggatct ttacgtcttt tctgatccca taccatagca
    31741 ttttttgatt cgttttcgtc atttatattc atgaatcact cattcgaatc tttattctga
    31801 agattctaga aaattaatat aaaaaaaaga aggttaaact tcatttcttc cactttcact
    31861 ttcattcatt gattaacttc ttgttaagat cagagaggcg tatctccata tcacactaag
    31921 ccaggaaatt aacagatgag aaatcgaaat cggaaaatct gggggatcaa caagttatca
    31981 aaatttgttt tttctctaaa aattgggttc agagcacaac caaaatccct tcagcacatg
    32041 cttcaataaa atatcttgga tctacgtcga attggtaggt acatgtatcc atcaaatgaa
    32101 ttttgtttcg ttctgatggg ggtcaggtca cttcaaatca atttcattcg ggttggtctt
    32161 gaaacaatta attttgttga tatttatcaa atccaatatc aataaacaaa aattacctta
    32221 tacctatact ccttaagtaa atccaaatac tccttaaata aatcaaaatt atcgttcccg
    32281 aaggggacac taactagtat gagtctactg tgtatactta taatagaact tataatatat
    32341 atatacatag atagatccat cttatgcgcc tactgactca ttcagtaatt gaataaaatg
    32401 gcccttttaa ctcagtggta gagtaacgcc atggtaaggc gtaagtcatc ggttcaaatc
    32461 cgataagggg ctttttggcc gttttgataa aaaacctcaa gcggtaatat taatatttaa
    32521 acgaagaata aagatattac tttttttttt gtaataaaaa aagagtaacc aactgtataa
    32581 taatgtaatt ctaaactata taatttaacg ataaaaagtt acccttataa tgagttctag
    32641 tatactaatt agactagtca ttctagttcg aaaagaaagt ttcacatttg tttattataa
    32701 tattataatg agtaatgata atgctaagtc gtttcttcaa tcgcccaata tttttctttt
    32761 ccattattcc agtcaaatcc attgtaaaga ttagaaatca acaaaagaaa aagtaagtgg
    32821 acctaaccca ttgaatcatg gctatatcca ctatgctgat attaaaattt aaaattcgat
    32881 agatatgaaa ttggaaccgt agatcttttt ttttatttca tatttctttt gactctgcaa
    32941 gaatctgtcg atatttccga ttcaatcttc ttgttcctag acgttccata ggaaaaactt
    33001 gatattccgt tcctctacag aaaaaggatt attccaagtt acaacacaag agagatttac
    33061 aatctatttt gattcccgaa cacacgaaga tccattggga tttctatcta atattctgat
    33121 ttctatctat ataaatctta tatagataga aatcagatca tggcttcatg tatcaaatat
    33181 tttaatatca atgcatacga tctttttgtt ccgacaatgt gaggaaagtg gatgtgagaa
    33241 agaaactttc atttacagtc tcttattatt tcatttaata ttgtattgaa ttattgaatt
    33301 aaaaattctc tttttgtctc tgacatatat ctgacataga aaagtaaata aaaagatatt
    33361 caaagtctat ttcttgcttc gacctgcgaa aaagctactc tggagttttc tattaatctg
    33421 aaagaaaagg gaatataata aagaagacaa taaaaaaaag aaaatgaaaa aggaaagcaa
    33481 taaaaaagaa aatatatact actgtagtag tttaatacac atagaaagca gaagagtaca
    33541 taaaaatatt gatttttctc aatctcacgg acaagagcca agaataagat tagttggtag
    33601 aacgagattg tgagtctggg gatcaaccag taatgagaga agggatcact tcttccttga
    33661 attgaagagt tctttcaaaa aatgaatcta tctgattgat aagttataag acaattcatg
    33721 gttcaggttg agacgattat taagaatagg aaggaataca cgaattgagt tcatggattt
    33781 agctaagtca gggtcagact atggaccact aaagggtttt atcttcgaaa ccaattcgca
    33841 ggggcagtgt acgagaaatc aaattctatc gaaatgatcg aatcctcgaa cgccccgaaa
    33901 gtgccataac ataaggtgtt cggaaatggt tgaagtagtt gaataggagg accgttatga
    33961 ctatagccct tggtaaattt accaaagatg aaaatgattt atttgatatt atggatgact
    34021 ggttacggag agaccgtttc gtttttgtag gttggtccgg tctattgctc tttccttgtg
    34081 cctatttcgc tttagggggt tggttcacag gcacaacctt tgtaacttca tggtataccc
    34141 atggattggc cagttcctat ttggaaggat gcaacttctt aaccgccgca gtctccactc
    34201 ctgctaatag tttagcacat tctttgttgt tactatgggg tcctgaagca caaggagatt
    34261 ttactcgttg gtgtcaatta ggcggtcttt ggacttttgt tgctctccac ggcgctttcg
    34321 gactaatagg tttcatgtta cgtcaatttg aacttgctcg atctgttcaa ttgcgacctt
    34381 ataatgcaat agcattctcc ggtccgattg ctgtttttgt ttctgtattc ctgatttatc
    34441 cactgggtca gtctggttgg ttctttgcgc ctagttttgg tgtagctgct atatttcgat
    34501 tcattctttt tttccaaggg tttcataatt ggacattgaa tccatttcat atgatgggag
    34561 ttgccggtgt attgggcgct gctctgctat gcgctattca tggtgctacc gtagaaaata
    34621 ctttatttga agatggtgat ggtgcaaata cattccgtgc ttttaaccca actcaagccg
    34681 aagaaactta ttcaatggtc accgctaacc gcttttggtc ccaaatcttt ggggttgctt
    34741 tttccaataa acgttggtta catttcttta tgttatttgt accagtaact ggtttatgga
    34801 tgagtgctct tggagtagtc ggtctggctc tgaacttgcg tgcttatgac ttcgtttccc
    34861 aggaaatccg tgcagcggaa gatcctgaat ttgagacttt ctacacaaaa aatattcttt
    34921 taaacgaggg tattcgtgcc tggatggcgg ctcaagatca gcctcatgaa aaccttatat
    34981 tccctgagga ggttctaccc cgtggaaacg ctctttaatg gaactttagc tgtagctggt
    35041 cgtgaccaag aaaccaccgg tttcgcttgg tgggccggga atgcgcgact tatcaattta
    35101 tccggaaaac tgctgggagc tcatgtagcc catgccggat taatcgtatt ctgggcggga
    35161 gcaatgaacc tatttgaagt ggcccatttc gtaccagaaa agccaatgta tgaacaagga
    35221 ttaattttac ttccccacct agctactcta ggctgggggg taggtcctgg gggagaagtt
    35281 atagacacct ttccatactt tgtatctggg gtacttcact taatttcctc cgcggtattg
    35341 ggctttggcg gtatttatca tgcacttctg ggacctgaga ctcttgaaga atcttttcca
    35401 tttttcggtt atgtatggaa agatagaaat aaaatgacca caattttggg tattcactta
    35461 attttgttag gtataggcgc ttttcttcta gtattcaaag ctctttattt tgggggcgta
    35521 tatgatacct gggctccggg ggggggagat gtaagaaaaa ttaccaactt gacccttagc
    35581 ccaaatatta tatttggtta tttactaaaa tccttctttg gaggagaagg gtggattgtt
    35641 agtgtggacg atatggaaga tataattgga gggcatgtat ggttaggttc catttgtata
    35701 tttggcggaa tctggcatat cttaaccaaa ccttttgcat gggctcgccg tgcacttgta
    35761 tggtctgggg aggcttactt gtcttatagt ttaggtgctt tatctgtttt tggtttcatt
    35821 gcttgctgct ttgtctggtt caataatacc gcttatccta gtgagtttta tgggcccact
    35881 ggaccagaag cttctcaagc tcaagcattt acttttctag ttagagacca acgtcttggg
    35941 gctaacgtcg gatccgctca aggacctact ggtttaggta aatatctaat gcgctctcca
    36001 actggagaag tcatttttgg aggagaaact atgcgctttt gggatctgcg tgctccctgg
    36061 ttagaacctc taaggggtcc caacggttta gacttgagta ggttgaaaaa agacatacag
    36121 ccttggcaag aacgacgttc ggcggaatat atgactcatg cccctttagg ttctttaaat
    36181 tctgtgggtg gtgtagctac tgagatcaat gcagttaatt acgtctctcc gcgaagttgg
    36241 ttagctacgt ctcattttgt tctaggattc ttcctattcg taggtcattt atggcacgca
    36301 ggaagggctc gtgcagctgc agccggattt gaaaaaggaa ttgatcgcga ttttgaacct
    36361 gttctttcca tgactcctct taactgagac aggggatcaa atgcttatgc ttaaaatagg
    36421 aatcgatttt atttcaccat acatattgag ggaggtgggt catacttaaa aaggactcct
    36481 ttttactttc ttttcaactc atttatatcg aatcgatttt ctattttttc tggctcggct
    36541 agcctaccta gccgagtcat tctcctttat gagacgaaaa agtcaggcaa aaccaaaata
    36601 aataaagaaa aaatagattc cccgagcaaa aggagagaga gggattcgaa ccctcgatag
    36661 ttctttgttc cgaactatac cggttttcaa gaccggagct atcaaccact cggccatctc
    36721 tccgaaagac aatttctatt ttacttttac cgaatagaac atggccatat gagtggatac
    36781 catcactatg tatagaaaga tatgaggtgt gaatctctag gtcaatctat ctatccgtat
    36841 tatctagaaa atagatggat gcatgatcca gcactcccat ttttgaagtc aaaaaaaggt
    36901 actctcgact ccatgtccga ataaaaaagt gctaaaaagt tgtatatacg ttatatagaa
    36961 ttaatggatt catgttagta aaatccctct atgatgcatt ttattcaaat tttttgactg
    37021 atagagggat caaatggtat agttattttt tggggtagct tggaggatta gaaacatgac
    37081 tattgctttc caattggctg tttttgcatt aattgttact tcatccatct tactgattag
    37141 tgtacccgtt gtatttgctt ctcctgatgg ttggtcgagt aacaaaaatg ttgtattttc
    37201 tggtacatca ttatggattg gattagtctt tctggtgggt atccttaatt ctctcatctc
    37261 ttgaatctat tcgttccaga tccaacaata acccggccct tccctataat tttttctttt
    37321 tctttatttg cattttggag acttatagtc aatttgaatc tgtctcacaa cccgaaaaag
    37381 aaaaaattat agagagggtt ccaacttctg gaacttgaat gaaaaaaaaa aataataata
    37441 atatttatat taatctaaat aatagaattc taatagaata gaattcgaat ataaattcga
    37501 attttaaaga aatttgatat atattaaata gaaataaata gaaatcaaat aagaaatata
    37561 ttctataatt tttaatagat ttaatagaaa taagatattc aaaaaaattc aataattaaa
    37621 attaattaat taattgaaat tcttatttca atatttaaga atattgaatt tgaatttgct
    37681 attcgctttt taagatgggt tttgaattgt tttaattggt tgggttggat ggtgaaattt
    37741 gatggaatcc ccccgaagag agtatctggc ctaactctgg ataaacatta tccgggcatt
    37801 ttaccaaaaa aaatgcggat atagtcgaat ggtaaaattt ctctttgcca aggagaagac
    37861 gcgggttcga ttcccgctat ccgcccagga taaagtaatt tatttaataa gataaaagaa
    37921 tcattatagt tgaccgtgat agtatagtgg ttctatcttt ccaacccaat agaaaaagaa
    37981 aagtgttaat taattactag ttaacaaaat caaacctaat ttttttttgt caaaaaaaat
    38041 tgaaaatgtt gcggagacgg gatttgaacc catgacctca aggttatgag ccttgcgagc
    38101 taccaaactg ctctaccccg cgatgaagaa aagaactggg aactaatgaa caaccaagga
    38161 ttgaatgtgc ccctcttcca tatctgtaca aatagaatag cctatttata cagaatggta
    38221 aaggggctcc tctatgatct atgatcatag agaaaaatag aaaaatgaag ggatatttta
    38281 atccttacca acttgatctt gttgcccccg gcaacaaaca tgcgtgaacc atttcacgaa
    38341 gtatgtgtcc ggaaagtcca aagtctcgat agttagctct cggttttccg gtcgaaaaac
    38401 aacgtcgatg aaggcgcgta ggtgcactat tacgcggtgg ggattgtaac tttccatgaa
    38461 ttttccattt ttcactcaac gacggagctt tgtttatttc tttttttgag gatcgccgaa
    38521 tcaaatgata tttttgttct aattgttgcc ttttcttctc cctatgaatc aaacttttct
    38581 ttgccataac ggttcagttt ctattattat caatgataca agtcggatcc tagatgtaga
    38641 aatagggctg tagaaatata agaaggcata tccctttctc catcgaaaga aattatatta
    38701 ttgcgcagat acaagacaaa aagaaggaag aattaaccaa atttacccga tgtagaggca
    38761 atcaagaaag cggcataagt gaatatataa cctacagaaa agtgagctaa tccaaccaat
    38821 cttgcttgca caatagaaag ggccactggt ttatctctcc atcgaatcaa atttgccaaa
    38881 ggtgtgcgtt cgtgagccca tgctaaagtt tcaatcaatt cctgccaata cccgcgccag
    38941 gaaattaaga acataaatcc agtagcccaa acaagatgtc caaataagaa catccacgcc
    39001 cagactgata aactattcat accaaacggg ttatacccat tgataagttg tgaagagttt
    39061 aaccatagat aatctcttaa ccatcccatc aaataagtgg acgattcatt aaactgtgaa
    39121 acgttaccct gccataatgt gatgtgcttc caatgccaat aaaaagtaac ccatccaatg
    39181 gtatttaaca tccagaaaac tgccaaataa aatgcatccc aagccgaaat atcacaagta
    39241 ccgcctcgtc ccggaccgtc gcaaggaaaa ctataaccga aatccttttt atctggcatt
    39301 aacttggaac cgcgtgcatc taaagcaccc tttactaaga tcaatgtagt tgtatgtaaa
    39361 cctagagcaa tagcatgatg aaccaagaag tctccaggac ctattgttaa gaatagtgaa
    39421 ttactattct cattaatagc agttaaccag ccaggcaacc atatgcttcg acccgcattg
    39481 aatgctgggc cattcgttga agataaaagt acgtcgaatc catatgaagt tttaccatgg
    39541 gcagattgta tccattgggc aaatatcggt tcgatcaaga tttgtttctc cggagtacca
    39601 aaagcaagca tgacatcatt atgaacataa agtcccaaag tatggaaccc cagaaacagg
    39661 ctggcccaac ttaaatggga tatgatagct tctttatggt ctaacattct tgccaataca
    39721 ttatcctcat tctgttccgg attgtaatct ctaataaaaa aaatagctcc atgagcaaaa
    39781 gctcccgtca tgatgaatcc cgcgatgtat tggtgatgag tatataacgc agcttgagta
    39841 gtaaagtctt gtgctatgaa tgcataagca ggtaaagagt acatgtgttg agctaccaag
    39901 gaagtaataa cccctaaaga ggctagagca aggcctaatt gaaaatgaag cgaattattg
    39961 attgtgtcat aaagaccctt atggccgcgc cccaatcgcc ctcccggagg aatatgggct
    40021 tctaaaagat cttttatact gtgcccaatc ccgaaatttg ttctatacat atgaccagca
    40081 acgagaaaaa taaatgcaat agctagatga tggtgtgcaa tatcggtcag ccataaactt
    40141 tgagtttgtg gatggaatcc tccgagaagg gttagaatgg cagttcctga tccttgggag
    40201 gtaccaaata aatgactact tgaatcgggg ttttgagcat aaagattcca ctgacctgta
    40261 aaaagcgggc ccaacccttg gggatgtggt aatacatcta agaaattatt ccatcgaaca
    40321 ttttctcccc tggacgcagg aatagcgaca tggactaaat gccctgtcca agccaaggaa
    40381 cttactccga acagtcctga caaatgatga ttgagacgag attcagcatt tttgaaccac
    40441 gaaacgctgg gtttccattt cggttgtagg tgtaaccaac ccgctattaa ggatatggca
    40501 gaaagaaata atagaaaaag agctccagta taaaggtctt cattagtacg taaaccgatt
    40561 gtataccacc actgataaac accagaataa gcgatattca ctgggccaag agcaccccct
    40621 cgagaaaaag cttccacggc cggttgacca aaatgaggat cccaaattgc atgagcaata
    40681 ggtcttacat gtaaagggtc ctgtacccat gcctcaaaat ttccttgcca agctacatga
    40741 aacagatttc cggaagtcca cagaaaaatg attgctaatt gaccgaagtg agaagcaaaa
    40801 atattctgat aaagacgttc ctcagtaata tcatcatgac tctcgaagtc atgtgcagta
    40861 gcaataccaa accaaatacg acgagtagtg gggtcctgag ctaagccttg gctaaacctt
    40921 ggaaatctta atgccataat gcctttcaaa tcctcctagc cattatccta ctgcaataat
    40981 tcttgctaag aagaacgccc atgttgtggc aattccaccc agaaggtaat gggttactcc
    41041 tacagcacgt ccctgtacaa tgctcaaggc tctaggctga gtagcaggag caacttttaa
    41101 tttattatga gcccaaacga tggattcaat aagttcttgc caataaccac gcccactgaa
    41161 gagaaacatt aaactaaatg cccatacaaa atgagcacct aggaaaaaaa ggccatatgc
    41221 agataatgaa gaaccataag actgaattac ctgagacgcc tgtgcccata aaaaatcgcg
    41281 gagccaccca ttaatagtaa tggaactctg cgcaaaattt cctcctgtaa tatgagttac
    41341 caccccttga tcgcttatac taccccaaac atctgactgc attttccaac tgaaatggaa
    41401 tattactacg gagattgcgt tgtacatcca gaatagtcct aagaagacat ggtcccaagc
    41461 ggatacttga catgtccccc ctcttccggg cccatcacaa gggaaacgaa acccaagatt
    41521 tgctttatcc ggtatcaaac gcgagctacg agcaaataga actcctttta ggagtatcaa
    41581 taccgtcaca tgaatcgtaa atgcatgaat gtgatgtacc aaaaaatctg cggttcctaa
    41641 tggaataggt aacaaagcta ctttgccacc cactgccact aaatcaccac caccccaagt
    41701 caaactggtg ctcgctgttg caccaggggc cgttccacca ggtgctaaag cgtgggtgtt
    41761 ttgtatccat tgagcaaaga caggttgtaa ttgtatagcg gtatctgaaa acatatcttg
    41821 gggacgtcct aaagcgctca tggtatcatt atgaatatac aaaccaaaac tgtgaaagcc
    41881 tagaaatata catacccagt tgagatgtga tatgattgcg tcgcgatgcc taaggacacg
    41941 atctaataga tcgttgtatc gagtagttgg atcataatct cttaccataa aaatggctgc
    42001 atgcgcagca gcaccaacga tgagaaatcc accaatccac atgtgatgtg tgaacaatga
    42061 caattgtgtc ccatagtcag tagctagata tggataaggg ggcattgaat acatatgatg
    42121 agctacaaca atggttaaag atcctaacat agctaggtta agagataatt gagcatgcca
    42181 tgacgttgtt aggatctcat atagcccttt atgaccctgg cctgtaaatg gacctttatg
    42241 agcttctaaa atctctttta gaccatgacc aatgccccag ttggtcctat acatgtgacc
    42301 cgctatcagg aaaagaattg caatagctag atgatggtgt gcaatatcgg tcagccatag
    42361 acccccagtt actggatcta atcctccacg aaaagtaaga aattccgcat attttgacca
    42421 attcaaggta aaaaatgggg ttgctccttc ggcaaaactg ggataaagtt gagccaaaag
    42481 atcccgattc aagataaatt catgaggaag tgggatctct ttaggatcta ctccggcgtt
    42541 tagaaattgg ttaatcggta aagatacatg tacttgatgt cccgcccaag aaagggaccc
    42601 aagccctagt agccctgcta aatggtgatt caacatagat tctacatcct gaaaccaagc
    42661 caattttgga gcagctttgt gataatggaa ccaaccagca aaaagcatta aggctgcaaa
    42721 gatcaatgcg ccaattgcgg tacaatagag ttgtaattca ctagttattc cagacgctcg
    42781 ccaaatctga aaaaaaccag aggttatttg tattcctcgg aaacccccgc ccacgtcacc
    42841 gttcaatatt tcttggccca cgattggcca aaccacctgg gcactaggtc caatgtgagt
    42901 aggatcgctt agccaggctt cataattgga aaaacgagca ccgtggaaat acatgccact
    42961 cagccaaaga aaaatgatgg agagttgtcc gaaatgggca ctaaatacct ttcgagagat
    43021 ctcttccaaa tcactggtat ggctatcgaa gtcgtgagca tcagcatgta agttccagat
    43081 ccaagtggta gtatcaggtc ccttagctat tgttcttgaa aaatgacccg gtctggccca
    43141 ttcctcgaaa gaagttttta tgggatccct atctaccaaa atttttactt ctggttccgg
    43201 cgaacgaata atcattgagt cctcctcttt ccggacaaca catacaaaga aacccgccaa
    43261 cagttagtca agtcattagt gaacctatga gagatgctta taattagtct ttttctcgtc
    43321 tacttctatc tcccatctat ttattttctt tagttattca ctagagcaat tatgatctgg
    43381 aagtcgatcc agggcaagtg ttcggatcta ttatgacata tccatgaggt gctcaacgga
    43441 ccttattaat cttttttagt tttagaaaac cctttcccgg tgtcaaaaac caattttttt
    43501 acatagtgta ttcatatctc aattagaaat ccctaaacgg agctactttc tgtcttacat
    43561 agaacatatt actttattca aaattccaaa taacgtgagc agtcattagt cattagtcat
    43621 tactaagata agagacattc caggatctat atctataata tttggtcatt cgagggtcac
    43681 ttttattagt tttaatagaa taggagaaaa aaaaaaatga attctctacc gtatctatgt
    43741 attctttctc cctacgaaat accagacgaa atagaacggc cttagaaaag atataatgaa
    43801 attctttgat tgggtcttcc cagaaaaagg gtcttattat taaaaacgga tgaggccaac
    43861 aaacaattaa ttataactat aacaaaaaaa tagatatata aattctaacg aaataaataa
    43921 acagagagtt cttattcgaa acgccccgtg atcttcaacc aattctgcgc ttcaatataa
    43981 ttaccaggag tgagcgcgat agcttgtttc caatactcgg cggcttgatt gaaccaagcc
    44041 tccgcaattt cagaatctcc ctgtcgaatg gcctgttctc ctcggttgga ataggcgggt
    44101 caattccttt ccttagaacc gtacttgaga gtttcccacc tcatacggct cggcaatcaa
    44161 tttttttgtg tccccgtttt ttaatcgact atatcgaatt gaatgagatt tcttatccta
    44221 accaaaagag gttaatttca tgagcatgag tttcaaactt gacttttgat taaattaata
    44281 atcagctttc attttatctt ttctcccacc gtcagaagaa taacataaaa gaaaagcatt
    44341 tctactatcg ttagaatttt ctgaaaggta tctatctcgg tttcgtctaa aaatttatat
    44401 agaatctttg aaaaagtctt ttcttcctaa gaaagaaaag acttactgtc tttgggatct
    44461 gatgctacac cgctgctcaa taccttaggg gatccgcttt attacagaag ttgattccta
    44521 atttttattt catatcatgg acataaataa gcagttctta ttgtatcggc atcggccaaa
    44581 aacctcgcga attggtcttt acggtgcttc ctctatcaat tagatccttt atccatagaa
    44641 taaagtatct aggcatatct atttcttcat attttgactc tatgaagttt ctttctttgc
    44701 tacagctgat aaaaatcgtt ttttgcacga tgcatatgta gaaagcctat ttttttttct
    44761 agtatttatt agtgtattcg ctctttcttc cttctatagt agagatagtc gcacgtaatg
    44821 acagatcaca gccatattat taaaagcttg gggtaagaat gggtttcgtt ctagtgcccg
    44881 aaaataatat tctaaagctt ttgtatgctc tccgttactt gtgtggataa ggcctatgtt
    44941 atagagtata tagcttcgat catagggatc aatttctagt cgcatagctt cataataatt
    45001 ctgtaaagct tccgcataat ttccttccga ttgagctgac atccgttacg gtcgtcattc
    45061 gattcaaaga attctccgtt ccagaaacgt acatgagatt ttcatctcat acggctcctc
    45121 ccctatgtgc ataatgaaaa taatacatgg aatcaaaaaa gattgaaata ttctcattat
    45181 gaattcagtg gggctaacgt ttttacaaga aatctctagc caacctttct gcaaaagata
    45241 ttttcttaac atcacgcgtg ttgatactgg tactagataa aaatgtaaac tccaacaatt
    45301 tctttgttct caacgccctt taatttccag gaattaatca cttcaacagt cttctatggt
    45361 tctaagggta tccaaagtac caacgagatg gatgtttgtt atcccaacca ttctttttag
    45421 tcccgatccc aataaggaaa ggcggtaatt ttaaacaaag ttttcgtgtt gttgattcct
    45481 aggcgtagcg cctcttcccc tatgcggcct attggtacta gtctagtatg gtagggttgg
    45541 cctgtaatat agaacccata ggtgtaacct ttcgctcaat actcgaatca acaattgaag
    45601 catctgaggc tgcattaatc ggggatacac gacagaagga attgttttat ctagaaactt
    45661 caccttcaac aagcgtagat tttttcaata atctttttcg ttcttttcta tcccgaatct
    45721 tccgtctttc tcctaagacc gaagcggtaa ataaaaaaat aatcaaatca caccatctct
    45781 ataataggta aatgcctctt tttctcctga agttgtcgga attattcgta ataagatatt
    45841 ggccacaatt gaaaaggtct tatcaataaa attttcattt atccgcgatc taggcatagg
    45901 tagaaatcca ttctataatt cttttcatta actctcgtga gaaaacgatc ccacaagtaa
    45961 aggaatttta cagtacgaaa taacataaaa gcagactcat atccaatttt ttctttttga
    46021 agggggtcga taaaaaataa gaaatattag aatccgattt gatttcatcc aaatgtagta
    46081 gtataagaat gaaaggaact attccgattt gatcaaagta gaagaatcaa agaatttatc
    46141 ttgcggatta ggagaattcg agaagttttt ctgaaattaa gatccaaaga agaaaaaaat
    46201 cgaataattc ttcaataatc cttctataat gaaaatagaa taaccctcca ttttgtgttt
    46261 tgtccatagc gggtagacgc ttatacacta tacaatcaaa tcgaaaagga tgatttatga
    46321 atttggaata gatttacggg ttaaggggtt gttgttaagc gacctaaaat tggaaagaaa
    46381 ttttcaaatt cttatggaaa ttgaattcga ataaaaagat aattatgatc gaaaggtatc
    46441 catttaccat agtccaacaa aatagaccga tcagttgatt cgttccaatt cattgattga
    46501 atccggtaaa aatatcagaa aaaggtagga gcgccgcctc cgtcttggca aacaagatat
    46561 atctttattg ttattgtttt taaccgtttt tcaaaaaaag attatattat ctttttctcc
    46621 cagctccctg gctcgaagaa aaaatgcttt ctttgatgaa aagttttcca tttttatagc
    46681 tagaatggat tcgagtgtct gtacccatct aacaatcgaa tatgaacaac tcgcaattcg
    46741 ctcggattct cggtcataat cattatgtag gagagatggc cgagtggttc aaggcgtagc
    46801 attggaactg ctatgtaggc ttttgtttac cgagggttcg aatccctctc tttccgtatc
    46861 ttcacccaat tcaccaatgc ttcagacctt tctttgagat agattctcaa ttcctaattt
    46921 ctgtgatacg gaaggaaaga aagaacgggc agggaataag gatctgccta ctgatctatg
    46981 atacatgaat gggagaaaaa tacaaatctc cggatccaat tccttacctt gtgtcccttt
    47041 acttaactta agtgaaaggg aaaaattgta cgaacccttg gtttgttatt ttagttaggt
    47101 ttaagtctga cgagaataat attctacgac aagtaattca tttattttca aaccgaccca
    47161 tttactatct attatttgat tgactaatcc tttatattgg aatgcgtgaa gagtcaaatg
    47221 ctttggcaat tcttcatggt gggatgaatc aagataattt tgaatcagag ctctggattt
    47281 tttgtcatcc cttgctgtaa taatatctcg gggtttgcaa cgataacttg gtatatctac
    47341 tatacgacca ttaactaaaa tatgtctatg attaactaat tggcgggctt gaggaatagt
    47401 tgaagccata cccaatcgaa aaaggatgtt atctaaacgc atttcaagta attgtagtaa
    47461 aaccagaccc gttgatcctt tggcttttcc ggcgatacga acatatttaa gtaattgccg
    47521 ttctgtaaga ccataatgaa aacgcaattt ttgtttttct tctaaacgaa tacgatattg
    47581 agattttttc ccggagcgcg attggtttct aagatcgctt ccggctccag gtcttttact
    47641 cgttagtccc ggtaaagccc ccaggcggcg tatttttttg aaacgaggcc ctcggtaacg
    47701 tgacataaaa actccttatt ttattgaaat ttcataaacc taaattaaaa ctaaaactga
    47761 gctaaatgat aaatgaagcg aaatccactg aagtattgta ctacaaagaa taatgagatg
    47821 tatcaatatc cacacacttt tttgtattgt atatatataa atagaaatca aaagacggtt
    47881 ctttttcttg atttattctg ctgaggtcta acccctccaa ttatgattca taattagaag
    47941 ctcctacaac ataataaatc aatgcccctt ggaaaagagg gacgaagccc tttcaatgtt
    48001 cttttctttc aaaaagacat tatcaatcat tttttaaaat caaacaaata gagaaaagcc
    48061 ggctatcgga atcgaaccga tgaccatcgc attacaaatg cgatgctcta acctctgagc
    48121 taagcgggct taaataacgg caatgagatg gtgcatgcat agaaatttgg taaattacta
    48181 gaatcttatc tattaactat tcattcttag ctattcataa agaaaagaat agagaatcaa
    48241 attcaattca aaataaatat tgaatattat agaacataac gattaaaata acgattaata
    48301 gaatatagcg atctatagaa tttcgatttc tatatttatc aataataaat atcttactct
    48361 taattaggta ataagagttt tttgttttga attgaaaatc aaatgacatt agaaattgtt
    48421 tttttctaac ctaattttat taatatattc gattctatta ttatatagaa tagaatatac
    48481 agaatattat tattctactg attctatata tctatttttt ctatatctct attttttttt
    48541 tctagatatc tatttatcta ttttgaatta tcaatcgaat ccagtattag cttcttatga
    48601 tacattatct aaattatcca tttttttatt ctaattctaa aaaatgatgc tttggctttc
    48661 gactaaataa ttcgatttga attcgaaatt aataaaatga ttagttataa ctattatatt
    48721 agaaacgatt aattaatatt taattaattt gaattttagt tattttttgt tatgttatat
    48781 aggatccgcc ttagccttaa gtaaaggata agaaaaaaat gaaattaaag aaaaagatga
    48841 aatccagata aatgcaatgc agataaatgc aatccatata actgtaatcc agattagaat
    48901 gagggagtct aatgatacat ttctccgttt tttgttttca acgaaagaaa agacgaaaaa
    48961 aaaaaaaaag aatcgaccgt tcgagtattc taccggattg catgagaaaa atgagagtaa
    49021 gagaggcata tgttaatgtt atgtaatata tatccatata tattgaattg cggatacaga
    49081 aaggatagaa tcatttctga caagaaatcg aaacaccttt caatatagga atccgtatct
    49141 aatgaattct atgtttcagc gtaaatgaaa gaaaaaggag aacggcatcg aggtcctaat
    49201 ctcaaaatgc aaggggggat atggcgaaat tggtagacgc tacggactta attggattga
    49261 gccttggtat ggaaacctac taagtgataa ctttcaaatt cagagaaacc cgggaatcaa
    49321 aaatgggcaa tcctgagcca aatcctgttt tacgagaata aaacaaagca aacaagggtt
    49381 cagaaagcga aaaaagggat aggtgcagag actcaacgga agctgttcta acaaatggag
    49441 ttgactgcct ttttttggga aagaaaggca aattaatcga atatcgaaac tgcataaagg
    49501 ataagtctat aatacactat ggatacaaaa tgcaaaatta tctcaaaaat gacaacctga
    49561 agctgtattt atattaatga aaaagaaaac aaaagaattg ggattccaag ttgaagaatc
    49621 gaatattcat tgatccaatc attcactcca tagtctggta gattgtttct tttgaagaac
    49681 tgattactca gacgagaata aagatagagt cccattctac atgtcaatat aaataccggc
    49741 aacaatgaaa tttatagtaa gaggaaaatc cgtcgacttt agaaatcgtg agggttcaag
    49801 tccctctatc cccccaaaaa gaccgatttg actatttctc ctaccctctc ttttttttag
    49861 tggttccaaa tttgttctct ttctcattca ttctaccttt ttacaaacgt atcagagcag
    49921 aatttttttc ttttatcaca atcccaagtg gtgtggtata tatgatatac gtacaaatga
    49981 acatctttga acaaagaatc ccaattcaca attcatatca ttgctcatac tgaaacttat
    50041 aaattattct attcaagaaa tctaattcca cgctcaagac ttttaatact ttttttatct
    50101 tttttaattg acatagaccc cagtcatcta gtaaaataag gatgatgcgc cggtaatggt
    50161 cgggatagct cagctggtag agcagaggac tgaaaatcct cgtgtcacca gttcaaatct
    50221 ggttcctggc atatatattg aatttgtaga aatatctctt ctacaaattc agtgatatga
    50281 atcgatatac ataatacata ttgattaatc gtatagatca tgatacatac atacttattc
    50341 atctagctag gtatctggaa atggaccccc cccctttttt tatagatgag taaatagtat
    50401 ataaatgagt gaaagagtat ataaaaaatg tatatctaat aataataaaa gaattaatta
    50461 gattcttttt cctcttcttt ttgatttgtt catactatgt ctccgcccgt tcaaaaagaa
    50521 tgttaataca ccatacatat tcgaaagggt taaattggtt ggttgaaaga cccaagcaaa
    50581 agtctagtct aggaagttga atgaagggtg ggaatagcct aaattcatct ccgatacagt
    50641 acaaattaga attcgatccc ttttcatttt gtatttttat tttctttttt ctgtttcttc
    50701 cttccctcct atgtgaacct ctagagccca tctaagcgat gtgcgcgata caaagttcat
    50761 gatgcagaac tctttttttt agttcatcct attggcttgg ctcatccaaa acaagcatct
    50821 tacaattttg aaaatctcaa aattgtaatt gtattgtctt tttttttttc tatttaattt
    50881 atttagcgcg ttcataataa taatacgaat gcgacttcaa ttcctctctt tgatctagaa
    50941 aagaacgtac aaatatttct tgaatatcgg gagttgtaaa aatgaagatt agtttcttat
    51001 aattcaatga gcatcttgta tttcataaaa attgggggca atataatcct tacgtaaggg
    51061 ccatcctatc caactttcag gcattaagat acgtttaagc cgtggatgat tatcataaaa
    51121 gattcccaac atatcataag attcccgttc ttgaaaattc gaacttttcc aaacccagaa
    51181 aacggacgga attttaggat tattccttgg agcaaatact tttatgcata cttcttccgg
    51241 ttgatctacc ccatactcta ttcttgtaag atgatacaca ctggctaaca gtccgcccgg
    51301 tgctacatca taggcacatt gggaacgtag ataattgtaa ccatatacat ataaaatgac
    51361 agcaacggaa tgccaatcct ccggctttat ttgtaaagtt tctattcctt ggtaatcgaa
    51421 gcccaaagat ctatgaatta gcccgtgttt gactagccaa gcagacaaac gaccctgcat
    51481 ctttttttct ctcccacatt ttgatttcta taaatatttc acatttacga tgaaattttt
    51541 tcatttatga agattaattc gctctttctt tttctgtaca aaaaaatact tcctaattaa
    51601 ggaattcggg ggaagatact gaacttttgt atttgaaaaa tgtttcagtt tcaggaggga
    51661 tttcggacat cgatggtggt tgatagagta atccttgatc ataatttcca gtatcagtac
    51721 tgcctacaac acgaaacttg tgattggtag taaaagtaaa cgaccgattc tcctgttgca
    51781 agcgaattcg ctcttcatag atttctcgag atattttctt acgaagtttt gttatggcat
    51841 ctataactgc ctctggttta ggcggacagc ccggcaaata aacatccaca ggaattagct
    51901 tatcgactcc ccgaacagta ctataagaat cggtactgaa catccccccc gtaatcgtac
    51961 atgcccccat agcaataaca tattttggtt caggcatttg ttcatataat ctcactaaag
    52021 aaggagccat tttcattgtt actgtgccgg ctgttaaaat taggtctgcc tgtctaggac
    52081 tcgatcttgg taccagtcca taacggtcaa aatcgaaccg tgagcctatt aatgaagcaa
    52141 attcaatgaa gcaacaactg gtaccataaa gaagcggcca taaactggag agtcttgacc
    52201 aatttgaaag atcatttgat gtagttgaaa taactgaatt gggggttgtt cgatcaagta
    52261 aggaaaactc aatggaattc ataattgtct caatgttctt tttttttttt acttttttgg
    52321 ttattgtctc aatattccga aactaagacc actccaacgc tccttttcgc cacgcataaa
    52381 ctgaaccaac aattaggata agcataaaaa tgaaagcttc tataaatacg gatatcccca
    52441 atacatcaaa actcattgcc catggataaa gaaaaaccgt ttcaacatca aaaacaacaa
    52501 aaactagagc aaacatataa taacggattc gaaattgtaa ccaagcatcg cccattggtt
    52561 ctatacccga ttcataacta gaaagcttct ctggtccttt gctaatcggg gctaaaactg
    52621 cggaaattaa aaatgccaaa atcggaataa cgtttgatat tattagaaat gcccagaaaa
    52681 tatcatattt gtaaagcaga aacatagacg aactcctttg aatgtgaaaa atataccgaa
    52741 tttgtcgatt cgaattggaa ttcattgtca agtcatcggt aacaggttag tcaaaaccaa
    52801 aatgcatttt ggtcgaacca cacagtttca cttgtttgct gtgatgtctc gtttctcgat
    52861 tgtactccta ttttcattac acttccttcg attttatttc agtatagtat aaatctctta
    52921 tacaaacaaa acaaataaaa ctctcttgct ttcacctcgt ttcggccttt tagaaaaaaa
    52981 aaaaattcca aatagaattc tcattttgat ttcgaatttt ttaatatttg aattcgaaat
    53041 gcaatcgatt ttgattctat tttctatata tattttgttt tctgtttatg aaaagatctt
    53101 cgtttttcaa acgcggacgt gtcgacaaat acagtaatcc gttcctatat ccatgtgact
    53161 tactattcga tttgagtggg gttaggttgg agttttcatt tttaaccgga ttcatgtcat
    53221 gattttgcct cctttactgt ccacaatcaa agagttagtg agacttcttt tccttggtat
    53281 acccactcat ttttggtgaa tttttggagg caaaatcata tggaattcac atacgaaaaa
    53341 aatgaattac taggtttctt tatccgagat tcgaaaaaaa aaataacgat tgaaacgggc
    53401 ttttgttttc cgttttatgt tctgctctga acgagtcccc cataagcaag cttatgggaa
    53461 tgattttatt tcgatgaacc aagcaaccac gagcgaccgg ttacaaacaa caaaaaatac
    53521 agtaattgag taaatgaaaa ctatagaact ttttgtattt caatttggat tattatatta
    53581 ttatagggct atacggactc gaaccgtaga ccttctcggt aaaagagatc gaactgattc
    53641 ttatcaaaat gattcgaact ctttcaaaga cccaacatgc attttttttt gcattgggct
    53701 ctttcattaa ctgctagaaa tatcagttag tctaccatat ttttttttct tgacagaaaa
    53761 ataaggaaat ggctccacgt gctcggattc attatttgga ttgtgatata ggagcactac
    53821 caaagtgttt caaagaaagg ttatcttgac gtaggtttgc ttctggccta gattaaccta
    53881 agttaaatgg agtctctatc atcctgatta aagaatcaaa tatgaaactt catacgcctt
    53941 aaggttcata ggacaaaaag agaatttttg aggtccttat actcattatg cctagcattg
    54001 aatagactag gtattcacct tatcaatatc tcaaatcaat gatggattcc atttggttcc
    54061 taaatgggaa cctgaatcga accgaaccat ttgtcaggct attgttctct tgttttgttc
    54121 cctaaaaatc ctggagtcag acattgattt ctcaaaaaga tcaattcttt gattgcatgg
    54181 tggactcttc tgaaaaacat tggcgcacgt gtaaacgagg tgctctacct aactgagcta
    54241 tagcccttgt gcttgtgata catattttat catattatgg agataatttc ttgtcaagat
    54301 gaatatccca tgatccaaca tcgtatctct ttgatctttt tgattggtat tgcttcgaag
    54361 tcttattgga tttataatcc atcaatggga ggggtctttt ttttttctcc ttataatgat
    54421 aaatgaccta cttaactcag tggttagagt attgctttca tacggcagga gtcattggtt
    54481 caaatccaat agtaggtaga acttattaga taccatggtc aatggtatct aataagtttt
    54541 tctacttact gattttgtat cttttctatc ctattcgatt tgattttcga attgaaacta
    54601 aaactttttt ccttacatca gaatccgatt ccccttgatt gtatttgatt ggattcaatc
    54661 ggaagaatcc atatgtgtat aaacacaaat tcttttgatt aggattattc gattcgggcg
    54721 caccgactag ttacgaaatc acattgagaa cctctactcg tgtcctagct cgtctgagag
    54781 ctagatttgc ctcaattgtt tgtctcttac tttcagcttt cctcaagctg gcttccgcta
    54841 tttcaagagt ttgctgagct tcttggggat caatgtcact actcttctcc gcatcattta
    54901 ctaaaacggt gatctcatta ttacctattc tagcaaaacc gcccatcaga gccatcgtta
    54961 accattggtc attaaagcgt attctcaaaa tacctatatc tacagctgtg gcaataggcg
    55021 cgtgatttgg taatacgcca atttgtccac tattagtaga taaaatgatt tctttcactt
    55081 cggaatccca aacaattcga ttaggggtca gtacacaaag atttaaggtc atttcttcaa
    55141 attgttctcc atttctaagt ttgtagcctt cgcagtaact tcatcgatgt tacctactaa
    55201 ataaaaggcc tgttcaggaa gaccatctaa ttctccggac agaatcaatt taaagcccct
    55261 aattgtttct gctagaccaa catatttccc cggagaaccg gtaaatactt ctgctacgaa
    55321 aaaaggttgt gataagaaac gctcaatttt gcgggctctt gctacggtta aacggtcctc
    55381 ttcggataat tcatccaacc caaggatagc tataatgtcc tgaagttctt tgtaacgttg
    55441 taaagtttgc ttaactcttt gcgcagtttc ataatgttcc tcaccaacga tccgaggttg
    55501 gagcatagtt gacgtcgaat ctaaaggatc tactgcggga tagatacctt tggcggctaa
    55561 tcctcttgat agtacggtag tcgcatctaa atgtgcaaat gtcgtggcag gagcggggtc
    55621 ggtcaaatcg tccgcaggta cataaacggc ttgaatggaa gttatggacc cctccttggt
    55681 agacgtaatt ctttcttgta aagaacccat ttcggtacta agggtaggtt gataacccac
    55741 agcggaaggc attctaccca ataaagcgga tacctcggat cccgcttgga cgaaacggaa
    55801 aatattgtcg ataaatagaa gtacgtcttg ttcattaaca tctcggaaat attccgccat
    55861 agttagggca gtcaaaccaa ctctcatacg agctcccggc ggttcattca tctgaccgta
    55921 gactagagcc acctttgatt ccgcaaggtt ttgttcatta attactccag attctttcat
    55981 ttccatgtaa agatcatttc cttcacgagt acgttcaccg actccgccaa atacggatac
    56041 acccccatga gctttggcaa tgttgttgat caattccata atgagtactg ttttacccac
    56101 tccagctccc ccgaatagtc cgatttttcc tccccgacga taaggagcta aaagatctac
    56161 taccttaatt cctgtttcaa aaatagataa ttttgtatct aactgtataa aggcaggcgc
    56221 agatttatga ataggagatg ttgtgcgagt atctacagga cctaaattat caacaggctc
    56281 gccaagcacg ttgaaaattc gtcctagagt cgctccgcca actggaacgc ttagaggagc
    56341 tcccgtgtca atcacttcaa ttcctctcat tagaccatct gtagcactca tggctacagc
    56401 tctaactcga ttattcccta ataattgctg tacctcgcaa gtcacattaa ttggttgacc
    56461 gacagtatct cgacccttaa ctatcagagc gttgtaaata ttaggcatct cccctggggg
    56521 aaaggctaca tccagtaccg gaccaataat ttgagcaata cgtcccaggt tttttttttc
    56581 aagtgcggaa cccccaggac cagaagtagt aggatttatt ctcataataa taataaagtg
    56641 aaatatatca atttttttta cgaaatttat caaatccaaa aagaaaatct tcgatagcaa
    56701 gttgatcggt taattcaata agaaatgggg gttagcactc gattttgttg gtagcgtcca
    56761 accgaatgca attcaattgt ttatttatgg aatttcaatg aagaaatttt aaagttcaaa
    56821 caacccattt tcaaaatctc aagtggatga ataaaattct tgagaaagta tttgatttct
    56881 ctatcattac cagccatatt atctacggaa ttcgaacctg aacttttttt tgattcatta
    56941 tttcttgtcc cttatttctt attcttattt tagcatatcc atttatgtct agtctattct
    57001 ttttttatac cccccttttt attttatgga tgaattccgc atattttctt ttcacatcta
    57061 ggatttacat atacaacgta tattcctgtc aacagtcaat ttcttattat ttagatattt
    57121 tgattgaaaa aaaagtaagg gattcaaaac tttaaaaaca tggattggct tgcgccagac
    57181 atatgaaaga gtatacaata atgatgtatt tggtgaatca aataccacgg tctactaaaa
    57241 aaaataagga gacgttctga ttagttgata atattaaatg aaatttttgt gaaagattcc
    57301 tgtgaaaggg tttcattaac tcctaattta tgtcgagtag accttgttgc tgcgagaatt
    57361 cttaattcat gagttgtagg gagggactta tgtcaccaca aacagagact aaagcaagtg
    57421 ttggattcaa agccggtgtt aaagattata aattgactta ttatactcct gagtatgtaa
    57481 ccaaagatac tgatatcttg gcagcattcc gagtaactcc tcaacccggg gttccgcccg
    57541 aggaagccgg ggccgcggta gctgcggaat cttctactgg tacatggaca actgtgtgga
    57601 ccgatgggct taccagcctt gatcgttata aaggacgatg ctacaacatt gagcccgttg
    57661 ctggagaaga aaatcaatat atatgttatg tagcttaccc tttagacctt tttgaagagg
    57721 gttctgttac taacatgttt acttccattg tgggtaatgt atttgggttt aaagccctgc
    57781 gcgctctacg tctagaggat ctacgaatcc ctcccgcgta ttcgaaaact ttccaaggcc
    57841 cccctcatgg catccaagtt gagagagata aattgaacaa gtatgggcgc cccctattgg
    57901 gatgtactat taaacctaaa ttgggattat ccgctaagaa ctacggtaga gcagtttatg
    57961 aatgtctacg tggtggactt gactttacca aagatgatga gaacgtaaac tcccaaccat
    58021 ttatgcgttg gagagaccgt ttcttgtttt gtgcagaagc tatttataaa tcgcaggcag
    58081 aaactggtga aatcaaaggt cattacttga atgctactgc aggtacatgg gaagagatga
    58141 taaaaagggc ggtatttgcc agagagttgg gagttcctat cgtaatgcat gactacttaa
    58201 cagggggatt caccgcaaat actagcttgg ctcattattg ccgagataat ggtctacttc
    58261 ttcacatcca tcgtgcaatg catgcagtta ttgatagaca gaagaatcat ggtatacact
    58321 ttcgtgtact agctaaagct ttgcgtatgt caggtggaga tcatattcac gcaggtacag
    58381 tagtaggtaa acttgaagga gaaagagaca taactttggg ctttgttgat ttactacgtg
    58441 atgattttat tgaaaaagac cgaagccgcg gtatttattt cactcaagat tgggtctctt
    58501 taccaggtgt tctgcccgtg gcttcagggg gtattcacgt ttggcatatg cctgctttga
    58561 ccgagatctt tggggacgat tccgtactgc aattcggtgg aggaacttta ggacaccctt
    58621 ggggaaatgc gccaggcgcc gtagctaatc gagtagctct agaagcatgt gtacaagctc
    58681 gtaatgaagg acgcgatctt gctcgcgagg gtaatgaaat tatccgtgag gctagcaaat
    58741 ggagtgctga attggctgct gcttgtgaag tatggaagga gatcaaattt gaatttgaag
    58801 caatggatac tttgtaatcc agtgattaac gtttggttta ttagttgaat tgcaattaaa
    58861 ctcggcccaa tcttttacta aaaggattga gccgaaccca acgaatttat tgtatagatt
    58921 tttgatacta catatttatc tagatatata agatctgaaa tacaaaatag aagactaaac
    58981 acaactcttt ctattgttgt gttgggtcca caatgaatcc tatgggccct taggattggt
    59041 gtattctttt cgatcccgta gtttcgtcat ggatcgagcc aagtatcaca acttcttcta
    59101 cccatcctgt atatcgtcct tttcgttccg tgttggaata taaacttatt atattagtag
    59161 atagtagacg ggattttacg aaaaaagctc ttcatattca taggagagaa caaatattta
    59221 ttttttcaat gccaatttta cacaatatgg ggacaaccac tatttataat tgaaaaagat
    59281 cgtatagagt gaagcgatac tccggggtct aacaaaagag aatgatttct ttcaattgac
    59341 tattcatcta ttgtattttc atctaaatag gggcaagaaa gtgctatgga aaaatggtgg
    59401 ttcaattcga tgggggagtt cgaatacagg tgtgggctaa gtaaatcaat cgatagtctg
    59461 ggtcctatta aaaataaaaa taccagtgta agtgagggcc cggttagaaa tgataaagat
    59521 aaaaacattc atagttgggg tgatagttct agttacagca atgttcatca tttagttagc
    59581 gttagggaca ttcggaattt catctctgat gacacctttt ttgttaggga tagtaatagg
    59641 gacagttatt ccatatattt tgatattgaa aatcaaattt tagagattaa caatgatcat
    59701 tcttttctga gtgaactaga aagttttttt tatcgttttc gtaattatta ttataggaat
    59761 aatggatcta aaagtgacga tcccgactat gatccttcca tctataatac taaatcgagt
    59821 tggaataatc acattaataa tttcgttgac tcttatcttc agtctcaaat ctgtattgat
    59881 agtcacattt taagtagtag taacaattac agcgacagtt acatttataa ttacatttgt
    59941 ggtgaaagta gaaatagtag tgaaagcaaa agttcaaata taaaaactag tacgaatggt
    60001 agtgatttaa ctataagaaa aagttcgaat aatctcgatg taactcaaaa atacaggcat
    60061 ttgtgggttc aatgtgaaaa ttgttatgga ttaaattata agaaattttt gaagtcaaaa
    60121 atgaatattt gtgaacaatg cgaatattat ttgaaaataa gtagttcaga tagaatcgaa
    60181 ctttcggttg atccaggtac ttgggatccg atggatgacg gcatggtttc tctggatccc
    60241 attgaatttc attcagaaga ggaaccttat aaagatcgta ttgattctta tcaaaaaaaa
    60301 acaggattaa cagaggctgt tcaaacaggt acaggtcaac taaacgggat tcccgtcgca
    60361 attggggtta tggattttca gtttatgggg ggtagtatgg gatccgtagt aggcgagaaa
    60421 atcacccgtt tgatcgagta tgctaccaat aaacttttac ctcttattct agtgtgtgct
    60481 tccggagggg cacgcatgca agaaggaagt ttgagcttga tgcaaatggc taaaatatct
    60541 tctgctttat atgattatca atcaaataaa aagttattct atgtatcaat tcttacatct
    60601 cctactactg gtggagtaac agctagtttt ggtatgttgg gggatatcat tattgccgaa
    60661 cccaatgcct atattgcatt tgcgggtaaa agagtaattg aacaaacatt gaataagaca
    60721 gtacctgaag gttcacaagc ggctgaatat ttattccata agggcttatt cgatccaatc
    60781 gtaccacgta accctttaaa aggtgttctg agtgagctat ttcagctcca cgcctttttt
    60841 cctttcaata aaaattcaat caagtagagt caagtagagt cttgagttca actttttttt
    60901 gtggcgaaca actagttagt tagtttatca gaatcaaaat aaaaaaaccg aaaaaatgaa
    60961 tttttatttg gtgacataag ctttaattgt agaaagaatc atgcggataa ttgttgtttt
    61021 ttaccgatat tgctgattag caatatcggt aaaaaaacaa caacataaac agcgagttct
    61081 tccttcgaat taggaggcaa ggcaaataaa acgaatttcg tgttctgttc gcctcttcta
    61141 tatgtatata tttcaaatat agaaaatata gaatcttgca tctttctata tctcccaaga
    61201 agtccccttt ttataagaat tcctgctctt gggtcggatt ctaacgaatc tttcagagat
    61261 ttttaaattt ttaagagact ctttttttat taaaaaagaa attagaagaa gaagataaga
    61321 acaatataag aataaaaata aaagaagtaa gaataataaa gaaagtggat tatcatacat
    61381 acatctattt catgtagaaa gatgaataag tccgtttatt tagttcgaca ttgcttgcac
    61441 ttattctata tactcacttc gatatactta gtatactaat atacgaatta taatatgaat
    61501 tataattatt ataagatatc cttataacaa taacaggtac aaatattaaa tcgaggtacc
    61561 ccattctatg acaattctca acaacttacc ctcccttttt gtgcctttag tgggcctagt
    61621 atttccggca attgcaatgg cctctttatc tcttcatgtt caaaaaaaaa agatttttta
    61681 aatctgatgt ggtcaaatct catctagttt ttttttttca agacttagcg aacaaggata
    61741 tccatttagt agaatattgt ataagaataa cgggtggctt tctccgaaca taaatgaaaa
    61801 agatcttata catgcgtaaa catgatatat ggacagacga attctagcaa ttaaaaaaaa
    61861 aataggctgg gatccgaact catgtctgaa attaaagtaa atctatccat atgtatgtag
    61921 ctattgatag ggaatcatat gaaggggatg cttttatttt attatatcta accaattcga
    61981 ttaattacta ctaaaagttc acatcagaat agtactagtt gatgagagtt acttcggaaa
    62041 aaaagtaaag tgaaattttt tttttgttat tccataaaat gcaactggat ctactatgta
    62101 tgagttggcg atcagaatat atatggatag aatttatagc aggatctcgc aaaacaagta
    62161 atttctgctg ggcgtttatc ctttttttag gttcattagg attcttattg gttggaattt
    62221 ctagttatct tgataagaat ttgatatcct tctttccgtc tcaacaaatc ctttttttcc
    62281 cacaagggat cgtaatgtct ttctatggga tcgcgggtct ctttattagt tcctatttgt
    62341 ggtgcacaat tacatggaat gtaggtagcg gttatgatcg atttgataga aaagaaggaa
    62401 tagtgtgcat ttttcgttgg ggatttcctg gaaaaaatcg ccgcatcttt ttacgattcc
    62461 ttatgaaaga tattcagtcc atcagaatag aagtaaaaga gggtatttat gctcgtcgtg
    62521 tcctttatat ggaaatcaga ggcctgggag acgttccctt gactcgtact gatgagaatt
    62581 tgactccacg ggaaattgag caaaaggctg cggaattggc ctatttcttg cgtgtaccaa
    62641 ttgaagtatt ttgaaaaaag aaactgcaaa aaaatgcttt ctcagcaaga ggaaaacccc
    62701 taagaatcct cttttttcta taagcataac ttacttaatt aaagtttctt cagaacgcct
    62761 cgtggggcaa aagcaaggca aacgtgtacg tggcgttcat aatataaaac gaaacctttt
    62821 ttgtttttgt ctgtcaattt tttttttcga aatatttgct attttctttt ttaataattt
    62881 gatattttct tttttaataa acagggagtt ctttcatttc gaaatccgaa aaatattcat
    62941 tattggaatc tttatttgaa tctttcgggc attcatcaaa gaggagtaat tacttcgaat
    63001 atttgatcaa ttaagatatc tggaaacaat ctattttttt attatttctt catttgaatt
    63061 cgaattcgaa gtggattctt cttctatttc tgtatttttt ctacactaga ttcaaggact
    63121 aacctctgaa tcacaactaa aaaatggggg ctcgattaat aaattaataa ttaataggcg
    63181 cgatacctta taatagaact tatgcttgat agaaatatta gatcgcatag agtcaacgaa
    63241 tgaggtgaca attcacagat gaaaaaatga caaaaaagag cgcatctatt ccccttcgat
    63301 atctttcatt tatagtattt gtagtctttt tgccccggtg gatcactctc tcatttaata
    63361 aaagtctaga atcttgggtt actaattggt ggaatactag gcaatccgaa acttttttga
    63421 acgatattca agaaaagagt attctagaaa aattcataga attagaggag ctatttctct
    63481 tggatgaaat ggtaaaggaa ttcccggaaa gacatctaca aaagtttcgt atggggctcc
    63541 acaaagaaac aatccaattg atcaagatac acgatgagga gcatatccat acaattttgc
    63601 acttctcgac aaatctaatc tgtttcgtta ttctaagtgc ttattctatt ctgggtaatg
    63661 aagaacttgt ttttcttaat tcttgggttc aagaattcct atataattta agtgacacaa
    63721 taaaagcctt ttccattctt ttagtaaccg atttatgtat cggattccat tcgccccacg
    63781 gttgggaact aatgattggc tatgtctata acgattttgg attttttcat aatgatcaaa
    63841 ttatatctgg tcttgtttcc acttttccag tcattctaga tacaattttc aaatattgga
    63901 ttttccttta tttaaatcgt gtatctccgt cacttgtagt gatttatcat tcaatgaatg
    63961 actgaaaaac gagtcaatta gaatgtttct tactttgtac ctaagcaaag cattccaggt
    64021 cgtacttacc ttactctttc tacccattca gaggattcct cctatattcc agtaaaatta
    64081 tttcagtaaa tagcaaaatc gtggataggg aactatacta gcgacctacc caattttatt
    64141 gtagaaattt tcgggatcaa cgattggacc atgcaaatta gaaatacttt ttcttcgata
    64201 aaggaagaga ttactcgatt catttccgta tcactcatga tatatataat aactcgggcc
    64261 tccatttcaa atgcatatcc catttttgcg cagcagggtt ttgaaaatcc acgagaagcc
    64321 actggtcgta ttgtatgcgc caattgccat ttagctaata aacctgtgga tattgaggtt
    64381 ccgcaagcgg tacttcctga tactgtgttt gaagcagttg ttagaattcc ttatgatatg
    64441 caactgaaac aagttcttgc taatggtaaa aagggggggt tgaatgtagg ggccgttctt
    64501 attttaccgg aagggtttga attagccccc ctcagtcgta tttctgccga gatgaaagaa
    64561 aagataggca atctatcttt tcagaattac ggccccacta aaaaaaatat tcttgtgata
    64621 gggcctgttc ctggtaagaa atatagtgaa atcacctttc ctattctttc cccggatccc
    64681 gcgactaata aggatgttca cttcttaaaa tacccaatat acgtaggtgg taacagggga
    64741 aggggccaga tttatcccga cgggacaaaa agtaacaata cggtttataa tgctacagca
    64801 gcgggtatag taagcaaaat catacgaaaa gaaaaagggg ggtacgaaat aaccataacg
    64861 gatgcattgg atggacgcca agtggttgat attatccctc caggaccaga acttcgtgtt
    64921 tcagagggcg aatctatcaa acttgatcaa ccattaacaa gtaatcctaa tgtgggtgga
    64981 tttggtcagg gagatgcaga aatagtactt caagatccac tacgtgtcca aggccttttg
    65041 ttctttttag catctgttgt tttggcacaa atctttttag ttcttaaaaa gaaacagttt
    65101 gagaaggttc aattgtccga aatgaatttc tagatccgca aatttatcaa catccggttt
    65161 gtaaaaagaa caaaattttt gttcgcaatt ccaattatgt tatgtatgag caaaaaaatt
    65221 atgaaaagtc ttttgcttgt ttatattctt tttcgacaaa atgtcggtaa tttcttgtac
    65281 tgcactccta aatcatagta tatattgtga agaaggctat tttactttac ccctcctttg
    65341 ttttgtcaat ccaagtggga ggggttatca cgattgtctg attaaaatat tttagaatgt
    65401 gtcagtagtt ttctattcta atcgaatcaa attcgattag aactagatac taagcataag
    65461 ataagtaagc ggagaatata aagaaagcaa ggataaataa gggaaacaag ggaatcaaaa
    65521 aggtattatt cgtcgtccta gtcttcgaca tcagaaaggg gattttccac atccctttct
    65581 ggtgtcgaaa tcataatggt tcttgattcc attcgtcaaa gattcctatt cttagtttcg
    65641 atttttccag gtttatcaga actttttttt tgtttatttc ttatgtatac atataattaa
    65701 gtaatgaaaa aaaaaagaaa tgaagttttt tgaagcatcg gaaaaagtga tccattttct
    65761 catttatacg aacaaaacaa aatattatga ttattaagaa ctcaacggga cactacccct
    65821 cgaatcagac aaagaaagaa gttataggcc ccgttgagtt cttacgcttt gatgtctata
    65881 acgctgttca tccgcttact acagggacga acccaatccg gaatatgaac cataaaagaa
    65941 aatgcctatt aaaccgatca caggaatacc agttacagta cctattatcc aaagaggaat
    66001 ccttccagta gtatcggcca tttatcccac ttccctccac attttatcaa gtggtcgtgc
    66061 tagagacata aacagtcata gataattata agattaagat gcgatccttc cgactgggat
    66121 aagataatcc ctactatttt tttattattc tactattctc ttttcttctc ttaattgttt
    66181 tcttctctta attgaagaaa taattggaaa ataaaacagc aagtacaaaa atgagtaata
    66241 acccccagta gaggctggta cgattcaatt caacattttg ttcgttcggg tttgattgtg
    66301 tcatagctct ctaattcgga ttaggtttat cgttggatga actgcattgc tgatattgac
    66361 cctaaaaaaa aaacggtagg tacagctagt ccgtgaacag ccaaccatcg cactgtaaaa
    66421 attggatagg ttcgatctat ggtcattggg tcctcctaaa aagatctact aaattcatcg
    66481 agttgttcca aagaatcaaa acggccggtt attaatggaa ttccttgtcg gctctctgta
    66541 aaatactcgt ttggacgagg gcttccaaac acatcgtaag ctaaacccgt gctcacaaat
    66601 aaccaacccg caatgaatag ggaaggtata gtaatgctat gaatgaccca gtatcgaata
    66661 ctggtaataa tatcagcaaa agaacgttct cctgtgcttc cagacatgct gagctccaca
    66721 tattcttgta cagtcaaagg ggtatcgatt ccgtaaaaga taagatcagt aaatggaaat
    66781 tcactgaatt gcaatctttg tgagatcgtc aatatagtac cgagggtact tttagaatct
    66841 accgaatcag tatagctatc cttcttctga cacagcaacg caatttcaat caatatcgaa
    66901 atgcagtgct agaaaatttc gttcttcttt tcttcttgct ggtcgatgta taactaggta
    66961 ccattcatag gtgtcgaaga ggttttttat tttaatcccc ctcttttttt ttaaagaaat
    67021 tggttagtcg tccagaaaca agtaacaagg attcgataca ataaaaaaga aaaaataaaa
    67081 tgaaaataga aaatcgaacg gattccccaa ttttgttcca tattgatttc aaaaaaggtt
    67141 tcgtttttga aatgaagtta catgacactg tttttattag tattttgaat attaggttac
    67201 tcaagagttg cccaacgaat ctgttgattc tgaatctttt gaggtgtcga tgtcaaagat
    67261 gatgaattta tttctttttc tacccctaat cactttattt tttttagtac cttctagaat
    67321 aattgatgaa tcaaaaactt tcaattgaac tgagtctttc aattggtata atatttttgc
    67381 gtatcctcgt atctttcaaa agtggaaact taggaaagtg ctttctaaac atatgtataa
    67441 aaagaacaga tttcctttag ctcctccatg cctactataa ctagttattt cggtttttta
    67501 ctagcggctt taactctaac ctcggctcta tttattggtc tgagtaagat aggacttatt
    67561 tgaaattaat tgaatgaata attgaataat tcataaaaag aaatccttct gtggtattcc
    67621 atatatttgg tagttcctta ccgtgttaat tcccaattat tgggaattga gattcctaag
    67681 caatacgaat taatagtaat atttcgggat agatattacc tccccttttc ccttttcaaa
    67741 taaattaaat tgaaatgatt gaagtttttc tatttggaat tgtcttaggt ctaattccta
    67801 ttactttggc tggattattc gtaaccgcat atttacaata caggcgtggt gatcagttgg
    67861 acctttgatt aatattaatt cacatctctt tttttaactg acctcctcct ttctttaatt
    67921 tcattttttt gggggggtca aaggtcaaat tcagattgct gtatttcata tttcagttca
    67981 gtggaatttt cgatctaaca agacaagagc agaatcacgc tctgtaggat ttgaacctac
    68041 gacattgggt tttggagacc cacgttctac cgaactgaac taagagcgct ttcttaccac
    68101 aacggaaaag actgtaaaga aggggattct tttttttata tagtatagaa cccccaaaaa
    68161 aatttcaacc ccaataaata cttcttgcat atgtatacta tcataaaatt gaaaattatg
    68221 tattatgtat gtccaaattg aatcgctcta aaatgtatct caggttactg cttcgaggag
    68281 caataatagg tagggatgac aggatttgaa cccgtgacat tttgtaccca aaacaaacgc
    68341 gctaccaagc tgcgctacat cccttttaac tggtctacag tatcattgta gaaaatcccg
    68401 gtcttgtttt ccacatcctt attttatttc catttccttc ctttctatgc aaaatgtatc
    68461 ttgctatttc ttcctcttgg tctcatatca tataacatat aataataaat taatattttt
    68521 ctcgggaatt ctcaggcgca aagggacctg tttttttgct ttaagaaaaa gaaaatattc
    68581 tctaccgaat cattgcgcat gtcaagttga attggggatt ccacacacaa atacaaaaat
    68641 acaagtggtc tttaaatata tatacatctc ttaccataat gtattacaat atggaatata
    68701 aaaaaaagaa ggaggattct caatgcgaga ttttaaaaca tatctttccg tggcaccggt
    68761 actaagtact ctctggttcg ggtctttagc aggtttattg atagaaatca atcgtttctt
    68821 cccagatgcg ttgacatttc cttttttttc attctagtta ttgatatgga aaggggtgaa
    68881 gaagattaga gatagagtca aatatttgtg actaatctct ctttcccgtc tttttttttt
    68941 ttcgaattag atagattgaa tacgggggta aagagaaaga aaaaagtgga ttcaacctca
    69001 gttaaattcg ggttaaggct ccaattaaat taagaataaa attaataata gagttaaaag
    69061 aaaacaaaag ggaaatgtga ctagaataag agtatcatgc aatacaagat acttaaatga
    69121 aatactgtac tgcgattaga aatcgctttc gaaattgttg tattacttat tatttactat
    69181 attaattgca acaaaatctt tatttcataa tttgattttg agttgttagc cacttctatt
    69241 ttttcgtccc ttttcctttc ttcttatttg cgtcggatcg ggaaatagaa acgttgggtg
    69301 aatcaaaaac ccaaaggagg ttcatggcca agggtaaaga cgttcgagta agggttattt
    69361 tggaatgtac cggttgtgtt cgaaacggtc ttaataagga atcaacgggt atttccagat
    69421 atattactca aaagaatcga cacaatacac ctagtcgatt ggagttgaga aaattctgtc
    69481 cgtattgttt caaacataca attcatgggg agataaagaa atagatatag atcgaaccga
    69541 gtgcttgggt gtcacccttt caaggaacat gaaaaaaatt tcgatatata tttctattat
    69601 ttcatatatt gaaataaaaa caactaaata aatatagaca aacccaatcc tatgaatttc
    69661 ttctataatt tttttttgat ttgatcgaaa tagtatttta gggataagga ataaacaaat
    69721 tatggataaa tccaagcgac tctttcttaa atccaagcga tcttttcgta ggcgtttgcc
    69781 cccgatccaa tcgggggatc gaattgatta tagaaacatg agtttaatta gtcgatttat
    69841 tagtgaacaa ggaaaaatat tatctagacg ggtgaataga ttaaccttaa aagaacaacg
    69901 attaattact attgctataa aacaagctcg tattttatct tcgttacctt ttcttaataa
    69961 tgagaaacaa tttgaaagaa gggagtcaac caccagaact cctggtttta ggaacagaaa
    70021 aaaataggct tacttttcaa ttgaatcaaa attctaatcc gaactcaaaa acagatggac
    70081 gttttgttca aaaaatccga gaatcattcg tgtcgtaaga aaaaaaagaa tcgggtaaga
    70141 ggaataattt taagaggaat aatttttttt atcgggcgtg ttcgctcatt ttgacgactt
    70201 tatcatatta tcagatttta tcatactaat ttctactcta ccttcccgga gttcattctc
    70261 cagagaattc catttcaaag agtttggcgg attcctccca atccccttat tttatgatct
    70321 cgttggaaat catataaaga caattcctat ttgatatagc tatttgtgca aggattttac
    70381 gattaagaag caactgcccc ttatacagat tgtgtattaa tctactataa atataggatg
    70441 cccccgcccc gcgaattact gcatttattc gagtgatcca caaacgacga aaatcccttt
    70501 ttttcctatc tctatcacga tgcgccgaaa ccaaagctct tattttctgt tgaataattg
    70561 ttcgagtaag tcttgaatga gctccgcgaa aacttgatgc aaataaacgc atttttgttc
    70621 tacgtctccg agctatatat cctcgtctaa ttctggtcat tgagtaaatg aaactttaat
    70681 gaataactaa ttgatttcct ttctttcagt tattcttttc ccccttccta gtctattaat
    70741 aacaaaacgg attcttccaa tttataaaat aaaaattcca atggcttttg ctactataac
    70801 cttccctacc acgctttttt ccttttttct aggcattgga aaaataaaaa tagaaatagc
    70861 taaagaaatt gtgggttcca tcgtctctat ggttacttct taaacggtga ggtcttctct
    70921 atacaccgga gccctttcct tcattttatt ggtaacttgt acagttacca ctctttggct
    70981 ctacccatga attttccagt aatttgtctt tcataatgag atatacctta tacagtaacg
    71041 gtatttaatt atgaagattg ggtgggtagc tgaccttgtg agtccgttct tctaaacata
    71101 atatttctac ttttttaaat aggatttccc ccgcttaatg ggtaactatt tgttaccaat
    71161 ggggaattct ttctcatctt aaattgaaaa ttcaggtgat ttaatttgca ccaattgaaa
    71221 ccataaattt catacacaat agaaagatat gatagatcca tcttttttag atagtgaatg
    71281 gagttcttcc attctatccg attcaccggt actgatcatt gatactggaa aaattgtttt
    71341 ttcttttgtt ttgtctcagc ccacgattta aacgagtcgc acatacaccc tcgtacatgt
    71401 tcctcgacgc tgagggcatc ccccaagagc gggggatttc gtgacgtttc tgattggctg
    71461 tcttgggttt ctaataagtt gtttaatagt tggcatgctg aattatacat tatgggctgg
    71521 tttagattga tcctaaccgg atgattatga gtttattcga tttcaatata ttaatagaat
    71581 attaaacctt taattaagta attaagaagt aagaagataa aatcttaaat catatatttg
    71641 cacgaaatca ctgctatttt ttatccaacc gctacaaaat caacaattcc atgagcttgg
    71701 gcttctgttg ctgacataaa agtatccctt tccatgtctt cggatacagc ccataagggc
    71761 ttgcctgttc tttgtacata aacccttgta aggatttcgc gcagtttcag tagttcttcc
    71821 gcttccagga taagttcgga cgtttgtgcc tcataaaaac cggcagcagg ttgatggatc
    71881 attaccctga tcatataata taacacaatc aaaggttcct gtatctcgca cgaggaggca
    71941 aggcgaagag ataaagaata aaataagaaa aagatagaaa accgtacggg catttttttc
    72001 acattgcata cggctccaca atggaatttt ttttaccttt catcgaagaa agagaaaatg
    72061 tgggatccat tatacccaga tcggtaaatg atccaattac cacccttctt ttttttttcg
    72121 gaggagttca aaaatactat gatggccccg ttgctttaat atatttattt tgtctgtgat
    72181 tcagcaatcc caaagtttct tttttttttt attttcgtac tctttcataa cataaatgtt
    72241 gttaataacc tgccggtgtg aaaaaagttt gtgacgctga aatcgaccta cgataggtaa
    72301 gataaaatag gaaataccct tcctttatct catactactc tttcgataca taatctaata
    72361 ttttgaaaaa caataaaaaa tttgcatatc aaattcgaag tgccatgcta atattactta
    72421 atattaataa ttcatatggc gaaggcatag tcttcttttt tctcttaaat aaaaacccat
    72481 tggcgccaag cgtgagggaa tgctagacgt ttggtaattg ctcctccgac caggataaaa
    72541 gaccccattg aggcggccaa tcccatgcat attgtctgta tatctggtcg cacaaattgc
    72601 atagtatcat aaatggctat tccaggtatt acccatccgc cgggagagtt tataagcaaa
    72661 tacagatcct tggtatcact ctccgaactg agatatacaa aaagaccaat aagttgattc
    72721 gaaacattgc tatcaatcgc ttggcctaaa aaaattaatc tttctcgata aagtcggttg
    72781 attcggataa aattgtatcc cttaggagcc gtacgggcac cttttgatgc atacggttca
    72841 acaaaactaa aacttgcgaa aaaaaaatca atgtgtagct tccagccctc tttctttttt
    72901 tatagcggac tccttctaat gaaggaaggg gcttctcttt catttttgaa gaacgatgcg
    72961 tttggccggt tttcctataa tatataatat tagaatataa aaaacagttt tatcgcacta
    73021 acttttcatt gatgtatttt ttcatcgaga tccaatccaa aaatcacgat gccattttct
    73081 tgttcctgaa tgggcttctt ccattttttt aggtttctgc tctactccga gtaaggatct
    73141 gcccgatttt gatttgcaca tataggacaa atgaccccaa taccacgtct ttgttttttt
    73201 tttttcattt tttctcaatt ttgcaattca tttcttttat gtcttccgcc aaatattcga
    73261 cgtatccatt atatttatta ttcgattgat taactgtttg ggatcagcgc tatttaataa
    73321 tttctttcta aataggattg tttatgatat ctataagtcc taataataga tatattacca
    73381 attgggtttt tctaaacgga gcctggatac ttaattttat tggtccagcc aagtcgacca
    73441 taaattattt gaattgctaa tattaatctg gatacctctt cacaaaacgg atctaattcc
    73501 atttcattgc acttcacgtt acaaattttt gatgattcaa tcgctttttt tgggggcgaa
    73561 agagaggata tctcgatcgg gggagagaat ggggaaatcc catatgaccc aatatatctg
    73621 acagggcgca ctatatgtca atccaagttg gatttcgctc tccgggagtt cgaaaaggaa
    73681 cttttggaac accaataggc ataaactgaa agaaaaaaga attaagtact ctatttcact
    73741 ttgatgtgga aacgtaataa tggttttatt attttaataa tattagcttt atcgtcatat
    73801 tttctacata gatagaataa gttcataaaa taaaggaaaa caaagaaaat ttttacgaat
    73861 aggtactttg aatgatgact aaatatggat gcatgcgctc ttcgaaaagg gaataaaccc
    73921 ccattgcgta ttggtactta tcgagtatag aatagatctg cttctctttt ttcctatgaa
    73981 ccaaattgtt ccatttttac taaaagaata gaacaaatag taaccctttt tccgagataa
    74041 tccactgaaa aaaaaaaagg ggggtccata gcatagtttt ttcaatgcaa taaagttaca
    74101 tagtgtctat tttttgttga taaaggggta ttaccatggg tttgccttgg tatcgtgttc
    74161 atactgtcgt attgaatgat cccggtcgtt tgctttctgt tcatataatg catacagctc
    74221 tggttgctgg ttgggccggt tcaatggctc tatatgaatt agcagttttt gatccctccg
    74281 accctgttct cgatccaatg tggagacaag gtatgttcgt tatacccttc atgactcgtt
    74341 taggaataac caattcatgg ggcggttgga gtattacagg agggacgata acgaatccgg
    74401 gggtttggag ttacgaaggt gtagccgggg cgcatattgt gttctctggc ttgtgcttct
    74461 tggcagctat ctggcattgg gtgtattggg atctagaaat atttggtgat gaacgcacag
    74521 gaaaaccttc tttggatttg cctaagatct ttggaattca tttatttctc tcaggagtgg
    74581 cttgctttgg ctttggcgca tttcatgtaa caggattgta tggtcctgga atatgggtgt
    74641 ccgacccata tggactaact ggaaaggtac aatctgtaaa tcccgcgtgg ggtgtggaag
    74701 gttttgatcc ctttgttcca ggaggaatag cctctcatca tattgcagca gggacattgg
    74761 gcatattagc aggcttattc catcttagtg tccgcccgcc ccaacgtcta tataaaggat
    74821 tacgtatggg caatattgaa accgttcttt ccagcagtat cgctgctgtc ttttttgcag
    74881 cttttgttgt tgctggaact atgtggtatg gttcagcaac tactcctatc gaattatttg
    74941 gtcccacccg ttatcaatgg gatcagggat actttcagca agaaatatat cgaagagtta
    75001 gcgctggact agccgaaaat caaagtttat cagaggcttg gtctaaaatt cctgaaaaat
    75061 taacttttta tgattacatc ggaaataatc cagcgaaagg gggattattc agagcgggtt
    75121 caatggataa cggagatgga atagctgtcg ggtggttagg acatcctgtc ttcagagata
    75181 aagaagggcg tgaacttttt gtacgtcgca tgcctacttt ttttgaaaca tttccagttg
    75241 ttttggtaga cggagatgga attgttagag ccgatgttcc ctttagaagg gcagaatcga
    75301 agtatagtgt cgaacaagta ggcgtaaccg ttgagttcta tggtggcgaa ctgaacggag
    75361 tgagttatag tgatcctgcg actgtgaaaa aatatgctag acgtgcccaa ttgggtgaaa
    75421 tttttgaatt agatcgtgct actttgaaat ccgatggtgt ttttcgtagc agtccaagag
    75481 gttggtttac ttttggacat gcttcctttg ctctgctctt cttcttcggg cacatttggc
    75541 atggtgctag aaccttattc agagatgttt ttgctggtat tgacccagat ttggatgctc
    75601 aagtggaatt tggagcattc caaaaacttg gagatccaac tacaagaaga caagtagtct
    75661 gatgcagcat tgctctgtta tttttcgctt ctcacttcta ttttctcttt gtgattttac
    75721 ataggatact gaaaaagtct ggatttaaat ctccgccctt tcgccttttc tttgattttt
    75781 ttttctttaa tcggggagat gatccccaat aaacaggtat ggaagctata attgtaaacc
    75841 gcgatcacat ttatggaagc attggtttat acattcctct tagtctcgac tctagggatc
    75901 atttttttcg ctatcttttt tcgcgaaccg cctaaagttc caactaaaaa atgaaatgat
    75961 ttttcattat ctgaattgaa gtaatgagcc tcccaacatt tggaggctca ttacttcaac
    76021 tagtccccgt gctcttcgaa cgggtctctt agttgttgag agggttgccc aaaagcagta
    76081 tataaggcat acccagtaaa acttacaagt aatccagata tagagatggc gactagggtt
    76141 gctgtttcca ttattatata atttcaagac cacaatggat ctatgataag attgtttatt
    76201 tacaacggaa tggtatacaa agtcaacaga tctcaatgaa tacaaaatag gatttatggc
    76261 tgcacaaact gttgagggta gttctagatc tggtccaaga cggacgtctg taggggcttt
    76321 attgaaacca ttgaattcgg aatatggtaa agtagctcct ggatggggaa ctactccttt
    76381 gatgggtgtc gcaatggctc tatttgcggt attcctatct attattttgg agatttataa
    76441 ttcttccgtt ttactggacg gaatttcact gaattagatt taattagatt tataagaacc
    76501 ctagctttta aataaaaata caaaaaacga tgcatttagg cctcggcttt ttattttagc
    76561 ttattctttt ttggtagttc gaccgcgaaa tttttgtgtt tctgtatttc cggaatatga
    76621 gtgtgtgact tgttataatt gatcctattg agagtacaga aagtgggtct gtcgtcttga
    76681 tagagatggt tttaccccgt cggatattca ttctagtatc tggagcacgg aatatatgaa
    76741 atatatcacg aagtatttga actatgattc atacttaata ttcagacctc gtggccggat
    76801 tcctcaaatt tttcaaaaga aaaaagtttt caattgaaag agttttcttc tttcaaattc
    76861 ccgtttctgc tttgattttg ctcaaagaac aaacttttct ttctagtttt agtcattata
    76921 tcgattctac tcgttgaata aatcatgatc caatggttct tactcaggga atccttgact
    76981 tagcttgaag gttttattga atcatcgtgg ttctagtatt aatttaaggt ttcaattgat
    77041 tcctagggtc ttaacaagaa aattcctatc aataataaag aaaacaaaag taaagctaca
    77101 ttccatacaa attaaaataa cagatgaaag aaaaaaatag ggaaatagaa gattcaagag
    77161 gcctggaacg atcaacagaa agacaagtga gcctacttga ttttttgaca ttctaattat
    77221 aacaaaaaaa aagagctttc ttacttttac tctttcgtat ttttagcgaa aatggaatca
    77281 aaagattaag aagtttccaa ttttctattc catacctctt ttaacctgtt tttttgtttt
    77341 tttgtttgag ctgtacgaga tgaaattctc atatacggtt ctcagagggg gagtcccctt
    77401 ggtttaccta tctcaataaa gtctacgatt ggttcgaaga gcgtctcgag attcaggcga
    77461 ttgcagatga tataactagt aaatacgttc ctcctcatgt caacatattt tattgtctag
    77521 gaggaattac gcttacttgt tttttagtac aagtcgctac agggtttgct atgacttttt
    77581 actaccgtcc gaccgttacg gaggcttttg cttctgttca atacataatg acggaagcga
    77641 actttggttg gttaatccga tcagttcatc gatggtcagc aagtatgatg gtcctaatga
    77701 taatcctgca cgtatttcgt gtgtatctca ctggtggttt taaaaaacct cgcgaattga
    77761 cttgggttac aggtgtggtt ctggctgtat tgaccgcatc ctttggtgta acaggttatt
    77821 ctttaccctg ggaccaaatt gggtattggg cagtaaaaat agtaacaggc gtaccggaag
    77881 cgattccggt aataggatcg cctttggtag agttattacg tggaagtgct agtgtgggac
    77941 agtccacttt gacgcgtttt tatagtttac acacgtttgt attacctctt cttactgccg
    78001 tatttatgtt aatgcatttc ctaatgatac gtaagcaggg tatttctggt cctttataaa
    78061 gaatatagag agatttgtaa tcaatcattt tttttattac ttgggggagg aacaataata
    78121 tttcattgct acaaatatgg attattgaca aagaataaga catgtgtttt gaaatttccc
    78181 ctcaactcca caatattgta ttatttattt gacatgaatg aatagttgaa gggaattctc
    78241 cgaagagaaa atggattatg ggagtgtgtg acttgaacta ttgattgggc cgtgcagaag
    78301 tatgccttta atctgctaca ttgaaattca caaaaaaatg tgtctttatt ccaaccgccg
    78361 ccctatagag aggataggct gggttcgctt gaagagagtc ttttctatga tcagaccgaa
    78421 gcatgccgtg catgaatagg ctccgtaaaa tccagtagaa gtaaaatcca gtagaataag
    78481 tgatgtggca taatcccgat tttttttagt tattttactt acttaatagt atggaaatgc
    78541 attcatttct tctgcatcga tccgttttat gatcctatcg gagtgaaaca aaggatctaa
    78601 agaagagcag cggctagact atattagtaa caagcaaatc ctttgtacgc aaaaaaaaat
    78661 atcactcgat ccattgggat aagggtgaat cgcaagggct gagacaaccc agaaagctct
    78721 tgattatgat caatattgta agcctacttg ggtatggagc atttacctgt aagaacttaa
    78781 ttctttgcaa tggatagttg caacttcgta aaatggaatc cagaaataga attattcata
    78841 tatgtgtgga tatggctaaa tatagctttt ctaaaatata tatatatata tttttttata
    78901 tgtatccgtt tagttcggtg gattcttgct cgagccggat gatgaaaaat tatcatgtcc
    78961 ggttctttgg ggggatggat ctataagaat tcacctatcc caataacaaa aaaacctgac
    79021 ttgaatgatc ctgtattaag agctaagttg gctaaaggta tgggtcataa ttattacgga
    79081 gaacccgcat ggcccaacga tcttttatat atttttccag tagtaattct cggtactatt
    79141 gcatgtaatg taggcttagc ggttctagaa ccatcaatga ttggtgaacc cgcggatccg
    79201 tttgcaaccc ctttggaaat attacccgaa tggtatttct ttcccgtatt tcaaatactt
    79261 cgtacagtac ccaacaaact tttgggtgtt cttttaatgg tttcagtacc cgcgggatta
    79321 ttaacagtac cttttttaga aaatgttaat aaattccaaa atccatttcg ccgcccagta
    79381 gcgacaaccg tctttttgat tggtaccgcg gcggccttgt tcttgggtat tggagcaaca
    79441 ttacctattg ataaatccct aactttaggt cttttttaac ttgattccat tgtaaaatat
    79501 cataatgtgc gtatctaggg agtagtcgct tcagagtcaa agtgaattct ccctagatac
    79561 ctctattcaa ttcaattccg gtccgaatgg atagattgtg ctaaaggtgc aaaccctttt
    79621 ttttttgatt tttaagaaaa aaatgaacta aattcaattc aattgattta aaattgattt
    79681 gattttgctt ttaggtaaat caactgttaa gtgcttttct atttcttttc taaaatgcca
    79741 aatatccgtt ttacatcttc tatgcgaaaa tgctcaattt tcataaggtc ttcttgactg
    79801 ttattcaaaa ggtcgaataa tgtatgtata ttggactttt tgagacaatt atagatcctg
    79861 ggagacaatt ctgattggtc aataaaaatg gatttccatg ctatttcttt tttctttttc
    79921 tttagtttag caaccctatc gtgaaaagtc aaatagggta aagaaacctt gtattgattg
    79981 ttctctaaat gtaagttttc ttctgccgac tggagaaagg gaataaataa atcaatcaaa
    80041 ttccgggagg cttcatgaag tgcttcttta ggagttaaac ctccatttgt ccatatttct
    80101 agaaaaagga tctcttgttt ttcatttcca tttccataag aatgaatact atgattcgcg
    80161 tttcgaacag gcatgaatat agcatctata ggataacttc cgtcttgaaa gttatttggt
    80221 gtttttatat tatatcctcg attcctttca atctgtaatc caatacaaaa atcagttggt
    80281 tccgttaggt tagctatatg ctgcgtatta tcaacgattt ccacagaagg tggtaagagg
    80341 atgtcttgag cagttacata tccaggacct ttgacacaaa taagcgcgtc acgagttcca
    80401 tatagattac ttctcaatac aatttctttc aaattcatta aaatttcatg taccgattct
    80461 tgaataccta ctatggtaga atattcatgc gggattttct cagattttgc gcgtgtaata
    80521 catgttcctt cgatttctcc aagcaaagct cttcgcatcg caatgcctat tgtgtcggct
    80581 tgacctttca taagtggaga cagaataaag cgtccataat aaagacgctt actgtctgct
    80641 cttgattcaa cacatttcca ctgtagtgtc cgagtagata cttttaattt ctctcgaacc
    80701 atagtaatat tatttgtcag atttttgagt catttatttc tcttgaaatc tcttcaatgt
    80761 ttatttctac actcgccttt ttttaggggg tctgcagcca ttatgtggca taggggttac
    80821 atcccttacg aaacttaaaa gtataccact tcgacgaata gcgcgtaatg ctgcatctct
    80881 tccgagaccc ggacctttta tcatgacttc tgctcgttgc ataccttgat ctgttactgc
    80941 tcgaatagca tttcctgctg cggtttgagc agcaaaaggt gtccctcttc ttgtacccct
    81001 gaatccacaa gtaccggcgg aggaccaaga aataacccga ccccgtacat ctgtaactgt
    81061 cacaatggtg ttgttgaaac ttgcttgaac atgaataacg ccctttggta ttcgccgtgc
    81121 acttttacgt gaacccacac gtccagtcct acgtgaaccg cttcttggta tagattttgc
    81181 catattttat catttccgaa atataagtca gagatatatg gatatatcca tttcatgtca
    81241 aaacagatct tttattttga tttgttcatc ggttccttta gagagtccct tttcgaaaga
    81301 ttatccttgt ctttgtttat gtctcgggtt ggaacaaatt actataatgc gtccccttct
    81361 acggatcagt cggcattttt cacaaatttt acgaacggag gctcttattt tcataattgt
    81421 tattccttaa ctgaatttcg aatctacttt actgattgga agaaaataag tttcttgaaa
    81481 tttttgaacc gtgaattaga tcctcatgaa aggaatcttg aaaaaccacc gaaccattcg
    81541 aatctttgtt gtggggtcta taaattctgc gccccccccc ccccgtttga atcataacga
    81601 cttacttaaa ctttgattct atctcctggt agtatatgta taaaagagtg tcggatcctt
    81661 tctgaaacag aacttagaat ctgacttcat tatttaaacg aaccccgaac ataccattgt
    81721 gaagtgattc agtaattaaa ccctcatgaa tccatttttc ttcttttatt ccagacaaac
    81781 cctccttgaa gtatgaactt atgtaggaag gcgtgatatt agacaacttg gcttttttat
    81841 tcgttttttt cacaaacagg aagttacaga tacaattcgg atagcagaaa atttaccata
    81901 tatagcacaa aatttctccg ccgattcctt ctatccgagc tgcacggtct gtcattatac
    81961 cccgagaagt agagagaatt acaatcccca tcccgtctaa aattctagga attcgttgat
    82021 agttagaata gattcggaga ccaggtcgac ttattcgttt taaatttaaa agagttctat
    82081 atggtccttt cctattcctt ctatgtcgta gggttaaaac caaaaaatat ttgttatttt
    82141 ctacaagttt ccttacgttt tcgagaaaac cctcttgtaa aagtatttta acaatgtttt
    82201 gggtcatgtt agtagatgct attcgaaccg ttccctttcg atccatgtca gcatttcgta
    82261 tagaagttat tatgtcagca atagtgtcct tacccatgat aaactaaaat tattgttgct
    82321 tccgaatttg gatataatca gcatgttctt tttttataaa aattattaaa gaaaattctt
    82381 aaaagtatat gcgtgagaca taatctacta atttatctat tttatttaaa tactatcact
    82441 atctcacggt ctcatattat aatacctcag gtgctaatga aactatttta gtaaaattta
    82501 actgtctcaa ttcccgggcg atcgcgccaa aaacgcgggt tccttttgga tttccttctt
    82561 gatcaatgac aactgcagca ttgtcatcat atcgtattat tataccgtta tcgcgtttga
    82621 gttctttaca agtacgtaca attacagctc tgatcacttc tgatctttct agaggcgtat
    82681 ttggtactgc ttcttttatc acagcaacaa taacatcacc aatatgagca tatcggcgat
    82741 tactagctcc tattattcga atacacatca attctcgtgc cccgctattg tctgctacat
    82801 tcaaatgggt ttgaggttga atcatatcat ttttttttat ccgttttttt aatgtaaaat
    82861 aaagcaaagg acgaagtaaa aaaaaaaaaa aagaaagaaa accctgcaat tgttttttta
    82921 tacacaagac ttctttcctt tggttctaca tttctatcca gaaataatga attgagttct
    82981 tataggcatt ttggacgccg ctattgaaat agcctttcga gctatatttt cggctactcc
    83041 acccatttca taaagtattc tacccggttt aacaacagct acccaatatt ctggggatcc
    83101 tttccctgaa cccatacggg tttccgtggg tcttactgta actggtttgt ctggaaatat
    83161 acgtacccat atttttccgc cacggcgtac atttcgtgtc attgctcggc gccctgcttc
    83221 gatttgtcta gctgtaatcc aagcgggttc aagtgcttga agagcatatc taccgaaaca
    83281 aatatgatta cctcgataag atattccttt cattcttcct ctatgttgtt tacggaatct
    83341 tgttcttttt gggttatagt tgatggttct ttttcaattc catctctact acagaactgg
    83401 acatgagagt ttcttctcat ccagctcctc gcgaatgaaa cgactaaaac agattttatg
    83461 aagatataca tgtgtttaat gaataataaa tatgctgaat cataggattc tttgaaattg
    83521 catctaatta atcaattcgt taatctattc gaaatttgtc tagcgtgttt agatattatt
    83581 taattaaaca tgtattctat ttctagataa tgtcaatgtc tttttttata acgttatcgt
    83641 tataaaaaca tctttctttt gtttttcctt ttatcatatg ggatcgacaa aaatgtatca
    83701 atctaataaa aaaaaacttt cgcgggcgaa tatttactct ttccatatct attttagtta
    83761 tagggttcgt tcatgacctc tcaaaataaa agaataaaag agggggtccc tggtttgttc
    83821 cgccatccca cccaatgaat cattaagatt cattttcaat agaatcttct gcattcacgg
    83881 gttatatcgt tcccattgct tctcgattaa tggttaggtc tgaattttcc ggcggagtcc
    83941 ttttttctta agtcaatttt ctcagtcttt attggctcga ggctcttgat ttttttgttc
    84001 tataagcgga ttcatctaat tatgcatgaa tcattattga atttatgctt tattacactg
    84061 cgttttatga gatgactcat cgaccttaca tattggaatc atatatcatt gatatttccg
    84121 ttctctcttt ctctcatcct tccacttatc cgcatacttt ttttctattt tgctttccga
    84181 cttagaactt cacaactcat aatccgattg gtttttttta tctttatctt tatgcaaaaa
    84241 aagatttcag ttgctacaac gatatgtcca atatattata tctttatctt gactggttct
    84301 ttggatccag ataatgcgaa gcaatgagtt ggttattagt gctatagtta ttagttcata
    84361 ctctgggccc tggtccgttt tttgaatcct agccctaaaa aaaccaacga gtcacacact
    84421 aagcatagca attatataaa atgatcaatc gaatttttat tgaaccctct agaattgcag
    84481 aattgctctt tttttttgtt ttgcttgaac ataaaaagaa taaaagggtt tttctttttt
    84541 tgtccattac ttggtataat gtaaaaacac gtaaagtctt attattcttc gtctacaaat
    84601 atccaaattt tgattcctaa taccccgtat atagttcgaa ctgtatagga acaataatca
    84661 attttagctc caatggtttg tagaggaacc ctaccttctc tgatccattc gacgcgtgca
    84721 atttcttttc cgtcgatacg tcccgcaatt tgtacttgaa ttccttttgt attcgccagc
    84781 tcggttaatt caatagcttt tttcattgct ttgcgaaaag aaactctatt ctttaattgg
    84841 ccagctataa attctgcaag aatattaggg tgtccataag gatttgcaat tcgtgtaata
    84901 gcaatgttta gttttcggtt cgcacaatga agttcttttt gtacattcat ctgcaattct
    84961 tcgactctcc gcggtctatt ttctattaag aattttggga atcctatata aattatgact
    85021 tgaattagat cgattctttt ttgaatctct atccgtgcaa ttccctcaac gccaacaccg
    85081 gaggatattc tcatattttt ttgtacataa ttcttaatac agtttcgtat tttttgatct
    85141 tcttgtagac cttccgaata attttttggc tgtgcaaacc aaagagaatg atgactttgt
    85201 gttgtaccaa gtcggaaccc aagcggattt attttttgtc ccataacccc ccactactat
    85261 atgtatcatg acatgtcaga tttttgttct tttttttagt tatcaatcca gatttttttg
    85321 agtacaccat atattcttca aattctttat ataaggatat atctttcaaa acaatagtta
    85381 tatgacaagt cggtcttttt atcagataac tgcgccctcg agctcgaggt tttaatcttt
    85441 tcacagcagt accctcgttt acttcggctt tactaatgac taaatttgct tcgttcaaac
    85501 tcatattgtg actagcattt gctgctgcag aataaaccaa tttaaaaatg ggataacacg
    85561 ctcgataagg catcagttct agtatcataa ggctttcctc gtaagaacgc ctacgaatct
    85621 gatcgattcc ccttcggtct ttgtgagcag acatacatat atgttgacct aaagcgtata
    85681 cttctgtaga taggttcttc tttctcttct ttatcataag gttcacctct taccaatgaa
    85741 tctatattca ctttattaac gacgggatct attatcattt tttgcatgtc cacggaaatt
    85801 tatagtcggc gcaaattccc ccaatttatg tcctaccata cgatctgtta tataaatagg
    85861 caaatgttcc tttccattat gtatagcgat agtatggcca accattgtgg gtataatggt
    85921 agatgcccgg gaccaggtta ttattatttc tttttccgct tttgtattaa gtttctcgat
    85981 ttttcttaat aaatgattcg ctacaaaagg gttttttttt agtgaacgtg tcacagtgaa
    86041 ttaactccta tttttttctt ttgtaaattg taaaaataat ttggattttc tctcctattt
    86101 actacggcgg cgaagaatca aattatcact atatttattc ctttttctac ttcttcttcc
    86161 aagtgcagga taaccccaag gggttgcggg tctttttcta ccaattggag cccttccttc
    86221 accaccccca tgggggtggt ctacagggtt cataactact cctcttacta caggacgctt
    86281 acctagccaa catttcgatc cggctctacc caaacttttc tggttcaccc caacattccc
    86341 tacttgtccg actgttgctg agcagttttt ggatatcaaa cggacctccc cagagggtaa
    86401 ttttaatgcg gccgatttac cctcttttgc aatcagtttc gctacagcac ccgcagctct
    86461 agctaattgt ccaccctttc caagtgtgat ttctatgtta tgtatggctg tgcctaaggg
    86521 catatcggtt gaagtagatt cgtctttttg atcaatcaaa accccttccc aaactgtaca
    86581 agcttcttcc aaagcatacg gctttctgga tgtagatgat gatatctata cagatggatc
    86641 ttatatatat catataatga agtaccacat gagtggatat atagaatcca aatctgccga
    86701 atcactcatg ttctgatctt ctacatccta ggtcttcctg ttccgtcatc tggcttatgt
    86761 tcttcatgta gcattcagac cgaatgactc tatgaaatta cgtcgatact tccacatatt
    86821 atgggtaacg taggagacgt ctctattttt cccccgggaa atctttagaa ttaccactgc
    86881 ttagctttca attcgcctct gaccatcaaa tcaaatgtga ataacccgtc ttcctctctt
    86941 tgaaacaagg ggcgcttctg gttctgtcgg cgcttgaaac aattttgtct tctccatatt
    87001 actatatctc tagagtcaat aattttatat gaggaactac tgaactcaat cacttgctgc
    87061 cgttactctt cagttttctg ttgaggtcta tcctgtagag gtactcgaat tggatcagtg
    87121 atcgatttct aggtttcgtc gtaaacctaa ttggttactt ccaattacgt aaatcaatag
    87181 ttcaaaccgc actcaaaggt agggcatttc ccatttttat aggaacttct gtaccagaaa
    87241 caatggtatc tccaattata gcccctctgg gatgtaaaat atatctcttc tcaccatccc
    87301 catagtgtat gagacaaatg tatgcatttc gattagggtc gtattctatg gttacgattc
    87361 taccatatat gtctttttca ttccgtctaa aatcgatttt acggtataga cgcttatgac
    87421 ctccccctct atgccctgcg gtaatgattc ctctggcatt acgaccttta ccacaacgat
    87481 gctgtccata gatcaaatta tttcgtggat tggatttcac ttgactgtct acggctccat
    87541 tgcgtgtgct cggggtagaa gttttgtata aatgtatcgc catgctctta agtattttga
    87601 tttaagttct tttctttcta agaggtggaa tagaataacc cggttgaagc gtaatgatca
    87661 tacgtctgta atgcattgta tgtcccataa tgggtcccat tcttctaccc tttcggggga
    87721 gttgatgact attcatagct attaccttga caccaaagaa gagttcgacc caatgcttta
    87781 tttctgtcct agttgatcct gattcgacat tagaagtata ttgatttttc cccaataacc
    87841 gaatactttt gtctgtaaat actgcatatt tgattccatc cataaatcta ttttcttccc
    87901 tatgagttcg agtctcaata agaatgctag ttcttactgt tcatatgtta tgatatgaat
    87961 ataccacacc aattcgttat gtatagatga tgagattcca ttgatacaga gccaattcca
    88021 atagacttat tggagggtcc cattggcgtg catccagtag gaattgaacc tacgaattcg
    88081 ccaattatga gttgggcgct ttaaccattc agccatggat gcttagtggg gatcctcgta
    88141 catggtgaat aaccaaattc caattgaaat gaaatcttta ggataaatca atgcaattta
    88201 ggaggaatca atgaaaggac atcaattcaa atcctggatt ttcgaattga gagagatatt
    88261 gagagaggtc aagaattctc actatttctt agattcatgg acccaattca attcagtggg
    88321 atctttcatt cacatttttt tccaccaaga acgttttata aaactcttgg acccacgaat
    88381 tttgagtatc ctactttcac gcaattcaca gggttcaaca agcaatcgat atttcacgat
    88441 caagggtgta gtactatttg tagtagcgat ccttatatat cgtattaaca atcgaaatat
    88501 ggtcgcaaga aaaaatctct atttgacggg gcttcttcct atacctatga attccattgg
    88561 acccagaaat gatacattgg aagaatcttt tgggtcttcc aatatcaata ggttgattgt
    88621 ttcgctcctg gatcttccaa aaggaaaaaa gatctcagag agctttttcc tggatccgaa
    88681 agagagtact tgggttctcc caataactaa aaagtgtatc atgcctgaat ctaactgggg
    88741 ttcgcggtgg tggaggaact ggctcggaaa aaagagggat tctggttgta agatatctaa
    88801 tgaaaccgtc gctggaattg agatctcatt caaagagaaa gatatcaaat atctggagtt
    88861 tccttttgta tattatatgg atgatccgat ccgcaaggac catggttggg aattgtttga
    88921 tcgtctttct ccgagtaaga ggcgaaacag aatcaacttg aattcgggac agctattcga
    88981 aatcttagtg aaagactcga tttgttatct catgtttgct tttcgtgaaa aaataccaat
    89041 tgaagtggag ggtttcttca aacaacaagg agctgggtca gctattcaat caaatgatat
    89101 tgagcgtttt gcccatctct tctcgagaaa caagtgggct atttctttgc aaaattgtgc
    89161 tcaatttcat atgtggcaat tccgccaaga tctcttcgtt agttggggga agaatccgca
    89221 cgaatcggat tttttgagga agatatcgag agagaattgg atttgcttag acaatgtgtg
    89281 gttggtaaac aaggatcgat tttttagcaa ggtacggaat gtatcgtcaa atattcaata
    89341 tgattccaca agatctagtt tcgttcaagt aacggattct agccaattga aaggatcttc
    89401 tgatcaatcc agagatcatt tcgattcatt tagtaatgag gattcggaat atcacacatt
    89461 gatcaatcaa agagagattc aacaactaaa agaaagatcg attctttggg atccttcctt
    89521 tcttcaaacg gaacgaacag agatagaatc agaccgattc cctaaatgcc tttctggata
    89581 ttcctcaatg tcccggctat tcacggaacg tgaaaggcag atgaataagc atctgcttcc
    89641 ggaagaaatc gaagaatttc ttgggaatcc tacaagatcc attcgttctt ttttctctga
    89701 cagatggtca gaacttcatc tgggttcgaa tcctactgag aggtccacta gagatcagaa
    89761 attgttgaag aaagaacaag atgtttcttt tgtcccttcc aggcgatcgg aaaataaaga
    89821 aatagttaat atattcaaga taattacgta tttacaaaat accgtctcaa ttcatcctat
    89881 ttcatcagat ccgggatgtg atatggttcc gaaggatgaa ctggatatgg aaagttccaa
    89941 taagatttca ttcttaaaca aaaatcattt atttcatcta ttccatgacc ggaacagggg
    90001 ggaatacacg ttacaccacg attttgaatc agaagagaga tttcaagaaa tggcagatct
    90061 attcactcta tcaataaccg agccggatct ggtgtatcat aagggatttt ccttttctat
    90121 tgattcctac ggattggatc aaaaacgatt cttgaatgag gtattcaact ccagggatga
    90181 atcgaaaaag aaatctttat tggttctacc tcctattttt tatgaagaga atgaatcttt
    90241 ttatcgaagg atcagaaaaa aatgggtccg gatctcctgc gggaatgatt tggaagatcc
    90301 aaaaccaaaa atagtggtat ttgctagcaa caacataatg gaggcagtca atcaatatag
    90361 attgatccga aatcggattc aaatccaata tagcacctat gggtacataa gaaatgtatt
    90421 gaatcgattc tttttaatga atagatccga tcgcaacttc gaatatggaa ttcaaaggga
    90481 tcaaatagga aatgatactc tgaatcatag aactataatg aaatatacga tcaaccaaca
    90541 tttatcgaat ttgaaaaaga gtcagaagaa atggttcgat cctcttattt tgatttctcg
    90601 aaccgagaga ttcatgaatc gggatcctaa tgcatataga tacaaatggt ccaatgggag
    90661 caagaatttc caggagcatt tggaacattc cgtttctgag cagaagagcc attttcaagt
    90721 agtgttcgat cgattacgta ttaatcaata ttcgattgat tggtctgagg ttatcgacaa
    90781 aaaagatttg tctaagtcac ttcgtttctt tttgtccaag ttccttctct ttttgtccaa
    90841 gttgcttttc tttttgtcta actcacttcc ttttttcttt gtgagtttcg ggaatatccc
    90901 cattcatagg tctgagatcc acatctatga attgaaaggt ccgaatgatc aactctgcaa
    90961 tcagttgtta gaatcaatag gtcttcaaat cgttcatttg aaaaaattga aacccttctt
    91021 attggatgat cataatactt cccaaaaatc gaaattcttg atcaatggag ggataatatc
    91081 accatttttg ttcaataaga taccaaagtg gatgattgac tcattccata ctagaaataa
    91141 tcgcaggaaa tcttttgata acacggattt ctatttctca atgatatccg acgatcaaga
    91201 caattggctg aatcctgtga aaccatttca tagaagttca ttgatatctt ctttttataa
    91261 agcaaatcga cttcgattct tgaataatcc acaacgcttc cgcttctatt gtaacaaaag
    91321 attccccttt tatgtggaaa aggcccgtat caaaaattat gattttacgt atggacaatt
    91381 cctccatatc ttgttcattc gcaacaaaat attttctttg tgcggcggta aaaaaaaaca
    91441 tgcttttttg gagagagata ctatttcacc aatcgagtca caggtatcta acatattcat
    91501 acctaacgat tttccacaaa gtggtgacga aaggtataac ttgtacaaat ctttccattt
    91561 tccaattcga tccgatctat tagttcgtag agctatttac tcgatcgcag ccatttctgg
    91621 aacacctcta acagagggac aaatagtcaa ttttgaaaga acttattgtc aacctctttc
    91681 agatatgaat ctatctgatt cagaagagaa gaacttgcct cagtatctca atttcaattc
    91741 aaacatgggt ttgattcaca ctccatgttc tgagaaatat ttaccatccg aaaagaggaa
    91801 aaaacggagt ctttgtctaa agaaatgcgt tgagaaaggg cagatgtata gaacctttca
    91861 acgagacagt gctttttcaa ctctctcaaa atggaatcga ttccaaacat atatgccatg
    91921 gttccttact tcgacagggt acaaatatct aaatttgata tttttagata ctttttcaga
    91981 cctattgccg gtactaagta gcagtcaaaa atttgtatcc atttttcatg atattatgca
    92041 tggatcagat atatcatggc gaattcttca gaaaaaattg tgtcttccac aatggaatct
    92101 gataagtgag atttcgagta agtgtttaca taatcttctt ctgtccgaag aaatgattca
    92161 tcgaaataat gagtcaccat tgatatcgac acatctgaga tcgccaaatg ttcgggagtt
    92221 cctctattca atccttttcc ttcttcttgt tgctggatat ctcgttcgta cacatcttct
    92281 ctttgtttcc cgagcctatg gtgagttaca gacagagttc gaaaaggtca aatctttgat
    92341 gattccatca tacatgattg agttgcgaaa acttctggat aggtatccca catctgaacg
    92401 gaattctttc tggttaaaga atctttttct agttgctctg gaacaattag gagattctct
    92461 agaagaaata cggggttctg cttttggcgg caacatgcta tggggtggtg gtcccgctga
    92521 tggggttaaa tcaatacgtt ctaagacgaa agatttgaat atcaatctca tcgatatcat
    92581 cgatctcata agtctcatac caaatcccat caatcgaatc actttttcga gaaatacgag
    92641 acatctaagt catacaagta aagagatcca ttcattgata agaaaaagaa aaaaggtgaa
    92701 cggtgattgg attgatgata aaatagaatc ctgggtcgcg aacggtgatt cgattgatga
    92761 taaagaaaga gaattcttgg ttcagttctc caccttaacg acagaaaaaa ggattgatca
    92821 aattctattg agtctgactc atagtgatca tttatcaaag aatgactctg gttatcaaat
    92881 gattgaacag ccgggaacaa tttacttacg atacttagtt gacattcata aaaagcattt
    92941 aatgaattat gagttcaatt caccctgttt agcagaaaga cggatattcc ttgctcatta
    93001 tcagacaatc acttattcac aaacttcgtg tggggctaat agttttcatt tcccatctca
    93061 tggaaaaccc ttttcgctcc gcctagccct atccccctct aggggtattt tagtgatagg
    93121 ttctatagga accgggcgct cccatttggt caaataccta gcgacaaact cctatgttcc
    93181 tttcattaca gtatttctga acaagttcct ggataccaag cctaaaggtt ttcttattga
    93241 tgatatcgat attgatgata gtgacgatat tgatgctagt gacgatatcg atcgtgacct
    93301 tgatacggag ctggagcttc taactatgat gaatgcgcta actatcgata tgatgtcgga
    93361 aataggccga ttttatatca cccttcaatt cgaattagca aaagcaatgt ctccttgcat
    93421 aatatggatt ccaaacattc atgatctgga tgtgaatgag tcgaatgact tatccctcgg
    93481 tctattagtg aactatctct ccagggattg tgaaagatgt tccactagaa atattcttgt
    93541 tattgcttcg actcatattc cccaaaaagt ggatcccgct ctaatagccc cgaataaatt
    93601 aaatacatgc attaagatac gaaggcttct tattccacaa caacgaaagc acttttgcac
    93661 tctttcatat actaggggat ttcacttgga aaagaaaatg ttccatacta atggattcgg
    93721 gtccataacc atgggttcca atgcacgaga tcttgtagca cttaccaatg aggccctatc
    93781 gattagtatt acacagaaga aatcaattat agacactaat acaattcgat ccgctcttca
    93841 tagacaaact tgggatttgc gatcccaggt aagatcggtt caggatcatg ggatcctttt
    93901 ctatcagata ggaagggctg ttgcacaaaa tgtacttcta agtaattgcc ccatagatcc
    93961 tctatctatc tatatgaaga agaaatcatg taacgaaggg gattcttatt tgtacaaatg
    94021 gtacttcgaa cttggaacga gcatgaagaa attaacgata cttctttatc ttttgagttg
    94081 ttctgccgga tcggtcgctc aagacctttg gtctataccc ggacccgatg aaaaaaacgg
    94141 gatcacttct tctggactcg ttgagaatga ttctgatcta gttcatggcc tattagaagt
    94201 agaaggcgct ctggtgggat cctcacggac agaaaaagat tgcagtcggt ttgataatga
    94261 tcgagtgaca ttgcttcttc ggcccgaacc aaggaatccc ttagatatga tgcaaaatgg
    94321 atcttgttct atcgttgatc agagatttct ctatgaaaaa tacgaatcgg agtttgaaga
    94381 aggggaagga gaaggagtcc tcgacccgca acagatagag gaggatttat tcaatcacat
    94441 agtctgggct cctagaatat ggcgcccctg gggctttcta tttgattgta tcgaaaggcc
    94501 caattcattg ggatttccct atcgggcggg gtcatttcgg ggcaagcgga tcatttatga
    94561 tgaaaaggat gagcttcaag agaatgattc ggagttcttg cagagtagaa ccatgcagta
    94621 ccagacacga gatagatctt ccaaagaaca aggctttttt cgaataagcc aattcatttg
    94681 ggaccctgcg gatccactct ttttcctatt caaagatcag ccccttgtct ctgtgttttc
    94741 acatcgagaa ttctttgcag atgaagagat gtcaaagggg cttcttactt ccgaaacaga
    94801 tcctcctaca tctatatcta aacgctggtt tatcaagaat acgcaagaaa agcacttcga
    94861 attgttgatt catcgccaga gatggcttag aaccaatagt tcattatcta atggattttt
    94921 ccgttctaat actccatccg agagttatca gtatttatca aatctgttcc tatctaacgg
    94981 aacgctattg gatcaaatga caaagacatt gttgagaaaa agatggcttt tcccggatga
    95041 aatgaaaatt ggattcatgt aacaggagaa aggtttccca ttacttagcc ggaaagatat
    95101 gcggccatga aatagggatt aagtggaaca taattgactg ggtggtagag tcgtggaaac
    95161 accagtttct tccatatttt ggaccttagc tccatggaac aatatgctac tgctgaaaca
    95221 tagaagaatt gaaatcttag atcaaaacac tatgtatgga tggtatgaac tgcttaaaca
    95281 agaattcttg aacagcgaac caccagagct attactaaaa acggactatg taatgtactt
    95341 tatctgctgg gttacaggcg ggcattttac cagaggttta tattgtatca atctaccctt
    95401 gtgtgattcc tgttgaagca tatactcggg gggtgggtgc agggcggacg atttcaaagc
    95461 ggactcccca ttcattagat agagaagatc cccaagattt cgcgatccgc tgccgaactt
    95521 attccaattc caagatctcg gatcgaatcg gtatatcaat accgattcga tccgagatct
    95581 cttattgaat tgctcattca atgagcattc tcaatattat gccttgaaga ggactcgaac
    95641 ctccacgctc tttagcacga gattttgagt ctcgcgtgtc taccatttca ccaccaaggc
    95701 atcttgaaag tgaatcgtat tccatgaaga tgatatctat ctagtgtgat gtatggaata
    95761 tatgacaaag gtggagtgtt ggagtatttc tattgatcgg tcatgtcata taggccccaa
    95821 tcggacatcc aattgcttcg atttgaatta tccggaggat gccttatata ttatctatat
    95881 taatattata tcaaaaagat ggacaatcaa accgatttct cgattcaata gaagcccaaa
    95941 gaggtgaata aggtcccaaa taacgagaga tatggaaaaa gcaggtccga ttacgcctat
    96001 tcctaatcct aaatggaatg taacgacgta gggatccata tggaaacata gtatctattt
    96061 agatacgctc gaatgacccc ttctcataat gagaatccta ttccggtctg gtccggtatg
    96121 gaatgaactt ataatcatgg aatcgactcg atcatcagat tatagattat aagttcataa
    96181 ccctagccca ttcccatttt gggcggaaca gatctactaa ttctttgatt ccagttagta
    96241 agagggatct tgaactaaga aatcgattct agaagctaac tagaagctaa aaaagggtat
    96301 cctgagcaat tgcaataatc gggttcattg atattcctgg tatagtagat gctatcacac
    96361 atacaatcat actcaattcg atggaattgt ttgatcttaa aggggatctt ctataatttc
    96421 gcacgtgagg ggttatttct tggtttcgtc cagtcattaa taacttgatt atttttagat
    96481 aatagtagat agaaacaacg ctcgtaagga gtcctattga aaccaagaaa tataggcctg
    96541 cctgccatcc acaccagaat aaatagagtt ttccgaaaaa acctgctagt ggaggaagac
    96601 ctcctaggga taagagacat agagctaaag agagagccaa aaaaggatct tttgtgtata
    96661 atcccgcata atctcgaatg ttatcagttc cggtacgtag accaaatgat acaatgcaag
    96721 caaaagttcc tagattcatg gagatataga acagcatata agttatcatg ctcgcatatc
    96781 caccatttga gtctccaaca attattccaa taattacata tccgatttga cctatggacg
    96841 aatatgcaag catacgtttc atacttgttt gagtaatagc aatgagattc ccaaatatca
    96901 tgctaagaat agctaggatt tccagaagaa gatgccattc gtttgatgag aaataaaaag
    96961 gaatatcgaa aattcgagtg gctgaagctg aagcagctac tttcgaagta acagaaagaa
    97021 aagcaacgac tggagtggga gagtcagagt cgaaaagagg attcctcact tctttctctc
    97081 attcaaaacc gtgcatgaga ctttcatctc gcacggctcc taagtgataa aagtaaagaa
    97141 gaactcatct tctttctttt ttgattacct tcctcgcgta tgtataagat cgaatccatt
    97201 cgatttcgaa aaaggattac taatccttaa cttttcgagg aatccttcat cagtggttgt
    97261 gaatgactga tttttctcaa tcttttcgac cttggttccg taggagcaag tcagaaagat
    97321 tgagaaatag aaccatctga tttgattcgt tctcaatagc catgagatga tcatcttagg
    97381 gtgatccttt tgtcgacgga tgctcctatt acactcgtag tctctgaagg atgagaacca
    97441 actctgtagc atctacatcg agaattcaag tattgtatac gtcattagtc cgatcctttg
    97501 taggaactac ccgtaataac gaacttgcaa aatggatctg tttatcataa agagatttgt
    97561 tgttcctgac cctgcttcac cttaattgtt atttgaacaa gtataaagtt atgtcttggt
    97621 ccgagtgggg atagcatttc tcttctgcat gtccatgaag ttttgaaaaa tccaaacatc
    97681 tcagagatat atagagaggt aggaattttt cgaacgaacc gcactccttc gtatacgtca
    97741 ggagtccatt gatgagaagg ggctggggaa agcttgaacc caattcctac agtgatgaat
    97801 ataagcgcaa ttgaaattcc tggggagtta tacatttgtg tattgataag accattcact
    97861 atttcttgaa gctcgatctc tcccccggat gaaccatata gccaagagaa accatgaacc
    97921 agaatagaag agcttgcccc acccatgagt aaatatttca tagtagcctc attagaccgt
    97981 acgtctttct tggtatatcc agataatagg taggagcata aactgaaaca ttctggagct
    98041 acaaagatag ttattaaatc gttagcaccg cataaaaaca ttcctcctag agtagctgtt
    98101 aatatgaata acagaaactc cgttatagcc atttctgtac attcaatgta ctccacggat
    98161 agaggaatac atagagttga acatagtaaa ataagaaatt gaaagatttc gttgaaattg
    98221 ttcgtttgga aatttcccga aaagctaatc ataggttctt ctctccatcg gaacaatagg
    98281 gccgttatgc tcattactaa acttgttgaa gagatgaaat agaaccaagg tatatctttt
    98341 tgatcagagg ttgaatcgat catcagaaga ataattaggc caaaaattag gatacattct
    98401 gggaaaataa aacttccatc gaagagaaga aaatgaaagg ctttcataaa aattctcgta
    98461 gaatcgagaa tgaagttttc attctgtaca tgccagatca tgaattagta actgcatcca
    98521 atctccaaaa aaatcccaat tgtttcgaac tttctatttt tggaatggaa tatttacgga
    98581 atctccatga ataggatcaa accttattcc atggtattta catgagattc ctctttctta
    98641 ttcttaagca agtccccgag agggcttagt tgatccatga tttctgtttc atctttcgtt
    98701 tccttttcgt ttgtttcgag aaatatatcg atcaattccg attctttctt tttctttttt
    98761 ctattgattc ttttccgatc gagatgtatg gatccatgga tctatgtgtc tatatagacc
    98821 ctgttcatgg attaacgaaa atgtgcaaaa gctctatttg cctctgccat tctatgagtc
    98881 tcttcctttt tgcgtatggc atcgccactc cctttggcag catccactaa ttcggaactt
    98941 aatttgaaag tcatatttcg acccggacgt tttcgggatg cccctaataa ccaacgaacg
    99001 gcaagtgctt ttccttgtgc ggatcctatt tcaatgggaa cttgatgagt cgatccgcct
    99061 acacgtcttg cttttactgc tatatcggga gttactccac gtattgcttg acgtaaaacg
    99121 gatagtggat ttttttctgt cttttgttga atctttttca aggctcgata gataatttga
    99181 taagccaatg atttttttcc gtgtttcaga atacggttaa ccaacatgtt aactaatcga
    99241 ttacgataaa ttggatcgga ttttgcagtt ttttcttctg tagtacctcg acgtgacatg
    99301 agcgcgaaag gggttcaaga atcagttttc tttttataag ggctaaaatc atttattttg
    99361 gctttttgac cccatattgt agggtggatc tcgaaagata tgaaagatct ccctccaagc
    99421 cgtacatacg actttcatcg aatacggctt tccacagaat tccatactcg atctcataga
    99481 tacatatgga attctgttta ctcactttaa attgagtatc cgtttccccc cctttcctgc
    99541 taggattgga aatcctgtat tttacatatc catacgattg agtccttggg tttccgaaat
    99601 agtgtaaata gtgtaaaaag aagtgcttcg aatcattgct atttgacccg gacctgttct
    99661 aaaaaagtcg agacatttcg aattgtttgt tgacacggac aaagtcaggg aaaacttctg
    99721 aaattatttc aatattggac cttggacata taatagttcc gaatcgaatc tctttagaaa
    99781 gaagatcttt tgtctcacgg tagcctgctc cagtcccctt acgaaacttt cgttattggg
    99841 ttagccatac acttcacatg tttctagcga ttcacatggc atcatcaaat gatacaagtc
    99901 ttggataaga atctacaacg cactagaacg cccttgttga cgatccttta ctccgacagc
    99961 atctagggtt cctcgaacaa tgtgatatct cacaccgggt aaatctttaa ccctcccccc
   100021 tcttactaag actacagaat gttcttgtga attatggcca ataccaggta tataagcagt
   100081 gatttcaaac ccagaggtta atcgtactct ggcaacttta cgtaaggcag agtttggttt
   100141 tttgggggtg atagtggaaa agttgacaga taagtcaccc ttactgccac tctacagaac
   100201 cgtacatgag attttcgcct catacggctc ctcgttcaat tctttcgaag tcatcgggtc
   100261 cttttcctcg ttcgataatc tcctcccttc ttccactccg tcccgaagag taactaggac
   100321 caattcagtc acgttttcat gttccaattg aacactttcc ttttttgatt attctcaaag
   100381 gagaagatta ttctcttttt aacaaacatc tgcggatcca atcacacgat cttataataa
   100441 gaacaagaga tctttctcga tcaatccctt tgcccctcat tcttcgagaa tcagaaagat
   100501 ccttttcaag tttgaatttg ttcattttga atctgggttc ttctacttta tttttattta
   100561 cttatttctt tattattttt tttccctctc ttttcttttt ttatttcttt tttttatttt
   100621 attcccttcc atcattcctt aagtcccata ggtttgatcc tatcgaatct gatccatttt
   100681 ctcattgagc gaagggtacg aaataaatcg gatttctttt tcgatcaaaa gtactatgtg
   100741 aaatcttcgg ttttttcctc tttctctatc cctatcccat aggtacagca tttgaatcca
   100801 tagagaaccg tttcttctgt atctatatga atcgatatta ttccattcca attccttccc
   100861 gatacctccc aaggaaaatc ccgaattgga tcccaaattg acgggttagt gtgagcttat
   100921 ccatgcggtt atgcactctt cgaatgggaa tccattttct gaaagatcct ggctttcgtg
   100981 ctttggtggg tctccgagat cctttcgacg acctatgttg tgttgaaggg atatctatat
   101041 gatccgatcg attgcgtaaa gcccgcggta gcaacggaac cggggaaagt atacataagt
   101101 atacagaaaa gacagttctt ttctattcta ttagtatttt gattctatta gtattagatt
   101161 agtattagtt agttatcccg gctcagtgag tcctttcttc cgtgattaac tgttggcacc
   101221 agtcctacat tttgtctccg tggaccgagg agaaaggggg ctcggcggga agaggattgt
   101281 accatgagag aagcaaggag gtcaacctct ttcaaatata caacatgcat tctggcaatg
   101341 caatgtagtt ggactttcat cttcatgcga atgaatcatc ttttccacgg aggcaaatct
   101401 ttgcctgcta ggcaagagga tagcaagttc caaattctgt ttcggtagac atgtatttct
   101461 attactatga aattcataaa tgaagtagtt aatcgttttg tcaatttttc ggggtcttaa
   101521 aggggcgtgg aaagacataa gaactcttga atggaaatcg aaaagggatg gaactccggt
   101581 tccttcggaa atggtaagat ctttggcgca agaagaaggg gttgatccgt atcatcttga
   101641 cttggttctg atttcgctat ttttttaaga ataccgcttc tcctacccgt atcgaataga
   101701 acttcttcat gtaaaacctg cttgatttag atcgggagaa tcgtacggtt ttatgaaagc
   101761 atgtgctatg gttcgaatcc gtagtcaatc ctatttctag gagcagttga caattgaatc
   101821 caatttttcc cattccattc atttcgtatc cgtaatagtg cgaaaggaag gcccggttcc
   101881 aagttgttca agaatagtgg cgttgagttt ctcgaccctt tgccttagga ttagtcagtt
   101941 ctatttcttg gtgggggcag ggaagggata taactcagcg gtagagtgtc accttgacgt
   102001 ggtggaagtc atcagttcga gcctgattat ccctaaaccc aatatgagtt gtgggttttt
   102061 ctattttgac ttgccccccc gccgtgatcg aataagaatg gataagaggc tcgtgggatt
   102121 gacgtgaggg ggtagggatg gctatatttc tgggagcgaa ctccaggcga atatgaagcg
   102181 catggataca agttatgcct tggaatgaaa gacaattccg aatcagcttt gtctacgaac
   102241 aaggaagcta taagtaatgc aactatgaat ctcatggaga gttcgatcct ggctcaggat
   102301 gaacgctggc ggcatgctta acacatgcaa gtcggacggg aagtggtgtt tccagtggcg
   102361 gacgggtgag taacgcgtaa gaacctgccc ttgggagggg aacaacagct ggaaacggct
   102421 gctaataccc cgtaggctga ggagcaaaag gaggaatccg cccgaggagg ggctcgcgtc
   102481 tgattagcta gttggtgagg caatagctta ccaaggcgat gatcagtagc tggtccgaga
   102541 ggatgatcag ccacactggg actgagacac ggcccagact cctacgggag gcagcagtgg
   102601 ggaattttcc gcaatgggcg aaagcctgac ggagcaatgc cgcgtggagg tagaaggccc
   102661 acgggtcgtg aacttctttt cccggagaag aagcaatgac ggtatctggg gaataagcat
   102721 cggctaactc tgtgccagca gccgcggtaa tacagaggat gcaagcgtta tccggaatga
   102781 ttgggcgtaa agcgtctgta ggtggctttt taagtccgcc gtcaaatccc agggctcaac
   102841 cctggacagg cggtggaaac taccaagctg gagtacggta ggggcagagg gaatttccgg
   102901 tggagcggtg aaatgcgtag agatcggaaa gaacaccaac ggcgaaagca ctctgctggg
   102961 ccgacactga cactgagaga cgaaagctag gggagcgaat gggattagat accccagtag
   103021 tcctagccgt aaacgatgga tactaggcgc tgcgcgtatc gacccgtgca gtgctgtagc
   103081 taacgcgtta agtatcccgc ctggggagta cgttcgcaag aatgaaactc aaaggaattg
   103141 acgggggccc gcacaagcgg tggagcatgt ggtttaattc gatgcaaagc gaagaacctt
   103201 accagggctt gacatgccgc gaatcctctt gaaagagagg ggtgccttcg ggaacgcgga
   103261 cacaggtggt gcatggctgt cgtcagctcg tgccgtaagg tgttgggtta agtcccgcaa
   103321 cgagcgcaac cctcgtgctt agttgccacc gttgagtttg gaaccctgag cagactgccg
   103381 gtgataagcc ggaggaaggt gaggatgacg tcaagtcatc atgcccctta tgccctgggc
   103441 gacacacgtg ctacaatggc cgggacaaag ggtcgcgatc ccgcgagggt gagctaactc
   103501 caaaaacccg tcctcagttc ggattgcagg ctgcaactcg cctgcatgaa gccggaatcg
   103561 ctagtaatcg ccggtcagcc atacggcggt gaattcgttc ccgggccttg tacacaccgc
   103621 ccgtcacact atgggagctg gccatgcccg aagtcgttac cttaaccgca aggagggggg
   103681 tgccgaaggc agggctagtg actggagtga agtcgtaaca aggtagccgt actggaaggt
   103741 gcggctggat cacctccttt tcagggagag ctaatgcttg ttgggtattt tggtttgaca
   103801 ccgcttcaca cccaaaaaga agcgagctac gcctgagtta aacttggaga tggaagtctt
   103861 ctttcgtttc tcgacggtga agtaagacca agcccatgag cttattatcc taggtcggaa
   103921 caagttgata ggatccccct tttacgcccc catgtccctc ccgtgtggcg acatgggggc
   103981 gtaaaaagga aagagaggga tggggtttct ctcgcttttg gcatagtggg cccccagcgg
   104041 gaggcccaca cgccgggcta ttagctcagt ggtagagcgc gcccctgata attgcgtcgt
   104101 tgtgcctggg ctgtgagggc tctcagccac atggatagtt caatgtgctc atcagcgcct
   104161 gaccctgaga tgtggatcat ccaaggcaca ttagcatggc gtacttctcc tgttcgaacc
   104221 gggggtttga aaccaaactc ctcctcagga ggatagatgg ggcgattcag gtgagatcca
   104281 atgtagatcc aactttctat tcactcgtgg gatccgggcg gtccgggggg gactaccacg
   104341 gctcctctct tctcgataat ccatacatcc cttatcagtg tatggacagc tatctctcga
   104401 gcacaggttt aggttcggcc tcaatgggaa aaaaaatgga gcacctaaca acgtatcttc
   104461 acagaccaag aactacgaga tcgccccttt catttcattc tggggtgacg gagggatcgt
   104521 accattcgag cctttttttc atgcttttcc cggaggtctg gagaaagctg caatcaatag
   104581 gattttccta atcctccctt cccgaaagga agaacgtcaa attctttttc cttttccttt
   104641 ccgcagggac caggggattg gatctagccg taagaagaat gcttggctga taaataactc
   104701 acttcttggt cttcgacccc ctcagtcact acgaatgccc ccgatcggtg caatgggatg
   104761 tgtctattta tctatctctt gactcgaaat gggagcaggt ttgaaaaagg atcttagagt
   104821 gtctagggtt ggccgggagg gtctcttaac gccttctttt ttcttctcat cggagttatt
   104881 tcacaaatac ttgccatggt aaggaagaag gggggaacaa gcacacttgg agagcgcagt
   104941 acaacggaga gttgtatgct gcgttcggga aggatgaatc gctcccgaaa cggaatctat
   105001 tgattctctc ccaattggtt ggaccgtagg tgcgatgatt tacttcacgg gcgaggtctc
   105061 tggttcaaat ccaggatggc ccagctgcgc caaggaaaag aatagaagaa gcatctgact
   105121 ccttcatgca tgctccactt ggctcggggg gatatagctc agttggtaga gctccgctct
   105181 tgcaattggg tcgttgcgat tacgggttgg atgtctaatt gtccaggcgg taatgatagt
   105241 atcttgtacc tgaaccggtg gctcactttt tctaagtaat ggggaagagg accgaaacat
   105301 gccactgaaa gactctactg agacaaagat gggctgtcaa gaatgtagaa gaggtaggat
   105361 gggcggttgg tcagatctag tatggattgt acatggacgg tagttggagt cggcggctct
   105421 cttagggttc cctcatctgg gatccctggg gaaggggatc aagttggccc ttgcgaacag
   105481 cttgatgcac tatctccctt caaccctttg agcgaaatgc gacaaaagga aggaaaatcc
   105541 atggaccgac cccatcgtct ccaccccgta ggaactacga gatcacccca aggatgcctt
   105601 cggtatccag gggtcgcgga ccgaccatag aaccctgctc aataagtgga atgcattagc
   105661 tgtccactct caggttgggc agtaagggcc ggagaagggc aattactcat tcttaaaacc
   105721 agcattctta agaccaaaga gtcggggcgg aaaagggggg aaagccctcc gttcctggtt
   105781 ctcctgtagc tggatcctcc ggaaccacaa gaatcttgag ttagaatggg attccaactc
   105841 agcacctttt cttttgagat tttgagaaga gttgctcttt ggagagcaca gtacgatgaa
   105901 agttgtaagc tgtgttcggg ggggagttat tgtctatcgt tggcctctat ggtagaatca
   105961 gtgggggcct gagaggcggt ggtttaccct gtggcggatg tcagcggttc gagtccgctt
   106021 atctccaact cgtgaactta gccgatacaa agaatatgat agcacccaat ttttccgatt
   106081 cggcagttcg atctatggtt tatcattcat ggacgttgat aagatccttc catttagcag
   106141 caccttagga tggcatagcc ttaaagtaaa gttaagggcg aggttcaaac aaggaaaggc
   106201 ttacggtgga tacctaggca cccagagacg aggaagggcg tagtaagcga cgaaatgctt
   106261 cggggagttg aaaataagcg tagatccgga gattcccgaa taggtcaacc tttcgaactg
   106321 ctgctgaatc catgggcagg caagagacaa cctggcgaac tgaaacatct tagtagccag
   106381 aggaaaagaa agcaaaagcg attcccgtag tagcggcgag cgaaatggga gcagcctaaa
   106441 ccgtgaaaac ggggttgtgg gagagcaata caagcgtcgt gctgctaggc gaagcggtgg
   106501 agtgctgcac cctagatggc gagagtccag tagccgaaag catcactagc ttacgctctg
   106561 acccgagtag catggggcac gtggaatccc gtgtgaatca gcaaggacca ccttgcaagg
   106621 ctaaatactc ctgggtgacc gatagcgaag tagtaccgtg agggaagggt gaaaagaacc
   106681 cccatcgggg agtgaaatag aacatgaaac cgtaagctcc caagcagtgg gaggagacca
   106741 gggctctgac cgcgtgcctg ttgaagaatg agccggcgac tcataggcag tggcttggtt
   106801 aagggaaccc accggagccg tagcgaaagc gagtcttcat agggcacttg tcactgctta
   106861 tggacccgaa cctgggtgat ctatccatga ccaggatgaa gcttgggtga aactaagtgg
   106921 aggtccgaac cgactgatgt tgaagaatca gcggatgagt tgtggttagg ggtgaaatgc
   106981 cactcgaacc cagagctagc tggttctccc cgaaatgcgt tgaggcgcag cagttgactg
   107041 gacatctagg ggtaaagcac tgtttcggtg cgggccgcga gagcggtacc aaatcgaggc
   107101 aaactctgaa tactagatat gacctcaaaa taacaggggt caaggtcggc cagtgagacg
   107161 atgggggata agcttcatcg tcgagaggga aacagcccgg atcaccagct aaggccccta
   107221 aatgaccgct cagtgataaa ggaggtaggg gtgcagagac agccaggagg tttgcctaga
   107281 agcagccacc cttgaaagag tgcgtaatag ctcactgatc gagcgctctt gcgccgaaga
   107341 tgaacggggc taagcgatct gccgaagctg tgggatgtaa aaatgcatcg gtaggggagc
   107401 gttccgcctt agagggaagc acccgcgcga gcggcggtgg acgaagcgga agcgagaatg
   107461 tcggcttgag taacgcaaac attggtgaga atccaatgcc ccgaaaaccc aagggttcct
   107521 ccgcaaggtt cgtccacgga gggtgagtca gggcctaaga tcaggccgaa aggcgtagtc
   107581 gatggacaac aggtgaatat tcctgtacta ccccttgttg gtcccgaggg acggaggagg
   107641 ctaggttagc cgaaagatgg ttatcggttc aaggacgcaa ggtgcccctg ctttttcagg
   107701 gtaagaaggg gtagagaaaa tgccccgagc caatgttcga gtaccaggcg ctacggcgct
   107761 gaagtaaccc atgctatact cccaggaaaa gctcgaacga ccttcaacaa aagggtacct
   107821 gtacccgaaa ccgacacagg tgggtaggta gagaatacct aggggcgcga gacaactctc
   107881 tctaaggaac tcggcaaaat agccccgtaa cttcgggaga aggggtgcct cctcacaaag
   107941 ggggtcgcag tgaccaggcc cgggcgactg tttaccaaaa acacaggtct ccgcaaagtc
   108001 gtaagaccat gtatgggggc tgacgcctgc ccagtgccgg aaggtcaagg aagttggtga
   108061 cctgatgaca ggggagccgg cgaccgaagc cccggtgaac ggcggccgta actataacgg
   108121 tcctaaggta gcgaaattcc ttgtcgggta agttccgacc cgcacgaaag gcgtaacgat
   108181 ctgggcactg tctcggagag aggctcggtg aaatagacat gtctgtgaag atgcggacta
   108241 cctgcacctg gacagaaaga ccctatgaag cttcactgtt ccctgggatt ggctttgggc
   108301 ttttcctgcg cagcttaggt ggaaggcgaa gaaggcctcc ttccgggggg gcccgagcca
   108361 tcagtgagat accactctgg aagagctaga attctaacct tgtgtcagga cctacgggcc
   108421 aagggacagt ctcaggtaga cagtttctat ggggcgtagg cctcccaaaa ggtaacggag
   108481 gcgtgcaaag gtttcctcgg gccggacgga gattggccct cgagtgcaaa ggcagaaggg
   108541 agcttgactg caagacccac ccgtcgagca gggacgaaag tcggccttag tgatccgacg
   108601 gtgccgagtg gaagggccgt cgctcaacgg ataaaagtta ctctagggat aacaggctga
   108661 tcttccccaa gagctcacat cgacgggaag gtttggcacc tcgatgtcgg ctcttcgcca
   108721 cctggggctg tagtatgttc caagggttgg gctgttcgcc cattaaagcg gtacgtgagc
   108781 tgggttcaga acgtcgtgag acagttcggt ccatatccgg tgtgggcgtt agagcattga
   108841 gaggaccttt ccctagtacg agaggaccgg gaaggacgca cctctggtgt accagttatc
   108901 gtgcccacgg taaacgctgg gtagccaagt gcggagcgga taactgctga aagcatctaa
   108961 gtagtaagcc caccccaaga tgagtgctct cctattccga cttccccaga gcctctggta
   109021 gcacagccga gacagcgacg ggttctctgc ccctgcgggg atggagcgac agaagttttg
   109081 agaattcaag agaaggtcac ggcgagacga gccgtttatc attacgatag gtgtcaagtg
   109141 gaagtgcagt gatgtatgca gctgaggcat cctaacagac cggtagactt gaaccttgtt
   109201 cctacatgac ccgatcaatt cgatcaggca ctcgccatct attttcattg ttcaactctt
   109261 tgacaacatg aaaaaaccaa aagctctgcc ctccctctct atcggatgga agggcagagg
   109321 cctttggcgt cccctccagt caagaattgg ggcctcacaa tcactagcca atatgctttt
   109381 ctcgcatgcc tttcttcgtt catggttcga tattctggtg tcctaggcgt agaggaacca
   109441 caccaatcca tcccgaactt ggtggttaaa ctctactgcg gtgacgatac tgtaggggag
   109501 gtcctgcgga aaaatagctc gacgccagga tgataaaaag cttaacacct ctcgttctta
   109561 ttccctttgc aatatgaaaa aaaaaaaaat gaaaaatgaa aaagtcgtct tattcaaaac
   109621 cccaattatg aaatcccttc tcccccactt cacacctagt aacgcaccgt gttcttatag
   109681 agagaaaggt gctttcacat cttcttaacc cgaaatggct gaggagagga aaggttcctt
   109741 ttttttaggg tacttccggg aacagatcca gtggagacgg ggcggggcct gtagctcaga
   109801 ggattagagc acgtggctac gaaccacggt gtcgggggtt cgaatccctc ctcgcccaca
   109861 accggccaaa aagggaagga cccttccctc tgggggtagg aaaatcatga tcgggatagc
   109921 ggacccaaag ctatggaact tgggtgtggg tcttttgtcg aaatggagta gccttacttt
   109981 ttcttttttt ttatttacca ttcatggttt tttaaataaa gtatgcccgg cccgaagcag
   110041 aatagcagag caagtattag tagcatagca aaaatgtgtt cctcgtcatt aatatgtttg
   110101 ctcgcggtaa ttgtggcctc tcgggagaat cgattactgc atctttgatg cacttgctag
   110161 tactagtaca tctgagaatt cttaattggc taattggaaa tagcccccgg actatggaac
   110221 aaaggattat cccggaccta caccgaggta ttgacggtta ttctcaaata tcgcagaaca
   110281 gaatgtgata cgatgagata gaatgcaata gaaacaaaga cacagggaac gggttaccta
   110341 cttttaacgg tcaaagcgaa ccctttcatt ctgacattct gaattcttta attcggaatg
   110401 aatcaaatct ccccaagtag gattcgaacc tacgaccagt cagttaacag ccgaccgctc
   110461 taccactgag ctactgagga acagcgggag attctatctc atagagttca attcccgttc
   110521 tcaacccatg accaatatga actcgaagtt tccttcgtaa ctccccgaac ttcttcgtag
   110581 tggctccgtc ccatgccccg tttcataggg aaccacaaag tggctctatt tcattatatt
   110641 ccatccatat cccaattcca ttcatttaat atccctttgg tgtcattgac ataagaattg
   110701 atataagaga tgtcgtttct agtctatctg tttctatttc tatatatgga aagttcaaaa
   110761 atcatcatat aataatccag aaattgaaat agaaaagaaa aaagggaggt ttgtgatgat
   110821 ttttcaatct tttatactag gtaatctagt atccttatgc atgaagataa tcaattcggt
   110881 cgttgtggtc ggactctatt atggatttct gaccacattc tccatagggc cctcttatct
   110941 cttacttctc cgagctcggg ttatggaaga aggaaccgag aagaaggtat cggcaacaac
   111001 tggttttatt gcgggacagc tcatgatgtt catatcgatc tattatgcgc ctctgcatct
   111061 agcattgggt agacctcata caataactgt cctagctcta ccgtatcttt tgtttcattt
   111121 cttctggaac aatcacaaac actcttttga ttatggatct actaccagaa attcaatgcg
   111181 taatcttagc attcaatgtg tattcctgaa taatctcatt tttcaattat tcaaccattt
   111241 cattttacca agttcaatgt tagccagatt agtcaacatt tatatgtttc gatgcaacaa
   111301 caagatgtta tttgtaacaa gtagttttgt tggttggtta attggtcaca ttttattcat
   111361 gaaatgggtt ggattggtat tagtttggat acagcaaaag aattctatta ggtctaatgt
   111421 acttattcga tctaataagt accttgtgtc agaattgaga aattctatgg ctcgaatcta
   111481 tagtattctc ttatttatta cctgtatcta ctatttaggc agaataccgt cacccatttt
   111541 tactaagaaa ctgaaagtga aagaaacctc agaaacctca gaaacggaag aaagggagga
   111601 agaaacagat gtagaaatag aaacaacttt cgaaaggagg gggactaaac aggaacaaga
   111661 ggtatccacc gaagaagatc cttctccttc cctttttttg gaagaaaagg aggatccgga
   111721 tgggaatcaa gaaaattcga agttagaaat atttaaagaa aaagaagaga aatatttatt
   111781 atggtttgag aaacctctcg cgactcttct tttcgactat aaacaatgga atcgcccatt
   111841 tcgatataaa aaaaagaaaa gaaataatcg atttattaat gttgtaagaa atgaaatgtc
   111901 acactttttt ttttatacat gtcaaagtga tggaaaagaa aggatctctt ttacgtatcc
   111961 agcaagtttg tcaacttttt ttgaaatgat acaacaaaag atgtcttttt taacaaaaga
   112021 aaaactatcc tctgatgaat tgtataataa ttggagttac accaatgaaa aaaaaaataa
   112081 cttaaacaag gagttaatga ttaaaaaaaa tattaataca taaaataaat atactaagag
   112141 ataaaaagag atgcgactcc cccctacata ttttaaacct tcccctacaa aaaaactggt
   112201 aataccaacc ccattcgtaa ttccatcaat aactcgtcta tcgaacaaat gggttagttc
   112261 agccaatcct cttatccatt gagttaagga tagtgcataa aaagcatcta tataagcacg
   112321 attatatgac caatcgtata gcaaattgat aattttatct cccaaaactc tttgactctt
   112381 attgactctt ttagtaaata aattaagtcc attccagttt tggaaagatg aataaaaggg
   112441 tttatataaa aaagccgcta taaatattcc aaaaaacgtt atactaactg aaaaagttgc
   112501 atttggcaaa aattcatacc aatcaaaaaa atgatttgaa ttttgatgta aaaggtttat
   112561 agacggagtt aacaattttg ataagatatc aaaattgttt ccttcttgat taaaggggat
   112621 tcctatggct ccaacaaaca aaggaaataa gactaatata agcatagaga atagcatagt
   112681 attgtccgat tcatggggat aaaaaaaagt ctttgtagga ccaaaaggca aaatagtaag
   112741 aaaaggcatt tttgttacat gagtatccat tcggtatgtt ttcttcgaaa aaaaagaagt
   112801 cctttccctt tcattattat ttatttttaa taaagcaact aaaggaaaac tttttttaat
   112861 cgatttttgc tcctctttac cccatagaga tattgaatag aaggaatttc cttttttgcc
   112921 actgtaattt tgaaaacgaa cgtttaaatg tccttcaaaa gtaagtaaat aaatccgaaa
   112981 catataaaat gcagttaatc cggctgtgaa agaagcaatt attgcgaaaa tcggtgaata
   113041 taaccaacta tcattaagaa tttcatcttt ggaccaaaaa caagcaagag gtggaatacc
   113101 acaaagagaa agtgtaccta ataaaaaagc agtttttgta attggcacgt gctttcttaa
   113161 cccgcccata agagccatat tctggctttt atctggagcg tatccaacaa gagcttccat
   113221 tgaatgaata attgatccgg atcctaaaaa caacaaggct ttcgaataag catgagtaat
   113281 caaatgaaat aaagcggctc gataagaccc catacctaga gctaacatca tataacccaa
   113341 ttgagacatt gtagaatagg ctaaactttt cttaatatct ttttgagcaa gagctaaagt
   113401 ggctcctaat aatactgtta ttatacctat aaaagatatt agattcatta tgtatggtat
   113461 cgctatgaaa agtggaagaa gacgagctac aagaaaaatt cccgctgcta ccatagtagc
   113521 ggcgtggata agagccgaaa taggagtagg tccctccatg gcatcaggta accatacatg
   113581 aaggggaaat tgtgcggatt tagcaactgc gccgccaaat aatagaaagg cacacaaagt
   113641 aacaaataaa aagtgaacct ccttcttata aatcaagtta ttgaatattt cgaacaaatc
   113701 ccgaaattcg aaactacccg ttgtccaata aagacctaag attcctaata ataaaccaaa
   113761 atcccctaca cgattagtta caaaggcttt ttgacaagca cttgccgcac taggtcgtgt
   113821 gaaccaaaac cctattaata gataagaaca catcccaacc aactcccaaa aaatataaat
   113881 ttgtatcaaa ttcgaacttg taactaatcc caacatggaa gtattgaaaa aactcatata
   113941 agcaaaaaat ctcaaatatc cttgatcatg agacatataa ttgtcgctat aaaaaagaac
   114001 cagaattcca actgtggtga ttaatattga cataatagaa gtaagcggat caataaagtg
   114061 tccgaactcg aaagaaaaat cattattgat ggtccaagac catatgtatt gatagataga
   114121 actcctattt atttgctgaa tagatagatc gaccgaaaaa atcataacta tacttaacaa
   114181 aaaaatacta ggaaaagccc aaatacggcg aagatttttt gttgccgttg gaaaaagtag
   114241 aagtcccact cctattaaca taggaactgg aagcagaacg aaaggtatga tccaagaata
   114301 ttgatatgta tgttccataa aaataataat ttttttattc ttaattaatt gtttctgatt
   114361 caccggttct tatctctttt aaaagggatt actaaagtat taaaaaagca actgaaacta
   114421 aaatggaatt ttctgttcgt agttagtttg aacctttctc aactacttca aaaattttca
   114481 aagtgaaaaa taacgaatta ttttatacta agtttatact aagtttatac taagtaagat
   114541 ttttaggaaa acgtagcagc aaattacaat ttccattatt attccctatt acaaaaattt
   114601 atggacatat atcaagacta aaaaattgga caaaaaaaaa gaagtacttt attttgatat
   114661 caatcatcgg atgtcccata actttgccta ataaaaaaag aactaggtat ttttgtttgt
   114721 ttattcagaa taattaacga gtttcattcg ggactgattg attatgttct attctaataa
   114781 atggcattta ataaccaatt actagaaaag aaaaagattc aagtttttta ttaggtaggt
   114841 aagggttctt aagcttgttc gatatgtatt ttttatgtac aaatggaaca tcccaaaaag
   114901 agacagagat agaaaggtat cacaaataac tccgaaatac aaattatttt gcctcagata
   114961 ttgtatggaa taggaattga aaaaaaaaaa acgatttgtt ttaaacaata gatgtctttc
   115021 acatccaatt tttgcaatga ataacttttt attttttgaa tggcagttcc aaaaaaacgt
   115081 agttctatat taaaaaaacg tattcgtaaa aatatttgga aaaaaggggg atattgggca
   115141 gcgctgaaag ctttttcgtt agcgaaatcc ctttcgaccg ggaattcaaa aagttttttg
   115201 tacgacaaat aatgaataaa acgttggaat aattggaatc cgcatccacc tgactccaaa
   115261 aacgagccaa tttcgtttcg aatttagatt ccatttttta atatagaata gaaaaataga
   115321 agtaaaaaaa aatagaaata gaaaaagtaa gtaataaata atgatttcca ttccctactg
   115381 ttttgaacca atggatttgg ctactgaatt ggtacttttt tttatttgaa aaaaaaaaaa
   115441 aggaataaaa atggagagtt ttgcctttat ttgtatttga atatgctttt cattcccggg
   115501 atggggattc ttaatttccc catcacccac ccacttataa ataagacaat aataaaggtt
   115561 ttgttttgtc ttttcttttt ttttttttct tttctatttc tccttttcta tttcaattta
   115621 tgctatagaa tagcataaat tgaaatcttt agacaaaagc aatgagttgt tgaaactaat
   115681 tattaattat actgtttttt ttaactttct gaatcatcac tccaagtgag aatgagaaaa
   115741 gcgtctttcg ccatttcggc gtatttctaa tttctatacg aatagtatgc aatttagaag
   115801 taataaaaaa atcctatgtt tgaaagggag gatcaatcta aaaatatcta tttttagaaa
   115861 tcggatttag aaatcaattt ttaaagtagg acaatagaaa tcaaaattct tttatataat
   115921 atgtatagct caatacctaa ttggtttgat aaaccctaag acaaattcat actgaaaaaa
   115981 aacctaacaa ttatcacaaa acaaaagtta tgcaaattaa ataaaatttt tttgaattat
   116041 tggatattat gcttaaattg tgatcgtgat ccataaaaaa gaaaaagaat atgttattgt
   116101 taaattgtta agttaaataa aactgaaacc ttaaataact aaataaaacg ataaaaaagg
   116161 gattgtttca atctctattg aaacaggttt ttattcatca attgaatgct tcctaaaaat
   116221 aaaaagtatt tcattgaaac tttctctttc actttcaatc tcgacgatta aataaaaata
   116281 agttattatt atttctagca agccgctatg gtgaaatcgg tagacacgct gctcttagga
   116341 agcagtgcta gagcatctcg gttcgaatcc gagtggcggc ataacatctt ctaatcttct
   116401 aaaagatata taaaagccct ataatgaatt gaatttccga tttccattcc gtatactcaa
   116461 gagactttca ctttttactt ttaatttcat tttttattta tgatattttc aactttagaa
   116521 catatattaa ctcatatatc attttcggtc atttcaattg gaattacaat tcatttaata
   116581 accttattag tcgatgaaat cgtaggacta tatcattcat cagaaaaggg gatgatagct
   116641 acccttttct gtctaacagg attattagta attcgttgga tttattcggg gcatttccca
   116701 ttaagtgatt tatatgaatc attaatcttt ctgtcatgga gtttctccat tattcatagg
   116761 gttttaaaac ataaaaatca tttaagcgca ataaccgcgc caagtgctat ttttacccaa
   116821 ggctttgcaa cttcgtgttt gttaaccaaa atgcatcaat ccggaatatt agtgcccgct
   116881 ctacaagttc agtggttaat gatgcacgta agtatgatgg tattcggcta tgcagctctt
   116941 ttatgcggat cattattatc cacagctctt ctagtcatta catttcgaaa agtgataagg
   117001 atttttggta aaagcaataa attattaaat ggaactgtaa ctgagtcgtt ttccttcggt
   117061 gaaatacaat acatgaatgc aaaaaccaat gttttactaa atacttattt tttttctgct
   117121 agaaattatt acaggtatca attgattcaa caattggatc attggagtta tcatattatt
   117181 agtctaggat ttatcttttt aaccataggt attctttcag gcgcagtatg ggctaatgag
   117241 gcatggggat catattggaa ttgggatcca aaggaaactt gggcatttat tacttggact
   117301 atatttggga tttatttcca tactcgaaca aataaaaaat cggaaggttt taattccgca
   117361 attgtggctt ctatgggctt tgttataatt tggatatgtt atttcggggt caatctatta
   117421 ggaatagggt tacatagtta tggttcattt aattaacaat tcacatctaa ttgaattgca
   117481 aattgaagaa aagaaagggc ctgatgaaga caaacatagg acagcgcata tatataaacg
   117541 aaactgagtg gaaaccgccg agaacctttt gaatcactcc actacttgat tcaaaaggtt
   117601 ctcacaaacg ccaaaggggt ttggttacaa ttcaaattta ttttttcttt ttttattcat
   117661 gaaaattctc tataaaaaaa ttagatagaa tagcttcgac cttgtccact gatagtgaca
   117721 gaacgaaatc cggataaata ccaataccaa gtacgggtag aagaatagag atcaaaacaa
   117781 ataattcccg tggtccagaa tcaaaaaaat aagagtttac gccattaaat agcttgtacc
   117841 cataaaacat ttgccgtaac atagataatg aataaatagg agttaatatc attccaattg
   117901 ccattacaaa agtaatcagt atttttgcta ttaaaaaata tttttggcta gtaattattc
   117961 caaaaaagac tatcaattcc gcaacaaaac cactcatgcc cggtaatgca agggaagcca
   118021 ttgataagat actaaatagc gtgaatatct ttggaattgg tatagccagt ccgcccattt
   118081 cgtcgagata accatgacgt attctatcat aactcgttcc tgctaagaaa aaaagtgcag
   118141 cgctaataaa cccatgagaa attatttgta aaatggctcc gctgagtcct gtatcagtta
   118201 tcgagccaat tcctataatt atgaaaccca tatgagatac agaggaatag gcgattcttt
   118261 tttttaaatt gcgttggcca ggagatgtta aagctgcata aattatttgc attgtaccta
   118321 ctatgattaa ccagggagaa aatagagaat gagcgtgcgg taatagttcc atattgatcc
   118381 gaaccaagcc atatgctccc atttttaata agattccggc cagaagcata caagtactgt
   118441 aatgggcctc cccatgggtg tctggtaacc atgtatgtaa gggtataatc ggtgatttga
   118501 cagcaaaagc aataagaaat ccaatataga atagtatttc cagtgccacg ggatacgatc
   118561 gattagctaa tatttccaaa tttaatgttg gttcattgga accgtataaa ccgataccca
   118621 aaactcctat taatagaaaa acggaacctc ctgcagtgta caaaataaac tttgtagctg
   118681 aataaagacg tttctttcca ccccatgctg atagaagtag ataaacagga attaattcta
   118741 attcccacat gatgaaaaaa agtaaaaggt cacgagaagc aaatgatcct atttgaccgc
   118801 tatacattgc taacatcagg aaatagaata atcgggaatt ccgagtaact ggccaagccg
   118861 ctaacgtagc taaagtggtg ataaatcccg tcaataaaat gggtcctagg gaaagtccat
   118921 ctattcccaa tctccagtaa aaaccaaaaa aattgatcca tttataatcc tctgcgagtt
   118981 gtattaatgg atcgtccaat tcaaaatgat aacagaaggc ataggtcgtt agaaggagtt
   119041 ctagcacgca tatatatata gtataccccc tagtcacctt atttcctcta tgagggagaa
   119101 agaaaatgaa aaaacccgtg gctatcggaa aaactacaat tattgttaac caaggaaaaa
   119161 agttcgtggt aaaggcaaga tacactcgaa ccagacaaaa ccgtgctcga aaaatagaat
   119221 atatattctt aatttttttt tttatttttc gagtacgggt ttttgtcggt aatcagtaag
   119281 taaaaaaaat gtattcaaaa tagattcaag tggggttttt tggaacgtat caatatcaat
   119341 aagctagacc catgcttcga gttgtttcat gccataaata aactcgaaca ctcaagaaat
   119401 ccgttggaca ggcggattca catctcttac aaccaacaca atcctccgtt cttggagcag
   119461 aggcaatttg tttagcttta catccgtccc aaggtatcat ttctaataca tccgtgggac
   119521 atgctcggac acattgagta caccctatac atgtatcata aatctttact gaatgtgaca
   119581 ttgaatctat caatttctga attcataaat tttcgatcta gtaatttttg aaatgaatca
   119641 tatattgaaa caccagatca atcaacgatt taccagaatt ttggaatcaa tccatttctg
   119701 gatcaactga taagagggaa caaagatact ttgatttttt acgtttttgc caatatgatc
   119761 gaggttagga cgtattatag atgctaattc gaattgatga atattctgat tttgaaatac
   119821 tattttattt attcaacaaa gtcgattgat tgatacgaat tgattttctg ttacgataaa
   119881 ttgacgaaac aatagctgat ccgatagctg cttcagcggc tgcaatagct ataacaaaaa
   119941 ttgagaaaat atctcctttt aattgcctac tatcaaaaaa atcggaaaat gttacaaaat
   120001 ttatattaac cgcatttagt ataagttcaa gacacatcag ggcccggaca atatttcggc
   120061 tcgtgatcaa tccatagata ccaatagaaa ataaataagc actcaaaata agtacatgct
   120121 cgagcatcat tgaccaactc cgtaccaatt tcgattcatt tcaatatgaa caataagtca
   120181 agtgatttga ttgcttataa tctaacaagt atagaacaaa agaatatatt gctaatagat
   120241 tgaatcattc tatttgattt atacatgaaa cagtattcaa atagaattga aggcaaatag
   120301 atgtgctaac acagaaaagt tgaatttgga ttactgttgc tagttataaa gattttttac
   120361 tgacgagcta cggcaattgc acctatcaaa gcaactaaaa gaattatcga aatgagttca
   120421 aatggaagaa aaaagtcggt tgataaatga attccaattt gttgactatt acttatcaaa
   120481 tcttgctcta taatctggtt ggatcgtgta gtccaaataa tcccgtacca cgacgtatct
   120541 agaatagtag tgagtaagga caaaaaaaga cttgtacaaa ccagagaagt aactccatcc
   120601 ccaatagtcc aaagattcaa atgaaaatcg ttggaatagt ctgaaccatt catgaacatt
   120661 acagcaaata tgattaaaac atttacagct cctacataaa taaggagctg tgcagcagct
   120721 acaaaaggcg aatttgatag aatatagaat aaggatatac aaataagaac gaatcccaat
   120781 gaaaaggcag aataaatcgg gttggtaagt aataccactc ccagacctcc taatataaga
   120841 cccgatccta gaaaaactaa aagaaaatca tgtattggtc cagccaaatc cattatatta
   120901 aaataagaga taaataaatc gaaatgtttt ttcatgacct tattgaaccg accaggcaat
   120961 ttttttttat gaggcattcc cgattgaatt caattcaaat ctaataggtg tgaattgatg
   121021 tgggtacagt tattggatca atttcgttct tttctttatt ggaaatggca gttggaaatt
   121081 gaaagtctat atttcgaaaa aattgtggat atattaacag actttcaata caaatgaatt
   121141 tgtacttctc ataatccaat ctatagttgg gatttgtacc aaacaaagag aaagacctta
   121201 ttcctttata ccaacacgga accctagtaa tttccaataa taaagagatt tacccgtttt
   121261 ttctttgaga cgaattcaaa actgttcgaa ttgtaaaatc gtcaattact gacattggta
   121321 aacgacctaa agcaatttga ttgtaattca attcgtgacg gtcgtaagta gcaagttcat
   121381 attcttcagt cattgataaa caatttgttg gacaatactc aacgcagtta ccacaaaaaa
   121441 tacaaattcc gaaatcaata ctgtaattaa gcaagcgttt ctttcgaata tcagtttcca
   121501 atttccaatc aacaacaggc agatctatag gacatacacg aacacatact tcacaagcaa
   121561 tacatttatc aaattcaaaa tggattcgac cgcggaagcg ctctgatgtt attaattttt
   121621 cataaggata ttgaatagtt acagggaaac gatttgcttg ggataaggta atcatgaaac
   121681 tttgaccgat gtaccttgca gctcgtactg tttgttgacc ataattcatg aacccagtta
   121741 ccatagggaa catatcggga atatctatga ataaattttg tctttctctt gtttgaggta
   121801 agccgtgaat atagtatctt tttttttgtt tacagtgaaa ggagttggga agaggttgtt
   121861 aataataaat taccaagaga aataggtaaa agaaatttcc agccaagatt taataattgg
   121921 tccattctta gtctaggtaa agtccatctt gttgtgatag aaatgaacaa gaacaaataa
   121981 gttttagcta atgtaataaa gataccaatt gtcgttccaa agattccatc tgctttattt
   122041 atttcaaata actcaggaac aaatatgtac ggaattgaaa gattccaacc gcccaagtaa
   122101 agaactgtta caaataatga ggaaactaat aaatttagat aggaagcaac gtaaaataaa
   122161 ccaaatttga tccctgaata ttcggtttga tagcctgcta ctaattcttc ttctgcttct
   122221 ggtaaatcaa aaggtaatct ttcgcattct gctagggaag aaattagaaa aacgataaac
   122281 cctataggtt gacgccacaa attccacccc caaaaaccat attttgattg cgccccgact
   122341 atatcaactg tacttgaact attagataat catagtcggt gataacatta ctgttcccat
   122401 cgctattcca aaaccgtaca tgagattttc acctcatacg gctcctcagg gccacaaata
   122461 aatgtaagga ccgggcaagt attcgttatc ttgatatggt tatagcatag atagactcgt
   122521 ggaaggtccc caattatacc aatggaattc tgtctgctat aagaataaat caaaaagcat
   122581 ttctgaattg atctcatcct tcaacttttt tggggtgagt aataacttaa taaatccttc
   122641 aataaaatac tctttgtaga aatatctatt gatatttcga gccatcattt tttttttcga
   122701 ttacgaaaaa aaaaaattag acattccatt agttcatgaa tcatgacaca atttttcttt
   122761 ctatgaagat aggaaagaaa taagaaaaaa atcgcttttc tttttattgt aatttctttt
   122821 ttttctattt tttttgttcc tcttcttctt tctgagaaaa aggggtcctc aaaatcaaaa
   122881 aagtaaggga ttatttcgtt cctgatagta atttctttaa ttgggggata ggagcatact
   122941 ctgaatcgga attgtgggga gtactgcctg atcatttcta ccaacttaaa gccccaatta
   123001 gtattctttt tatgttatgc agacgtatct ttttcgttaa tttacataat ctccattact
   123061 aattctttgt gtgtatttta gtgttcctta ttatccaccc attttttttt ttcaatcccc
   123121 cgttcgttaa tatatgtatt gtaatacatt caaacatata gtgaaaactc catacggttg
   123181 acttttgagc ccgcttcaag ctaggatgac caatcaacta atcttggggt aaagggcatc
   123241 ttccactttt gtttacttta acttaactct tgtacatagg aaatgagact caatcttctt
   123301 ttactgcgaa tttagaagtt gttttctttc actcatatat aactatctaa tttttttatt
   123361 aacctaaaga atcaataaat gaataaaaaa aaaaaaaatg cggatatcca ttaaatttct
   123421 tttttttttc tagaaggaaa agaaaagctt ctattttagc gaatcgcacg tagagatatt
   123481 gataaaacac ataaagttaa tggtatttca taactaatcg attgagcagc agctcgcaga
   123541 ccacctaaaa acgaatattt attatttgat ccatatcctg acataagaag tccaatagga
   123601 gcaatacttg aaacggcaat ccataaaaaa ataccaatat tgagatccgc taaaacaagg
   123661 tgataactaa aaggaattac tgaataactt agtagaattg atatgactgc tatagatggt
   123721 ccaatactga agaaacgagt atttcctcta gctggaagaa gattctcttt gaaaagtagt
   123781 tttgttccat ctgctaaagc ttgaagaatt ccgaaagggc tggcgtattc agggccaata
   123841 cgttgttgta ttcctgcaga tatttctctt tctaaccaca caattactag tacacctatt
   123901 gtgattccta atacaagagt caaaataggg gcaaacaccc gtatggtccc atagagctct
   123961 tttaaggatt ccaatcggga aaaagaatta atatcttgta cttctgttgt atcaactatc
   124021 atttcaacga tcaacttctc ccataatgat atctatacta cctagtatcg tcataatatc
   124081 cgccaatttc attcttttaa ctaactgagg aagaatttgc aaattgataa aacccggtgg
   124141 gcgaattttc catcgccaag gaaaactgct ttgatctcct atcagaaaaa ttcccaattc
   124201 tccttttggg gcttcgactc tcacataaag ttcttgtttc ggtaattcaa aagtaggaga
   124261 aggtttttta ctaatgaatc gatcttcaaa atcattccat tctggatcgc tttctctagc
   124321 aaagcatcgg atttctaaat tctcataggg cccccccgga attccttcca aagcctgttg
   124381 aataattttt accgattctg tcatttcacc gattcggact aaataacgag ctaatgaatc
   124441 cccttctttt tgccactgga cttcccaatc aaattcgtcg taacactcat aatgatccac
   124501 tttacgaaga tcccattcta ttccagacgc tcgtagcatt ggtcctgata aaccccaatt
   124561 tattgcttct tctccaccaa aaatgcctac tccttcaact cgttctaaaa agacagggtt
   124621 tcgtgtaata agtttttgat attcaacaac ccccgttaaa aaataatcac agaaatccaa
   124681 acatttctct atccagccat ggggtaaatc ggccgctatc cctccgatac gaaaataatt
   124741 atgcatcatt ctcataccgg tggcagcttc gaatagatca tatactaatt ctctttctct
   124801 gaaaatatag aagaagggag tctgtgcacc aatatctgcc ataaaagggc cgagccataa
   124861 cagatgagag gctatacgac tcaactccaa cataattact ctgatatagc tggccctttt
   124921 aggtacttga atatttccca actgttctgg tccatttaca gttattgctt ctgtgaacat
   124981 agtagctaaa taatcccaac gtgttacata aggcagatat tgtataattg ttcggttttc
   125041 cgcaattttt tccatccctc tgtgtaaata acccaatatc ggttcacagt caataacatc
   125101 ttcgccatcg agagtaacga tgagacgaag aacaccatgc attgatgggt ggtgaggccc
   125161 catatttact ctcataaggt cttttcctgt agctagtata ctcataggtt tttcctcgat
   125221 tcattcttac atgaattgtt gaaaacaaaa agaagttatc aagattcaaa atctaataaa
   125281 tcaaataatt caaaattctt tttttcaaat taacgatttt ttgactcccg gatattcaac
   125341 tgactaatta attctttata acgtactcca tttttctttg acaaataaga aagtaggcgt
   125401 tggcgttttt ccagaacttt ccgtaaaccc ctctgagata aatagtcttt tctgtgcaat
   125461 tcaaaatggg aagtaagtct ttgtatctta ttagtgaaac ttaatacttg aaattcaaca
   125521 gacccactgt tttctttttt tttttcttga aaagtaactg agatgaatga attttttacc
   125581 ataaaacgaa atcctctttt ccctttcttt taatatgaaa tttactgatc agtaataata
   125641 atgttagtca tttgaattga atatacacaa tcatcttaaa gccgttatga acttccgata
   125701 aaatcaatca acaatcaatc ccattttcaa tgtgattagg gataaaaagg atggtatatt
   125761 tcttcaaaag agaaaaagcg agacctaaaa aaaaattctg ttaattcatt tatagatcta
   125821 accaatccgt atgtccttaa agtggtatcc tgtatcataa tggaatgtaa gacaaggcat
   125881 gtgtccgtct ctttgttttc atataccagg tatggtacgt atggtacgcg atcgataaga
   125941 aaaatgtact agtaacaaat ttgcaatcgt ggatacatat gtatccttat catactgaaa
   126001 cgactgccat tattggtatt aaaccaatag cgattcatac aaactaaatc ttctaatcga
   126061 taattgggcc aaagaaagaa ctttaattta attagtttct ttttctctct agcaagatct
   126121 ttgcttttat ccaaaacgtg accccctttt tttacgttat tacaaaatac ggaatttctc
   126181 tgaataccat tttgattctt ccaattgaaa caaatcagag ttctcaattc tctacgatgg
   126241 ttagggaata aaatattttc aggaacaagc aaatcataat tctttttgtc tctatttcca
   126301 gtcattcttt gatgtcttgc aatggattca taattttttt ttttatgaac atagcttttt
   126361 tctcggtatc ttttagtaat ttggcgctta ttcttatgaa ccaatgaaat acctacgatt
   126421 tgatatataa aaaactgtcc atcatttttt acagacagac gaagcggttc gataataaat
   126481 attccccctt tcaccaattc tgtaagagtg aaatccttat gaatcgtcaa aatatccaga
   126541 cccatttctc ccccttgaat agaggatata gcaatttctc ttggatttat cagtcgaagc
   126601 aggagacaat agatcttgat attatttatt attctttgat ttaaaaaaga atcccatctc
   126661 aactgaaaat gcaaatactt ttttaggaag aaataaagtt ctgcttctgt gttgttcttg
   126721 tattgttttt tcgttctacg ttttttgatg tctgatcccg aagaatttgc ttcaacatct
   126781 ttttcttggt ttgagagaac tgacccaaga cttacttggt tttgtgcatc tgatcgagga
   126841 ttcccttggt ctgggggttc tttttcttct ttacttctat tgtataattc aagagagttt
   126901 ttttgattcg atgatataaa aaggtcttcc tttttctttc gagttatttt tttattccca
   126961 ttttcatttc cattaaaact gaaaagaagt aatttgattg gtatgatcca cggttttttt
   127021 ttatatgcat taaaaaatag cactaattct cggaagaacc aaagctccag atttgatata
   127081 ggacaactta gtattgcttc attcattccc atccaatcaa aaaagaactt tttttgattg
   127141 gatggtttaa tttcttcatc ttcatgaatt gtaagataaa aaagaacttt cttattaatt
   127201 tcatcaatta tttgatactt atcagcccca atcttagtat ttggattcct gttggtacca
   127261 atatcaaccc agacttcaat atcaacctta tttctaagac aaaaatcgag aattctccaa
   127321 tcaaaatatt ttctatccga aaatttatcc atatccataa tattatcttc ttctagataa
   127381 ttattaatag ggatacctcc caacatatca aataatttgc cttcccttat gttggaatta
   127441 gaaaagattt cttctttatt atttacttgg aataatgatt tatgaatata cgagtctttc
   127501 ttatcttcat aattaataga tttatatgat aaaagatcat atctatagtg ttttttaaaa
   127561 ttatcttttt gattctgtaa cggattcgct tcaaaaaaat tttgtttgtc ggaatgagtt
   127621 aatccatttt tttcatatga accctttttg tttaaatctt tcttttgagc catactgtgt
   127681 tgattggctc tatttcgcca tttttgtggt actaatatag gccatcttat ccgagataaa
   127741 tcggattgat atagataatg cccctttaac cagtttttcc attgattcat ttcaaaattc
   127801 caaaaagatt catgtcttaa ttcgtaatga aatattcctt gttttttaaa ataatctttt
   127861 atttccttct taagaaaaag ggatgttccg tcatattgaa agacaaatct taaattataa
   127921 aagtgaataa gttgggtttg tgataatttg taaaatacat atgcttgtga ttgtgagaaa
   127981 aaagagaaat cataagaaat ctttgaattc ttattactaa ccttagaaag tgattttttt
   128041 atagtcgaaa taaagtgaat ttcattttta cttttacttg ttttattaat tctttcctga
   128101 tttgtttcat tattgtggat atttttctca ataatttgga ttttttttgg tgattcaaaa
   128161 aaaaaattgg cattgattct tggaatattg acaatagcta gaaaaatttt tatgtatatc
   128221 ccttcaatga aaaattttat aaagaaatat gatttaccaa ttaatcgagt atttcttttt
   128281 tttaatattt gccaaatctt tttggacgct cctaatattt taggacgata acttgttttg
   128341 ttcgaactaa tatttatttc gtaagttagc tgtttttttt tcttttcttt tgtaattttt
   128401 tctattttct tttttattat gtttgttcga ttagtcagat cttttatttt tttttcgggc
   128461 agtgctaaat ttgtccaatc catagatcga atttgaatgg acgattcgtg aatcattcga
   128521 ttactcatta tcaaatcttt tttatcttca cccaattcat ctatttctcg caatctaaat
   128581 aatggaattt tgtttgtttt tgaaagttct tttactcttc cttttacttt tagtaataga
   128641 attcttttga tgacccatct ttttgtttct tttgcgattt gttgaaaaat tttggttctt
   128701 tcttttaaaa ctcttaaaga ctttgttttc aattgtctaa tttttttttt tagttctttg
   128761 aaaatgggtt taaaaaatga aggtcttttt cggggaggac caaaaggcaa ctccgcttcc
   128821 attccccaaa ctgttaaaaa acaaaaatcg ttgttttttt gtcccccttt ttttttcatt
   128881 gcatctttat gagggaattg tagcttagat ttgtgccagg gtttcaggca aaaaggaaat
   128941 aggatcttta tctgaatacc ctctgttaac cagtttttcg gaaattctcg ttcggataat
   129001 tgaacaccat tatgggtgca ttttacatac atttccctat tccaatcctt taaatcctcg
   129061 gaccattcgg gaatttgaaa taatagcatg cgagcaatat ttttagctat tatcagtgaa
   129121 ggtaatataa tatattttct aagaattgat tgagttaata atacaaaact tctgagtatt
   129181 tgagcaaaaa aaaatgtatt ccagatttct gctatgggta tctctgtttt ttcttttctt
   129241 ttgtattttt ctcttttgtc ctcctcttgg ttatcaattt ttttttgctt ttcaatttta
   129301 gaatcagaaa gttttttgtc tttttgtttc cacatccaat ttttaaaaat tactttcatc
   129361 agttcggaaa tatcaaaaga aaaaaaaaaa gatttgtcta gcctgtccaa aaaaagcggg
   129421 gaatgcacat ttgcttgaaa cagttcccaa gtaatagttt tacgtctttg tgcgcgcatg
   129481 gagcctttga ttagacctcg acgaaaatcc gattgttgtg aataatgggt caaattcact
   129541 ttctttgctt gcttaggact cttagtatat tttgtattaa tatacgtgga ggtatttggc
   129601 tttggctggt tatcagtaaa aataactaca tgtttgaact ttctcgaacg aattgcccct
   129661 gctacagttt cgcccctgtt tttctttttt tgtcctaaac cagtaattga gttgtatgac
   129721 cagcgaggaa cctttttact aatttctttt attccaatag agttttttct aattctttgg
   129781 tcgttgggat ccgttataac tacatcgaat aaaattttta aaattagtat tcgatcttct
   129841 gaatcaattt tttcttgtgt gtgttctgga aataaagaac gtactttttt tgttgaaaat
   129901 aattttagac gaaacccatc tagtgtctgc tcaaatttgg tataattctt aataagaaga
   129961 agaccatgaa ttttatttat ccaaaacgtc ctgatgttct tttggctaga agtttcattt
   130021 agcgttaggg gtgaaaaaaa aaaatggatt cttccacgat aaggtccatg caaaaaagga
   130081 tcgtattttt taggtaagta ttcttgttta gtcttatcat tacacaattg agtccttttt
   130141 tcaagtacat tcagagtact agatccttta tctaaaacag cgattctatt cctaaactcc
   130201 ttgtttaagt tatttttttt ttcattggtg taactccaat tattatacaa ttcatcagag
   130261 gatagttttt cttttgttaa aaaagacatc ttttgttgta tcatttcaaa aaaagttgac
   130321 aaacttgctg gatacgtaaa agagatcctt tcttttccat cactttgaca tgtataaaaa
   130381 aaaaagtgtg acatttcatt tcttacaaca ttaataaatc gattatttct tttctttttt
   130441 ttatatcgaa atgggcgatt ccattgttta tagtcgaaaa gaagagtcgc gagaggtttc
   130501 tcaaaccata ataaatattt ctcttctttt tctttaaata tttctaactt cgaattttct
   130561 tgattcccat ccggatcctc cttttcttcc aaaaaaaggg aaggagaagg atcttcttcg
   130621 gtggatacct cttgttcctg tttagtcccc ctcctttcga aagttgtttc tatttctaca
   130681 tctgtttctt cctccctttc ttccgtttct gaggtttctg aggtttcttt cactttcagt
   130741 ttcttagtaa aaatgggtga cggtattctg cctaaatagt agatacaggt aataaataag
   130801 agaatactat agattcgagc catagaattt ctcaattctg acacaaggta cttattagat
   130861 cgaataagta cattagacct aatagaattc ttttgctgta tccaaactaa taccaatcca
   130921 acccatttca tgaataaaat gtgaccaatt aaccaaccaa caaaactact tgttacaaat
   130981 aacatcttgt tgttgcatcg aaacatataa atgttgacta atctggctaa cattgaactt
   131041 ggtaaaatga aatggttgaa taattgaaaa atgagattat tcaggaatac acattgaatg
   131101 ctaagattac gcattgaatt tctggtagta gatccataat caaaagagtg tttgtgattg
   131161 ttccagaaga aatgaaacaa aagatacggt agagctagga cagttattgt atgaggtcta
   131221 cccaatgcta gatgcagagg cgcataatag atcgatatga acatcatgag ctgtcccgca
   131281 ataaaaccag ttgttgccga taccttcttc tcggttcctt cttccataac ccgagctcgg
   131341 agaagtaaga gataagaggg ccctatggag aatgtggtca gaaatccata atagagtccg
   131401 accacaacga ccgaattgat tatcttcatg cataaggata ctagattacc tagtataaaa
   131461 gattgaaaaa tcatcacaaa cctccctttt ttcttttcta tttcaatttc tggattatta
   131521 tatgatgatt tttgaacttt ccatatatag aaatagaaac agatagacta gaaacgacat
   131581 ctcttatatc aattcttatg tcaatgacac caaagggata ttaaatgaat ggaattggga
   131641 tatggatgga atataatgaa atagagccac tttgtggttc cctatgaaac ggggcatggg
   131701 acggagccac tacgaagaag ttcggggagt tacgaaggaa acttcgagtt catattggtc
   131761 atgggttgag aacgggaatt gaactctatg agatagaatc tcccgctgtt cctcagtagc
   131821 tcagtggtag agcggtcggc tgttaactga ctggtcgtag gttcgaatcc tacttgggga
   131881 gatttgattc attccgaatt aaagaattca gaatgtcaga atgaaagggt tcgctttgac
   131941 cgttaaaagt aggtaacccg ttccctgtgt ctttgtttct attgcattct atctcatcgt
   132001 atcacattct gttctgcgat atttgagaat aaccgtcaat acctcggtgt aggtccggga
   132061 taatcctttg ttccatagtc cgggggctat ttccaattag ccaattaaga attctcagat
   132121 gtactagtac tagcaagtgc atcaaagatg cagtaatcga ttctcccgag aggccacaat
   132181 taccgcgagc aaacatatta atgacgagga acacattttt gctatgctac taatacttgc
   132241 tctgctattc tgcttcgggc cgggcatact ttatttaaaa aaccatgaat ggtaaataaa
   132301 aaaaaagaaa aagtaaggct actccatttc gacaaaagac ccacacccaa gttccatagc
   132361 tttgggtccg ctatcccgat catgattttc ctacccccag agggaagggt ccttcccttt
   132421 ttggccggtt gtgggcgagg agggattcga acccccgaca ccgtggttcg tagccacgtg
   132481 ctctaatcct ctgagctaca ggccccgccc cgtctccact ggatctgttc ccggaagtac
   132541 cctaaaaaaa aggaaccttt cctctcctca gccatttcgg gttaagaaga tgtgaaagca
   132601 cctttctctc tataagaaca cggtgcgtta ctaggtgtga agtgggggag aagggatttc
   132661 ataattgggg ttttgaataa gacgactttt tcatttttca tttttttttt tttcatattg
   132721 caaagggaat aagaacgaga ggtgttaagc tttttatcat cctggcgtcg agctattttt
   132781 ccgcaggacc tcccctacag tatcgtcacc gcagtagagt ttaaccacca agttcgggat
   132841 ggattggtgt ggttcctcta cgcctaggac accagaatat cgaaccatga acgaagaaag
   132901 gcatgcgaga aaagcatatt ggctagtgat tgtgaggccc caattcttga ctggagggga
   132961 cgccaaaggc ctctgccctt ccatccgata gagagggagg gcagagcttt tggttttttc
   133021 atgttgtcaa agagttgaac aatgaaaata gatggcgagt gcctgatcga attgatcggg
   133081 tcatgtagga acaaggttca agtctaccgg tctgttagga tgcctcagct gcatacatca
   133141 ctgcacttcc acttgacacc tatcgtaatg ataaacggct cgtctcgccg tgaccttctc
   133201 ttgaattctc aaaacttctg tcgctccatc cccgcagggg cagagaaccc gtcgctgtct
   133261 cggctgtgct accagaggct ctggggaagt cggaatagga gagcactcat cttggggtgg
   133321 gcttactact tagatgcttt cagcagttat ccgctccgca cttggctacc cagcgtttac
   133381 cgtgggcacg ataactggta caccagaggt gcgtccttcc cggtcctctc gtactaggga
   133441 aaggtcctct caatgctcta acgcccacac cggatatgga ccgaactgtc tcacgacgtt
   133501 ctgaacccag ctcacgtacc gctttaatgg gcgaacagcc caacccttgg aacatactac
   133561 agccccaggt ggcgaagagc cgacatcgag gtgccaaacc ttcccgtcga tgtgagctct
   133621 tggggaagat cagcctgtta tccctagagt aacttttatc cgttgagcga cggcccttcc
   133681 actcggcacc gtcggatcac taaggccgac tttcgtccct gctcgacggg tgggtcttgc
   133741 agtcaagctc ccttctgcct ttgcactcga gggccaatct ccgtccggcc cgaggaaacc
   133801 tttgcacgcc tccgttacct tttgggaggc ctacgcccca tagaaactgt ctacctgaga
   133861 ctgtcccttg gcccgtaggt cctgacacaa ggttagaatt ctagctcttc cagagtggta
   133921 tctcactgat ggctcgggcc cccccggaag gaggccttct tcgccttcca cctaagctgc
   133981 gcaggaaaag cccaaagcca atcccaggga acagtgaagc ttcatagggt ctttctgtcc
   134041 aggtgcaggt agtccgcatc ttcacagaca tgtctatttc accgagcctc tctccgagac
   134101 agtgcccaga tcgttacgcc tttcgtgcgg gtcggaactt acccgacaag gaatttcgct
   134161 accttaggac cgttatagtt acggccgccg ttcaccgggg cttcggtcgc cggctcccct
   134221 gtcatcaggt caccaacttc cttgaccttc cggcactggg caggcgtcag cccccataca
   134281 tggtcttacg actttgcgga gacctgtgtt tttggtaaac agtcgcccgg gcctggtcac
   134341 tgcgaccccc tttgtgagga ggcacccctt ctcccgaagt tacggggcta ttttgccgag
   134401 ttccttagag agagttgtct cgcgccccta ggtattctct acctacccac ctgtgtcggt
   134461 ttcgggtaca ggtacccttt tgttgaaggt cgttcgagct tttcctggga gtatagcatg
   134521 ggttacttca gcgccgtagc gcctggtact cgaacattgg ctcggggcat tttctctacc
   134581 ccttcttacc ctgaaaaagc aggggcacct tgcgtccttg aaccgataac catctttcgg
   134641 ctaacctagc ctcctccgtc cctcgggacc aacaaggggt agtacaggaa tattcacctg
   134701 ttgtccatcg actacgcctt tcggcctgat cttaggccct gactcaccct ccgtggacga
   134761 accttgcgga ggaacccttg ggttttcggg gcattggatt ctcaccaatg tttgcgttac
   134821 tcaagccgac attctcgctt ccgcttcgtc caccgccgct cgcgcgggtg cttccctcta
   134881 aggcggaacg ctcccctacc gatgcatttt tacatcccac agcttcggca gatcgcttag
   134941 ccccgttcat cttcggcgca agagcgctcg atcagtgagc tattacgcac tctttcaagg
   135001 gtggctgctt ctaggcaaac ctcctggctg tctctgcacc cctacctcct ttatcactga
   135061 gcggtcattt aggggcctta gctggtgatc cgggctgttt ccctctcgac gatgaagctt
   135121 atcccccatc gtctcactgg ccgaccttga cccctgttat tttgaggtca tatctagtat
   135181 tcagagtttg cctcgatttg gtaccgctct cgcggcccgc accgaaacag tgctttaccc
   135241 ctagatgtcc agtcaactgc tgcgcctcaa cgcatttcgg ggagaaccag ctagctctgg
   135301 gttcgagtgg catttcaccc ctaaccacaa ctcatccgct gattcttcaa catcagtcgg
   135361 ttcggacctc cacttagttt cacccaagct tcatcctggt catggataga tcacccaggt
   135421 tcgggtccat aagcagtgac aagtgcccta tgaagactcg ctttcgctac ggctccggtg
   135481 ggttccctta accaagccac tgcctatgag tcgccggctc attcttcaac aggcacgcgg
   135541 tcagagccct ggtctcctcc cactgcttgg gagcttacgg tttcatgttc tatttcactc
   135601 cccgatgggg gttcttttca cccttccctc acggtactac ttcgctatcg gtcacccagg
   135661 agtatttagc cttgcaaggt ggtccttgct gattcacacg ggattccacg tgccccatgc
   135721 tactcgggtc agagcgtaag ctagtgatgc tttcggctac tggactctcg ccatctaggg
   135781 tgcagcactc caccgcttcg cctagcagca cgacgcttgt attgctctcc cacaaccccg
   135841 ttttcacggt ttaggctgct cccatttcgc tcgccgctac tacgggaatc gcttttgctt
   135901 tcttttcctc tggctactaa gatgtttcag ttcgccaggt tgtctcttgc ctgcccatgg
   135961 attcagcagc agttcgaaag gttgacctat tcgggaatct ccggatctac gcttattttc
   136021 aactccccga agcatttcgt cgcttactac gcccttcctc gtctctgggt gcctaggtat
   136081 ccaccgtaag cctttccttg tttgaacctc gcccttaact ttactttaag gctatgccat
   136141 cctaaggtgc tgctaaatgg aaggatctta tcaacgtcca tgaatgataa accatagatc
   136201 gaactgccga atcggaaaaa ttgggtgcta tcatattctt tgtatcggct aagttcacga
   136261 gttggagata agcggactcg aaccgctgac atccgccaca gggtaaacca ccgcctctca
   136321 ggcccccact gattctacca tagaggccaa cgatagacaa taactccccc ccgaacacag
   136381 cttacaactt tcatcgtact gtgctctcca aagagcaact cttctcaaaa tctcaaaaga
   136441 aaaggtgctg agttggaatc ccattctaac tcaagattct tgtggttccg gaggatccag
   136501 ctacaggaga accaggaacg gagggctttc cccccttttc cgccccgact ctttggtctt
   136561 aagaatgctg gttttaagaa tgagtaattg cccttctccg gcccttactg cccaacctga
   136621 gagtggacag ctaatgcatt ccacttattg agcagggttc tatggtcggt ccgcgacccc
   136681 tggataccga aggcatcctt ggggtgatct cgtagttcct acggggtgga gacgatgggg
   136741 tcggtccatg gattttcctt ccttttgtcg catttcgctc aaagggttga agggagatag
   136801 tgcatcaagc tgttcgcaag ggccaacttg atccccttcc ccagggatcc cagatgaggg
   136861 aaccctaaga gagccgccga ctccaactac cgtccatgta caatccatac tagatctgac
   136921 caaccgccca tcctacctct tctacattct tgacagccca tctttgtctc agtagagtct
   136981 ttcagtggca tgtttcggtc ctcttcccca ttacttagaa aaagtgagcc accggttcag
   137041 gtacaagata ctatcattac cgcctggaca attagacatc caacccgtaa tcgcaacgac
   137101 ccaattgcaa gagcggagct ctaccaactg agctatatcc ccccgagcca agtggagcat
   137161 gcatgaagga gtcagatgct tcttctattc ttttccttgg cgcagctggg ccatcctgga
   137221 tttgaaccag agacctcgcc cgtgaagtaa atcatcgcac ctacggtcca accaattggg
   137281 agagaatcaa tagattccgt ttcgggagcg attcatcctt cccgaacgca gcatacaact
   137341 ctccgttgta ctgcgctctc caagtgtgct tgttcccccc ttcttcctta ccatggcaag
   137401 tatttgtgaa ataactccga tgagaagaaa aaagaaggcg ttaagagacc ctcccggcca
   137461 accctagaca ctctaagatc ctttttcaaa cctgctccca tttcgagtca agagatagat
   137521 aaatagacac atcccattgc accgatcggg ggcattcgta gtgactgagg gggtcgaaga
   137581 ccaagaagtg agttatttat cagccaagca ttcttcttac ggctagatcc aatcccctgg
   137641 tccctgcgga aaggaaaagg aaaaagaatt tgacgttctt cctttcggga agggaggatt
   137701 aggaaaatcc tattgattgc agctttctcc agacctccgg gaaaagcatg aaaaaaaggc
   137761 tcgaatggta cgatccctcc gtcaccccag aatgaaatga aaggggcgat ctcgtagttc
   137821 ttggtctgtg aagatacgtt gttaggtgct ccattttttt tcccattgag gccgaaccta
   137881 aacctgtgct cgagagatag ctgtccatac actgataagg gatgtatgga ttatcgagaa
   137941 gagaggagcc gtggtagtcc cccccggacc gcccggatcc cacgagtgaa tagaaagttg
   138001 gatctacatt ggatctcacc tgaatcgccc catctatcct cctgaggagg agtttggttt
   138061 caaacccccg gttcgaacag gagaagtacg ccatgctaat gtgccttgga tgatccacat
   138121 ctcagggtca ggcgctgatg agcacattga actatccatg tggctgagag ccctcacagc
   138181 ccaggcacaa cgacgcaatt atcaggggcg cgctctacca ctgagctaat agcccggcgt
   138241 gtgggcctcc cgctgggggc ccactatgcc aaaagcgaga gaaaccccat ccctctcttt
   138301 cctttttacg cccccatgtc gccacacggg agggacatgg gggcgtaaaa gggggatcct
   138361 atcaacttgt tccgacctag gataataagc tcatgggctt ggtcttactt caccgtcgag
   138421 aaacgaaaga agacttccat ctccaagttt aactcaggcg tagctcgctt ctttttgggt
   138481 gtgaagcggt gtcaaaccaa aatacccaac aagcattagc tctccctgaa aaggaggtga
   138541 tccagccgca ccttccagta cggctacctt gttacgactt cactccagtc actagccctg
   138601 ccttcggcac ccccctcctt gcggttaagg taacgacttc gggcatggcc agctcccata
   138661 gtgtgacggg cggtgtgtac aaggcccggg aacgaattca ccgccgtatg gctgaccggc
   138721 gattactagc gattccggct tcatgcaggc gagttgcagc ctgcaatccg aactgaggac
   138781 gggtttttgg agttagctca ccctcgcggg atcgcgaccc tttgtcccgg ccattgtagc
   138841 acgtgtgtcg cccagggcat aaggggcatg atgacttgac gtcatcctca ccttcctccg
   138901 gcttatcacc ggcagtctgc tcagggttcc aaactcaacg gtggcaacta agcacgaggg
   138961 ttgcgctcgt tgcgggactt aacccaacac cttacggcac gagctgacga cagccatgca
   139021 ccacctgtgt ccgcgttccc gaaggcaccc ctctctttca agaggattcg cggcatgtca
   139081 agccctggta aggttcttcg ctttgcatcg aattaaacca catgctccac cgcttgtgcg
   139141 ggcccccgtc aattcctttg agtttcattc ttgcgaacgt actccccagg cgggatactt
   139201 aacgcgttag ctacagcact gcacgggtcg atacgcgcag cgcctagtat ccatcgttta
   139261 cggctaggac tactggggta tctaatccca ttcgctcccc tagctttcgt ctctcagtgt
   139321 cagtgtcggc ccagcagagt gctttcgccg ttggtgttct ttccgatctc tacgcatttc
   139381 accgctccac cggaaattcc ctctgcccct accgtactcc agcttggtag tttccaccgc
   139441 ctgtccaggg ttgagccctg ggatttgacg gcggacttaa aaagccacct acagacgctt
   139501 tacgcccaat cattccggat aacgcttgca tcctctgtat taccgcggct gctggcacag
   139561 agttagccga tgcttattcc ccagataccg tcattgcttc ttctccggga aaagaagttc
   139621 acgacccgtg ggccttctac ctccacgcgg cattgctccg tcaggctttc gcccattgcg
   139681 gaaaattccc cactgctgcc tcccgtagga gtctgggccg tgtctcagtc ccagtgtggc
   139741 tgatcatcct ctcggaccag ctactgatca tcgccttggt aagctattgc ctcaccaact
   139801 agctaatcag acgcgagccc ctcctcgggc ggattcctcc ttttgctcct cagcctacgg
   139861 ggtattagca gccgtttcca gctgttgttc ccctcccaag ggcaggttct tacgcgttac
   139921 tcacccgtcc gccactggaa acaccacttc ccgtccgact tgcatgtgtt aagcatgccg
   139981 ccagcgttca tcctgagcca ggatcgaact ctccatgaga ttcatagttg cattacttat
   140041 agcttccttg ttcgtagaca aagctgattc ggaattgtct ttcattccaa ggcataactt
   140101 gtatccatgc gcttcatatt cgcctggagt tcgctcccag aaatatagcc atccctaccc
   140161 cctcacgtca atcccacgag cctcttatcc attcttattc gatcacggcg ggggggcaag
   140221 tcaaaataga aaaacccaca actcatattg ggtttaggga taatcaggct cgaactgatg
   140281 acttccacca cgtcaaggtg acactctacc gctgagttat atcccttccc tgcccccacc
   140341 aagaaataga actgactaat cctaaggcaa agggtcgaga aactcaacgc cactattctt
   140401 gaacaacttg gaaccgggcc ttcctttcgc actattacgg atacgaaatg aatggaatgg
   140461 gaaaaattgg attcaattgt caactgctcc tagaaatagg attgactacg gattcgaacc
   140521 atagcacatg ctttcataaa accgtacgat tctcccgatc taaatcaagc aggttttaca
   140581 tgaagaagtt ctattcgata cgggtaggag aagcggtatt cttaaaaaaa tagcgaaatc
   140641 agaaccaagt caagatgata cggatcaacc ccttcttctt gcgccaaaga tcttaccatt
   140701 tccgaaggaa ccggagttcc atcccttttc gatttccatt caagagttct tatgtctttc
   140761 cacgcccctt taagaccccg aaaaattgac aaaacgatta actacttcat ttatgaattt
   140821 catagtaata gaaatacatg tctaccgaaa cagaatttgg aacttgctat cctcttgcct
   140881 agcaggcaaa gatttgcctc cgtggaaaag atgattcatt cgcatgaaga tgaaagtcca
   140941 actacattgc attgccagaa tgcatgttgt atatttgaaa gaggttgacc tccttgcttc
   141001 tctcatggta caatcctctt cccgccgagc cccctttctc ctcggtccac ggagacaaaa
   141061 tgtaggactg gtgccaacag ttaatcacgg aagaaaggac tcactgagcc gggataacta
   141121 actaatacta atctaatact aatagaatca aaatactaat agaatagaaa agaactgtct
   141181 tttctgtata cttatgtata ctttccccgg ttccgttgct accgcgggct ttacgcaatc
   141241 gatcggatca tatagatatc ccttcaacac aacataggtc gtcgaaagga tctcggagac
   141301 ccaccaaagc acgaaagcca ggatctttca gaaaatggat tcccattcga agagtgcata
   141361 accgcatgga taagctcaca ctaacccgtc aatttgggat ccaattcggg attttccttg
   141421 ggaggtatcg ggaaggaatt ggaatggaat aatatcgatt catatagata cagaagaaac
   141481 ggttctctat ggattcaaat gctgtaccta tgggataggg atagagaaag aggaaaaaac
   141541 cgaagatttc acatagtact tttgatcgaa aaagaaatcc gatttatttc gtacccttcg
   141601 ctcaatgaga aaatggatca gattcgatag gatcaaacct atgggactta aggaatgatg
   141661 gaagggaata aaataaaaaa aagaaataaa aaaagaaaag agagggaaaa aaaataataa
   141721 agaaataagt aaataaaaat aaagtagaag aacccagatt caaaatgaac aaattcaaac
   141781 ttgaaaagga tctttctgat tctcgaagaa tgaggggcaa agggattgat cgagaaagat
   141841 ctcttgttct tattataaga tcgtgtgatt ggatccgcag atgtttgtta aaaagagaat
   141901 aatcttctcc tttgagaata atcaaaaaag gaaagtgttc aattggaaca tgaaaacgtg
   141961 actgaattgg tcctagttac tcttcgggac ggagtggaag aagggaggag attatcgaac
   142021 gaggaaaagg acccgatgac ttcgaaagaa ttgaacgagg agccgtatga ggcgaaaatc
   142081 tcatgtacgg ttctgtagag tggcagtaag ggtgacttat ctgtcaactt ttccactatc
   142141 acccccaaaa aaccaaactc tgccttacgt aaagttgcca gagtacgatt aacctctggg
   142201 tttgaaatca ctgcttatat acctggtatt ggccataatt cacaagaaca ttctgtagtc
   142261 ttagtaagag gggggagggt taaagattta cccggtgtga gatatcacat tgttcgagga
   142321 accctagatg ctgtcggagt aaaggatcgt caacaagggc gttctagtgc gttgtagatt
   142381 cttatccaag acttgtatca tttgatgatg ccatgtgaat cgctagaaac atgtgaagtg
   142441 tatggctaac ccaataacga aagtttcgta aggggactgg agcaggctac cgtgagacaa
   142501 aagatcttct ttctaaagag attcgattcg gaactattat atgtccaagg tccaatattg
   142561 aaataatttc agaagttttc cctgactttg tccgtgtcaa caaacaattc gaaatgtctc
   142621 gactttttta gaacaggtcc gggtcaaata gcaatgattc gaagcacttc tttttacact
   142681 atttacacta tttcggaaac ccaaggactc aatcgtatgg atatgtaaaa tacaggattt
   142741 ccaatcctag caggaaaggg ggggaaacgg atactcaatt taaagtgagt aaacagaatt
   142801 ccatatgtat ctatgagatc gagtatggaa ttctgtggaa agccgtattc gatgaaagtc
   142861 gtatgtacgg cttggaggga gatctttcat atctttcgag atccacccta caatatgggg
   142921 tcaaaaagcc aaaataaatg attttagccc ttataaaaag aaaactgatt cttgaacccc
   142981 tttcgcgctc atgtcacgtc gaggtactac agaagaaaaa actgcaaaat ccgatccaat
   143041 ttatcgtaat cgattagtta acatgttggt taaccgtatt ctgaaacacg gaaaaaaatc
   143101 attggcttat caaattatct atcgagcctt gaaaaagatt caacaaaaga cagaaaaaaa
   143161 tccactatcc gttttacgtc aagcaatacg tggagtaact cccgatatag cagtaaaagc
   143221 aagacgtgta ggcggatcga ctcatcaagt tcccattgaa ataggatccg cacaaggaaa
   143281 agcacttgcc gttcgttggt tattaggggc atcccgaaaa cgtccgggtc gaaatatgac
   143341 tttcaaatta agttccgaat tagtggatgc tgccaaaggg agtggcgatg ccatacgcaa
   143401 aaaggaagag actcatagaa tggcagaggc aaatagagct tttgcacatt ttcgttaatc
   143461 catgaacagg gtctatatag acacatagat ccatggatcc atacatctcg atcggaaaag
   143521 aatcaataga aaaaagaaaa agaaagaatc ggaattgatc gatatatttc tcgaaacaaa
   143581 cgaaaaggaa acgaaagatg aaacagaaat catggatcaa ctaagccctc tcggggactt
   143641 gcttaagaat aagaaagagg aatctcatgt aaataccatg gaataaggtt tgatcctatt
   143701 catggagatt ccgtaaatat tccattccaa aaatagaaag ttcgaaacaa ttgggatttt
   143761 tttggagatt ggatgcagtt actaattcat gatctggcat gtacagaatg aaaacttcat
   143821 tctcgattct acgagaattt ttatgaaagc ctttcatttt cttctcttcg atggaagttt
   143881 tattttccca gaatgtatcc taatttttgg cctaattatt cttctgatga tcgattcaac
   143941 ctctgatcaa aaagatatac cttggttcta tttcatctct tcaacaagtt tagtaatgag
   144001 cataacggcc ctattgttcc gatggagaga agaacctatg attagctttt cgggaaattt
   144061 ccaaacgaac aatttcaacg aaatctttca atttcttatt ttactatgtt caactctatg
   144121 tattcctcta tccgtggagt acattgaatg tacagaaatg gctataacgg agtttctgtt
   144181 attcatatta acagctactc taggaggaat gtttttatgc ggtgctaacg atttaataac
   144241 tatctttgta gctccagaat gtttcagttt atgctcctac ctattatctg gatataccaa
   144301 gaaagacgta cggtctaatg aggctactat gaaatattta ctcatgggtg gggcaagctc
   144361 ttctattctg gttcatggtt tctcttggct atatggttca tccgggggag agatcgagct
   144421 tcaagaaata gtgaatggtc ttatcaatac acaaatgtat aactccccag gaatttcaat
   144481 tgcgcttata ttcatcactg taggaattgg gttcaagctt tccccagccc cttctcatca
   144541 atggactcct gacgtatacg aaggagtgcg gttcgttcga aaaattccta cctctctata
   144601 tatctctgag atgtttggat ttttcaaaac ttcatggaca tgcagaagag aaatgctatc
   144661 cccactcgga ccaagacata actttatact tgttcaaata acaattaagg tgaagcaggg
   144721 tcaggaacaa caaatctctt tatgataaac agatccattt tgcaagttcg ttattacggg
   144781 tagttcctac aaaggatcgg actaatgacg tatacaatac ttgaattctc gatgtagatg
   144841 ctacagagtt ggttctcatc cttcagagac tacgagtgta ataggagcat ccgtcgacaa
   144901 aaggatcacc ctaagatgat catctcatgg ctattgagaa cgaatcaaat cagatggttc
   144961 tatttctcaa tctttctgac ttgctcctac ggaaccaagg tcgaaaagat tgagaaaaat
   145021 cagtcattca caaccactga tgaaggattc ctcgaaaagt taaggattag taatcctttt
   145081 tcgaaatcga atggattcga tcttatacat acgcgaggaa ggtaatcaaa aaagaaagaa
   145141 gatgagttct tctttacttt tatcacttag gagccgtgcg agatgaaagt ctcatgcacg
   145201 gttttgaatg agagaaagaa gtgaggaatc ctcttttcga ctctgactct cccactccag
   145261 tcgttgcttt tctttctgtt acttcgaaag tagctgcttc agcttcagcc actcgaattt
   145321 tcgatattcc tttttatttc tcatcaaacg aatggcatct tcttctggaa atcctagcta
   145381 ttcttagcat gatatttggg aatctcattg ctattactca aacaagtatg aaacgtatgc
   145441 ttgcatattc gtccataggt caaatcggat atgtaattat tggaataatt gttggagact
   145501 caaatggtgg atatgcgagc atgataactt atatgctgtt ctatatctcc atgaatctag
   145561 gaacttttgc ttgcattgta tcatttggtc tacgtaccgg aactgataac attcgagatt
   145621 atgcgggatt atacacaaaa gatccttttt tggctctctc tttagctcta tgtctcttat
   145681 ccctaggagg tcttcctcca ctagcaggtt ttttcggaaa actctattta ttctggtgtg
   145741 gatggcaggc aggcctatat ttcttggttt caataggact ccttacgagc gttgtttcta
   145801 tctactatta tctaaaaata atcaagttat taatgactgg acgaaaccaa gaaataaccc
   145861 ctcacgtgcg aaattataga agatcccctt taagatcaaa caattccatc gaattgagta
   145921 tgattgtatg tgtgatagca tctactatac caggaatatc aatgaacccg attattgcaa
   145981 ttgctcagga tacccttttt tagcttctag ttagcttcta gaatcgattt cttagttcaa
   146041 gatccctctt actaactgga atcaaagaat tagtagatct gttccgccca aaatgggaat
   146101 gggctagggt tatgaactta taatctataa tctgatgatc gagtcgattc catgattata
   146161 agttcattcc ataccggacc agaccggaat aggattctca ttatgagaag gggtcattcg
   146221 agcgtatcta aatagatact atgtttccat atggatccct acgtcgttac attccattta
   146281 ggattaggaa taggcgtaat cggacctgct ttttccatat ctctcgttat ttgggacctt
   146341 attcacctct ttgggcttct attgaatcga gaaatcggtt tgattgtcca tctttttgat
   146401 ataatattaa tatagataat atataaggca tcctccggat aattcaaatc gaagcaattg
   146461 gatgtccgat tggggcctat atgacatgac cgatcaatag aaatactcca acactccacc
   146521 tttgtcatat attccataca tcacactaga tagatatcat cttcatggaa tacgattcac
   146581 tttcaagatg ccttggtggt gaaatggtag acacgcgaga ctcaaaatct cgtgctaaag
   146641 agcgtggagg ttcgagtcct cttcaaggca taatattgag aatgctcatt gaatgagcaa
   146701 ttcaataaga gatctcggat cgaatcggta ttgatatacc gattcgatcc gagatcttgg
   146761 aattggaata agttcggcag cggatcgcga aatcttgggg atcttctcta tctaatgaat
   146821 ggggagtccg ctttgaaatc gtccgccctg cacccacccc ccgagtatat gcttcaacag
   146881 gaatcacaca agggtagatt gatacaatat aaacctctgg taaaatgccc gcctgtaacc
   146941 cagcagataa agtacattac atagtccgtt tttagtaata gctctggtgg ttcgctgttc
   147001 aagaattctt gtttaagcag ttcataccat ccatacatag tgttttgatc taagatttca
   147061 attcttctat gtttcagcag tagcatattg ttccatggag ctaaggtcca aaatatggaa
   147121 gaaactggtg tttccacgac tctaccaccc agtcaattat gttccactta atccctattt
   147181 catggccgca tatctttccg gctaagtaat gggaaacctt tctcctgtta catgaatcca
   147241 attttcattt catccgggaa aagccatctt tttctcaaca atgtctttgt catttgatcc
   147301 aatagcgttc cgttagatag gaacagattt gataaatact gataactctc ggatggagta
   147361 ttagaacgga aaaatccatt agataatgaa ctattggttc taagccatct ctggcgatga
   147421 atcaacaatt cgaagtgctt ttcttgcgta ttcttgataa accagcgttt agatatagat
   147481 gtaggaggat ctgtttcgga agtaagaagc ccctttgaca tctcttcatc tgcaaagaat
   147541 tctcgatgtg aaaacacaga gacaaggggc tgatctttga ataggaaaaa gagtggatcc
   147601 gcagggtccc aaatgaattg gcttattcga aaaaagcctt gttctttgga agatctatct
   147661 cgtgtctggt actgcatggt tctactctgc aagaactccg aatcattctc ttgaagctca
   147721 tccttttcat cataaatgat ccgcttgccc cgaaatgacc ccgcccgata gggaaatccc
   147781 aatgaattgg gcctttcgat acaatcaaat agaaagcccc aggggcgcca tattctagga
   147841 gcccagacta tgtgattgaa taaatcctcc tctatctgtt gcgggtcgag gactccttct
   147901 ccttcccctt cttcaaactc cgattcgtat ttttcataga gaaatctctg atcaacgata
   147961 gaacaagatc cattttgcat catatctaag ggattccttg gttcgggccg aagaagcaat
   148021 gtcactcgat cattatcaaa ccgactgcaa tctttttctg tccgtgagga tcccaccaga
   148081 gcgccttcta cttctaatag gccatgaact agatcagaat cattctcaac gagtccagaa
   148141 gaagtgatcc cgtttttttc atcgggtccg ggtatagacc aaaggtcttg agcgaccgat
   148201 ccggcagaac aactcaaaag ataaagaagt atcgttaatt tcttcatgct cgttccaagt
   148261 tcgaagtacc atttgtacaa ataagaatcc ccttcgttac atgatttctt cttcatatag
   148321 atagatagag gatctatggg gcaattactt agaagtacat tttgtgcaac agcccttcct
   148381 atctgataga aaaggatccc atgatcctga accgatctta cctgggatcg caaatcccaa
   148441 gtttgtctat gaagagcgga tcgaattgta ttagtgtcta taattgattt cttctgtgta
   148501 atactaatcg atagggcctc attggtaagt gctacaagat ctcgtgcatt ggaacccatg
   148561 gttatggacc cgaatccatt agtatggaac attttctttt ccaagtgaaa tcccctagta
   148621 tatgaaagag tgcaaaagtg ctttcgttgt tgtggaataa gaagccttcg tatcttaatg
   148681 catgtattta atttattcgg ggctattaga gcgggatcca ctttttgggg aatatgagtc
   148741 gaagcaataa caagaatatt tctagtggaa catctttcac aatccctgga gagatagttc
   148801 actaatagac cgagggataa gtcattcgac tcattcacat ccagatcatg aatgtttgga
   148861 atccatatta tgcaaggaga cattgctttt gctaattcga attgaagggt gatataaaat
   148921 cggcctattt ccgacatcat atcgatagtt agcgcattca tcatagttag aagctccagc
   148981 tccgtatcaa ggtcacgatc gatatcgtca ctagcatcaa tatcgtcact atcatcaata
   149041 tcgatatcat caataagaaa acctttaggc ttggtatcca ggaacttgtt cagaaatact
   149101 gtaatgaaag gaacatagga gtttgtcgct aggtatttga ccaaatggga gcgcccggtt
   149161 cctatagaac ctatcactaa aataccccta gagggggata gggctaggcg gagcgaaaag
   149221 ggttttccat gagatgggaa atgaaaacta ttagccccac acgaagtttg tgaataagtg
   149281 attgtctgat aatgagcaag gaatatccgt ctttctgcta aacagggtga attgaactca
   149341 taattcatta aatgcttttt atgaatgtca actaagtatc gtaagtaaat tgttcccggc
   149401 tgttcaatca tttgataacc agagtcattc tttgataaat gatcactatg agtcagactc
   149461 aatagaattt gatcaatcct tttttctgtc gttaaggtgg agaactgaac caagaattct
   149521 ctttctttat catcaatcga atcaccgttc gcgacccagg attctatttt atcatcaatc
   149581 caatcaccgt tcaccttttt tctttttctt atcaatgaat ggatctcttt acttgtatga
   149641 cttagatgtc tcgtatttct cgaaaaagtg attcgattga tgggatttgg tatgagactt
   149701 atgagatcga tgatatcgat gagattgata ttcaaatctt tcgtcttaga acgtattgat
   149761 ttaaccccat cagcgggacc accaccccat agcatgttgc cgccaaaagc agaaccccgt
   149821 atttcttcta gagaatctcc taattgttcc agagcaacta gaaaaagatt ctttaaccag
   149881 aaagaattcc gttcagatgt gggataccta tccagaagtt ttcgcaactc aatcatgtat
   149941 gatggaatca tcaaagattt gaccttttcg aactctgtct gtaactcacc ataggctcgg
   150001 gaaacaaaga gaagatgtgt acgaacgaga tatccagcaa caagaagaag gaaaaggatt
   150061 gaatagagga actcccgaac atttggcgat ctcagatgtg tcgatatcaa tggtgactca
   150121 ttatttcgat gaatcatttc ttcggacaga agaagattat gtaaacactt actcgaaatc
   150181 tcacttatca gattccattg tggaagacac aattttttct gaagaattcg ccatgatata
   150241 tctgatccat gcataatatc atgaaaaatg gatacaaatt tttgactgct acttagtacc
   150301 ggcaataggt ctgaaaaagt atctaaaaat atcaaattta gatatttgta ccctgtcgaa
   150361 gtaaggaacc atggcatata tgtttggaat cgattccatt ttgagagagt tgaaaaagca
   150421 ctgtctcgtt gaaaggttct atacatctgc cctttctcaa cgcatttctt tagacaaaga
   150481 ctccgttttt tcctcttttc ggatggtaaa tatttctcag aacatggagt gtgaatcaaa
   150541 cccatgtttg aattgaaatt gagatactga ggcaagttct tctcttctga atcagataga
   150601 ttcatatctg aaagaggttg acaataagtt ctttcaaaat tgactatttg tccctctgtt
   150661 agaggtgttc cagaaatggc tgcgatcgag taaatagctc tacgaactaa tagatcggat
   150721 cgaattggaa aatggaaaga tttgtacaag ttataccttt cgtcaccact ttgtggaaaa
   150781 tcgttaggta tgaatatgtt agatacctgt gactcgattg gtgaaatagt atctctctcc
   150841 aaaaaagcat gttttttttt accgccgcac aaagaaaata ttttgttgcg aatgaacaag
   150901 atatggagga attgtccata cgtaaaatca taatttttga tacgggcctt ttccacataa
   150961 aaggggaatc ttttgttaca atagaagcgg aagcgttgtg gattattcaa gaatcgaagt
   151021 cgatttgctt tataaaaaga agatatcaat gaacttctat gaaatggttt cacaggattc
   151081 agccaattgt cttgatcgtc ggatatcatt gagaaataga aatccgtgtt atcaaaagat
   151141 ttcctgcgat tatttctagt atggaatgag tcaatcatcc actttggtat cttattgaac
   151201 aaaaatggtg atattatccc tccattgatc aagaatttcg atttttggga agtattatga
   151261 tcatccaata agaagggttt caattttttc aaatgaacga tttgaagacc tattgattct
   151321 aacaactgat tgcagagttg atcattcgga cctttcaatt catagatgtg gatctcagac
   151381 ctatgaatgg ggatattccc gaaactcaca aagaaaaaag gaagtgagtt agacaaaaag
   151441 aaaagcaact tggacaaaaa gagaaggaac ttggacaaaa agaaacgaag tgacttagac
   151501 aaatcttttt tgtcgataac ctcagaccaa tcaatcgaat attgattaat acgtaatcga
   151561 tcgaacacta cttgaaaatg gctcttctgc tcagaaacgg aatgttccaa atgctcctgg
   151621 aaattcttgc tcccattgga ccatttgtat ctatatgcat taggatcccg attcatgaat
   151681 ctctcggttc gagaaatcaa aataagagga tcgaaccatt tcttctgact ctttttcaaa
   151741 ttcgataaat gttggttgat cgtatatttc attatagttc tatgattcag agtatcattt
   151801 cctatttgat ccctttgaat tccatattcg aagttgcgat cggatctatt cattaaaaag
   151861 aatcgattca atacatttct tatgtaccca taggtgctat attggatttg aatccgattt
   151921 cggatcaatc tatattgatt gactgcctcc attatgttgt tgctagcaaa taccactatt
   151981 tttggttttg gatcttccaa atcattcccg caggagatcc ggacccattt ttttctgatc
   152041 cttcgataaa aagattcatt ctcttcataa aaaataggag gtagaaccaa taaagatttc
   152101 tttttcgatt catccctgga gttgaatacc tcattcaaga atcgtttttg atccaatccg
   152161 taggaatcaa tagaaaagga aaatccctta tgatacacca gatccggctc ggttattgat
   152221 agagtgaata gatctgccat ttcttgaaat ctctcttctg attcaaaatc gtggtgtaac
   152281 gtgtattccc ccctgttccg gtcatggaat agatgaaata aatgattttt gtttaagaat
   152341 gaaatcttat tggaactttc catatccagt tcatccttcg gaaccatatc acatcccgga
   152401 tctgatgaaa taggatgaat tgagacggta ttttgtaaat acgtaattat cttgaatata
   152461 ttaactattt ctttattttc cgatcgcctg gaagggacaa aagaaacatc ttgttctttc
   152521 ttcaacaatt tctgatctct agtggacctc tcagtaggat tcgaacccag atgaagttct
   152581 gaccatctgt cagagaaaaa agaacgaatg gatcttgtag gattcccaag aaattcttcg
   152641 atttcttccg gaagcagatg cttattcatc tgcctttcac gttccgtgaa tagccgggac
   152701 attgaggaat atccagaaag gcatttaggg aatcggtctg attctatctc tgttcgttcc
   152761 gtttgaagaa aggaaggatc ccaaagaatc gatctttctt ttagttgttg aatctctctt
   152821 tgattgatca atgtgtgata ttccgaatcc tcattactaa atgaatcgaa atgatctctg
   152881 gattgatcag aagatccttt caattggcta gaatccgtta cttgaacgaa actagatctt
   152941 gtggaatcat attgaatatt tgacgataca ttccgtacct tgctaaaaaa tcgatccttg
   153001 tttaccaacc acacattgtc taagcaaatc caattctctc tcgatatctt cctcaaaaaa
   153061 tccgattcgt gcggattctt cccccaacta acgaagagat cttggcggaa ttgccacata
   153121 tgaaattgag cacaattttg caaagaaata gcccacttgt ttctcgagaa gagatgggca
   153181 aaacgctcaa tatcatttga ttgaatagct gacccagctc cttgttgttt gaagaaaccc
   153241 tccacttcaa ttggtatttt ttcacgaaaa gcaaacatga gataacaaat cgagtctttc
   153301 actaagattt cgaatagctg tcccgaattc aagttgattc tgtttcgcct cttactcgga
   153361 gaaagacgat caaacaattc ccaaccatgg tccttgcgga tcggatcatc catataatat
   153421 acaaaaggaa actccagata tttgatatct ttctctttga atgagatctc aattccagcg
   153481 acggtttcat tagatatctt acaaccagaa tccctctttt ttccgagcca gttcctccac
   153541 caccgcgaac cccagttaga ttcaggcatg atacactttt tagttattgg gagaacccaa
   153601 gtactctctt tcggatccag gaaaaagctc tctgagatct tttttccttt tggaagatcc
   153661 aggagcgaaa caatcaacct attgatattg gaagacccaa aagattcttc caatgtatca
   153721 tttctgggtc caatggaatt cataggtata ggaagaagcc ccgtcaaata gagatttttt
   153781 cttgcgacca tatttcgatt gttaatacga tatataagga tcgctactac aaatagtact
   153841 acacccttga tcgtgaaata tcgattgctt gttgaaccct gtgaattgcg tgaaagtagg
   153901 atactcaaaa ttcgtgggtc caagagtttt ataaaacgtt cttggtggaa aaaaatgtga
   153961 atgaaagatc ccactgaatt gaattgggtc catgaatcta agaaatagtg agaattcttg
   154021 acctctctca atatctctct caattcgaaa atccaggatt tgaattgatg tcctttcatt
   154081 gattcctcct aaattgcatt gatttatcct aaagatttca tttcaattgg aatttggtta
   154141 ttcaccatgt acgaggatcc ccactaagca tccatggctg aatggttaaa gcgcccaact
   154201 cataattggc gaattcgtag gttcaattcc tactggatgc acgccaatgg gaccctccaa
   154261 taagtctatt ggaattggct ctgtatcaat ggaatctcat catctataca taacgaattg
   154321 gtgtggtata ttcatatcat aacatatgaa cagtaagaac tagcattctt attgagactc
   154381 gaactcatag ggaagaaaat agatttatgg atggaatcaa atatgcagta tttacagaca
   154441 aaagtattcg gttattgggg aaaaatcaat atacttctaa tgtcgaatca ggatcaacta
   154501 ggacagaaat aaagcattgg gtcgaactct tctttggtgt caaggtaata gctatgaata
   154561 gtcatcaact cccccgaaag ggtagaagaa tgggacccat tatgggacat acaatgcatt
   154621 acagacgtat gatcattacg cttcaaccgg gttattctat tccacctctt agaaagaaaa
   154681 gaacttaaat caaaatactt aagagcatgg cgatacattt atacaaaact tctaccccga
   154741 gcacacgcaa tggagccgta gacagtcaag tgaaatccaa tccacgaaat aatttgatct
   154801 atggacagca tcgttgtggt aaaggtcgta atgccagagg aatcattacc gcagggcata
   154861 gagggggagg tcataagcgt ctataccgta aaatcgattt tagacggaat gaaaaagaca
   154921 tatatggtag aatcgtaacc atagaatacg accctaatcg aaatgcatac atttgtctca
   154981 tacactatgg ggatggtgag aagagatata ttttacatcc cagaggggct ataattggag
   155041 ataccattgt ttctggtaca gaagttccta taaaaatggg aaatgcccta cctttgagtg
   155101 cggtttgaac tattgattta cgtaattgga agtaaccaat taggtttacg acgaaaccta
   155161 gaaatcgatc actgatccaa ttcgagtacc tctacaggat agacctcaac agaaaactga
   155221 agagtaacgg cagcaagtga ttgagttcag tagttcctca tataaaatta ttgactctag
   155281 agatatagta atatggagaa gacaaaattg tttcaagcgc cgacagaacc agaagcgccc
   155341 cttgtttcaa agagaggaag acgggttatt cacatttgat ttgatggtca gaggcgaatt
   155401 gaaagctaag cagtggtaat tctaaagatt tcccggggga aaaatagaga cgtctcctac
   155461 gttacccata atatgtggaa gtatcgacgt aatttcatag agtcattcgg tctgaatgct
   155521 acatgaagaa cataagccag atgacggaac aggaagacct aggatgtaga agatcagaac
   155581 atgagtgatt cggcagattt ggattctata tatccactca tgtggtactt cattatatga
   155641 tatatataag atccatctgt atagatatca tcatctacat ccagaaagcc gtatgctttg
   155701 gaagaagctt gtacagtttg ggaaggggtt ttgattgatc aaaaagacga atctacttca
   155761 accgatatgc ccttaggcac agccatacat aacatagaaa tcacacttgg aaagggtgga
   155821 caattagcta gagctgcggg tgctgtagcg aaactgattg caaaagaggg taaatcggcc
   155881 gcattaaaat taccctctgg ggaggtccgt ttgatatcca aaaactgctc agcaacagtc
   155941 ggacaagtag ggaatgttgg ggtgaaccag aaaagtttgg gtagagccgg atcgaaatgt
   156001 tggctaggta agcgtcctgt agtaagagga gtagttatga accctgtaga ccacccccat
   156061 gggggtggtg aaggaagggc tccaattggt agaaaaagac ccgcaacccc ttggggttat
   156121 cctgcacttg gaagaagaag tagaaaaagg aataaatata gtgataattt gattcttcgc
   156181 cgccgtagta aataggagag aaaatccaaa ttatttttac aatttacaaa agaaaaaaat
   156241 aggagttaat tcactgtgac acgttcacta aaaaaaaacc cttttgtagc gaatcattta
   156301 ttaagaaaaa tcgagaaact taatacaaaa gcggaaaaag aaataataat aacctggtcc
   156361 cgggcatcta ccattatacc cacaatggtt ggccatacta tcgctataca taatggaaag
   156421 gaacatttgc ctatttatat aacagatcgt atggtaggac ataaattggg ggaatttgcg
   156481 ccgactataa atttccgtgg acatgcaaaa aatgataata gatcccgtcg ttaataaagt
   156541 gaatatagat tcattggtaa gaggtgaacc ttatgataaa gaagagaaag aagaacctat
   156601 ctacagaagt atacgcttta ggtcaacata tatgtatgtc tgctcacaaa gaccgaaggg
   156661 gaatcgatca gattcgtagg cgttcttacg aggaaagcct tatgatacta gaactgatgc
   156721 cttatcgagc gtgttatccc atttttaaat tggtttattc tgcagcagca aatgctagtc
   156781 acaatatgag tttgaacgaa gcaaatttag tcattagtaa agccgaagta aacgagggta
   156841 ctgctgtgaa aagattaaaa cctcgagctc gagggcgcag ttatctgata aaaagaccga
   156901 cttgtcatat aactattgtt ttgaaagata tatccttata taaagaat
//
