# Supplementary material for: Plastome comparative genomics in maples resolves the infrageneric backbone relationships
Source: PeerJ. 2020 Jul 13;8:e9483. doi: 10.7717/peerj.9483 (PMC7365138; doi:10.7717/peerj.9483)
Supplement: Data S2 [file peerj-08-9483-s008.zip › Acer_flabellatum_M397_CP.gb]

LOCUS       Acer_flabellatum_M397_CP      156841 bp    DNA     circular UNA 29-APR-2020
DEFINITION  .
ACCESSION   urn.local...c5-bg6jdt1
VERSION     urn.local...c5-bg6jdt1
KEYWORDS    .
SOURCE      
  ORGANISM  .
FEATURES             Location/Qualifiers
     misc_feature    1..85240
                     /standard_name="LSC"
     repeat_region   85241..111993
                     /rpt_type="inverted"
                     /standard_name="repeat region"
     misc_feature    111994..130088
                     /standard_name="SSC"
     repeat_region   130089..156841
                     /note="repeat_hit position 112099 - 85343, match 100.%,
                     length 26757"
                     /rpt_type="inverted"
                     /standard_name="repeat region"
ORIGIN      
        1 aaagatatat ccttttggtt atgggcgaac gacgggaatt gaacccgcgc atggtggatt
       61 cacaatccac tgccttgatc cacttggcta catccgcccc cccactagct acaaaattac
      121 aaaataaaaa gattcaaatt tctaccatta atcatctttt tttatcttac cttaattatg
      181 aagatacaaa tgaagagaca agaggcataa atttccaaac ttttttatat tatatagaaa
      241 attgactcaa aataataaac tgtaaagtca taataactaa aataactaaa aaataactaa
      301 agactaattt tattattagc acgtagtaat aatatgatac taaataaaaa ggcataaaaa
      361 agctttgtgt tttgttgaag tcaaaaaagg acaaaaataa caaattgaaa aaaacctaat
      421 aaataacgga gcaataccga tttattggaa gaggatcggc attgctccgt tattttcaaa
      481 aacgtgtata cacgaagatc gaaatcttat ccatttgtag aaggagcttc aatagcagct
      541 aggtctagag ggaaattatg agcattacgt tcatgcataa cttccatacc aaggttagcg
      601 cggttaataa tatcagccca ggtattaatt acacgacctt gactatcaac tacagattgg
      661 ttaaaattga aaccgtttag gttgaaagcc atagtgctaa tacctaaagc agtgaaccag
      721 atacctacta caggccaagc ggctaagaag aagtgtaaag aacgagagtt gttgaaactc
      781 gcatattgaa agatcaatcg gccaaaataa ccatgagcag ctacaatatt ataagtttct
      841 tcctcttgac cgaatctgta accttcatta gcagattcat tttctgtggt ttccctgatc
      901 aaactagaag ttaccaagga accatgcata gcactgaata gggagccgcc gaatacacca
      961 gctacgccta acatgtgaaa tgggtgcata aggatgttgt gctcagcctg gaatacaatc
     1021 atgaagttga aagtaccaga gattcctaga ggcataccat cagaaaaact tccttgacca
     1081 attgggtaaa tcaagaaaac agcagtagca gctgcaacag gagctgaata cgcaacagca
     1141 atccaagggc gcatacccag acggaaacta agttcccact cgcgacccat gtaacaagct
     1201 acaccaagta agaagtgtag aacaattagc tcataaggac cgccattgta taaccattca
     1261 tcaacagatg ccgcttccca tatcgggtaa aagtgcaaac ctatagctgc agaagtagga
     1321 ataatggcac cagaaataat attgtttcca taaagtagag atccagaaac aggttcacga
     1381 ataccatcaa tatccactgg aggagcagca atgaaggcga taataaatac agaagttgcg
     1441 gtcaataagg tagggatcat caaaacacca aaccatccaa tgtaaagacg gttttcggtg
     1501 ctggttatcc agttacagaa gcgaccccat aggcgttcgc tttcgcgtct ctctaaaatt
     1561 gcagtcatgg taaaatcttg gtttatttaa tcatcaggga ctcccaagca cacaaacttt
     1621 ctagaactag ataattggga gcttgttatt caacagtata acatgactta tagccccgtg
     1681 tcaaccaata gcaacatcga tatctctgat cttatctatc tatctatcta gaaattcaga
     1741 agcatttttt atttttttat attttataga tatatttttt tgatatgata atcaaaatgg
     1801 gttgcccggg actcgaaccc ggaactagtc ggatggagta gaaaaattcc ttgtgaaatt
     1861 gatataggta aaaaagtctc tccccaagcc gtgcctgcat ttttcattgc acacagcttt
     1921 ccctatgtat aacatcgaag actccctaaa aaacgctaaa aaagtgaaat acccagttga
     1981 tcaaccttta ttagtcttat tgcataaaca tttaatagaa attaatgaat ttttttgtta
     2041 tctattcatc agttaggaac aatttcgaat ttatcatgat taacaaaatc gttaatacaa
     2101 ataatatcca aataccaaac ccgcccccta tataacctcc gcgaagtaaa caaagctctt
     2161 ggaaagatta aagaaagaac gtgctcttcc tccgtaaaga attcttccaa gaattccgag
     2221 cctaatcttt tcaaaaaaac gcgcacagta cttttgtgtt tacgaaccaa acttttaaca
     2281 caagaaaccc gaagtatata ttttattcta tacaaactct ttttttttga agatccgctg
     2341 tgataatgag aaagctttct gcatatacgc ataaaccggt cgataatata agaatctgag
     2401 gaatcggccc aggtcggctt actaatcgga tgccctaatg agttacaaaa acgcgccata
     2461 gtcaatgatc caatcagagg aataattgga acggttgtct cgaactgctt catagcatta
     2521 tcgattagaa atgcattttc tagcatttga ctccgcacca ccaaagtatt tagtcgcccc
     2581 ctggaaagat agcccagaaa gttgatataa tctttgtata agtggtttat atgaatcctt
     2641 ccgggttgag accacacgtg aaaatgccat tgccataaat tgacaaggta atatttccat
     2701 ttattcatca gaagaggcat atcttttgaa gccagaacgg attttccttg atatctaaca
     2761 taatgcatga taggatgctt gaacagccat aagttgtcct gaaaatcatt aacaaagact
     2821 tggacaagat cttctacttt tccataaaaa gaaattcgct caaaaaggag tcctgaagat
     2881 gttgatcgta aatgagaaga ttggttacgg agaaaaaaga agattgattc atattcatat
     2941 acatgagaat tatataggaa caagaaaaat cttggattgc ttgttgaaaa aatggaattt
     3001 gatttctttg gagtaataag actattccag ttaaaatact catgaagaaa gaatcgcaat
     3061 aaatgtaaag aggaggcatc ttttacccaa tagcgaaagg ctcgaaccaa gatttccggg
     3121 cgaatggggt agggtattag tacatctaag acatagtgta aatgtgagaa attgttctcg
     3181 aaaaaaggaa atattgaatg aattgattgg aaattatgag atttcgccat ttctttttct
     3241 ttcccttcta agaaagctac taatcgtagg gaaaatggaa tttccacaat gactgaaaat
     3301 ccctccgata tcatttgcga ataaaattga ttgttgtgtc caataaattg atttggattc
     3361 gaatccttag cataaatact caaatgaatc cgttgatacg tccgactaat taaacgtttc
     3421 acactgagtg aactagattt attgtcataa cccccatttt ccaacggaat cgtcgatcta
     3481 tttaaaccgt gatcatgagc aagtgtataa atatactctc gaaaaagaag tgggtatagg
     3541 aagttgtgtt gctgagatct atctagttct aaatggattt gatattcttt catttgaaat
     3601 tagattgcaa caaaaggtaa ggtatttatt ggattatcaa atgatacatt gggttatcaa
     3661 atgatacata gtgcgataca gtcaaaacaa agtattgtag taaagaaaaa aatggatacc
     3721 ttggaaacgg gtaaactcat taccggattc tcgattttat catttttgaa ttggtttatg
     3781 tttgttatag tataaatagg tggttagaaa tcctttattt ttgcaatcca accgctcttt
     3841 tgattttgga aaacaaaata tctttatcaa tatactgctt cttctacaca ttcatctcca
     3901 acccataata gggacaaact catagttagg actcattaaa aaaatagcta atcgactcgc
     3961 ggaaaacccc ttccccgcat taggaactaa tatcttttta acgtttaatt agatcgggga
     4021 attattcaaa ttcaattcag aagagaagct cgttcctttt tatttcccga gaattggaac
     4081 cataaggctc tatccattta ttcactcgac ccaactttga attccatttt ttgttctgcg
     4141 ccaacaactc aaaccctatt ttgaagccat tgaatcagaa taaagtattc tccaaatttt
     4201 ccattgatac gacatgctgg tttttccatt cattcctttc aggatcagtc gtggtcttac
     4261 aaactctccc gatggtatgg acgaatcctt tgtttcatat aaatgtgtaa aagatgctag
     4321 ccgcacttaa aagccgagta ctctaccgtt gagttagcaa cccgaataat tcgaatgggt
     4381 ggatacaatc ggaataaaaa agaaataaaa gaaaagaaat gaaattgcac aacggaatca
     4441 aaatattaaa ttagcaagaa atcgactaac aaaatttaga atcgattggg aacataaaaa
     4501 aaagacttct tgtataacag tgaatccagc gaacccatta ctttaatttt gaattttgaa
     4561 tgaagtaaag aaaaaaacca aacctctgtt acggagataa ataggtacgg agataaatgg
     4621 atctgtttat ccttatccac gatcgaatta tagttgttcg atacgctgtt gtcaatatga
     4681 cggtgaatgt tgaatattaa tgttaagaaa agaatctaaa aaaataaaat ggcgaaaaca
     4741 aaaagaatga atttattaat ttaattaaaa tattaaaata aaaaaaatta taaaatgaaa
     4801 taaataaata atatagaaaa gaaataattt agaaatgctt ttgaaaaaaa atcgaaaaga
     4861 aaaagaaaga acttgcgtta gatttgcact acatatttac tatacataaa tacaaataga
     4921 tacatagcta tagctgaaag aataaaaaaa aaaaagaaat ctcgggttga cattgattca
     4981 atcaatcaat ataagtaaaa taaacaagtt gaatcccttg ttttgtgatt tgttaataga
     5041 tttacaacga caaactataa aaagcccggt ttcgattgcg agtaatgtaa attttcgatt
     5101 tctcgaccca attagttcgt tgtattcatt tgatcttttt tatatgcatc ttatatcaat
     5161 aaaattctag caataaaatt gatttttgtt cttctgctta ttttttttgt ccttatactt
     5221 ccagaacatt atactttatg ggagcaatat taaataggga taaaaaatag gtatgaatag
     5281 aacaaaaaag gggggagtag taaagaaaaa gttatacaaa actatatagg agtcatccac
     5341 accctctttt tttattctat atcctcgatg caatttcgtt taattaagat gaagttcctt
     5401 aaaaatccca gccttctttg aaatatcatg aaccgttcct gtaggttgag cgcccttgtc
     5461 aaggaaatct aaaatagcag gaagatttaa atgggtttga ttatttatcg gatcataaaa
     5521 acccactttc cgaagatctc ttccctctct tcgggatcga gcatcgattg caacgattcg
     5581 ataaacagct cattgggata gatgtagatg aacaataccc cccctagaaa cgtataagaa
     5641 gttttctcct cgtacggctc gagaaaaaat gattagaaat tgtgtgattt aagtccttct
     5701 ttttcgaaaa ttcgaaaaaa aagcattcgt actctcataa ctcaagttgg ataactttta
     5761 aatagcccaa aagaaaatct ttagggattt ctttttttga gtggtctcta accccctttt
     5821 ttgtttgtct cgtttcgaat cgattttttg attcttaatt cccattctga tctaattgtt
     5881 gagacaattg aaaacggtat ttccttgttc caggatcctt tttatctttg ccttgaatca
     5941 ttgggtttag acattacttc ggtgatcttt cgttttcaaa aatggcggca acacacccct
     6001 ttttgcgatt tttttctatc aaagaatcat acgaacaatt gattcctgca tgatacactt
     6061 ttcatcgaaa gagttttacc aattccaaca aattgtcgtt ttggatttca aaattgttcg
     6121 aatcagattc tttcaattta tatatcgaaa atatacttac gaagtttgtt acaacttatt
     6181 gattggtatt aaccctagat ccttgcccct gcgaaatgaa caaatacttt ctactcaagc
     6241 tccatcatgt cctatttaca ctacacccca acaaaaaacg agaattctag tagaacagaa
     6301 caaagtatgt cgagccaaga gcccattcat ttctagataa tctacaatct aaaatggcgg
     6361 atgaaaaaaa aatccacagc ggatcgtgtc cttcaagtcg cacgttgctt tctaccacat
     6421 cgtttcaaac gaagttttac cataacattt tttcgagttt tgaaccggta tgtaattgat
     6481 tcaattatgg aatcatgaat agtcattgct tcggtcaata cccagtcctt tttccttcga
     6541 tatgaaagga atagttagtt aatttatgag gaagaagcct cagtaagaat tgaatttcac
     6601 cctctatttt aattttattg ttttcatttt attgcatgaa tgcttctttt tatttctaaa
     6661 taaaacaaaa aagaacacga ataaaaataa aataaagtaa aaaggaaata tagaggatga
     6721 agatatatga atggaccccg tctcaattat taattatgat taaatacatt tccaattatt
     6781 aattagagcc aaacatcaaa tacctccagc tcaaagaaaa ttaatccata tgaaactcga
     6841 ttgattatga gatcttacat cgctcacgaa ctcgtatgga ccccactccc aattcattct
     6901 gggggatgat taatcataaa taaaaatagg atcctatttg atacgggatg ctagactctt
     6961 ttgtatagat aaaaagccaa aagggtccag attacgtcat tctttactat aattgttctt
     7021 ttaccctaaa ccggtcttag aaacttaatt ccattgattg aattcaaaca gtacacgaat
     7081 accctcttgt ttagatttca agaaatgaaa taaaaaattg gggaggtttt cgcatttcga
     7141 tttagaatgt atccttgcaa attcacggag gtcgggtatg tagggatttt ttaagccact
     7201 cacttacata tcaaagtgaa agggaggggg agggcccatc cgactttttt tgaattcaaa
     7261 ctcttgtgat ctatgttgcc atcttacttg gatcacaaat ggattccatt ttattttcgt
     7321 attatttgaa ctcgattcaa tttatgaaaa aacatcttat tcagagaaga gttttgaaaa
     7381 ttcgaaacaa gaagtccatt ttatcaaaaa ttagactctt aaaaaaatta tactctgaaa
     7441 gagaggttgc tcaaaaaagt aatttggagt ctgatattcg gatatatata agaggtcgct
     7501 ctgggacgga aggattcgaa cctccgaata gcgggaccaa aacccgttgc cttaccgctt
     7561 ggccacgccc cattttaatt tcttttctat tcgatactaa taaacactaa tattggttgt
     7621 tcgtcaattc ccggccaaat ctctatggaa taaattagat tctttttttt aagattttga
     7681 cacaagtaga tgcagaatta aactccattt attgatcatt acatagaatt caattaagat
     7741 attgtatgaa agtatgattt cttgtattct cttgtgagaa ttcaaggatt tttgttttga
     7801 ttggttcggt tcaaagaagt atttttttgt ctaccttact ttcttttcgt catttttatc
     7861 atttttagct tatatcaata acatattttt aactcaatca aaatacaatt atctccaaga
     7921 acaaaatgtt tgttatgctt aataccttta gtttgatcta tatctttctt aattctgccc
     7981 tttattcgag tagtttttta ttcggcaaat tacccgaggc gtacgctttt ttgaatccaa
     8041 ttgtagatgt tatgccagta atacctcttt tcttttttct cttagccttt gtttggcaag
     8101 ctgctgtaag ttttcgataa gatctttaat agtgtccgag aaaaattcat gatttattca
     8161 agctcgagaa aaaaaaaaaa ttctaacaat tgataagacc agatgagtct tccaatttga
     8221 atgaaccctc aagtaaaaca gtaaaattct tgggcagaca cgataaattt cgatttcccc
     8281 atttcatggt tcttaccttt ttttttcact gaaagaccct attagagtcc gccacaatat
     8341 cgaaatcgaa gtcgaattgt gttaatttcg aaaaataaaa actcttttgt atttctatca
     8401 atttgaaaaa ccgtttcatt tcttggtgtc aaaataggat atgtagtata aaaatagaga
     8461 atctattctc tttttccccc caaaaaaaaa ttggagattg tgtaatgctt actctcaaac
     8521 tctttgttta caccgtagtt atattctttg tttctctctt catcttcggg ttcctatcta
     8581 atgacccagg gcgtaatcct ggacgtgaag actaaaaaat aagaaatttt tctttacttt
     8641 attcttaatt cttataaatg tttttaggat ttgattttat ctattctaca tctttaattt
     8701 tatctattct acatctttaa ctagtcaaat aaaaaaaagc aaaagggttc gctaaattcg
     8761 aatttgaaag atacccagtc agcgacggaa acggaaagag agggattcga accctcggta
     8821 cgaatagctc gtacaacgga ttagcaatcc gacgctttaa tccactcagc catctctcct
     8881 aattgaaaaa aaaaaaaaat aataataatt actatgttac attacacaaa agataatgct
     8941 tgaaaaaaag gcccttcttt actttaactt tattatatag cttatatatt ttttattgta
     9001 ttttgtattg tattatacag atggatacaa cttttatcag caattccatt ttttatttct
     9061 ataaaatgaa aataaaaaaa tgaaaaatga aaataaagaa tggcctcgaa agagatatct
     9121 cgaatcaaaa tagaaaaaaa taaagaatat ctctttacaa aattacaaaa ggcttttttt
     9181 tattttcacg gcctggtctg gtcagtaccc agccgggccc tttttttgtt ccaatgaacc
     9241 ataccgccaa atcatagaaa aatgatttag atggaatcaa agtgtcattt cttattcttt
     9301 attattcttt tgtttcttct tctttttttt tatttaattt acttttactg gatactcgaa
     9361 aaaagggaaa aacagaacga tgtatttttt tttgcacaat gcattttatg ttatggctga
     9421 aattgttttg tcgagccgta tctgtcaaaa ccccttcaag aaccaaattt tttattttat
     9481 ttagttattc aatttcgttt tttattttta aacaaaataa gtcctctttt cctaatttca
     9541 ttaggactcc taacaaacac gtcaatactc taagctctaa tttgcatttc atgatttttt
     9601 tttatttctg tcctatattg attacgtccg attcccttgt tcgacaaaag tctcatttct
     9661 atacaataat cgtattgtag cgggtatagt ttagtggtaa aagtgcgatt cgttctatta
     9721 atccccttaa tagttaaggg gttcttcagt ttcattcata ttctgatcaa aaactttatt
     9781 tcttaaaagg atttcatttg aatcctttac ctctaaatga aagattcgag gaagaatatc
     9841 cattctcgtg atttgtatcc aagggtcaat tagaaatttc aaatttggat tatgaaatta
     9901 cgaaacataa tttttgtgaa tttggaatta gatcaatctt tccaattgaa taagtataag
     9961 taagggatcc atggataaag atagaaaagt ctatttccaa tcgtaactaa atcttcaatt
    10021 tttgttttgc atagggtaga ttgaagcaaa atagctatta aacgataact ttggtttact
    10081 agagacatcg ccatattcat atcctatttt tttagctcgg gagaaagaaa atacttttcc
    10141 taaggattct ctcaaataga aatcgagaac gaagtaacta gaaaagttgg gattgttata
    10201 acggcactct tctagaggga tcatctagaa agcaaattgt tttgaatgca ttcagacaaa
    10261 aaaagctgac atagatgtta tgggtcgaat tttttgattg cgtccccgtc ttatatcttg
    10321 ggaatttttc catcttccat aaaggagccg aatgaaacca aagtttcatg ttcggttttg
    10381 aattagaggc gttcaaaatg gtgaatcgac gtcgactata acccctagcc ttccaagcta
    10441 acgatgcggg ttcgattccc gctacccgct ccatatgata atgatataaa tcattatatc
    10501 aattcagcga tgcattaatt caatttgaat taatgcatca ctgaattgaa tacgtaattc
    10561 cggaaattct ctcactgatt ctttatggta ttttttccga acaagagata ggaaaaaaaa
    10621 gaatgcgaaa aaaaaaaaca aattaggaat gaaaagcgtc cattgtctaa tggataggac
    10681 agaggtcttc taaacctttg gtataggttc aaatcctatt ggacgcaatt tagcaattta
    10741 tttgcatttc catagtagaa tatatatatt ctatactttg catatgatat aatatgatat
    10801 tattagatta ataaattatt agattccaaa ttttcaaata aaaaagtaaa attacgtata
    10861 tttatatctt atttagcctt atatcttatt tgacttatat cttatttatt tattttatta
    10921 attaaataat taattaaata ataatcaata ttaaataaag tactataaag attaagaatg
    10981 atagattttt tatttataat tgttcctgaa gtagaaagcg ttccatttgt tcctgaatag
    11041 cttctttcaa aagggcttcc gcttcctcgg tgaatgtctt agtagaagat atgatttctt
    11101 ggaactgagg tttattcgtt tttaaataag tacgtaactc accgagaaat tttcttacct
    11161 gtccgatttc taatgaatca agataaccat tcgttccagt ataaatagtc attatctgct
    11221 cttcgaccgt gagaggggct gattgggatt gtttgagcaa ctcacgtaat cgttgacccc
    11281 ttgccaattg attctgagta gctttatcga gatcagaagc aaattgtgca aaggcttcta
    11341 attctgcgaa ttgggccaat tccaatttta atttgccggc tacttgtttc atagctttaa
    11401 tttgagctgc ggatcctact ctggagacag aaatacccac gttaatagca ggtctgattc
    11461 cagcattgaa tagatccgcg gataagaata tttgtccatc tgtaatggaa attacattag
    11521 taggaatata cgctgaaaca tctcctgatt gggtttcaac tattggtaaa gcggtcatac
    11581 ttccttcacc taactgagaa cttaatttag cggctctttc caaaagtcgt gaatgcaaat
    11641 aaaaaacatc tcctggataa gcttcgcgac cgggtggtct tcgtaataga agagacattt
    11701 gtcgataagc ctgcgcctgt ttggagagat catcataaat gattaaagtg tgtcgttcac
    11761 ggtacataaa atattcagcc agagaagctc ctgtataagg agcgagatat tgtaatgtag
    11821 cgggggaatc cgccgtttcg gctaccacaa tagtgtattc catcgccccc ctttcctgga
    11881 aagtagtcac tacctgagcc acagaagatg ctttttgacc aatagctaca taaacacata
    11941 ttacattttt cccttgttga ttgagaatcg tatccgtggc tactgctgtt ttaccagtct
    12001 gtctgtcgcc aataattaat tctcgctgac cgcgtcctat aggtatcatt gaatcaatag
    12061 caataagtcc tgtttgaaga ggctcatata cggaacgtct cgaaataata cctggagcgg
    12121 gagattcaat taatcgagat tcagaagctg aaatttcacc tcgaccgtca ataggtttag
    12181 ccagggcatt tataacacga cccaaataag cctcgcttac tggtatctga gcaatttttc
    12241 ctgttgcttt tacagaactt ccctcttgta tccttaaacc gtcacccatt aatacaacac
    12301 caacattatt tgattccaaa ttcagagcaa tgcctattgt accctcttca aattctacta
    12361 attcacccgc cattacttca tcaagaccat aaatacgagc gatgccgtcg cctacttgaa
    12421 gtacggtacc tatatttaca atcttgactg ctctattata ttgctcaata cgttcacgga
    12481 taatattact aatttcgtcg gctctaattg ttaccatgag tataattttt ttttttagtt
    12541 aaagaaaaaa aacaatgcct acaggaaaag gactaatcag ttatttctgc catcgcctca
    12601 aacgtgtcaa tattctcact aatggtacgt aaatgtaact ccttgttcaa agaactattc
    12661 agagtgcctc gagctccttt taaaacttgt tggaaaacct gttgtcggac ttgctgaacc
    12721 gccctttggt ggtcaaaacg aatggtttca tttttgtaat tttctaattc ttccaaagtc
    12781 ttataagttg acttaatcaa attcaatttt tctcgttcta tctccgagta tccattcact
    12841 cgaaattgat ctgcttccct ttcgactttc cgtaagcgag cccgggcttt ttccagccgt
    12901 tgaatggccc ccccctgcag ttcctctgaa tttcgaatag tattcaggat cttccgtttt
    12961 cgattatcta ataaatcact taatgaaagt agattatctt tccattcatc tcaaaactta
    13021 catgatccct tcccgaacca aacatgaatt tttcgattca tttggctctc acactcaatt
    13081 acttcaactt tttaagtatg ggggcaattc ccatatcttt tttttttaat gtaatgagcc
    13141 tatcctctac ctctcttctc tattcatatt ccaagatgtc gcgactaatc actaatccaa
    13201 gaccagaata ttttgaggac tcttctgacg gaacaaaaca aaaatattga attgtcagca
    13261 aagttgtttc tttttttcgt caaatccaaa gaattctttt tactttctat tatacacagg
    13321 tcaccgattc agcataaaaa gcggttgatt gaaatatttc aaatattttg cattccaata
    13381 aaagaaaagg ctcaaaggct caaataattt tatcgacatg agtgttttat atcgaaaaaa
    13441 aaacaaattc caattattca ttttgcaaac atttctattc tatattaata tagtagtaga
    13501 aagagtacca tgctgcgtct ggacttcaaa cagtttggtt tagctttaac catgttaatg
    13561 accccacact attggtttgg ttgatagaga atcaaagcgg atttaccaat gaatcacgaa
    13621 atgctatggt tcttaaatat gatttgaaat tgattcagaa gtaattcgcg gaatcgtgca
    13681 cctttttcga tctagttata atgaaaaaaa gtacagctgg ttggatccag cctattcttg
    13741 aaataaacaa ctcgcacgca ctccctttcc aaaaaagatc aatacaccaa ggactacact
    13801 tagatttatt ggatttgttg ctaaaatatc ggtattaaac ccgaaactcc cggcaaatga
    13861 ccagcgaacc aaggaaacga aagaatcggt tatatttttc atattatctc ctcttttaga
    13921 tagactaaaa aaaaatacgg aatttgcata tttataggat taaacaaagg gattcgcaaa
    13981 taaaagcgct aatgctacaa ccagtccata aattgttaaa gcttccataa aagccagact
    14041 aagcaataaa gtacctcgta tttttccctc cgcctcgggt tgtctcgcga taccttctac
    14101 agcttgaccc gcagcagtac cttgacctac tccaggtcca atagaagcaa gtccgacggc
    14161 caacccagcg gcaataacag aagcggcaga aatcagtgga ttcatgataa gttcctcgca
    14221 ctaaaataaa gaaatagtta atgatacaat cgtccaatga aaatatgaat tatgacttaa
    14281 ttattcgatc gctaagattc atccagtcga aataactaag aactcggaat tgaagtaata
    14341 ataatattag tattaaacca taaaagctac ttcgatatct cttttttagt tccgatccac
    14401 aggatttttg tgaatccata cgacttttgt tcttccattt cttctttcca aactcttttt
    14461 ttattcttcg ttcgttagtt ttctttattt catcgcttta ttcattcaca ttcaattcac
    14521 aggcaaagac gaaaccgaag aatttctatt ggaatctcta tctaagttca caatagtagg
    14581 gcggattaga tatatcttta gttgatatat aactatcaat atctaatatc atatatacat
    14641 gtctttcttc cataacgtaa accaactatt catatcttca tatcttagat tcaagctatt
    14701 cgtatcttaa agtcaatcgt attctagaat cattcttgga accatacaca agagttggct
    14761 tagagtcatt agatcccata taccaaatta tgttcccctc tcccaatcaa cccatttttt
    14821 atgaatctcg tttggcaaat cattgcatag aaataaacat aagtatttta ttccggtaag
    14881 gtcattcact ttaattattt aattatttat taatattttc ttttggtcaa tcgttgaatt
    14941 gaataaaatc aactgaaatg ggaatcattc tagaaagcat ctttcttttt cttttttttt
    15001 ttaatcacac accgtgtaaa ttgtgatact atgatactat aagaattttt atattaagaa
    15061 ttttgattca aataatgact ccttatattt gaattgaatg ataatattca ttggcaggag
    15121 tatgatataa taaagccaaa catgaatttt aggaaaaaga tctttttgat ctctttcctt
    15181 ttttacaatt ccccaatatc tgaatttttt ttctatgact cttggtcgta tatcccgtat
    15241 ttgtctattt ctatttgtat attgatgttt cctacgtgga ttatctttag ttacgcatac
    15301 actgcgttat tctaagctaa aaaaaaaaag agactatttc gaaaactagt caatgatggc
    15361 cctccataga ttcgcctata taagccgccg ctaaagttgc aaaaataaga gcttgaatac
    15421 cgcttgtaaa taatccaagg aacatcacag gtataggaac cactaaaggt actaaagaaa
    15481 caagaacaac aactactaat tcatcagcta atatattccc gaaaagtcga aagctaagtg
    15541 ataaaggttt tgtgaaatct tctaaaatgt taatgggtaa aagaattgga gtcggttgaa
    15601 tgtatttact gaaataacct aatccctttt tagaaagacc tgcatagaaa tatgctactg
    15661 acgtgagcaa ggctaaagca acggtagtat tgatatcatt cgtaggtgca gctaactccc
    15721 catggggtaa ctgtattatt ttccaaggta aaagagcacc ggaccaattc gaaacaaaaa
    15781 taaatagaaa catagttcca ataaagggaa cccatggacc atattcttct ccaatctgag
    15841 ttttgctcac gtctcgaata aattcaagga catattcgaa gaaattttga ccggcagtcg
    15901 gaatagtttg tggattccga acagctataa gggctgaacc taataagata gcaattacaa
    15961 cccaagaagt aataagtact tgggcatgga cttgtaaacc tcctatttgc caatagaaat
    16021 gttggcctac ttccacaccg gatatatcgt ataacccttt tagtgtgtta ctggaacatg
    16081 atataacatt catattgccc tctaacagaa atagaacttt aaaaagaatt attttgattc
    16141 aaccctctcc ctttcgactt gtatacttta attagaatta tccgttttga atactcgcta
    16201 atcacacaat atccacagtt ttttttttaa tttcttttct tttatgcgat tcaagaagag
    16261 taaccgattc caaaaatcca tgtagttacc aaaaaaattt atttatctta ttattaatca
    16321 aggatttcgt atatagctag aacgaccctc acaaattgca aatacaaatt tattaagaat
    16381 taatcggatt gaagctatag ccgtttgctg gaatcgaaat atctgcgaga tcggggtcac
    16441 aatttgtatc gattaaacaa attgttggaa ttacaaaagc gatacattct cgaagagccg
    16501 tatattcttc ttgctgatca acgatgatta caatatccgg tacccccgtc atatattgaa
    16561 tcccgcccgg atacgtttgc aagcgtgata attgtctctt caggatagct acatctcttt
    16621 ttggaagacg gttgagtctc cccgtctttt gttccgctct caaatccctg aacttatgaa
    16681 gtctcgtttc tgtagtggac cgattcgtta acataccacc gagccttttt ttttattaat
    16741 ataatataat gacaccgggt tcttattgca gctcgtgcta ctaaatccgc tgctttataa
    16801 caagcttctg ataaaaaacg agcagttctt gtcagatttg taatatgaat acctttatgt
    16861 tttgctgaga tataaggtga cattctagga ttccatttcc tagtaccatg accaaaagga
    16921 attcctgctt ccatcagctc ttcaaaatgg atattccact atcttcttgc catttctccc
    16981 catacttcct ctttttttta tcaaaaaaag atttgataaa aaaaagagac gaggtgccct
    17041 gaaataaata attgttccaa tggaaccttc tcttctacca gagattggcc attgatacac
    17101 aatccaggcc attcattact ttcgattcgt tattatcttt cttttcttac tattaagaaa
    17161 tcaaaggatc aaaaatagtt aagagaatcc gctccttagg actcattaaa tcctctaaat
    17221 gattgttcta atgtatcatg taaagtcttt gaaatgcaaa agtctaataa ttctctgtgg
    17281 tgtaagaaaa tatctatcat cccccccccg aataaattct tttttttgtt ttcaaaagaa
    17341 tattgttatg ctgccgtgaa cagtgcacta atgctttgaa tccggtacca acgggtatca
    17401 tcccccctag aacaacgttc tctttcaggc ctttcaacca gtcgatacga ccccggagag
    17461 ctgcttttgc taaaacccga gcggtttctt gaaaacttgc ttcagatata aaactttgag
    17521 tattcagaga tgctctcgtt attcccaata atatagctcg ataacagatc gcttcttcca
    17581 aagcacgccc cgttcgctcc gctcgtaaca atccaataag ttcgccgggt aaaaaaatat
    17641 tagacattcc atcttctgaa accaacactt ttgatgttat ttgacgtaca ataatttcga
    17701 tatgtctatt atggatttgg accccctggg atcgataaac cttttggatc ttattaacca
    17761 aagagatacg actttgcact atagttagct cagcaccaat taagaatccc caaggaatcc
    17821 caagaattct tgttatacgc gcgttccaac cctcaactct tttttctagg ttcatcgata
    17881 ttgaatcaat cgaacgcact tctaacactt gttctacttt tggaagaccc tgcgttatat
    17941 caccagatct tgatttttca tatataaatg taattaatgt atctccttca taaaggattt
    18001 ctccataatg cccatgaaca gttgctcctg gagtagccaa ataaggctta gctgatctta
    18061 ttactacaga gccagcttga acaattaaaa cttgacctga tttgaggtgt ggtccatttg
    18121 tggctataca tatattttca caaataaact gcccaagact cattattgtg gacatttcct
    18181 cacaataatt atgatggata aaataccaat tcaaattaaa tggattcaaa acaatcttac
    18241 tgtctggatc aggattataa attctctcgt tttcatccat taaataaaat ttacgtactt
    18301 gaaaagtctg ttttaaatta tcaagtttca aatagttagt taccgaaatc ggattataag
    18361 gtattaaata gtaaaatgaa taaaaattcg caatttgaag gactgttcct aagggtccca
    18421 acgaattcct aattggaatt agaggatctt tttgaatgtg aattgattgc tttatcacat
    18481 tatgatattt gatatcgttg aatggaccca ttcgaaaaca attagatgat gacaaaatta
    18541 tcaaagattg gcattcctta tttctattca acaaggtatg aatagttcct tgattttgtc
    18601 taagtgattg ttgaaccctt gccttgaaat aaatggagta aaaaggattt ctattggtgc
    18661 gatctggacc attatcagag atcaatcctg gacttgacgg agcattcctt tttctgatat
    18721 acaaaatatg ggattgcact aagtcgattc ttaggaaatc tcgagtcata ccatttgtac
    18781 ttacttcaac aaaggaagca cagacctctt cgacggaaga actttttttg tcttggtccc
    18841 aattcaagac taaacaagtt cgaactaatt gaatacttgt gtcagaaata ccccgaaagg
    18901 gtttgcccct tccataaagg atataattga caactcgaag gtgcatatta tccttttccc
    18961 gcagcagatc ctgggggaag agtgttgcta aattgatacc gttcgctatt tcatatgtga
    19021 ctacgggtcg aaccaaaaca aaatgctttt tcttggtagg tgtgatccgt tggacataga
    19081 tccatttttt caattttttt gattcccggg tggattcctt aagttctttt tttcccgttt
    19141 ccggcggtat caagatgcca ctgtgtcggg atatcttatc cgtttcccca ggaaaatgga
    19201 tatccccaga aaaaatttgg agttcaatct tttttttttt tttctccact cggaccaatc
    19261 cgcccacttg gcttcttcta tttaaagcga ttcgggtatc tactccaatg atactattat
    19321 tccgtaccat tacgtaagaa gattcgggta aaatatgcac ttcctcggga atgaaaaaaa
    19381 agcgatcaat tttcatttga aattttggct taattttttt gactcctcga tactcaatca
    19441 agccctcttt tttgacgatt gaatgcgccc ctacagtccc atatttagta attcctgaat
    19501 tctttcttct gtatcgagga tcatcaaaat aagcaagaat actattttta cggaaaatgc
    19561 cctttatggg tatttcaatc gagatacctg aatggggcat tagttctttc tcttgttctt
    19621 gaatggattg gaacggaatg caaaattgat ttcttcgcct ttttgccaat aaatcagaat
    19681 tcttgtggag aattgcagga tgtatgagat tacaatgacc aatacctatg attcgattaa
    19741 atcccgaata atcaaaaata tcatcttctt ttttatcaga aaaatctgac ctaactaatt
    19801 ggtgtctcac ttgatcatta ttcactgaga ggctagaaat atatcttcgt tcgacagaat
    19861 gagaatggac gttcagttga tcttgatcct tgtggagtga aaaagaaact acaccggatc
    19921 tgcacgaacc tcctgataat atccataaat gacttgtttt tggtaagagc cggacattac
    19981 tatattgaaa ttcgggtgca tggtacacgt cggtactcca gtgcatttct ccctctgagt
    20041 cagaataaat atgttttcga accctctcct taaaattcaa agtgtatgtt cccgcccgaa
    20101 tctcagcaat cacttgttct gattctacat attgatcatt ttgaactaaa agaaagcttt
    20161 ttggtggaat agtcacctta tgcataatat cttcactctc aataattaca tacaaatcaa
    20221 tatcacatag aaaagcagga tgcccgtgcc gtgtacgtgt gggatggact aaatcctcat
    20281 tgaattttat ttttccatta gagggggctc gcacatgttc tgcgatgccc cctgtaaata
    20341 ctccgccggt atgaaaagtt cttaatgtta gttgagtccc cggttccccg atggattgac
    20401 ccgaaataat acctacagct tctcccaatt caaccaggtc accatgagtg ggactccgac
    20461 cataacataa tcgacagatc caagaggtac tcctacaagt aaagggggtt cgaatcgata
    20521 ttgcttgtgt tcgaaaggtt atgaatcgat tgacgagtcc aatcccaata tcttgatttc
    20581 gaatggcaat gcatcggggg cctatatata tatcgtctgc taatacacga ccaattaatg
    20641 tttggctaaa aactctttcc gacatcatcc ggttttgagg acttacagaa attcctcgga
    20701 tggtgccaca atctgttcta cgtacaacaa tgtgttgaac tacttcaaca agtcggcgcg
    20761 taagatatcc agcatctgat gttcgtacag cggtatccac aactcctttg cgggctccat
    20821 agcaagagat tatatattct gttaaagaca gtccttcgcg taaattgctt tgaatgggta
    20881 aatcaatcat ttgcccttgg ggatcagaca ttaatcctct catacccact aattggtgga
    20941 cttgagatgc atttcctcta gctcccgaaa aagacattat atggactgga ttaaagggat
    21001 ctgtcatcct aaaattagga ttcagttctt gtcgcaaata ttcacttgta gcataccata
    21061 tctcaatgga ttggcgcagt ttttctaccg cgtgtacatt cccataatga tggtgttttt
    21121 ccaaaatcaa actttgttgt tcagcatctt ggactagcca tcctttagaa ggtaccgtta
    21181 aaagatcatc aattcctaat gaaatggatg tagcagtggc ttgctggaaa cccagagtct
    21241 ttacttgatc caggatgtgt gatgtatatg ccattccgaa gtgatctatt aacctgctaa
    21301 taagtcgttt aatggcagtt ccatctatca ttttattgtg aaagaccaga cccgcccgtt
    21361 ccgccatagg tacctccata ttccgttgag taggattcga caatggattt gagtcaatga
    21421 ttgaaaactt ccttttctcg atcttgattc gcgtagaaag gtcaagaact acggtcctag
    21481 ttgaatcgga aaggcccgaa ttcacatcgg tgttatagaa ttacttagct tagacaccat
    21541 atgattaggt accatatgag caggcccggc aaaaaccttg tatcgcttct tcgatttctc
    21601 gataaagaga aatatgaccg acggtggttc gaatgtatat acaaagaatt tcttttttta
    21661 cacttcttac tattagataa tgtccataaa tctcatgata ggtacccaaa gattcatagt
    21721 gaacttcgat gggagcttcc cttgaagcaa taacgcgttg atctagtcgc caccggagcc
    21781 acagaggact atctaaattg attcttttct gccgaaaagc tccaattgca tcataggaat
    21841 tacaaaaaaa ggggtctttc gtataattat agctatagct attatcgcca cttctttgat
    21901 tttgatagtt tcttcgatta catggattat acctatttgc caaaatacct cgaagattcc
    21961 tgctcgttaa tacatagagt ccaataagca tatcttgagt cggtacagaa atgggatccc
    22021 caatagcagg agacaagaga ttcatatgag aaaacataag taaacgagcc tccgcttgag
    22081 cctctaaaga taaaggtaca tgaacagcca tttgatcccc atcaaagtct gcattgaatc
    22141 ccttacagac taatggatgt aaacaaatag cacgtccttc cactaaaacg ggctggaatg
    22201 cctgtatgcc taatctatgc aaagtaggcg ctcgattcag caatacagga tgtccccgca
    22261 taacttcctg aagtatttcc catataatcg gccctttgtc ccgaatttga ctcttagcaa
    22321 ctcctatgtt tgaagcaaga tgttgtctaa ttagactaca aattacaaat gcctggaaaa
    22381 gctctattgc gatttcgcgg ggcaacccgc atcgatgtaa tgaaagtgag gggcctacga
    22441 caatcacaga acgccccgaa taatcgaccc gtttgccaag cagagtctca cgaaatcttc
    22501 cctctttgcc ttcaattaca tctgaaaatg acttatacac cttattatga ccatcccgca
    22561 ttggttgtcc acggattcca ttatcaagaa gtgtatctac ggcttcttgt accaatttct
    22621 cctgacacat tactaattcc cctggcgtag atctacttgt tgttaataga tcggtaagag
    22681 tattgttccg atagataact cttctataga gttcattaat atctgaactc attagtttac
    22741 ctccctctat ctgaatgatc ggtctcaact cgggaggaag aactggtaat agacataaaa
    22801 ccatccactc tgggtctata tttgttcgaa taaaatgctt agctaattct atgcgtctaa
    22861 ccaaaaaatc ccttcttctt ccaatttttc gatcttccca ttcattacct gtgggtcctt
    22921 cttcccctaa ttctttccat tcgacccacg aataatctat aataattcgc aaatctagat
    22981 cggctaattg ttcccggata gcaactgctc cagtagaaat ttctcggttg cgaaatatat
    23041 cgaaaccttg ggtagtaaaa aaaagtggga tgctgtattt ccaggattgg atttcatatt
    23101 cgaataaacc tcgtaatcgt aaaaaagtgg gttttttagc tataggccta gcaaaagaaa
    23161 aattgggata ggatcctata ggatctcccc cccttcaaaa tcggacatga gcgtttcccc
    23221 tcatccggct caagtagtta caccaaatta aggctaaaga aaggggttcc cactttcaaa
    23281 ttctagaaaa caccctaaac aactactcct tactcaagtt cctagtgaag actaagcaac
    23341 atttcctcga ttcattttaa atgcaatgtt ccatttttga gtagtctact tcccccgaat
    23401 catgaatctc ctattcaaat taaaagaaag aagtaccttg aaattcataa gggatttcct
    23461 tgtctatgta tcgttccatg cgatctttta ggtcctgctt cacctcgacg gttatgccac
    23521 gatgtcctta aagcccatat gcgatgtata gactcccgta accatgacct atttgcttat
    23581 ttgaagataa tttcatttct ttctaaagaa gaagtctttt tttttttcac gaggtacaac
    23641 tatcaatttt tatttctttt ttactgaatc gaccatagac ccatccccct tttgatttgg
    23701 gagtattgaa tacacccctt attctgagct tcatgttact cctacatgtc agattctggg
    23761 catcccaatt cgattgactg ggatgacagt ttcatatttc taatctgtaa aatcaaaatt
    23821 tcgatcaaat cacacatcgc aatatactag accttctaat tctttaagag gtttatctaa
    23881 aagattcgcg atataactag gaagacgttt caaataccac acgtgggtta ctgggcatcc
    23941 cagttttatg tatcccattt gatatcttcg tatccgagaa tcaacaaatt caactccgca
    24001 ttgttcacaa aattgcgggt cttgcttttc atctccgatt actcgataat ttccacaagc
    24061 acaaattcca cttttaatag gtccaaaaat tctttcacaa aataatccat ctttttccgg
    24121 tttattcgtt ttgtaatgaa aagtataggg ttttgtcact tctccaacta tgtctccatt
    24181 aggtaggatt ttattggtcc aagcgcttat ttgttgagga gagactgatc caattcggag
    24241 ttgttgatgt ttataccgat caatcataga agcaaatttg tgattcattc cgattaagct
    24301 tccttcttat taatctggaa gtttttctca gatacaagga aatgattcag ttccaaagcc
    24361 aaagatcgta gttctcgaac gagcaatcga aaagattctg gagcatcttc gggtttaggt
    24421 attgttcctc caatgatcgt agtaccaagt acttcttggc gagctctaat atgatcggat
    24481 ttataagtaa gcatctcttg taaaatatga gcaacaccaa agccctcaag agcccaaacc
    24541 tccatttctc cgacccgttg ccccccttgc ttggaccttc ctctgagggg ttgttgggtt
    24601 acaagtgcat aatgcccact ggaacgtccg tgtattttat catcaacttg atgaattaat
    24661 ttcaagatat aaggctttcc tattataaca ggttgttcaa aaggatctcc cgttcgtcca
    24721 tcaaatattc tgctttttcc cggatactcg ggttcaaaga cccatggatt cgctgtttgt
    24781 ttactggctt catataattc agaaaacacg agttttctcg aagcctcttg ttcatatctc
    24841 tcatcaaaag gtgctattct ataatgtcta tttagcagac cccccgctaa cccgagcgag
    24901 cattcaaata tctgtcctac attcattcgt gaaggtactc ctaatgggtt gaagaccata
    24961 tcaacaggcc ttccatcttg caagtaaggc atatcctgtc taggcaaaat tttggaaatg
    25021 atccctttat ttccatgtct tccagctact ttatcaccca ctttaatttc acgtttctgt
    25081 gaaatatata cacgaatcgt ttctggatta taactggaac cccccttttt ttggatccat
    25141 ctcacatcaa taactcgacc ccgaccgcct ataggtagtt ttagacaagt ttcctttgaa
    25201 gtggatacct gaatgccaag tatggcccgt aataatctat cttccggagc atacgatgat
    25261 tctttcgccg tctgaggcgt taatttacct actaaaatat cgcccgtctc cacccaagat
    25321 cccagcataa caattccatt tttgtctaaa ttgcggagta aacggacttc tagatgtggt
    25381 atttcattag tgatcctttc gggaccttgg cttgttacat gagtctgaat ttcatatttc
    25441 cgtatgtgaa aagaagtata aatatctcta tatatcagac gttcgctaat aagtaccgca
    25501 tcctcaaaat tgtaaccttc ccatggcata taagctacta atacgttttt ccccaaagcg
    25561 agttcgccac caaccgtagc ggcaccatcc gctaaaactt gtcccttttt aatgcatcta
    25621 tcccgcccaa cctggggctg gggtttttga tgcatacaag tatttttgtt ggaacgttga
    25681 tacataacta atggaatacc tattgtatct ccattgcccg ataaaacgat cttgtcaata
    25741 tccgtataaa ggacttttcc ctcgtgttcg gctatagcgg taacccctga atctagggcc
    25801 acttggcgtt ccaacccagt tccaacaatg cacttctcgg accgagagag cggaactgct
    25861 tggcgttgca tattcgaact cattaaagcc cgattcgcat cattatgctc gataaaagga
    25921 atgagggaag ctccaataga aaaatattgg aagggataaa tacttcgaag atgaacccgt
    25981 tcccacgaaa tagtcaggaa ttcttgacga tatcgagtcg gaacaacctg ttcttcctga
    26041 ataccctgac tcagcgccaa agaatttcct gccgctacca tatagtattc atctatactt
    26101 ggtgataaat aaagcattcg tatctttttc gatttctcaa agatttcata aaatgggctt
    26161 tctagagacc cccaataacc aattctcgca tgaattgcta aggatccaat aagtccaaca
    26221 ttgattcctt cagacgtgtc aattgggcaa atgcgcccat agtgactagg atgtatatct
    26281 cgtatccgaa aactagcagt tcgtcctgtc aatcctccag ggcccaaata actcaatttt
    26341 ctcccatgaa ctatttgtgt caatggatta gttcgatcca aaacttgaga taatgggtgt
    26401 aatccgaaaa aagaatcata agtggttgtt aatggagttg aagttaccaa attttgagga
    26461 gtcggcatca atttatgcct aattgctccg cctatagttc ctctaaccgc attttctaac
    26521 cgaaccaggg ccaatccgaa ttgatcttgt aagagatccg ctacagaccg aatacgttta
    26581 tttttcaaat gattcatatc gtcaagtgta cccattccaa atttaagtcc aatcaaatga
    26641 tccgcagctg ccaatacatc tcgtggtaac aaaaatatat tgttttgggg tatattaaga
    26701 ttcagcctct ggttcatatt tcgtcgacca atccttccta attcgcatct ttggtgaaaa
    26761 aatttctttt gtaattcctt acataaggat tcagaaaata ccggatctcc gcctacacaa
    26821 gcaaattgtt gataaaactc caaaatggca ttttcttttg acccaatttt ttttttctct
    26881 ttatcagtca ggaaagacaa gaaaatttca gggtagcaaa tattctctag aatttctctt
    26941 agattcgaac ccatagctga tgatagaact agaatagata ttttctgttt cctactcaca
    27001 cgagcccata tccttgcttt tctatcaatc tctaattcta atcttcctcc ccaatctgat
    27061 attatggtgc ccgcatagac caaaattccg ttatggtcca attctgaccg gtaatagata
    27121 cctgggcttt gcaatatttg attgatcaca attctgtata ttccatttac tataaaagtt
    27181 cccaaggaat tcattagagg aatgtttcca ataaaaattg tttgttcttg catatcccct
    27241 ctgcttttcc aaattaatcc tgcggataca tataattcag aagaatatgt gagtgattca
    27301 tatacagcat ctctttcttt tatcaaaggt tctaccaatt gatatgtttc cacaaataat
    27361 tgaaattcaa tttcttgatc tgtatcttca atttttggaa acttataaag ttcttctgtt
    27421 aagccccgat caatgaacct acaaaatcct tcaaattgta tctgattcaa cccgggtatt
    27481 gtagacattc ccgcatttcc gtcaccgagc attttgaatt tcccatttat caaaaaatcc
    27541 cattcttttc tcattctgca ttgaatcata tgaatcgatc tagcaatgat ggaatttcga
    27601 ttctgtttac tgaatcacat gaaattttac ccaactccat atatatggaa tgtatgaaat
    27661 acgtatgaac ggaggaaaaa agatgatttt agacttaatt acttaatttt agacttagtt
    27721 aaattggaat ttctaagaga cagatccaaa cggaaaggga ttgataaatt ccacttagaa
    27781 ttatggagtt tttttatttt gtctagaata gaaaattcac tttataccat tattatgata
    27841 ttacatattc caatccgatt ggatatcaga aaaataaatg gattcgggat ttgatccatt
    27901 cacggagata aagacataat aatcagaaac aatataacaa tagaaagttc attttttgag
    27961 tacttaactc tttcgtgaat tccattgttc caaaaatgat ttgcggagaa ctcctttttc
    28021 tttttttcgt agaattttta tttttagaat acgattgaag tgcataagaa ggcttgtatt
    28081 tattaaaccc gcgctgctat agctatctat ccatacatcg ctctccttta ttgcatactt
    28141 ctactcggga cagcacatgt cgtactctat caaaatttct attttctctt caatctaatc
    28201 aatcaaaatt gcagtacgac aagtgtgcgc caattcccta taaacaggca tcatacacaa
    28261 ataatatacc ccataagcta actgtggaac acaacttatg tttggggttt acatatacta
    28321 ataattgaca ttataattga aattgagttg agaaggtttt tttcaataaa aaatcaagac
    28381 tgattagtta tatatcaatt ttgattttct tatatcattt atcattacgg aaagacaatt
    28441 tgagatgtaa atccaagagt gggtcatgaa tttacagtca tatagttaat ggttccaatt
    28501 tgttctgaat tttggctttt gtaactgaaa aaaattccca tttggttttt taatagaaaa
    28561 gagaggtatt tagatattgg gtgttttgag atactataaa attaattgaa gggaaggagc
    28621 cggccccccc caaaaaaaca aataacaaat aaaggggaat attttcatcg attttgtatc
    28681 gttttggcgg catggccgag cggtaaggtg ggggactgca aatccttttt ccccagttca
    28741 aatctgggtg tcgcctgatt aacaaaagac aagactcgaa atcccttatt ctttattctc
    28801 ctttgctgtt ataactcgcc gaatttttcc cagcaaaaca cgcgtagtct tgagactttc
    28861 ttgattggaa acagctgggg gttcccttct ttaaattaaa gtgccgtaac tcgttgtatt
    28921 taggattcaa ggaaagattg tagtagtgga agggctatca tatcaaataa agagttaccg
    28981 attttttcca ttactaatgt cgtgtctact ggccgggtct tgaattagat tggatggata
    29041 attggctttt ttcttttact taatgataat gaaggacaag aaaaataaag aataggtatc
    29101 agtattccta catatatata ttagtagcat tccctttgat acttcaaaag aaaagcgtaa
    29161 ctgcagttta atttttcata tttattggac tttcatcaag ggtgttgggt cagaatcccc
    29221 ttttgactct gcaccagtga ttccactatt attaataaac actaatggaa taattccttc
    29281 atattcagag agatagggga cataattcac atggatatag taagtctcgc ttgggctgcg
    29341 ttaatggtag tctttacatt ttccctttca ctcgtaatat ggggaaggag tggactctag
    29401 agatactacg aattgagttg gggaatcaaa ttgtatcact tttttataga tcgttttgca
    29461 aagcataaat aatctttatt aattatttaa tatattgaat tcattaattt aattcaattt
    29521 cgaattaaaa aattgaatta ataaaaatat cttcattccg aaattgtatt ggcttttatt
    29581 tctgctgtgc tttattgacg cgtttgctat catggctgaa ggattcaaaa tcgatagaat
    29641 aacccttttc gaatttcgaa atccgaagaa gttaccatag aactccttgg attatctgta
    29701 aaccgcgcaa tcaattactt ctttgaaatg ctaaaaaaaa gattactttt taattttcta
    29761 taaattagaa aataataaga gttgcctcgc gattatttca gattgattgg aatcaacaaa
    29821 aataaaatag ataaaggaaa caaatagatg aagcaaagaa atagaattga gatactatgt
    29881 acattccata tatttaattg atattaacat ttatgaagat ccatatacat attgtagatt
    29941 gatctcgatt cagtttgtat ctttctagat tacaataata aaaatggata gtatggtcga
    30001 acgattcatt tttgaatcgt tcgaccatac tattactatc ggagcttaga ggctactgcg
    30061 gattctagtc cgttcattgc attttggaaa ttgaattctt tttttgagtt cttaaatcat
    30121 tgataagaac taagaaatca agtgtaattc aaattaatca ctttaattac tttgactgac
    30181 cgtttttaca tatattataa gtaaaaaagc agtaggaact agaatgaaca gtgcagtagc
    30241 aataaatgcg agaatattta cttccataat ctcatcgttt cgtttttttt tttttacttc
    30301 gcaataactc gggatttaat ccctttaatc ccatagagat gataaatctt tcgtttgtca
    30361 attcaatggg atcgattaga tttcaatgat attgaatcgg atcaatatca tgaataacaa
    30421 tatctgagct atcaagtcga ttcatcgtcg agaattgaat agtataacat aggcggatct
    30481 tttatccaca taccaataca aacttagatt cctgattcac tcaaaagaat tcctttcctt
    30541 tctattttaa gactttattt tgatttatca ttcttttaca ttctgtcttt tcgataacct
    30601 accgcctttc ttgtacaatc tgctttccac ttccattgtt tccaaacggt ttacaaataa
    30661 acccaaacaa acagaaaata gaaaaaagca aggagttaag ttcgaaactc ctttttttta
    30721 atgatctcct tttcttggaa aacaaagaaa aagaaggata cctcggggaa tgaaactata
    30781 ccatttgtac ccagtttaac agaaaatgga gagagataat tatgtatttt ttattggatt
    30841 tggatccgtc gggactgacg gggctcgaac ccgcagcttc cgccttgaca gggcggtgct
    30901 ctgaccaatt gaactacaat cccggataaa taaaataaat aaaacgtaca gcatccgtat
    30961 tcttatgatt tgattcaaac catttcgatt tcgattaata gtgccctgtt gtaacagaga
    31021 cgtgagtgat atccacatga atatacactt tagtgaaaga agaaagcagc acggattatt
    31081 gattattagt aatcccttcg ttattgccaa atcgattgag aatccatttt tcattgaaaa
    31141 aagcgtcttt ttgtctttgc tttcttcttt tcattagact ttctacttaa taatcctgat
    31201 agaaatctag atcactagca agatcagaat cagaatttat gagacaaaat aaatggaaca
    31261 aataaaaaaa tagtggtggg gatatatcag aaaattggac ttttttgatt ctttcatatc
    31321 ttacatttct ggaaaactaa aggggttata tcatttcatg gtgaatcagc gaattattaa
    31381 ttattgggcc gagctggatt tgaaccagcg tagacatatt gccaacgaat ttacagtccg
    31441 tccccattaa ccgctcgggc atcgacccag aaagagtcta ttcgagtctt attgataatc
    31501 catgatcaac ttcctttcgt agtaacctac ccccagggga agtcgaatcc ccgctgcctc
    31561 cttgaaagag agatgtcctg aaccactaga cgatgggggc ataattgccc gaccgccatc
    31621 atactatgct catagtatga gcagtttttt gaaattgtca atataatgga atggtatgac
    31681 tagatccgaa ggatctttac gtcttttctg atcccatacc atagcatttt ttgattcgtt
    31741 ttcgtcattt atattcatga atcactcatt cgaatcttta ttctgaagat tctagaaaat
    31801 taatataaaa aaaagaaggt taaacttcat ttcttccact ttcactttca ttcattgatt
    31861 aacttcttgt taagatcaga gaggcgtatc tccatatcac actaagccag gaaattaaca
    31921 gatgagaaat cgaaatctga aaatctgggg gatcaacaag ttatcaaaat ttgttttttc
    31981 tctaaaaatt gggttcagag cacaaccaaa atcccttcag cacatgcttc aataaaatat
    32041 cttggatcta cgtcgaattg gtaggtacat gtatccatca aatgaatttt gtttcgttct
    32101 gatgggggtc aggtcacttc atcattcggg ttggtcttga aacaattaat tttgttgata
    32161 tttatcaaat ccaatatcaa taaacaaaaa ttaccttata cctatactcc ttaagtaaat
    32221 ccaaatactc cttaaataaa tcaaaattat cgttcccgaa ggggacacta actagtatga
    32281 gtctactgtg tatacttata atagaactta taatatatat atacatagat agatccatct
    32341 tatgcgccta ctgactcatt cagtaattga ataaaatggc ccttttaact cagtggtaga
    32401 gtaacgccat ggtaaggcgt aagtcatcgg ttcaaatccg ataaggggct ttttggccgt
    32461 tttgataaaa aacctcaagc ggtaatatta atatttaaac gaagaataaa gatattactt
    32521 ttttttttgt aataaaaaaa gagtaaccaa ctgtataata atgtaattct aaactatata
    32581 atttaacgat aaaaagttac ccttataatg agttctagta tactaattag actagtcatt
    32641 ctagttcgaa aagaaagttt cacatttgtt tattataatg agtaatgata atgctaagtc
    32701 gtttcttcaa tcgcccaata tttttctttt ccattattcc agtcaaatcc attgtaaaga
    32761 ttagaaatca acaaaagaaa aagtaagtgg acctaaccca ttgaatcatg gctatatcca
    32821 ctatgctgat attaaaattt aaaattcgat agatatgaaa ttggaaccgt agatcttttt
    32881 ttttatttca tatttctttt gactctgcaa gaatctgtcg atatttccga ttcaatcttc
    32941 ttgttcctag acgttccata ggaaaaactt gatattccgt tcctctacag aaaaaggatt
    33001 attccaagtt acaacacaag agagatttac aatctatttt gattcccgaa cacacgaaga
    33061 tccattggga tttctatcta atattctgat ttctatctat ataaatctta tatagataga
    33121 aatcagatca tggcttcatg tatcaaatat tttaatatca atgcatacga tctttttgtt
    33181 ccgacaatgt gaggaaagtg gatgtgagaa agaaactttc atttacagtc tcttattatt
    33241 tcatttaata ttgtattgaa ttattgaatt aaaaattctc tttttgtctc tgacatatat
    33301 ctgacataga aaagtaaata aaaagatatt caaagtctat ttcttgcttc gacctgcgaa
    33361 aaagctactc tggagttttc tattaatctg aaagaaaagg gaatataata aagaagacaa
    33421 taaaaaaaag aaaatgaaaa aggaaagcaa taaaaaagaa aatatatact actgtagtag
    33481 tttaatacac atagaaagca gaagagtaca taaaaatatt gatttttctc aatctcacgg
    33541 acaagagcca agaataagat tagttggtag aacgagattg tgagtctggg gatcaaccag
    33601 taatgagaga agggatcact tcttccttga attgaagagt tctttcaaaa aatgaatcta
    33661 tctgattgat aagttataag acaattcatg gttcaggttg agacgattat taagaatagg
    33721 aaggaataca cgaattgagt tcatggattt agctaagtca gggtcagact atggaccact
    33781 aaagggtttt atcttcgaaa ccaattcgca ggggcagtgt acgagaaatc aaattctatc
    33841 gaaatgatcg aatcctcgaa cgccccgaaa gtgccataac ataaggtgtt cggaaatggt
    33901 tgaagtagtt gaataggagg accgttatga ctatagccct tggtaaattt accaaagatg
    33961 aaaatgattt atttgatatt atggatgact ggttacggag agaccgtttc gtttttgtag
    34021 gttggtccgg tctattgctc tttccttgtg cctatttcgc tttagggggt tggttcacag
    34081 gcacaacctt tgtaacttca tggtataccc atggattggc cagttcctat ttggaaggat
    34141 gcaacttctt aaccgccgca gtctccactc ctgctaatag tttagcacat tctttgttgt
    34201 tactatgggg tcctgaagca caaggagatt ttactcgttg gtgtcaatta ggcggtcttt
    34261 ggacttttgt tgctctccac ggcgctttcg gactaatagg tttcatgtta cgtcaatttg
    34321 aacttgctcg atctgttcaa ttgcgacctt ataatgcaat agcattctcc ggtccgattg
    34381 ctgtttttgt ttctgtattc ctgatttatc cactgggtca gtctggttgg ttctttgcgc
    34441 ctagttttgg tgtagctgct atatttcgat tcattctttt tttccaaggg tttcataatt
    34501 ggacattgaa tccatttcat atgatgggag ttgccggtgt attgggcgct gctctgctat
    34561 gcgctattca tggtgctacc gtagaaaata ctttatttga agatggtgat ggtgcaaata
    34621 cattccgtgc ttttaaccca actcaagccg aagaaactta ttcaatggtc accgctaacc
    34681 gcttttggtc ccaaatcttt ggggttgctt tttccaataa acgttggtta catttcttta
    34741 tgttatttgt accagtaact ggtttatgga tgagtgctct tggagtagtc ggtctggctc
    34801 tgaacttgcg tgcttatgac ttcgtttccc aggaaatccg tgcagcggaa gatcctgaat
    34861 ttgagacttt ctacacaaaa aatattcttt taaacgaggg tattcgtgcc tggatggcgg
    34921 ctcaagatca gcctcatgaa aaccttatat tccctgagga ggttctaccc cgtggaaacg
    34981 ctctttaatg gaactttagc tgtagctggt cgtgaccaag aaaccaccgg tttcgcttgg
    35041 tgggccggga atgcgcgact tatcaattta tccggaaaac tgctgggagc tcatgtagcc
    35101 catgccggat taatcgtatt ctgggcggga gcaatgaacc tatttgaagt ggcccatttc
    35161 gtaccagaaa agccaatgta tgaacaagga ttaattttac ttccccacct agctactcta
    35221 ggctgggggg taggtcctgg gggagaagtt atagacacct ttccatactt tgtatctggg
    35281 gtacttcact taatttcctc cgcggtattg ggctttggcg gtatttatca tgcacttctg
    35341 ggacctgaga ctcttgaaga atcttttcca tttttcggtt atgtatggaa agatagaaat
    35401 aaaatgacca caattttggg tattcactta attttgttag gtataggcgc ttttcttcta
    35461 gtattcaaag ctctttattt tgggggcgta tatgatacct gggctccggg ggggggagat
    35521 gtaagaaaaa ttaccaactt gacccttagc ccaaatatta tatttggtta tttactaaaa
    35581 tccttctttg gaggagaagg gtggattgtt agtgtggacg atatggaaga tataattgga
    35641 gggcatgtat ggttaggttc catttgtata tttggcggaa tctggcatat cttaaccaaa
    35701 ccttttgcat gggctcgccg tgcacttgta tggtctgggg aggcttactt gtcttatagt
    35761 ttaggtgctt tatctgtttt tggtttcatt gcttgctgct ttgtctggtt caataatacc
    35821 gcttatccta gtgagtttta tgggcccact ggaccagaag cttctcaagc tcaagcattt
    35881 acttttctag ttagagacca acgtcttggg gctaacgtcg gatccgctca aggacctact
    35941 ggtttaggta aatatctaat gcgctctcca actggagaag tcatttttgg aggagaaact
    36001 atgcgctttt gggatctgcg tgctccctgg ttagaacctc taaggggtcc caacggttta
    36061 gacttgagta ggttgaaaaa agacatacag ccttggcaag aacgacgttc ggcggaatat
    36121 atgactcatg cccctttagg ttctttaaat tctgtgggtg gtgtagctac tgagatcaat
    36181 gcagttaatt acgtctctcc gcgaagttgg ttagctacgt ctcattttgt tctaggattc
    36241 ttcctattcg taggtcattt atggcacgca ggaagggctc gtgcagctgc agccggattt
    36301 gaaaaaggaa ttgatcgcga ttttgaacct gttctttcca tgactcctct taactgagac
    36361 aggggatcaa atgcttatgc ttaaaatagg aatcgatttt atttcaccat acatattgag
    36421 ggaggtgggt catacttaaa aaggactcct ttttactttc ttttcaactc atttatatcg
    36481 aatcgatttt ctattttttc tggctcggct agcctaccta gccgagtcat tctcctttat
    36541 gagacgaaaa agtcaggcaa aaccaaaata aataaagaaa aaatagattc cccgagcaaa
    36601 aggagagaga gggattcgaa ccctcgatag ttctttgttc cgaactatac cggttttcaa
    36661 gaccggagct atcaaccact cggccatctc tccgaaagac aatttctatt ttacttttac
    36721 cgaatagaac atggccatat gagtggatac catcactatg tatagaaaga tatgaggtgt
    36781 gaatctctag gtcaatctat ctatccgtat tatctagaaa atagatggat gcatgatcca
    36841 gcactcccat ttttgaagtc aaaaaaaggt actctcgact ccatgtccga ataaaaaagt
    36901 gctaaaaagt tgtatatacg ttatatagaa ttaatggatt catgttagta aaatccctct
    36961 atgatgcatt ttattccaat tttttgactg atagagggat caaatggtat agttattttt
    37021 tggggtagct tggaggatta gaaacatgac tattgctttc caattggctg tttttgcatt
    37081 aattgttact tcatccatct tactgattag tgtacccgtt gtatttgctt ctcctgatgg
    37141 ttggtcgagt aacaaaaatg ttgtattttc tggtacatca ttatggattg gattagtctt
    37201 tctggtgggt atccttaatt ctctcatctc ttgaatctat tcgttccaga tccaacaata
    37261 acccggccct tccctataat tttttctttt tctttatttg cattttggag acttatagtc
    37321 aatttgaatc tgtctcacaa cccgaaaaag aaaaaattat agagagggtt ccaacttctg
    37381 gaacttgaat gaaaaaaaaa aaataataat aatatttata ttaatctaaa taatagaatt
    37441 ctaatagaat agaattcgaa tataaattcg aattttaaag aaatttgata tatattaaat
    37501 agaaataaat agaaatcaaa taagaaatat attctataat ttttaataga tttaatagaa
    37561 ataagatatt caaaaaaatt caataattaa aattaattaa ttaattgaaa ttcttatttc
    37621 aatatttaag aatattgaat ttgaatttgc tattcgcttt ttaagatggg ttttgaattg
    37681 ttttaattgg ttgggttgga tggtgaaatt tgatggaatc cccccgaaga gagtatctgg
    37741 cctaactctg gataaacatt atccgggcat tttaccaaaa aaaatgcgga tatagtcgaa
    37801 tggtaaaatt tctctttgcc aaggagaaga cgcgggttcg attcccgcta tccgcccagg
    37861 ataaagtaat ttatttaata agataaaaga atcattatag ttgaccgtga tagtatagtg
    37921 gttctatctt tccaacccaa tagaaaaaga aaagtgttaa ttaattacta gttaacaaaa
    37981 tcaaacctaa tttttttttg tcaaaaaaaa ttgaaaatgt tgcggagacg ggatttgaac
    38041 ccatgacctc aaggttatga gccttgcgag ctaccaaact gctctacccc gcgatgaaga
    38101 aaagaactgg gaactaatga acaaccaagg attgaatgtg cccctcttcc atatctgtac
    38161 aaatagaata gcctatttat acagaatggt aaaggggctc ctctatgatc tatgatcata
    38221 gagaaaaata gaaaaatgaa gggatatttt aatccttacc aacttgatct tgttgccccc
    38281 ggcaacaaac atgcgtgaac catttcacga agtatgtgtc cggaaagtcc aaagtctcga
    38341 tagttagctc tcggttttcc ggtcgaaaaa caacgtcgat gaaggcgcgt aggtgcacta
    38401 ttacgcggtg gggattgtaa ctttccatga attttccatt tttcactcaa cgacggagct
    38461 ttgtttattt ctttttttga ggatcgccga atcaaatgat atttttgttc taattgttgc
    38521 cttttcttct ccctatgaat caaacttttc tttgccataa cggttcagtt tctattatta
    38581 tcaatgatac aagtcggatc ctagatgtag aaatagggct gtagaaatat aagaaggcat
    38641 atccctttct ccatcgaaag aaattatatt attgcgcaga tacaagacaa aaagaaggaa
    38701 gaattaacca aatttacccg atgtagaggc aatcaagaaa gcggcataag tgaatatata
    38761 acctacagaa aagtgagcta atccaaccaa tcttgcttgc acaatagaaa gggccactgg
    38821 tttatctctc catcgaatca aatttgccaa aggtgtgcgt tcgtgagccc atgctaaagt
    38881 ttcaatcaat tcctgccaat acccgcgcca ggaaattaag aacataaatc cagtagccca
    38941 aacaagatgt ccaaataaga acatccacgc ccagactgat aaactattca taccaaacgg
    39001 gttataccca ttgataagtt gtgaagagtt taaccataga taatctctta accatcccat
    39061 caaataagtg gacgattcat taaactgtga aacgttaccc tgccataatg tgatgtgctt
    39121 ccaatgccaa taaaaagtaa cccatccaat ggtatttaac atccagaaaa ctgccaaata
    39181 aaatgcatcc caagccgaaa tatcacaagt accgcctcgt cccggaccgt cgcaaggaaa
    39241 actataaccg aaatcctttt tatctggcat taacttggaa ccgcgtgcat ctaaagcacc
    39301 ctttactaag atcaatgtag ttgtatgtaa acctagagca atagcatgat gaaccaagaa
    39361 gtctccagga cctattgtta agaatagtga attactattc tcattaatag cagttaacca
    39421 gccaggcaac catatgcttc gacccgcatt gaatgctggg ccattcgttg aagataaaag
    39481 tacgtcgaat ccatatgaag ttttaccatg ggcagattgt atccattggg caaatatcgg
    39541 ttcgatcaag atttgtttct ccggagtacc aaaagcaagc atgacatcat tatgaacata
    39601 aagtcccaaa gtatggaacc ccagaaacag gctggcccaa cttaaatggg atatgatagc
    39661 ttctttatgg tctaacattc ttgccaatac attatcctca ttctgttccg gattgtaatc
    39721 tctaataaaa aaaatagctc catgagcaaa agctcccgtc atgatgaatc ccgcgatgta
    39781 ttggtgatga gtatataacg cagcttgagt agtaaagtct tgtgctatga atgcataagc
    39841 aggtaaagag tacatgtgtt gagctaccaa ggaagtaata acccctaaag aggctagagc
    39901 aaggcctaat tgaaaatgaa gcgaattatt gattgtgtca taaagaccct tatggccgcg
    39961 ccccaatcgc cctcccggag gaatatgggc ttctaaaaga tcttttatac tgtgcccaat
    40021 cccgaaattt gttctataca tatgaccagc aacgagaaaa ataaatgcaa tagctagatg
    40081 atggtgtgca atatcggtca gccataaact ttgagtttgt ggatggaatc ctccgagaag
    40141 ggttagaatg gcagttcctg atccttggga ggtaccaaat aaatgactac ttgaatcggg
    40201 gttttgagca taaagattcc actgacctgt aaaaagcggg cccaaccctt ggggatgtgg
    40261 taatacatct aagaaattat tccatcgaac attttctccc ctggacgcag gaatagcgac
    40321 atggactaaa tgccctgtcc aagccaagga acttactccg aacagtcctg acaaatgatg
    40381 attgagacga gattcagcat ttttgaacca cgaaacgctg ggtttccatt tcggttgtag
    40441 gtgtaaccaa cccgctatta aggatatggc agaaagaaat aatagaaaaa gagctccagt
    40501 ataaaggtct tcattagtac gtaaaccgat tgtataccac cactgataaa caccagaata
    40561 agcgatattc actgggccaa gagcaccccc tcgagaaaaa gcttccacgg ccggttgacc
    40621 aaaatgagga tcccaaattg catgagcaat gggtcttaca tgtaaagggt cctgtaccca
    40681 tgcctcaaaa tttccttgcc aagctacatg aaacagattt ccggaagtcc acagaaaaat
    40741 gattgctaat tgaccgaagt gagaagcaaa aatattctga taaagacgtt cctcagtaat
    40801 atcatcatga ctctcgaagt catgtgcagt agcaatacca aaccaaatac gacgagtagt
    40861 ggggtcctga gctaagcctt ggctaaacct tggaaatctt aatgccataa tgcctttcaa
    40921 atcctcctag ccattatcct actgcaataa ttcttgctaa gaagaacgcc catgttgtgg
    40981 caattccacc cagaaggtaa tgggttactc ctacagcacg tccctgtaca atgctcaagg
    41041 ctctaggctg agtagcagga gcaactttta atttattatg agcccaaacg atggattcaa
    41101 taagttcttg ccaataacca cgcccactga agagaaacat taaactaaat gcccatacaa
    41161 aatgagcacc taggaaaaaa aggccatatg cagataatga agaaccataa gactgaatta
    41221 cctgagacgc ctgtgcccat aaaaaatcgc ggagccaccc attaatagta atggaactct
    41281 gcgcaaaatt tcctcctgta atatgagtta ccaccccttg atcgcttata ctaccccaaa
    41341 catctgactg cattttccaa ctgaaatgga atattactac ggagattgcg ttgtacatcc
    41401 agaatagtcc taagaagaca tggtcccaag cggatacttg acatgtcccc cctcttccgg
    41461 gcccatcaca agggaaacga aacccaagat ttgctttatc cggtatcaaa cgcgagctac
    41521 gagcaaatag aactcctttt aggagtatca ataccgtcac atgaatcgta aatgcatgaa
    41581 tgtgatgtac caaaaaatcc gcggttccta atggaatagg taacaaagct actttgccac
    41641 ccactgccac taaatcacca ccaccccaag tcaaactggt gctcgctgtt gcaccagggg
    41701 ccgttccacc aggtgctaaa gcgtgggtgt tttgtatcca ttgagcaaag acaggttgta
    41761 attgtatagc ggtatctgaa aacatatctt ggggacgtcc taaagcgctc atggtatcat
    41821 tatgaatata caaaccaaaa ctgtgaaagc ctagaaatat acatacccag ttgagatgtg
    41881 atatgattgc gtcgcgatgc ctaaggacac gatctaatag atcgttgtat cgagtagttg
    41941 gatcataatc tcttaccata aaaatggctg catgcgcagc agcaccaacg atgagaaatc
    42001 caccaatcca catgtgatgt gtgaacaatg acaattgtgt cccatagtca gtagctagat
    42061 atggataagg gggcattgaa tacatatgat gagctacaac aatggttaaa gatcctaaca
    42121 tagctaggtt aagagataat tgagcatgcc atgacgttgt taggatctca tatagccctt
    42181 tatgaccctg gcctgtaaat ggacctttat gagcttctaa aatctctttt agaccatgac
    42241 caatgcccca gttggtccta tacatgtgac ccgctatcag gaaaagaatt gcaatagcta
    42301 gatgatggtg tgcaatatcg gtcagccata gacccccagt tactggatct aatcctccac
    42361 gaaaagtaag aaattccgca tattttgacc aattcaaggt aaaaaatggg gttgctcctt
    42421 cggcaaaact gggataaagt tgagccaaaa gatcccgatt caagataaat tcatgaggaa
    42481 gtgggatctc tttaggatct actccggcgt ttagaaattg gttaatcggt aaagatacat
    42541 gtacttgatg tcccgcccaa gaaagggacc caagccctag tagccctgct aaatggtgat
    42601 tcaacataga ttctacatcc tgaaaccaag ccaattttgg agcagctttg tgataatgga
    42661 accaaccagc aaaaagcatt aaggctgcaa agatcaatgc gccaattgcg gtacaataga
    42721 gttgtaattc actagttatt ccagacgctc gccaaatctg aaaaaaacca gaggttattt
    42781 gtattcctcg gaaacccccg cccacgtcac cgttcaatat ttcttggccc acgattggcc
    42841 aaaccacctg ggcactaggt ccaatgtgag taggatcgct tagccaggct tcataattgg
    42901 aaaaacgagc accgtggaaa tacatgccac tcagccaaag aaaaatgatg gagagttgtc
    42961 cgaaatgggc actaaatacc tttcgagaga tctcttccaa atcactggta tggctatcga
    43021 agtcgtgagc atcagcatgt aagttccaga tccaagtggt agtatcaggt cccttagcta
    43081 ttgttcttga aaaatgaccc ggtctggccc attcctcgaa agaagttttt atgggatccc
    43141 tatctaccaa aatttttact tctggttccg gcgaacgaat aatcattgag tcctcctctt
    43201 tccggacaac acatacaaag aaacccgcca acagttagtc aagtcattag tgaacctatg
    43261 agagatgctt ataattagtc tttttctcgt ctacttctat ctcccatcta tttattttct
    43321 ttagttattc actagagcaa ttatgatctg gaagtcgatc cagggcaagt gttcggatct
    43381 attatgacat atccatgagg tgctcaacgg accttattaa tcttttttag ttttagaaaa
    43441 ccctttcccg gtgtcaaaaa cccatttttt tacatagtgt attcatatct caattagaaa
    43501 tccctaaacg gagctacttt ctgtcttaca tagaacatat tactttattc aaaattccaa
    43561 ataacgtgag cagtcattag tcattagtca ttactaagat aagagacatt ccaggatcta
    43621 tatctataat atttggtcat tcgagggtca cttttattag ttttaataga ataggagaaa
    43681 aaaaaaaatg aattctctac cgtatctatg tattctttct ccctacgaaa taccagacga
    43741 aatagaacgg ccttagaaaa gatataatga aattctttga ttgggtcttc ccagaaaaag
    43801 ggtcttatta ttaaaaacgg atgaggccaa caaacaatta attataacta taacaaaaaa
    43861 atagatatat aaattctaac gaaataaata aacagagagt tcttattcga aacgccccgt
    43921 gatcttcaac caattctgcg cttcaatata attaccagga gtgagcgcga tagcttgttt
    43981 ccaatactcg gcggcttgat tgaaccaagc ctccgcaatt tcagaatctc cctgtcgaat
    44041 ggcctgttct cctcggttgg aataggcggg tcaattcctt tccttagaac cgtacttgag
    44101 agtttcccac ctcatacggc tcggcaatca atttttttgt gtccccgttt tttaatcgac
    44161 tatatcgaat tgaatgagat ttcttatcct aaccaaaaga ggttaatttc atgagcatga
    44221 gtttcaaact tgacttttga ttaaattaat aatcagcttt cattttatct tttctcccac
    44281 cgtcagaaga ataacataaa agaaaagcat ttctactatc gttagaattt tctgaaaggt
    44341 atctatctcg gtttcgtcta aaaatttata tagaatcttt gaaaaagtct tttcttccta
    44401 agaaagaaaa gacttactgt ctttgggatc tgatgctaca ccgctgctca ataccttagg
    44461 ggatccgctt tattacagaa gttgattcct aatttttatt tcatatcatg gacataaata
    44521 agcagttctt attgtatcgg catcggccaa aaacctcgcg aattggtctt tacggtgctt
    44581 cctctatcaa ttagatcctt tatccataga ataaagtatc taggcatatc tatttcttca
    44641 tattttgact ctatgaagtt tctttctttg ctacagctga taaaaatcgt tttttgcacg
    44701 atgcatatgt agaaagccta tttttttttc tagtatttat tagtgtattc gctctttctt
    44761 ccttctatag tagagatagt cgcacgtaat gacagatcac agccatatta ttaaaagctt
    44821 ggggtaagaa cgggtttcgt tctagtgccc gaaaataata ttctaaagct tttgtatgct
    44881 ctccgttact tgtgtggata aggcctatgt tatagagtat atagcttcga tcatagggat
    44941 caatttctag tcgcatagct tcataataat tctgtaaagc ttccgcataa tttccttccg
    45001 attgagctga catccgttac ggtcgtcatt cgattcaaag aattctccgt tccagaaacg
    45061 tacatgagat tttcatctca tacggctcct cccctatgtg cataatgaaa ataatacatg
    45121 gaatcaaaaa agattgaaat attctcatta tgaattcagt ggggctaacg tttttacaag
    45181 aaatctctag ccaacctttc tgcaaaagat attttcttaa catcacgcgt gttgatactg
    45241 gtactagata aaaatgtaaa ctccaacaat ttctttgttc tcaacgccct ttaatttcca
    45301 ggaattaatc acttcaacag tcttctatgg ttctaagggt atccaaagta ccaacgagat
    45361 ggatgtttgt tatcccaacc attcttttta gtcccgatcc caataaggaa aggcggtaat
    45421 tttaaacaaa gttttcgtgt tgttgattcc taggcgtagc gcctcttccc ctatgcggcc
    45481 tattggtact agtctagtat ggtagggttg gcctgtaata tagaacccat aggtgtaacc
    45541 tttcgctcaa tactcgaatc aacaattgaa gcatctgagg ctgcattaat cggggataca
    45601 cgacagaagg aattgtttta tctagaaact tcaccttcaa caagcgtaga ttttttcaat
    45661 aatctttttc gttcttttct atcccgaatc ttccgtcttt ctcctaagac cgaagcggta
    45721 aataaaaaaa taatcaaatc acaccatctc tataataggt aaatgcctct ttttctcctg
    45781 aagttgtcgg aattattcgt aataagatat tggccacaat tgaaaaggtc ttatcaataa
    45841 aattttcatt tatccgcgat ctaggcatag gtagaaatcc attctataat tcttttcatt
    45901 aactctcgtg agaaaacgat cccacaagta aaggaatttt acagtacgaa ataacataaa
    45961 agcagactca tatccaattt tttctttttg aagggggtcg ataaaaaata agaaatatta
    46021 gaatccgatt cgatttcatc caaatgtagt agtataagaa tgaaaggaac tattccgatt
    46081 tgatcaaagt agaagaatca aagaatttat cttgcggatt aggagaattc gagaagtttt
    46141 tctgaaatta agatccaaag aagaaaaaaa tcgaataatt cttcaataat ccttctataa
    46201 tgaaaataga ataaccctcc attttgtgtt ttgtccatag cgggtagacg cttatacact
    46261 atacaatcaa atcgaaaagg atgatttatg aatttggaat agatttacgg gttaaggggt
    46321 tgttgttaag cgacctaaaa ttggaaagaa attttcaaat tcttatggaa attgaattcg
    46381 aataaaaaga taattatgat cgaaaggtat ccatttacca tagtccaaca aaatagaccg
    46441 atcagttgat tcgttccaat tcattgattg aatccggtaa aaatatcaga aaaaggtagg
    46501 agcgccgcct ccgtcttggc aaacaagata tatctttatt gttattgttt ttaaccgttt
    46561 ttcaaaaaaa gattatatta tctttttctc ccagctccct ggctcgaaga aaaaatgctt
    46621 tctttgatga aaagttttcc atttttatag ctagaatgga ttcgagtgtc tgtacccatc
    46681 taacaatcga atatgaacaa ctcgcaattc gctcggattc tcggtcataa tcattatgta
    46741 ggagagatgg ccgagtggtt caaggcgtag cattggaact gctatgtagg cttttgttta
    46801 ccgagggttc gaatccctct ctttccgtat cttcacccaa ttcaccaatg cttcagacct
    46861 ttctttgaga tagattctca attcctaatt tctgtgatac ggaaggaaag aaagaacggg
    46921 cagggaataa ggatctgcct actgatctat gatacatgaa tgggagaaaa atacaaatct
    46981 ccggatccaa ttccttacct tgtgtccctt tacttaactt aagtgaaagg gaaaaattgt
    47041 acgaaccctt ggtttgttat tttagttagg tttaagtctg acgagaataa tattctacga
    47101 caagtaattc atttattttc aaaccgaccc atttactatc tattatttga ttgactaatc
    47161 ctttatattg gaatgcgtga agagtcaaat gctttggcaa ttcttcatgg tgggatgaat
    47221 caagataatt ttgaatcaga gctctggatt ttttgtcatc ccttgctgta ataatatctc
    47281 ggggtttgca acgataactt ggtatatcta ctatacgacc attaactaaa atatgtctat
    47341 gattaactaa ttggcgggct tgaggaatag ttgaagccat acccaatcga aaaaggatgt
    47401 tatctaaacg catttcaagt aattgtagta aaaccagacc cgttgatcct ttggcttttc
    47461 cggcgatacg aacatattta agtaattgcc gttctgtaag accataatga aaacgcaatt
    47521 tttgtttttc ttctaaacga atacgatatt gagatttttt cccggagcgc gattggtttc
    47581 taagatcgct tccggctcca ggtcttttac tcgttagtcc cggtaaagcc cccaggcggc
    47641 gtattttttt gaaacgaggc cctcggtaac gtgacataaa aactccttat tttattgaaa
    47701 tttcataaac ctaaattaaa actaaaactg agctaaatga taaatgaagc gaaatccact
    47761 gaagtattgt actacaaaga ataatgagat gtatcaatat ccacacactt ttttgtattg
    47821 tatatatata aatagaaatc aaaagacggt tctttttctt gatttattct gctgaggtct
    47881 aacccctcca attatgattc ataattagaa gctcctacaa cataataaat caatgcccct
    47941 tggaaaagag ggacgaagcc ctttcaatgt tcttttcttt caaaaagaca ttatcaatca
    48001 ttttttaaaa tcaaacaaat agagaaaagc cggctatcgg aatcgaaccg atgaccatcg
    48061 cattacaaat gcgatgctct aacctctgag ctaagcgggc ttaaataacg gcaatgagat
    48121 ggtgcatgca tagaaatttg gtaaattact agaatcttat ctattaacta ttcattctta
    48181 gctattcata aagaaaagaa tagagaatca aattcaattc aaaataaata ttgaatatta
    48241 tagaacataa cgattaaaat aacgattaat agaatatagc gatctataga atttcgattt
    48301 ctatatttat caataataaa tatcttactc ttaattaggt aataagagtt ttttgttttg
    48361 aattgaaaat caaatgacat tagaaattgt ttttttctaa cctaatttta ttattttttc
    48421 tatatctcta tttttttttt ctagatatct atttatctat tttgaattat caatcgaatc
    48481 cagtattagc ttcttatgat acattatcta aattatccat ttttttattc taattctaaa
    48541 aaatgatgct ttggctttcg actaaataat tcgatttgaa ttcgaaatta ataaaatgat
    48601 tagttataac tattatatta gaaacgatta attaatattt aattaatttg aattttagtt
    48661 attttttgtt atgttatata ggatccgcct tagccttaag taaaggataa gaaaaaaatg
    48721 aaattaaaga aaaagatgaa atccagataa atgcaatgca gataaatgca atccatataa
    48781 ctgtaatcca gattagaatg agggagtcta atgatacatt tctccgtttt ttgttttcaa
    48841 cgaaagaaaa gacgaaaaaa aaaaaaagaa tcgaccgttc gagtattcta ccggattgca
    48901 tgagaaaaat gagagtaaga gaggcatatg ttaatgttat gtaatatata tccatatata
    48961 ttgaattgcg gatacagaaa ggatagaatc atttctgaca agaaatcgaa acacctttca
    49021 atataggaat ccgtatctaa tgaattctat gtttcagcgt aaatgaaaga aaaaggagaa
    49081 cggcatcgag gtcctaatct caaaatgcaa ggggggatat ggcgaaattg gtagacgcta
    49141 cggacttaat tggattgagc cttggtatgg aaacctacta agtgataact ttcaaattca
    49201 gagaaacccg ggaatcaaaa atgggcaatc ctgagccaaa tcctgtttta cgagaataaa
    49261 acaaagcaaa caagggttca gaaagcgaaa aaagggatag gtgcagagac tcaacggaag
    49321 ctgttctaac aaatggagtt gactgccttt ttttgggaaa gaaaggcaaa ttaatcgaat
    49381 atcgaaactg cataaaggat aagtctataa tacactatgg atacaaaatg aaaaattatc
    49441 tcaaaaatga caacctgaag ctgtatttat attaatgaaa aagaaaacaa aagaattggg
    49501 attccaagtt gaagaatcga atattcattg atccaatcat tcactccata gtctggtaga
    49561 ttgtttcttt tgaagaactg attactcaga cgagaataaa gatagagtcc cattctacat
    49621 gtcaatataa ataccggcaa caatgaaatt tatagtaaga ggaaaatccg tcgactttag
    49681 aaatcgtgag ggttcaagtc cctctatccc cccaaaaaga ccgatttgac tatttctcct
    49741 accctctctt ttttttagtg gttccaaatt tgttctcttt ctcattcatt ctaccttttt
    49801 acaaacgtat cagagcagaa tttttttctt ttatcacaat cccaagtggt gtggtatata
    49861 tgatatacgt acaaatgaac atctttgaac aaagaatccc aattcacaat tcatatcatt
    49921 gctcatactg aaacttataa attattctat tcaagaaatc taattccacg ctcaagactt
    49981 ttaatacttt ttttatcttt tttaattgac atagacccca gtcatctagt aaaataagga
    50041 tgatgcgccg gtaatggtcg ggatagctca gctggtagag cagaggactg aaaatcctcg
    50101 tgtcaccagt tcaaatctgg ttcctggcat atatattgaa tttgtagaaa tatctcttct
    50161 acaaattcag tgatatgaat cgatatacat aatacatatt gattaatcgt atagatcatg
    50221 atacatacat acttattcat ctagctaggt atctggaaat ggaccccccc cccttttttt
    50281 atagatgagt aaatagtata taaatgagtg aaagagtata taaaaaatgt atatctaata
    50341 ataataaaag aattaattag attctttttc ctcttctttt tgatttgttc atactatgtc
    50401 tccgcccgtt caaaaagaat gttaatacac catacatatt cgaaagggtt aaattggttg
    50461 gttgaaagac ccaagcaaaa gtctagtcta ggaagttgaa tgaagggtgg gaatagccta
    50521 aattcatctc cgatacagta caaattagaa ttcgatccct tttcattttg tatttttatt
    50581 ttcttttttc tgtttcttcc ttccctccta tgtgaacctc tagagcccat ctaagcgatg
    50641 tgcgcgatac aaagttcatg atgcagaact ctttttttta gttcatccta ttggcttggc
    50701 tcatccaaaa caagcatctt acaattttga aaatctcaaa attgtaattg tattgtcttt
    50761 tttttttcta tttaatttat ttagcgcgtt cataataata atacgaatgc gacttcaatt
    50821 cctctctttg atctagaaaa gaacgtacaa atatttcttg aatatcggga gttgtaaaaa
    50881 tgaagattag tttcttataa ttcaatgagc atcttgtatt tcataaaaat tgggggcaat
    50941 ataatcctta cgtaagggcc atcctatcca actttcaggc attaagatac gtttaagccg
    51001 tggatgatta tcataaaaga ttcccaacat atcataagat tcccgttctt gaaaattcga
    51061 acttttccaa acccagaaaa cggacggaat tttaggatta ttccttggag caaatacttt
    51121 tatgcatact tcttccggtt gatctacccc atactctatt cttgtaagat gatacacact
    51181 ggctaacagt ccgcccggtg ctacatcata ggcacattgg gaacgtagat aattgtaacc
    51241 atatacatat aaaatgacag caacggaatg ccaatcctcc ggctttattt gtaaagtttc
    51301 tattccttgg taatcgaagc ccaaagatct atgaattagc ccgtgtttga ctagccaagc
    51361 agacaaacga ccctgcatct ttttttctct cccacatttt gatttctata aatatttcac
    51421 atttacgatg aaattttttc atttatgaag attaattcgc tctttctttt tctgtacaaa
    51481 aaaatacttc ctaattaagg aattcggggg aagatactga acttttgtat ttgaaaaatg
    51541 tttcagtttc aggagggatt tcggacatcg atggtggttg atagagtaat ccttgatcat
    51601 aatttccagt atcagtactg cctacaacac gaaacttgtg attggtagta aaagtaaacg
    51661 accgattctc ctgttgcaag cgaattcgct cttcatagat ttctcgagat attttcttac
    51721 gaagttttgt tatggcatct ataactgcct ctggtttagg cggacagccc ggcaaataaa
    51781 catccacagg aattagctta tcgactcccc gaacagtact ataagaatcg gtactgaaca
    51841 tcccccccgt aatcgtacat gcccccatag caataacata ttttggttca ggcatttgtt
    51901 catataatct cactaaagaa ggagccattt tcattgttac tgtgccggct gttaaaatta
    51961 ggtctgcctg tctaggactc gatcttggta ccagtccata acggtcaaaa tcgaaccgtg
    52021 agcctattaa tgaagcaaat tcaatgaagc aacaactggt accataaaga agcggccata
    52081 aactggagag tcttgaccaa tttgaaagat catttgatgt agttgaaata actgaattgg
    52141 gggttgttcg atcaagtaag gaaaactcaa tggaattcat aattgtctca atgttctttt
    52201 ttttttttta cttttttggt tattgtctca atattccgaa actaagacca ctccaacgct
    52261 ccttttcgcc acgcataaac tgaaccaaca attaggataa gcataaaaat gaaagcttct
    52321 ataaatacgg atatccccaa tacatcaaaa ctcattgccc atggataaag aaaaaccgtt
    52381 tcaacatcaa aaacaacaaa aactagagca aacatataat agcggattcg aaattgtaac
    52441 caagcatcgc ccattggttc tatacccgat tcataactag aaagcttctc tggtcctttg
    52501 ctaatcgggg ctaaaactgc ggaaattaaa aatgccaaaa tcggaataac gtttgatatt
    52561 attagaaatg cccagaaaat atcatatttg taaagcagaa acatagacga actcctttga
    52621 atgtgaaaaa tataccgaat ttgtcgattc gaattggaat tcattgtcaa gtcatcggta
    52681 acaggttagt caaaaccaaa atgcattttt gtcgaaccac acagtttcac ttgtttgctg
    52741 tgatgtctcg tttctcgatt gtactcctat tttcattaca cttccttcga ttttatttca
    52801 gtatagtata aatctcttat acaaacaaaa caaataaaac tctcttgctt tcacctcgtt
    52861 tcggcctttt agaaaaaaaa aaaattccaa atagaattct cattttgatt tcgaattttt
    52921 taatatttga attcgaaatg caatcgattt tgattctatt ttctatatat attttgtttt
    52981 ctgtttatga aaagatcttc gtttttcaaa cgcggacgtg tcgacaaata cagtaatccg
    53041 ttcctatatc catgtgactt actattcgat ttgagtgggg ttaggttgga gttttcattt
    53101 ttaaccggat tcatgtcatg attttgcctc ctttactgtc cacaatcaaa gagttagtga
    53161 gacttctttt ccttggtata cccactcatt tttggtgaat ttttggaggc aaaatcatat
    53221 ggaattcaca tacgaaaaaa atgaattact aggtttcttt atccgagatt cgaaaaaaaa
    53281 aaataacgat tgaaacgggc ttttgttttc cgttttatgt tctgctctga acgagtcccc
    53341 cataagcaag cttatgggaa tgattttatt tcgatgaacc aagcaaccac gagcgaccgg
    53401 ttacaaacaa caaaaaatac agtaattgag taaatgaaaa ctatagaact ttttgtattt
    53461 caatttggat tattatatta ttatagggct atacggactc gaaccgtaga ccttctcggt
    53521 aaaagagatc gaactgattc ttatcaaaat gattcgaact ctttcaaaga cccaacatgc
    53581 attttttttt gcattgggct ctttcattaa ctgctagaaa tatcagttag tctaccatat
    53641 ttttttttct tgacagaaaa ataaggaaat ggctccacgt gctcggattc attatttgga
    53701 ttgtgatata ggagcactac caaagtgttt caaagaaagg ttatcttgac gtaggtttgc
    53761 ttctggccta gattaaccta agttaaatgg agtctctatc atcctgatta aagaatcaaa
    53821 tatgaaactt catacgcctt aaggttcata ggacaaaaag agaatttttg aggtccttat
    53881 actcattatg cctagcattg aatagactag gtattcacct tatcaatatc tcaaatcaat
    53941 gatggattcc atttggttcc taaatgggaa cctgaatcga accgaaccat ttgtcaggct
    54001 attgttctct tgttttgttc cctaaaaatc ctggagtcag acattgattt ctcaaaaaga
    54061 tcaattcttt gattgcatgg tggactcttc tgaaaaacat tggcgcacgt gtaaacgagg
    54121 tgctctacct aactgagcta tagcccttgt gcttgtgata catattttat catattatgg
    54181 agataatttc ttgtcaagat gaatatccca tgatccaaca tcgtatctct ttgatctttt
    54241 tgattggtat tgcttcgaag tcttattgga tttataatcc atcaatggga ggggtctttt
    54301 tttttttctc cttataatga taaatgacct acttaactca gtggttagag tattgctttc
    54361 atacggcagg agtcattggt tcaaatccaa tagtaggtag aacttattag ataccatggt
    54421 caatggtatc taataagttt ttctacttac tgattttgta tcttttctat cctattcgat
    54481 ttgattttcg aattgaaact aaaacttttt tccttacatc agaatccgat tccccttgat
    54541 tgtatttgat tggattcaat cggaagaatc catatgtgta taaacacaaa ttcttttgat
    54601 taggattatt cgattcgggc gcaccgacta gttacgaaat cacattgaga acctctactc
    54661 gtgtcctagc tcgtctgaga gctagatttg cctcaattgt ttgtctctta ctttcagctt
    54721 tcctcaagcc ggcttccgct atttcaagag tttgctgagc ttcttgggga tcaatgtcac
    54781 tactcttctc cgcatcattt actaaaacgg tgatctcatt attacctatt ctagcaaaac
    54841 cgcccatcag agccatcgtt aaccattggt cattaaagcg tattctcaaa atacctatat
    54901 ctacagctgt ggcaataggc gcgtgatttg gtaatacgcc aatttgtcca ctattagtag
    54961 ataaaatgat ttctttcact tcggaatccc aaacaattcg attaggggtc agtacacaaa
    55021 gatttaaggt catttcttca aattgttctc catttctaag tttgtagcct tcgcagtaac
    55081 ttcatcgatg ttacctacta aataaaaggc ctgttcagga agaccatcta attctccgga
    55141 cagaatcaat ttaaagcccc taattgtttc tgctagacca acatatttcc ccggagaacc
    55201 ggtaaatact tctgctacga aaaaaggttg tgataagaaa cgctcaattt tgcgggctct
    55261 tgctacggtt aaacggtcct cttcggataa ttcatccaac ccaaggatag ctataatgtc
    55321 ctgaagttct ttgtaacgtt gtaaagtttg cttaactctt tgcgcagttt cataatgttc
    55381 ctcaccaacg atccgaggtt ggagcatagt tgacgtcgaa tctaaaggat ctactgcggg
    55441 atagatacct ttggcggcta atcctcttga tagtacggta gtcgcatcta aatgtgcaaa
    55501 tgtcgtggca ggagcggggt cggtcaaatc gtccgcaggt acataaacgg cttgaatgga
    55561 agttatggac ccctccttgg tagacgtaat tctttcttgt aaagaaccca tttcggtact
    55621 aagggtaggt tgataaccca cagcggaagg cattctaccc aataaagcgg atacctcgga
    55681 tcccgcttgg acgaaacgga aaatattgtc gataaataga agtacgtctt gttcattaac
    55741 atctcggaaa tattccgcca tagttagggc agtcaaacca actctcatac gagctcccgg
    55801 cggttcattc atctgaccgt agactagagc cacctttgat tccgcaaggt tttgttcatt
    55861 aattactcca gattctttca tttccatgta aagatcattt ccttcacgag tacgttcacc
    55921 gactccgcca aatacggata cacccccatg agctttggca atgttgttga tcaattccat
    55981 aatgagtact gttttaccca ctccagctcc cccgaatagt ccgatttttc ctccccgacg
    56041 ataaggagct aaaagatcta ctaccttaat tcctgtttca aaaatagata attttgtatc
    56101 taactgtata aaggcaggcg cagatttatg aataggagat gttgtgcgag tatctacagg
    56161 acctaaatta tcaacaggct cgccaagcac gttgaaaatt cgtcctagag tcgctccgcc
    56221 aactggaacg cttagaggag ctcccgtgtc aatcacttca attcctctca ttagaccatc
    56281 tgtagcactc atggctacag ctctaactcg attattccct aataattgct gtacctcgca
    56341 agtcacatta attggttgac cgacagtatc tcgaccctta actatcagag cgttgtaaat
    56401 attaggcatc tcccctgggg gaaaggctac atccagtacc ggaccaataa tttgagcaat
    56461 acgtcccagg tttttttttt caagtgcgga acccccagga ccagaagtag taggatttat
    56521 tctcataata ataataaagt gaaatatatc aatttttttt acgaaattta tcaaatccaa
    56581 aaagaaaatc ttcgatagca agttgatcgg ttaattcaat aagaaatggg ggttagcact
    56641 cgattttgtt ggtagcgtcc aaccgaatgc aattcaattg tttatttatg gaatttcaat
    56701 gaagaaattt gaaagttcaa acaacccatt ttcaaaatct caagtggatg aataaaattc
    56761 ttgagaaagt atttgatttc tctatcatta ccagccatat tatctacgga attcgaacct
    56821 gaactttttt tttgattcat tatttcttgt cccttatttc ttattcttat tttagcatat
    56881 ccatttatgt ctagtctatt ctttttttat accccccttt ttattttatg gatgaattcc
    56941 gcatattttc ttttcacatc taggatttac atatacaacg tatattcctg tcaacagtca
    57001 atttcttatt atttagatat tttgattgaa aaaaaagtaa gggattcaaa actttaaaaa
    57061 catggattgg cttgcgccag acatatgaaa gagtatacaa taatgatgta tttggtgaat
    57121 caaataccac ggtctactaa aaaaaataag gagacgttct gattagttga taatattaaa
    57181 tgaaattttt gtgaaagatt cctgtgaaag ggtttcatta actcctaatt tatgtcgagt
    57241 agaccttgtt gctgcgagaa ttcttaattc atgagttgta gggagggact tatgtcacca
    57301 caaacagaga ctaaagcaag tgttggattc aaagccggtg ttaaagatta taaattgact
    57361 tattatactc ctgagtatgt aaccaaagat actgatatct tggcagcatt ccgagtaact
    57421 cctcaacccg gggttccgcc cgaggaagcc ggggccgcgg tagctgcgga atcttctact
    57481 ggtacatgga caactgtgtg gaccgatggg cttaccagcc ttgatcgtta taaaggacga
    57541 tgctacaaca ttgagcccgt tgctggagaa gaaaatcaat atatatgtta tgtagcttac
    57601 cctttagacc tttttgaaga gggttctgtt actaacatgt ttacttccat tgtgggtaat
    57661 gtatttgggt ttaaagccct gcgcgctcta cgtctagagg atctacgaat ccctcccgcg
    57721 tattcgaaaa ctttccaagg cccccctcat ggcatccaag ttgagagaga taaattgaac
    57781 aagtatgggc gccccctatt gggatgtact attaaaccta aattgggatt atccgctaag
    57841 aactacggta gagcagttta tgaatgtcta cgtggtggac ttgactttac caaagatgat
    57901 gagaacgtaa actcccaacc atttatgcgt tggagagacc gtttcttgtt ttgtgcagaa
    57961 gctatttata aatcgcaggc agaaactggt gaaatcaaag gtcattactt gaatgctact
    58021 gcaggtacat gggaagagat gataaaaagg gcggtatttg ccagagagtt gggagttcct
    58081 atcgtaatgc atgactactt aacaggggga ttcaccgcaa atactagctt ggctcattat
    58141 tgccgagata atggtctact tcttcacatc catcgtgcaa tgcatgcagt tattgataga
    58201 cagaagaatc atggtataca ctttcgtgta ctagctaaag ctttgcgtat gtcaggtgga
    58261 gatcatattc acgcaggtac agtagtaggt aaacttgaag gagaaagaga cataactttg
    58321 ggctttgttg atttactacg tgatgatttt attgaaaaag accgaagccg cggtatttat
    58381 ttcactcaag attgggtctc tttaccaggt gttctgcccg tggcttcagg gggtattcac
    58441 gtttggcata tgcctgcttt gaccgagatc tttggggacg attccgtact gcaattcggt
    58501 ggaggaactt taggacaccc ttggggaaat gcgccaggcg ccgtagctaa tcgagtagct
    58561 ctagaagcat gtgtacaagc tcgtaatgaa ggacgcgatc ttgctcgcga gggtaatgaa
    58621 attatccgtg aggctagcaa atggagtgct gaattggctg ctgcttgtga agtatggaag
    58681 gagatcaaat ttgaatttga agcaatggat actttgtaat ccagtgatta acgtttggtt
    58741 tattagttga attgcaatta aactcggccc aatcttttac taaaaggatt gagccgaacc
    58801 caacgaattt attgtataga tttttgatac tacatattta tctagatata taagatctga
    58861 aatacaaaat agaagactaa acacaactct ttctattgtt gtgttgggtc cacaatgaat
    58921 cctatgggcc cttaggattg gtgtattctt ttcgatcccg tagtttcgtc gtggatcgag
    58981 ccaagtatca caacttcttc tacccatcct gtatatcgtc cttttcgttc cgtgttggaa
    59041 tataaactta ttatattagt agatagtaga cgggatttta cgaaaaaagc tcttcatatt
    59101 cataggagag aacaaatatt tattttttca atgccaattt tacacaatat ggggacaacc
    59161 actatttata attgaaaaag atcgtataga gtgaagcgat actccggggt ctaacaaaag
    59221 agaatgattt ctttcaattg actattcatc tattgtattt tcatctaaat aggggcaaga
    59281 aagtgctatg gaaaaatggt ggttcaattc gatgggggag ttcgaataca ggtgtgggct
    59341 aagtaaatca atcgatagtc tgggtcctat taaaaataaa aataccagtg taagtgaggg
    59401 cccggttaga aatgataaag ataaaaacat tcatagttgg ggtgatagtt ctagttacag
    59461 caatgttcat catttagtta gcgttaggga cattcggaat ttcatctctg atgacacctt
    59521 ttttgttagg gatagtaata gggacagtta ttccatatat tttgatattg aaaatcaaat
    59581 tttagagatt aacaatgatc attcttttct gagtgaacta gaaagttttt tttatcgttt
    59641 tcgtaattat tattatagga ataatggatc taaaagtgac gatcccgact atgatccttc
    59701 catctataat actaaatcga gttggaataa tcacattaat aatttcgttg actcttatct
    59761 tcagtctcaa atctgtattg atagtcacat tttaagtagt agtaacaatt acagcgacag
    59821 ttacatttat aattacattt gtggtgaaag tagaaatagt agtgaaagca aaagttcaaa
    59881 tataaaaact agtacgaatg gtagtgattt aactataaga aaaagttcga ataatctcga
    59941 tgtaactcaa aaatacaggc atttgtgggt tcaatgtgaa aattgttatg gattaaatta
    60001 taagaaattt ttgaagtcaa aaatgaatat ttgtgaacaa tgcgaatatt atttgaaaat
    60061 aagtagttca gatagaatcg aactttcggt tgatccaggt acttgggatc caatggatga
    60121 cggcatggtt tctctggatc ccattgaatt tcattcagaa gaggaacctt ataaagatcg
    60181 tattgattct tatcaaaaaa aaacaggatt aacagaggct gttcaaacag gtacaggtca
    60241 actaaacggg attcccgtcg caattggggt tatggatttt cagtttatgg ggggtagtat
    60301 gggatccgta gtaggcgaga aaatcacccg tttgatcgag tatgctacca ataaactttt
    60361 acctcttatt ctagtgtgtg cttccggagg ggcacgcatg caagaaggaa gtttgagctt
    60421 gatgcaaatg gctaaaatat cttctgcttt atatgattat caatcaaata aaaagttatt
    60481 ctatgtatca attcttacat ctcctactac tggtggagta acagctagtt ttggtatgtt
    60541 gggggatatc attattgccg aacccaatgc ctatattgca tttgcgggta aaagagtaat
    60601 tgaacaaaca ttgaataaga cagtacctga aggttcacaa gcggctgaat atttattcca
    60661 taagggctta ttcgatccaa tcgtaccacg taacccttta aaaggtgttc tgagtgagct
    60721 atttcagctc cacgcctttt ttcctttcaa taaaaattca atcaagtaga gtcaagtaga
    60781 gtcttgagtt caactttttt ttgtggcgaa caactagtta gttagtttat cagaatcaaa
    60841 ataaaaaaac cgaaaaaatg aatttttatt tggtgacata agctttaatt gtagaaagaa
    60901 tcatgcggat aattgttgtt ttttaccgat attgctgatt agcaatatcg gtaaaaaaac
    60961 aacaacataa acagcgagtt cttccttcga attaggaggc aaggcaaata aaacgaattt
    61021 cgtgttctgt tcgcctcttc tatatgtata tatttcaaat atagaaaata tagaatcttg
    61081 catctttcta tatctcccaa gaagtcccct ttttataaga attcctgctc ttgggtcgga
    61141 ttctaacgaa tctttcagag atttttaaat ttttaagaga ctcttttttt attaaaaaag
    61201 aaattagaag aagaagataa gaacaatata agaataaaaa taaaagaagt aagaataata
    61261 aagaaagtgg attatcatac atacatctat ttcatgtaga aagatgaata agtccgttta
    61321 tttagttcga cattgcttgc acttattcta tatactcact tcgatatact tagtatacta
    61381 atatacgaat tataatatga attataatta ttataagata tccttataac aataacaggt
    61441 acaaatatta aatcgaggta ccccattcta tgacaattct caacaactta ccctcccttt
    61501 ttgtgccttt agtgggccta gtatttccgg caattgcaat ggcctcttta tctcttcatg
    61561 ttcaaaaaaa aaagattttt taaatctgat gtggtcaaat ctcatctagt tttttttttc
    61621 aagacttagc gaacaaggat atccatttag tagaatattg tataagaata acgggtggct
    61681 ttctccgaac ataaatgaaa aagatcttat acatgcgtaa acatgatata tggacagacg
    61741 aattctagca attaaaaaaa aaaataggct gggatccgaa ctcatgtctg aaattaaagt
    61801 aaatctatcc atatgtatgt agctattgat agggaatcat atgaagggga tgcttttatt
    61861 ttattatatc taaccaattc gattaattac tactaaaagt tcacatcaga atagtactag
    61921 ttgatgagag ttacttcgga aaaaaaagta aagtgaaatt tttttttttg ttattccata
    61981 aaatgcaact ggatctacta tgtatgagtt ggcgatcaga atatatatgg atagaattta
    62041 tagcaggatc tcgcaaaaca agtaatttct gctgggcgtt tatccttttt ttaggttcat
    62101 taggattctt attggttgga atttctagtt atcttgataa gaatttgata tccttctttc
    62161 cgtctcaaca aatccttttt ttcccacaag ggatcgtaat gtctttctat gggatcgcgg
    62221 gtctctttat tagttcctat ttgtggtgca caattacatg gaatgtaggt agcggttatg
    62281 atcgatttga tagaaaagaa ggaatagtgt gcatttttcg ttggggattt cctggaaaaa
    62341 atcgccgcat ctttttacga ttccttatga aagatattca gtccatcaga atagaagtaa
    62401 aagagggtat ttatgctcgt cgtgtccttt atatggaaat cagaggcctg ggagacgttc
    62461 ccttgactcg tactgatgag aatttgactc cacgggaaat tgagcaaaag gctgcggaat
    62521 tggcctattt cttgcgtgta ccaattgaag tattttgaaa aaagaaactg caaaaaaatg
    62581 ctttctcagc aagaggaaaa cccctaagaa tcctcttttt tctataagca taacttactt
    62641 aattaaagtt tcttcagaac gcctcgtggg gcaaaagcaa ggcaaacgtg tacgtggcgt
    62701 tcataatata aaacgaaacc ttttttgttt ttgtctgtca attttttttt cgaaatattt
    62761 gctattttct tttttaataa ttggatattt tcttttttaa taaacaggga gttctttcat
    62821 ttcgaaatcc gaaaaatatt cattattgga atctttattt gaatctttcg ggcattcatc
    62881 aaagaggagt aattacttcg aatatttgat caattaagat atctggaaac aatctatttt
    62941 tttattattt cttcatttga attcgaattc gaagtggatt cttcttctat ttctgtattt
    63001 tttctacact agattcaagg actaacctct gaatcacaac taaaaaatgg gggctcgatt
    63061 aataaattaa taattaatag gcgcgatacc ttataataga acttatgctt gatagaaata
    63121 ttagatcgca tagagtcaac gaatgaggtg acaattcaca gatgaaaaaa tgacaaaaaa
    63181 gagcgcatct attccccttc gatatctttc atttatagta tttgtagtct ttttgccccg
    63241 gtggatcact ctctcattta ataaaagtct agaatcttgg gttactaatt ggtggaatac
    63301 taggcaatcc gaaacttttt tgaacgatat tcaagaaaag agtattctag aaaaattcat
    63361 agaattagag gagctatttc tcttggatga aatggtaaag gaattcccgg aaagacatct
    63421 acaaaagttt cgtatggggc tccacaaaga aacaatccaa ttgatcaaga tacacgatga
    63481 ggagcatatc catacaattt tgcacttctc gacaaatcta atctgtttcg ttattctaag
    63541 tgcttattct attctgggta atgaagaact tgtttttctt aattcttggg ttcaagaatt
    63601 cctatataat ttaagtgaca caataaaagc cttttccatt cttttagtaa ccgatttatg
    63661 tatcggattc cattcgcccc acggttggga actaatgatt ggctatgtct ataacgattt
    63721 tggatttttt cataatgatc aaattatatc tggtcttgtt tccacttttc cagtcattct
    63781 agatacaatt ttcaaatatt ggattttcct ttatttaaat cgtgtatctc cgtcacttgt
    63841 agtgatttat cattcaatga atgactgaaa aacgagtcaa ttagaatgtt tcttactttg
    63901 tacctaagca aagcattcca ggtcgtactt accttactct ttctacccat tcagaggatt
    63961 cctcctatat tccagtaaaa ttatttcagt aaatagcaaa atcgtggata gggaactata
    64021 ctagcgacct acccaatttt attgtagaaa ttttcgggat caacgattgg accatgcaaa
    64081 ttagaaatac tttttcttcg ataaaggaag agattactcg attcatttcc gtatcactca
    64141 tgatatatat aataactcgg gcctccattt caaatgcata tcccattttt gcgcagcagg
    64201 gttttgaaaa tccacgagaa gccactggtc gtattgtatg cgccaattgc catttagcta
    64261 ataaacctgt ggatattgag gttccgcaag cggtacttcc tgatactgtg tttgaagcag
    64321 ttgttagaat tccttatgat atgcaactga aacaagttct tgctaatggt aaaaaggggg
    64381 ggttgaatgt aggggccgtt cttattttac cggaagggtt tgaattagcc cccctcagtc
    64441 gtatttctgc cgagatgaaa gaaaagatag gcaatctatc ttttcagaat tacggcccca
    64501 ctaaaaaaaa tattcttgtg atagggcctg ttcctggtaa gaaatatagt gaaatcacct
    64561 ttcctattct ttccccggat cccgcgacta ataaagatgt tcacttctta aaatacccaa
    64621 tatacgtagg tggtaacagg ggaaggggcc agatttatcc cgacgggaca aaaagtaaca
    64681 atacggttta taatgctaca gcagcgggta tagtaagcaa aatcatacga aaagaaaaag
    64741 gggggtacga aataaccata acggatgcat tggatggacg ccaagtggtt gatattatcc
    64801 ctccaggacc agaacttcgt gtttcagagg gcgaatctat caaacttgat caaccattaa
    64861 caagtaatcc taatgtgggt ggatttggtc agggagatgc agaaatagta cttcaagatc
    64921 cactacgtgt ccaaggcctt ttgttctttt tagcatctgt tgttttggca caaatctttt
    64981 tagttcttaa aaagaaacag tttgagaagg ttcaattgtc cgaaatgaat ttctagatcc
    65041 gcaaatttat caacatccgg tttgtaaaaa gaacaaaatt tttgttcgca attccaatta
    65101 tgttatgtat gagcaaaaaa attatgaaaa gtcttttgct tgtttatatt ctttttcgac
    65161 aaaatgtcgg taatttcttg tactgcactc ctaaatcata gtatatattg tgaagaaggc
    65221 tattttactt tacccctcct ttgttttgtc aatccaagtg ggaggggtta tcacgattgt
    65281 ctgattaaaa tattttagaa tgtgtcagta gttttctatt ctaatcgaat caaattcgat
    65341 tagaactaga tactaagcat aagataagta agcggagaat ataaagaaag caaggataaa
    65401 taagggaaac aagggaatca aaaaggtatt attcgtcgtc ctagtcttcg acatcagaaa
    65461 ggggattttc cacatccctt tctggtgtcg aaatcataat ggttcttgat tccattcgtc
    65521 aaagattcct attcttagtt tcgatttttt caggtttatc agaacttttt ttttgtttat
    65581 ttcttatgta tacatataat taagtaatga aaaaaaaaaa gaaatgaagt tttttgaagc
    65641 atcggaaaaa gtgatccatt ttctcattta tacgaacaaa acaaaatatt atgattatta
    65701 agaactcaac gggacactac ccctcgaatc agacaaagaa agaagttata ggccccgttg
    65761 agttcttacg ctttgatgtc tataacgctg ttcatccgct tactacaggg acgaacccaa
    65821 tccggaatat gaaccataaa agaaaatgcc tattaaaccg atcacaggaa taccagttac
    65881 agtacctatt atccaaagag gaatccttcc agtagtatcg gccatttatc ccacttccct
    65941 ccacatttta tcaagtggtc gtgctagaga cataaacagt catagataat tataagatta
    66001 agatgcgatc cttccgactg ggataagata atccctacta tttttttatt attctactat
    66061 tctcttttct tctcttaatt gttttcttct cttaattgaa gaaataattg gaaaataaaa
    66121 cagcaagtac aaaaatgagt aataaccccc agtagaggct ggtacgattc aattcaacat
    66181 tttgttcgtt cgggtttgat tgtgtcatag ctctctaatt cggattaggt ttatcgttgg
    66241 atgaactgca ttgctgatat tgaccctaaa aaaaaaacgg taggtacagc tagtccgtga
    66301 acagccaacc atcgcactgt aaaaattgga taggttcgat ctatggtcat tgggtcctcc
    66361 taaaaagatc tactaaattc atcgagttgt tccaaagaat caaaacggcc ggttattaat
    66421 ggaattcctt gtcggctctc tgtaaaatac tcgtttggac gagggcttcc aaacacatcg
    66481 taagctaaac ccgtgctcac aaataaccaa cccgcaatga atagggaagg tatagtaatg
    66541 ctatgaatga cccagtatcg aatactggta ataatatcag caaaagaacg ttctcctgtg
    66601 cttccagaca tgctgagctc cacatattct tgtacagtca aaggggtatc gattccgtaa
    66661 aagataagat cagtaaatgg aaattcactg aattgcaatc tttgtgagat cgtcaatata
    66721 gtaccgaggg tacttttaga atctaccgaa tcagtatagc tatccttctt ctgacacagc
    66781 aacgcaattt caatcaatat cgaaatgcag tgctagaaaa tttcgttctt cttttcttct
    66841 tgctggtcga tgtataacta ggtaccattc ataggtgtcg aagaggtttt ttattttaat
    66901 ccccctcttt ttttttaaag aaattggtta gtcgtccaga aacaagtaac aaggattcga
    66961 tacaataaaa aagaaaaaat aaaatgaaaa tagaaaatcg aacggattcc ccaattttgt
    67021 tccatattga tttcaaaaaa ggtttcgttt ttgaaatgaa gttacatgac actgttttta
    67081 ttagtatttt gaatattagg ttactcaaga gttgcccaac gaatctgttg attctgaatc
    67141 ttttgaggtg tcgatgtcaa agatgatgaa tttatttctt tttctacccc taatcacttt
    67201 atttttttta gtcccttcta gaataattga tgaatcaaaa actttcaatt gaactgagtc
    67261 tttcaattgg tataatattt ttgcgtatcc tcgtatcttt caaaagtgga aacttaggaa
    67321 agtgctttct aaacatatgt ataaaaagaa cagatttcct ttagctcctc catgcctact
    67381 ataactagtt atttcggttt tttactagcg gctttaactc taacctcggc tctatttatt
    67441 ggtctgagta agataggact tatttgaaat taattgaatg aataattgaa taattcataa
    67501 aaagaaatcc ttctgtggta ttccatatat ttggtagttc cttaccgtgt taattcccaa
    67561 ttattgggaa ttgagattcc taagcaatac gaattaatag taatatttcg ggatagatat
    67621 tacctcccct tttccctttt caaataaatt aaattgaaat gattgaagtt tttctatttg
    67681 gaattgtctt aggtctaatt cctattactt tggctggatt attcgtaacc gcatatttac
    67741 aatacaggcg tggtgatcag ttggaccttt gattaatatt aattcacatc tcttttttta
    67801 actgacctcc tcctttcttt aatttcattt ttttgggggg gtcaaaggtc aaattcagat
    67861 tgctgtattt catatttcag ttcagtggaa ttttcgatct aacaagacaa gagcagaatc
    67921 acgctctgta ggatttgaac ctacgacatt gggttttgga gacccacgtt ctaccgaact
    67981 gaactaagag cgctttctta ccacaacgga aaagactgta aagaagggga ttcttttttt
    68041 tatatagtat agaaccccca aaaaaatttc aaccccaata aatacttctt gcatatgtat
    68101 actatcataa aattgaaaat tatgtattat gtatgtccaa attgaatcgc tctaaaatgt
    68161 atctcaggtt actgcttcga ggagcaataa taggtaggga tgacaggatt tgaacccgtg
    68221 acattttgta cccaaaacaa acgcgctacc aagctgcgct acatcccttt taactggtct
    68281 acagtatcat tgtagaaaat cccggtcttg ttttccacat ccttatttta tttccatttc
    68341 cttcctttct atgcaaaatg tatcttgcta tttcttcctc ttggtctcat atcatataac
    68401 atataataat aaattaatat ttttctcggg aattctcagg tgcaaaggga cctgtttttt
    68461 tgctttaaga aaaagaaaat attctctacc gaatcattgc gcatgtcaag ttgaattggg
    68521 gattccacac acaaatacaa aaatacaagt ggtctttaaa tatatataca tctcttacca
    68581 taatgtatta caatatggaa tataaaaaaa agaaggagga ttctcaatgc gagattttaa
    68641 aacatatctt tccgtggcac cggtactaag tactctctgg ttcgggtctt tagcaggttt
    68701 attgatagaa atcaatcgtt tcttcccaga tgcgttgaca tttccttttt tttcattcta
    68761 gttattgata tggaaagggg tgaagaagat tagagataga gtcaaatatt tgtgactaat
    68821 ctctctttcc cgtctttttt ttttttcgaa ttagatagat tgaatacggg ggtaaagaga
    68881 aagaaaaaag tggattcaac ctcagttaaa ttcgggttaa ggctccaatt aaattaagaa
    68941 taaaattaat aatagagtta aaagaaaaca aaagggaaat gtgactagaa taagagtatc
    69001 atgcaataca agatacttaa atgaaatact gtactgcgat tagaaatcgc tttcgaaatt
    69061 gttgtattac ttattattta ctatattaat tgcaacaaaa tctttatttc ataatttgat
    69121 tttgagttgt tagccacttc tattttttcg tcccttttcc tttcttctta tttgcgtcgg
    69181 atcgggaaat agaaacgttg ggtgaatcaa aaacccaaag gaggttcatg gcaaagggta
    69241 aagacgttcg agtaagggtt attttggaat gtaccggttg tgttcgaaac ggtcttaata
    69301 aggaatcaac gggtatttcc agatatatta ctcaaaagaa tcgacacaat acacctagtc
    69361 gattggagtt gagaaaattc tgtccgtatt gtttcaaaca tacaattcat ggggagataa
    69421 agaaatagat atagatcgaa ccgagtgctt gggtgtcacc ctttcaagga acatgaaaaa
    69481 aatttcgata tatatttcta ttatttcata tattgaaata aaaacaacta aataaatata
    69541 gacaaaccca atcctatgaa tttcttctat aatttttttt gatttgatcg aaatagtatt
    69601 ttagggataa ggaataaaca aattatggat aaatccaagc gactctttct taaatccaag
    69661 cgatcttttc gtaggcgttt gcccccgatc caatcggggg atcgaattga ttatagaaac
    69721 atgagtttaa ttagtcgatt tattagtgaa caaggaaaaa tattatctag acgggtgaat
    69781 agattaacct taaaagaaca acgattaatt actattgcta taaaacaagc tcgtatttta
    69841 tcttcgttac cttttcttaa taatgagaaa caatttgaaa gaagggagtc aaccaccaga
    69901 actcctggtt ttaggaacag aaaaaaatag gcttactttt caattgaatc aaaattctaa
    69961 tccgaactca aaaacagatg gacgttttgt tcaaaaaatc cgagaatcat tcgtgtcgta
    70021 agaaaaaaaa gaatcgggta agaggaataa ttttaagagg aataattttt tttatcgggc
    70081 gtgttcgctc attttgacga ctttatcata ttatcagatt ttatcatact aatttctact
    70141 ctaccttccc ggagttcatt ctccagagaa ttccatttca aagagtttgg cggattcctc
    70201 ccaatcccct tattttatga tctcgttgga aatcatataa agacaattcc tatttgatat
    70261 agctatttgt gcaaggattt tacgattaag aagcaactgc cccttataca gattgtgtat
    70321 taatctacta taaatatagg atgcccccgc cccgcgaatt actgcattta ttcgagtgat
    70381 ccacaaacga cgaaaatccc tttttttcct atctctatca cgatgcgccg aaaccaaagc
    70441 tcttattttc tgttgaataa ttgttcgagt aagtcttgaa tgagctccgc gaaaacttga
    70501 tgcaaataaa cgcatttttg ttctacgtct ccgagctata tatcctcgtc taattctggt
    70561 cattgagtaa atgaaacttt aatgaataac taattgattt cctttctttc agttattctt
    70621 ttcccccttc ctagtctatt aataacaaaa cggattcttc caatttataa aataaaaatt
    70681 ccaatggctt ttgctactat aaccttccct accacgcttt tttccttttt tctaggcatt
    70741 ggaaaaataa aaatagaaat agctaaagaa attgtgggtt ccatcgtctc tatggttact
    70801 tcttaaacgg tgaggtcttc tctatacacc ggagcccttt ccttcatttt attggtaact
    70861 tgtacagtta ccactctttg gctctaccca tgaattttcc agtaatttgt ctttcataat
    70921 gagatatacc ttatacagta acggtattta attatgaaga ttgggtgggt agctgacctt
    70981 gtgagtccgt tcttctaaac ataatatttc tactttttta aataggattt cccccgctta
    71041 atgggtaact atttgttacc aatggggaat tctttctcat cttaaattga aaattcaggt
    71101 gatttaattt gcaccaattg aaaccataaa tttcatacac aatagaaaga tatgatagat
    71161 ccatcttttt tagatagtga atggagttct tccattctat ccgattcacc ggtactgatc
    71221 attgatactg gaaaaattgt tttttctttt gttttgtctc agcccacgat ttaaacgagt
    71281 cgcacataca ccctcgtaca tgttcctcga cgctgagggc atcccccaag agcgggggat
    71341 ttcgtgacgt ttctgattgg ctgtcttggg tttctaataa gttgtttaat agttggcatg
    71401 ctgaattata cattatgggc tggtttagat tgatcctaac cggatgatta tgagtttatt
    71461 cgatttcaat atattaatag aatattaaac ctttaattaa gtaattaaga agtaagaaga
    71521 taaaatctta aatcatatat ttgcacgaaa tcactgctat tttttatcca accgctacaa
    71581 aatcaacaat tccatgagct tgggcttctg ttgctgacat aaaagtatcc ctttccatgt
    71641 cttcggatac agcccataag ggcttgcctg ttctttgtac ataaaccctt gtaaggattt
    71701 cgcgcagttt cagtagttct tccgcttcca ggataagttc ggacgtttgt gcctcataaa
    71761 aaccggcagc aggttgatgg atcattaccc tgatcatata atataacaca atcaaaggtt
    71821 cctgtatctc gcacgaggag gcaaggcgaa gagataaaga ataaaataag aaaaagatag
    71881 aaaaccgtac gggcattttt ttcacattgc atacggctcc acaatggaat tttttttacc
    71941 tttcatcgaa gaaagagaaa atgtgggatc cattataccc agatcggtaa atgatccaat
    72001 taccaccctt cttttttttt tcggaggagt tcaaaaatac tatgatggcc ccgttgcttt
    72061 aatatattta ttttgtctgt gattcagcaa tcccaaagtt tctttttttt tttattttcg
    72121 tactctttca taacataaat gttgttaata acctgccggt gtgaaaaaag tttgtgacgc
    72181 tgaaatcgac ctacgatagg taagataaaa taggaaatac ccttccttta tctcatacta
    72241 ctctttcgat acataatcta atattttgaa aaacaataaa aaatttgcat atcaaattcg
    72301 aagtgccatg ctaatattac ttaatattaa taattcatat ggcgaaggca tagtcttctt
    72361 ttttctctta aataaaaaac ccattggcgc caagcgtgag ggaatgctag acgtttggta
    72421 attgctcctc cgaccaggat aaaagacccc attgaggcgg ccaatcccat gcatattgtc
    72481 tgtatatctg gtcgcacaaa ttgcatagta tcataaatgg ctattccagg tattacccat
    72541 ccgccgggag agtttataag caaatacaga tccttggtat cactctccga actgagatat
    72601 acaaaaagac caataagttg attcgaaaca ttgctatcaa tcgcttggcc taaaaaaatt
    72661 aatctttctc gataaagtcg gttgattcgg ataaaattgt atcccttagg agccgtacgg
    72721 gcaccttttg atgcatacgg ttcaacaaaa ctaaaacttg cgaaaaaaaa aatcaatgtg
    72781 tagcttccag ccctctttct ttttttatag cggactcctt ctaatgaagg aaggggcttc
    72841 tctttcattt ttgaagaacg atgcgtttgg ccggttttcc tataatatat aatattagaa
    72901 tataaaaaac agttttatcg cactaacttt tcattgatgt attttttcat cgagatccaa
    72961 tccaaaaatc acgatgccat tttcttgttc ctgaatgggc ttcttccatt tttttaggtt
    73021 tctgctctac tccgagtaag gatctgcccg attttgattt gcacatatag gacaaatgac
    73081 cccaatacca cgtctttgtt tttttttttt tcattttttc tcaattttgc aattcatttc
    73141 ttttatgtct tccgccaaat attcgacgta tccattatat ttattattcg attgattaac
    73201 tgtttgggat cagcgctatt taataatttc tttctaaata ggattgttta tgatatctat
    73261 aagtcctaat aatagatata ttaccaattg ggtttttcta aacggagcct ggatacttaa
    73321 ttttattggt ccagccaagt cgaccataaa ttatttgaat tgctaatatt aatctggata
    73381 cctcttcaca aaacggatct aattccattt cattgcactt cacgttacaa atttttgatg
    73441 attcaatcgc tttttttggg ggcgaaagag aggatatctc gatcggggga gagaatgggg
    73501 aaatcccata tgacccaata tatctgacag ggcgcactat atgtcaatcc aagttggatt
    73561 tcgctctccg ggagttcgaa aaggaacttt tggaacacca ataggcataa actgaaagaa
    73621 aaaagaatta agtactctat ttcactttga tgtggaaacg taataatggt tttattattt
    73681 taataatatt agctttatcg tcatattttc tacatagata gaataagttc ataaaataaa
    73741 ggaaaacaaa gcaaattttt acgaataggt actttgaatg atgactaaat atggatgcat
    73801 gcgctcttcg aaaagggaat aaacccccat tgcgtattgg tacttatcga gtatagaata
    73861 gatctgcttc tcttttttcc tatgaaccaa attgttccat ttttactaaa agaatagaac
    73921 aaatagtaac cctttttccg agataatcca ctgaaaaaaa aaggggggtc catagcatag
    73981 ttttttcaat gcaataaagt tacatagtgt ctattttttg ttgataaagg ggtattacca
    74041 tgggtttgcc ttggtatcgt gttcatactg tcgtattgaa tgatcccggt cgtttgcttt
    74101 ctgttcatat aatgcataca gctctggttg ctggttgggc cggttcaatg gctctatatg
    74161 aattagcagt ttttgatccc tccgaccctg ttctcgatcc aatgtggaga caaggtatgt
    74221 tcgttatacc cttcatgact cgtttaggaa taaccaattc atggggcggt tggagtatta
    74281 caggagggac gataacgaat ccgggggttt ggagttacga aggtgtagcc ggggcgcata
    74341 ttgtgttctc tggcttgtgc ttcttggcag ctatctggca ttgggtgtat tgggatctag
    74401 aaatatttgg tgatgaacgc acaggaaaac cttctttgga tttgcctaag atctttggaa
    74461 ttcatttatt tctctcagga gtggcttgct ttggctttgg cgcatttcat gtaacaggat
    74521 tgtatggtcc tggaatatgg gtgtccgacc catatggact aactggaaag gtacaatctg
    74581 taaatcccgc gtggggtgtg gaaggttttg atccctttgt tccaggagga atagcctctc
    74641 atcatattgc agcagggaca ttgggcatat tagcaggctt attccatctt agtgtccgcc
    74701 cgccccaacg tctatataaa ggattacgta tgggcaatat tgaaaccgtt ctttccagca
    74761 gtatcgctgc tgtctttttt gcagcttttg ttgttgctgg aactatgtgg tatggttcag
    74821 caactactcc tatcgaatta tttggtccca cccgttatca atgggatcag ggatactttc
    74881 agcaagaaat atatcgaaga gttagcgctg gactagccga aaatcaaagt ttatcagagg
    74941 cttggtctaa aattcctgaa aaattaactt tttatgatta catcggaaat aatccagcga
    75001 aagggggatt attcagagcg ggttcaatgg ataacggaga tggaatagct gtcgggtggt
    75061 taggacatcc tgtcttcaga gataaagaag ggcgtgaact ttttgtacgt cgcatgccta
    75121 ctttttttga aacatttcca gttgttttgg tagacggaga tggaattgtt agagccgatg
    75181 ttccctttag aagggcagaa tcgaagtata gtgtcgaaca agtaggcgta accgttgagt
    75241 tctatggtgg cgaactgaac ggagtgagtt atagtgatcc tgcgactgtg aaaaaatatg
    75301 ctagacgtgc ccaattgggt gaaatttttg aattagatcg tgctactttg aaatccgatg
    75361 gtgtttttcg tagcagtcca agaggttggt ttacttttgg acatgcttcc tttgctctgc
    75421 tcttcttctt cgggcacatt tggcatggtg ctagaacctt attcagagat gtttttgctg
    75481 gtattgaccc agatttggat gctcaagtgg aatttggagc attccaaaaa cttggagatc
    75541 caactacaag aagacaagta gtctgatgca gcattgctct gttatttttc gcttctcact
    75601 tctattttct ctttgtgatt ttacatagga tactgaaaaa gtctggattt aaatctccgc
    75661 cctttcgcct tttctttgat ttttttttct ttaatcgggg agatgatccc caataaacag
    75721 gtatggaagc tataattgta aaccgcgatc acatttatgg aagcattggt ttatacattc
    75781 ctcttagtct cgactctagg gatcattttt ttcgctatct tttttcgcga accgcctaaa
    75841 gttccaacta aaaaatgaaa tgatttttca ttatctgaat tgaagtaatg agcctcccaa
    75901 catttggagg ctcattactt caactagtcc ccgtgctctt cgaacgggtc tcttagttgt
    75961 tgagagggtt gcccaaaagc agtatataag gcatacccag taaaacttac aagtaatcca
    76021 gatatagaga tggcgactag ggttgctgtt tccattatta tataatttca agaccacaat
    76081 ggatctatga taagattgtt tatttacaac ggaatggtat acaaagtcaa cagatctcaa
    76141 tgaatacaaa ataggattta tggctgcaca aactgttgag ggtagttcta gatctggtcc
    76201 aagacggacg tctgtagggg ctttattgaa accattgaat tcggaatatg gtaaagtagc
    76261 tcctggatgg ggaactactc ctttgatggg tgtcgcaatg gctctatttg cggtattcct
    76321 atctattatt ttggagattt ataattcttc cgttttactg gacggaattt cactgaatta
    76381 gatttaatta gatttataag aaccctagct tttaaataaa aatacaaaaa acgatgcatt
    76441 taggcctcgg ctttttattt tagcttattc ttttttggta gttcgaccgc gaaatttttg
    76501 tgtttctgta tttccggaat atgagtgtgt gacttgttat aattgatcct attgagagta
    76561 cagaaagtgg gtctgtcgtc ttgatagaga tggttttacc ccgtcggata ttcattctag
    76621 tatctggagc acggaatata tgaaatatat cacgaagtat ttgaactatg attcatactt
    76681 aatattcaga cctcgtggcc ggattcctca aatttttcaa aagaaaaaag ttttcaattg
    76741 aaagagtttt cttctttcaa attcccgttt ctgctttgat tttgctcaaa gaacaaactt
    76801 ttctttctag ttttagtcat tatatcgatt ctactcgttg aataaatcat gatccaatgg
    76861 ttcttactca gggaatcctt gacttagctt gaaggtttta ttgaatcatc gtggttctag
    76921 tattaattta aggtttcaat tgattcctag ggtcttaaca agaaaattcc tatcaataat
    76981 aaagaaaaca aaagtaaagc tacattccat acaaattaaa ataacagatg aaagaaaaaa
    77041 atagggaaat agaagattca agaggcctgg aacgatcaac agaaagacaa gtgagcctac
    77101 ttgatttttt gacattctaa ttataacaaa aaaaaagagc tttcttactt ttactctttc
    77161 gtatttttag cgaaaatgga atcaaaagat taagaagttt ccaattttct attccatacc
    77221 tcttttaacc tgtttttttg tttttttgtt tgagctgtac gagatgaaat tctcatatac
    77281 ggttctcaga gggggagtcc cttggtttac ctatctcaat aaagtctacg attggttcga
    77341 agagcgtctc gagattcagg cgattgcaga tgatataact agtaaatacg ttcctcctca
    77401 tgtcaacata ttttattgtc taggaggaat tacgcttact tgttttttag tacaagtcgc
    77461 tacagggttt gctatgactt tttactaccg tccgaccgtt acggaggctt ttgcttctgt
    77521 tcaatacata atgacggaag cgaactttgg ttggttaatc cgatcagttc atcgatggtc
    77581 agcaagtatg atggtcctaa tgataatcct gcacgtattt cgtgtgtatc tcactggtgg
    77641 ttttaaaaaa cctcgcgaat tgacttgggt tacaggtgtg gttctggctg tattgaccgc
    77701 atcctttggt gtaacaggtt attctttacc ctgggaccaa attgggtatt gggcagtaaa
    77761 aatagtaaca ggcgtaccgg aagcgattcc ggtaatagga tcgcctttgg tagagttatt
    77821 acgtggaagt gctagtgtgg gacagtccac tttgacgcgt ttttatagtt tacacacgtt
    77881 tgtattacct cttcttactg ccgtatttat gttaatgcat ttcctaatga tacgtaagca
    77941 gggtatttct ggtcctttat aaagaatata gagagatttg taatcaatca ttttttttat
    78001 tacttggggg aggaacaata atatttcatt gctacaaata tggattattg acaaagaata
    78061 agacatgtgt tttgaaattt cccctcaact ccacaatatt gtattattta tttgacatga
    78121 atgaatagtt gaagggaatt ctccgaagag aaaatggatt atgggagtgt gtgacttgaa
    78181 ctattgattg ggccgtgcag aagtatgcct ttaatctgct acattgaaat tcacaaaaaa
    78241 atgtgtcttt attccaaccg ccgccctata gagaggatag gctgggttcg cttgaagaga
    78301 gtcttttcta tgatcagacc gaagcatgcc gtgcatgaat aggctccgta aaatccagta
    78361 gaagtaaaat ccagtagaat aagtgatgtg gcataatccc gatttttttt agttatttta
    78421 cttacttaat agtatggaaa tgcattcatt tcttctgcat cgatccgttt tatgatccta
    78481 tcggagtgaa acaaaggatc taaagaagag cagcggctag actatattag taacaagcaa
    78541 atcctttgta cgcaaaaaaa aatatcactc gatccattgg gataagggtg aatcgcaagg
    78601 gctgagacaa cccagaaagc tcttgattat gatcaatatt gtaagcctac ttgggtatgg
    78661 agcatttacc tgtaagaact taattctttg caatggatag ttgcaacttc gtaaaatgga
    78721 atccagaaat agaattattc atatatgtgt ggatatggct aaatatagct tttctaaaat
    78781 atatatatat atattttttt atatgtatcc gtttagttcg gtggattctt gctcgagccg
    78841 gatgatgaaa aattatcatg tccggttctt tggggggatg gatctataag aattcaccta
    78901 tcccaataac aaaaaaacct gacttgaatg atcctgtatt aagagctaag ttggctaaag
    78961 gtatgggtca taattattac ggagaacccg catggcccaa cgatctttta tatatttttc
    79021 cagtagtaat tctcggtact attgcatgta atgtaggctt agcggttcta gaaccatcaa
    79081 tgattggtga acccgcggat ccgtttgcaa cccctttgga aatattaccc gaatggtatt
    79141 tctttcccgt atttcaaata cttcgtacag tacccaacaa acttttgggt gttcttttaa
    79201 tggtttcagt acccgcggga ttattaacag tacctttttt agaaaatgtt aataaattcc
    79261 aaaatccatt tcgccgccca gtagcgacaa ccgtcttttt gattggtacc gcggcggcct
    79321 tgttcttggg tattggagca acattaccta ttgataaatc cctaacttta ggtctttttt
    79381 aacttgattc cattgtaaaa tatcataatg tgcgtatcta gggagtagtc gcttcagagt
    79441 caaagtgaat tctccctaga tacctctatt caattcaatt ccggtccgaa tggatagatt
    79501 gtgctaaagg tgcaaaccct ttttttttga tttttaagaa aaaaatgaac taaattcaat
    79561 tcaattgatt taaaattgat ttgattttgc ttttaggtaa atcaactgtt aagtgctttt
    79621 ctatttcttt tctaaaatgc ccaatatccg ttttacatct tctatgcgaa aatgctcaat
    79681 tttcataagg tcttcttgac tgttattcaa aaggtcgaat aatgtatgta tattggactt
    79741 tttgagacaa ttatagatcc tgggagacaa ttctgattgg tcaataaaaa tggatttcca
    79801 tgctatttct tttttctttt tctttagttt agcaacccta tcgtgaaaag tcaaataggg
    79861 taaagaaacc ttgtattgat tgttctctaa atgtaagttt tcttctgccg actggagaaa
    79921 gggaataaat aaatcaatca aattccggga ggcttcatga agtgcttctt taggagttaa
    79981 acctccattt gtccatattt ctagaaaaag gatctcttgt ttttcatttc catttccata
    80041 agaatgaata ctatgattcg cgtttcgaac aggcatgaat atagcatcta taggataact
    80101 tccgtcttga aagttatttg gtgtttttat attatatcct cgattccttt caatctgtaa
    80161 tccaatacaa aaatcagttg gttccgttag gttagctata tgctgcgtat tatcaacgat
    80221 ttccacagaa ggtggtaaga ggatgtcttg agcagttaca tatccaggac ctttgacaca
    80281 aataagcgcg tcacgagttc catatagatt acttctcaat acaatttctt tcaaattcat
    80341 taaaatttca tgtaccgatt cttgaatacc tactatggta gaatattcat gcgggatttt
    80401 ctcagatttt gcgcgtgtaa tacatgttcc ttcgatttct ccaagcaaag ctcttcgcat
    80461 cgcaatgcct attgtgtcgg cttgaccttt cataagtgga gacagaataa agcgtccata
    80521 ataaagacgc ttactgtctg ctcttgattc aacacatttc cactgtagtg tccgagtaga
    80581 tacttttaat ttctctcgaa ccatagtaat attatttgtc agatttttga gtcatttatt
    80641 tctcttgaaa tctcttcaat gtttatttct acactcgcct ttttttaggg ggtctgcagc
    80701 cattatgtgg cataggggtt acatccctta cgaaacttaa aagtatacca cttcgacgaa
    80761 tagcgcgtaa tgctgcatct cttccgagac ccggaccttt tatcatgact tctgctcgtt
    80821 gcataccttg atctgttact gctcgaatag catttcctgc tgcggtttga gcagcaaaag
    80881 gtgtccctct tcttgtaccc ctgaatccac aagtaccggc ggaggaccaa gaaataaccc
    80941 gaccccgtac atctgtaact gtcacaatgg tgttgttgaa acttgcttga acatgaataa
    81001 cgccctttgg tattcgccgt gcacttttac gtgaacccac acgtccagtc ctacgtgaac
    81061 cgcttcttgg tatagatttt gccatatttt atcatttccg aaatataagt cagagatata
    81121 tggatatatc catttcatgt caaaacagat cttttatttt gatttgttca tcggttcctt
    81181 tagagagtcc cttttcgaaa gattatcctt gtctttgttt atgtctcggg ttggaacaaa
    81241 ttactataat gcgtcccctt ctacggatca gtcggcattt ttcacaaatt ttacgaacgg
    81301 aggctcttat tttcataatt gttattcctt aactgaattt cgaatctact ttactgattg
    81361 gaagaaaata agtttcttga aatttttgaa ccgtgaatta gatcctcatg aaaggaatct
    81421 tgaaaaacca ccgaaccatt cgaatctttg ttgtggggtc tataaattct gcgccccccc
    81481 cccccgtttg aatcataacg acttacttaa actttgattc tatctcctgg tagtatatgt
    81541 ataaaagagt gtcggatcct ttctgaaaca gaacttagaa tctgacttca ttatttaaac
    81601 gaaccccgaa cataccattg tgaagtgatt cagtaattaa accctcatga atccattttt
    81661 cttcttttat tccagacaaa ccctccttga agtatgaact tatgtaggaa ggcgtgatat
    81721 tagacaactt ggctttttta ttcgtttttt tcacaaacag gaagttacag atacaattcg
    81781 gatagcagaa aatttaccat atatagcaca aaatttctcc gccgattcct tctatccgag
    81841 ctgcacggtc tgtcattata ccccgagaag tagagagaat tacaatcccc atcccgtcta
    81901 aaattctagg aattcgttga tagttagaat agattcggag accaggtcga cttattcgtt
    81961 ttaaatttaa aagagttcta tatggtcctt tcctattcct tctatgtcgt agggttaaaa
    82021 ccaaaaaata tttgttattt tctacaagtt tccttacgtt ttcgagaaaa ccctcttgta
    82081 aaagtatttt aacaatgttt tgggtcatgt tagtagatgc tattcgaacc gttccctttc
    82141 gatccatgtc agcatttcgt atagaagtta ttatgtcagc aatagtgtcc ttacccatga
    82201 taaactaaaa ttattgttgc ttccgaattt ggatataatc agcatgttct ttttttataa
    82261 aaattattaa agaaaattct taaaagtata tgcgtgagac ataatctact aatttatcta
    82321 ttttatttaa atactatcac tatctcacgg tctcatatta taatacctca ggtgctaatg
    82381 aaactatttt agtaaaattt aactgtctca attcccgggc gatcgcgcca aaaacgcggg
    82441 ttccttttgg atttccttct tgatcaatga caactgcagc attgtcatca tatcgtatta
    82501 ttataccgtt atcgcgtttg agttctttac aagtacgtac aattacagct ctgatcactt
    82561 ctgatctttc tagaggcgta tttggtactg cttcttttat cacagcaaca ataacatcac
    82621 caatatgagc atatcggcga ttactagctc ctattattcg aatacacatc aattctcgtg
    82681 ccccgctatt gtctgctaca ttcaaatggg tttgaggttg aatcatatca ttttttttta
    82741 tccgtttttt taatgtaaaa taaagcaaag gacgaagtaa aaaaaaaaaa aaaagaaaga
    82801 aaaccctgca attgtttttt tatacacaag acttctttcc tttggttcta catttctatc
    82861 cagaaataat gaattgagtt cttataggca ttttggacgc cgctattgaa atagcctttc
    82921 gagctatatt ttcggctact ccacccattt cataaagtat tctacccggt ttaacaacag
    82981 ctacccaata ttctggggat cctttccctg aacccatacg ggtttccgtg ggtcttactg
    83041 taactggttt gtctggaaat atacgtaccc atatttttcc gccacggcgt acatttcgtg
    83101 tcattgctcg gcgccctgct tcgatttgtc tagctgtaat ccaagcgggt tcaagtgctt
    83161 gaagagcata tctaccgaaa caaatatgat tacctcgata agatattcct ttcattcttc
    83221 ctctatgttg tttacggaat cttgttcttt ttgggttata gttgatggtt ctttttcaat
    83281 tccatctcta ctacagaact ggacatgaga gtttcttctc atccagctcc tcgcgaatga
    83341 aacgactaaa acggatttta tgaagatata catgtgttta atgaataata tgctgaatca
    83401 taggattctt tgaaattgca tctaattaat caattcgtta atctattcga aatttgtcta
    83461 gcgtgtttag atattattta attaaacatg tattctattt ctagataatg tcaatgtctt
    83521 tttttataac gttatcgtta taaaaacatc tttcttttgt ttttcctttt atcatatggg
    83581 atcgacaaaa atgtatcaat ctaataaaaa aaaaactttc gcgggcgaat atttactctt
    83641 tccatatcta ttttagttat agggttcgtt catgacctct caaaataaaa gaataaaaga
    83701 gggggtccct ggtttgttcc gccatcccac ccaatgaatc attaagattc attttcaata
    83761 gaatcttctg cattcacggg ttatatcgtt cccattgctt ctcgattaat ggttaggtct
    83821 gaattttccg gcggagtcct tttttcttaa gtcaattttc tcagtcttta ttggctcgag
    83881 gctcttgatt tttttgttct ataagcggat tcatctaatt atgcatgaat cattattgaa
    83941 tttatgcttt attacactgc gttttatgag atgactcatc gaccttacat attggaatca
    84001 tatatcattg atatttccgt tctctctttc tctcatcctt ccacttatcc gcatactttt
    84061 tttctatttt gctttccgac ttagaacttc acaactcata atccgattgg ttttttttat
    84121 ctttatcttt atgcaaaaaa agatttcagt tgctacaacg atatgtccaa tatattatat
    84181 ctttatcttg actggttctt tggatccaga taatgcgaag caatgagttg gttattagtg
    84241 ctatagttat tagttcatac tctgggccct ggtccgtttt ttgaatccta gccctaaaaa
    84301 aaccaacgag tcacacacta agcatagcaa ttatataaaa tgatcaatcg aatttttatt
    84361 gaaccctcta gaattgcaga attgctcttt ttttttgttt tgcttgaaca taaaaagaat
    84421 aaaagggttt ttcttttttt gtccattact tggtataatg taaaaacacg taaagtctta
    84481 ttattcttcg tctacaaata tccaaatttt gattcctaat accccgtata tagttcgaac
    84541 tgtataggaa caataatcaa ttttagctcc aatggtttgt agaggaaccc taccttctct
    84601 gatccattcg acgcgtgcaa tttcttttcc gtcgatacgt cccgcaattt gtacttgaat
    84661 tccttttgta ttcgccagct cggttaattc aatagctttt ttcattgctt tgcgaaaaga
    84721 aactctattc tttaattggc cagctataaa ttctgcaaga atattagggt gtccataagg
    84781 atttgcaatt cgtgtaatag caatgtttag ttttcggttc gcacaatgaa gttctttttg
    84841 tacattcatc tgcaattctt cgactctccg cggtctattt tctattaaga attttgggaa
    84901 tcctatataa attatgactt gaattagatc gattcttttt tgaatctcta tccgtgcaat
    84961 tccctcaacg ccaacaccgg aggatattct catatttttt tgtacataat tcttaataca
    85021 gtttcgtatt ttttgatctt cttgtagacc ttccgaataa ttttttggct gtgcaaacca
    85081 aagagaatga tgactttgtg ttgtaccaag tcggaaccca agcggattta ttttttgtcc
    85141 cataaccccc cactactata tgtatcatga catgtcagat ttttgttctt ttttttagtt
    85201 atcaatccag atttttttga gtacaccata tattcttcaa attctttata taaggatata
    85261 tctttcaaaa caatagttat atgacaagtc ggtcttttta tcagataact gcgccctcga
    85321 gctcgaggtt ttaatctttt cacagcagta ccctcgttta cttcggcttt actaatgact
    85381 aaatttgctt cgttcaaact catattgtga ctagcatttg ctgctgcaga ataaaccaat
    85441 ttaaaaatgg gataacacgc tcgataaggc atcagttcta gtatcataag gctttcctcg
    85501 taagaacgcc tacgaatctg atcgattccc cttcggtctt tgtgagcaga catacatata
    85561 tgttgaccta aagcgtatac ttctgtagat aggttcttct ttctcttctt tatcataagg
    85621 ttcacctctt accaatgaat ctatattcac tttattaacg acgggatcta ttatcatttt
    85681 ttgcatgtcc acggaaattt atagtcggcg caaattcccc caatttatgt cctaccatac
    85741 gatctgttat ataaataggc aaatgttcct ttccattatg tatagcgata gtatggccaa
    85801 ccattgtggg tataatggta gatgcccggg accaggttat tattatttct ttttccgctt
    85861 ttgtattaag tttctcgatt tttcttaata aatgattcgc tacaaaaggg ttttttttta
    85921 gtgaacgtgt cacagtgaat taactcctat ttttttcttt tgtaaattgt aaaaataatt
    85981 tggattttct ctcctattta ctacggcggc gaagaatcaa attatcacta tatttattcc
    86041 tttttctact tcttcttcca agtgcaggat aaccccaagg ggttgcgggt ctttttctac
    86101 caattggagc ccttccttca ccacccccat gggggtggtc tacagggttc ataactactc
    86161 ctcttactac aggacgctta cctagccaac atttcgatcc ggctctaccc aaacttttct
    86221 ggttcacccc aacattccct acttgtccga ctgttgctga gcagtttttg gatatcaaac
    86281 ggacctcccc agagggtaat tttaatgcgg ccgatttacc ctcttttgca atcagtttcg
    86341 ctacagcacc cgcagctcta gctaattgtc caccctttcc aagtgtgatt tctatgttat
    86401 gtatggctgt gcctaagggc atatcggttg aagtagattc gtctttttga tcaatcaaaa
    86461 ccccttccca aactgtacaa gcttcttcca aagcatacgg ctttctggat gtagatgatg
    86521 atatctatac agatggatct tatatatatc atataatgaa gtaccacatg agtggatata
    86581 tagaatccaa atctgccgaa tcactcatgt tctgatcttc tacatcctag gtcttcctgt
    86641 tccgtcatct ggcttatgtt cttcatgtag cattcagacc gaatgactct atgaaattac
    86701 gtcgatactt ccacatatta tgggtaacgt aggagacgtc tctatttttc ccccgggaaa
    86761 tctttagaat taccactgct tagctttcaa ttcgcctctg accatcaaat caaatgtgaa
    86821 taacccgtct tcctctcttt gaaacaaggg gcgcttctgg ttctgtcggc gcttgaaaca
    86881 attttgtctt ctccatatta ctatatctct agagtcaata attttatatg aggaactact
    86941 gaactcaatc acttgctgcc gttactcttc agttttctgt tgaggtctat cctgtagagg
    87001 tactcgaatt ggatcagtga tcgatttcta ggtttcgtcg taaacctaat tggttacttc
    87061 caattacgta aatcaatagt tcaaaccgca ctcaaaggta gggcatttcc catttttata
    87121 ggaacttctg taccagaaac aatggtatct ccaattatag cccctctggg atgtaaaata
    87181 tatctcttct caccatcccc atagtgtatg agacaaatgt atgcatttcg attagggtcg
    87241 tattctatgg ttacgattct accatatatg tctttttcat tccgtctaaa atcgatttta
    87301 cggtatagac gcttatgacc tccccctcta tgccctgcgg taatgattcc tctggcatta
    87361 cgacctttac cacaacgatg ctgtccatag atcaaattat ttcgtggatt ggatttcact
    87421 tgactgtcta cggctccatt gcgtgtgctc ggggtagaag ttttgtataa atgtatcgcc
    87481 atgctcttaa gtattttgat ttaagttctt ttctttctaa gaggtggaat agaataaccc
    87541 ggttgaagcg taatgatcat acgtctgtaa tgcattgtat gtcccataat gggtcccatt
    87601 cttctaccct ttcgggggag ttgatgacta ttcatagcta ttaccttgac accaaagaag
    87661 agttcgaccc aatgctttat ttctgtccta gttgatcctg attcgacatt agaagtatat
    87721 tgatttttcc ccaataaccg aatacttttg tctgtaaata ctgcatattt gattccatcc
    87781 ataaatctat tttcttccct atgagttcga gtctcaataa gaatgctagt tcttactgtt
    87841 catatgttat gatatgaata taccacacca attcgttatg tatagatgat gagattccat
    87901 tgatacagag ccaattccaa tagacttatt ggagggtccc attggcgtgc atccagtagg
    87961 aattgaacct acgaattcgc caattatgag ttgggcgctt taaccattca gccatggatg
    88021 cttagtgggg atcctcgtac atggtgaata accaaattcc aattgaaatg aaatctttag
    88081 gataaatcaa tgcaatttag gaggaatcaa tgaaaggaca tcaattcaaa tcctggattt
    88141 tcgaattgag agagatattg agagaggtca agaattctca ctatttctta gattcatgga
    88201 cccaattcaa ttcagtggga tctttcattc acattttttt ccaccaagaa cgttttataa
    88261 aactcttgga cccacgaatt ttgagtatcc tactttcacg caattcacag ggttcaacaa
    88321 gcaatcgata tttcacgatc aagggtgtag tactatttgt agtagcgatc cttatatatc
    88381 gtattaacaa tcgaaatatg gtcgcaagaa aaaatctcta tttgacgggg cttcttccta
    88441 tacctatgaa ttccattgga cccagaaatg atacattgga agaatctttt gggtcttcca
    88501 atatcaatag gttgattgtt tcgctcctgg atcttccaaa aggaaaaaag atctcagaga
    88561 gctttttcct ggatccgaaa gagagtactt gggttctccc aataactaaa aagtgtatca
    88621 tgcctgaatc taactggggt tcgcggtggt ggaggaactg gctcggaaaa aagagggatt
    88681 ctggttgtaa gatatctaat gaaaccgtcg ctggaattga gatctcattc aaagagaaag
    88741 atatcaaata tctggagttt ccttttgtat attatatgga tgatccgatc cgcaaggacc
    88801 atggttggga attgtttgat cgtctttctc cgagtaagag gcgaaacaga atcaacttga
    88861 attcgggaca gctattcgaa atcttagtga aagactcgat ttgttatctc atgtttgctt
    88921 ttcgtgaaaa aataccaatt gaagtggagg gtttcttcaa acaacaagga gctgggtcag
    88981 ctattcaatc aaatgatatt gagcgttttg cccatctctt ctcgagaaac aagtgggcta
    89041 tttctttgca aaattgtgct caatttcata tgtggcaatt ccgccaagat ctcttcgtta
    89101 gttgggggaa gaatccgcac gaatcggatt ttttgaggaa gatatcgaga gagaattgga
    89161 tttgcttaga caatgtgtgg ttggtaaaca aggatcgatt ttttagcaag gtacggaatg
    89221 tatcgtcaaa tattcaatat gattccacaa gatctagttt cgttcaagta acggattcta
    89281 gccaattgaa aggatcttct gatcaatcca gagatcattt cgattcattt agtaatgagg
    89341 attcggaata tcacacattg atcaatcaaa gagagattca acaactaaaa gaaagatcga
    89401 ttctttggga tccttccttt cttcaaacgg aacgaacaga gatagaatca gaccgattcc
    89461 ctaaatgcct ttctggatat tcctcaatgt cccggctatt cacggaacgt gaaaggcaga
    89521 tgaataagca tctgcttccg gaagaaatcg aagaatttct tgggaatcct acaagatcca
    89581 ttcgttcttt tttctctgac agatggtcag aacttcatct gggttcgaat cctactgaga
    89641 ggtccactag agatcagaaa ttgttgaaga aagaacaaga tgtttctttt gtcccttcca
    89701 ggcgatcgga aaataaagaa atagttaata tattcaagat aattacgtat ttacaaaata
    89761 ccgtctcaat tcatcctatt tcatcagatc cgggatgtga tatggttccg aaggatgaac
    89821 tggatatgga aagttccaat aagatttcat tcttaaacaa aaatcattta tttcatctat
    89881 tccatgaccg gaacaggggg gaatacacgt tacaccacga ttttgaatca gaagagagat
    89941 ttcaagaaat ggcagatcta ttcactctat caataaccga gccggatctg gtgtatcata
    90001 agggattttc cttttctatt gattcctacg gattggatca aaaacgattc ttgaatgagg
    90061 tattcaactc cagggatgaa tcgaaaaaga aatctttatt ggttctacct cctatttttt
    90121 atgaagagaa tgaatctttt tatcgaagga tcagaaaaaa atgggtccgg atctcctgcg
    90181 ggaatgattt ggaagatcca aaaccaaaaa tagtggtatt tgctagcaac aacataatgg
    90241 aggcagtcaa tcaatataga ttgatccgaa atcggattca aatccaatat agcacctatg
    90301 ggtacataag aaatgtattg aatcgattct ttttaatgaa tagatccgat cgcaacttcg
    90361 aatatggaat tcaaagggat caaataggaa atgatactct gaatcataga actataatga
    90421 aatatacgat caaccaacat ttatcgaatt tgaaaaagag tcagaagaaa tggttcgatc
    90481 ctcttatttt gatttctcga accgagagat tcatgaatcg ggatcctaat gcatatagat
    90541 acaaatggtc caatgggagc aagaatttcc aggagcattt ggaacattcc gtttctgagc
    90601 agaagagcca ttttcaagta gtgttcgatc gattacgtat taatcaatat tcgattgatt
    90661 ggtctgaggt tatcgacaaa aaagatttgt ctaagtcact tcgtttcttt ttgtccaagt
    90721 tccttctctt tttgtccaag ttgcttttct ttttgtctaa ctcacttcct tttttctttg
    90781 tgagtttcgg gaatatcccc attcataggt ctgagatcca catctatgaa ttgaaaggtc
    90841 cgaatgatca actctgcaat cagttgttag aatcaatagg tcttcaaatc gttcatttga
    90901 aaaaattgaa acccttctta ttggatgatc ataatacttc ccaaaaatcg aaattcttga
    90961 tcaatggagg gataatatca ccatttttgt tcaataagat accaaagtgg atgattgact
    91021 cattccatac tagaaataat cgcaggaaat cttttgataa cacggatttc tatttctcaa
    91081 tgatatccga cgatcaagac aattggctga atcctgtgaa accatttcat agaagttcat
    91141 tgatatcttc tttttataaa gcaaatcgac ttcgattctt gaataatcca caacgcttcc
    91201 gcttctattg taacaaaaga ttcccctttt atgtggaaaa ggcccgtatc aaaaatgatg
    91261 attttacgta tggacaattc ctccatatct tgttcattcg caacaaaata ttttctttgt
    91321 gcggcggtaa aaaaaaacat gcttttttgg agagagatac tatttcacca atcgagtcac
    91381 aggtatctaa catattcata cctaacgatt ttccacaaag tggtgacgaa aggtataact
    91441 tgtacaaatc tttccatttt ccaattcgat ccgatctatt agttcgtaga gctatttact
    91501 cgatcgcagc catttctgga acacctctaa cagagggaca aatagtcaat tttgaaagaa
    91561 cttattgtca acctctttca gatatgaatc tatctgattc agaagagaag aacttgcctc
    91621 agtatctcaa tttcaattca aacatgggtt tgattcacac tccatgttct gagaaatatt
    91681 taccatccga aaagaggaaa aaacggagtc tttgtctaaa gaaatgcgtt gagaaagggc
    91741 agatgtatag aacctttcaa cgagacagtg ctttttcaac tctctcaaaa tggaatcgat
    91801 tccaaacata tatgccatgg ttccttactt cgacagggta caaatatcta aatttgatat
    91861 ttttagatac tttttcagac ctattgccgg tactaagtag cagtcaaaaa tttgtatcca
    91921 tttttcatga tattatgcat ggatcagata tatcatggcg aattcttcag aaaaaattgt
    91981 gtcttccaca atggaatctg ataagtgaga tttcgagtaa gtgtttacat aatcttcttc
    92041 tgtccgaaga aatgattcat cgaaataatg agtcaccatt gatatcgaca catctgagat
    92101 cgccaaatgt tcgggagttc ctctattcaa tccttttcct tcttcttgtt gctggatatc
    92161 tcgttcgtac acatcttctc tttgtttccc gagcctatgg tgagttacag acagagttcg
    92221 aaaaggtcaa atctttgatg attccatcat acatgattga gttgcgaaaa cttctggata
    92281 ggtatcccac atctgaacgg aattctttct ggttaaagaa tctttttcta gttgctctgg
    92341 aacaattagg agattctcta gaagaaatac ggggttctgc ttttggcggc aacatgctat
    92401 ggggtggtgg tcccgctgat ggggttaaat caatacgttc taagacgaaa gatttgaata
    92461 tcaatctcat cgatatcatc gatctcataa gtctcatacc aaatcccatc aatcgaatca
    92521 ctttttcgag aaatacgaga catctaagtc atacaagtaa agagatccat tcattgataa
    92581 gaaaaagaaa aaaggtgaac ggtgattgga ttgatgataa aatagaatcc tgggtcgcga
    92641 acggtgattc gattgatgat aaagaaagag aattcttggt tcagttctcc accttaacga
    92701 cagaaaaaag gattgatcaa attctattga gtctgactca tagtgatcat ttatcaaaga
    92761 atgactctgg ttatcaaatg attgaacagc cgggaacaat ttacttacga tacttagttg
    92821 acattcataa aaagcattta atgaattatg agttcaattc accctgttta gcagaaagac
    92881 ggatattcct tgctcattat cagacaatca cttattcaca aacttcgtgt ggggctaata
    92941 gttttcattt cccatctcat ggaaaaccct tttcgctccg cctagcccta tccccctcta
    93001 ggggtatttt agtgataggt tctataggaa ccgggcgctc ccatttggtc aaatacctag
    93061 cgacaaactc ctatgttcct ttcattacag tatttctgaa caagttcctg gataccaagc
    93121 ctaaaggttt tcttattgat gatatcgata ttgatgatag tgacgatatt gatgctagtg
    93181 acgatatcga tcgtgacctt gatacggagc tggagcttct aactatgatg aatgcgctaa
    93241 ctatcgatat gatgtcggaa ataggccgat tttatatcac ccttcaattc gaattagcaa
    93301 aagcaatgtc tccttgcata atatggattc caaacattca tgatctggat gtgaatgagt
    93361 cgaatgactt atccctcggt ctattagtga actatctctc cagggattgt gaaagatgtt
    93421 ccactagaaa tattcttgtt attgcttcga ctcatattcc ccaaaaagta gatcccgctc
    93481 taatagcccc gaataaatta aatacatgca ttaagatacg aaggcttctt attccacaac
    93541 aacgaaagca cttttgcact ctttcatata ctaggggatt tcacttggaa aagaaaatgt
    93601 tccatactaa tggattcggg tccataacca tgggttccaa tgcacgagat cttgtagcac
    93661 ttaccaatga ggccctatcg attagtatta cacagaagaa atcaattata gacactaata
    93721 caattcgatc cgctcttcat agacaaactt gggatttgcg atcccaggta agatcggttc
    93781 aggatcatgg gatccttttc tatcagatag gaagggctgt tgcacaaaat gtacttctaa
    93841 gtaattgccc catagatcct ctatctatct atatgaagaa gaaatcatgt aacgaagggg
    93901 attcttattt gtacaaatgg tacttcgaac ttggaacgag catgaagaaa ttaacgatac
    93961 ttctttatct tttgagttgt tctgccggat cggtcgctca agacctttgg tctatacccg
    94021 gacccgatga aaaaaacggg atcacttctt ctggactcgt tgagaatgat tctgatctag
    94081 ttcatggcct attagaagta gaaggcgctc tggtgggatc ctcacggaca gaaaaagatt
    94141 gcagtcggtt tgataatgat cgagtgacat tgcttcttcg gcccgaacca aggaatccct
    94201 tagatatgat gcaaaatgga tcttgttcta tcgttgatca gagatttctc tatgaaaaat
    94261 acgaatcgga gtttgaagaa ggggaaggag aaggagtcct cgacccgcaa cagatagagg
    94321 aggatttatt caatcacata gtctgggctc ctagaatatg gcgcccctgg ggctttctat
    94381 ttgattgtat cgaaaggccc aattcattgg gatttcccta tcgggcgggg tcatttcggg
    94441 gcaagcggat catttatgat gaaaaggatg agcttcaaga gaatgattcg gagttcttgc
    94501 agagtagaac catgcagtac cagacacgag atagatcttc caaagaacaa ggcttttttc
    94561 gaataagcca attcatttgg gaccctgcgg atccactctt tttcctattc aaagatcagc
    94621 cccttgtctc tgtgttttca catcgagaat tctttgcaga tgaagagatg tcaaaggggc
    94681 ttcttacttc cgaaacagat cctcctacat ctatatctaa acgctggttt atcaagaata
    94741 cgcaagaaaa gcacttcgaa ttgttgattc atcgccagag atggcttaga accaatagtt
    94801 cattatctaa tggatttttc cgttctaata ctccatccga gagttatcag tatttatcaa
    94861 atctgttcct atctaacgga acgctattgg atcaaatgac aaagacattg ttgagaaaaa
    94921 gatggctttt cccggatgaa atgaaaattg gattcatgta acaggagaaa ggtttcccat
    94981 tacttagccg gaaagatatg cggccatgaa atagggatta agtggaacat aattgactgg
    95041 gtggtagagt cgtggaaaca ccagtttctt ccatattttg gaccttagct ccatggaaca
    95101 atatgctact gctgaaacat agaagaattg aaatcttaga tcaaaacact atgtatggat
    95161 ggtatgaact gcttaaacaa gaattcttga acagcgaacc accagagcta ttactaaaaa
    95221 cggactatgt aatgtacttt atctgctggg ttacaggcgg gcattttacc agaggtttat
    95281 attgtatcaa tctacccttg tgtgattcct gttgaagcat atactcgggg ggtgggtgca
    95341 gggcggacga tttcaaagcg gactccccat tcattagata gagaagatcc ccaagatttc
    95401 gcgatccgct gccgaactta ttccaattcc aagatctcgg atcgaatcgg tatatcaata
    95461 ccgattcgat ccgagatctc ttattgaatt gctcattcaa tgagcattct caatattatg
    95521 ccttgaagag gactcgaacc tccacgctct ttagcacgag attttgagtc tcgcgtgtct
    95581 accatttcac caccaaggca tcttgaaagt gaatcgtatt ccatgaagat gatatctatc
    95641 tagtgtgatg tatggaatat atgacaaagg tggagtgttg gagtatttct attgatcggt
    95701 catgtcatat aggccccaat cggacatcca attgcttcga tttgaattat ccggaggatg
    95761 ccttatatat tatctatatt aatattatat caaaaagatg gacaatcaaa ccgatttctc
    95821 gattcaatag aagcccaaag aggtgaataa ggtcccaaat aacgagagat atggaaaaag
    95881 caggtccgat tacgcctatt cctaatccta aatggaatgt aacgacgtag ggatccatat
    95941 ggaaacatag tatctattta gatacgctcg aatgacccct tctcataatg agaatcctat
    96001 tccggtctgg tccggtatgg aatgaactta taatcatgga atcgactcga tcatcagatt
    96061 atagattata agttcataac cctagcccat tcccattttg ggcggaacag atctactaat
    96121 tctttgattc cagttagtaa gagggatctt gaactaagaa atcgattcta gaagctaact
    96181 agaagctaaa aaagggtatc ctgagcaatt gcaataatcg ggttcattga tattcctggt
    96241 atagtagatg ctatcacaca tacaatcata ctcaattcga tggaattgtt tgatcttaaa
    96301 ggggatcttc tataatttcg cacgtgaggg gttatttctt ggtttcgtcc agtcattaat
    96361 aacttgatta tttttagata atagtagata gaaacaacgc tcgtaaggag tcctattgaa
    96421 accaagaaat ataggcctgc ctgccatcca caccagaata aatagagttt tccgaaaaaa
    96481 cctgctagtg gaggaagacc tcctagggat aagagacata gagctaaaga gagagccaaa
    96541 aaaggatctt ttgtgtataa tcccgcataa tctcgaatgt tatcagttcc ggtacgtaga
    96601 ccaaatgata caatgcaagc aaaagttcct agattcatgg agatatagaa cagcatataa
    96661 gttatcatgc tcgcatatcc accatttgag tctccaacaa ttattccaat aattacatat
    96721 ccgatttgac ctatggacga atatgcaagc atacgtttca tacttgtttg agtaatagca
    96781 atgagattcc caaatatcat gctaagaata gctaggattt ccagaagaag atgccattcg
    96841 tttgatgaga aataaaaagg aatatcgaaa attcgagtgg ctgaagctga agcagctact
    96901 ttcgaagtaa cagaaagaaa agcaacgact ggagtgggag agtcagagtc gaaaagagga
    96961 ttcctcactt ctttctctca ttcaaaaccg tgcatgagac tttcatctcg cacggctcct
    97021 aagtgataaa agtaaagaag aactcatctt ctttcttttt tgattacctt cctcgcgtat
    97081 gtataagatc gaatccattc gatttcgaaa aaggattact aatccttaac ttttcgagga
    97141 atccttcatc agtggttgtg aatgactgat ttttctcaat cttttcgacc ttggttccgt
    97201 aggagcaagt cagaaagatt gagaaataga accatctgat ttgattcgtt ctcaatagcc
    97261 atgagatgat catcttaggg tgatcctttt gtcgacggat gctcctatta cactcgtagt
    97321 ctctgaagga tgagaaccaa ctctgtagca tctacatcga gaattcaagt attgtatacg
    97381 tcattagtcc gatcctttgt aggaactacc cgtaataacg aacttgcaaa atggatctgt
    97441 ttatcataaa gagatttgtt gttcctgacc ctgcttcacc ttaattgtta tttgaacaag
    97501 tataaagtta tgtcttggtc cgagtgggga tagcatttct cttctgcatg tccatgaagt
    97561 tttgaaaaat ccaaacatct cagagatata tagagaggta ggaatttttc gaacgaaccg
    97621 cactccttcg tatacgtcag gagtccattg atgagaaggg gctggggaaa gcttgaaccc
    97681 aattcctaca gtgatgaata taagcgcaat tgaaattcct ggggagttat acatttgtgt
    97741 attgataaga ccattcacta tttcttgaag ctcgatctct cccccggatg aaccatatag
    97801 ccaagagaaa ccatgaacca gaatagaaga gcttgcccca cccatgagta aatatttcat
    97861 agtagcctca ttagaccgta cgtctttctt ggtatatcca gataataggt aggagcataa
    97921 actgaaacat tctggagcta caaagatagt tattaaatcg ttagcaccgc ataaaaacat
    97981 tcctcctaga gtagctgtta atatgaataa cagaaactcc gttatagcca tttctgtaca
    98041 ttcaatgtac tccacggata gaggaataca tagagttgaa catagtaaaa taagaaattg
    98101 aaagatttcg ttgaaattgt tcgtttggaa atttcccgaa aagctaatca taggttcttc
    98161 tctccatcgg aacaataggg ccgttatgct cattactaaa cttgttgaag agatgaaata
    98221 gaaccaaggt atatcttttt gatcagaggt tgaatcgatc atcagaagaa taattaggcc
    98281 aaaaattagg atacattctg ggaaaataaa acttccatcg aagagaagaa aatgaaaggc
    98341 tttcataaaa attctcgtag aatcgagaat gaagttttca ttctgtacat gccagatcat
    98401 gaattagtaa ctgcatccaa tctccaaaaa aatcccaatt gtttcgaact ttctattttt
    98461 ggaatggaat atttacggaa tctccatgaa taggatcaaa ccttattcca tggtatttac
    98521 atgagattcc tctttcttat tcttaagcaa gtccccgaga gggcttagtt gatccatgat
    98581 ttctgtttca tctttcgttt ccttttcgtt tgtttcgaga aatatatcga tcaattccga
    98641 ttctttcttt ttcttttttc tattgattct tttccgatcg agatgtatgg atccatggat
    98701 ctatgtgtct atatagaccc tgttcatgga ttaacgaaaa tgtgcaaaag ctctatttgc
    98761 ctctgccatt ctatgagtct cttccttttt gcgtatggca tcgccactcc ctttggcagc
    98821 atccactaat tcggaactta atttgaaagt catatttcga cccggacgtt ttcgggatgc
    98881 ccctaataac caacgaacgg caagtgcttt tccttgtgcg gatcctattt caatgggaac
    98941 ttgatgagtc gatccgccta cacgtcttgc ttttactgct atatcgggag ttactccacg
    99001 tattgcttga cgtaaaacgg atagtggatt tttttctgtc ttttgttgaa tctttttcaa
    99061 ggctcgatag ataatttgat aagccaatga tttttttccg tgtttcagaa tacggttaac
    99121 caacatgtta actaatcgat tacgataaat tggatcggat tttgcagttt tttcttctgt
    99181 agtacctcga cgtgacatga gcgcgaaagg ggttcaagaa tcagttttct ttttataagg
    99241 gctaaaatca tttattttgg ctttttgacc ccatattgta gggtggatct cgaaagatat
    99301 gaaagatctc cctccaagcc gtacatacga ctttcatcga atacggcttt ccacagaatt
    99361 ccatactcga tctcatagat acatatggaa ttctgtttac tcactttaaa ttgagtatcc
    99421 gtttcccccc ctttcctgct aggattggaa atcctgtatt ttacatatcc atacgattga
    99481 gtccttgggt ttccgaaata gtgtaaatag tgtaaaaaga agtgcttcga atcattgcta
    99541 tttgacccgg acctgttcta aaaaagtcga gacatttcga attgtttgtt gacacggaca
    99601 aagtcaggga aaacttctga aattatttca atattggacc ttggacatat aatagttccg
    99661 aatcgaatct ctttagaaag aagatctttt gtctcacggt agcctgctcc agtcccctta
    99721 cgaaactttc gttattgggt tagccataca cttcacatgt ttctagcgat tcacatggca
    99781 tcatcaaatg atacaagtct tggataagaa tctacaacgc actagaacgc ccttgttgac
    99841 gatcctttac tccgacagca tctagggttc ctcgaacaat gtgatatctc acaccgggta
    99901 aatctttaac cctcccccct cttactaaga ctacagaatg ttcttgtgaa ttatggccaa
    99961 taccaggtat ataagcagtg atttcaaacc cagaggttaa tcgtactctg gcaactttac
   100021 gtaaggcaga gtttggtttt ttgggggtga tagtggaaaa gttgacagat aagtcaccct
   100081 tactgccact ctacagaacc gtacatgaga ttttcgcctc atacggctcc tcgttcaatt
   100141 ctttcgaagt catcgggtcc ttttcctcgt tcgataatct cctcccttct tccactccgt
   100201 cccgaagagt aactaggacc aattcagtca cgttttcatg ttccaattga acactttcct
   100261 tttttgatta ttctcaaagg agaagattat tctcttttta acaaacatct gcggatccaa
   100321 tcacacgatc ttataataag aacaagagat ctttctcgat caatcccttt gcccctcatt
   100381 cttcgagaat cagaaagatc cttttcaagt ttgaatttgt tcattttgaa tctgggttct
   100441 tctactttat ttttatttac ttatttcttt attatttttt ttccctctct tttctttttt
   100501 tatttctttt ttttatttta ttcccttcca tcattcctta agtcccatag gtttgatcct
   100561 atcgaatctg atccattttc tcattgagcg aagggtacga aataaatcgg atttcttttt
   100621 cgatcaaaag tactatgtga aatcttcggt tttttcctct ttctctatcc ctatcccata
   100681 ggtacagcat ttgaatccat agagaaccgt ttcttctgta tctatatgaa tcgatattat
   100741 tccattccaa ttccttcccg atacctccca aggaaaatcc cgaattggat cccaaattga
   100801 cgggttagtg tgagcttatc catgcggtta tgcactcttc gaatgggaat ccattttctg
   100861 aaagatcctg gctttcgtgc tttggtgggt ctccgagatc ctttcgacga cctatgttgt
   100921 gttgaaggga tatctatatg atccgatcga ttgcgtaaag cccgcggtag caacggaacc
   100981 ggggaaagta tacataagta tacagaaaag acagttcttt tctattctat tagtattttg
   101041 attctattag tattagatta gtattagtta gttatcccgg ctcagtgagt cctttcttcc
   101101 gtgattaact gttggcacca gtcctacatt ttgtctccgt ggaccgagga gaaagggggc
   101161 tcggcgggaa gaggattgta ccatgagaga agcaaggagg tcaacctctt tcaaatatac
   101221 aacatgcatt ctggcaatgc aatgtagttg gactttcatc ttcatgcgaa tgaatcatct
   101281 tttccacgga ggcaaatctt tgcctgctag gcaagaggat agcaagttca aaattctgtt
   101341 tcggtagaca tgtatttcta ttactatgaa attcataaat gaagtagtta atcgttttgt
   101401 caatttttcg gggtcttaaa ggggcgtgga aagacataag aactcttgaa tggaaatcga
   101461 aaagggatgg aactccggtt ccttcggaaa tggtaagatc tttggcgcaa gaagaagggg
   101521 ttgatccgta tcatcttgac ttggttctga tttcgctatt tttttaagaa taccgcttct
   101581 cctacccgta tcgaatagaa cttcttcatg taaaacctgc ttgatttaga tcgggagaat
   101641 cgtacggttt tatgaaagca tgtgctatgg ttcgaatccg tagtcaatcc tatttctagg
   101701 agcagttgac aattgaatcc aatttttccc attccattca tttcgtatcc gtaatagtgc
   101761 gaaaggaagg cccggttcca agttgttcaa gaatagtggc gttgagtttc tcgacccttt
   101821 gccttaggat tagtcagttc tatttcttgg tgggggcagg gaagggatat aactcagcgg
   101881 tagagtgtca ccttgacgtg gtggaagtca tcagttcgag cctgattatc cctaaaccca
   101941 atatgagttg tgggtttttc tattttgact tgcccccccg ccgtgatcga ataagaatgg
   102001 ataagaggct cgtgggattg acgtgagggg gtagggatgg ctatatttct gggagcgaac
   102061 tccaggcgaa tatgaagcgc atggatacaa gttatgcctt ggaatgaaag acaattccga
   102121 atcagctttg tctacgaaca aggaagctat aagtaatgca actatgaatc tcatggagag
   102181 ttcgatcctg gctcaggatg aacgctggcg gcatgcttaa cacatgcaag tcggacggga
   102241 agtggtgttt ccagtggcgg acgggtgagt aacgcgtaag aacctgccct tgggagggga
   102301 acaacagctg gaaacggctg ctaatacccc gtaggctgag gagcaaaagg aggaatccgc
   102361 ccgaggaggg gctcgcgtct gattagctag ttggtgaggc aatagcttac caaggcgatg
   102421 atcagtagct ggtccgagag gatgatcagc cacactggga ctgagacacg gcccagactc
   102481 ctacgggagg cagcagtggg gaattttccg caatgggcga aagcctgacg gagcaatgcc
   102541 gcgtggaggt agaaggccca cgggtcgtga acttcttttc ccggagaaga agcaatgacg
   102601 gtatctgggg aataagcatc ggctaactct gtgccagcag ccgcggtaat acagaggatg
   102661 caagcgttat ccggaatgat tgggcgtaaa gcgtctgtag gtggcttttt aagtccgccg
   102721 tcaaatccca gggctcaacc ctggacaggc ggtggaaact accaagctgg agtacggtag
   102781 gggcagaggg aatttccggt ggagcggtga aatgcgtaga gatcggaaag aacaccaacg
   102841 gcgaaagcac tctgctgggc cgacactgac actgagagac gaaagctagg ggagcgaatg
   102901 ggattagata ccccagtagt cctagccgta aacgatggat actaggcgct gcgcgtatcg
   102961 acccgtgcag tgctgtagct aacgcgttaa gtatcccgcc tggggagtac gttcgcaaga
   103021 atgaaactca aaggaattga cgggggcccg cacaagcggt ggagcatgtg gtttaattcg
   103081 atgcaaagcg aagaacctta ccagggcttg acatgccgcg aatcctcttg aaagagaggg
   103141 gtgccttcgg gaacgcggac acaggtggtg catggctgtc gtcagctcgt gccgtaaggt
   103201 gttgggttaa gtcccgcaac gagcgcaacc ctcgtgctta gttgccaccg ttgagtttgg
   103261 aaccctgagc agactgccgg tgataagccg gaggaaggtg aggatgacgt caagtcatca
   103321 tgccccttat gccctgggcg acacacgtgc tacaatggcc gggacaaagg gtcgcgatcc
   103381 cgcgagggtg agctaactcc aaaaacccgt cctcagttcg gattgcaggc tgcaactcgc
   103441 ctgcatgaag ccggaatcgc tagtaatcgc cggtcagcca tacggcggtg aattcgttcc
   103501 cgggccttgt acacaccgcc cgtcacacta tgggagctgg ccatgcccga agtcgttacc
   103561 ttaaccgcaa ggaggggggt gccgaaggca gggctagtga ctggagtgaa gtcgtaacaa
   103621 ggtagccgta ctggaaggtg cggctggatc acctcctttt cagggagagc taatgcttgt
   103681 tgggtatttt ggtttgacac cgcttcacac ccaaaaagaa gcgagctacg cctgagttaa
   103741 acttggagat ggaagtcttc tttcgtttct cgacggtgaa gtaagaccaa gcccatgagc
   103801 ttattatcct aggtcggaac aagttgatag gatccccctt ttacgccccc atgtccctcc
   103861 cgtgtggcga catgggggcg taaaaaggaa agagagggat ggggtttctc tcgcttttgg
   103921 catagtgggc ccccagcggg aggcccacac gccgggctat tagctcagtg gtagagcgcg
   103981 cccctgataa ttgcgtcgtt gtgcctgggc tgtgagggct ctcagccaca tggatagttc
   104041 aatgtgctca tcagcgcctg accctgagat gtggatcatc caaggcacat tagcatggcg
   104101 tacttctcct gttcgaaccg ggggtttgaa accaaactcc tcctcaggag gatagatggg
   104161 gcgattcagg tgagatccaa tgtagatcca actttctatt cactcgtggg atccgggcgg
   104221 tccggggggg actaccacgg ctcctctctt ctcgataatc catacatccc ttatcagtgt
   104281 atggacagct atctctcgag cacaggttta ggttcggcct caatgggaaa aaaaatggag
   104341 cacctaacaa cgtatcttca cagaccaaga actacgagat cgcccctttc atttcattct
   104401 ggggtgacgg agggatcgta ccattcgagc ctttttttca tgcttttccc ggaggtctgg
   104461 agaaagctgc aatcaatagg attttcctaa tcctcccttc ccgaaaggaa gaacgtcaaa
   104521 ttctttttcc ttttcctttc cgcagggacc aggggattgg atctagccgt aagaagaatg
   104581 cttggctgat aaataactca cttcttggtc ttcgaccccc tcagtcacta cgaatgcccc
   104641 cgatcggtgc aatgggatgt gtctatttat ctatctcttg actcgaaatg ggagcaggtt
   104701 tgaaaaagga tcttagagtg tctagggttg gccgggaggg tctcttaacg ccttcttttt
   104761 tcttctcatc ggagttattt cacaaatact tgccatggta aggaagaagg ggggaacaag
   104821 cacacttgga gagcgcagta caacggagag ttgtatgctg cgttcgggaa ggatgaatcg
   104881 ctcccgaaac ggaatctatt gattctctcc caattggttg gaccgtaggt gcgatgattt
   104941 acttcacggg cgaggtctct ggttcaaatc caggatggcc cagctgcgcc aaggaaaaga
   105001 atagaagaag catctgactc cttcatgcat gctccacttg gctcgggggg atatagctca
   105061 gttggtagag ctccgctctt gcaattgggt cgttgcgatt acgggttgga tgtctaattg
   105121 tccaggcggt aatgatagta tcttgtacct gaaccggtgg ctcacttttt ctaagtaatg
   105181 gggaagagga ccgaaacatg ccactgaaag actctactga gacaaagatg ggctgtcaag
   105241 aatgtagaag aggtaggatg ggcggttggt cagatctagt atggattgta catggacggt
   105301 agttggagtc ggcggctctc ttagggttcc ctcatctggg atccctgggg aaggggatca
   105361 agttggccct tgcgaacagc ttgatgcact atctcccttc aaccctttga gcgaaatgcg
   105421 acaaaaggaa ggaaaatcca tggaccgacc ccatcgtctc caccccgtag gaactacgag
   105481 atcaccccaa ggatgccttc ggtatccagg ggtcgcggac cgaccataga accctgctca
   105541 ataagtggaa tgcattagct gtccactctc aggttgggca gtaagggccg gagaagggca
   105601 attactcatt cttaaaacca gcattcttaa gaccaaagag tcggggcgga aaagggggga
   105661 aagccctccg ttcctggttc tcctgtagct ggatcctccg gaaccacaag aatcttgagt
   105721 tagaatggga ttccaactca gcaccttttc ttttgagatt ttgagaagag ttgctctttg
   105781 gagagcacag tacgatgaaa gttgtaagct gtgttcgggg gggagttatt gtctatcgtt
   105841 ggcctctatg gtagaatcag tgggggcctg agaggcggtg gtttaccctg tggcggatgt
   105901 cagcggttcg agtccgctta tctccaactc gtgaacttag ccgatacaaa gaatatgata
   105961 gcacccaatt tttccgattc ggcagttcga tctatggttt atcattcatg gacgttgata
   106021 agatccttcc atttagcagc accttaggat ggcatagcct taaagtaaag ttaagggcga
   106081 ggttcaaaca aggaaaggct tacggtggat acctaggcac ccagagacga ggaagggcgt
   106141 agtaagcgac gaaatgcttc ggggagttga aaataagcgt agatccggag attcccgaat
   106201 aggtcaacct ttcgaactgc tgctgaatcc atgggcaggc aagagacaac ctggcgaact
   106261 gaaacatctt agtagccaga ggaaaagaaa gcaaaagcga ttcccgtagt agcggcgagc
   106321 gaaatgggag cagcctaaac cgtgaaaacg gggttgtggg agagcaatac aagcgtcgtg
   106381 ctgctaggcg aagcggtgga gtgctgcacc ctagatggcg agagtccagt agccgaaagc
   106441 atcactagct tacgctctga cccgagtagc atggggcacg tggaatcccg tgtgaatcag
   106501 caaggaccac cttgcaaggc taaatactcc tgggtgaccg atagcgaagt agtaccgtga
   106561 gggaagggtg aaaagaaccc ccatcgggga gtgaaataga acatgaaacc gtaagctccc
   106621 aagcagtggg aggagaccag ggctctgacc gcgtgcctgt tgaagaatga gccggcgact
   106681 cataggcagt ggcttggtta agggaaccca ccggagccgt agcgaaagcg agtcttcata
   106741 gggcacttgt cactgcttat ggacccgaac ctgggtgatc tatccatgac caggatgaag
   106801 cttgggtgaa actaagtgga ggtccgaacc gactgatgtt gaagaatcag cggatgagtt
   106861 gtggttaggg gtgaaatgcc actcgaaccc agagctagct ggttctcccc gaaatgcgtt
   106921 gaggcgcagc agttgactgg acatctaggg gtaaagcact gtttcggtgc gggccgcgag
   106981 agcggtacca aatcgaggca aactctgaat actagatatg acctcaaaat aacaggggtc
   107041 aaggtcggcc agtgagacga tgggggataa gcttcatcgt cgagagggaa acagcccgga
   107101 tcaccagcta aggcccctaa atgaccgctc agtgataaag gaggtagggg tgcagagaca
   107161 gccaggaggt ttgcctagaa gcagccaccc ttgaaagagt gcgtaatagc tcactgatcg
   107221 agcgctcttg cgccgaagat gaacggggct aagcgatctg ccgaagctgt gggatgtaaa
   107281 aatgcatcgg taggggagcg ttccgcctta gagggaagca cccgcgcgag cggcggtgga
   107341 cgaagcggaa gcgagaatgt cggcttgagt aacgcaaaca ttggtgagaa tccaatgccc
   107401 cgaaaaccca agggttcctc cgcaaggttc gtccacggag ggtgagtcag ggcctaagat
   107461 caggccgaaa ggcgtagtcg atggacaaca ggtgaatatt cctgtactac cccttgttgg
   107521 tcccgaggga cggaggaggc taggttagcc gaaagatggt tatcggttca aggacgcaag
   107581 gtgcccctgc tttttcaggg taagaagggg tagagaaaat gccccgagcc aatgttcgag
   107641 taccaggcgc tacggcgctg aagtaaccca tgctatactc ccaggaaaag ctcgaacgac
   107701 cttcaacaaa agggtacctg tacccgaaac cgacacaggt gggtaggtag agaataccta
   107761 ggggcgcgag acaactctct ctaaggaact cggcaaaata gccccgtaac ttcgggagaa
   107821 ggggtgcctc ctcacaaagg gggtcgcagt gaccaggccc gggcgactgt ttaccaaaaa
   107881 cacaggtctc cgcaaagtcg taagaccatg tatgggggct gacgcctgcc cagtgccgga
   107941 aggtcaagga agttggtgac ctgatgacag gggagccggc gaccgaagcc ccggtgaacg
   108001 gcggccgtaa ctataacggt cctaaggtag cgaaattcct tgtcgggtaa gttccgaccc
   108061 gcacgaaagg cgtaacgatc tgggcactgt ctcggagaga ggctcggtga aatagacatg
   108121 tctgtgaaga tgcggactac ctgcacctgg acagaaagac cctatgaagc ttcactgttc
   108181 cctgggattg gctttgggct tttcctgcgc agcttaggtg gaaggcgaag aaggcctcct
   108241 tccggggggg cccgagccat cagtgagata ccactctgga agagctagaa ttctaacctt
   108301 gtgtcaggac ctacgggcca agggacagtc tcaggtagac agtttctatg gggcgtaggc
   108361 ctcccaaaag gtaacggagg cgtgcaaagg tttcctcggg ccggacggag attggccctc
   108421 gagtgcaaag gcagaaggga gcttgactgc aagacccacc cgtcgagcag ggacgaaagt
   108481 cggccttagt gatccgacgg tgccgagtgg aagggccgtc gctcaacgga taaaagttac
   108541 tctagggata acaggctgat cttccccaag agctcacatc gacgggaagg tttggcacct
   108601 cgatgtcggc tcttcgccac ctggggctgt agtatgttcc aagggttggg ctgttcgccc
   108661 attaaagcgg tacgtgagct gggttcagaa cgtcgtgaga cagttcggtc catatccggt
   108721 gtgggcgtta gagcattgag aggacctttc cctagtacga gaggaccggg aaggacgcac
   108781 ctctggtgta ccagttatcg tgcccacggt aaacgctggg tagccaagtg cggagcggat
   108841 aactgctgaa agcatctaag tagtaagccc accccaagat gagtgctctc ctattccgac
   108901 ttccccagag cctctggtag cacagccgag acagcgacgg gttctctgcc cctgcgggga
   108961 tggagcgaca gaagttttga gaattcaaga gaaggtcacg gcgagacgag ccgtttatca
   109021 ttacgatagg tgtcaagtgg aagtgcagtg atgtatgcag ctgaggcatc ctaacagacc
   109081 ggtagacttg aaccttgttc ctacatgacc cgatcaattc gatcaggcac tcgccatcta
   109141 ttttcattgt tcaactcttt gacaacatga aaaaaccaaa agctctgccc tccctctcta
   109201 tcggatggaa gggcagaggc ctttggcgtc ccctccagtc aagaattggg gcctcacaat
   109261 cactagccaa tatgcttttc tcgcatgcct ttcttcgttc atggttcgat attctggtgt
   109321 cctaggcgta gaggaaccac accaatccat cccgaacttg gtggttaaac tctactgcgg
   109381 tgacgatact gtaggggagg tcctgcggaa aaatagctcg acgccaggat gataaaaagc
   109441 ttaacacctc tcgttcttat tccctttgca atatgaaaaa aaaaaaatga aaaatgaaaa
   109501 agtcgtctta ttcaaaaccc caattatgaa atcccttctc ccccacttca cacctagtaa
   109561 cgcaccgtgt tcttatagag agaaaggtgc tttcacatct tcttaacccg aaatggctga
   109621 ggagaggaaa ggttcctttt ttttagggta cttccgggaa cagatccagt ggagacgggg
   109681 cggggcctgt agctcagagg attagagcac gtggctacga accacggtgt cgggggttcg
   109741 aatccctcct cgcccacaac cggccaaaaa gggaaggacc cttccctctg ggggtaggaa
   109801 aatcatgatc gggatagcgg acccaaagct atggaacttg ggtgtgggtc ttttgtcgaa
   109861 atggagtagc cttacttttt cttttttttt atttaccatt catggttttt taaataaagt
   109921 atgcccggcc cgaagcagaa tagcagagca agtattagta gcatagcaaa aatgtgttcc
   109981 tcgtcattaa tatgtttgct cgcggtaatt gtggcctctc gggagaatcg attactgcat
   110041 ctttgatgca cttgctagta ctagtacatc tgagaattct taattggcta attggaaata
   110101 gcccccggac tatggaacaa aggattatcc cggacctaca ccgaggtatt gacggttatt
   110161 ctcaaatatc gcagaacaga atgtgatacg atgagataga atgcaataga aacaaagaca
   110221 cagggaacgg gttacctact tttaacggtc aaagcgaacc ctttcattct gacattctga
   110281 attctttaat tcggaatgaa tcaaatctcc ccaagtagga ttcgaaccta cgaccagtca
   110341 gttaacagcc gaccgctcta ccactgagct actgaggaac agcgggagat tctatctcat
   110401 agagttcaat tcccgttctc aacccatgac caatatgaac tcgaagtttc cttcgtaact
   110461 ccccgaactt cttcgtagtg gctccgtccc atgccccgtt tcatagggaa ccacaaagtg
   110521 gctctatttc attatattcc atccatatcc caattccatt catttaatat ccctttggtg
   110581 tcattgacat aagaattgat ataagagatg tcgtttctag tctatctgtt tctatttcta
   110641 tatatggaaa gttcaaaaat catcatataa taatccagaa attgaaatag aaaagaaaaa
   110701 agggaggttt gtgatgattt ttcaatcttt tatactaggt aatctagtat ccttatgcat
   110761 gaagataatc aattcggtcg ttgtggtcgg actctattat ggatttctga ccacattctc
   110821 catagggccc tcttatctct tacttctccg agctcgggtt atggaagaag gaaccgagaa
   110881 gaaggtatcg gcaacaactg gttttattgc gggacagctc atgatgttca tatcgatcta
   110941 ttatgcgcct ctgcatctag cattgggtag acctcataca ataactgtcc tagctctacc
   111001 gtatcttttg tttcatttct tctggaacaa tcacaaacac tcttttgatt atggatctac
   111061 taccagaaat tcaatgcgta atcttagcat tcaatgtgta ttcctgaata atctcatttt
   111121 tcaattattc aaccatttca ttttaccaag ttcaatgtta gccagattag tcaacattta
   111181 tatgtttcga tgcaacaaca agatgttatt tgtaacaagt agttttgttg gttggttaat
   111241 tggtcacatt ttattcatga aatgggttgg attggtatta gtttggatac agcaaaagaa
   111301 ttctattagg tctaatgtac ttattcgatc taataagtac cttgtgtcag aattgagaaa
   111361 ttctatggct cgaatctata gtattctctt atttattacc tgtatctact atttaggcag
   111421 aataccgtca cccattttta ctaagaaact gaaagtgaaa gaaacctcag aaacctcaga
   111481 aacggaagaa agggaggaag aaacagatgt agaaatagaa acaactttcg aaaggagggg
   111541 gactaaacag gaacaagagg tatccaccga agaagatcct tctccttccc tttttttgga
   111601 agaaaaggag gatccggatg ggaatcaaga aaattcgaag ttagaaatat ttaaagaaaa
   111661 agaagagaaa tatttattat ggtttgagaa acctctcgcg actcttcttt tcgactataa
   111721 acaatggaat cgcccatttc gatataaaaa aaagaaaaga aataatcgat ttattaatgt
   111781 tgtaagaaat gaaatgtcac actttttttt ttatacatgt caaagtgatg gaaaagaaag
   111841 gatctctttt acgtatccag caagtttgtc aacttttttt gaaatgatac aacaaaagat
   111901 gtctttttta acaaaagaaa aactatcctc tgatgaattg tataataatt ggagttacac
   111961 caatgaaaaa aaaaataact taaacaagga gttwakgatt aaaaaaaata ttaatacata
   112021 aaataaatat actaagagat aaaaagagat gcgactcccc cctacatatt ttaaaccttc
   112081 ccctacaaaa aaactggtaa taccaacccc attcgtaatt ccatcaatca ctcgtctatc
   112141 gaacaaatgg gttagttcag ccaatcctct tatccattga gttaaggata gtgcataaaa
   112201 agcatctata taagcacgat tatatgacca atcgtatagc aaattgataa ttttatctcc
   112261 caaaactctt tgactcttat tgactctttt agtaaataaa ttaagtccat tccagttttg
   112321 gaaagatgaa taaaagggtt tatataaaaa agccgctata aatattccaa aaaacgttat
   112381 actaactgaa aaagttgcat ttggcaaaaa ttcataccaa tcaaaaaaat gatttgaatt
   112441 ttgatgtaaa aggtttatag acggagttaa caattttgat aagatatcaa aattgtttcc
   112501 ttcttgatta aaggggattc ctatggctcc aacaaacaaa ggaaataaga ctaatataag
   112561 catagagaat agcatagtat tgtccgattc atggggataa aaaaaagtct ttgtaggacc
   112621 aaaaggcaaa atagtaagaa aaggcatttt tgttacatga gtatccattc ggtatgtttt
   112681 cttcgaaaaa aaagaagtcc tttccctttc attattattt atttttaata aagcaactaa
   112741 aggaaaactt tttttaatcg atttttgctc ctctttaccc catagagata ttgaatagaa
   112801 ggaatttcct tttttgccac tgtaattttg aaaacgaacg tttaaatgtc cttcaaaagt
   112861 aagtaaataa atccgaaaca tataaaatgc agttaatccg gctgtgaaag aagcaattat
   112921 tgcgaaaatc ggtgaatata accaactatc attaagaatt tcatctttgg accaaaaaca
   112981 agcaagaggt ggaataccac aaagagaaag tgtacctaat aaaaaagcag tttttgtaat
   113041 tggcacgtgc tttcttaacc cgcccataag agccatattc tggcttttat ctggagcgta
   113101 tccaacaaga gcttccattg aatgaataat tgatccggat cctaaaaaca acaaggcttt
   113161 cgaataagca tgagtaatca aatgaaataa agcggctcga taagacccca tacctagagc
   113221 taacatcata taacccaatt gagacattgt agaataggct aaacttttct taatatcttt
   113281 ttgagcaaga gctaaagtgg ctcctaataa tactgttatt atacctataa aagatattag
   113341 attcattatg tatggtatcg ctatgaaaag tggaagaaga cgagctacaa gaaaaattcc
   113401 cgctgctacc atagtagcgg cgtggataag agccgaaata ggagtaggtc cctccatggc
   113461 atcaggtaac catacatgaa ggggaaattg tgcggattta gcaactgcgc cgccaaataa
   113521 tagaaaggca cacaaagtaa caaataaaaa gtgaacctcc ttcttataaa tcaagttatt
   113581 gaatatttcg aacaaatccc gaaattcgaa actacccgtt gtccaataaa gacctaagat
   113641 tcctaataat aaaccaaaat cccctacacg attagttaca aaggcttttt gacaagcact
   113701 tgccgcacta ggtcgtgtga accaaaaccc tattaataga taagaacaca tcccaaccaa
   113761 ctcccaaaaa atataaattt gtatcaaatt cgaacttgta actaatccca acatggaagt
   113821 attgaaaaaa ctcatataag caaaaaatct caaatatcct tgatcatgag acatataatt
   113881 gtcgctataa aaaagaacca gaattccaac tgtggtgatt aatattgaca taatagaagt
   113941 aagcggatca ataaagtgtc cgaactcgaa agaaaaatca ttattgatgg tccaagacca
   114001 tatgtattga tagatagaac tcctatttat ttgctgaata gatagatcga ccgaaaaaat
   114061 cataactata cttaacaaaa aaatactagg aaaagcccaa atacggcgaa gattttttgt
   114121 tgccgttgga aaaagtagaa gtcccactcc tattaacata ggaactggaa gcagaacgaa
   114181 aggtatgatc caagaatatt gatatgtatg ttccataaaa ataataattt ttttattctt
   114241 aattaattgt ttctgattca ccggttctta tctcttttaa aagggattac taaagtatta
   114301 aaaaagcaac tgaaactaaa atggaatttt ctgttcgtag ttagtttgaa cctttctcaa
   114361 ctacttcaaa aattttcaaa gtgaaaaata acgaattatt ttatactaag tttatactaa
   114421 gtttatacta agtaagattt ttaggaaaac gtagcagcaa attacaattt ccattattat
   114481 tccctattac aaaaatttat ggacatatat caagactaaa aaattggaca aaaaaaaaga
   114541 agtactttat tttgatatca atcatcggat gtcccataac tttgcctaat aaaaaaagaa
   114601 ctaggtattt ttgtttgttt attcagaata attaacgagt ttcattcggg actgattgat
   114661 tatgttctat tctaataaat ggcatttaat aaccaattac tagaaaagaa aaagattcaa
   114721 gttttttatt aggtaggtaa gggttcttaa gcttgttcga tatgtatttt ttatgtacaa
   114781 atggaacatc ccaaaaagag acagagatag aaaggtatca caaataactc cgaaatacaa
   114841 attattttgc ctcagatatt gtatggaata ggaattgaaa aaaaaaaaac gatttgtttt
   114901 aaacaataga tgtctttcac atccaatttt tgcaatgaat aactttttat tttttgaatg
   114961 gcagttccaa aaaaacgtag ttctatatta aaaaaacgta ttcgtaaaaa tatttggaaa
   115021 aaagggggat attgggcagc gctgaaagct ttttcgttag cgaaatccct ttcgaccggg
   115081 aattcaaaaa gttttttgta cgacaaataa tgaataaaac gttggaataa ttggaatccg
   115141 catccacctg actccaaaaa cgagccaatt tcgtttcgaa tttagattcc attttttaat
   115201 atagaataga aaaatagaag taaaaaaaaa tagaaataga aaaagtaagt aataaataat
   115261 gatttccatt ccctactgtt ttgaaccaat ggatttggct actgaattgg tacttttttt
   115321 tatttgaaaa aaaaaaaaag gaataaaaat ggagagtttt gcctttattt gtatttgaat
   115381 atgcttttca ttcccgggat ggggattctt aatttcccca tcacccaccc acttataaat
   115441 aagacaataa taaaggtttt gttttgtctt ttcttttttt tttttttctt ttctatttct
   115501 ccttttctat ttcaatttat gctatagaat agcataaatt gaaatcttta gacaaaagca
   115561 atgagttgtt gaaactaatt attaattata ctgttttttt taactttctg aatcatcact
   115621 ccaagtgaga atgagaaaag cgtctttcgc catttcggcg tatttctaat ttctatacga
   115681 atagtatgca atttagaagt aataaaaaaa tcctatgttt gaaagggagg atcaatctaa
   115741 aaatatctat ttttagaaat cggatttaga aatccatttt taaagtagga caatagaaat
   115801 caaaattctt ttatataata tgtatagctc aatacctaat tggtttgata aaccctaaga
   115861 caaattcata ctgaaaaaaa acctaacgat tatcacaaga caaaagttat gcaaattaaa
   115921 taaaattttt ttgaattatt ggatattatg cttaaattgt gatcgtgatc cataaaaaag
   115981 aaaaagaata tgttattgtt aaattgttaa gttaaataaa actgaaacct taaataacta
   116041 aataaaacga taaaaaaggg attgtttcaa tctctattga aacaggtttt tattcatcaa
   116101 ttgaatgctt cctaaaaata aaaagtattt cattgaaact ttctctttca ctttcaatct
   116161 cgacgattaa ataaaaataa gttattatta tttctagcaa gccgctatgg tgaaatcggt
   116221 agacacgctg ctcttaggaa gcagtgctag agcatctcgg ttcgaatccg agtggcggca
   116281 taacatcttc taatcttcta aaagatatat aaaagcccta taatgaattg aatttccgat
   116341 ttccattccg tatactcaag agactttcac tttttacttt taatttcatt ttttatttat
   116401 gatattttca actttagaac atatattaac tcatatatca ttttcggtca tttcaattgg
   116461 aattacaatt catttaataa ccttattagt cgatgaaatc gtaggactat atcattcatc
   116521 agaaaagggg atgatagcta cccttttctg tctaacagga ttattagtaa ttcgttggat
   116581 ttattcgggg catttcccat taagtgattt atatgaatca ttaatctttc tgtcatggag
   116641 tttctccatt attcataggg ttttaaaaca taaaaatcat ttaagcgcaa taaccgcgcc
   116701 aagtgctatt tttacccaag gctttgcaac ttcgtgtttg ttaaccaaaa tgcatcaatc
   116761 cggaatatta gtgcccgctc tacaagttca gtggttaatg atgcacgtaa gtatgatggt
   116821 attcggctat gcagctcttt tatgcggatc attattatcc acagctcttc tagtcattac
   116881 atttcgaaaa gtgataagga tttttggtaa aagcaataaa ttattaaatg gaactgtaac
   116941 tgagtcgttt tccttcggtg aaatacaata catgaatgca aaaaccaatg ttttactaaa
   117001 tacttatttt ttttctgcta gaaattatta caggtatcaa ttgattcaac aattggatca
   117061 ttggagttat catattatta gtctaggatt tatcttttta accataggta ttctttcagg
   117121 cgcagtatgg gctaatgagg catggggatc atattggaat tgggatccaa aggaaacttg
   117181 ggcatttatt acttggacta tatttgggat ttatttccat actcgaacaa ataaaaaatc
   117241 ggaaggtttt aattccgcaa ttgtggcttc tatgggcttt gttataattt ggatatgtta
   117301 tttcggggtc aatctattag gaatagggtt acatagttat ggttcattta attaacaatt
   117361 cacatctaat tgaattgcaa attgaagaaa agaaagggcc tgatgaagac aaacatagga
   117421 cagcgcatat atataaacga aactgagtgg aaaccgccga gaaccttttg aatcaagtag
   117481 tggagtgatt caaaaggttc tcacaaacgc caaaggggtt tggttacaat tcaaatttat
   117541 tttttctttt tttattcatg aaaattctct ataaaaaaat tagatagaat agcttcgacc
   117601 ttgtccactg atagtgacag aacgaaatcc ggataaatac caataccaag tacgggtaga
   117661 agaatagaga tcaaaacaaa taattcccgt ggtccagaat caaaaaaata agagtttacg
   117721 ccattaaata gcttgtaccc ataaaacatt tgccgtaaca tagataatga ataaatagga
   117781 gttaatatca ttccaattgc cattacaaaa gtaatcagta tttttgctat taaaaaatat
   117841 ttttggctag taattattcc aaaaaagact atcaattccg caacaaaacc actcatgccc
   117901 ggtaatgcaa gggaagccat tgataagata ctaaatagcg tgaatatctt tggaattggt
   117961 atagccagtc cgcccatttc gtcgagataa ccatgacgta ttctatcata actcgttcct
   118021 gctaagaaaa aaagtgcagc gctaataaac ccatgagaaa ttatttgtaa aatggctccg
   118081 ctgagtcctg tatcagttat cgagccaatt cctataatta tgaaacccat atgagataca
   118141 gaggaatagg cgattctttt ttttaaattg cgttggccag gagatgttaa agctgcataa
   118201 attatttgca ttgtacctac tatgattaac cagggagaaa atagagaatg agcgtgcggt
   118261 aatagttcca tattgatccg aaccaagcca tatgctccca tttttaataa gattccggcc
   118321 agaagcatac aagtactgta atgggcctcc ccatgggtgt ctggtaacca tgtatgtaag
   118381 ggtataatcg gtgatttgac agcaaaagca ataagaaatc caatatagaa tagtatttcc
   118441 agtgccacgg gatacgatcg attagctaat atttccaaat ttaatgttgg ttcattggaa
   118501 ccgtataaac cgatacccaa aactcctatt aatagaaaaa cggaacctcc tgcagtgtac
   118561 aaaataaact ttgtagctga ataaagacgt ttctttccac cccatgctga tagaagtaga
   118621 taaacaggaa ttaattctaa ttcccacatg atgaaaaaaa gtaaaaggtc acgagaagca
   118681 aatgatccta tttgaccgct atacattgct aacatcagga aatagaataa tcgggaattc
   118741 cgagtaactg gccaagccgc taacgtagct aaagtggtga taaatcccgt caataaaatg
   118801 ggtcctaggg aaagtccatc tattcccaat ctccagtaaa aaccaaaaaa attgatccat
   118861 ttataatcct ctgcgagttg tattaatgga tcgtccaatt caaaatgata acagaaggca
   118921 taggtcgtta gaaggagttc tagcacgcat atatatatag tataccccct agtcacctta
   118981 tttcctctat gagggagaaa gaaaatgaaa aaacccgtgg ctatcggaaa aactacaatt
   119041 attgttaacc aaggaaaaaa gttcgtggta aaggcaagat acactcgaac cagacaaaac
   119101 cgtgctcgaa aaatagaata tatattctta attttttttt tttatttttc gagtacgggt
   119161 ttttgtcggt aatcagtaag taaaaaaaat gtattcaaaa tagattcaag tggggttttt
   119221 tggaacgtat caatatcaat aagctagacc catgcttcga gttgtttcat gccataaata
   119281 aactcgaaca ctcaagaaat ccgttggaca ggcggattca catctcttac aaccaacaca
   119341 atcctccgtt cttggagcag aagcaatttg tttagcttta catccgtccc aaggtatcat
   119401 ttctaataca tccgtgggac atgctcggac acattgagta caccctatac atgtatcata
   119461 aatctttact gaatgtgaca ttgaatctat caatttctga attcataaat tttcgatcta
   119521 gtaatttttg aaatgaatca tatattgaaa caccagatca atcaacgatt taccagaatt
   119581 ttggaatcaa tccatttctg gatcaactga taagagggaa caaagatact ttgatttttt
   119641 acgtttttgc caatatgatc gaggttagga cgtattatag atgctaattc gaattgatga
   119701 atattctgat tttgaaatac tattttattt attcaacaaa gtcgattgat tgatacgaat
   119761 tgattttctg ttacgataaa ttgacgaaac aatagctgat ccgatagctg cttcagcggc
   119821 tgcaatagct ataacaaaaa ttgagaaaat atctcctttt aattgcctac tatcaaaaaa
   119881 atcggaaaat gttacaaaat ttatattaac cgcatttagt ataagttcaa gacacatcag
   119941 ggcccggaca atatttcggc tcgtgatcaa tccatagata ccaatagaaa ataaataagc
   120001 actcaaaata agtacatgct cgagcatcat tgaccaactc cgtaccaatt tcgattcatt
   120061 tcaatatgaa caataagtca agtgatttga ttgcttataa tctaacaagt atagaacaaa
   120121 agaatatatt gctaatagat cgaatcattc tatttgattt atacatgaaa cagtattcaa
   120181 atagaattga aggcaaatag atgtgctaac acagaaaagt tgaatttgga ttactgttgc
   120241 tagttataaa gattttttac tgacgagcta cggcaattgc acctatcaaa gcaactaaaa
   120301 gaattatcga aatgagttca aatggaagaa aaaagtcggt tgataaatga attccaattt
   120361 gttgactatt acttatcaaa tcttgctcta taatctggtt ggatcgtgta gtccaaataa
   120421 tcccgtacca cgacgtatct agaatagtag tgagtaagga caaaaaaaga cttgtacaaa
   120481 ccagagaagt aactccatcc ccaatagtcc aaagattcaa atgaaaatcg ttggaatagt
   120541 ctgaaccatt catgaacatt acagcaaata tgattaaaac atttacagct cctacataaa
   120601 taaggagctg tgcagcagct acaaaaggcg aatttgatag aatatagaat aaggatatac
   120661 aaataagaac gaatcccaat gaaaaggcag aataaatcgg gttggtaagt aataccactc
   120721 ccagacctcc taatataaga cccgatccta gaaaaactaa aagaaaatca tgtattggtc
   120781 cagccaaatc cattatatta aaataagaga taaataaatc gaaatgtttt ttcatgacct
   120841 tattgaaccg accaggcaat ttttttttat gaggcattcc cgattgaatt caattcaaat
   120901 ctaataggtg tgaattgatg tgggtacagt tattggatca atttcgttct tttctttatt
   120961 ggaaatggca gttggaaatt gaaagtctat atttcgaaaa aattgtggat atattaacag
   121021 actttcaata caaatgaatt tgtacttctc ataatccaat ctatagttgg gatttgtacc
   121081 aaacaaagag aaagacctta ttcctttata ccaacacgga accctagtaa tttccaataa
   121141 taaagagatt tacccgtttt ttctttgaga cgaattcaaa actgttcgaa ttgtaaaatc
   121201 gtcaattact gacattggta aacgacctaa agcaatttga ttgtaattca attcgtgacg
   121261 gtcgtaagta gcaagttcat attcttcagt cattgataaa caatttgttg gacaatactc
   121321 aacgcagtta ccacaaaaaa tacaaattcc gaaatcaata ctgtaattaa gcaagcgttt
   121381 ctttcgaata tcagtttcca atttccaatc aacaacaggc agatctatag gacatacacg
   121441 aacacatact tcacaagcaa tacatttatc aaattcaaaa tggattcgac cgcggaagcg
   121501 ctctgatgtt attaattttt cataaggata ttgaatagtt acagggaaac gatttgcttg
   121561 ggataaggta atcatgaaac tttgaccgat gtaccttgca gctcgtactg tttgttgacc
   121621 ataattcatg aacccagtta ccatagggaa catatcggga atatctatga ataaattttg
   121681 tctttctctt gtttgaggta agccgtgaat atagtatctt tttttttgtt tacagtgaaa
   121741 ggagttggga agaggttgtt aataataaat taccaagaga aataggtaaa agaaatttcc
   121801 agccaagatt taataattgg tccattctta gtctaggtaa agtccatctt gttgtgatag
   121861 aaatgaacaa gaacaaataa gttttagcta atgtaataaa gataccaatt gtcgttccaa
   121921 agattccatc tgctttattt atttcaaata actcaggaac aaatatgtac ggaattgaaa
   121981 gattccaacc gcccaagtaa agaactgtta caaataatga ggaaactaat aaatttagat
   122041 aggaagcaac gtaaaataaa ccaaatttga tccctgaata ttcggtttga tagcctgcta
   122101 ctaattcttc ttctgcttct ggtaaatcaa aaggtaatct ttcgcattct gctagggaag
   122161 aaattagaaa aacgataaac cctataggtt gacgccacaa attccacccc caaaaaccat
   122221 attttgattg cgccccgact atatcaactg tacttgaact attagataat catagtcggt
   122281 gataacatta ctgttcccat cgctattcca aaaccgtaca tgagattttc acctcatacg
   122341 gctcctcagg gccacaaata aatgtaagga ccgggcaagt attcgttatc ttgatatggt
   122401 tatagcatag atagactcgt ggaaggtccc caattatacc aatggaattc tgtctgctat
   122461 aagaataaat caaaaagcat ttctgaattg atctcatcct tcaacttttt tggggtgagt
   122521 aataacttaa taaatccttc aataaaatac tctttgtaga aatatctatt gatatttcga
   122581 gccatcattt tttttttcga ttacgaaaaa aaaaaattag acattccatt agttcatgaa
   122641 tcatgacaca atttttcttt ctatgaagat aggaaagaaa taagaaaaaa atcgcttttc
   122701 tttttattgt aatttctttt tttttctatt ttttttgttc ctcttcttct ttctgagaaa
   122761 aaggggtcct caaaatcaaa aaagtaaggg attatttcgt tcctgatagt aatttcttta
   122821 attgggggat aggagcatac tctgaatcgg aattgtgggg agtactgcct gatcatttct
   122881 accaacttaa agccccaatt agtattcttt ttatgttatg cagacgtatc tttttcgtta
   122941 atttacataa tctccattac taattctttg tgtgtatttt agtgttcctt attatccacc
   123001 catttttttt ttttcaatcc cccgttcgtt aatatatgta ttgtaataca ttcaaacata
   123061 tagtgaaaac tccatacggt tgacttttga gcccgcttca agctaggatg accaatcaac
   123121 taatcttggg gtaaagggca tcttccactt ttgtttactt taacttaact cttgtacata
   123181 ggaaatgaga ctcaatcttc ttttactgcg aatttagaag ttgttttctt tcactcatat
   123241 ataactatct aattttttta ttaacctaaa gaatcaataa atgaataaaa aaaaaaaaaa
   123301 tgcggatatc cattaaattt cttttttttt ttctagaagg aaaagaaaag cttctatttt
   123361 agcgaatcgc acgtagagat attgataaaa cacataaagt taatggtatt tcataactaa
   123421 tcgattgagc agcagctcgc agaccaccta aaaacgaata tttattattt gatccatatc
   123481 ctgacataag aagtccaata ggagcaatac ttgaaacggc aatccataaa aaaataccaa
   123541 tattgagatc cgctaaaaca aggtgataac taaaaggaat tactgaataa cttagtagaa
   123601 ttgatatgac tgctatagat ggtccaatac tgaagaaacg agtatttcct ctagctggaa
   123661 gaagattctc tttgaaaagt agttttgttc catctgctaa agcttgaaga attccgaaag
   123721 ggctggcgta ttcagggcca atacgttgtt gtattcctgc agatatttct ctttctaacc
   123781 acacaattac tagtacacct attgtgattc ctaatacaag agtcaaaata ggggcaaaca
   123841 cccgtatggt cccatagagc tcttttaagg attccaatcg ggaaaaagaa ttaatatctt
   123901 gtacttctgt tgtatcaact atcatttcaa cgatcaactt ctcccataat gatatctata
   123961 ctacctagta tcgtcataat atccgccaat ttcattcttt taactaactg aggaagaatt
   124021 tgcaaattga taaaacccgg tgggcgaatt ttccatcgcc aaggaaaact gctttgatct
   124081 cctatcagaa aaattcccaa ttctcctttt ggggcttcga ctctcacata aagttcttgt
   124141 ttcggtaatt caaaagtagg agaaggtttt ttactaatga atcgatcttc aaaatcattc
   124201 cattctggat cgctttctct agcaaagcat cggatttcta aattctcata gggccccccc
   124261 ggaattcctt ccaaagcctg ttgaataatt tttaccgatt ctgtcatttc accgattcgg
   124321 actaaataac gagctaatga atccccttct ttttgccact ggacttccca atcaaattcg
   124381 tcgtaacact cataatgatc cactttacga agatcccatt ctattccaga cgctcgtagc
   124441 attggtcctg ataaacccca atttattgct tcttctccac caaaaatgcc tactccttca
   124501 actcgttcta aaaagacagg gtttcgtgta ataagttttt gatattcaac aacccccgtt
   124561 aaaaaataat cacagaaatc caaacatttc tctatccagc catggggtaa atcggccgct
   124621 atccctccga tacgaaaata attatgcatc attctcatac cggtggcagc ttcgaataga
   124681 tcatatacta attctctttc tctgaaaata tagaagaagg gagtctgtgc accaatatct
   124741 gccataaaag ggccaagcca taacagatga gaggctatac gactcaactc caacataatt
   124801 actctgatat agctggccct tttaggtact tgaatatttc ccaactgttc tggtccattt
   124861 acagttattg cttctgtgaa catagtagct aaataatccc aacgtgttac atagggcaga
   124921 tattgtataa ttgttcggtt ttccgcaatt ttttccatcc ctctgtgtaa ataacccaat
   124981 atcggttcac agtcaataac atcttcgcca tcgagagtaa cgatgagacg aagaacacca
   125041 tgcattgatg ggtggtgagg ccccatattt actctcataa ggtcttttcc tgtagctagt
   125101 atactcatag gtttttcctc gattcattct tacatgaatt gttgaaaaca aaaagaagtt
   125161 atcaagattc aaaatctaat aaatcaaata attcaaaatt ctttttttca aattaacgat
   125221 tttttgactc ccggatattc aactgactaa ttaattcttt ataacgtact ccatttttct
   125281 ttgacaaata agaaagtagg cgttggcgtt tttccagaac tttccgtaaa cccctctgag
   125341 ataaatagtc ttttctgtgc aattccaaat gggaagtaag tctttgtatc ttattagtga
   125401 aacttaatac ttgaaattca acagacccac tgttttcttt ttttttttct tgaaaagtaa
   125461 ctgagatgaa tgaatttttt accataaaac gaaatcctct tttccctttc ttttaatatg
   125521 aaatttactg atcagtaata ataatgttag tcatttgaat tgaatataca caatcatctt
   125581 aaagccgtta tgaacttccg ataaaatcaa tcaacaatca atcccatttt caatgtgatt
   125641 agggataaaa aggatggtat atttcttcaa aagagaaaaa gcgagaccta aaaaaaaatt
   125701 ctgttaattc atttatagat ctaaccaatc cgtatgtcct taaagtggta tcctgtatca
   125761 taatggaatg taagacaagg catgtgtccg tctctttgtt ttcatatacc aggtatggta
   125821 cgcgatcgat aagaaaaatg tactagtaac aaatttgcaa tcgtggatac atatgtatcc
   125881 ttatcatact gaaacgactg ccattattgg tattaaacca atagcgattc atacaaacta
   125941 aatcttctaa tcgataattg ggccaaagaa agaactttaa tttaattagt ttctttttct
   126001 ctctagcaag atctttgctt ttatccaaaa cgtgaccccc tttttttacg ttattacaaa
   126061 atacggaatt tctctgaata ccattttgat tcttccaatt gaaacaaatc agagttctca
   126121 attctctacg atggttaggg aataaaatat tttcaggaac aagcaaatca taattctttt
   126181 tgtctctatt tccagtcatt ctttgatgtc ttgcaatgga ttcataattt ttttttttat
   126241 gaacatagct tttttctcgg tatcttttag taatttggcg cttattctta tgaaccaatg
   126301 aaatacctac gatttgatat ataaaaaact gtccatcatt ttttacagac agacgaagcg
   126361 gttcgataat aaatattccc cctttcacca attctgtaag agtgaaatcc ttatgaatcg
   126421 tcaaaatatc cagacccatt tctccccctt gaatagagga tatagcaatt tctcttggat
   126481 ttatcagtcg aagcaggaga caatagatct tgatattatt tattattctt tgatttaaaa
   126541 aagaatccca tctcaactga aaatgcaaat acttttttag gaagaaataa agttctgctt
   126601 ctgtgttgtt cttgtattgt tttttcgttc tacgtttttt gatgtctgat cccgaagaat
   126661 ttgcttcaac atctttttct tggtttgaga gaactgaccc aagacttact tggttttgtg
   126721 catctgatcg aggattccct tggtctgggg gttctttttc ttctttactt ctattgtata
   126781 attcaagaga gtttttttga ttcgatgata taaaaaggtc ttcctttttc tttcgagtta
   126841 tttttttatt cccattttca tttccattaa aactgaaaag aagtaatttg attggtatga
   126901 tccacggttt ttttttatat gcattaaaaa atagcactaa ttctcggaag aaccaaagct
   126961 ccagatttga tataggacaa cttagtattg cttcattcat tcccatccaa tcaaaaaaga
   127021 actttttttg attggatggt ttaatttctt catcttcatg aattgtaaga taaaaaagaa
   127081 ctttcttatt aatttcatca attatttgat acttatcagc cccaatctta gtatttggat
   127141 tcctgttggt accaatatca acccagactt caatatcaac cttatttcta agacaaaaat
   127201 cgagaattct ccaatcaaaa tattttctat ccgaaaattt atccatatcc ataatattat
   127261 cttcttctag ataattatta atagggatac ctcccaacat atcaaataat ttgccttccc
   127321 ttatgttgga attagaaaag atttcttctt tattatttac ttggaataat gatttatgaa
   127381 tatacgagtc tttcttatct tcataattaa tagatttata tgataaaaga tcatatctat
   127441 agtgtttttt aaaattatct ttttgattct gtaacggatt cgcttcaaaa aaattttgtt
   127501 tgtcggaatg agttaatcca tttttttcat atgaaccctt tttgtttaaa tctttctttt
   127561 gagccatact gtgttgattg gctctatttc gccatttttg tggtactaat ataggccatc
   127621 ttatccgaga taaatcggat tgatatagat aatgcccctt taaccagttt ttccattgat
   127681 tcatttcaaa attccaaaaa gattcatgtc ttaattcgta atgaaatatt ccttgttttt
   127741 taaaataatc ttttatttcc ttcttaagaa aaagggatgt tccgtcatat tgaaagacaa
   127801 atcttaaatt ataaaagtga ataagttggg tttgtgataa tttgtaaaat acatatgctt
   127861 gtgattgtga gaaaaaagag aaatcataag aaatctttga attcttatta ctaaccttag
   127921 aaagtgattt ttttatagtc gaaataaagt gaatttcatt tttactttta cttgttttat
   127981 taattctttc ctgatttgtt tcattattgt ggatattttt ctcaataatt tggatttttt
   128041 ttggtgattc aaaaaaaaaa ttggcattga ttcttggaat attgacaata gctagaaaaa
   128101 tttttatgta tatcccttca atgaaaaatt ttataaagaa atatgattta ccaattaatc
   128161 gagtatttct tttttttaat atttgccaaa tctttttgga cgctcctaat attttaggac
   128221 gataacttgt tttgttcgaa ctaatattta tttcgtaagt tagctgtttt tttttctttt
   128281 cttttgtaat tttttctatt ttctttttta ttatgtttgt tcgattagtc agatctttta
   128341 tttttttttc gggcagtgct aaatttgtcc aatccataga tcgaatttga atggacgatt
   128401 cgtgaatcat ccgattactc attatcaaat cttttttatc ttcacccaat tcatctattt
   128461 ctcgcaatct aaataatgga attttgtttg tttttgaaag ttcttttact cttcctttta
   128521 cttttagtaa tagaattctt ttgatgaccc atctttttgt ttcttttgcg atttgttgaa
   128581 aaattttggt tctttctttt aaaactctta aagactttgt tttcaattgt ctaatttttt
   128641 tttttagttc tttgaaaatg ggtttaaaaa atgaaggtct ttttcgggga ggaccaaaag
   128701 gcaactccgc ttccattccc caaactgtta aaaaacaaaa atcgttgttt ttttgtcccc
   128761 cttttttttt cattgcatct ttatgaggga attgtagctt agatttgtgc cagggtttca
   128821 ggcaaaaagg aaataggatc tttatctgaa taccctctgt taaccagttt ttcggaaatt
   128881 ctcgttcgga taattgaaca ccattatggg tgcattttac atacatttcc ctattcaaat
   128941 cctttaaatc ctcggaccat tcgggaattt gaaataatag catgcgagca atatttttag
   129001 ctattatcag tgaaggtaat ataatatatt ttctaagaat tgattgagtt aataatacaa
   129061 aacttctgag tatttgagca aaaaaaaatg tattccagat ttctgctatg ggtatctctg
   129121 ttttttcttt tcttttgtat ttttctcttt tgtcctcctc ttggttatca attttttttt
   129181 gcttttcaat tttagaatca gaaagttttt tgtctttttg tttccacatc caatttttaa
   129241 aaatgacttt catcagttcg gaaatatcaa aagaaaaaaa aaaagatttg tctagcctgt
   129301 ccaaaaaaag cggggaatgc acatttgctt gaaacagttc ccaagtaata gttttacgtc
   129361 tttgtgcgcg catggagcct ttgattagac ctcgacgaaa atccgattgt tgtgaataat
   129421 gggtcaaatt cactttcttt gcttgcttag gactcttagt atattttgta ttaatatacg
   129481 tggaggtatt tggctttggc tggttatcag taaaaataac tacatgtttg aactttctcg
   129541 aacgaattgc ccctgctaca gtttcgcccc tgtttttctt tttttgtcct aaaccagtaa
   129601 ttgagttgta tgaccagcga ggaacctttt tactaatttc ttttattcca atagagtttt
   129661 ttctaattct ttggtcgttg ggatccgtta taactacatc gaataaaatt tttaaaatta
   129721 gtattcgatc ttctgaatca attttttctt gtgtgtgttc tggaaataaa gaacgtactt
   129781 tttttgttga aaataatttt agacgaaacc catctagtgt ctgctcaaat ttggtataat
   129841 tcttaataag aagaagacca tgaattttat ttatccaaaa cgtcctgatg ttcttttggc
   129901 tagaagtttc atttagcgtt aggggtgaaa aaaaaaaatg gattcttcca cgataaggtc
   129961 catgcaaaaa aggatcgtat tttttaggta agtattcttg tttagtctta tcattacaca
   130021 attgagtcct tttttcaagt acattcagag tactagatcc tttatctaaa acagcgattc
   130081 tattcctaaa ctccttgttt aagttatttt ttttttcatt ggtgtaactc caattattat
   130141 acaattcatc agaggatagt ttttcttttg ttaaaaaaga catcttttgt tgtatcattt
   130201 caaaaaaagt tgacaaactt gctggatacg taaaagagat cctttctttt ccatcacttt
   130261 gacatgtata aaaaaaaaag tgtgacattt catttcttac aacattaata aatcgattat
   130321 ttcttttctt ttttttatat cgaaatgggc gattccattg tttatagtcg aaaagaagag
   130381 tcgcgagagg tttctcaaac cataataaat atttctcttc tttttcttta aatatttcta
   130441 acttcgaatt ttcttgattc ccatccggat cctccttttc ttccaaaaaa agggaaggag
   130501 aaggatcttc ttcggtggat acctcttgtt cctgtttagt ccccctcctt tcgaaagttg
   130561 tttctatttc tacatctgtt tcttcctccc tttcttccgt ttctgaggtt tctgaggttt
   130621 ctttcacttt cagtttctta gtaaaaatgg gtgacggtat tctgcctaaa tagtagatac
   130681 aggtaataaa taagagaata ctatagattc gagccataga atttctcaat tctgacacaa
   130741 ggtacttatt agatcgaata agtacattag acctaataga attcttttgc tgtatccaaa
   130801 ctaataccaa tccaacccat ttcatgaata aaatgtgacc aattaaccaa ccaacaaaac
   130861 tacttgttac aaataacatc ttgttgttgc atcgaaacat ataaatgttg actaatctgg
   130921 ctaacattga acttggtaaa atgaaatggt tgaataattg aaaaatgaga ttattcagga
   130981 atacacattg aatgctaaga ttacgcattg aatttctggt agtagatcca taatcaaaag
   131041 agtgtttgtg attgttccag aagaaatgaa acaaaagata cggtagagct aggacagtta
   131101 ttgtatgagg tctacccaat gctagatgca gaggcgcata atagatcgat atgaacatca
   131161 tgagctgtcc cgcaataaaa ccagttgttg ccgatacctt cttctcggtt ccttcttcca
   131221 taacccgagc tcggagaagt aagagataag agggccctat ggagaatgtg gtcagaaatc
   131281 cataatagag tccgaccaca acgaccgaat tgattatctt catgcataag gatactagat
   131341 tacctagtat aaaagattga aaaatcatca caaacctccc ttttttcttt tctatttcaa
   131401 tttctggatt attatatgat gatttttgaa ctttccatat atagaaatag aaacagatag
   131461 actagaaacg acatctctta tatcaattct tatgtcaatg acaccaaagg gatattaaat
   131521 gaatggaatt gggatatgga tggaatataa tgaaatagag ccactttgtg gttccctatg
   131581 aaacggggca tgggacggag ccactacgaa gaagttcggg gagttacgaa ggaaacttcg
   131641 agttcatatt ggtcatgggt tgagaacggg aattgaactc tatgagatag aatctcccgc
   131701 tgttcctcag tagctcagtg gtagagcggt cggctgttaa ctgactggtc gtaggttcga
   131761 atcctacttg gggagatttg attcattccg aattaaagaa ttcagaatgt cagaatgaaa
   131821 gggttcgctt tgaccgttaa aagtaggtaa cccgttccct gtgtctttgt ttctattgca
   131881 ttctatctca tcgtatcaca ttctgttctg cgatatttga gaataaccgt caatacctcg
   131941 gtgtaggtcc gggataatcc tttgttccat agtccggggg ctatttccaa ttagccaatt
   132001 aagaattctc agatgtacta gtactagcaa gtgcatcaaa gatgcagtaa tcgattctcc
   132061 cgagaggcca caattaccgc gagcaaacat attaatgacg aggaacacat ttttgctatg
   132121 ctactaatac ttgctctgct attctgcttc gggccgggca tactttattt aaaaaaccat
   132181 gaatggtaaa taaaaaaaaa gaaaaagtaa ggctactcca tttcgacaaa agacccacac
   132241 ccaagttcca tagctttggg tccgctatcc cgatcatgat tttcctaccc ccagagggaa
   132301 gggtccttcc ctttttggcc ggttgtgggc gaggagggat tcgaaccccc gacaccgtgg
   132361 ttcgtagcca cgtgctctaa tcctctgagc tacaggcccc gccccgtctc cactggatct
   132421 gttcccggaa gtaccctaaa aaaaaggaac ctttcctctc ctcagccatt tcgggttaag
   132481 aagatgtgaa agcacctttc tctctataag aacacggtgc gttactaggt gtgaagtggg
   132541 ggagaaggga tttcataatt ggggttttga ataagacgac tttttcattt ttcatttttt
   132601 ttttttcata ttgcaaaggg aataagaacg agaggtgtta agctttttat catcctggcg
   132661 tcgagctatt tttccgcagg acctccccta cagtatcgtc accgcagtag agtttaacca
   132721 ccaagttcgg gatggattgg tgtggttcct ctacgcctag gacaccagaa tatcgaacca
   132781 tgaacgaaga aaggcatgcg agaaaagcat attggctagt gattgtgagg ccccaattct
   132841 tgactggagg ggacgccaaa ggcctctgcc cttccatccg atagagaggg agggcagagc
   132901 ttttggtttt ttcatgttgt caaagagttg aacaatgaaa atagatggcg agtgcctgat
   132961 cgaattgatc gggtcatgta ggaacaaggt tcaagtctac cggtctgtta ggatgcctca
   133021 gctgcataca tcactgcact tccacttgac acctatcgta atgataaacg gctcgtctcg
   133081 ccgtgacctt ctcttgaatt ctcaaaactt ctgtcgctcc atccccgcag gggcagagaa
   133141 cccgtcgctg tctcggctgt gctaccagag gctctgggga agtcggaata ggagagcact
   133201 catcttgggg tgggcttact acttagatgc tttcagcagt tatccgctcc gcacttggct
   133261 acccagcgtt taccgtgggc acgataactg gtacaccaga ggtgcgtcct tcccggtcct
   133321 ctcgtactag ggaaaggtcc tctcaatgct ctaacgccca caccggatat ggaccgaact
   133381 gtctcacgac gttctgaacc cagctcacgt accgctttaa tgggcgaaca gcccaaccct
   133441 tggaacatac tacagcccca ggtggcgaag agccgacatc gaggtgccaa accttcccgt
   133501 cgatgtgagc tcttggggaa gatcagcctg ttatccctag agtaactttt atccgttgag
   133561 cgacggccct tccactcggc accgtcggat cactaaggcc gactttcgtc cctgctcgac
   133621 gggtgggtct tgcagtcaag ctcccttctg cctttgcact cgagggccaa tctccgtccg
   133681 gcccgaggaa acctttgcac gcctccgtta ccttttggga ggcctacgcc ccatagaaac
   133741 tgtctacctg agactgtccc ttggcccgta ggtcctgaca caaggttaga attctagctc
   133801 ttccagagtg gtatctcact gatggctcgg gcccccccgg aaggaggcct tcttcgcctt
   133861 ccacctaagc tgcgcaggaa aagcccaaag ccaatcccag ggaacagtga agcttcatag
   133921 ggtctttctg tccaggtgca ggtagtccgc atcttcacag acatgtctat ttcaccgagc
   133981 ctctctccga gacagtgccc agatcgttac gcctttcgtg cgggtcggaa cttacccgac
   134041 aaggaatttc gctaccttag gaccgttata gttacggccg ccgttcaccg gggcttcggt
   134101 cgccggctcc cctgtcatca ggtcaccaac ttccttgacc ttccggcact gggcaggcgt
   134161 cagcccccat acatggtctt acgactttgc ggagacctgt gtttttggta aacagtcgcc
   134221 cgggcctggt cactgcgacc ccctttgtga ggaggcaccc cttctcccga agttacgggg
   134281 ctattttgcc gagttcctta gagagagttg tctcgcgccc ctaggtattc tctacctacc
   134341 cacctgtgtc ggtttcgggt acaggtaccc ttttgttgaa ggtcgttcga gcttttcctg
   134401 ggagtatagc atgggttact tcagcgccgt agcgcctggt actcgaacat tggctcgggg
   134461 cattttctct accccttctt accctgaaaa agcaggggca ccttgcgtcc ttgaaccgat
   134521 aaccatcttt cggctaacct agcctcctcc gtccctcggg accaacaagg ggtagtacag
   134581 gaatattcac ctgttgtcca tcgactacgc ctttcggcct gatcttaggc cctgactcac
   134641 cctccgtgga cgaaccttgc ggaggaaccc ttgggttttc ggggcattgg attctcacca
   134701 atgtttgcgt tactcaagcc gacattctcg cttccgcttc gtccaccgcc gctcgcgcgg
   134761 gtgcttccct ctaaggcgga acgctcccct accgatgcat ttttacatcc cacagcttcg
   134821 gcagatcgct tagccccgtt catcttcggc gcaagagcgc tcgatcagtg agctattacg
   134881 cactctttca agggtggctg cttctaggca aacctcctgg ctgtctctgc acccctacct
   134941 cctttatcac tgagcggtca tttaggggcc ttagctggtg atccgggctg tttccctctc
   135001 gacgatgaag cttatccccc atcgtctcac tggccgacct tgacccctgt tattttgagg
   135061 tcatatctag tattcagagt ttgcctcgat ttggtaccgc tctcgcggcc cgcaccgaaa
   135121 cagtgcttta cccctagatg tccagtcaac tgctgcgcct caacgcattt cggggagaac
   135181 cagctagctc tgggttcgag tggcatttca cccctaacca caactcatcc gctgattctt
   135241 caacatcagt cggttcggac ctccacttag tttcacccaa gcttcatcct ggtcatggat
   135301 agatcaccca ggttcgggtc cataagcagt gacaagtgcc ctatgaagac tcgctttcgc
   135361 tacggctccg gtgggttccc ttaaccaagc cactgcctat gagtcgccgg ctcattcttc
   135421 aacaggcacg cggtcagagc cctggtctcc tcccactgct tgggagctta cggtttcatg
   135481 ttctatttca ctccccgatg ggggttcttt tcacccttcc ctcacggtac tacttcgcta
   135541 tcggtcaccc aggagtattt agccttgcaa ggtggtcctt gctgattcac acgggattcc
   135601 acgtgcccca tgctactcgg gtcagagcgt aagctagtga tgctttcggc tactggactc
   135661 tcgccatcta gggtgcagca ctccaccgct tcgcctagca gcacgacgct tgtattgctc
   135721 tcccacaacc ccgttttcac ggtttaggct gctcccattt cgctcgccgc tactacggga
   135781 atcgcttttg ctttcttttc ctctggctac taagatgttt cagttcgcca ggttgtctct
   135841 tgcctgccca tggattcagc agcagttcga aaggttgacc tattcgggaa tctccggatc
   135901 tacgcttatt ttcaactccc cgaagcattt cgtcgcttac tacgcccttc ctcgtctctg
   135961 ggtgcctagg tatccaccgt aagcctttcc ttgtttgaac ctcgccctta actttacttt
   136021 aaggctatgc catcctaagg tgctgctaaa tggaaggatc ttatcaacgt ccatgaatga
   136081 taaaccatag atcgaactgc cgaatcggaa aaattgggtg ctatcatatt ctttgtatcg
   136141 gctaagttca cgagttggag ataagcggac tcgaaccgct gacatccgcc acagggtaaa
   136201 ccaccgcctc tcaggccccc actgattcta ccatagaggc caacgataga caataactcc
   136261 cccccgaaca cagcttacaa ctttcatcgt actgtgctct ccaaagagca actcttctca
   136321 aaatctcaaa agaaaaggtg ctgagttgga atcccattct aactcaagat tcttgtggtt
   136381 ccggaggatc cagctacagg agaaccagga acggagggct ttcccccctt ttccgccccg
   136441 actctttggt cttaagaatg ctggttttaa gaatgagtaa ttgcccttct ccggccctta
   136501 ctgcccaacc tgagagtgga cagctaatgc attccactta ttgagcaggg ttctatggtc
   136561 ggtccgcgac ccctggatac cgaaggcatc cttggggtga tctcgtagtt cctacggggt
   136621 ggagacgatg gggtcggtcc atggattttc cttccttttg tcgcatttcg ctcaaagggt
   136681 tgaagggaga tagtgcatca agctgttcgc aagggccaac ttgatcccct tccccaggga
   136741 tcccagatga gggaacccta agagagccgc cgactccaac taccgtccat gtacaatcca
   136801 tactagatct gaccaaccgc ccatcctacc tcttctacat tcttgacagc ccatctttgt
   136861 ctcagtagag tctttcagtg gcatgtttcg gtcctcttcc ccattactta gaaaaagtga
   136921 gccaccggtt caggtacaag atactatcat taccgcctgg acaattagac atccaacccg
   136981 taatcgcaac gacccaattg caagagcgga gctctaccaa ctgagctata tccccccgag
   137041 ccaagtggag catgcatgaa ggagtcagat gcttcttcta ttcttttcct tggcgcagct
   137101 gggccatcct ggatttgaac cagagacctc gcccgtgaag taaatcatcg cacctacggt
   137161 ccaaccaatt gggagagaat caatagattc cgtttcggga gcgattcatc cttcccgaac
   137221 gcagcataca actctccgtt gtactgcgct ctccaagtgt gcttgttccc cccttcttcc
   137281 ttaccatggc aagtatttgt gaaataactc cgatgagaag aaaaaagaag gcgttaagag
   137341 accctcccgg ccaaccctag acactctaag atcctttttc aaacctgctc ccatttcgag
   137401 tcaagagata gataaataga cacatcccat tgcaccgatc gggggcattc gtagtgactg
   137461 agggggtcga agaccaagaa gtgagttatt tatcagccaa gcattcttct tacggctaga
   137521 tccaatcccc tggtccctgc ggaaaggaaa aggaaaaaga atttgacgtt cttcctttcg
   137581 ggaagggagg attaggaaaa tcctattgat tgcagctttc tccagacctc cgggaaaagc
   137641 atgaaaaaaa ggctcgaatg gtacgatccc tccgtcaccc cagaatgaaa tgaaaggggc
   137701 gatctcgtag ttcttggtct gtgaagatac gttgttaggt gctccatttt ttttcccatt
   137761 gaggccgaac ctaaacctgt gctcgagaga tagctgtcca tacactgata agggatgtat
   137821 ggattatcga gaagagagga gccgtggtag tcccccccgg accgcccgga tcccacgagt
   137881 gaatagaaag ttggatctac attggatctc acctgaatcg ccccatctat cctcctgagg
   137941 aggagtttgg tttcaaaccc ccggttcgaa caggagaagt acgccatgct aatgtgcctt
   138001 ggatgatcca catctcaggg tcaggcgctg atgagcacat tgaactatcc atgtggctga
   138061 gagccctcac agcccaggca caacgacgca attatcaggg gcgcgctcta ccactgagct
   138121 aatagcccgg cgtgtgggcc tcccgctggg ggcccactat gccaaaagcg agagaaaccc
   138181 catccctctc tttccttttt acgcccccat gtcgccacac gggagggaca tgggggcgta
   138241 aaagggggat cctatcaact tgttccgacc taggataata agctcatggg cttggtctta
   138301 cttcaccgtc gagaaacgaa agaagacttc catctccaag tttaactcag gcgtagctcg
   138361 cttctttttg ggtgtgaagc ggtgtcaaac caaaataccc aacaagcatt agctctccct
   138421 gaaaaggagg tgatccagcc gcaccttcca gtacggctac cttgttacga cttcactcca
   138481 gtcactagcc ctgccttcgg cacccccctc cttgcggtta aggtaacgac ttcgggcatg
   138541 gccagctccc atagtgtgac gggcggtgtg tacaaggccc gggaacgaat tcaccgccgt
   138601 atggctgacc ggcgattact agcgattccg gcttcatgca ggcgagttgc agcctgcaat
   138661 ccgaactgag gacgggtttt tggagttagc tcaccctcgc gggatcgcga ccctttgtcc
   138721 cggccattgt agcacgtgtg tcgcccaggg cataaggggc atgatgactt gacgtcatcc
   138781 tcaccttcct ccggcttatc accggcagtc tgctcagggt tccaaactca acggtggcaa
   138841 ctaagcacga gggttgcgct cgttgcggga cttaacccaa caccttacgg cacgagctga
   138901 cgacagccat gcaccacctg tgtccgcgtt cccgaaggca cccctctctt tcaagaggat
   138961 tcgcggcatg tcaagccctg gtaaggttct tcgctttgca tcgaattaaa ccacatgctc
   139021 caccgcttgt gcgggccccc gtcaattcct ttgagtttca ttcttgcgaa cgtactcccc
   139081 aggcgggata cttaacgcgt tagctacagc actgcacggg tcgatacgcg cagcgcctag
   139141 tatccatcgt ttacggctag gactactggg gtatctaatc ccattcgctc ccctagcttt
   139201 cgtctctcag tgtcagtgtc ggcccagcag agtgctttcg ccgttggtgt tctttccgat
   139261 ctctacgcat ttcaccgctc caccggaaat tccctctgcc cctaccgtac tccagcttgg
   139321 tagtttccac cgcctgtcca gggttgagcc ctgggatttg acggcggact taaaaagcca
   139381 cctacagacg ctttacgccc aatcattccg gataacgctt gcatcctctg tattaccgcg
   139441 gctgctggca cagagttagc cgatgcttat tccccagata ccgtcattgc ttcttctccg
   139501 ggaaaagaag ttcacgaccc gtgggccttc tacctccacg cggcattgct ccgtcaggct
   139561 ttcgcccatt gcggaaaatt ccccactgct gcctcccgta ggagtctggg ccgtgtctca
   139621 gtcccagtgt ggctgatcat cctctcggac cagctactga tcatcgcctt ggtaagctat
   139681 tgcctcacca actagctaat cagacgcgag cccctcctcg ggcggattcc tccttttgct
   139741 cctcagccta cggggtatta gcagccgttt ccagctgttg ttcccctccc aagggcaggt
   139801 tcttacgcgt tactcacccg tccgccactg gaaacaccac ttcccgtccg acttgcatgt
   139861 gttaagcatg ccgccagcgt tcatcctgag ccaggatcga actctccatg agattcatag
   139921 ttgcattact tatagcttcc ttgttcgtag acaaagctga ttcggaattg tctttcattc
   139981 caaggcataa cttgtatcca tgcgcttcat attcgcctgg agttcgctcc cagaaatata
   140041 gccatcccta ccccctcacg tcaatcccac gagcctctta tccattctta ttcgatcacg
   140101 gcgggggggc aagtcaaaat agaaaaaccc acaactcata ttgggtttag ggataatcag
   140161 gctcgaactg atgacttcca ccacgtcaag gtgacactct accgctgagt tatatccctt
   140221 ccctgccccc accaagaaat agaactgact aatcctaagg caaagggtcg agaaactcaa
   140281 cgccactatt cttgaacaac ttggaaccgg gccttccttt cgcactatta cggatacgaa
   140341 atgaatggaa tgggaaaaat tggattcaat tgtcaactgc tcctagaaat aggattgact
   140401 acggattcga accatagcac atgctttcat aaaaccgtac gattctcccg atctaaatca
   140461 agcaggtttt acatgaagaa gttctattcg atacgggtag gagaagcggt attcttaaaa
   140521 aaatagcgaa atcagaacca agtcaagatg atacggatca accccttctt cttgcgccaa
   140581 agatcttacc atttccgaag gaaccggagt tccatccctt ttcgatttcc attcaagagt
   140641 tcttatgtct ttccacgccc ctttaagacc ccgaaaaatt gacaaaacga ttaactactt
   140701 catttatgaa tttcatagta atagaaatac atgtctaccg aaacagaatt ttgaacttgc
   140761 tatcctcttg cctagcaggc aaagatttgc ctccgtggaa aagatgattc attcgcatga
   140821 agatgaaagt ccaactacat tgcattgcca gaatgcatgt tgtatatttg aaagaggttg
   140881 acctccttgc ttctctcatg gtacaatcct cttcccgccg agcccccttt ctcctcggtc
   140941 cacggagaca aaatgtagga ctggtgccaa cagttaatca cggaagaaag gactcactga
   141001 gccgggataa ctaactaata ctaatctaat actaatagaa tcaaaatact aatagaatag
   141061 aaaagaactg tcttttctgt atacttatgt atactttccc cggttccgtt gctaccgcgg
   141121 gctttacgca atcgatcgga tcatatagat atcccttcaa cacaacatag gtcgtcgaaa
   141181 ggatctcgga gacccaccaa agcacgaaag ccaggatctt tcagaaaatg gattcccatt
   141241 cgaagagtgc ataaccgcat ggataagctc acactaaccc gtcaatttgg gatccaattc
   141301 gggattttcc ttgggaggta tcgggaagga attggaatgg aataatatcg attcatatag
   141361 atacagaaga aacggttctc tatggattca aatgctgtac ctatgggata gggatagaga
   141421 aagaggaaaa aaccgaagat ttcacatagt acttttgatc gaaaaagaaa tccgatttat
   141481 ttcgtaccct tcgctcaatg agaaaatgga tcagattcga taggatcaaa cctatgggac
   141541 ttaaggaatg atggaaggga ataaaataaa aaaaagaaat aaaaaaagaa aagagaggga
   141601 aaaaaaataa taaagaaata agtaaataaa aataaagtag aagaacccag attcaaaatg
   141661 aacaaattca aacttgaaaa ggatctttct gattctcgaa gaatgagggg caaagggatt
   141721 gatcgagaaa gatctcttgt tcttattata agatcgtgtg attggatccg cagatgtttg
   141781 ttaaaaagag aataatcttc tcctttgaga ataatcaaaa aaggaaagtg ttcaattgga
   141841 acatgaaaac gtgactgaat tggtcctagt tactcttcgg gacggagtgg aagaagggag
   141901 gagattatcg aacgaggaaa aggacccgat gacttcgaaa gaattgaacg aggagccgta
   141961 tgaggcgaaa atctcatgta cggttctgta gagtggcagt aagggtgact tatctgtcaa
   142021 cttttccact atcaccccca aaaaaccaaa ctctgcctta cgtaaagttg ccagagtacg
   142081 attaacctct gggtttgaaa tcactgctta tatacctggt attggccata attcacaaga
   142141 acattctgta gtcttagtaa gaggggggag ggttaaagat ttacccggtg tgagatatca
   142201 cattgttcga ggaaccctag atgctgtcgg agtaaaggat cgtcaacaag ggcgttctag
   142261 tgcgttgtag attcttatcc aagacttgta tcatttgatg atgccatgtg aatcgctaga
   142321 aacatgtgaa gtgtatggct aacccaataa cgaaagtttc gtaaggggac tggagcaggc
   142381 taccgtgaga caaaagatct tctttctaaa gagattcgat tcggaactat tatatgtcca
   142441 aggtccaata ttgaaataat ttcagaagtt ttccctgact ttgtccgtgt caacaaacaa
   142501 ttcgaaatgt ctcgactttt ttagaacagg tccgggtcaa atagcaatga ttcgaagcac
   142561 ttctttttac actatttaca ctatttcgga aacccaagga ctcaatcgta tggatatgta
   142621 aaatacagga tttccaatcc tagcaggaaa gggggggaaa cggatactca atttaaagtg
   142681 agtaaacaga attccatatg tatctatgag atcgagtatg gaattctgtg gaaagccgta
   142741 ttcgatgaaa gtcgtatgta cggcttggag ggagatcttt catatctttc gagatccacc
   142801 ctacaatatg gggtcaaaaa gccaaaataa atgattttag cccttataaa aagaaaactg
   142861 attcttgaac ccctttcgcg ctcatgtcac gtcgaggtac tacagaagaa aaaactgcaa
   142921 aatccgatcc aatttatcgt aatcgattag ttaacatgtt ggttaaccgt attctgaaac
   142981 acggaaaaaa atcattggct tatcaaatta tctatcgagc cttgaaaaag attcaacaaa
   143041 agacagaaaa aaatccacta tccgttttac gtcaagcaat acgtggagta actcccgata
   143101 tagcagtaaa agcaagacgt gtaggcggat cgactcatca agttcccatt gaaataggat
   143161 ccgcacaagg aaaagcactt gccgttcgtt ggttattagg ggcatcccga aaacgtccgg
   143221 gtcgaaatat gactttcaaa ttaagttccg aattagtgga tgctgccaaa gggagtggcg
   143281 atgccatacg caaaaaggaa gagactcata gaatggcaga ggcaaataga gcttttgcac
   143341 attttcgtta atccatgaac agggtctata tagacacata gatccatgga tccatacatc
   143401 tcgatcggaa aagaatcaat agaaaaaaga aaaagaaaga atcggaattg atcgatatat
   143461 ttctcgaaac aaacgaaaag gaaacgaaag atgaaacaga aatcatggat caactaagcc
   143521 ctctcgggga cttgcttaag aataagaaag aggaatctca tgtaaatacc atggaataag
   143581 gtttgatcct attcatggag attccgtaaa tattccattc caaaaataga aagttcgaaa
   143641 caattgggat ttttttggag attggatgca gttactaatt catgatctgg catgtacaga
   143701 atgaaaactt cattctcgat tctacgagaa tttttatgaa agcctttcat tttcttctct
   143761 tcgatggaag ttttattttc ccagaatgta tcctaatttt tggcctaatt attcttctga
   143821 tgatcgattc aacctctgat caaaaagata taccttggtt ctatttcatc tcttcaacaa
   143881 gtttagtaat gagcataacg gccctattgt tccgatggag agaagaacct atgattagct
   143941 tttcgggaaa tttccaaacg aacaatttca acgaaatctt tcaatttctt attttactat
   144001 gttcaactct atgtattcct ctatccgtgg agtacattga atgtacagaa atggctataa
   144061 cggagtttct gttattcata ttaacagcta ctctaggagg aatgttttta tgcggtgcta
   144121 acgatttaat aactatcttt gtagctccag aatgtttcag tttatgctcc tacctattat
   144181 ctggatatac caagaaagac gtacggtcta atgaggctac tatgaaatat ttactcatgg
   144241 gtggggcaag ctcttctatt ctggttcatg gtttctcttg gctatatggt tcatccgggg
   144301 gagagatcga gcttcaagaa atagtgaatg gtcttatcaa tacacaaatg tataactccc
   144361 caggaatttc aattgcgctt atattcatca ctgtaggaat tgggttcaag ctttccccag
   144421 ccccttctca tcaatggact cctgacgtat acgaaggagt gcggttcgtt cgaaaaattc
   144481 ctacctctct atatatctct gagatgtttg gatttttcaa aacttcatgg acatgcagaa
   144541 gagaaatgct atccccactc ggaccaagac ataactttat acttgttcaa ataacaatta
   144601 aggtgaagca gggtcaggaa caacaaatct ctttatgata aacagatcca ttttgcaagt
   144661 tcgttattac gggtagttcc tacaaaggat cggactaatg acgtatacaa tacttgaatt
   144721 ctcgatgtag atgctacaga gttggttctc atccttcaga gactacgagt gtaataggag
   144781 catccgtcga caaaaggatc accctaagat gatcatctca tggctattga gaacgaatca
   144841 aatcagatgg ttctatttct caatctttct gacttgctcc tacggaacca aggtcgaaaa
   144901 gattgagaaa aatcagtcat tcacaaccac tgatgaagga ttcctcgaaa agttaaggat
   144961 tagtaatcct ttttcgaaat cgaatggatt cgatcttata catacgcgag gaaggtaatc
   145021 aaaaaagaaa gaagatgagt tcttctttac ttttatcact taggagccgt gcgagatgaa
   145081 agtctcatgc acggttttga atgagagaaa gaagtgagga atcctctttt cgactctgac
   145141 tctcccactc cagtcgttgc ttttctttct gttacttcga aagtagctgc ttcagcttca
   145201 gccactcgaa ttttcgatat tcctttttat ttctcatcaa acgaatggca tcttcttctg
   145261 gaaatcctag ctattcttag catgatattt gggaatctca ttgctattac tcaaacaagt
   145321 atgaaacgta tgcttgcata ttcgtccata ggtcaaatcg gatatgtaat tattggaata
   145381 attgttggag actcaaatgg tggatatgcg agcatgataa cttatatgct gttctatatc
   145441 tccatgaatc taggaacttt tgcttgcatt gtatcatttg gtctacgtac cggaactgat
   145501 aacattcgag attatgcggg attatacaca aaagatcctt ttttggctct ctctttagct
   145561 ctatgtctct tatccctagg aggtcttcct ccactagcag gttttttcgg aaaactctat
   145621 ttattctggt gtggatggca ggcaggccta tatttcttgg tttcaatagg actccttacg
   145681 agcgttgttt ctatctacta ttatctaaaa ataatcaagt tattaatgac tggacgaaac
   145741 caagaaataa cccctcacgt gcgaaattat agaagatccc ctttaagatc aaacaattcc
   145801 atcgaattga gtatgattgt atgtgtgata gcatctacta taccaggaat atcaatgaac
   145861 ccgattattg caattgctca ggataccctt ttttagcttc tagttagctt ctagaatcga
   145921 tttcttagtt caagatccct cttactaact ggaatcaaag aattagtaga tctgttccgc
   145981 ccaaaatggg aatgggctag ggttatgaac ttataatcta taatctgatg atcgagtcga
   146041 ttccatgatt ataagttcat tccataccgg accagaccgg aataggattc tcattatgag
   146101 aaggggtcat tcgagcgtat ctaaatagat actatgtttc catatggatc cctacgtcgt
   146161 tacattccat ttaggattag gaataggcgt aatcggacct gctttttcca tatctctcgt
   146221 tatttgggac cttattcacc tctttgggct tctattgaat cgagaaatcg gtttgattgt
   146281 ccatcttttt gatataatat taatatagat aatatataag gcatcctccg gataattcaa
   146341 atcgaagcaa ttggatgtcc gattggggcc tatatgacat gaccgatcaa tagaaatact
   146401 ccaacactcc acctttgtca tatattccat acatcacact agatagatat catcttcatg
   146461 gaatacgatt cactttcaag atgccttggt ggtgaaatgg tagacacgcg agactcaaaa
   146521 tctcgtgcta aagagcgtgg aggttcgagt cctcttcaag gcataatatt gagaatgctc
   146581 attgaatgag caattcaata agagatctcg gatcgaatcg gtattgatat accgattcga
   146641 tccgagatct tggaattgga ataagttcgg cagcggatcg cgaaatcttg gggatcttct
   146701 ctatctaatg aatggggagt ccgctttgaa atcgtccgcc ctgcacccac cccccgagta
   146761 tatgcttcaa caggaatcac acaagggtag attgatacaa tataaacctc tggtaaaatg
   146821 cccgcctgta acccagcaga taaagtacat tacatagtcc gtttttagta atagctctgg
   146881 tggttcgctg ttcaagaatt cttgtttaag cagttcatac catccataca tagtgttttg
   146941 atctaagatt tcaattcttc tatgtttcag cagtagcata ttgttccatg gagctaaggt
   147001 ccaaaatatg gaagaaactg gtgtttccac gactctacca cccagtcaat tatgttccac
   147061 ttaatcccta tttcatggcc gcatatcttt ccggctaagt aatgggaaac ctttctcctg
   147121 ttacatgaat ccaattttca tttcatccgg gaaaagccat ctttttctca acaatgtctt
   147181 tgtcatttga tccaatagcg ttccgttaga taggaacaga tttgataaat actgataact
   147241 ctcggatgga gtattagaac ggaaaaatcc attagataat gaactattgg ttctaagcca
   147301 tctctggcga tgaatcaaca attcgaagtg cttttcttgc gtattcttga taaaccagcg
   147361 tttagatata gatgtaggag gatctgtttc ggaagtaaga agcccctttg acatctcttc
   147421 atctgcaaag aattctcgat gtgaaaacac agagacaagg ggctgatctt tgaataggaa
   147481 aaagagtgga tccgcagggt cccaaatgaa ttggcttatt cgaaaaaagc cttgttcttt
   147541 ggaagatcta tctcgtgtct ggtactgcat ggttctactc tgcaagaact ccgaatcatt
   147601 ctcttgaagc tcatcctttt catcataaat gatccgcttg ccccgaaatg accccgcccg
   147661 atagggaaat cccaatgaat tgggcctttc gatacaatca aatagaaagc cccaggggcg
   147721 ccatattcta ggagcccaga ctatgtgatt gaataaatcc tcctctatct gttgcgggtc
   147781 gaggactcct tctccttccc cttcttcaaa ctccgattcg tatttttcat agagaaatct
   147841 ctgatcaacg atagaacaag atccattttg catcatatct aagggattcc ttggttcggg
   147901 ccgaagaagc aatgtcactc gatcattatc aaaccgactg caatcttttt ctgtccgtga
   147961 ggatcccacc agagcgcctt ctacttctaa taggccatga actagatcag aatcattctc
   148021 aacgagtcca gaagaagtga tcccgttttt ttcatcgggt ccgggtatag accaaaggtc
   148081 ttgagcgacc gatccggcag aacaactcaa aagataaaga agtatcgtta atttcttcat
   148141 gctcgttcca agttcgaagt accatttgta caaataagaa tccccttcgt tacatgattt
   148201 cttcttcata tagatagata gaggatctat ggggcaatta cttagaagta cattttgtgc
   148261 aacagccctt cctatctgat agaaaaggat cccatgatcc tgaaccgatc ttacctggga
   148321 tcgcaaatcc caagtttgtc tatgaagagc ggatcgaatt gtattagtgt ctataattga
   148381 tttcttctgt gtaatactaa tcgatagggc ctcattggta agtgctacaa gatctcgtgc
   148441 attggaaccc atggttatgg acccgaatcc attagtatgg aacattttct tttccaagtg
   148501 aaatccccta gtatatgaaa gagtgcaaaa gtgctttcgt tgttgtggaa taagaagcct
   148561 tcgtatctta atgcatgtat ttaatttatt cggggctatt agagcgggat ctactttttg
   148621 gggaatatga gtcgaagcaa taacaagaat atttctagtg gaacatcttt cacaatccct
   148681 ggagagatag ttcactaata gaccgaggga taagtcattc gactcattca catccagatc
   148741 atgaatgttt ggaatccata ttatgcaagg agacattgct tttgctaatt cgaattgaag
   148801 ggtgatataa aatcggccta tttccgacat catatcgata gttagcgcat tcatcatagt
   148861 tagaagctcc agctccgtat caaggtcacg atcgatatcg tcactagcat caatatcgtc
   148921 actatcatca atatcgatat catcaataag aaaaccttta ggcttggtat ccaggaactt
   148981 gttcagaaat actgtaatga aaggaacata ggagtttgtc gctaggtatt tgaccaaatg
   149041 ggagcgcccg gttcctatag aacctatcac taaaataccc ctagaggggg atagggctag
   149101 gcggagcgaa aagggttttc catgagatgg gaaatgaaaa ctattagccc cacacgaagt
   149161 ttgtgaataa gtgattgtct gataatgagc aaggaatatc cgtctttctg ctaaacaggg
   149221 tgaattgaac tcataattca ttaaatgctt tttatgaatg tcaactaagt atcgtaagta
   149281 aattgttccc ggctgttcaa tcatttgata accagagtca ttctttgata aatgatcact
   149341 atgagtcaga ctcaatagaa tttgatcaat ccttttttct gtcgttaagg tggagaactg
   149401 aaccaagaat tctctttctt tatcatcaat cgaatcaccg ttcgcgaccc aggattctat
   149461 tttatcatca atccaatcac cgttcacctt ttttcttttt cttatcaatg aatggatctc
   149521 tttacttgta tgacttagat gtctcgtatt tctcgaaaaa gtgattcgat tgatgggatt
   149581 tggtatgaga cttatgagat cgatgatatc gatgagattg atattcaaat ctttcgtctt
   149641 agaacgtatt gatttaaccc catcagcggg accaccaccc catagcatgt tgccgccaaa
   149701 agcagaaccc cgtatttctt ctagagaatc tcctaattgt tccagagcaa ctagaaaaag
   149761 attctttaac cagaaagaat tccgttcaga tgtgggatac ctatccagaa gttttcgcaa
   149821 ctcaatcatg tatgatggaa tcatcaaaga tttgaccttt tcgaactctg tctgtaactc
   149881 accataggct cgggaaacaa agagaagatg tgtacgaacg agatatccag caacaagaag
   149941 aaggaaaagg attgaataga ggaactcccg aacatttggc gatctcagat gtgtcgatat
   150001 caatggtgac tcattatttc gatgaatcat ttcttcggac agaagaagat tatgtaaaca
   150061 cttactcgaa atctcactta tcagattcca ttgtggaaga cacaattttt tctgaagaat
   150121 tcgccatgat atatctgatc catgcataat atcatgaaaa atggatacaa atttttgact
   150181 gctacttagt accggcaata ggtctgaaaa agtatctaaa aatatcaaat ttagatattt
   150241 gtaccctgtc gaagtaagga accatggcat atatgtttgg aatcgattcc attttgagag
   150301 agttgaaaaa gcactgtctc gttgaaaggt tctatacatc tgccctttct caacgcattt
   150361 ctttagacaa agactccgtt ttttcctctt ttcggatggt aaatatttct cagaacatgg
   150421 agtgtgaatc aaacccatgt ttgaattgaa attgagatac tgaggcaagt tcttctcttc
   150481 tgaatcagat agattcatat ctgaaagagg ttgacaataa gttctttcaa aattgactat
   150541 ttgtccctct gttagaggtg ttccagaaat ggctgcgatc gagtaaatag ctctacgaac
   150601 taatagatcg gatcgaattg gaaaatggaa agatttgtac aagttatacc tttcgtcacc
   150661 actttgtgga aaatcgttag gtatgaatat gttagatacc tgtgactcga ttggtgaaat
   150721 agtatctctc tccaaaaaag catgtttttt tttaccgccg cacaaagaaa atattttgtt
   150781 gcgaatgaac aagatatgga ggaattgtcc atacgtaaaa tcatcatttt tgatacgggc
   150841 cttttccaca taaaagggga atcttttgtt acaatagaag cggaagcgtt gtggattatt
   150901 caagaatcga agtcgatttg ctttataaaa agaagatatc aatgaacttc tatgaaatgg
   150961 tttcacagga ttcagccaat tgtcttgatc gtcggatatc attgagaaat agaaatccgt
   151021 gttatcaaaa gatttcctgc gattatttct agtatggaat gagtcaatca tccactttgg
   151081 tatcttattg aacaaaaatg gtgatattat ccctccattg atcaagaatt tcgatttttg
   151141 ggaagtatta tgatcatcca ataagaaggg tttcaatttt ttcaaatgaa cgatttgaag
   151201 acctattgat tctaacaact gattgcagag ttgatcattc ggacctttca attcatagat
   151261 gtggatctca gacctatgaa tggggatatt cccgaaactc acaaagaaaa aaggaagtga
   151321 gttagacaaa aagaaaagca acttggacaa aaagagaagg aacttggaca aaaagaaacg
   151381 aagtgactta gacaaatctt ttttgtcgat aacctcagac caatcaatcg aatattgatt
   151441 aatacgtaat cgatcgaaca ctacttgaaa atggctcttc tgctcagaaa cggaatgttc
   151501 caaatgctcc tggaaattct tgctcccatt ggaccatttg tatctatatg cattaggatc
   151561 ccgattcatg aatctctcgg ttcgagaaat caaaataaga ggatcgaacc atttcttctg
   151621 actctttttc aaattcgata aatgttggtt gatcgtatat ttcattatag ttctatgatt
   151681 cagagtatca tttcctattt gatccctttg aattccatat tcgaagttgc gatcggatct
   151741 attcattaaa aagaatcgat tcaatacatt tcttatgtac ccataggtgc tatattggat
   151801 ttgaatccga tttcggatca atctatattg attgactgcc tccattatgt tgttgctagc
   151861 aaataccact atttttggtt ttggatcttc caaatcattc ccgcaggaga tccggaccca
   151921 tttttttctg atccttcgat aaaaagattc attctcttca taaaaaatag gaggtagaac
   151981 caataaagat ttctttttcg attcatccct ggagttgaat acctcattca agaatcgttt
   152041 ttgatccaat ccgtaggaat caatagaaaa ggaaaatccc ttatgataca ccagatccgg
   152101 ctcggttatt gatagagtga atagatctgc catttcttga aatctctctt ctgattcaaa
   152161 atcgtggtgt aacgtgtatt cccccctgtt ccggtcatgg aatagatgaa ataaatgatt
   152221 tttgtttaag aatgaaatct tattggaact ttccatatcc agttcatcct tcggaaccat
   152281 atcacatccc ggatctgatg aaataggatg aattgagacg gtattttgta aatacgtaat
   152341 tatcttgaat atattaacta tttctttatt ttccgatcgc ctggaaggga caaaagaaac
   152401 atcttgttct ttcttcaaca atttctgatc tctagtggac ctctcagtag gattcgaacc
   152461 cagatgaagt tctgaccatc tgtcagagaa aaaagaacga atggatcttg taggattccc
   152521 aagaaattct tcgatttctt ccggaagcag atgcttattc atctgccttt cacgttccgt
   152581 gaatagccgg gacattgagg aatatccaga aaggcattta gggaatcggt ctgattctat
   152641 ctctgttcgt tccgtttgaa gaaaggaagg atcccaaaga atcgatcttt cttttagttg
   152701 ttgaatctct ctttgattga tcaatgtgtg atattccgaa tcctcattac taaatgaatc
   152761 gaaatgatct ctggattgat cagaagatcc tttcaattgg ctagaatccg ttacttgaac
   152821 gaaactagat cttgtggaat catattgaat atttgacgat acattccgta ccttgctaaa
   152881 aaatcgatcc ttgtttacca accacacatt gtctaagcaa atccaattct ctctcgatat
   152941 cttcctcaaa aaatccgatt cgtgcggatt cttcccccaa ctaacgaaga gatcttggcg
   153001 gaattgccac atatgaaatt gagcacaatt ttgcaaagaa atagcccact tgtttctcga
   153061 gaagagatgg gcaaaacgct caatatcatt tgattgaata gctgacccag ctccttgttg
   153121 tttgaagaaa ccctccactt caattggtat tttttcacga aaagcaaaca tgagataaca
   153181 aatcgagtct ttcactaaga tttcgaatag ctgtcccgaa ttcaagttga ttctgtttcg
   153241 cctcttactc ggagaaagac gatcaaacaa ttcccaacca tggtccttgc ggatcggatc
   153301 atccatataa tatacaaaag gaaactccag atatttgata tctttctctt tgaatgagat
   153361 ctcaattcca gcgacggttt cattagatat cttacaacca gaatccctct tttttccgag
   153421 ccagttcctc caccaccgcg aaccccagtt agattcaggc atgatacact ttttagttat
   153481 tgggagaacc caagtactct ctttcggatc caggaaaaag ctctctgaga tcttttttcc
   153541 ttttggaaga tccaggagcg aaacaatcaa cctattgata ttggaagacc caaaagattc
   153601 ttccaatgta tcatttctgg gtccaatgga attcataggt ataggaagaa gccccgtcaa
   153661 atagagattt tttcttgcga ccatatttcg attgttaata cgatatataa ggatcgctac
   153721 tacaaatagt actacaccct tgatcgtgaa atatcgattg cttgttgaac cctgtgaatt
   153781 gcgtgaaagt aggatactca aaattcgtgg gtccaagagt tttataaaac gttcttggtg
   153841 gaaaaaaatg tgaatgaaag atcccactga attgaattgg gtccatgaat ctaagaaata
   153901 gtgagaattc ttgacctctc tcaatatctc tctcaattcg aaaatccagg atttgaattg
   153961 atgtcctttc attgattcct cctaaattgc attgatttat cctaaagatt tcatttcaat
   154021 tggaatttgg ttattcacca tgtacgagga tccccactaa gcatccatgg ctgaatggtt
   154081 aaagcgccca actcataatt ggcgaattcg taggttcaat tcctactgga tgcacgccaa
   154141 tgggaccctc caataagtct attggaattg gctctgtatc aatggaatct catcatctat
   154201 acataacgaa ttggtgtggt atattcatat cataacatat gaacagtaag aactagcatt
   154261 cttattgaga ctcgaactca tagggaagaa aatagattta tggatggaat caaatatgca
   154321 gtatttacag acaaaagtat tcggttattg gggaaaaatc aatatacttc taatgtcgaa
   154381 tcaggatcaa ctaggacaga aataaagcat tgggtcgaac tcttctttgg tgtcaaggta
   154441 atagctatga atagtcatca actcccccga aagggtagaa gaatgggacc cattatggga
   154501 catacaatgc attacagacg tatgatcatt acgcttcaac cgggttattc tattccacct
   154561 cttagaaaga aaagaactta aatcaaaata cttaagagca tggcgataca tttatacaaa
   154621 acttctaccc cgagcacacg caatggagcc gtagacagtc aagtgaaatc caatccacga
   154681 aataatttga tctatggaca gcatcgttgt ggtaaaggtc gtaatgccag aggaatcatt
   154741 accgcagggc atagaggggg aggtcataag cgtctatacc gtaaaatcga ttttagacgg
   154801 aatgaaaaag acatatatgg tagaatcgta accatagaat acgaccctaa tcgaaatgca
   154861 tacatttgtc tcatacacta tggggatggt gagaagagat atattttaca tcccagaggg
   154921 gctataattg gagataccat tgtttctggt acagaagttc ctataaaaat gggaaatgcc
   154981 ctacctttga gtgcggtttg aactattgat ttacgtaatt ggaagtaacc aattaggttt
   155041 acgacgaaac ctagaaatcg atcactgatc caattcgagt acctctacag gatagacctc
   155101 aacagaaaac tgaagagtaa cggcagcaag tgattgagtt cagtagttcc tcatataaaa
   155161 ttattgactc tagagatata gtaatatgga gaagacaaaa ttgtttcaag cgccgacaga
   155221 accagaagcg ccccttgttt caaagagagg aagacgggtt attcacattt gatttgatgg
   155281 tcagaggcga attgaaagct aagcagtggt aattctaaag atttcccggg ggaaaaatag
   155341 agacgtctcc tacgttaccc ataatatgtg gaagtatcga cgtaatttca tagagtcatt
   155401 cggtctgaat gctacatgaa gaacataagc cagatgacgg aacaggaaga cctaggatgt
   155461 agaagatcag aacatgagtg attcggcaga tttggattct atatatccac tcatgtggta
   155521 cttcattata tgatatatat aagatccatc tgtatagata tcatcatcta catccagaaa
   155581 gccgtatgct ttggaagaag cttgtacagt ttgggaaggg gttttgattg atcaaaaaga
   155641 cgaatctact tcaaccgata tgcccttagg cacagccata cataacatag aaatcacact
   155701 tggaaagggt ggacaattag ctagagctgc gggtgctgta gcgaaactga ttgcaaaaga
   155761 gggtaaatcg gccgcattaa aattaccctc tggggaggtc cgtttgatat ccaaaaactg
   155821 ctcagcaaca gtcggacaag tagggaatgt tggggtgaac cagaaaagtt tgggtagagc
   155881 cggatcgaaa tgttggctag gtaagcgtcc tgtagtaaga ggagtagtta tgaaccctgt
   155941 agaccacccc catgggggtg gtgaaggaag ggctccaatt ggtagaaaaa gacccgcaac
   156001 cccttggggt tatcctgcac ttggaagaag aagtagaaaa aggaataaat atagtgataa
   156061 tttgattctt cgccgccgta gtaaatagga gagaaaatcc aaattatttt tacaatttac
   156121 aaaagaaaaa aataggagtt aattcactgt gacacgttca ctaaaaaaaa acccttttgt
   156181 agcgaatcat ttattaagaa aaatcgagaa acttaataca aaagcggaaa aagaaataat
   156241 aataacctgg tcccgggcat ctaccattat acccacaatg gttggccata ctatcgctat
   156301 acataatgga aaggaacatt tgcctattta tataacagat cgtatggtag gacataaatt
   156361 gggggaattt gcgccgacta taaatttccg tggacatgca aaaaatgata atagatcccg
   156421 tcgttaataa agtgaatata gattcattgg taagaggtga accttatgat aaagaagaga
   156481 aagaagaacc tatctacaga agtatacgct ttaggtcaac atatatgtat gtctgctcac
   156541 aaagaccgaa ggggaatcga tcagattcgt aggcgttctt acgaggaaag ccttatgata
   156601 ctagaactga tgccttatcg agcgtgttat cccattttta aattggttta ttctgcagca
   156661 gcaaatgcta gtcacaatat gagtttgaac gaagcaaatt tagtcattag taaagccgaa
   156721 gtaaacgagg gtactgctgt gaaaagatta aaacctcgag ctcgagggcg cagttatctg
   156781 ataaaaagac cgacttgtca tataactatt gttttgaaag atatatcctt atataaagaa
   156841 t
//
