# Supplementary material for: Plastome comparative genomics in maples resolves the infrageneric backbone relationships
Source: PeerJ. 2020 Jul 13;8:e9483. doi: 10.7717/peerj.9483 (PMC7365138; doi:10.7717/peerj.9483)
Supplement: Data S2 [file peerj-08-9483-s008.zip › Acer_japonicum_M252_CP.gb]

LOCUS       Acer_japonicum_M252_CP      156936 bp    DNA     circular UNA 29-APR-2020
DEFINITION  .
ACCESSION   urn.local...ch-bg6jj7e
VERSION     urn.local...ch-bg6jj7e
KEYWORDS    .
SOURCE      
  ORGANISM  .
FEATURES             Location/Qualifiers
     misc_feature    1..85326
                     /standard_name="LSC"
     repeat_region   85327..112073
                     /rpt_type="inverted"
                     /standard_name="repeat region"
     misc_feature    112074..130189
                     /standard_name="SSC"
     repeat_region   130190..156936
                     /note="repeat_hit position 112099 - 85343, match 100.%,
                     length 26757"
                     /rpt_type="inverted"
                     /standard_name="repeat region"
ORIGIN      
        1 tatatccttt tggttatggg cgaacgacgg gaattgaacc cgcgcatggt ggattcacaa
       61 tccactgcct tgatccactt ggctacatcc gcccccccac tagctacaaa attacaaaat
      121 aaaaagattc aaatttctac cattaatcat ctttttttat cttaccttaa ttatgaagat
      181 acaaatgaag agacaagagg cataaatttc caaacttttt tatattatat agaatataga
      241 aaattgactc aaaataataa actgtaaagt cataataact aaaataacta aaaaataact
      301 aaagactaat ttaattatta gcacgtagta ataatatgat actaaataaa aaggcataaa
      361 aaagctttgt gttttgttga agtcaaaaaa ggacaaaaat aacaaattga aaaaaaaaaa
      421 aaaacctaat aaataacgga gcaataccga tttattggaa gaggatcggc attgctccgt
      481 tattttcaaa aacgtgtata cacgaagatc gaaatcttat ccatttgtag aaggagcttc
      541 aatagcagct aggtctagag ggaaattatg agcattacgt tcatgcataa cttccatacc
      601 aaggttagcg cggttaataa tatcagccca ggtattaatt acacgacctt gactatcaac
      661 tacagattgg ttaaaattga aaccgtttag gttgaaagcc atagtgctaa tacctaaagc
      721 agtgaaccag atacctacta caggccaagc ggctaagaag aagtgtaaag aacgagagtt
      781 gttgaaactc gcatattgaa agatcaatcg gccaaaataa ccatgagcag ctacaatatt
      841 ataagtttct tcctcttgac cgaatctgta accttcatta gcagattcat tttctgtggt
      901 ttccctgatc aaactagaag ttaccaagga accatgcata gcactgaata gggagccgcc
      961 gaatacacca gctacgccta acatgtgaaa tgggtgcata aggatgttgt gctcagcctg
     1021 gaatacaatc atgaagttga aagtaccaga gattcctaga ggcataccat cagaaaaact
     1081 tccttgacca attgggtaaa tcaagaaaac agcagtagca gctgcaacag gagctgaata
     1141 cgcaacagca atccaagggc gcatacccag acggaaacta agttcccact cgcgacccat
     1201 gtaacaagct acaccaagta agaagtgtag aacaattagc tcataaggac cgccattgta
     1261 taaccattca tcaacagatg ccgcttccca tatcgggtaa aagtgcaaac ctatagctgc
     1321 agaagtagga ataatggcac cagaaataat attgtttcca taaagtagag atccagaaac
     1381 aggttcacga ataccatcaa tatccactgg aggagcagca atgaaggcga taataaatac
     1441 agaagttgcg gtcaataagg tagggatcat caaaacacca aaccatccaa tgtaaagacg
     1501 gttttcggtg ctggttatcc agttacagaa gcgaccccat aggcgttcgc tttcgcgtct
     1561 ctctaaaatt gcagtcatgg taaaatcttg gtttatttaa tcatcaggga ctcccaagca
     1621 cacaaacttt ctagaactag ataattggga gcttgttatt caacagtata acatgactta
     1681 tagccccgtg tcaaccaata gcaacataga tatctctgat cttatctatc tatctatcta
     1741 gaaattcaga agcatttttt atttttttat attttataga tatatttttt tgatatgata
     1801 atcaaaatgg gttgcccggg actcgaaccc ggaactagtc ggatggagta gaaaaattcc
     1861 ttgtgaaatt gatataggta aaaaaatctc tccccaagcc gtgcctgcat ttttcattgc
     1921 acacagcttt ccctatgtat aacatcgaag actccctaaa aaacgctaaa aaagtgaaat
     1981 acccagttga tcaaccttta ttagtcttat tgcatgaaca tttaatagaa attaatgaat
     2041 ttttttgtta tctattcatc agttaggaac aatttcgaat ttatcatgat taacaaaatc
     2101 gttaatacaa ataatatcca aataccaaac ccgcccccta tataacctcc gcgaagtaaa
     2161 caaagctctt ggaaagatta aagaaagaac gtgctcttcc tccgtaaaga attcttccaa
     2221 gaattccgag cctaatcttt tcaaaaaaac gcgcacagta cttttgtgtt tacgaaccaa
     2281 acttttaaca caagaaaccc gaagtatata ttttattcta tacaaactct ttttttttga
     2341 agatccgctg tgataatgag aaagctttct gcatatacgc ataaaccggt cgataatata
     2401 agaatctgag gaatcggccc aggtcggctt actaatcgga tgccctaatg agttacaaaa
     2461 acgcgccata gtcaatgatc caatcagagg aataattgga acggttgtct cgaactgctt
     2521 catagcatta tcgattagaa atgcattttc tagcatttga ctccgcacca ccaaagtatt
     2581 tagtcgcccc ctggaaagat agcccagaaa gttgatataa tctttgtata agtggtttat
     2641 atgaatcctt ccgggttgag accacacgtg aaaatgccat tgccataaat tgacaaggta
     2701 atatttccat ttattcatca gaagaggcat atcttttgaa gccagaacgg attttccttg
     2761 atatctaaca taatgcatga taggatgctt gaacagccat aagttgtcct gaaaatcatt
     2821 aacaaagact tggacaagat cttctacttt tccataaaaa gaaattcgct caaaaaggag
     2881 tcctgaagat gttgatcgta aatgagaaga ttggttacgg agaaaaaaga agattgattc
     2941 atattcatat acatgagaat tatataggaa caagaaaaat cttggattgc ttgttgaaaa
     3001 aatggaattt gatttctttg gagtaataag actattccag ttaaaatact catgaagaaa
     3061 gaatcgcaat aaatgtaaag aggaggcatc ttttacccaa tagcgaaagg ctcgaaccaa
     3121 gatttccggg cgaatggggt agggtattag tacatctaag acatagtgta aatgtgagaa
     3181 attgttctcg aaaaaaggaa atattgaatg aattgattgg aaattatgag atttcgccat
     3241 ttctttttct ttcccttcta agaaagctac taatcgcagg gaaaatggaa tttccacaat
     3301 gactgaaaat ccctccgata tcatttgcga ataaaattga ttgttgtgtc caataaattg
     3361 atttggatta gaatccttag cataaatact caaatgaatc cgttgatacg tccgactaat
     3421 taaacgtttc acactgagtg aactagattt attgtcataa cccccatttt ccaacggaat
     3481 cgtcgatcta tttaaaccgt gatcatgagc aagtgtataa atatactctc gaaaaagaag
     3541 tgggtatagg aagttgtgtt gctgagatct atctagttct aaatggattt gatattcttt
     3601 catttgaaat tagattgcaa caaaaggtaa ggtatttatt ggattatcaa atgatacatt
     3661 gggttatcaa atgatacata gtgcgataca gtcaaaacaa agtattgtag taaagaaaaa
     3721 aatggatacc ttggaaacgg gtaaactcat taccggattc tcgattttat catttttgaa
     3781 ttggtttatg tttgttatag tataaatagg tggttagaaa tcctttattt ttgcaatcca
     3841 accgctcttt tgattttgga aaacaaaata tctttatcaa tatactgctt cttctacaca
     3901 ttcatctcca acccataata gggacaaact catagttagg actcattaaa aaaatagcta
     3961 atcgactcgc ggaaaacccc ttccccgcat taggaactaa tatcttttta acgtttaatt
     4021 agatcgggga attattcaaa ttcaattcag aagagaagct cgttcctttt tatttcccga
     4081 gaattggaac cataaggctc tatccattta ttcactcgac ccaactttga attccatttt
     4141 ttgttctgcg ccaacaactc aaaccctatt ttgaagccat tgaatcagaa taaagtattc
     4201 tccaaatttt ccattgatac gacatgctgg tttttccatt cattcctttc aggatcagtc
     4261 gtggtcttac aaactctccc gatggtatgg acgaatcctt tgtttcatat aaatgtgtaa
     4321 aagatgctag ccgcacttaa aagccgagta ctctaccgtt gagttagcaa cccgaataat
     4381 tcgaatgggt ggatacaatc ggaataaaaa agaaataaaa gaaaagaaat gaaattgcac
     4441 aacggaatca aaatattaaa ttagcaagaa atcgactaac aaaatttaga atcgattggg
     4501 aacataaaaa aaagacttct tgtataacag tgaatccagc gaacccatta ctttaatttt
     4561 gaattttgaa tgaagtaaag aaaaaaacca aacctctgtt acggagataa ataggtacgg
     4621 agataaatgg atctgtttat ccttatccac gatcgaatta tagttgttcg atatgctgtt
     4681 gtcaatatga cggtgaatgt tgaatattaa tgttaagaaa agaatctaaa aaaataaaat
     4741 ggcgaaaaca aaaagaatga atttattaat ttaattaaaa tattaaaata aaaaaattat
     4801 aaaatgaaat aaataaataa tatagaaaag aaataattta gaaatgcttt tgaaaaaaaa
     4861 aaatcgaaaa gaaaaagaaa gaacttgcgt tagatttgca ctacatattt actatacata
     4921 aatacaaata gatacatagc tatagctgaa agaataaaaa aaaaagaaat ctcgggttga
     4981 cattgattca atcaatcaat ataagtaaaa taaacaaggt gaatcccttg ttttgtgatt
     5041 tgttaataga tttacaacga caaactataa aaagcccggt ttcgattgcg agtaatgtaa
     5101 attttcgatt tctcgaccca attagttcgt tgtattcatt tgatcttttt tatatgcatc
     5161 ttatatcaat aaaattctag caataaaatt gatttttgtt cttctgctta ttttttttgt
     5221 ccttatactt ccagaacatt atactttatg ggagcaatat taaataggga taaaaaatag
     5281 gtatgaatag aacaaaaaag gggggagtag taaagaaaaa gttatacaaa actatatagg
     5341 agtcatccac accctctttt tttattctat atcctcgatg caatttcgtt taattaagat
     5401 gaagttcctt aaaaatccca gccttctttg aaatatcatg aaccgttcct gtaggttgag
     5461 cgcccttgtc aaggaaatct aaaatagcag gaagatttaa atgggtttga ttatttatcg
     5521 gatcataaaa acccactttc cgaagatctc ttccctctct tcgggatcga gcatcgattg
     5581 caacgattcg ataaacagct cattgggata gatgtagatg aacaataccc cccctagaaa
     5641 cgtataagaa gttttctcct cgtacggctc gagaaaaaat gattagaaat tgtgtgattt
     5701 aagtccttct ttttcgaaaa ttcgaaaaaa aaaagcattc gtactctcat aactcaagtt
     5761 ggataacttt taaatagccc aaaagaaaat ctttagggat ttcttttttt gagtggtctc
     5821 taaccccttt tttgtttgtc tcgtttcgaa tcgatttttt gattcttaat tcccattctg
     5881 atctaattgt tgagacaatt gaaaacggta tttccttgtt ccaggatcct ttttatcttt
     5941 gccttgaatc attgggttta gacattactt cggtgatctt tcgttttcaa aaatggcggc
     6001 aacacacccc tttttgcgat ttttttctat caaagaatca tacgaacaat tgattcctgc
     6061 atgatacact tttcatcgaa agagttttac caattccaac aaattgtcgt tttggatttc
     6121 aaaattgttc gaatcggatt ctttcaattt atatatcgaa aatatactta cgaagtttgt
     6181 tacaacttat tgattggtat taaccctaga tccttgcccc tgcgaaatga acaaatactt
     6241 tctactcaag ctccatcatg tcctatttac actacacccc aacaaaaaac gagaattcta
     6301 gtagaacaga acaaagtatg tcgagccaag agcccattca tttctagata atctacaatc
     6361 taaaatggcg gatgaaaaaa aaatccacag cggatcgtgt ccttcaagtc gcacgttgct
     6421 ttctaccaca tcgtttcaaa cgaagtttta ccataacatt ttttcgagtt ttgaaccggt
     6481 atgtaattga ttcaattatg gaatcatgaa tagtcattgc ttcggtcaat acccagtcct
     6541 ttttccttcg atatgaaagg aatagttagt taatttatga ggaagaagcc tcagtaagaa
     6601 ttatgaggaa gaagcctcag taagaattga atttcaccct ctattttaat tttattgttt
     6661 tcattttatt gcatgaatgc aatatttctt tttatttcta aataaaacaa aaaagaacac
     6721 gaataaaaat aaaaagaaaa taaagtaaaa agtaaatata gaggatgaag atatatgaat
     6781 ggaccccgtc tcaattatta attatgatta aatacatttc caattattaa ttagagccaa
     6841 acatcaaata cctccagctc aaagaaaatt aatccatatg aaactcgatt gattatgaga
     6901 tcttacatcg ctcacgaact cgtatggacc ccactcccaa ttcattctgg gggatgatta
     6961 atcataaata aaaataggat cctatttgat acgggatgct agactctttt gtatagataa
     7021 aaagccaaaa gggtccagat tacgtcattc tttactatac ttttacccta aaccggtctt
     7081 agaaacttaa ttccattgat tgaattcaaa cagtaccacg aataccctct tgtttagatt
     7141 tcaagaaatg aaataaaaaa ttggggaggt tttcgcattt cgatttagaa tgtatccttg
     7201 caaattcacg gaggtagggt atgtagggat tttttaagcc actcacttac atatcaaagt
     7261 gaaagggagg gggagggccc atccgacttt ttttgaattc aaactcttgt gatctatgtt
     7321 gccatcttac ttggatcaca aatggattcc attttatttt cgtattattt gaactcgatt
     7381 caatttatga aaaaacatct tattcagaga agagttttga aaattcgaaa caagaagtcc
     7441 attttatcaa aaattagact cttaaaaaaa ttatactctg aaagagaggt tgctcaaaaa
     7501 agtaatttgg agtctgatat tcggatatat ataagaggtc gctctgggac ggaaggattc
     7561 gaacctccga atagcgggac caaaacccgt tgccttaccg cttggccacg ccccatttta
     7621 atttcttttc tattcgatac taataaacac taatattggt tgttcgtcaa ttcccggcca
     7681 aatctctatg gaataaatta gattcttttt tttaagattt tgacacaagt agatgcagaa
     7741 ttaaactcca tttattgatc attacataga attcaattaa gatattgtat gaaagtatga
     7801 tttcttctat tctcttgtga gaattgaagg atttttgttt tgattggttc ggttcaaaga
     7861 agtatttttt tgtctacctt actttctttt cgtcattttt atcattttta gcttatatca
     7921 ataacatatt tttaactcaa tcaaaataca attatctcca agaacaaaat gtttgttatg
     7981 cttaatacct ttagtttgat ctatatcttt cttaattctg ccctttattc gagtagtttt
     8041 ttattcggca aattacccga ggcgtacgct tttttgaatc caattgtaga tgttatgcca
     8101 gtaatacctc ttttcttttt tctcttagcc tttgtttggc aagctgctgt aagttttcga
     8161 taagatcttt aatagtgtcc gagaaaaatt catgatttat tcaagctcga gaaaaaaaaa
     8221 aaaattctaa caattgataa gaccagatga gtcttccaat ttgaatgaac cctcaagtaa
     8281 aacagtaaaa ttcttgggca gacacgataa atttcgattt ccccatttca tggttcttac
     8341 cttttttttt tcactgaaag accctattag agtccgccac aatatcgaaa tcgaagtcga
     8401 attgtgttaa tttcgaaaaa taaaaactct tttgtatttc tatcaatttg aaaaaccgtt
     8461 tcatttcttg gtgtcaaaat aggatatgta gtataaaaat agagaatcta ttctcttttc
     8521 cccccccaaa aaaaattgga gattgtgtaa tgcttactct caaactcttt gtttacaccg
     8581 tagttatatt ctttgtttct ctcttcatct tcgggttcct atctaatgac ccagggcgta
     8641 atcctggacg tgaagactaa aaaataagaa atttttcttt actttattct tataaatgtt
     8701 tttaggattt gattttatct attctacatc tttaatttta tctattctac atctttaact
     8761 agtcaaataa aaaaaagcaa aagggttcgc taaattcgaa tttgaaagat acccagtcag
     8821 cgacggaaac ggaaagagag ggattcgaac cctcggtacg aatagctcgt acaacggatt
     8881 agcaatccga cgctttaatc cactcagcca tctctcctaa ttgaaaaaaa aaaaataata
     8941 attactatgt tacattacac aaaagataat gcttgaaaaa aaggcccttc tttactttaa
     9001 ctttattata tagcttatat attttttatt gtattttgta ttgtattata cagatggata
     9061 caacttttat cagcaattcc attttttatt tctataaaat gaaaaatgaa aataaagaat
     9121 ggcctcgaaa gagatatctc gaatcaaaat agaaaaaaat aaagaatatc tctttacaaa
     9181 attacaaagg gctttttttt attttcacgg cctggtctgg tcagtaccca gccgggccct
     9241 ttttttgttc caatgaacca taccgccaaa tcatagaaaa atgatttaga tggaatcaaa
     9301 gtgtcatttc ttattcttta ttattctttt gtttcttctt cttttttttt atttaattta
     9361 cttttactgg atactcgaaa aaagggaaaa acagaacgat gtattttttt ttgcacaatg
     9421 cattttatgt tatggctgaa attgttttgt cgagccgtat ctgtcaaaac cccttcaaga
     9481 accaaatttt ttattttatt tagttattca atttcgtttt ttatttttaa acaaaataag
     9541 tcctcttttc ctaatttcat taggactcct aacaaacacg tcaatactct aagctctaat
     9601 ttgcatttca tgattttttt ttatttctgt cctatattga ttacgtccga ttcccttgtt
     9661 cgacaaaagt ctcatttcta tacaataatc gtattgtagc gggtatagtt tagtggtaaa
     9721 agtgcgattc gttctattaa tccccttaat agttaagggg ttcttcagtt tcattcatat
     9781 tctgatcaaa aactttattt cttaaaagga tttcatttga atcctttacc tctaaatgaa
     9841 agattcgagg aagaatatcc attctcgtga tttgtatcca agggtcaatt agaaatttca
     9901 aatttggatt atgaaattac gaaacataat ttttgtgaat ttggaattag atcaatcttt
     9961 ccaattgaat aagtataagt aagggatcca tggataaaga tagaaaagtc tatttccaat
    10021 cgtaactaaa tcttcaattt ttgttttgca tagggtagat tgaagcaaaa tagctattaa
    10081 acgataactt tggtttacta gagacatcgc catattcata tcctattttt ttagctcggg
    10141 agaaagaaaa tacttttcct aaggattctc tcaaatagaa atcgagaacg aagtaactag
    10201 aaaagttggg attgttataa cggcactctt ctagagggat catctagaaa gcaaattgtt
    10261 ttgaatgcat tcagacaaaa aaagctgaca tagatgttat gggtcgaatt ttttgattgc
    10321 gtccccgtct tatatcttgg gaatttttcc atcttccata aaggagccga atgaaaccaa
    10381 agtttcatgt tcggttttga attagaggcg ttcaaaatgg tgaatcgacg tcgactataa
    10441 cccctagcct tccaagctaa cgatgcgggt tcgattcccg ctacccgctc catatgataa
    10501 tgatataaat cattatatca attcagcgat gcattaattc aatttgaatt aatgcatcac
    10561 tgaattgaat acgtaattcc ggaaattctc tcactgattc tttatggtat tttttccgaa
    10621 caagagatag gaaaaaaaag aatgcgaaaa aaaacaaatt aggaatgaaa agcgtccatt
    10681 gtctaatgga taggacagag gtcttctaaa cctttggtat aggttcaaat cctattggac
    10741 gcaatttagc aatttatttg catttccata gtataatata tatattctat actttgcata
    10801 tgatataata tgatatgata ttattagatt aataaattat tagattccaa attttcaaat
    10861 aaaaaagtaa aattacgtat atttatatct tatttagcct tatatcttat ttgacttata
    10921 tcttatttaa taataatcaa tattaaataa agtactataa agattaagaa tgatagattt
    10981 tttatttata attgttcctg aagtagaaag cgttccattt gttcctgaat agcttctttc
    11041 aaaagggctt ctgcttcctc ggtgaatgtc ttagtagaag atatgatttc ttggaactga
    11101 ggtttattcg tttttaaata agtacgtaac tcgccgagaa attttcttac ctgtccgatt
    11161 tctaatgaat caagataacc attcgttcca gtataaatag tcattatctg ctcttcgacc
    11221 gtgagagggg ctgattggga ttgtttgagc aactcacgta atcgttgacc ccttgccaat
    11281 tgattctgag tagctttatc gagatcagaa gcaaattgtg caaaggcttc taattctgcg
    11341 aattgggcca attccaattt taatttgccg gctacttgtt tcatagcttt aatttgagct
    11401 gcggatccta ctctggagac agaaataccc acgttaatag caggtctgat tccagcattg
    11461 aatagatccg cggataagaa tatttgtcca tctgtaatgg aaattacatt agtaggaata
    11521 tacgctgaaa catctcctga ttgggtttca actattggta aagcggtcat acttccttca
    11581 cctaactgag aacttaattt agcggctctt tccaaaagtc gtgaatgcaa ataaaaaaca
    11641 tctcctggat aagcttcgcg accgggtggt cttcgtaata gaagagacat ttgtcgataa
    11701 gcctgcgcct gtttggagag atcatcataa atgattaaag tgtgtcgttc acggtacata
    11761 aaatattcag ccagagaagc tcctgtataa ggagcgagat attgtaatgt agcgggggaa
    11821 tccgccgttt cggctaccac aatagtgtat tccatcgccc ccctttcctg gaaagtagtc
    11881 actacctgag ccacagaaga tgctttttga ccaatagcta cataaacaca tattacattt
    11941 ttcccttgtt gattgagaat cgtatccgtg gctactgctg ttttaccagt ctgtctgtcg
    12001 ccaataatta attctcgctg accgcgtcct ataggtatca ttgaatcaat agcaataagt
    12061 cctgtttgaa gaggctcata tacggaacgt ctcgaaataa tacctggagc gggagattca
    12121 attaatcgag attcagaagc tgaaatttca cctcgaccgt caataggttt agccagggca
    12181 tttataacac gacccaaata agcctcgctt actggtatct gagcaatttt tcctgttgct
    12241 tttacagaac ttccctcttg tatccttaaa ccgtcaccca ttaatacaac accaacatta
    12301 tttgattcca aattcagagc aatgcctatt gtaccctctt caaattctac taattcaccc
    12361 gccattactt catcaagacc ataaatacga gcgatgccgt cgcctacttg aagtacggta
    12421 cctatattta caatcttgac tgctctatta tattgctcaa tacgttcacg gataatatta
    12481 ctaatttcgt cggctctaat tgttaccatg agtataattt ttttttttag ttaaagaaaa
    12541 aaacaatgcc tacaggaaaa ggactaatca gttatttctg ccatcgcctc aaacgtgtca
    12601 atattctcac taatggtacg taaatgtaac tccttgttca aagaactatt cagagtgcct
    12661 cgagctcctt ttaaaacttg ttggaaaacc tgttgtcgga cttgctgaac cgccctttgg
    12721 tggtcaaaac gaatggtttc atttttgtaa ttttctaatt cttccaaagt cttataagtt
    12781 gacttaatca aattcaattt ttctcgttct atctccgagt atccattcac tcgaaattga
    12841 tctgcttccc tttcgacttt ccgtaagcga gcccgggctt tttccagccg ttgaatggcc
    12901 cccccctgca gttcctctga atttcgaata gtattcagga tcttccgttt tcgattatct
    12961 aataaatcac ttaatgaaag tagattatct ttccattcat ctcaaaactt acatgatccc
    13021 ttcccgaacc aaacatgaat ttttcgattc atttggctct cacactcaat tacttcaact
    13081 ttttaagtat gggggcaatt cccatatctt ttttttttaa tgtaatgagc ctatcctcta
    13141 cctctcttct ctattcatat tccaagatgt cgcgactaat cactaatcca agaccagaat
    13201 attttgagga ctcttctgac ggaacaaaac aaaaatattg aattgtcagc aaagttgttt
    13261 ctttttttcg tcaaatccaa agaattcttt ttactttata ttatacacag gtcaccgatt
    13321 cagcataaaa agcggttgat tgaaatattt caaatatttt gcattccaat aaaagaaaag
    13381 gctcaaaggc tcaaataatt ttatcgacat gagtgtttta tatcgaaaaa aaaaacaaat
    13441 tccaattatt cattttgcaa acatttctat tctatattaa tatagtagta gaaagagtac
    13501 catgctgcgt ctggacttca aacagtttgg tttagcttta accatgttaa tgaccccaca
    13561 ctattggttt ggttgataga gaatcaaagc ggatttacca atgaatcacg aaatgctatg
    13621 gttcttaaat atgatttgaa attgattcag aagtaattcg cggaatcgtg cacctttttc
    13681 gatctagtta taatgaaaaa aagtacagct ggttggatcc agcctattct tgaaataaac
    13741 aactcgcacg cactcccttt ccaaaaaaga tcaatacacc aaggactaca cttagattta
    13801 ttggatttgt tgctaaaata tcggtattaa acccgaaact cccggcaaat gaccagcgaa
    13861 ccaaggaaac gaaagaatcg gttatatttt tcatattatc tcctctttta gatagactaa
    13921 aaaaaaatac ggaatttgca tatttatagg attaaacaaa gggattcgca aataaaagcg
    13981 ctaatgctac aaccagtcca taaattgtta aagcttccat aaaagccaga ctaagcaata
    14041 aagtacctcg tatttttccc tccgcctcgg gttgtctcgc gataccttct acagcttgac
    14101 ccgcagcagt accttgacct actccaggtc caatagaagc aagtccgacg gccaacccag
    14161 cggcaataac agaagcggca gaaatcagtg gattcatgat aagttcctcg cactaaaata
    14221 aagaaatagt taatgataca atcgtccaat gaaaatgaat tatgacttaa ttattcgatc
    14281 gctaagattc atccagtcga aataactaag aactcggaat tgaagtaata ataatattag
    14341 tattaaacca taaaagctac ttcgatatct cttttttagt tccgatccac aggatttttg
    14401 tgaatccata cgacttttgt tcttccattt cttctttcca aactcttttt ttattcttcg
    14461 ttcgttagtt ttctttattt catcgcttta ttcattcaca ttcaattcac aggcaaagac
    14521 gaaaccgaag aatttctatt ggaatctcta tctaagttca caatagtagg gcggattaga
    14581 tatatcttta gttgatatat aactatcaat atctaatatc atatatacat gtctttcttc
    14641 cataacgtaa accaactatt catatcttca tatcttagat tcaagctatt cgtatcttaa
    14701 agtcaatcgt attctagaat cattcttgga accatacaca agagttggct tagagtcatt
    14761 agatcccata taccaaatta tgttcccctc tcccaatcaa cccatttttt atgaatctcg
    14821 tttggcaaat cattgcatag aaataaacat aagtatttta ttccggtaag gtcattcact
    14881 ttaattattt aattatttat taatattttc ttttggtcaa tcgttgaatt gaataaaatc
    14941 aactgaaatg ggaatcattc tagaaagcat ctttcttttt cttttttttt ttttaatcac
    15001 acaccgtgta aattgtgata ctatgatact ataagaattt ttatattaag aattttgatt
    15061 caaataatga ctccttatat ttgaattgaa tgataatatt cattggcagg agtatgatat
    15121 aataaagcca aacatgaatt ttaggaaaaa gatctttttg atctctttcc ttttttacaa
    15181 ttccccaata tctgaatttt ttttctatga ctcttggtcg tatatcccgt atttgtctat
    15241 ttctatttgt atattgatgt ttcctacgtg gattatcttt agttacgcat acactgcgtt
    15301 attctaagct aaaaaaaaaa agagactatt tcgaaaacta gtcaatgatg gccctccata
    15361 gattcgccta tataagccgc cgctaaagtt gcaaaaataa gagcttgaat accgcttgta
    15421 aataatccaa ggaacatcac aggtatagga accactaaag gtactaaaga aacaagaaca
    15481 acaactacta attcatcagc taatatattc ccgaaaagtc gaaagctaag tgataaaggt
    15541 tttgtgaaat cttctaaaat gttaatgggt aaaagaattg gagtcggttg aatgtattta
    15601 ctgaaataac ctaatccctt tttagaaaga cctgcataga aatatgctac tgacgtgagc
    15661 aaggctaaag caacggtagt attgatatca ttcgtaggtg cagctaactc cccatggggt
    15721 aactgtatta ttttccaagg taaaagagca ccggaccaat tcgaaacaaa aataaataga
    15781 aacatagttc caataaaggg aacccatgga ccatattctt ctccaatctg agttttgctc
    15841 acgtctcgaa taaattcaag gacatattcg aagaaatttt gaccggcagt cggaatagtt
    15901 tgtggattcc gaacagctat aagggctgaa cctaataaga tagcaattac aacccaagaa
    15961 gtaataagta cttgggcatg gacttgtaaa cctcctattt gccaatagaa atgttggcct
    16021 acttccacac cggatatatc gtataaccct tttagtgtgt tactggaaca tgatataaca
    16081 ttcatattgc cctctaacag aaatagaact ttaaaaagaa ttattttgat tcaaccctct
    16141 ccctttcgac ttgtatactt taattagaat tatccgtttt gaatactcgc taatcacaca
    16201 atatccacag ttttttttaa tttcttttct tttatgcgat tcaagaagag taaccgattc
    16261 caaaaatcca tgtagttacc aaaaaaattt atttatctta ttatttatca aggatttcgt
    16321 atatagctag aacgaccctc acaaattgca aatacaaatt tattaagaat taatcggatt
    16381 gaagctatag ccgtttgctg gaatcgaaat atctgcgaga ttggggtcac aatttgtatc
    16441 gattaaacaa attgttggaa ttacaaaagc gatacattct cgaagagccg tatattcttc
    16501 ttgctgatca acgatgatta caatatccgg tacccccatc atatattgaa tcccgcccgg
    16561 atacgtttgc aagcgtgata attgtctctt caggatagct gcatctcttt ttggaagacg
    16621 gttgagtctc cccgtctttt gttccgctct caaatccctg aacttatgaa gtctcgtttc
    16681 tgtagtggac cgattcgtta acataccacc gagccttttt ttttattaat ataatataat
    16741 gacaccgggt tcttattgca gctcgtgcta ctaaatccgc tgctttataa caagcttctg
    16801 ataaaaaacg agcagttctt gtcagatttg taatatgaat acctttatgt tttgctgaga
    16861 tataaggtga cattctagga ttccatttcc tagtaccatg accaaaagga attcctgctt
    16921 ccatcagctc ttcaaaatgg atattccact atcttcttgc catttctccc catacttcct
    16981 cttttttttt atcaaaaaaa gatttgataa aaaaaagaga cgaggtgccc tgaaataaat
    17041 aattgttcca atggaacctt ctcttctacc agagattggc cattgataca caatccaggc
    17101 cattcattac tttcgattcg ttattatctt tcttttctta ctattaagaa atcaaaggat
    17161 caaaaatagt taagagaatc cgctccttag gactcattaa atcctctaaa tgattgttct
    17221 aatgtatcat gtaaagtctt tgaaatgcaa aagtctaata attctctgtg gtgtaagaaa
    17281 atatctatca tccccccccc gaataaattc ttttttttgt tttcaaaaga atattgttat
    17341 gctgccgtga acagtgcact aatgctttga atccggtacc aacgggtatc atccccccta
    17401 gaacaacgtt ctctttcagg cctttcaacc agtcgatacg accccggaga gctgcttttg
    17461 ctaaaacccg agcggtttct tgaaaacttg cttcagatat aaaactttga gtattcagag
    17521 atgctctcgt tattcccaat aatatagctc gataacagat cgcttcttcc aaagcacgcc
    17581 ccgttcgctc cgctcgtaac aatccaataa gttcgccggg taaaaaaata ttagacattc
    17641 catcttctga aaccaacact tttgatgtta tttgacgtac aataatttcg atatgtctat
    17701 tatggatttg gaccccctgg gatcgataaa ccttttggat cttattaacc aaagagatac
    17761 gactttgcac tatagttagc tcagcaccaa ttaagaatcc ccaaggaatc ccaagaattc
    17821 ttgttatacg cgcgttccaa ccctcaactc ttttttctag gttcatcgat attgaatcaa
    17881 tcgaacgcac ttctaacact tgttctactt ttggaagacc ctgcgttata tcaccagatc
    17941 ttgatttttc atatataaat gtaattaatg tatctccttc ataaaggatt tctccataat
    18001 gcccatgaac agttgctcct ggagtagcca aataaggctt agctgatctt attactacag
    18061 agccagcttg aacaattaaa acttgacctg atttgaggtg tggtccattt gtggctatac
    18121 atatattttc acaaataaac tgcccaagac tcattattgt ggacatttcc tcacaataat
    18181 tatgatggat aaaataccaa ttcaaattaa atggattcaa aacaatctta ctgtctggat
    18241 caggattata aattctctcg ttttcatcca ttaaataaaa tttacgtact tgaaaagtct
    18301 gttttaaatt atcaagtttc aaatagttag ttaccgaaat cggattataa ggtattaaat
    18361 agtaaaatga ataaaaattc gcaatttgaa ggactgttcc taagggtccc aacgaattcc
    18421 taattggaat tagaggatct ttttgaatgt gaattgattg ctttatcaca ttatgatatt
    18481 tgatatcgtt gaatggaccc attcgaaaac aattagatga tgacaaaatt atcaaagatt
    18541 ggcattcctt atttctattc aacaaggtat gaatagttcc ttgattttgt ctaagtgatt
    18601 gttgaaccct tgccttgaaa taaatggagt aaaaaggatt tatattggtg cgatctggac
    18661 cattatcaga gatcaatcct ggacttgacg gagcattcct ttttctgata tacaaaatat
    18721 gggattgcac taagtcgatt cttaggaaat ctcgagtcat accatttgta cttacttcaa
    18781 caaaggaagc acagacctct tcgacggaag aacttttttt gtcttggtcc caattcaaga
    18841 ctaaacaagt tcgaactaat tgaatacttg tgtcagaaat accccgaaag ggtttgcccc
    18901 ttccataaag gatataattg acaactcgaa ggtgcatatt atccttttcc cgcagcagat
    18961 cctgggggaa gagtgttgct aaattgatac cgttcgctat ttcatatgtg actacgggtc
    19021 gaaccaaaac aaaatccttt ttcttggtag gtgtgatccg ttggacatag atccattttt
    19081 tcaatttttt tgattcccgg gtggattcct taagttcttt ttttcccgtt tccggcggta
    19141 tcaagatgcc actgtgtcgg gatatcttat ccgtttcccc aggaaaatgg atatccccag
    19201 aaaaaatttg gagttcaatc tttttttttt ttttctccac tcggaccaat ccgcccactt
    19261 ggcttcttct atttaaagcg attcgggtat ctactccaat gatactatta ttccgtacca
    19321 ttacgtaaga agattcgggt aaaatatgca cttcctcggg aatgaaaaaa aagcgatcaa
    19381 ttttcatttg aaattttggc ttaatttttt tgactcctcg atactcaatc aagccctctt
    19441 ttttgacgat tgaatgcgcc cctacagtcc catatttagt aattcctgaa ttctttcttc
    19501 tgtatcgagg atcatcaaaa taagcaagaa tactattttt acggaaaatg ccctttatgg
    19561 gtatttcaat cgagatacct gaatggggca ttagttcttt ctcttgttct tgaatggatt
    19621 ggaacggaat gcaaaattga tttcttcgcc tttttgccaa taaatcagaa ttcttgtgga
    19681 gaattgcagg atgtatgaga ttacaatgac caatacctat gattcgatta aatcccgaat
    19741 aatcaaaaat atcatcttct tttttatcag aaaaatctga cctaactaat tggtgtctca
    19801 cttgatcatt attcactgag aggctagaaa tatatcttcg ttcgacagaa tgagaatgga
    19861 cgttcagttg atcttgatcc ttgtggagtg aaaaagaaac tacaccggat ctgcacgaac
    19921 ctcctgataa tatccataaa tgacttgttt ttggtaagag ccggacatta ctatattgaa
    19981 attcgggtgc atggtacacg tcggtactcc agtgtatttc tccctctgag tcagaataaa
    20041 tatgttttcg aaccctctcc ttaaaattca aagtgtatgt tcccgcccga atctcagcaa
    20101 tcacttgttc tgattctaca tattgatcat tttgaactaa aagaaagctt tttggtggaa
    20161 tagtcacctt atgcataata tcttcactct caataattac atacaaatca atatcacata
    20221 gaaaagcagg atgcccgtgc cgtgtacgtg tgggatggac taaatcctca ttgaatttta
    20281 tttttccatt agagggggct cgcacatgtt ctgcgatgcc ccctgtaaat actccgccgg
    20341 tatgaaaagt tcttaatgtt agttgagtcc ccggttcccc gatggattga cccgaaataa
    20401 tacctacagc ttctcccaat tcaaccaggt caccatgagt gggactccga ccataacata
    20461 atcgacagat ccaagaggta ctcctacaag taaagggggt tcgaatcgat attgcttgtg
    20521 ttcgaaaggt tatgaatcga ttgacgagtc caatcccaat atcttgattt cgaatggcaa
    20581 tgcatcgggg gcctatatat atatcgtctg ctaatacacg accaattaat gtttggctaa
    20641 aaactctttc cgacatcatc cggttttgag gacttacaga aattcctcgg atggtgccac
    20701 aatctgttct acgtacaaca atgtgttgaa ctacttcaac aagtcggcgc gtaagatatc
    20761 cagcatctga tgttcgtaca gcggtatcca caactccttt gcgggctcca tagcaagaga
    20821 ttatatattc tgttaaagac agtccttcgc gtaaattgct ttgaatgggt aaatcaatca
    20881 tttgcccttg gggatcagac attaatcctc tcatacccac taattggtgg acttgagatg
    20941 catttcctct agctcccgaa aaagacatta tatggactgg attaaaggga tctgtcatcc
    21001 taaaattagg attcagttct tgtcgcaaat attcacttgt agcataccat atctcaatgg
    21061 attggcgcag tttttctacc gcgtgtacat tcccataatg atggtgtttt tccaaaatca
    21121 aactttgttg ttcagcatct tggactagcc atcctttaga aggtaccgtt aaaagatcat
    21181 caattcctaa tgaaatggat gtagcagtgg cttgctggaa acccagagtc tttacttgat
    21241 ccaggatgtg tgatgtatat gccattccga agtgatctat taacctgcta ataagtcgtt
    21301 taatggcagt tccatctatc attttattgt gaaagaccag acccgcccgt tccgccatag
    21361 gtacctccat attccgttga gtaggattcg acaatggatt tgagtcaatg attgaaaact
    21421 tccttttctc gatcttgatt cgcgtagaaa ggtcaagaac tacggtccta gttgaatcgg
    21481 aaaggcccga attcacatcg gtgttataga attacttagc ttagacacca tatgattagg
    21541 taccatatga gcaggcccgg caaaaacctt gtatcgcttc ttcgatttct cgataaagag
    21601 aaatatgacc gacggtggtt cgaatgtata tacaaagaat ttcttttttt acacttctta
    21661 ctattagata atgtccataa atctcatgat aggtacccaa agattcatag tgaacttcga
    21721 tgggagcttc ccttgaagca ataacgcgtt gatctagtcg ccaccggagc cacagaggac
    21781 tatctaaatt gattcttttc tgccgaaaag ctccaattgc atcataggaa ttacaaaaaa
    21841 aggggtcttt cgtataatta tagctatagc tattatcgcc acttctttga ttttgatagt
    21901 ttcttcgatt acatggatta tacctatttg ccaaaatacc tcgaagattc ctgctcgtta
    21961 atacatagag tccaataagc atatcttgag tcggtacaga aatgggatcc ccaatagcag
    22021 gagacaagag attcatatga gaaaacataa gtaaacgagc ctccgcttga gcctctaaag
    22081 ataaaggtac atgaacagcc atttgatccc catcaaagtc tgcattgaat cccttacaga
    22141 ctaatggatg taaacaaata gcacgtcctt ccactaaaac gggctggaat gcctgtatgc
    22201 ctaatctatg caaagtaggc gctcgattca gcaatacagg atgtccccgc ataacttcct
    22261 gaagtatttc ccatataatc ggccctttgt cccgaatttt actcttagca actcctatgt
    22321 ttgaagcaag atgttgtcta attagactac aaattacaaa tgcctggaaa agctctattg
    22381 cgatttcgcg gggcaacccg catcgatgta atgaaagtga ggggcctacg acaatcacag
    22441 aacgccccga ataatcgacc cgtttgccaa gcagagtctc acgaaatctt ccctctttgc
    22501 cttcaattac atctgaaaac gacttataca ccttattatg accatcccgc attggttgtc
    22561 cacggattcc attatcaaga agtgtatcta cggcttcttg taccaatttc tcctgacaca
    22621 ttactaattc ccctggcgta gatctacttg ttgttaatag atcggtaaga gtattgttcc
    22681 gatagataac tcttctatag agttcattaa tatctgaact cattagttta cctccctcta
    22741 tctgaatgat cggtctcaac tcgggaggaa gaactggtaa tagacataaa accatccact
    22801 ctgggtctat atttgttcga ataaaatgct tagctaattc tatgcgtcta accaaaaaat
    22861 cccttcttct tccaattttt cgatcttccc attcattacc tgtgggtcct tcttccccta
    22921 attctttcca ttcgacccac gaataatcta taataattcg caaatctaga tcggctaatt
    22981 gttcccggat agcaactgct ccagtagaaa tttctcggtt gcgaaatata tcgaaacctt
    23041 gggtagtaaa aaaaagtggg atgctgtatt tccaggattg gatttcatat tcgaataaac
    23101 ctcgtaatcg taaaaaagtg ggttttttag ctataggcct agcaaaagaa aaattgggat
    23161 aggatcctat aggatctccc ccccttcaaa atcggacatg agcgtttccc ctcatccggc
    23221 tcaagtagtt acaccaaatt aaggctaaag aaaggggttc ccactttcaa attctagaaa
    23281 acaccctaaa caactactcc ttactcaagt tcctaatgaa gactaagcaa catttcctcg
    23341 attcatttta aatgcaatgt tcaatttttg agtagtctac ttcccccgaa tcatgaatct
    23401 cctattcaaa ttaaaagaaa gaagtacctt gaaattcata agggatttcc ttgtctatgt
    23461 atcgttccat gcgatctttt aggtcctgct tcacctcgac ggttatgcca cgatgtcctt
    23521 aaagcctata tgcgatgtat agactcccgt aaccatgacc tatttgctta tttgaagata
    23581 atttcatttc tttctaaaga agaagtcttt ttttttttca cgaggtacaa ctatcaattt
    23641 ttatttcttt tttactgaat cgaccataga cccatccccc ttttgatttg ggagtattga
    23701 atacacccct tattctgagc ttcatgttac tcctacatgt cagattctgg gcatcccaat
    23761 tcgattgact gggatgacag tttcatattt ctaatctgta aaatcaaaat ttcgatcaaa
    23821 tcacacatcg caatatacta gaccttctaa ttctttaaga ggtttatcta aaagattcgc
    23881 gatataacta ggaagacgtt tcaaatacca cacgtgggtt actgggcatc ccagttttat
    23941 gtatcccatt tgatatcttc gtatccgaga atcaacaaat tcaactccgc attgttcaca
    24001 aaattgcggg tcttgctttt catctccgat tactcgataa tttccacaag cacaaattcc
    24061 acttttaata ggtccaaaaa ttctttcaca aaataatcca tctttttccg gtttattcgt
    24121 tttgtaatga aaagtatagg gttttgtcac ttctccaact atgtctccat taggtaggat
    24181 tttattggtc caagcgctta tttgttgagg agagactgat ccaattcgga gttgttgatg
    24241 tttataccga tcaatcatag aagcaaattt gtgattcatt ccgattaagc ttccttctta
    24301 ttaatctgga agtttttctc agatacaagg aaatgattca gttccaaagc caaagatcgt
    24361 agttctcgaa cgagcaatcg aaaagattct ggagcatctt cgggtttagg tattgttcct
    24421 ccaatgatcg tagtaccaag tacttcttgg cgagctctaa tatgatcgga tttataagta
    24481 agcatctctt gtaaaatatg agcaacacca aagccctcaa gagcccaaac ctccatttct
    24541 ccgacccgtt gccccccttg cttggacctt cctctgaggg gttgttgggt tacaagtgca
    24601 taatgcccac tggaacgtcc gtgtatttta tcatcaactt gatgaattaa tttcaagata
    24661 taaggctttc ctattataac aggttgttca aaaggatctc ccgttcgtcc atcaaatatt
    24721 ctgctttttc ccggatactc gggttcaaag acccatggat tcgctgtttg tttactggct
    24781 tcatataatt cagaaaacac gagttttctc gaagcctctt gttcatatct ctcatcaaaa
    24841 ggtgctattc tataatgtct atttagcaga ccccccgcta acccgagcga gcattcaaat
    24901 atctgtccta cattcattcg tgaaggtact cctaatgggt tgaagaccat atcaacaggc
    24961 cttccatctt gcaagtaagg catatcctgt ctaggcaaaa ttttggaaat gatcccttta
    25021 tttccatgtc ttccagctac tttatcacct actttaattt cacgtttctg tgaaatatat
    25081 acacgaatcg tttctggatt ataactggaa cccccctttt tttggatcca tctcacatca
    25141 ataactcgac cccgaccgcc tataggtagt tttagacaag tttcctttga agtggatacc
    25201 tgaatgccaa gtatggcccg taataatcta tcttccggag catacgatga ttctttcgcc
    25261 gtctgaggcg ttaatttacc tactaaaata tcgcccgtct ccacccaaga tcccagcata
    25321 acaattccat ttttgtctaa attgcggagt aaacggactt ctagatgtgg tatttcatta
    25381 gtgatccttt cgggaccttg gcttgttaca tgagtctgaa tttcatattt ccgtatgtga
    25441 aaagaagtat aaatatctct atatatcaga cgttcgctaa taagtaccgc atcctcaaaa
    25501 ttgtaacctt cccatggcat ataagctact aatacgtttt tccccaaagc gagttcgcca
    25561 ccaaccgtag cggcaccatc cgctaaaact tgtccctttt taatgcatct atcccgccca
    25621 acctggggct ggggtttttg atgcatacaa gtatttttgt tggaacgttg atacataact
    25681 aatggaatac ctattgtatc tccattgccc gataaaacga tcttgtcaat atccgtataa
    25741 aggacttttc cctcgtgttc ggctatagcg gtaacccctg aatctagggc cacttggcgt
    25801 tccaacccag ttccaacaat gcacttctcg gaccgagaga gcggaactgc ttggcgttgc
    25861 atattcgaac tcattaaagc ccgattcgca tcattatgct cgataaaagg aatgagggaa
    25921 gctccaatag aaaaatattg gaagggataa atacttcgaa gatgaacccg ttcccacgaa
    25981 atagtcagga attcttgacg atatcgagtc ggaacaacct gttcttcctg aataccctga
    26041 ctcagcgcca aagaatttcc tgccgctacc atatagtatt catctatact tggtgataaa
    26101 taaagcattc gtatcttttt cgatttctca aagatttcat aaaatgggct ttctagagac
    26161 ccccaataac caattctcgc atgaattgct aaggatccaa taagtccaac attgattcct
    26221 tcagacgtgt caattgggca aatgcgccca tagtgactag gatgtatatc tcgtatccga
    26281 aaactagcag ttcgtcctgt caatcctcca gggcccaaat aactcaattt tctcccatga
    26341 actatttgtg tcaatggatt agttcgatcc aaaacttgag ataatgggtg taatccgaaa
    26401 aaagaatcat aagtggttgt taatggagtt gaagttacca aattttgagg agtcggcatc
    26461 aatttatgcc taattgctcc gcctatagtt cctctaaccg cattttctaa ccgaaccagg
    26521 gccaatccga attgatcttg taagagatcc gctacagacc gaatacgttt atttttcaaa
    26581 tgattcatat cgtcaagtgt acccattcca aatttaagtc caatcaaatg atccgcagct
    26641 gccaatacat ctcgtggtaa caaaaatata ttgttttggg gtatattaag attcagcctc
    26701 tggttcatat ttcgtcgacc aatccttcct aattcgcatc tttggtgaaa aaatttcttt
    26761 tgtaattcct tacataagga ttcagaaaat accggatctc cgcctacaca agcaaattgt
    26821 tgataaaact ccaaaatggc attttctttt gacccaattt tttttttctc tttatcagtc
    26881 aggaaagaca agaaaatttc agggtagcaa atattctcta gaatttctct tagattcgaa
    26941 cccatagctg atgatagaac tagaatagat attttctgtt tcctactcac acgagcccat
    27001 atccttgctt ttctatcaat ctctaattct aatcttcctc cccaatctga tattatggtg
    27061 cccgcataga ccaaaattcc gttatggtcc aattctgacc ggtaatagat acctgggctt
    27121 tgcaatattt gattgatcac aattctgtat attccattta ctataaaagt tcccaaggaa
    27181 ttcattagag gaatgtttcc aataaaaatt gtttgttctt gcatatcccc tctgcttttc
    27241 caaattaatc ctgcggatac atataattca gaagaatatg tgagtgattc atatacagca
    27301 tctctttctt ttatcaaagg ttctaccaat tgatatgttt ccacaaataa ttgaaattca
    27361 atttcttgat ctgtatcttc aatttttgga aacttataaa gttcttctgt taagccccga
    27421 tcaatgaacc tacaaaatcc ttcaaattgt atctgattca acccgggtat tgtagacatt
    27481 cccgcatttc cgtcaccgag cattttgaat ttcccattta tcaaaaaatc ccattctttt
    27541 ctcattctgc attgaatcat atgaatcgat ctagcaatga tggaatttcg attctgttta
    27601 ctgaatcaca tgaaatttta cccaactcca tatatatgga atgtatgaaa tacgtatgaa
    27661 cggaggaaaa aagatgattt tagacttaat tacttaattt tagacttagt taaattggaa
    27721 tttctaagag acagatccaa acggaaaggg attgataaat tccacttaga attatggagt
    27781 ttttttattt tgtctagaat agaaaattca ctttatacca ttattatgat attacatatt
    27841 ccaatccgat tggatatcag aaaaataaat ggattcggga tttgatccat tcacggagat
    27901 aaagacataa taatcagaaa caatataaca atagaaagtt cattttttga gtacttaact
    27961 ctttcgtgaa ttccattgtt ccaaaaatga tttgcggaga actccttttt ctttttttcg
    28021 tagaattttt atttttagaa tacgattgaa gtgcataaga aggcttgtat ttattaaacc
    28081 cgcgctgcta tagctatcta tccatacatc gctctccttt attgcagact tctactcggg
    28141 acagcacatg tcgtactcta tcaaaatttc tattttctct tcaatctaat caatcaaaaa
    28201 tctaatcaat caaaattgca gtacgacaag tgtgcgccaa ttccctataa acaggcatca
    28261 tacacaaata atatacccca taagctaact gtggaacaca acttatgttt ggggtttaca
    28321 tatactaata attgacatta taattgaaat tgagttgaga aggttttttt caataaaaaa
    28381 tcaagactga ttagttatat atcaattttg attttcttat atcatttatc attacggaaa
    28441 gacaatttga gatgtaaatc caagagtggg tcatgaattt acagtcatat agttaatggt
    28501 tccaatttgt tctgaatttt ggcttttgta actgaaaaaa attcccattt ggttttttaa
    28561 tagaaaagag aggtatttag atattgggtg ttttgagata ctataaaatt aattgaaggg
    28621 aaggagctgg ccccccccaa aaaaacaaat aacaaataaa ggggaatatt ttcatcgatt
    28681 ttgtatcgtt ttggcggcat ggccgagcgg taaggtgggg gactgcaaat cctttttccc
    28741 cagttcaaat ctgggtgtcg cctgattaac aaaagacaag actcgaaatc ccttattctt
    28801 tattctcctt tgctgttata actcgccgaa tttttcccag caaaacacgc gtagtcttga
    28861 gactttcttg attggaaaca gctgggggtt cccttcttta aattaaagtg ccgtaactcg
    28921 ttgtatttag gattcaagga aagattgtag tagtggaagg gctatcatat caaataaaga
    28981 gttaccgatt ttttccatta ctaatgtcgt gtctactggc cgggtcttga attagattgg
    29041 atggataatt ggcttttttc ttttacttaa tgataatgaa ggacaagaaa aataaagaat
    29101 aggtatcagt attcctacat atatatatta gtagcattcc ctttgatact tcaaaagaaa
    29161 agcgtaactg cagtttcatt tttcatattt attggacttt catcaagggt gttgggtcag
    29221 aatccccttt tgactctgca ccagtgattc cactattatt aataaacact aatggaataa
    29281 ttccttcata ttcagagaga taggggacat aattcacatg gatatagtaa gtctcgcttg
    29341 ggctgcgtta atggtagtct ttacattttc cctttcactc gtaatatggg gaaggagtgg
    29401 actctagaga tactacgaat tgagttgggg aatcaaattg tatcactttt ttatagatcg
    29461 ttttgcaaag cataaataat ctttattaat tatttaatat attgaattca ttaatttaat
    29521 tcaatttcga attaaaaaat tgaattaata aaaatatctt cattccgaaa ttgtattggc
    29581 ttttatttct gctgtgcttt attgacgcgt ttgctatcat ggctgaagga ttcaaaatca
    29641 atagaataac ccttttcgaa tttcgaaatc cgaagaagtt gccatagaac tccttggatt
    29701 atctgtaaac cgcgcaatca attacttctt tgaaatgcta aaaaaaagat tactttttaa
    29761 ttttctataa attagaaaat aataagagtt gcctcgcgat tatttcagat tgattggaat
    29821 caacaaaaat aaaatagata aaggaaacaa atagatgaag caaagaaata gaattgagat
    29881 actatgtaca ttccatatat ttaattgata ttaacattta tgaagatcca tatacatatt
    29941 gtagattgat ctcgattcag tttgtatctt tctagattac aataataaaa atggatagta
    30001 tggtcgaacg attcattttt gaatcgttcg accatactat tactatcgga gcttagaggc
    30061 tactgcggat tctagtccgt tcattgcatt ttggaaattg aattcttttt ttgagttctt
    30121 aaatcattga taagaactaa gaaatcaagt gtaattcaaa ttaatcactt taattacttt
    30181 gactgaccgt ttttacatat attataagta aaaaagcagt aggaactaga atgaacagtg
    30241 cagtagcaat aaatgcgaga atatttactt ccataatctc atcgtttcgt tttttttttt
    30301 ttacttcgca ataactcggg atttaatccc tttaatccca tagagatgat aaatctttcg
    30361 tttgtcaatt caatgggatc gattagattt caatgatatt gaatcggatc aatatcatga
    30421 ataacaatat ctgagctatc aagtcgattc atcgtcgaga attgaatagt ataacatagg
    30481 cggatctttt atccacatac caatacaaac ttagattcct gattcactca aaagaattcc
    30541 tttcctttct attttaagac tttattttga tttatcattc ttttacattc tgtcttttcg
    30601 ataacctacc gcctttcttg tacaatctgc tttccacttc cattgtttcc aaacggttta
    30661 caaataaacc caaacaaaca gaaaatagaa aaaagcaagg agttaagttc taaactcctt
    30721 ttttttaatg atctcctttt cttggaaaac aaagaaaaag aaggatacct cggggaatga
    30781 aactatacca tttgtaccca gtttaacaga aaatggagag agataattat gtattttttt
    30841 attggatttg gatccgtcgg gactgacggg gctcgaaccc gcagcttccg ccttgacagg
    30901 gcggtgctct gaccaattga actacaatcc cggataaata aaataaataa aacgtacagc
    30961 atccgtattc ttatgatttg attcaaacca tttcgatttc gattaatagt gccctgttgt
    31021 aacagagaca tgagtgatat ccacatgaat atacacttta gtgaaagaag aaagcagcac
    31081 ggattattga ttattagtaa tcccttcgtt attgccaaat cgattgagaa tccatttttc
    31141 attgaaaaaa gcgtcttttt gtctttgctt tcttcttttc attagacttt ctacttaata
    31201 atcctgatag aaatctagat cactagcaag atcagaatca gaatttatga gacaaaataa
    31261 atggaacaaa taaaaaaata gtggtgggga tatatcagaa aatttgactt ttttgattct
    31321 ttcatatctt acatttctgg aaaactaaag gggttatatc atttcatggt gaatcagcga
    31381 attattaatt attgggccga gctggatttg aaccagcgta gacatattgc caacgaattt
    31441 acagtccgtc cccattaacc gctcgggcat cgacccagaa agagtctatt cgagtcttat
    31501 tgataatcca tgatcaactt cctttcgtag taacctaccc ccaggggaag tcgaatcccc
    31561 gctgcctcct tgaaagagag atgtcctgaa ccactagacg atgggggcat aattgcccga
    31621 ccgccatcat actatgctca tagtatgagc agttttttga aattgtcaat ataatggaat
    31681 ggtatgacta gatccgaagg atctttacgt cttttctgat cccataccat agcatttttt
    31741 gattcgtttt cgtcatttat attcatgaat cactcattcg aatctttatt ctgaagattc
    31801 tagaaaatta atataaaaaa aagagggtta aacttcattt cttccacttt cactttcatt
    31861 cattgattaa cttcttgtta agatcagaga ggcgtatctc catatcacac taagccagga
    31921 aattaacaga tgagaaatcg aaatctgaaa atctggggga tcaacaagtt atcaaaatct
    31981 gttttttctc taaaaatagg gttcagagca caaccaaaat cccttcagca catgcttcaa
    32041 taaaatatct tggatctacg tcgaattggt aggtacatgt atccatcaaa tgaattttgt
    32101 ttcgttctga tgggggtcag gtcacttcaa atcaatttca ttcgggttgg tcttgaaaca
    32161 attaattttg ttgatattta tcaaatccaa tatcaataaa caaaaattac cttataccta
    32221 tactccttaa gtaaatccaa atactcctta aataaatcaa aattatcgtt cccgaagggg
    32281 acactaacta gtatgagtct actgtgtata cttataatag aacttataat atatatatat
    32341 atacatagat agatccatct tatgcgccta ctgactcatt cagtaattga ataaaatggc
    32401 ccttttaact cagtggtaga gtaacgccat ggtaaggcgt aagtcatcgg ttcaaatccg
    32461 ataaggggct ttttgaccgt tttgataaaa aacctcaagc ggtaatatta atatttaaac
    32521 gaagaataaa gatattactt ttttttttgt aataaaaaaa gagtaaccaa ctgtataata
    32581 atgtaattct aaactatata atttaatgat aaaaagttac ccttataatg agttctagta
    32641 tactaattag actagtcatt ctagttcgaa aagaaagttt cacatttgtt tattataatg
    32701 agtaatgata atgctaagtc gtttcttcaa tcgcccaata tttttctttt ccattattcc
    32761 agtcaaatcc attgtaaaga ttagaaatca acaaaagaaa aagtaagtgg acctaaccca
    32821 ttgaatcatg gctatatcca ctatgctgat attaaaattt aaaattcgat agatatgaaa
    32881 ttggaaccgt agatcttttt tttatttcat atttcttttg actctgcaag aatctgtcga
    32941 tatttccgat tcaatcttct tgttcctaga cgttccatag gaaaaacttg atattccgtt
    33001 cctctacaga aaaaggatta ttccaagtta caacacaaga gagatttaca atatatttgg
    33061 attcccgaac acacgaagat ccattgggat ttctatctaa tattctgatt tctatctata
    33121 taaatcttat atagatagaa atcagatcat ggcttcatgt atcaaatatt ttaatatcaa
    33181 tgcatacgat ctttttgttc cgacaatgtg aggaaagtgg atgtgagaaa gaaactttca
    33241 tttacagtct cttattattt catttaatat tgtattgaat tattgaatta aaaattctct
    33301 ttttgtctct gacatatatc tgacatagaa aagtaaataa aaagatattc aaagtctatt
    33361 tcttgcttcg acctgcgaaa aagctactct ggagttttct attaatctga aagaaaaggg
    33421 aatataataa agaagacaat aaaaaaaaga aaatgaaaaa ggaaagcaat aaaaaagaaa
    33481 atatatacta ctgtagtagt ttaatacaca tagaaagcag aagagtacat aaaaatattg
    33541 atttttctca atctcacgga caagagccaa gaataagatt agttggtaga acgagattgt
    33601 gagtctgggg atcaaccagt aatgagagaa gggatcactt cttccttgaa ttgaagagtt
    33661 ctttcaaaaa atgaatctat ctgattgata agttataaga caattcatgg ttcaggttga
    33721 gacgattatt aagaatagga aggaatacac gaattgagtt catggattta gctaagtcag
    33781 ggtcagacta tggaccacta aagggtttta tcttcgaaac caattcgcag gggcagtgta
    33841 cgagaaatca aattctatcg aaatgatcga atcctcgaac gccccgaaag tgccataaca
    33901 taaggtgttc ggaaatggtt gaagtagttg aataggagga ccgttatgac tatagccctt
    33961 ggtaaattta ccaaagatga aaatgattta tttgatatta tggatgactg gttacggaga
    34021 gaccgtttcg tttttgtagg ttggtccggt ctattgctct ttccttgtgc ctatttcgct
    34081 ttagggggtt ggttcacagg cacaaccttt gtaacttcat ggtataccca tggattggcc
    34141 agttcctatt tggaaggatg caacttctta accgccgcag tctccactcc tgctaatagt
    34201 ttagcacatt ctttgttgtt actatggggt cctgaagcac aaggagattt tactcgttgg
    34261 tgtcaattag gcggtctttg gacttttgtt gctctccacg gcgctttcgg actaataggt
    34321 ttcatgttac gtcaatttga acttgctcga tctgttcaat tgcgacctta taatgcaata
    34381 gcattctccg gtccgattgc tgtttttgtt tctgtattcc tgatttatcc actgggtcag
    34441 tctggttggt tctttgcgcc tagttttggt gtagctgcta tatttcgatt cattcttttt
    34501 ttccaagggt ttcataattg gacattgaat ccatttcata tgatgggagt tgccggtgta
    34561 ttgggcgctg ctctgctatg cgctattcat ggtgctaccg tagaaaatac tttatttgaa
    34621 gatggtgatg gtgcaaatac attccgtgct tttaacccaa ctcaagccga agaaacttat
    34681 tcaatggtca ccgctaaccg cttttggtcc caaatctttg gggttgcttt ttccaataaa
    34741 cgttggttac atttctttat gttatttgta ccagtaactg gtttatggat gagtgctctt
    34801 ggagtagtcg gtctggctct gaacttgcgt gcttatgact tcgtttccca ggaaatccgt
    34861 gcagcggaag atcctgaatt tgagactttc tacacaaaaa atattctttt aaacgagggt
    34921 attcgtgcct ggatggcggc tcaagatcag cctcatgaaa accttatatt ccctgaggag
    34981 gttctacccc gtggaaacgc tctttaatgg aactttagct gtagctggtc gtgaccaaga
    35041 aaccaccggt ttcgcttggt gggccgggaa tgcgcgactt atcaatttat ccggaaaact
    35101 gctgggagct catgtagccc atgccggatt aatcgtattc tgggcgggag caatgaacct
    35161 atttgaagtg gcccatttcg taccagaaaa gccaatgtat gaacaaggat taattttact
    35221 tccccaccta gctactctag gctggggggt aggtcctggg ggagaagtta tagacacctt
    35281 tccatacttt gtatctgggg tacttcactt aatttcctcc gcggtattgg gctttggcgg
    35341 tatttatcat gcacttctgg gacctgagac tcttgaagaa tcttttccat ttttcggtta
    35401 tgtatggaaa gatagaaata aaatgaccac aattttgggt attcacttaa ttttgttagg
    35461 tataggcgct tttcttctag tattcaaagc tctttatttt gggggcgtat atgatacctg
    35521 ggctccgggg gggggagatg taagaaaaat taccaacttg acccttagcc caaatattat
    35581 atttggttat ttactaaaat ccttctttgg aggagaaggg tggattgtta gtgtggacga
    35641 tatggaagat ataattggag ggcatgtatg gttaggttcc atttgtatat ttggcggaat
    35701 ctggcatatc ttaaccaaac cttttgcatg ggctcgccgt gcacttgtat ggtctgggga
    35761 ggcttacttg tcttatagtt taggtgcttt atctgttttt ggtttcattg cttgctgctt
    35821 tgtctggttc aataataccg cttatcctag tgagttttat gggcccactg gaccagaagc
    35881 ttctcaagct caagcattta cttttctagt tagagaccaa cgtcttgggg ctaacgtcgg
    35941 atccgctcaa ggacctactg gtttaggtaa atatctaatg cgctctccaa ctggagaagt
    36001 catttttgga ggagaaacta tgcgcttttg ggatctgcgt gctccctggt tagaacctct
    36061 aaggggtccc aacggtttag acttgagtag gttgaaaaaa gacatacagc cttggcaaga
    36121 acgacgttcg gcggaatata tgactcatgc ccctttaggt tctttaaatt ctgtgggtgg
    36181 tgtagctact gagatcaatg cagttaatta cgtctctccg cgaagttggt tagctacgtc
    36241 tcattttgtt ctaggattct tcctattcgt aggtcattta tggcacgcag gaagggctcg
    36301 tgcagctgca gccggatttg aaaaaggaat tgatcgcgat tttgaacctg ttctttccat
    36361 gactcctctt aactgagaca ggggatcaaa tgcttatgct taaaatagga atcgatttta
    36421 tttcaccata catattgagg gaggtgggtc atacttaaaa aggactcctt tttactttct
    36481 tttcaactca tttatatcga atcgattttc tattttttct ggctcggcta gcctacctag
    36541 ccgagtcatt ctcctttatg agacgaaaaa gtcaggcaaa acaaaaataa ataaagaaaa
    36601 aatggattcc ccgagcaaaa ggagagagag ggattcgaac cctcgatagt tctttgttcc
    36661 gaactatacc ggttttcaag accggagcta tcaaccactc ggccatctct ccgaaagaca
    36721 atttctattt tacttttacc gaatagaaca tggccatatg agtggatacc atcactatgt
    36781 atagaaagat atgaggtgtg aatctctagg tcaatctatc tatccgtatt atctagaaaa
    36841 tagatggatg catgatccag cactcccatt tttgaagtca aaaaaaggta ctctcgactc
    36901 catgtccgaa taaaaaagtg ctaaaaagtt gtatatacgt tatatagaat taatggattc
    36961 atgttagtaa aatccctcta tgatgcattt tattcaaatt ttttgactga tagagggatc
    37021 aaatggtata gttatttttt ggggtagctt ggaggattag aaacatgact attgctttcc
    37081 aattggctgt ttttgcatta attgttactt catccatctt actgattagt gtacccgttg
    37141 tatttgcttc tcctgatggt tggtcgagta acaaaaatgt tgtattttct ggtacatcat
    37201 tatggattgg attagtcttt ctggtgggta tccttaattc tctcatctct tgaatctatt
    37261 cgttccagat ccaacaataa cccggccctt ccctataatt ttttcttttt ctttatttgc
    37321 attttggaga cttatagtca atttgaatct gtctcacaac ccgaaaaaga aaaaattata
    37381 gagagggttc caacttctgg aacttgaatg aaaaaaaaaa aataataata atatttatat
    37441 taatctaaat aatagaattc taatagaata gaattcgaat ataaattcga attttaaaga
    37501 aatttgatat atattaaata gaaataaata gaaatcaaat aagaaatata ttctataatt
    37561 tttaatagat ttaatagaaa taagatattc aaaaaaattc aataattaaa attaattaat
    37621 tgaaattctt atttcaatat ttaagaatat tgaatttgaa tttgctattc gctttttaag
    37681 atgggttttg aattgtttta attggttggg ttggatggtg aaatttgatg gaatcccccc
    37741 gaagagagta tctggcctaa ctctggataa acattatccg ggcattttac caaaaaaaat
    37801 gcggatatag tcgaatggta aaatttctct ttgccaagga gaagacgcgg gttcgattcc
    37861 cgctatccgc ccaggataaa gtaatttatt taataagata aaagaatcat tatagttgac
    37921 cgtgatagta tagtggttct atctttccaa cccaatagaa aaagaaaagt gttaattaat
    37981 tactagttaa caaaatcaaa cctaattttt tttttgtcaa aaaaaattga aaatgttgcg
    38041 gagacgggat ttgaacccat gacctcaagg ttatgagcct tgcgagctac caaactgctc
    38101 taccccgcga tgaagaaaag aactgggaac taatgaacaa ccaaggattg aatgtgcccc
    38161 tcttccatat ctgtacaaat agaatagcct atttatacag aatggtaaag gggctcctct
    38221 atgatctatg atcatagaga aaaatagaaa aatgaaggga tattttaatc cttaccaact
    38281 tgatcttgtt gcccccggca acaaacatgc gtgaaccatt tcacgaagta tgtgtccgga
    38341 aagtccaaag tctcgatagt tagctctcgg ttttccggtc gaaaaacaac gtcgatgaag
    38401 acgcgtaggt gcactattac gcggtgggga ttgtaacttt ccatgaattt tccatttttc
    38461 actcaacgac ggagctttgt ttatttcttt ttttgaggat cgccgaatca aatgatattt
    38521 ttgttctaat tgttgccttt tcttctccct atgaatcaaa cttttctttg ccataacggt
    38581 tcagtttcta ttattatcaa tgatacaagt cggatcctag atgtagaaat agggctgtag
    38641 aaatataaga aggcatatcc ctttctccat cgaaagaaat tatattatcg cgcagataca
    38701 agacaaaaag aaggaagaat taaccaaatt tacccgatgt agaggcaatc aagaaagcgg
    38761 cataagtgaa tatataacct acagaaaagt gagctaatcc aaccaatctt gcttgcacaa
    38821 tagaaagggc cactggttta tctctccatc gaatcaaatt tgccaaaggt gtgcgttcgt
    38881 gagcccatgc taaagtttca atcaattcct gccaataccc gcgccaggaa attaagaaca
    38941 taaatccagt agcccaaaca agatgtccaa ataagaacat ccacgcccag actgataaac
    39001 tattcatacc aaacgggtta tacccattga taagttgtga agagtttaac catagataat
    39061 ctcttaacca tcccatcaaa taagtggacg attcattaaa ctgtgaaacg ttaccctgcc
    39121 ataatgtgat gtgcttccaa tgccaataaa aagtaaccca tccaatggta tttaacatcc
    39181 agaaaactgc caaataaaat gcatcccaag ccgaaatatc acaagtaccg cctcgtcccg
    39241 gaccgtcgca aggaaaacta taaccgaaat cctttttatc tggcattaac ttggaaccgc
    39301 gtgcatctaa agcacccttt actaagatca atgtagttgt atgtaaacct agagcaatag
    39361 catgatgaac caagaagtct ccaggaccta ttgttaagaa tagtgaatta ctattctcat
    39421 taatagcagt taaccagcca ggcaaccata tgcttcgacc cgcattgaat gctgggccat
    39481 tcgttgaaga taaaagtacg tcgaatccat atgaagtttt accatgagca gattgtatcc
    39541 attgggcaaa tatcggttcg atcaagattt gtttctccgg agtaccaaaa gcaagcatga
    39601 catcattatg aacataaagt cccaaagtat ggaaccccag aaacaggctg gcccaactta
    39661 aatgggatat gatagcttct ttatggtcta acattcttgc caatacatta tcctcattct
    39721 gttccggatt gtaatctcta ataaaaaaaa tagctccatg agcaaaagct cccgtcatga
    39781 tgaatcccgc gatgtattgg tgatgagtat ataacgcagc ttgagtagta aagtcttgtg
    39841 ctatgaatgc ataagcaggt aaagagtaca tgtgttgagc taccaaggaa gtaataaccc
    39901 ctaaagaggc tagagcaagg cctaattgaa aatgaagcga attattgatt gtgtcataaa
    39961 gacccttatg gccgcgcccc aatcgccctc ccggaggaat atgggcttct aaaagatctt
    40021 ttatactgtg cccaatcccg aaatttgttc tatacatatg accagcaacg agaaaaataa
    40081 atgcaatagc tagatgatgg tgtgcaatat cggtcagcca taaactttga gtttgtggat
    40141 ggaatcctcc gagaagggtt agaatggcag ttcctgatcc ttgggaggta ccaaataaat
    40201 gactacttga atcggggttt tgagcataaa gattccactg acctgtaaaa agcgggccca
    40261 acccttgggg atgtggtaat acatctaaga aattattcca tcgaacattt tctcccctgg
    40321 acgcaggaat agcgacatgg actaaatgcc ctgtccaagc caaggaactt actccgaaca
    40381 gtcctgacaa atgatgattg agacgagatt cagcattttt gaaccacgaa acgctgggtt
    40441 tccatttcgg ttgtaggtgt aaccaacccg ctattaagga tatggcagaa agaaataata
    40501 gaaaaagagc tccagtataa aggtcttcat tagtacgtaa accgattgta taccaccact
    40561 gataaacacc agaataagcg atattcactg ggccaagagc accccctcga gaaaaagctt
    40621 ccacggccgg ttgaccaaaa tgaggatccc aaattgcatg agcaataggt cttacatgta
    40681 aagggtcctg tacccatgcc tcaaaatttc cttgccaagc tacatgaaac agatttccgg
    40741 aagtccacag aaaaatgatt gctaattgac cgaagtgaga agcaaaaata ttctgataaa
    40801 gacgttcctc agtaatatca tcatgactct cgaagtcatg tgcagtagca ataccaaacc
    40861 aaatacgacg agtagtgggg tcctgagcta agccttggct aaaccttgga aatcttaatg
    40921 ccataatgcc tttcaaatcc tcctagccat tatcctactg caataattct tgctaagaag
    40981 aacgcccatg ttgtggcaat tccacccaga aggtaatggg ttactcctac agcacgtccc
    41041 tgtacaatgc tcaaggctct aggctgagta gcaggagcaa cttttaattt attatgagcc
    41101 caaacgatgg attcaataag ttcttgccaa taaccacgcc cactgaagag aaacattaaa
    41161 ctaaatgccc atacaaaatg agcacctagg aaaaaaaggc catatgcaga taatgaagaa
    41221 ccataagact gaattacctg agacgcctgt gcccataaaa aatcgcggag ccacccatta
    41281 atagtaatgg aactctgcgc aaaatttcct cctgtaatat gagttaccac cccttgatcg
    41341 cttatactac cccaaacatc tgactgcatt ttccaactga aatggaatat tactacggag
    41401 attgcgttgt acatccagaa tagtcctaag aagacatggt cccaagcgga tacttgacat
    41461 gtcccccctc ttccgggccc atcacaaggg aaacgaaacc caagatttgc tttatccggt
    41521 atcaaacgcg agctacgagc aaatagaact ccttttagga gtatcaatac cgtcacatga
    41581 atcgtaaatg catgaatgtg atgtaccaaa aaatctgcgg ttcctaatgg aataggtaac
    41641 aaagctactt tgccacccac tgccactaaa tcaccaccac cccaagtcaa actggtgctc
    41701 gctgttgcac caggggccgt tccaccaggt gctaaagcgt gggtgttttg tatccattga
    41761 gcaaagacag gttgtaattg tatagcggta tctgaaaaca tatcttgggg acgtcctaaa
    41821 gcgctcatgg tatcattatg aatatacaaa ccaaaactgt gaaagcctag aaatatacat
    41881 acccagttga gatgtgatat gattgcgtcg cgatgcctaa ggacacgatc taatagatcg
    41941 ttgtatcgag tagttggatc ataatctctt accataaaaa tggctgcatg cgcagcagca
    42001 ccaacgatga gaaatccacc aatccacatg tgatgtgtga acaatgacaa ttgtgtccca
    42061 tagtcagtag ctagatatgg ataagggggc attgaataca tatgatgagc tacaacaatg
    42121 gttaaagatc ctaacatagc taggttaaga gataattgag catgccatga cgttgttagg
    42181 atctcatata gccctttatg accctggcct gtaaatggac ctttatgagc ttctaaaatc
    42241 tcttttagac catgaccaat gccccagttg gtcctataca tgtgacccgc tatcaggaaa
    42301 agaattgcaa tagctagatg atggtgtgca atatcggtca gccatagacc cccagttact
    42361 ggatctaatc ctccacgaaa agtaagaaat tccgcatatt ttgaccaatt caaggtaaaa
    42421 aatggggttg ctccttcggc aaaactggga taaagttgag ccaaaagatc ccgattcaag
    42481 ataaattcat gaggaagtgg gatctcttta ggatctactc cggcgtttag aaattggtta
    42541 atcggtaaag atacatgtac ttgatgtccc gcccaagaaa gggacccaag ccctagtagc
    42601 cctgctaaat ggtgattcaa catagattct acatcctgaa accaagccaa ttttggagca
    42661 gctttgtgat aatggaacca accagcaaaa agcattaagg ctgcaaagat caatgcgcca
    42721 attgcggtac aatagagttg taattcacta gttattccag acgctcgcca aatctgaaaa
    42781 aaaccagagg ttatttgtat tcctcggaaa cccccgccca cgtcaccgtt caatatttct
    42841 tggcccacga ttggccaaac cacctgggca ctaggtccaa tgtgagtagg atcacttagc
    42901 caggcttcat aattggaaaa acgagcaccg tggaaataca tgccactcag ccaaagaaaa
    42961 atgatggata gttgtccgaa atgggcacta aatacctttc gagagatctc ttccaaatca
    43021 ctggtatggc tatcgaagtc gtgagcatca gcatgtaagt tccagatcca agtggtagta
    43081 tcaggtccct tagctattgt tcttgaaaaa tgacccggtc tggcccattc ctcgaaagaa
    43141 gtttttatgg gatccctatc taccaaaatt tttacttctg gttccggcga acgaataatc
    43201 attgagtcct cctctttccg gacaacacat acaaagaaac ccgccaacag ttagtcaagt
    43261 cattagtgaa cctatgagag atgcttataa ttagtctttt tctcgtctac ttctatctcc
    43321 catctattta ttttctttag ttattcacta gagcaattat gatctggaag tcgatccagg
    43381 gcaagtgttc ggatctatta tgacatatcc atgaggtgct caacggacct tattaatctt
    43441 ttttagtttt agaaaaccct ttcccggtgt caaaaaccca tttttttaca tagtgtattc
    43501 atatctcaat tagaaatctc taaacggagc tactttctgt cttacataga acatattact
    43561 ttattcaaaa ttccaaataa cgtgagcagt cattagtcat tagtcattac taagataaga
    43621 gacattccag gatctatatc tataatattt ggtcattcga gggtcacttt tattagtttt
    43681 aatagaatag gagaaaaaaa aaaatgaatt ctctaccgta tctatgtatt ctttctccct
    43741 acgaaatacc agacgaaata gaacggcctt agaaaagata taatgaaatt ctttgattgg
    43801 gtcttcccag aaaaagggtc ttattattaa aaacggatga ggccaacaaa caattaatta
    43861 taactataac aaaaaaatag atatataaat tctaacgaaa taaataaaca gagagttctt
    43921 attcgaaacg ccccgtgatc ttcaaccaat tctgcgcttc aatataatta ccaggagtga
    43981 gcgcgatagc ttgtttccaa tactcggcgg cttgattgaa ccaagcctcc gcaatttcag
    44041 aatctccctg tcgaatggcc tgttctcctc ggttggaata ggcgggtcaa ttcctttcct
    44101 tagaaccgta cttgagagtt tcccacctca tacggctcgg caatcgattt ttttgtgtcc
    44161 ccgttttttt aatcgactat atcgaattga atgagatttc ttatcctaac caaaagaggt
    44221 taatttcatg agcatgagtt tcaaacttga cttttgatta aattaataat cagctttcat
    44281 tttatctttt ctcccaccgt cagaagaata acataaaaga aaagcatttc tactatcgtt
    44341 agaattttct gaaaggtatc tatctcggtt tcgtctaaaa atttatatag aatctttgaa
    44401 aaagtctttt cttcctaaga aagaaaagac ttactgtctt tgggatctga tgctacaccg
    44461 ctgctcaata ccttagggga tccgctttat tacagaagtt gattcctaat ttttatttca
    44521 tatcatggac ataaataagc agttcttatt gtatcggcat cggcccaaaa cctcgcgaat
    44581 tggtctttac ggtgcttcct ctatcaatta gatcctttat ccatagaata aagtatctag
    44641 gcatatctat ttcttcatat tttgactcta tgaagtttct ttctttgcta cagctgataa
    44701 aaatcgtttt ttgcacgatg catatgtaga aagcctattt tttttttcta gtatttatta
    44761 gtgtattcgc tctttcttcc ttctatagta gagatagtcg cacgtaatga cagatcacag
    44821 ccatattatt aaaagcttgg ggtaagaacg ggtttcgttc tagtgcccga aaataatatt
    44881 ctaaagcttt tgtatgctct ccgttacttg tgtggataag gcctatgtta tagagtatat
    44941 agcttcgatc atagggatca atttctagtc gcatagcttc ataataattc tgtaaagctt
    45001 ccgcataatt tccttccgat tgagctgaca tccgttacgg tcgtcattcg attcaaagaa
    45061 ttctccgttc cagaaacgta catgagattt tcatctcata cggctcctcc cctatgtgca
    45121 taatgaaaat aatatatgga atcaaaaaag attgaaatat tctcattatg aattcagtgg
    45181 ggctaacgtt tttacaagaa atctctagcc aacctttctg caaaagatat tttcttaaca
    45241 tcacgcgtgt tgatactggt actagataaa aatgtaaact ccaacaattt ctttgttctc
    45301 aacgcccttt aatttccagg aattaatcac ttcaacagtc ttctatggtt ctaagggtat
    45361 ccaaagtacc aacgagatgg atgtttgtta tcccaaccat tctttttagt cccgatccca
    45421 ataaggaaag gcggtaattt taaacaaagt tttcgtgttg ttgattccta ggcgtagcgc
    45481 ctcttcccct atgcggccta ttggtactag tctagtatgg tagggttggc ctgtaatata
    45541 gaacccatag gtgtaacctt tcgctcaata ctcgaatcaa caattgaagc atctgaggct
    45601 gcattaatcg gggatacacg acagaaggaa ttgttttatc tagaaacttc accttcaaca
    45661 agcgtagatt ttttcaataa tctttttcgt tcttttctat cccgaatctt ccgtctttct
    45721 cctaagaccg aagcggtaaa taaaaaaata atcaaatcac accatctcta taataggtaa
    45781 atgcctcttt ttctcctgaa gttgtcggaa ttattcgtaa taagatattg gccacaattg
    45841 aaaaggtctt atcaataaaa ttttcattta tccgcgatct aggcataggt agaaatccat
    45901 tctataattc ttttcattaa ctctcgtgag aaaacgatcc cacaagtaaa ggaattttac
    45961 agtacgaaat aacataaaag cagactcata tccaattttt tctttttgaa gggggtcaat
    46021 aaaaaataag aaatattaga atccgattcg atttcatcca aatgtagtag tataaatgta
    46081 gtagtataag aatgaaagga actattccaa tttgatcaaa gtagaagaat caaagaattt
    46141 atcttgcgga ttaggagaat tcgagaagtt tttctgaaat taagatccaa agaagaaaaa
    46201 aatcgaataa ttcttcaata atccttctat aatgaaaata gaataaccct ccattttgtg
    46261 ttttgtccat agcgggtaga cgcttataca ctatacaatc aaatcgaaaa ggatgattta
    46321 tgaatttgga atagatttac gggttaaggg gttgttgtta agcgacctaa aattggaaag
    46381 aaattttcaa attcttatgg aaattgaatt cgaataaaaa gataattatg atcgaaaggt
    46441 atccatttac catagtccaa caaaatagac cgatcagttg attcgttcca attcattgat
    46501 tgaatccggt aaaaatatca gaaaaaggta ggagcgccgc ctccgtcttg gcaaacaaga
    46561 tatatcttta ttgttattgt ttttaaccgt ttttcaaaaa aagattatat tatctttttc
    46621 tcccagctcc ctggctcgaa gaaaaaatac tttctttgat gaaaagtttt ccatttttat
    46681 agctagaatg gattcgagtg tctgtaccca tctaacaatc gaatatgaac aactcgcaat
    46741 tcgctcggat tctcggtcat aatcattatg taggagagat ggccgagtgg ttcaaggcgt
    46801 agcattggaa ctgctatgta ggcttttgtt taccgagggt tcgaatccct ctctttccgt
    46861 atcttcaccc aattcaccaa tgcttcagac ctttctttga gatagattct caattcctaa
    46921 tttctgtgat acggaaggaa agaaagaacg ggcagggaat aaggatctgc ctactgatct
    46981 atgatacatg aatgggagaa aaatacaaat ctccggatcc aattccttac cttgtgtccc
    47041 tttacttaac ttaagtgaaa gggaaaaatt gtacgaaccc ttggtttgtt attttagtta
    47101 ggtttaagtc tgacgagaat aatattctac gacaagtaat tcatttattt tcaaaccgac
    47161 ccatttacta tctattattt gattgactaa tcctttatat tggaatgcgt gaagagtcaa
    47221 atgctttggc aattcttcat ggtgggatga atcaagataa ttttgaatca gagctctgga
    47281 ttttttgtca tcccttgctg taataatatc tcggggtttg caacgataac ttggtatatc
    47341 tactatacga ccattaacta aaatatgtct atgattaact aattggcggg cttgaggaat
    47401 agttgaagcc atacccaatc gaaaaaggat gttatctaaa cgcatttcaa gtaattgtag
    47461 taaaaccaga cccgttgatc ctttggcttt tccggcgata cgaacatatt taagtaattg
    47521 ccgttctgta agaccataat gaaaacgcaa tttttgtttt tcttctaaac gaatacgata
    47581 ttgagatttt ttcccggagc gcgattggtt tctaagatcg cttccggctc caggtctttt
    47641 actcgttagt cccggtaaag cccccaggcg gcgtattttt ttgaaacgag gccctcggta
    47701 acgtgacata aaaactcctt attttattga aatttcataa acctaaatta aaactaaaac
    47761 tgagctaaat gataaatgaa gcgaaatcca ctgaagtatt gtactacaaa gaataatgag
    47821 atgtatcaat atccacacac ttttttgtat tgtatatata taaatagaaa tcaaaagacg
    47881 gttctttttc ttgatttatt ctgctgaggt ctaacccctc caattatgat tcataattag
    47941 aagctcctac aacataataa atcactgccc cttggaaaag agggacgaag ccctttcaat
    48001 gttcttttct ttcaaaaaga cattatcaat cattttttaa aatcaaacaa atagagaaaa
    48061 gccggctatc ggaatcgaac cgatgaccat cgcattacaa atgcgatgct ctaacctctg
    48121 agctaagcgg gcttaaataa cggcaatgag atggtgcatg catagaaatt tggtaaatta
    48181 ctagaatctt atctattaac tattcattct tagctattca taaagaaaag aatagagaat
    48241 caaattcaaa ataaatattg aatattatag aacataacga ttaaaataac gattaataga
    48301 atatagcgat ctatagaatt tcgatttcta tatttatcaa taataaatat cttactctta
    48361 attaggtaat aagagttttt tgttttgaat tgaaaatcaa atgacattag aaattgtttt
    48421 tttctaacct aattttatta atatattcga ttctattatt atatagaata gaatatacag
    48481 aatattatta ttctactgat tctatatatc tattttttct atatctctat ttttttttct
    48541 agatatctat ttatctattt tgaattatca atcgaatcca gtattagctt cttatgatac
    48601 attatctaaa ttatccattt ttttattcta attctaaaaa atgatgcttt ggctttcgac
    48661 taaataattc gatttgaatt cgaaattaat aaaattatta gttataacta ttactattct
    48721 attagaaacg attaattaat atttaattaa tttgaatttt agttattttt tgttatgtta
    48781 tataggatcc gccttagcct taagtaaagg ataagaaaaa aatgaaatta aagaaaaaga
    48841 tgaaatccag ataaatgcaa tgcagataaa tgcaatccat ataactgtaa tccagattag
    48901 aatgagggag tctaatgata catttctccg ttttttgttt tcaacgaaag aaaagacgaa
    48961 aaaaaaaaaa gaatcgaccg ttcgagtatt ctaccggatt gcatgagaaa aatgagagta
    49021 agagaggcat atgttaatgt tatgtaatat atatccatat atattgaatt gcggatacag
    49081 aaaggataga atcatttctg acaagaaatc gaaacacctt tcaatatagg aatccgtatc
    49141 taatgaattc tatgtttcag cgtaaatgaa agaaaaagga gaacggcatc gaggtcctaa
    49201 tctcaaaatg caagggggga tatggcgaaa ttggtagacg ctacggactt aattggattg
    49261 agccttggta tggaaaccta ctaagtgata actttcaaat tcagagaaac ccgggaatca
    49321 aaaatgggca atcctgagcc aaatcctgtt ttacgagaat aaaacaaagc aaacaagggt
    49381 tcagaaagcg aaaaaaggga taggtgcaga gactcaacgg aagctgttct aacaaatgga
    49441 gttgactgcc tttttttggg aaagaaaggc aaattaatcg aatatcgaaa ctgcataaag
    49501 gataagtcta taatacacta tggatacaaa atgaaaaatt atctcaaaaa tgacaacctg
    49561 aagctgtatt tatattaatg aaaaagaaaa caaaagaatt gggattccaa gttgaagaat
    49621 cgaatattca ttgatccaat cattcactcc atagtctggt agattgtttc ttttgaagaa
    49681 ctgattactc agacgagaat aaagatagag tcccattcta catgtcaata taaataccgg
    49741 caacaatgaa atttatagta agaggaaaat ccgtcgactt tagaaatcgt gagggttcaa
    49801 gtccctctat ccccccaaaa agaccgattt gactatttct cctaccctct ctttttttta
    49861 gtggttccaa atttgttctc tttctcattc attctacctt tttacaaacg tatcagagca
    49921 gaattttttt cttttatcac aatcacaagt ggtgtggtat atatgatata cgtacaaatg
    49981 aacatctttg aacaaagaat cccgattcac aattcatatc attgctcata ctgaaactta
    50041 taaattattc tattcaagaa atcgaattcc acgctcaaga cttttaatac ttttttatct
    50101 tttttaattg acatagaccc cagtcatcta gtaaaataag gatgatgcgc cggtaatggt
    50161 cgggatagct cagctggtag agcagaggac tgaaaatcct cgtgtcacca gttcaaatct
    50221 ggttcctggc atatatattg aatttgtaga aatatctctt ctacaaattc agtgatatga
    50281 atcgatatac ataatacata ttgattaatc gtatagatca cgatacatac atacttattc
    50341 atctagctag gtatctggaa atggaccccc cccctttttt atagtagtat ataaatgagt
    50401 gaaagagtat ataaaaaatg tatatctaat aataataaaa gaattaatta gattcttttt
    50461 cctcttcttt ttgatttgtt catactatgt ctccgcccgt tcaaaaagaa tgttaataca
    50521 ccatacatat tcgaaagggt taaattggtt ggttgaaaga cccaagcaaa agtctagtct
    50581 aggaagttga atgaagggtg ggaatagcct aaattcatct ccgatacagt acaaattaga
    50641 attcgatccc ttttcatttt gtatttttat tttctttttt ctgtttcttc cttccctcct
    50701 atgtgaacct ctagagccca tctaagcgat gtgcgcgata caaagttcat gatgcagaac
    50761 tctttttttt agttcatcct attggcttgg ctcatccaaa acaagcatct tacaattttg
    50821 aaaatctcaa aattgtaatt gtattgtctt tttttttttc tatttaattt atttagtgcg
    50881 ttcataataa taatacgaat gcgacttcaa ttcctctctt tgatctagaa aagaacgtac
    50941 aaatatttct tgaatatcgg gagttgtaaa aatgaagatt agtttcttat aattcaatga
    51001 gcatcttgta tttcataaaa attgggggca atataatcct tacgtaaggg ccatcctatc
    51061 caactttcag gcattaagat acgtttaagc cgtggatgat tatcataaaa gattcccaac
    51121 atatcataag attcccgttc ttgaaaattc gaacttttcc aaacccagaa aacggacgga
    51181 attttaggat tattccttgg agcaaatact tttatgcata cttcttccgg ttgatctacc
    51241 ccatactcta ttcttgtaag atgatacaca ctggctaaca gtccgcccgg tgctacatca
    51301 taggcacatt gggaacgtag ataattgtaa ccatatacat ataaaatgac agcaacggaa
    51361 tgccaatcct ccggctttat ttgtaaagtt tctattcctt ggtaatcgaa gcccaaagat
    51421 ctatgaatta gcccgtgttt gactagccaa gcagacaaac gaccctgcat ctttttttct
    51481 ctcccacatt ttgatttcta taaatatttc acatttacga tgaaattttt tcatttatga
    51541 agattaattc gctctttctt tttctgtaca aaaaaatact tcctaattaa ggaattcggg
    51601 ggaagatact gaacttttgt atttgaaaaa tgtttcagtt tcaggaggga tttcggacat
    51661 cgatggtggt tgatagagta atccttgatc ataatttcca gtatcagtac tgcctacaac
    51721 acgaaacttg tgattggtag taaaagtaaa cgaccgattc tcctgttgca agcgaattcg
    51781 ctcttcatag atttctcgag atattttctt acgaagtttt gttatggcat ctataactgc
    51841 ctctggttta ggcggacagc ccggcaaata aacatccaca ggaattagct tatcgactcc
    51901 ccgaacagta ctataagaat cggtactgaa catccccccc gtaatcgtac atgcccccat
    51961 agcaataaca tattttggtt caggcatttg ttcatataat ctcactaaag aaggagccat
    52021 tttcattgtt actgtgccag ctgttaaaat taggtctgcc tgtctaggac tcgatcttgg
    52081 taccagtcca taacggtcaa aatcgaaccg tgagcctatt aatgaagcaa attcaatgaa
    52141 gcaacaactg gtaccataaa gaagcggcca taaactggag agtcttgacc aatttgaaag
    52201 atcatttgat gtagttgaaa taactgaatt gggggttgtt cgatcaagta aggaaaactc
    52261 aatggaattc ataattgtct caatgttctt tttttttttt tttacttttt tggttattgt
    52321 ctcaatattc cgaaactaag accactccaa cgctcctttt cgccacgcat aaactgaacc
    52381 aacaattagg ataagcataa aaatgaaagc ttctataaat acggatatcc ccaatacatc
    52441 aaaactcatt gcccatggat aaagaaaaac cgtttcaaca tcaaaaacaa caaaaactag
    52501 agcaaacata taataacgga ttcgaaattg taaccaagca tcgcccattg gttctatacc
    52561 cgattcataa ctagaaagct tctctggtcc tttgctaatc ggggctaaaa ctgcggaaat
    52621 taaaaatgcc aaaatcggaa taacgtttga tattattaga aatgcccaga aaatatcata
    52681 tttgtaaagc agaaacatag acgaactcct ttgaatgtga aaaatatacc gaatttgtcg
    52741 attcgaattg gaattcattg tcaagtcatc ggtaacaggt tagtcaaaac caaaatgcat
    52801 tttggtcgaa ccacacagtt tcacttgttt gctgtgatgt ctcgtttctc gattgtactc
    52861 ctattttcat tacactccct tcgattttat ttcagtatag tataaatctc ttatacaaac
    52921 aaaacaaata aaactctctt gctttcacct cgtttcggcc ttttagaaaa aaaaaattcc
    52981 aaatagaatt ctcattttga tttcgaattt tttaatattt gaattcgaaa tgcaatcgat
    53041 tttgattcta ttttctatat atattttgtt ttctgtttat gaaaagatcc tcgtttttca
    53101 aacgcggacg tgtcgacaaa tacagtaatc cattcctata tccatgtgac ttactattcg
    53161 atttgagtgg ggttaggttg gagttttcat ttttaaccgg attcatgtca tgattttgcc
    53221 tcctttactg tccacaatca aagagttagt gagacttctt ttccttggta tacccactca
    53281 tttttggtga atttttggag gcaaaatcat atggaattca catacgaaaa aaatgaatta
    53341 ctaggtttct ttatccgaga ttcgaaaaaa aaataacgat tgaaatgggc ttttgttttc
    53401 cgttttatgt tctgctctga acgagtcccc cataagcaag cttatgggaa tgattttatt
    53461 tcgatgaacc aagcaaccac gagcgaccgg ttacaaacaa caaaaaatac agtaattgag
    53521 taaatgaaaa ctatagaact ttttgtattt caatttggat tattatatta ttatagggtt
    53581 atagggctat acggactcga accgtagacc ttctcggtaa aagagatcga actgattctt
    53641 atcaaaatga ttcgaactct ttcaaagacc caacatgcat tttttttttg cattgggctc
    53701 tttcattaac tgctagaaat atcagttagt ctaccatatt ttttttcttg acagaaaaat
    53761 aaggaaatgg ctccacgtgc tcggattcat tatttggatt gtgatatagg agcactacca
    53821 aagtgtttca aagaaaggtt atcttgacgt aggtttgctt ctggcctaga ttaacctaag
    53881 ttaaatggag tctctatcat cctgattaaa gaatcaaata tgaaacttca tacgccttaa
    53941 ggttcatagg acaaaaagag aatttttgag gtccttatac tcattatgcc tagcattgaa
    54001 tagactaggt attcacctta tcaatatctc aaatcaatga tggattccat ttggttccta
    54061 aatgggaacc tgaatcgaac cgaaccattt gtcaggctat tgttctcttg ttttgttccc
    54121 taaaaatcct ggagtcagac attgatttct caaaaagatc aattctttga ttgcatgatg
    54181 gactcttctg aaaaacattg gcgcacgtgt aaacgaggtg ctctacctaa ctgagctata
    54241 gcccttgtgc ttgtgataca tattttatca tattatggag ataatttctt gtcaagatga
    54301 atatcccatg atccaacatc gtatctcttt gatctttttg attggtattg cttcgaagtc
    54361 ttattggatt tataatccat caatgggagg ggtctttttt ttttctcctt atcttttttt
    54421 ttctgcttat aatgataaat gacctactta actcagtggt tagagtattg ctttcatacg
    54481 gcaggagtca ttggttcaaa tccaatagta ggtagaactt attagatacc atggtcaatg
    54541 gtatctaata agtttttcta cttactgatt ttgtatcttt tctatcctat tcgatttgat
    54601 tttcgaattg aaactaaaac ttttttcctt acatcagaat ccgattcccc ttgattgtat
    54661 ttgattggat tcaatcggaa gaatccatat gtgtataaac acaaattctt ttgattagga
    54721 ttattcgatt cgggcgcacc gactagttac gaaatcacat tgagaacctc tactcgtgtc
    54781 ctagctcgtc tgagagctag atttgcctca attgtttgtc tcttactttc agctttcctc
    54841 aagccggctt ccgctatttc aagagtttgc tgagcttctt ggggatcaat gtcactactc
    54901 ttctccgcat catttactaa aacggtgatc tcattattac ctattctagc aaaaccgccc
    54961 atcagagcca tcgttaacca ttggtcatta aagcgtattc tcaaaatacc tatatctaca
    55021 gctgtggcaa taggcgcgtg atttggtaat acgccaattt gtccactatt agtagataaa
    55081 atgatttctt tcacttcgga atcccaaaca attcgattag gggtcagtac acaaagattt
    55141 aaggtcattt cttcaaattg ttctccattt ctaagtttgt agccttcgca gtaacttcat
    55201 cgatgttacc tactaaataa aaggcctgtt caggaagacc atctaattct ccggacagaa
    55261 tcaatttaaa gcccctaatt gtttctgcta gaccaacata tttccccgga gaaccggtaa
    55321 atacttctgc tacgaaaaaa ggttgtgata agaaacgctc aattttgcgg gctcttgcta
    55381 cggttaaacg gtcctcttcg gataattcat ccaacccaag gatagctata atgtcctgaa
    55441 gttctttgta acgttgtaaa gtttgcttaa ctctttgcgc agtttcataa tgttcctcac
    55501 caacgatccg aggttggagc atagttgacg tcgaatctaa aggatctact gcgggataga
    55561 tacctttggc ggctaatcct cttgatagta cggtagtcgc atctaaatgt gcaaatgtcg
    55621 tggcaggagc ggggtcggtc aaatcgtccg caggtacata aacggcttga atggaagtta
    55681 tggacccctc cttggtagac gtaattcttt cttgtaaaga acccatttcg gtactaaggg
    55741 taggttgata acccacagcg gaaggcattc tacccaataa agcggatacc tcggatcccg
    55801 cttggacgaa acggaaaata ttgtcgataa atagaagtac gtcttgttca ttaacatctc
    55861 ggaaatattc cgccatagtt agggcagtca aaccaactct catacgagct cccggcggtt
    55921 cattcatctg accgtagact agagccacct ttgattccgc aaggttttgt tcattaatta
    55981 ctccagattc tttcatttcc atgtaaagat catttccttc acgagtacgt tcaccgactc
    56041 cgccaaatac ggatacaccc ccatgagctt tggcaatgtt gttgatcaat tccataatga
    56101 gtactgtttt acccactcca gctcccccga atagtcctat ttttcctccc cgacgataag
    56161 gagctaaaag atctactacc ttaattcctg tttcaaaaat agataatttt gtatctaact
    56221 gtataaaggc aggcgcagat ttatgaatag gagatgttgt gcgagtatct acaggaccta
    56281 aattatcaac aggctcgcca agcacgttga aaattcgtcc tagagtcgct ccgccaactg
    56341 gaacgcttag aggagctccc gtgtcaatca cttcaattcc tctcattaga ccatctgtag
    56401 cactcatggc tacagctcta actcgattat tccctaataa ttgctgtacc tcgcaagtca
    56461 cattaattgg ttgaccgaca gtatctcgac ccttaactat cagagcgttg taaatattag
    56521 gcatctcccc tgggggaaag gctacatcca gtaccggacc aataatttga gcaatacgtc
    56581 ccaggttttt tttttcaagt gcggaacccc caggaccaga agtagtagga tttattctca
    56641 taataataat aaagtgaaat atatcaattt tttttacgaa atttatcaaa tccaaaaaga
    56701 aaatcttcga tagcaagttg atcggttaat tcaataagaa atgggggtta gcactcgatt
    56761 ttgttggtag cgtccaaccg aatgcaattc aattgtttat ttatggaatt tcaatgaaga
    56821 aattttaaag ttcaaacaac ccattttcaa aatctcaagt ggatgaataa aattcttgag
    56881 aaagtatttg atttctctat cattaccagc catattatct acggaattcg aacctgaact
    56941 ttttttttga ttcattattt cttgtccctt atttcttatt cttattttag catatccatt
    57001 tatgtctagt ctattctttt tttatacccc ccctttttat tttatggatg aattccgcat
    57061 attttctttt cacatctagg atttacatat acaacgtata ttcctgtcaa cagtcaattt
    57121 cttattattt cgatattttg attgaaaaaa aaagtaaggg attcaaaact ttaaaaacat
    57181 ggattggctt gcgccagaca tatgaaagag tatacaataa tgatgtattt ggtgaatcaa
    57241 ataccacggt ctactaaaaa aaataaggag acgttctgat tagttgataa tattaaatga
    57301 aatttttgtg aaagattcct gtgaaagggt ttcattaact cctaatttat gtcgagtaga
    57361 ccttgttgct gcgagaattc ttaattcatg agttgtaggg agggacttat gtcaccacaa
    57421 acagagacta aagcaagtgt tggattcaaa gccggtgtta aagattataa attgacttat
    57481 tatactcctg agtatgtaac caaagatact gatatcttgg cagcattccg agtaactcct
    57541 caacccgggg ttccgcccga ggaagccggg gccgcggtag ctgcggaatc ttctactggt
    57601 acatggacaa ctgtgtggac cgatgggctt accagccttg atcgttataa aggacgatgc
    57661 tacaacattg agcccgttgc tggagaagaa aatcaatata tatgttatgt agcttaccct
    57721 ttagaccttt ttgaagaggg ttctgttact aacatgttta cttccattgt gggtaatgta
    57781 tttgggttta aagccctgcg cgctctacgt ctagaggatc tacgaatccc tcccgcgtat
    57841 tcgaaaactt tccaaggccc ccctcatggc atccaagttg agagagataa attgaacaag
    57901 tatgggcgcc ccctattggg atgtactatt aaacctaaat tgggattatc cgctaagaac
    57961 tacggtagag cagtttatga atgtctacgt ggtggacttg actttaccaa agatgatgag
    58021 aacgtaaact cccaaccatt tatgcgttgg agagaccgtt tcttgttttg tgcagaagct
    58081 atttataaat cgcaggcaga aactggtgaa atcaaaggtc attacttgaa tgctactgca
    58141 ggtacatggg aagagatgct aaaaagggcg gtatttgcca gagagttggg agttcctatc
    58201 gtaatgcatg actacttaac agggggattc accgcaaata ctagcttggc tcattattgc
    58261 cgagataatg gtctacttct tcacatccat cgtgcaatgc atgcagttat tgatagacag
    58321 aagaatcatg gtatacactt tcgtgtacta gctaaagctt tgcgtatgtc aggtggagat
    58381 catattcacg caggtacagt agtaggtaaa cttgaaggag aaagagacat aactttgggc
    58441 tttgttgatt tactacgtga tgattttatt gaaaaagacc gaagccgcgg tatttatttc
    58501 actcaagatt gggtctcttt accaggtgtt ctgcccgtgg cttcaggggg tattcacgtt
    58561 tggcatatgc ctgctttgac cgagatcttt ggggacgatt ccgtactgca attcggtgga
    58621 ggaactttag gacacccttg gggaaatgcg ccaggcgccg tagctaatcg agtagctcta
    58681 gaagcatgtg tacaagctcg taatgaagga cgcgatcttg ctcgcgaggg taatgaaatt
    58741 atccgtgagg ctagcaaatg gagtgctgaa ttggctgctg cttgtgaaat atggaaggag
    58801 atcaaatttg aatttgaagc aatggatact ttgtaatcca gtgattaacg tttggtttat
    58861 tagttgaatt gcaattaaac tcggcccaat cttttactaa aaggattgag ccgaacccaa
    58921 cgaatttatt gtatagattt ttgatactac atatttatct agatatataa gatctgaaat
    58981 acaaaataga agactaaaca caactctttc tattgttgtg ttgggtccac aatgaatcct
    59041 atgggccctt aggattggtg tattcttttc gatcccgtag tttcgtcatg gatcgagcca
    59101 agtatcacaa cttcttctac ccatcctgta tatcgtcctt ttcgttccgt gttggaatat
    59161 aaacttatta tattagtaga tagtagacgg gattttacga aaaaagctct tcatattcat
    59221 aggagagaac aaatattgat tttttcaatg ccaattttac acaatatggg gacaaccact
    59281 atttataatt gaaaaagatc gtatagagtg aagcgatact ccggggtcta acaaaagaga
    59341 atgatttctt tcaattgact attcatctat tgtattttca tctaaatagg ggcaagaaag
    59401 tgctatggaa aaatggtggt tcaattcgat gggggagttc gaatacaggt gtgggctaag
    59461 taaatcaatc gatagtctgg gtcctattaa aaataaaaat accagtgtaa gtgagggccc
    59521 ggttagaaat gataaagata aaaacattca tagttggggt gatagttcta gttacagcaa
    59581 tgttcatcat ttagttagcg ttagggacat tcggaatttc atctctgatg acaccttttt
    59641 tgttagggat agtaataggg acagttattc catatatttt gatattgaaa atcaaatttt
    59701 agagattaac aatgatcatt cttttctgag tgaactagaa agtttttttt atcgttttcg
    59761 taattattat tataggaata atggatctaa aagtgacgat cccgactatg atccttccat
    59821 ctataatact aaatcgagtt ggaataatca cattaataat ttcgttgact cttatcttca
    59881 gtctcaaatc tgtattgata gtcacatttt aagtagtagt aacaattaca gcgacagtta
    59941 catttataat tacatttgtg gtgaaagtag aaatagtagt gaaagcaaaa gttcaaatat
    60001 aaaaactagt acgaatggta gtgatttaac tataagaaaa agttcgaata atctcgatgt
    60061 aactcaaaaa tacaggcatt tgtgggttca atgtgaaaat tgttatggat taaattataa
    60121 gaaatttttg aagtcaaaaa tgaatatttg tgaacaatgc gaatattatt tgaaaataag
    60181 tagttcagat agaatcgaac tttcggttga tccaggtact tgggatccga tggatgacgg
    60241 catggtttct ctggatccca ttgaatttca ttcagaagag gaaccttata aagatcgtat
    60301 tgattcttat caaaaaaaaa caggattaac agaggctgtt caaacaggta caggtcaact
    60361 aaacgggatt cccgtcgcaa ttggggttat ggattttcag tttatggggg gtagtatggg
    60421 atccgtagta ggcgagaaaa tcacccgttt gatcgagtat gctaccaata aacttttacc
    60481 tcttattcta gtgtgtgctt ccggaggggc acgcatgcaa gaaggaagtt tgagcttgat
    60541 gcaaatggct aaaatatctt ctgctttata tgattatcaa tcaaataaaa agttattcta
    60601 tgtatcaatt cttacatctc ctactactgg tggagtaaca gctagttttg gtatgttggg
    60661 ggatatcatt attgccgaac ccaatgccta tattgcattt gcgggtaaaa gagtaattga
    60721 acaaacattg aataagacag tacctgaagg ttcacaagcg gctgaatatt tattccataa
    60781 gggcttattc gatccaatcg taccacgtaa ccctttaaaa ggtgttctga gtgagctatt
    60841 tcagctccac gccttttttc ctttcaataa aaattcaatc aagtagagtc aagtagagtc
    60901 ttgagttcaa cttttttttg tggcgaacaa ctagttagtt agtttatcag aatcaaaata
    60961 aaaaaaccga aaaaatgaat ttttatttgg tgacataagc tttaattgta gaaagaatca
    61021 tgcggataat tgttgttttt taccgatatt gctgattagc aatatcggta aaaaaacaac
    61081 aacataaaca gcgagttctt ccttcgaatt aggaggcaag gcaaataaaa cgaatttcgt
    61141 gttctgttcg cctcttctat atgtatatat ttcaaatata gaaaatatag aatcttgcat
    61201 ctttctatat ctcccaagaa gtcccctttt tataagaatt cctgctcttg ggtcggattc
    61261 taacgaatct ttcagagatt tttaaatttt taaaagactc tttttttatt aaaaaagaaa
    61321 ttagaagaag aagataagaa caatataaga ataaaaataa aagaagtaag aataataaag
    61381 aaagtggatt atcatacata catctatttc atgtagaaag atgaataagt ccgtttattt
    61441 agttcgacat tgcttgcact tattctatat actcacttcg atatacttag tatactaata
    61501 tacgaattat aatatgaatt ataattatta taagatatcc ttataacaat aacaggtaca
    61561 aatattaaat cgaggtaccc cattctatga caattctcaa caacttaccc tccctttttg
    61621 tgcctttagt gggcctagta tttccggcaa ttgcaatggc ctctttatct cttcatgttc
    61681 aaaaaaaaaa gattttttaa atctgatgtg gtcaaatctc atctagtttt tttttttcaa
    61741 gacttagcga acaaggatat ccatttagta gaatattgta taagaataac gggtggcttt
    61801 ctccgaacat aaatgaaaaa gatcttatac atgcgtaaac atgatatatg gacagacgaa
    61861 ttctagcaat taaaaaaaaa ataggctggg atccaaactc atgtctgaaa ttaaagtaaa
    61921 tctatccata tgtatgtagc tattgatagg gaatcatatg aaggggatgc ttttatttta
    61981 ttatatctaa ccaattcgat taattactac taaaagttca catcagaata gtactagttg
    62041 atgagagtta cttcggaaaa aaaagtaaag tgcaattttt tttgttattc cataaaatgc
    62101 aactggatct actatgtatg agttggcgat cagaatatat atggatagaa tttatagcag
    62161 gatctcgcaa aacaagtaat ttctgctggg cgtttatcct ttttttaggt tcattaggat
    62221 tcttattggt tggaatttct agttatcttg ataagaattt gatatccttc tttccgtctc
    62281 aacaaatcct ttttttccca caagggatcg taatgtcttt ctatgggatc gcgggtctct
    62341 ttattagttc ctatttgtgg tgcacaatta catggaatgt aggtagcggt tatgatcgat
    62401 ttgatagaaa agaaggaata gtgtgcattt ttcgttgggg atttcctgga aaaaatcgcc
    62461 gcatcttttt acgattcctt atgaaagata ttcagtccat cagaatagaa gtaaaagagg
    62521 gtatttatgc tcgccgtgtc ctttatatgg aaatcagagg cctgggagac gttcccttga
    62581 ctcgtactga tgagaatttg actccacagg aaattgagca aaaggctgcg gaattggcct
    62641 atttcttgcg tgtacctatt gaagtatttt gaaaaaagaa actgcaaaaa aatgctttct
    62701 cagcaagagg aaaaccccta agaatcctct tttttctata agcataactt acttaattaa
    62761 agtttcttca gaacgcctcg tggggcaaaa gcaaggcaaa cgtgtacgtg gcgttcataa
    62821 tataaaacga aacctttttt gtttttgtct gtcaattttt ttttcgaaat atttgatatt
    62881 ttctttttta ataaacaggg agttctttca tttcgaaatc cgaaaaatat tcattattgg
    62941 aatctttatt tgaatctttc gggcattcat caaagaggag taattacttc gaatatttga
    63001 tcaattaaga tatctggaaa caatctattt ttttattatt tcttcatttg aattcgaatt
    63061 cgaagtggat tcttcttcta tttctgtatt ttttctacac tagattcaag gactaacctc
    63121 tgaatcacaa ctaaaaaatg ggggctcgat taataaatta ataattaata ggcgcgatac
    63181 cttataatag aacttatgct tgatagaaat attagatcgc atagagtcaa cgaatgaggt
    63241 gacaattcac agatgaaaaa atgacaaaaa agagcgcatc tattcccctt cgatatcttt
    63301 catttatagt atttgtagtc tttttgcccc ggtggatcac tctctcattt aataaaagtc
    63361 tagaatcttg ggttactaat tggtggaata ctaggcaatc cgaaactttt ttgaacgata
    63421 ttcaagaaaa gagtattcta gaaaaattca tagaattaga ggagctattt ctcttggatg
    63481 aaatggtaaa ggaattcccg gaaagacatc tacaaaagtt tcgtatgggg ctccacaaag
    63541 aaacaatcca attgatcaag atacacgatg aggagcatat ccatacaatt ttgcacttct
    63601 cgacaaatct aatctgtttc gttattctaa gtgcttattc tattctgggt aatgaagaac
    63661 ttgtttttct taattcttgg gttcaagaat tcctatataa tttaagtgac acaataaaag
    63721 ccttttccat tcttttagta accgatttat gtatcggatt ccattcgccc cacggttggg
    63781 aactaatgat tggctatgtc tataacgatt ttggattttt tcataatgat caaattatat
    63841 ctggtcttgt ttccactttt ccagtcattc tagatacaat tttcaaatat tggattttcc
    63901 tttatttaaa tcgtgtatct ccgtcacttg tagtgattta tcattcaatg aatgactgaa
    63961 aaacgagtca attagaatgt ttcttacttt gtacctaagc aaagcattcc aggtcgtact
    64021 taccttactc tttctaccca ttcagaggat tcctcctata ttccagtaaa attatttcag
    64081 taaatagcaa aatcgtggat agggaactat actagcgacc tacccaattt tattgtagaa
    64141 attttcggga tcaacgattg gaccatgcaa attagaaata ctttttcttc gataaaggaa
    64201 gagattactc gattcatttc cgtatcactc atgatatata taataactcg ggcctccatt
    64261 tcaaatgcat atcccatttt tgcgcagcag ggttttgaaa atccacgaga agccactggt
    64321 cgtattgtat gcgccaattg ccatttagct aataaacctg tggatattga ggttccgcaa
    64381 gcggtacttc ctgatactgt gtttgaagca gttgttagaa ttccttatga tatgcaactg
    64441 aaacaagttc ttgctaatgg taaaaagggg gggttgaatg taggggccgt tcttatttta
    64501 ccggaagggt ttgaattagc ccccctcagt cgtatttctg ccgagatgaa agaaaagata
    64561 ggcaatctat cttttcagaa ttacggcccc actaaaaaaa atattcttgt gatagggcct
    64621 gttcctggta agaaatatag tgaaatcact tttcctattc tttccccgga tcccgcgact
    64681 aataaagatg ttcacttctt aaaataccca atatacgtag gtggtaacag gggaaggggc
    64741 cagatttatc ccgacgggac aaaaagtaac aatacggttt ataatgctac agcagcgggt
    64801 atagtaagca aaatcatacg aaaagaaaaa ggggggtacg aaataaccat aacggatgca
    64861 ttggatggac gccaagtggt tgatattatc cctccaggac cagaacttcg tgtttcagag
    64921 ggcgaatcta tcaaacttga tcaaccatta acaagtaatc ctaatgtggg tggatttggt
    64981 cagggagatg cagaaatagt acttcaagat ccactacgtg tccaaggcct tttgttcttt
    65041 ttagcatctg ttgttttggc acaaatcttt ttagttctta aaaagaaaca gtttgagaag
    65101 gttcaattgt ccgaaatgaa tttctagatc cgcaaattta tcaacatccg gtttgtaaaa
    65161 agaacaaaat ttttgttcgc aattccaatt atgttatgta tgagcaaaaa aattatgaaa
    65221 agtcttttgc ttgtttatat tctttttcga caaaatgtcg ggaatttctt gtactgcact
    65281 cctaaatcat agtatatatt gtgaagaagg ctattttact ttacccctcc tttgttttgt
    65341 caatccaagt gggaggggtt atcacgattg tctgattaaa atattttaga atgtgtcagt
    65401 agttttctat tctaatcgaa tcaaatttga ttagaactag atactaagca taagataagt
    65461 aagcggagaa tataaagaaa gcaaggataa ataagggaaa caagggaatc aaaaaggtat
    65521 tattcgtcgt cctagtcttc gacatcagaa aggggatttt ccacatccct ttctggtgtc
    65581 gaaatcataa tggttcttga ttccattcgt caaagattcc tattcttagt ttcgattttt
    65641 ccaggtttat cagaactttt tttttgttta tttcttatgt atacatataa ttaagtaatg
    65701 aaaaaaagaa atgaagtttt ttgaagcatc ggaaaaagtg atccattttc tcatttatac
    65761 gaacaaaaca aaatattatg attattaaga actcaacggg acactacccc tcgaatcaga
    65821 caaagaaaga agttataggc cccgttgagt tcttacgctt tgatgtctat aacgctgttc
    65881 atccgcttac tacagggacg aacccaatcc ggaatatgaa ccataaaaga aaatgcctat
    65941 taaaccgatc acaggaatac cagttacagt acctattatc caaagaggaa tccttccagt
    66001 agtatcggcc atttatccca cttccctcca cattttatca agtggtcgtg ctagagacat
    66061 aaacagtcat agataattat aagattaaga tgcggtcctt ccgactggga taagataatc
    66121 cctactattt ttttattatt ctactattct cttttcttct cttaattgaa gaaataattg
    66181 gaaaataaaa cagcaagtac aaaaatgagt aataaccccc agtagaggct ggtacgattc
    66241 aattcaacat tttgttcgtt cgggtttgat tgtgtcatag ctctctaatt cggattaggt
    66301 ttatcgttgg atgaactgca ttgctgatat tgaccctaaa aaaaaaacgg taggtacagc
    66361 tagtccgtga acagccaacc atcgcactgt aaaaattgga taggttcgat ctatggtcat
    66421 tgggtcctcc taaaaagatc tactaaattc atcgagttgt tccaaagaat caaaacggcc
    66481 ggttattaat ggaattcctt gtcggctctc tgtaaaatac tcgtttggac gagggcttcc
    66541 aaacacatcg taagctaaac ccgtgctcac aaataaccaa cccgcaatga atagggaagg
    66601 tatagtaatg ctatgaatga cccagtatcg aatactggta ataatatcag caaaagaacg
    66661 ttctcctgtg cttccagaca tgctgagctc cacatattct tgtacagtca aaggggtatc
    66721 gattccgtaa aagataagat cagtaaatgg aaattcactg aattgcaatc tttgtgagat
    66781 cgtcaatata gtaccgaggg tacttttaga atctaccgaa tcagtatagc tatccttctt
    66841 ctgacacagc aacgcaattt caatcaatat cgaaatgcag tgctagaaaa tttcgttctt
    66901 cttttcttct tgctggtcga tgtataacta ggtaccattt ataggtgtcg aagaggtttt
    66961 ttattttaat ccccctcttt ttttttaaag aaatgggtta gtcgtccaga aacaagtaac
    67021 aaggattcga tacaataaaa aagaaaaaat aaaatgaaaa tagaaaatcg aacggattcc
    67081 ccaattttgt tccatattga tttcaaaaaa ggtttcgttt ttgaaatgaa gttacatgac
    67141 actgttttta ttagtatttt gaatattagg ttactcaaga gttgcccaac gaatctgttg
    67201 attctgaatc ttttgaggtg tcgatgtcaa agatgatgaa tttatttctt tttctacccc
    67261 caatcacttt atttttttta gtaccttcta gaataattga tgaatcaaaa actttcaatt
    67321 gaactgagtc tttcaattgg tataatattt ttgcgtatcc tcgtatcttt caaaagtgga
    67381 aacttaggaa agtgctttct aaacatatgt ataaaaagaa cagatttcct ttagctcctc
    67441 catgcctact ataactagtt atttcggttt tttactagcg gctttaactc taacctcggc
    67501 tctatttatt ggtctgagta agataggact tatttgaaat taattgaatg aataattgaa
    67561 taattcataa aaagaaatcc ttctgtggta ttccatatat ttggtagttc cttaccgtgt
    67621 taattcccaa ttattgggaa ttgagattcc taagcaatac gaattaatag taatatttcg
    67681 ggatagatat tacctcccct tttccctttt caaataaatt aaattgaaat gattgaagtt
    67741 tttctatttg gaattgtctt aggtctaatt cctattactt tggctggatt attcgtaacc
    67801 gcatatttac aatacaggcg tggtgatcag ttggaccttt gattaatatt aattcacatc
    67861 tcttttttta actgacctcc tcctttcttt aatttcattt ttttgggggg gtcaaaggtc
    67921 aaattcagat tgctgtattt catatttcag ttcagtggaa ttttcgatct aacaagacaa
    67981 gagcagaatc acgctctgta ggatttgaac ctacgacatt gggttttgga gacccacgtt
    68041 ctaccgaact gaactaagag cgctttctta ccacaacgga aaagactgta aagaagggga
    68101 ttcttttttt tatatagtat agaaccccaa aaaaaatttc aaccccaata aatacttctt
    68161 gcatatgtat actatcataa aattgaaaat tatgtattat gtatgtccaa attgaatcgc
    68221 tctaaaatgt atctcaggtt actgcttcga ggagcaataa taggtaggga tgacaggatt
    68281 tgaacccgtg acattttgta cccaaaacaa acgcgctacc aagctgcgct acatcccttt
    68341 taactggtct acagtatcat tgtagaaaat cccggtcttg ttttccacat ccttatttta
    68401 tttccatttc cttcctttct atgcaaaatg tatcttgcta tttcttcctc ttggtctcat
    68461 atcatataac atataataat aaattaatat ttttctcggg aattctcagg cgcaaaggga
    68521 cctgtttttt tgctttaaga aaaagaaaat attctctacc gaatcattgc gcatgtcaag
    68581 ttgaattgag gattccacac acaaatacaa aaatacaagt ggtctttaaa tatatataca
    68641 tctcttacca taatgtatta caatatggaa tataaaaaaa agaaggagga ttctcaatgc
    68701 gagattttaa aacatatctt tccgtggcac cggtactaag tactctctgg ttcgggtctt
    68761 tagcaggttt attgatagaa atcaatcgtt tcttcccaga tgcgttgaca tttccttttt
    68821 tttcattcta gttattgata tggaaagggg tgaagaagat tagagataga gtcaaatatt
    68881 tgtgactaat ctctctttcc cgtctttttt tttttcgaat tagatagatt gaatacgggg
    68941 gtaaagagaa agaaaaaagt ggattcaacc tcagttaaat tcgggttaag gctccaatta
    69001 aattaagaat aaaattaata atagagttaa aagaaaacaa aagggaaatg tgactagaat
    69061 aagagtatca tgcaatacaa gatacttaaa tgaaatactg tactgcgatt agaaatcgct
    69121 ttcgaaattg ttgtattact tattatttac tatattaatt gcaacaaaat ctttatttca
    69181 taatttgatt ttgagttgtt agccacttct attttttcgt cccctttcct ttcttcttat
    69241 ttgcgtcgga tcgggaaata gaaacgttgg gtgaatcaaa aaccaaagga ggttcatggc
    69301 caagggtaaa gacgttcgag taagggttat tttggaatgt accggttgtg ttcgaaacgg
    69361 tcttaataag gaatcaacgg gtatttccag atatattact caaaagaatc gacacaatac
    69421 acctagtcga ttggagttga gaaaattctg tccgtattgt ttcaaacata caattcatgg
    69481 ggagataaag aaatagatat agatcgaacc gagtgcttgg gtgtcaccct ttcaaggaac
    69541 atgaaaaaaa tttcgatata tatttctatt atttcatata ttgaaataaa aacaactaaa
    69601 taaatataga caaacccaat cctatgaatt tcttctataa ttttttttga tttgatcgaa
    69661 atagtatttt agggataagg aataaacaaa ttatggataa atccaagcgg ctctttctta
    69721 aatccaagcg atcttttcgt aggcgtttgc ccccgatcca atcgggggat cgaattgatt
    69781 atagaaacat gagtttaatt agtcgattta ttagtgaaca aggaaaaata ttatctagac
    69841 gggtgaatag attaacctta aaagaacaac gattaattac tattgctata aaacaagctc
    69901 gtattttatc ttcgttacct tttcttaata atgagaaaca atttgaaaga agggagtcaa
    69961 ccaccagaac tcctggtttt aggaacagaa aaaaataggc ttacttttca attgaatcaa
    70021 aattctaatc cgaactcaaa aacagatgga cgttttgttc aaaaaatccg agaatcattc
    70081 gtgtcgtaag aaaaaaaaga atcgggtaag aggaataatt ttaagaggaa taattttttt
    70141 tatcgggcgt gttcgctcat tttgacgact ttatcatatt atcagatttt atcatactaa
    70201 tttctactct accttcccgg agttcattct ccagagaatt ccatttcaaa agagaattcc
    70261 atttcaaaga gtttggcgga ttcctcccaa tccccttatt ttatgatctc gttggaaatc
    70321 atataaagac aattcctatt tgatatagct atttgtgcaa ggattttacg attaagaagc
    70381 aactgcccct tatacagatt gtgtattaat ctactataaa tataggatgc ccccgccccg
    70441 cgaattactg catttattcg agtgatccac aaacgacgaa aatccctttt tttcctatct
    70501 ctatcacgat gcgccgaaac caaagctctt attttctgtt gaataattgt tcgagtaagt
    70561 cttgaatgag ctccgcgaaa acttgatgca aataaacgca tttttgttct acgtctccga
    70621 gctatatatc ctcgtctaat tctggtcatt gagtaaatga aactttaatg aataactaat
    70681 tgatttcctt tctttcagtt attcttttcc cccttcctag tctattaata acaaaacgga
    70741 ttcttccaat ttataaaata aaaattccaa tggcttttgc tactataacc ttccctacca
    70801 cgcttttttc cttttttcta ggcattggaa aaataaaaat agaaatagct aaagaaattg
    70861 tgggttccat cgtctctatg gttacttctt aaacggtgag gtcttctcta tacaccggag
    70921 ccctttcctt cattttattg gtaacttgta cagttaccac tctttggctc tacccatgaa
    70981 ttttccagta atttgtcttt cataatgaga tataccttat acagtaacgg tatttaatta
    71041 tgaagattgg gtgggtagct gaccttgtga gtccgttctt ctaaacataa tatttctact
    71101 tttttaaata ggatttcccc cgcttaatgg gtaactattt gttaccaatg gggaattctt
    71161 tctcatctta aattgaaaat tcaggtgatt taatttgcac caattgaaac cataaatttc
    71221 atacacaata gaaagatatg atagatccat cttttttaga tagtgaatga agttcttcca
    71281 ttctatccga ttcaccggta ctgatcatgg atactggaaa aattgttttt tcttttgttt
    71341 tgtctcagcc cacgatttaa acgagtcgca catacaccct cgtacatgtt cctcgacgct
    71401 gagggcatcc cccaagagcg ggggatttcg tgacgtttct gattggctgt cttgggtttc
    71461 taataagttg tttaatagtt ggcatgctga attatacatt atgggctggt ttagattgat
    71521 cctaaccgga tgattatgag tttattcgat ttcaatatat taatagaata ttaaaccttt
    71581 aattaagtaa ttaagaagta agaagataaa atcttaaatc atatatttgc acgaaatcac
    71641 tgctattttt tatccaaccg ctacaaaatc aacaattcca tgagcttggg cttctgttgc
    71701 tgacataaaa gtatcccttt ccatgtcttc ggatacagcc cataagggct tgcctgttct
    71761 ttgtacataa acccttgtaa ggatttcgcg cagtttcagt agttcttccg cttccaggat
    71821 aagttcggac gtttgtgcct cataaaaacc ggcagcaggt tgatggatca ttaccctgat
    71881 catataatat aacacaatca aaggttcctg tatctcgcac gaggaggcaa ggcgaagaga
    71941 taaagaataa aataagaaaa agatagaaaa ccgtacgggc atttttttca cattgcatac
    72001 ggctccacaa tggaattttt ttacctttca tcgaagaaag agaaaatgtg ggatccatta
    72061 tacccagatc ggtaaatgat ccaattacca cccttctttt tttttttcgg aggagttcaa
    72121 aaatactatg atggccccgt tgctttaata tatttatttt gtctgtgatt cagcaatccc
    72181 aaagttcctt ttttttttat tttcgtactc tttcataaca taaatgttgt taataacctg
    72241 ccggtgtgaa aaaagtttgt gacgctgaaa tcgacctacg ataggtaaga taaaatagga
    72301 aatacccttc ctttatctca tactactctt tcgatacata atctaatatt ttgaaaaaca
    72361 ataaaaaatt tgcatatcaa attcgaagtg ccatgctaat attacttaat attaataatc
    72421 catatggcga aggcatagtc ttcttttttc tcttaaataa aaaacccatt ggcgccaagc
    72481 gtgagggaat gctagacgtt tggtaattgc tcctccgacc aggataaaag accccattga
    72541 ggcggccaat cccatgcata ttgtctgtat atctggtcgc acaaattgca tagtatcata
    72601 aatggctatt ccaggtatta cccatccgcc gggagagttt ataagcaaat acagatcctt
    72661 ggtatcactc tccgaactga gatatacaaa aagaccaata agttgattcg aaacattgct
    72721 atcaatcgct tggcctaaaa aaattaatct ttctcgataa agtcggttga ttcggataaa
    72781 attgtatccc ttaggagccg tacgggcacc ttttgatgca tacggttcaa caaaactaaa
    72841 acttgcgaaa aaaaaatcaa tgtgtagctt ccagccctct ttcttttttt atagcggact
    72901 ccttctaatg aaggaagggg cttctctttc atttttgaag aacgatgcgt ttggccggtt
    72961 ttcctataat atataatatt agaatataaa aaacagtttt atcgcactaa cttttcattg
    73021 atgtattttt tcatcgagat ccaatccaaa aatcacgatg ccattttctt gttcctgaat
    73081 gggcttcttc cattttttta ggtttctgct ctactccgag taaggatctg cccgattttg
    73141 atttgcacat ataggacaaa tgaccccaat accacgtctt tgtttttttt tttcattttt
    73201 tctcaatttt gcaattcatt tcttttatgt cttccgccaa atattcgacg tatccattat
    73261 atttattatt cgattgatta actgtttggg atcagtgcta tttaataatt tctttctaaa
    73321 taggattgtt tatgatatct ataagtccta ataatagata tattaccaat tgggtttttc
    73381 taaacggagc ctggatactt aattttattg gtccagccaa gtcgaccata aattatttga
    73441 attgctaata ttaatctgga tacctcttca caaaacggat ctaattccat ttcattgcac
    73501 ttcacgttac aaatttttga tgattcaatc gctttttttg ggggcgaaag agaggatatc
    73561 tcgatcgggg gagagaatgg ggaaatccca tatgacccaa tatatctgac agggcgcact
    73621 atatgtcaat ccaagttgga tttcgctctc cgggagttcg aaaaggcact tttggaacac
    73681 caataggcat aaactgaaag aaaaaagaat taagtactct atttcacttt gatgtggaaa
    73741 cgtaataatg gttttattat tttaataata ttagctttat cgtcatattt tctacataga
    73801 tagaataagt tcataaaata aaggaaaaca aagaaaattt ttacgaatag gtactttgaa
    73861 tgatgactaa atatggatgc atgcgctctt cgaaaaggga ataaaccccc attgcgtatt
    73921 ggtacttatc gagtatagaa tagatctgct tctctttttt cctatgaacc aaattgttcc
    73981 atttttacta aaagaataga acaaatagta accctttttc cgagataatc cactgaaaaa
    74041 aaaaaaaaaa gtggggtcca tagcatagtt ttttcaatgc aataaagtta catagtgtct
    74101 attttttgtt gataaagggg tattaccatg ggtttgcctt ggtatcgtgt tcatactgtc
    74161 gtattgaatg atcccggtcg tttgctttct gttcatataa tgcatacagc tctggttgct
    74221 ggttgggccg gttcaatggc tctatatgaa ttagcagttt ttgatccctc cgaccctgtt
    74281 ctcgatccaa tgtggagaca aggtatgttc gttataccct tcatgactcg tttaggaata
    74341 accaattcat ggggcggttg gagtattaca ggagggacga taacgaatcc gggggtttgg
    74401 agttacgaag gtgtagccgg ggcgcatatt gtgttctctg gcttgtgctt cttggcagct
    74461 atctggcatt gggtgtattg ggatctagaa atatttggtg atgaacgcac aggaaaacct
    74521 tctttggatt tgcctaagat ctttggaatt catttatttc tctcaggagt ggcttgcttt
    74581 ggctttggcg catttcatgt aacaggattg tatggtcctg gaatatgggt gtccgaccca
    74641 tatggactaa ctggaaaggt acaatctgta aatcccgcgt ggggtgtgga aggttttgat
    74701 ccctttgttc caggaggaat agcctctcat catattgcag cagggacatt gggcatatta
    74761 gcaggcttat tccatcttag tgtccgcccg ccccaacgtc tatataaagg attacgtatg
    74821 ggcaatattg aaaccgttct ttccagcagt atcgctgctg tcttttttgc agcttttgtt
    74881 gttgctggaa ctatgtggta tggttcagca actactccta tcgaattatt tggtcccacc
    74941 cgttatcaat gggatcaggg atactttcag caagaaatat atcgaagagt tagcgctgga
    75001 ctagccgaaa atcaaagttt atcagaggct tggtctaaaa ttcctgaaaa attaactttt
    75061 tatgattaca tcggaaataa tccagcgaaa gggggattat tcagagcggg ttcaatggat
    75121 aacggagatg gaatagctgt cgggtggtta ggacatcctg tctttagaga taaagaaggg
    75181 cgtgaacttt ttgtacgtcg catgcctact ttttttgaaa catttccagt tgttttggta
    75241 gacggagatg gaattgttag agccgatgtt ccctttagaa gggcagaatc gaagtatagt
    75301 gtcgaacaag taggcgtaac cgttgagttc tatggtggcg aactgaacgg agtgagttat
    75361 agtgatcctg cgactgtgaa aaaatatgct agacgtgccc aattgggtga aatttttgaa
    75421 ttagatcgtg ctactttgaa atccgatggt gtttttcgta gcagtccaag aggttggttt
    75481 acttttggac atgcttcctt tgctctgctc ttcttcttcg ggcacatttg gcatggtgct
    75541 agaaccttat tcagagatgt ttttgctggt attgacccag atttggatgc tcaagtggaa
    75601 tttggagcat tccaaaaact tggagatcca actacaagaa gacaagtagt ctgatgcagc
    75661 attgctctgt tatttttcgc ttctcacttc tattttctct ttgtgatttt acataggata
    75721 ctgaaaaagt ctggatttaa atctccgccc tttcgccttt tctttgattt tttttttctt
    75781 taatcgggga gatgatcccc aataaacagg tatggaagct ataattgtaa accgcgatca
    75841 catttatgga agcattggtt tatacattcc tcttagtctc gactctaggg atcatttttt
    75901 tcgctatctt ttttcgcgaa ccgcctaaag ttccaactaa aaaatgaaat gatttttcat
    75961 tatctgaatt gaagtaatga gcctcccaac atttggaggc tcattacttc aactagtccc
    76021 cgtgctcttc gaacgggtct cttagttgtt gagagggttg cccaaaagca gtatataagg
    76081 cgtacccagt aaaacttaca agtaatccag atatagagat ggcgactagg gttgctgttt
    76141 ccattattat ataatttcaa gaccacaatg gatctatgat aagattgttt atttacaacg
    76201 gaatggtata caaagtcaac agatctcaat gaatacaaaa taggatttat ggctgcacaa
    76261 actgttgagg gtagttctag atctggtcca agacggacgt ctgtaggggc tttattgaaa
    76321 ccattgaatt cggaatatgg taaagtagct cctggatggg gaactactcc tttgatgggt
    76381 gtcgcaatgg ctctatttgc ggtattccta tctattattt tggagattta taattcttcc
    76441 gttttactgg acggaatttc actgaattag atttaattag atttataaga accctagctt
    76501 ttaaataaaa atacaaaaaa cgatgcattt aggcctcggc tttttatttt agcttattct
    76561 tttttggtag ttcgaccgcg aaatttttgt gtttctgtat ttccggaata tgagtgtgtg
    76621 acttgttata attgatccta ttgagagtac agaaagtggg tctgtcgtct tgatagagat
    76681 ggttttaccc cgtcggatat tcattctagt atctggagca cggaatatat gaaatatatc
    76741 acgaagtatt tgaactatga ttcatactta atattcagac ctcgtggccg gattcctcaa
    76801 atttttcaaa agaaaaaagt tttcaattga aagagttttc ttctttcaaa ttcccgtttc
    76861 tgctttgatt ttgctcaaag aacaaacttt tctttctagt tttagtcatt atatcgattc
    76921 tactcgttga ataaatgatg atccaatggt tcttactcag ggaatccttg acttagcttg
    76981 aaggttttat tgaatcatcg tggttctagt attaatttaa ggtttcaatt gattcctagg
    77041 gtcttaacaa gaaaattcct atcaataata aagaaaacaa aagtaaagct acattccata
    77101 caaattaaaa taacagatga aagaaaaaaa tagggaaata gaagattcaa gaggcctgga
    77161 acgatcaaca gaaagacaag tgagcctact tgattttttg acattctaat tataacaaaa
    77221 aaaaaagagc tttcttactt ttactctttc gtatttttag cgaaaatgga atcaaaagat
    77281 taagaagttt ccaattttct attccatacc tcttttaacc tgttttttgg tttttttgtt
    77341 tgagctgtac gagatgaaat tctcatatac ggttctcaga gggggagtcc ccttggttta
    77401 cctatctcaa taaagtctac gattggttcg aagagcgtct cgagattcag gcgattgcag
    77461 atgatataac tagtaaatac gttcctcctc atgtcaacat attttattgt ctaggaggaa
    77521 ttacgcttac ttgtttttta gtacaagtcg ctacagggtt tgctatgact ttttactacc
    77581 gtccgaccgt tacggaggct tttgcttctg ttcaatacat aatgacggaa gcgaactttg
    77641 gttggttaat ccgatcagtt catcgatggt cagcaagtat gatggtccta atgataatcc
    77701 tgcacgtatt tcgtgtgtat ctcactggtg gttttaaaaa acctcgcgaa ttgacttggg
    77761 ttacaggtgt ggttctggct gtattgaccg catcctttgg tgtaacaggt tattctttac
    77821 cctgggacca aattgggtat tgggcagtaa aaatagtaac aggcgtaccg gaagcgattc
    77881 cggtaatagg atcgcctttg gtagagttat tacgtggaag tgctagtgtg ggacagtcca
    77941 ctttgacgcg tttttatagt ttacacacgt ttgtattacc tcttcttact gccgtattta
    78001 tgttaatgca tttcctaatg atacgtaagc agggtatttc tggtccttta taaagaatat
    78061 agagagattt gtaatcaatc atttttttta ttacttgggg gaggaacaat aatatttcat
    78121 tgctacaaat atggattatt gacaaagaat aagacatgtg ttttgaaatt tcccctcaac
    78181 tccacaatat tgtattattt atttgacatg aatgaatagt tgaagggaat tctccgaaga
    78241 gaaaatggat tatgggagtg tgtgacttga actattgatt gggccgtgca gaagtatgcc
    78301 tttaatctgc tacattgaaa ttcacaaaaa aatgtgtctt tattccaacc gccgccctat
    78361 agagaggata ggctgggttc gcttgaagag aatcttttct atgatcagac cgaagcatgc
    78421 cgtgcatgaa taggctccgt aaaatccagt agaagtaaaa tccagtagaa taagtgatgt
    78481 ggcataatcc cgattttttt tagttatttt acttacttaa tagtatggaa atgcattcat
    78541 ttcttctgca tcgatccgtt ttatgatcct atcggagtga aacaaaggat ctaaagaaga
    78601 gcagcggcta gactatatta gtaacaagca aatcctttgt acgcaaaaaa aaaatatcac
    78661 tcgatccatt gggataaggg tgaatcgcaa gggctgagac aacccagaaa gctcttgatt
    78721 atgatcaata ttgtaagcct acttgggtat ggagcattta cctgtaagaa cttaattctt
    78781 tgcaatggat agttgcaact tcgtaaaatg gaatccagaa atagaattat tcatatatgt
    78841 gtggatatgg ctaaatatag cttttctaaa atatatatat atatattttt ttatatgtat
    78901 ccgtttagtt cggtggattc ttgctcgagc cggatgatga aaaattatca tgtccggttc
    78961 tttgggggga tggatctata agaattcacc tatcccaata acaaaaaaac ctgacttgaa
    79021 tgatcctgta ttaagagcta agttggctaa aggtatgggt cataattatt acggagaacc
    79081 cgcatggccc aacgatcttt tatatatttt tccagtagta attctcggta ctattgcatg
    79141 taatgtaggc ttagcggttc tagaaccatc aatgattggt gaacccgcgg atccgtttgc
    79201 aacccctttg gaaatattac ccgaatggta tttctttccc gtatttcaaa tacttcgtac
    79261 agtacccaac aaacttttgg gtgttctttt aatggtttca gtacccgcgg gattattaac
    79321 agtacctttt ttagaaaatg ttaataaatt ccaaaatcca tttcgccgcc cagtagcgac
    79381 aaccgtcttt ttgattggta ccgcagcggc cttgttcttg ggtattggag caacattacc
    79441 tattgataaa tccctaactt taggtctttt ttaacttgat tccattgtaa aatatcataa
    79501 tgtgcgtatc tagggagtag tcgcttcaga gtcaaagtga attctcccta gatacctcta
    79561 ttcaattcaa ttccggtccg aatggataga ttgtgctaaa ggtgcaaacc ctttttttta
    79621 tttttaagaa aaaaatgaac taaattcaat tcaattgatt taaaattgat ttgattttgc
    79681 ttttaggtaa atcaactgtt aagtgctttt ctatttcttt tctaaaatgc ccaatatctg
    79741 ttttacatct tctatgcgaa aatgctcaat tttcataagg tcttcttgac tgttattcaa
    79801 aaggtcgaat aatgtatgta tattggactt tttgagacaa ttatagatcc tgggagacaa
    79861 ttctgattgg tcaataaaaa tggatttcca tgctatttct tttttctttt tctttagttt
    79921 agcaacccta tcgtgaaaag tcaaataggg taaagaaacc ttgtattgat tgttctctaa
    79981 atgtaagttt tcttctgccg actggagaaa gggaataaat aaatcaatca aattccggga
    80041 ggcttcatga agtgcttctt taggagttaa acctccattt gtccatattt ctagaaaaag
    80101 gatctcttgt ttttcatttc catttccata agaatgaata ctatgattcg cgtttcgaac
    80161 aggcatgaat atagcatcta taggataact tccgtcttga aagttatttg gtgtttttat
    80221 attatatcct cgattccttt caatctgtaa tccaatacaa aaatcagttg gttccgttag
    80281 gttagctata tgctgcgtat tatcaacgat ttccacagaa ggtggtaaga ggatgtcttg
    80341 agcagttaca tatccaggac ctttgacaca aataagcgcg tcacgagttc catatagatt
    80401 acttctcaat acaatttctt tcaaattcat taaaatttca tgtaccgatt cttgaatacc
    80461 tactatggta gaatattcat gcgggatttt ctcagatttt gcgcgtgtaa tacatgttcc
    80521 ttcgatttct ccaagcaaag ctcttcgcat cgcaatgcct attgtgtcgg cttgaccttt
    80581 cataagtgga gacagaataa agcgtccata ataaagacgc ttactgtctg ctcttgattc
    80641 aacacatttc cactgtagtg tccgagtaga tacttttaat ttctctcgaa ccatagtaat
    80701 attatttgtc agatttttga gtcatttatt tctcttgaaa tctcttcaat gtttatttct
    80761 acactcgcct ttttttaggg ggtctgcagc cattatgtgg cataggggtt acatccctta
    80821 cgaaacttaa aagtatacca cttcgacgaa tagcgcgtaa tgctgcatct cttccgagac
    80881 ccggaccttt tatcatgact tctgctcgtt gcataccttg atctgttact gctcgaatag
    80941 catttcctgc tgcggtttga gcagcaaaag gtgtccctct tcttgtaccc ctgaatccac
    81001 aagtaccggc ggaggaccaa gaaataaccc gaccccgtac atctgtaact gtcacaatgg
    81061 tgttgttgaa acttgcttga acatgaataa cgccctttgg tattcgccgt gcacttttac
    81121 gtgaacccac acgtccagtc ctacgtgaac cgcttcttgg tatagatttt gccatatttt
    81181 atcatttccg aaatataagt cagagatata tggatatatc catttcatgt caaaacagat
    81241 cttttatttt gatttgttca tcggttcctt tagagagtcc cttttcgaaa gattatcctt
    81301 gtctttgttt atgtctcggg ttggaacaaa ttactataat gcgtcccctt ctacggatca
    81361 gtcggcattt ttcacaaatt ttacgaacgg aggctcttat tttcataatt gttattcctt
    81421 aactgaattt cgaatctact ttactgattg gaagaaaata agtttcttga aatttttgaa
    81481 ccgtgaattg gatcctcatg aaaggaatct tgaaaaacca ccgaaccatt cgaatctttg
    81541 ttgtggggtc tataaattct gcgccccacc cccccccgtt tgaatcataa cgacttactt
    81601 aaactttgat tctatctcct ggtagtatat gtataaaaga gtgtcggatc ctttctgaaa
    81661 cagaacttag aatctgactt cattatttaa acgaaccccg aacataccat tgtgaagtga
    81721 ttcagtaatt aaaccctcat gaatccattt ttcttctttt attccagaca aaccctcctt
    81781 gaagtatgaa ctaatgtagg aaggcgtgat attagacaac ttggcttttt tattcgtttt
    81841 tttcacaaac aggaagttac agatacaatt cggatagcag aaaatttacc atatatagca
    81901 caaaatttct ccgccgattc cttctatccg agctgcacgg tctgtcatta taccccgaga
    81961 agtagagaga attacaatcc ccatcccgtc taaaattcta ggaattcgtt gatagttaga
    82021 atagattcgg agaccaggtc gacttattcg ttttaaattt aaaagagttc tatatggtcc
    82081 tttcctattc cttctatgtc gtagggttaa aaccaaaaaa tatttgttat tttctacaag
    82141 tttccttacg ttttcgagaa aaccctcttg taaaagtatt ttaacaatgt tttgggtcat
    82201 gttagtagat gctattcgaa ccgttccctt tcgatccatg tcagcatttc gtatagaagt
    82261 tattatgtca gcaatagtgt ccttacccat gataaactaa aattattgtt gcttccgaat
    82321 tttgatataa tcagcatgtt ctttttttat aaaaattatt aaagaaaatt cttaaaagta
    82381 tatgcgtgag acataatcta ctaatttatc tattttattt aaatactatc actatctcac
    82441 ggtctcatat tataatacct caggtgctaa tgaaactatt ttagtaaaat ttaactgtct
    82501 caattcccgg gcgatcgcgc caaaaacgcg ggttcctttt ggatttcctt cttgatcaat
    82561 gacaactgca gcattgtcat catatcgtat tattataccg ttatcgcgtt tgagttcttt
    82621 acaagtacgt acaattacag ctctgatcac ttctgatctt tctagaggcg tatttggtac
    82681 tgcttctttt atcacagcaa caataacatc accaatatga gcatatcggc gattactagc
    82741 tcctattatt cgaatacaca tcaattctcg tgccccgcta ttgtctgcta cattcaaatg
    82801 ggtttgaggt tgaatcatat catttttttt ttatccgttt ttttaatgta aaataaagca
    82861 aaggacgaag taaaaaaaaa aaaaaagaaa gaaaaccctg caattgtttt tttatacaca
    82921 agacttcttt cctttggttc tacatttcta tccagaaata atgaattgag ttcttatagg
    82981 cattttggac gccgctattg aaatagcctt tcgagctata ttttcggcta ctccacccat
    83041 ttcataaagt attctacccg gtttaacaac agctacccaa tattctgggg atcctttccc
    83101 tgaacccata cgggtttccg tgggtcttac tgtaactggt ttgtctggaa atatacgtac
    83161 ccatattttt ccgccacggc gtacatttcg tgtcattgct cggcgccctg cttcgatttg
    83221 tctagctgta atccaagcag gttcaagtgc ttgaagagca tatctaccga aacaaatatg
    83281 attacctcga taagatattc ctttcattct tcctctatgt tgtttacgga atcttgttct
    83341 tttggggtta tagttgatgg ttctttttca attccatctc tactacagaa ctggacatga
    83401 gagtttcttc tcatccagct cctcgcgaat gaaacgacta aaacggattt tatgaagata
    83461 tacatgtgtt taatgaataa tatgctgaat cataggattc tttgaaattg catctaatta
    83521 atcaattcgt taatctattc gaaatttgtc tagcgtgttt agatattatt taattaaaca
    83581 tgtattctat ttctagataa tgtcaatgtc tttttttata acgttatcgt tataaaaaca
    83641 tctttctttt gtttttcctt ttatcatatg ggatcgacaa aaatgtatca atctaataaa
    83701 aaaaaaactt tcgcgggcga atatttactc tttccatatc tattttagtt atagggttcg
    83761 ttcatgacct ctcaaaataa aagaataaaa gaggaggtcc ctggtttgtt tcgccatccc
    83821 acccaatgaa tcattaagat tcattttcaa tagaatcttc tgcattcacg ggttatatcg
    83881 ttcccattgc ttctcgatta atggttaggt ctgaattttc cggcggagtc cttttttctt
    83941 aagtcaattt tctcagtctt tattggctcg aggctcttga tttttttgtt ctataagcgg
    84001 attcatctaa ttatgcatga atcattattg aatttatgct ttattacact gcgttttatg
    84061 agatgactca tcgaccttac atattggaat catatatcat tgatatttcc gttctctctt
    84121 tctctcatcc ttccacttat ccgcatactt tttttctatt ttgctttccg acttagaact
    84181 tcacaactca taatccgatt ggttttttta tctttatgca aaaaaagatt tcagttgcta
    84241 caacgatatg tccaatatat tatatcttta tcttgactgg ttctttggat ccagataatg
    84301 cgaagcaatg agttggttat tagtgctata gttattagtt catactctgg gccctggtcc
    84361 gttttttgaa tcctagccct aaaaaaacca acgagtcaca cactaagcat agcaattata
    84421 taaaatgatc aatcgaattt ttattgaacc ctctagaatt gcagaattgc tctttttttt
    84481 gttttgcttg aacataaaaa gaataaaagg gtttttcttt ttttgtccat tacttggtat
    84541 aatgtaaaaa cacgtaaagt cttattattc ttcgtctaca aatatccaaa ttttgattcc
    84601 taataccccg tatatagttc gaactgtata ggaacaataa tcaattttag ctccaatggt
    84661 ttgtagagga accctacctt ctctgatcca ttcgacgcgt gcaatttctt ttccgtcgat
    84721 acgtcccgca atttgtactt gaattccttt tgtattcgcc agctcggtta attcaatagc
    84781 ttttttcatt gctttgcgaa aagaaactct attctttaat tggccagcta taaattctgc
    84841 aagaatatta gggtgtccat aaggatttgc aattcgtgta atagcaatgt ttagttttcg
    84901 gttcgcacaa tgaagttctt tttgtacatt catctgcaat tcttcgactc tccgcggtct
    84961 attttctatt aagaattttg ggaatcctat ataaattatg acttgaatta gatcgattct
    85021 tttttgaatc tctatccgtg caattccctc aacgccaaca ccggaggata ttctcatatt
    85081 tttttgtaca taattcttaa tacagtttcg tattttttga tcttcttgta gaccttccga
    85141 ataatttttt ggctgtgcaa accaaagaga atgatgactt tgtgttgtac caagtcggaa
    85201 cccaagcgga tttatttttt gtcccataac cccccactac tatatgtatc atgacatgtc
    85261 agatttttgt tctttttttt agttatcaat ccagattttt ttgagtacac catatattct
    85321 tcaaattctt tatataagga tatatctttc aaaacaatag ttatatgaca agtcggtctt
    85381 tttatccgcc ctcgagctcg aggttttaat cttttcacag cagtaccctc gtttacttcg
    85441 gctttactaa tgactaaatt tgcttcgttc aaactcatat tgtgactagc atttgctgct
    85501 gcagaataaa ccaatttaaa aatgggataa cacgctcgat aaggcatcag ttctagtatc
    85561 ataaggcttt cctcgtaaga acgcctacga atctgatgga ttccccttcg gtctttgtga
    85621 gcagacatac atatatgttg acctaaagcg tatacttctg tagataggtt cttctttctc
    85681 ttctttatca taaggttcac ctcttaccaa tgaatctata ttcactttat taacgacggg
    85741 atctattatc attttttgca tgtccacgga aatttatagt cggcgcaaat tcccccaatt
    85801 tatgtcctac catacgatct gttatataaa taggcaaatg ttcctttcca ttatgtatag
    85861 cgatagtatg gccaaccatt gtgggtataa tggtagatgc ccgggaccag gttattatta
    85921 tttctttttc cgcttttgta ttaagtttct cgatttttct taataaatga ttcgctacaa
    85981 aagggttttt ttttagtgaa cgtgtcacag tgaattaact cctatttttt tcttttgtaa
    86041 attgtaaaaa taatttggat tttctctcct atttactacg gcggcgaaga atcaaattat
    86101 cactatattt attccttttt ctacttcttc ttccaagtgc aggataaccc caaggggttg
    86161 cgggtctttt tctaccaatt ggagcccttc cttcaccacc cccatggggg tggtctacag
    86221 ggttcataac tactcctctt actacaggac gcttacctag ccaacatttc gatccggctc
    86281 tacccaaact tttctggttc accccaacat tccctacttg tccgactgtt gctgagcagt
    86341 ttttggatat caaacggacc tccccagagg gtaattttaa tgcggccgat ttaccctctt
    86401 ttgcaatcag tttcgctaca gcacccgcag ctctagctaa ttgtccaccc tttccaagtg
    86461 tgatttctat gttatgtatg gctgtgccta agggcatatc ggttgaagta gattcgtctt
    86521 tttgatcaat caaaacccct tcccaaactg tacaagcttc ttccaaagca tacggctttc
    86581 tggatgtaga tgatgatatc tatacagatg gatcttatat atatcatata atgaagtacc
    86641 acatgagtgg atatatagaa tccaaatctg ccgaatcact catgttctga tcttctacat
    86701 cctaggtctt cctgttccgt catctggctt atgttcttca tgtagcattc agaccgaatg
    86761 actctatgaa attacgtcga tacttccaca tattatgggt aacgtaggag acgtctctat
    86821 ttttcccccg ggaaatcttt agaattacca cagcttagct ttcaattcgc ctctgaccat
    86881 caaatcaaat gtgaataacc cgtcttcctc tctttgaaac aaggggcgct tctggttctg
    86941 tcggcgcttg aaacaatttt gtcttctcca tattactata tctctagagt caataatttt
    87001 atatgaggaa ctactgaact caatcacttg ctgccgttac tcttcagttt tctgttgagg
    87061 tctatcctgt agaggtactc gaattggatc agtgatcgat ttctaggttt cgtcgtaaac
    87121 ctaattggtt acttccaatt acgtaaatca atagttcaaa ccgcactcaa aggtagggca
    87181 tttcccattt ttataggaac ttctgtacca gaaacaatgg tatctccaat tatagcccct
    87241 ctgggatgta aaatatatct cttctcacca tccccatagt gtatgagaca aatgtatgca
    87301 tttcgattag ggtcgtattc tatggttacg attctaccat atatgtcttt ttcattccgt
    87361 ctaaaatcga ttttacggta tagacgctta tgacctcccc ctctatgccc tgcggtaatg
    87421 attcctctgg cattacgacc tttaccacaa cgatgctgtc catagatcaa attatttcgt
    87481 ggattggatt tcacttgact gtctacggct ccattgcgtg tgctcggggt agaagttttg
    87541 tataaatgta tcgccatgct cttaagtatt ttgatttaag ttcttttctt tctaagaggt
    87601 ggaatagaat aacccggttg aagcgtaatg atcatacgtc tgtaatgcat tgtatgtccc
    87661 ataatgggtc ccattcttct accctttcgg gggagttgat gactattcat agctattacc
    87721 ttgacaccaa agaagagttc gacccaatgc tttatttctg tcctagttga tcctgattcg
    87781 acattagaag tatattgatt tttccccaat aaccgaatac ttttgtctgt aaatactgca
    87841 tatttgattc catccataaa tctattttct tccctatgag ttcgagtctc aataagaatg
    87901 ctagttctta ctgttcatat gttatgatat gaatatacca caccaattcg ttatgtatag
    87961 atgatgagat tccattgata cagagccaat tccaatagac ttattggagg gtcccattgg
    88021 cgtgcatcca gtaggaattg aacctacgaa ttcgccaatt atgagttggg cgctttaacc
    88081 attcagccat ggatgcttag tggggatcct cgtacatggt gaataaccaa attccaattg
    88141 aaatgaaatc tttaggataa atcaatgcaa tttaggagga atcaatgaaa ggacatcaat
    88201 tcaaatcctg gattttcgaa ttgagagaga tattgagaga ggtcaagaat tctcactatt
    88261 tcttagattc atggacccaa ttcaattcag tgggatcttt cattcacatt tttttccacc
    88321 aagaacgttt tataaaactc ttggacccac gaattttgag tatcctactt tcacgcaatt
    88381 cacagggttc aacaagcaat cgatatttca cgatcaaggg tgtagtacta tttgtagtag
    88441 cgatccttat atatcgtatt aacaatcgaa atatggtcgc aagaaaaaat ctctatttga
    88501 cggggcttct tcctatacct atgaattcca ttggacccag aaatgataca ttggaagaat
    88561 cttttgggtc ttccaatatc aataggttga ttgtttcgct cctggatctt ccaaaaggaa
    88621 aaaagatctc agagagcttt ttcctggatc cgaaagagag tacttgggtt ctcccaataa
    88681 ctaaaaagtg tatcatgcct gaatctaact ggggttcgcg gtggtggagg aactggctcg
    88741 gaaaaaagag ggattctggt tgtaagatat ctaatgaaac cgtcgctgga attgagatct
    88801 cattcaaaga gaaagatatc aaatatctgg agtttccttt tgtatattat atggatgatc
    88861 cgatccgcaa ggaccatggt tgggaattgt ttgatcgtct ttctccgagt aagaggcgaa
    88921 acagaatcaa cttgaattcg ggacagctat tcgaaatctt agtgaaagac tcgatttgtt
    88981 atctcatgtt tgcttttcgt gaaaaaatac caattgaagt ggagggtttc ttcaaacaac
    89041 aaggagctgg gtcagctatt caatcaaatg atattgagcg ttttgcccat ctcttctcga
    89101 gaaacaagtg ggctatttct ttgcaaaatt gtgctcaatt tcatatgtgg caattccgcc
    89161 aagatctctt cgttagttgg gggaagaatc cgcacgaatc ggattttttg aggaagatat
    89221 cgagagagaa ttggatttgc ttagacaatg tgtggttggt aaacaaggat cgatttttta
    89281 gcaaggtacg gaatgtatcg tcaaatattc aatatgattc cacaagatct agtttcgttc
    89341 aagtaacgga ttctagccaa ttgaaaggat cttctgatca atccagagat catttcgatt
    89401 catttagtaa tgaggattcg gaatatcaca cattgatcaa tcaaagagag attcaacaac
    89461 taaaagaaag atcgattctt tgggatcctt cctttcttca aacggaacga acagagatag
    89521 aatcagaccg attccctaaa tgcctttctg gatattcctc aatgtcccgg ctattcacgg
    89581 aacgtgaaag gcagatgaat aagcatctgc ttccggaaga aatcgaagaa tttcttggga
    89641 atcctacaag atccattcgt tcttttttct ctgacagatg gtcagaactt catctgggtt
    89701 cgaatcctac tgagaggtcc actagagatc agaaattgtt gaagaaagaa caagatgttt
    89761 cttttgtccc ttccaggcga tcggaaaata aagaaatagt taatatattc aagataatta
    89821 cgtatttaca aaataccgtc tcaattcatc ctatttcatc agatccggga tgtgatatgg
    89881 ttccgaagga tgaactggat atggaaagtt ccaataagat ttcattctta aacaaaaatc
    89941 atttatttca tctattccat gaccggaaca ggggggaata cacgttacac cacgattttg
    90001 aatcagaaga gagatttcaa gaaatggcag atctattcac tctatcaata accgagccgg
    90061 atctggtgta tcataaggga ttttcctttt ctattgattc ctacggattg gatcaaaaac
    90121 gattcttgaa tgaggtattc aactccaggg atgaatcgaa aaagaaatct ttattggttc
    90181 tacctcctat tttttatgaa gagaatgaat ctttttatcg aaggatcaga aaaaaatggg
    90241 tccggatctc ctgcgggaat gatttggaag atccaaaacc aaaaatagtg gtatttgcta
    90301 gcaacaacat aatggaggca gtcaatcaat atagattgat ccgaaatcgg attcaaatcc
    90361 aatatagcac ctatgggtac ataagaaatg tattgaatcg attcttttta atgaatagat
    90421 ccgatcgcaa cttcgaatat ggaattcaaa gggatcaaat aggaaatgat actctgaatc
    90481 atagaactat aatgaaatat acgatcaacc aacatttatc gaatttgaaa aagagtcaga
    90541 agaaatggtt cgatcctctt attttgattt ctcgaaccga gagattcatg aatcgggatc
    90601 ctaatgcata tagatacaaa tggtccaatg ggagcaagaa tttccaggag catttggaac
    90661 attccgtttc tgagcagaag agccattttc aagtagtgtt cgatcgatta cgtattaatc
    90721 aatattcgat tgattggtct gaggttatcg acaaaaaaga tttgtctaag tcacttcgtt
    90781 tctttttgtc caagttcctt ctctttttgt ccaagttgct tttctttttg tctaactcac
    90841 ttcctttttt ctttgtgagt ttcgggaata tccccattca taggtctgag atccacatct
    90901 atgaattgaa aggtccgaat gatcaactct gcaatcagtt gttagaatca ataggtcttc
    90961 aaatcgttca tttgaaaaaa ttgaaaccct tcttattgga tgatcataat acttcccaaa
    91021 aatcgaaatt cttgatcaat ggagggataa tatcaccatt tttgttcaat aagataccaa
    91081 agtggatgat tgactcattc catactagaa ataatcgcag gaaatctttt gataacacgg
    91141 atttctattt ctcaatgata tccgacgatc aagacaattg gctgaatcct gtgaaaccat
    91201 ttcatagaag ttcattgata tcttcttttt ataaagcaaa tcgacttcga ttcttgaata
    91261 atccacaacg cttccgcttc tattgtaaca aaagattccc cttttatgtg gaaaaggccc
    91321 gtatcaaaaa ttatgatttt acgtatggac aattcctcca tatcttgttc attcgcaaca
    91381 aaatattttc tttgtgcggc ggtaaaaaaa aacatgcttt tttggagaga gatactattt
    91441 caccaatcga gtcacaggta tctaacatat tcatacctaa cgattttcca caaagtggtg
    91501 acgaaaggta taacttgtac aaatctttcc attttccaat tcgatccgat ctattagttc
    91561 gtagagctat ttactcgatc gcagccattt ctggaacacc tctaacagag ggacaaatag
    91621 tcaattttga aagaacttat tgtcaacctc tttcagatat gaatctatct gattcagaag
    91681 agaagaactt gcctcagtat ctcaatttca attcaaacat gggtttgatt cacactccat
    91741 gttctgagaa atatttacca tccgaaaaga ggaaaaaacg gagtctttgt ctaaagaaat
    91801 gcgttgagaa agggcagatg tatagaacct ttcaacgaga cagtgctttt tcaactctct
    91861 caaaatggaa tcgattccaa acatatatgc catggttcct tacttcgaca gggtacaaat
    91921 atctaaattt gatattttta gatacttttt cagacctatt gccggtacta agtagcagtc
    91981 aaaaatttgt atccattttt catgatatta tgcatggatc agatatatca tggcgaattc
    92041 ttcagaaaaa attgtgtctt ccacaatgga atctgataag tgagatttcg agtaagtgtt
    92101 tacataatct tcttctgtcc gaagaaatga ttcatcgaaa taatgagtca ccattgatat
    92161 cgacacatct gagatcgcca aatgttcggg agttcctcta ttcaatcctt ttccttcttc
    92221 ttgttgctgg atatctcgtt cgtacacatc ttctctttgt ttcccgagcc tatggtgagt
    92281 tacagacaga gttcgaaaag gtcaaatctt tgatgattcc atcatacatg attgagttgc
    92341 gaaaacttct ggataggtat cccacatctg aacggaattc tttctggtta aagaatcttt
    92401 ttctagttgc tctggaacaa ttaggagatt ctctagaaga aatacggggt tctgcttttg
    92461 gcggcaacat gctatggggt ggtggtcccg ctgatggggt taaatcaata cgttctaaga
    92521 cgaaagattt gaatatcaat ctcatcgata tcatcgatct cataagtctc ataccaaatc
    92581 ccatcaatcg aatcactttt tcgagaaata cgagacatct aagtcataca agtaaagaga
    92641 tccattcatt gataagaaaa agaaaaaagg tgaacggtga ttggattgat gataaaatag
    92701 aatcctgggt cgcgaacggt gattcgattg atgataaaga aagagaattc ttggttcagt
    92761 tctccacctt aacgacagaa aaaaggattg atcaaattct attgagtctg actcatagtg
    92821 atcatttatc aaagaatgac tctggttatc aaatgattga acagccggga acaatttact
    92881 tacgatactt agttgacatt cataaaaagc atttaatgaa ttatgagttc aattcaccct
    92941 gtttagcaga aagacggata ttccttgctc attatcagac aatcacttat tcacaaactt
    93001 cgtgtggggc taatagtttt catttcccat ctcatggaaa acccttttcg ctccgcctag
    93061 ccctatcccc ctctaggggt attttagtga taggttctat aggaaccggg cgctcccatt
    93121 tggtcaaata cctagcgaca aactcctatg ttcctttcat tacagtattt ctgaacaagt
    93181 tcctggatac caagcctaaa ggttttctta ttgatgatat cgatattgat gatagtgacg
    93241 atattgatgc tagtgacgat atcgatcgtg accttgatac ggagctggag cttctaacta
    93301 tgatgaatgc gctaactatc gatatgatgt cggaaatagg ccgattttat atcacccttc
    93361 aattcgaatt agcaaaagca atgtctcctt gcataatatg gattccaaac attcatgatc
    93421 tggatgtgaa tgagtcgaat gacttatccc tcggtctatt agtgaactat ctctccaggg
    93481 attgtgaaag atgttccact agaaatattc ttgttattgc ttcgactcat attccccaaa
    93541 aagtggatcc cgctctaata gccccgaata aattaaatac atgcattaag atacgaaggc
    93601 ttcttattcc acaacaacga aagcactttt gcactctttc atatactagg ggatttcact
    93661 tggaaaagaa aatgttccat actaatggat tcgggtccat aaccatgggt tccaatgcac
    93721 gagatcttgt agcacttacc aatgaggccc tatcgattag tattacacag aagaaatcaa
    93781 ttatagacac taatacaatt cgatccgctc ttcatagaca aacttgggat ttgcgatccc
    93841 aggtaagatc ggttcaggat catgggatcc ttttctatca gataggaagg gctgttgcac
    93901 aaaatgtact tctaagtaat tgccccatag atcctctatc tatctatatg aagaagaaat
    93961 catgtaacga aggggattct tatttgtaca aatggtactt cgaacttgga acgagcatga
    94021 agaaattaac gatacttctt tatcttttga gttgttctgc cggatcggtc gctcaagacc
    94081 tttggtctat acccggaccc gatgaaaaaa acgggatcac ttcttctgga ctcgttgaga
    94141 atgattctga tctagttcat ggcctattag aagtagaagg cgctctggtg ggatcctcac
    94201 ggacagaaaa agattgcagt cggtttgata atgatcgagt gacattgctt cttcggcccg
    94261 aaccaaggaa tcccttagat atgatgcaaa atggatcttg ttctatcgtt gatcagagat
    94321 ttctctatga aaaatacgaa tcggagtttg aagaagggga aggagaagga gtcctcgacc
    94381 cgcaacagat agaggaggat ttattcaatc acatagtctg ggctcctaga atatggcgcc
    94441 cctggggctt tctatttgat tgtatcgaaa ggcccaattc attgggattt ccctatcggg
    94501 cggggtcatt tcggggcaag cggatcattt atgatgaaaa ggatgagctt caagagaatg
    94561 attcggagtt cttgcagagt agaaccatgc agtaccagac acgagataga tcttccaaag
    94621 aacaaggctt ttttcgaata agccaattca tttgggaccc tgcggatcca ctctttttcc
    94681 tattcaaaga tcagcccctt gtctctgtgt tttcacatcg agaattcttt gcagatgaag
    94741 agatgtcaaa ggggcttctt acttccgaaa cagatcctcc tacatctata tctaaacgct
    94801 ggtttatcaa gaatacgcaa gaaaagcact tcgaattgtt gattcatcgc cagagatggc
    94861 ttagaaccaa tagttcatta tctaatggat ttttccgttc taatactcca tccgagagtt
    94921 atcagtattt atcaaatctg ttcctatcta acggaacgct attggatcaa atgacaaaga
    94981 cattgttgag aaaaagatgg cttttcccgg atgaaatgaa aattggattc atgtaacagg
    95041 agaaaggttt cccattactt agccggaaag atatgcggcc atgaaatagg gattaagtgg
    95101 aacataattg actgggtggt agagtcgtgg aaacaccagt ttcttccata ttttggacct
    95161 tagctccatg gaacaatatg ctactgctga aacatagaag aattgaaatc ttagatcaaa
    95221 acactatgta tggatggtat gaactgctta aacaagaatt cttgaacagc gaaccaccag
    95281 agctattact aaaaacggac tatgtaatgt actttatctg ctgggttaca ggcgggcatt
    95341 ttaccagagg tttatattgt atcaatctac ccttgtgtga ttcctgttga agcatatact
    95401 cggggggtgg gtgcagggcg gacgatttca aagcggactc cccattcatt agatagagaa
    95461 gatccccaag atttcgcgat ccgctgccga acttattcca attccaagat ctcggatcga
    95521 atcggtatat caataccgat tcgatccgag atctcttatt gaattgctca ttcaatgagc
    95581 attctcaata ttatgccttg aagaggactc gaacctccac gctctttagc acgagatttt
    95641 gagtctcgcg tgtctaccat ttcaccacca aggcatcttg aaagtgaatc gtattccatg
    95701 aagatgatat ctatctagtg tgatgtatgg aatatatgac aaaggtggag tgttggagta
    95761 tttctattga tcggtcatgt catataggcc ccaatcggac atccaattgc ttcgatttga
    95821 attatccgga ggatgcctta tatattatct atattaatat tatatcaaaa agatggacaa
    95881 tcaaaccgat ttctcgattc aatagaagcc caaagaggtg aataaggtcc caaataacga
    95941 gagatatgga aaaagcaggt ccgattacgc ctattcctaa tcctaaatgg aatgtaacga
    96001 cgtagggatc catatggaaa catagtatct atttagatac gctcgaatga ccccttctca
    96061 taatgagaat cctattccgg tctggtccgg tatggaatga acttataatc atggaatcga
    96121 ctcgatcatc agattataga ttataagttc ataaccctag cccattccca ttttgggcgg
    96181 aacagatcta ctaattcttt gattccagtt agtaagaggg atcttgaact aagaaatcga
    96241 ttctagaagc taactagaag ctaaaaaagg gtatcctgag caattgcaat aatcgggttc
    96301 attgatattc ctggtatagt agatgctatc acacatacaa tcatactcaa ttcgatggaa
    96361 ttgtttgatc ttaaagggga tcttctataa tttcgcacgt gaggggttat ttcttggttt
    96421 cgtccagtca ttaataactt gattattttt agataatagt agatagaaac aacgctcgta
    96481 aggagtccta ttgaaaccaa gaaatatagg cctgcctgcc atccacacca gaataaatag
    96541 agttttccga aaaaacctgc tagtggagga agacctccta gggataagag acatagagct
    96601 aaagagagag ccaaaaaagg atcttttgtg tataatcccg cataatctcg aatgttatca
    96661 gttccggtac gtagaccaaa tgatacaatg caagcaaaag ttcctagatt catggagata
    96721 tagaacagca tataagttat catgctcgca tatccaccat ttgagtctcc aacaattatt
    96781 ccaataatta catatccgat ttgacctatg gacgaatatg caagcatacg tttcatactt
    96841 gtttgagtaa tagcaatgag attcccaaat atcatgctaa gaatagctag gatttccaga
    96901 agaagatgcc actcgtttga tgagaaataa aaaggaatat cgaaaattcg agtggctgaa
    96961 gctgaagcag ctactttcga agtaacagaa agaaaagcaa cgactggagt gggagagtca
    97021 gagtcgaaaa gaggattcct cacttctttc tctcattcaa aaccgtgcat gagactttca
    97081 tctcgcacgg ctcctaagtg ataaaagtaa agaagaactc atcttctttc ttttttgatt
    97141 accttcctcg cgtatgtata agatcgaatc cattcgattt cgaaaaagga ttactaatcc
    97201 ttaacttttc gaggaatcct tcatcagtgg ttgtgaatga ctgatttttc tcaatctttt
    97261 cgaccttggt tccgtaggag caagtcagaa agattgagaa atagaaccat ctgatttgat
    97321 tcgttctcaa tagccatgag atgatcatct tagggtgatc cttttgtcga cggatgctcc
    97381 tattacactc gtagtctctg aaggatgaga accaactctg tagcatctac atcgagaatt
    97441 caagtattgt atacgtcatt agtccgatcc tttgtaggaa ctacccgtaa taacgaactt
    97501 gcaaaatgga tctgtttatc ataaagagat ttgttgttcc tgaccctgct tcaccttaat
    97561 tgttatttga acaagtataa agttatgtct tggtccgagt ggggatagca tttctcttct
    97621 gcatgtccat gaagttttga aaaatccaaa catctcagag atatatagag aggtaggaat
    97681 ttttcgaacg aaccgcactc cttcgtatac gtcaggagtc cattgatgag aaggggctgg
    97741 ggaaagcttg aacccaattc ctacagtgat gaatataagc gcaattgaaa ttcctgggga
    97801 gttatacatt tgtgtattga taagaccatt cactatttct tgaagctcga tctctccccc
    97861 ggatgaacca tatagccaag agaaaccatg aaccagaata gaagagcttg ccccacccat
    97921 gagtaaatat ttcatagtag cctcattaga ccgtacgtct ttcttggtat atccagataa
    97981 taggtaggag cataaactga aacattctgg agctacaaag atagttatta aatcgttagc
    98041 accgcataaa aacattcctc ctagagtagc tgttaatatg aataacagaa actccgttat
    98101 agccatttct gtacattcaa tgtactccac ggatagagga atacatagag ttgaacatag
    98161 taaaataaga aattgaaaga tttcgttgaa attgttcgtt tggaaatttc ccgaaaagct
    98221 aatcataggt tcttctctcc atcggaacaa tagggccgtt atgctcatta ctaaacttgt
    98281 tgaagagatg aaatagaacc aaggtatatc tttttgatca gaggttgaat cgatcatcag
    98341 aagaataatt aggccaaaaa ttaggataca ttctgggaaa ataaaacttc catcgaagag
    98401 aagaaaatga aaggctttca taaaaattct cgtagaatcg agaatgaagt tttcattctg
    98461 tacatgccag atcatgaatt agtaactgca tccaatctcc aaaaaaatcc caattgtttc
    98521 gaactttcta tttttggaat ggaatattta cggaatctcc atgaatagga tcaaacctta
    98581 ttccatggta tttacatgag attcctcttt cttattctta agcaagtccc cgagagggct
    98641 tagttgatcc atgatttctg tttcatcttt cgtttccttt tcgtttgttt cgagaaatat
    98701 atcgatcaat tccgattctt tctttttctt ttttctattg attcttttcc gatcgagatg
    98761 tatggatcca tggatctatg tgtctatata gaccctgttc atggattaac gaaaatgtgc
    98821 aaaagctcta tttgcctctg ccattctatg agtctcttcc tttttgcgta tggcatcgcc
    98881 actccctttg gcagcatcca ctaattcgga acttaatttg aaagtcatat ttcgacccgg
    98941 acgttttcgg gatgccccta ataaccaacg aacggcaagt gcttttcctt gtgcggatcc
    99001 tatttcaatg ggaacttgat gagtcgatcc gcctacacgt cttgctttta ctgctatatc
    99061 gggagttact ccacgtattg cttgacgtaa aacggatagt ggattttttt ctgtcttttg
    99121 ttgaatcttt ttcaaggctc gatagataat ttgataagcc aatgattttt ttccgtgttt
    99181 cagaatacgg ttaaccaaca tgttaactaa tcgattacga taaattggat cggattttgc
    99241 agttttttct tctgtagtac ctcgacgtga catgagcgcg aaaggggttc aagaatcagt
    99301 tttcttttta taagggctaa aatcatttat tttggctttt tgaccccata ttgtagggtg
    99361 gatctcgaaa gatatgaaag atctccctcc aagccgtaca tacgactttc atcgaatacg
    99421 gctttccaca gaattccata ctcgatctca tagatacata tggaattctg tttactcact
    99481 ttaaattgag tatccgtttc cccccctttc ctgctaggat tggaaatcct gtattttaca
    99541 tatccatacg attgagtcct tgggtttccg aaatagtgta aatagtgtaa aaagaagtgc
    99601 ttcgaatcat tgctatttga cccggacctg ttctaaaaaa gtcgagacat ttcgaattgt
    99661 ttgttgacac ggacaaagtc agggaaaact tctgaaatta tttcaatatt ggaccttgga
    99721 catataatag ttccgaatca aatctcttta gaaagaagat cttttgtctc acggtagcct
    99781 gctccagtcc ccttacgaaa ctttcgttat tgggttagcc atacacttca catgtttcta
    99841 gcgattcaca tggcatcatc aaatgataca agtcttggat aagaatctac aacgcactag
    99901 aacgcccttg ttgacgatcc tttactccga cagcatctag ggttcctcga acaatgtgat
    99961 atctcacacc gggtaaatct ttaaccctcc cccctcttac taagactaca gaatgttctt
   100021 gtgaattatg gccaatacca ggtatataag cagtgatttc aaacccagag gttaatcgta
   100081 ctctggcaac tttacgtaag gcagagtttg gttttttggg ggtgatagtg gaaaagttga
   100141 cagataagtc acccttactg ccactctaca gaaccgtaca tgagattttc gcctcatacg
   100201 gctcctcgtt caattctttc gaagtcatcg ggtccttttc ctcgttcgat aatctcctcc
   100261 cttcttccac tccgtcccga agagtaacta ggaccaattc agtcacgttt tcatgttcca
   100321 attgaacact ttcctttttt gattattctc aaaggagaag attattctct ttttaacaaa
   100381 catctgcgga tccaatcaca cgatcttata ataagaacaa gagatctttc tcgatcaatc
   100441 cctttgcccc tcattcttcg agaatcagaa agatcctttt caagtttgaa tttgttcatt
   100501 ttgaatctgg gttcttctac tttattttta tttacttatt tctttattat tttttttccc
   100561 tctcttttct ttttttattt ctttttttta ttttattccc ttccatcatt ccttaagtcc
   100621 cataggtttg atcctatcga atctgatcca ttttctcatt gagcgaaggg tacgaaataa
   100681 atcggatttc tttttcgatc aaaagtacta tgtgaaatct tcggtttttt cctctttctc
   100741 tatccctatc ccataggtac agcatttgaa tccatagaga accgtttctt ctgtatctat
   100801 atgaatcgat attattccat tccaattcct tcccgatacc tcccaaggaa aatcccgaat
   100861 tggatcccaa attgacgggt tagtgtgagc ttatccatgc ggttatgcac tcttcgaatg
   100921 ggaatccatt ttctgaaaga tcctggcttt cgtgctttgg tgggtctccg agatcctttc
   100981 gacgacctat gttgtgttga agggatatct atatgatccg atcgattgcg taaagcccgc
   101041 ggtagcaacg gaaccgggga aagtatacat aagtatacag aaaagacagt tcttttctat
   101101 tctattagta ttttgattct attagtattc gattagtatt agttagttat cccggctcag
   101161 tgagtccttt cttccgtgat taactgttgg caccagtcct acattttgtc tccgtggacc
   101221 gaggagaaag ggggctcggc gggaagagga ttgtaccatg agagaagcaa ggaggtcaac
   101281 ctctttcaaa tatacaacat gcattctggc aatgcaatgt agttggactt tcatcttcat
   101341 gcgaatgaat catcttttcc acggaggcaa atctttgcct gctaggcaag aggatagcaa
   101401 gttcaaaatt ctgtttcggt agacatgtat ttctattact atgaaattca taaatgaagt
   101461 agttaatcgt tttgtcaatt tttcggggtc ttaaaggggc gtggaaagac ataagaactc
   101521 ttgaatggaa atcgaaaagg gatggaactc cggttccttc ggaaatggta agatctttgg
   101581 cgcaagaaga aggggttgat ccgtatcatc ttgacttggt tctgatttcg ctattttttt
   101641 aagaataccg cttctcctac ccgtatcgaa tagaacttct tcatgtaaaa cctgcttgat
   101701 ttagatcggg agaatcgtac ggttttatga aagcatgtgc tatggttcga atccgtagtc
   101761 aatcctattt ctaggagcag ttgacaattg aatccaattt ttcccattcc attcatttcg
   101821 tatccgtaat agtgcgaaag gaaggcccgg ttccaagttg ttcaagaata gtggcgttga
   101881 gtttctcgac cctttgcctt aggattagtc agttctattt cttggtgggg gcagggaagg
   101941 gatataactc agcggtagag tgtcaccttg acgtggtgga agtcatcagt tcgagcctga
   102001 ttatccctaa acccaatatg agttgtgggt ttttctattt tgacttgccc ccccgccgtg
   102061 atcgaataag aatggataag aggctcgtgg gattgacgtg agggggtagg gatggctata
   102121 tttctgggag cgaactccag gcgaatatga agcgcatgga tacaagttat gccttggaat
   102181 gaaagacaat tccgaatcag ctttgtctac gaacaaggaa gctataagta atgcaactat
   102241 gaatctcatg gagagttcga tcctggctca ggatgaacgc tggcggcatg cttaacacat
   102301 gcaagtcgga cgggaagtgg tgtttccagt ggcggacggg tgagtaacgc gtaagaacct
   102361 gcccttggga ggggaacaac agctggaaac ggctgctaat accccgtagg ctgaggagca
   102421 aaaggaggaa tccgcccgag gaggggctcg cgtctgatta gctagttggt gaggcaatag
   102481 cttaccaagg cgatgatcag tagctggtcc gagaggatga tcagccacac tgggactgag
   102541 acacggccca gactcctacg ggaggcagca gtggggaatt ttccgcaatg ggcgaaagcc
   102601 tgacggagca atgccgcgtg gaggtagaag gcccacgggt cgtgaacttc ttttcccgga
   102661 gaagaagcaa tgacggtatc tggggaataa gcatcggcta actctgtgcc agcagccgcg
   102721 gtaatacaga ggatgcaagc gttatccgga atgattgggc gtaaagcgtc tgtaggtggc
   102781 tttttaagtc cgccgtcaaa tcccagggct caaccctgga caggcggtgg aaactaccaa
   102841 gctggagtac ggtaggggca gagggaattt ccggtggagc ggtgaaatgc gtagagatcg
   102901 gaaagaacac caacggcgaa agcactctgc tgggccgaca ctgacactga gagacgaaag
   102961 ctaggggagc gaatgggatt agatacccca gtagtcctag ccgtaaacga tggatactag
   103021 gcgctgcgcg tatcgacccg tgcagtgctg tagctaacgc gttaagtatc ccgcctgggg
   103081 agtacgttcg caagaatgaa actcaaagga attgacgggg gcccgcacaa gcggtggagc
   103141 atgtggttta attcgatgca aagcgaagaa ccttaccagg gcttgacatg ccgcgaatcc
   103201 tcttgaaaga gaggggtgcc ttcgggaacg cggacacagg tggtgcatgg ctgtcgtcag
   103261 ctcgtgccgt aaggtgttgg gttaagtccc gcaacgagcg caaccctcgt gcttagttgc
   103321 caccgttgag tttggaaccc tgagcagact gccggtgata agccggagga aggtgaggat
   103381 gacgtcaagt catcatgccc cttatgccct gggcgacaca cgtgctacaa tggccgggac
   103441 aaagggtcgc gatcccgcga gggtgagcta actccaaaaa cccgtcctca gttcggattg
   103501 caggctgcaa ctcgcctgca tgaagccgga atcgctagta atcgccggtc agccatacgg
   103561 cggtgaattc gttcccgggc cttgtacaca ccgcccgtca cactatggga gctggccatg
   103621 cccgaagtcg ttaccttaac cgcaaggagg ggggtgccga aggcagggct agtgactgga
   103681 gtgaagtcgt aacaaggtag ccgtactgga aggtgcggct ggatcacctc cttttcaggg
   103741 agagctaatg cttgttgggt attttggttt gacaccgctt cacacccaaa aagaagcgag
   103801 ctacgcctga gttaaacttg gagatggaag tcttctttcg tttctcgacg gtgaagtaag
   103861 accaagccca tgagcttatt atcctaggtc ggaacaagtt gataggatcc cccttttacg
   103921 cccccatgtc cctcccgtgt ggcgacatgg gggcgtaaaa aggaaagaga gggatggggt
   103981 ttctctcgct tttggcatag tgggccccca gcgggaggcc cacacgccgg gctattagct
   104041 cagtggtaga gcgcgcccct gataattgcg tcgttgtgcc tgggctgtga gggctctcag
   104101 ccacatggat agttcaatgt gctcatcagc gcctgaccct gagatgtgga tcatccaagg
   104161 cacattagca tggcgtactt ctcctgttcg aaccgggggt ttgaaaccaa actcctcctc
   104221 aggaggatag atggggcgat tcaggtgaga tccaatgtag atccaacttt ctattcactc
   104281 gtgggatccg ggcggtccgg gggggactac cacggctcct ctcttctcga taatccatac
   104341 atcccttatc agtgtatgga cagctatctc tcgagcacag gtttaggttc ggcctcaatg
   104401 ggaaaaaaaa tggagcacct aacaacgtat cttcacagac caagaactac gagatcgccc
   104461 ctttcatttc attctggggt gacggaggga tcgtaccatt cgagcctttt tttcatgctt
   104521 ttcccggagg tctggagaaa gctgcaatca ataggatttt cctaatcctc ccttcccgaa
   104581 aggaagaacg tcaaattctt tttccttttc ctttccgcag ggaccagggg attggatcta
   104641 gccgtaagaa gaatgcttgg ctgataaata actcacttct tggtcttcga ccccctcagt
   104701 cactacgaat gcccccgatc ggtgcaatgg gatgtgtcta tttatctatc tcttgactcg
   104761 aaatgggagc aggtttgaaa aaggatctta gagtgtctag ggttggccgg gagggtctct
   104821 taacgccttc ttttttcttc tcatcggagt tatttcacaa atacttgcca tggtaaggaa
   104881 gaagggggga acaagcacac ttggagagcg cagtacaacg gagagttgta tgctgcgttc
   104941 gggaaggatg aatcgctccc gaaacggaat ctattgattc tctcccaatt ggttggaccg
   105001 taggtgcgat gatttacttc acgggcgagg tctctggttc aaatccagga tggcccagct
   105061 gcgccaagga aaagaataga agaagcatct gactccttca tgcatgctcc acttggctcg
   105121 gggggatata gctcagttgg tagagctccg ctcttgcaat tgggtcgttg cgattacggg
   105181 ttggatgtct aattgtccag gcggtaatga tagtatcttg tacctgaacc ggtggctcac
   105241 tttttctaag taatggggaa gaggaccgaa acatgccact gaaagactct actgagacaa
   105301 agatgggctg tcaagaatgt agaagaggta ggatgggcgg ttggtcagat ctagtatgga
   105361 ttgtacatgg acggtagttg gagtcggcgg ctctcttagg gttccctcat ctgggatccc
   105421 tggggaaggg gatcaagttg gcccttgcga acagcttgat gcactatctc ccttcaaccc
   105481 tttgagcgaa atgcgacaaa aggaaggaaa atccatggac cgaccccatc gtctccaccc
   105541 cgtaggaact acgagatcac cccaaggatg ccttcggtat ccaggggtcg cggaccgacc
   105601 atagaaccct gctcaataag tggaatgcat tagctgtcca ctctcaggtt gggcagtaag
   105661 ggccggagaa gggcaattac tcattcttaa aaccagcatt cttaagacca aagagtcggg
   105721 gcggaaaagg ggggaaagcc ctctgttcct ggttctcctg tagctggatc ctccggaacc
   105781 acaagaatct tgagttagaa tgggattcca actcagcacc ttttcttttg agattttgag
   105841 aagagttgct ctttggagag cacagtacga tgaaagttgt aagctgtgtt cgggggggag
   105901 ttattgtcta tcgttggcct ctatggtaga atcagtgggg gcctgagagg cggtggttta
   105961 ccctgtggcg gatgtcagcg gttcgagtcc gcttatctcc aactcgtgaa cttagccgat
   106021 acaaagaata tgatagcacc caatttttcc gattcggcag ttcgatctat ggtttatcat
   106081 tcatggacgt tgataagatc cttccattta gcagcacctt aggatggcat agccttaaag
   106141 taaagttaag ggcgaggttc aaacaaggaa aggcttacgg tggataccta ggcacccaga
   106201 gacgaggaag ggcgtagtaa gcgacgaaat gcttcgggga gttgaaaata agcgtagatc
   106261 cggagattcc cgaataggtc aacctttcga actgctgctg aatccatggg caggcaagag
   106321 acaacctggc gaactgaaac atcttagtag ccagaggaaa agaaagcaaa agcgattccc
   106381 gtagtagcgg cgagcgaaat gggagcagcc taaaccgtga aaacggggtt gtgggagagc
   106441 aatacaagcg tcgtgctgct aggcgaagcg gtggagtgct gcaccctaga tggcgagagt
   106501 ccagtagccg aaagcatcac tagcttacgc tctgacccga gtagcatggg gcacgtggaa
   106561 tcccgtgtga atcagcaagg accaccttgc aaggctaaat actcctgggt gaccgatagc
   106621 gaagtagtac cgtgagggaa gggtgaaaag aacccccatc ggggagtgaa atagaacatg
   106681 aaaccgtaag ctcccaagca gtgggaggag accagggctc tgaccgcgtg cctgttgaag
   106741 aatgagccgg cgactcatag gcagtggctt ggttaaggga acccaccgga gccgtagcga
   106801 aagcgagtct tcatagggca cttgtcactg cttatggacc cgaacctggg tgatctatcc
   106861 atgaccagga tgaagcttgg gtgaaactaa gtggaggtcc gaaccgactg atgttgaaga
   106921 atcagcggat gagttgtggt taggggtgaa atgccactcg aacccagagc tagctggttc
   106981 tccccgaaat gcgttgaggc gcagcagttg actggacatc taggggtaaa gcactgtttc
   107041 ggtgcgggcc gcgagagcgg taccaaatcg aggcaaactc tgaatactag atatgacctc
   107101 aaaataacag gggtcaaggt cggccagtga gacgatgggg gataagcttc atcgtcgaga
   107161 gggaaacagc ccggatcacc agctaaggcc cctaaatgac cgctcagtga taaaggaggt
   107221 aggggtgcag agacagccag gaggtttgcc tagaagcagc cacccttgaa agagtgcgta
   107281 atagctcact gatcgagcgc tcttgcgccg aagatgaacg gggctaagcg atctgccgaa
   107341 gctgtgggat gtaaaaatgc atcggtaggg gagcgttccg ccttagaggg aagcacccgc
   107401 gcgagcggcg gtggacgaag cggaagcgag aatgtcggct tgagtaacgc aaacattggt
   107461 gagaatccaa tgccccgaaa acccaagggt tcctccgcaa ggttcgtcca cggagggtga
   107521 gtcagggcct aagatcaggc cgaaaggcgt agtcgatgga caacaggtga atattcctgt
   107581 actacccctt gttggtcccg agggacggag gaggctaggt tagccgaaag atggttatcg
   107641 gttcaaggac gcaaggtgcc cctgcttttt cagggtaaga aggggtagag aaaatgcccc
   107701 gagccaatgt tcgagtacca ggcgctacgg cgctgaagta acccatgcta tactcccagg
   107761 aaaagctcga acgaccttca acaaaagggt acctgtaccc gaaaccgaca caggtgggta
   107821 ggtagagaat acctaggggc gcgagacaac tctctctaag gaactcggca aaatagcccc
   107881 gtaacttcgg gagaaggggt gcctcctcac aaagggggtc gcagtgacca ggcccgggcg
   107941 actgtttacc aaaaacacag gtctccgcaa agtcgtaaga ccatgtatgg gggctgacgc
   108001 ctgcccagtg ccggaaggtc aaggaagttg gtgacctgat gacaggggag ccggcgaccg
   108061 aagccccggt gaacggcggc cgtaactata acggtcctaa ggtagcgaaa ttccttgtcg
   108121 ggtaagttcc gacccgcacg aaaggcgtaa cgatctgggc actgtctcgg agagaggctc
   108181 ggtgaaatag acatgtctgt gaagatgcgg actacctgca cctggacaga aagaccctat
   108241 gaagcttcac tgttccctgg gattggcttt gggcttttcc tgcgcagctt aggtggaagg
   108301 cgaagaaggc ctccttccgg gggggcccga gccatcagtg agataccact ctggaagagc
   108361 tagaattcta accttgtgtc aggacctacg ggccaaggga cagtctcagg tagacagttt
   108421 ctatggggcg taggcctccc aaaaggtaac ggaggcgtgc aaaggtttcc tcgggccgga
   108481 cggagattgg ccctcgagtg caaaggcaga agggagcttg actgcaagac ccacccgtcg
   108541 agcagggacg aaagtcggcc ttagtgatcc gacggtgccg agtggaaggg ccgtcgctca
   108601 acggataaaa gttactctag ggataacagg ctgatcttcc ccaagagctc acatcgacgg
   108661 gaaggtttgg cacctcgatg tcggctcttc gccacctggg gctgtagtat gttccaaggg
   108721 ttgggctgtt cgcccattaa agcggtacgt gagctgggtt cagaacgtcg tgagacagtt
   108781 cggtccatat ccggtgtggg cgttagagca ttgagaggac ctttccctag tacgagagga
   108841 ccgggaagga cgcacctctg gtgtaccagt tatcgtgccc acggtaaacg ctgggtagcc
   108901 aagtgcggag cggataactg ctgaaagcat ctaagtagta agcccacccc aagatgagtg
   108961 ctctcctatt ccgacttccc cagagcctct ggtagcacag ccgagacagc gacgggttct
   109021 ctgcccctgc ggggatggag cgacagaagt tttgagaatt caagagaagg tcacggcgag
   109081 acgagccgtt tatcattacg ataggtgtca agtggaagtg cagtgatgta tgcagctgag
   109141 gcatcctaac agaccggtag acttgaacct tgttcctaca tgacccgatc aattcgatca
   109201 ggcactcgcc atctattttc attgttcaac tctttgacaa catgaaaaaa ccaaaagctc
   109261 tgccctccct ctctatcgga tggaagggca gaggcctttg gcgtcccctc cagtcaagaa
   109321 ttggggcctc acaatcacta gccaatatgc ttttctcgca tgcctttctt cgttcatggt
   109381 tcgatattct ggtgtcctag gcgtagagga accacaccaa tccatcccga acttggtggt
   109441 taaactctac tgcggtgacg atactgtagg ggaggtcctg cggaaaaata gctcgacgcc
   109501 aggatgataa aaagcttaac acctctcgtt cttattccct ttgcaatatg aaaaaaaaaa
   109561 aatgaaaaat gaaaaagtcg tcttattcaa aaccccaatt atgaaatccc ttctccccca
   109621 cttcacacct agtaacgcac cgtgttctta tagagagaaa ggtgctttca catcttctta
   109681 acccgaaatg gctgaggaga ggaaaggttc ctttttttta gggtacttcc gggaacagat
   109741 ccagtggaga cggggcgggg cctgtagctc agaggattag agcacgtggc tacgaaccac
   109801 ggtgtcgggg gttcgaatcc ctcctcgccc acaaccggcc caaaagggaa ggacccttcc
   109861 ctctgggggt aggaaaatca tgatcgggat agcggaccca aagctatgga acttgggtgt
   109921 gggtcttttg tcgaaatgga gtagccttac tttttctttt tttttattta ccattcatgg
   109981 ttttttaaat aaagtatgcc cggcccgaag cagaatagca gagcaagtat tagtagcata
   110041 gcaaaaatgt gttcctcgtc attaatatgt ttgctcgcgg taattgtggc ctctcgggag
   110101 aatcgattac tgcatctttg atgcacttgc tagtactagt acatctgaga attcttaatt
   110161 ggctaattgg aaatagcccc cggactatgg aacaaaggat tatcccggac ctacaccgag
   110221 gtattgacgg ttattctcaa atatcgcaga acagaatgtg atacgatgag atagaatgca
   110281 atagaaacaa agacacaggg aacgggttac ctacttttaa cggtcaaagc gaaccctttc
   110341 attctgacat tctgaattct ttaattcgga atgaatcaaa tctccccaag taggattcga
   110401 acctacgacc agtcagttaa cagccgaccg ctctaccact gagctactga ggaacagcgg
   110461 gagattctat ctcatagagt tcaattcccg ttctcaaccc atgaccaata tgaactcgaa
   110521 gtttccttcg taactccccg aacttcttcg tagtggctcc gtcccatgcc ccgtttcata
   110581 gggaaccaca aagtggctct atttcattat attccatcca tatcccaatt ccattcattt
   110641 aatatccctt tggtgtcatt gacataagaa ttgatataag agatgtcgtt tctagtctat
   110701 ctgtttctat ttctatatat ggaaagttca aaaatcatca tataataatc cagaaattga
   110761 aatagaaaag aaaaaaggga ggtttgtgat gatttttcaa tcttttatac taggtaatct
   110821 agtatcctta tgcatgaaga taatcaattc ggtcgttgtg gtcggactct attatggatt
   110881 tctgaccaca ttctccatag ggccctctta tctcttactt ctccgagctc gggttatgga
   110941 agaaggaacc gagaagaagg tatcggcaac aacaggtttt attgcgggac agctcatgat
   111001 gttcatatcg atctattatg cgcctctgca tctagcattg ggtagacctc atacaataac
   111061 tgtcctagct ctaccgtatc ttttgtttca tttcttctgg aacaatcaca aacactcttt
   111121 tgattatgga tctactacca gaaattcaat gcgtaatctt agcattcaat gtgtattcct
   111181 gaataatctc atttttcaat tattcaacca tttcatttta ccaagttcaa tgttagccag
   111241 attagtcaac atttatatgt ttcgatgcaa caacaagatg ttatttgtaa caagtagttt
   111301 tgttggttgg ttaattggtc acattttatt catgaaatgg gttggattgg tattagtttg
   111361 gatacagcaa aagaattcta ttaggtctaa tgtacttatt cgatctaata agtaccttgt
   111421 gtcagaattg agaaattcta tggctcgaat ctatagtatt ctcttattta ttacctgtat
   111481 ctactattta ggcagaatac cgtcacccat ttttactaag aaactgaaag tgaaagaaac
   111541 ctcagaaacc tcagaaacgg aagaaaggga ggaagaaaca gatgtagaaa tagaaacaac
   111601 tttcgaaagg agggggacta aacaggaaca agaggtatcc accgaagaag atccttctcc
   111661 ttcccttttt ttggaagaaa aggaggatcc ggatgggaat caagaaaatt cgaagttaga
   111721 aatatttaaa gaaaaagaag agaaatattt attatggttt gagaaacctc tcgcgactct
   111781 tcttttcgac tataaacaat ggaatcgccc atttcgatat aaaaaaaaga aaagaaataa
   111841 tcgatttatt aatgttgtaa gaaatgaaat gtcacacttt tttttttata catgtcaaag
   111901 tgatggaaaa gaaaggatct cttttacgta tccagcaagt ttgtcaactt tttttgaaat
   111961 gatacaacaa aagatgtctt ttttaacaaa agaaaaacta tcctctgatg aattgtataa
   112021 taattggagt tacaccaatg aaaaaaaaaa taacttaaac aaggagttta ggattaaaaa
   112081 aaatattaat acataaaata aatatactaa gagataaaaa gagatgcgac tcccccctac
   112141 atattttaaa ccttccccta caaaaaaact ggtaatacca accccattcg taattccatc
   112201 aatcactcgt ctatcgaaca aatgggttag ttcagccaat cctcttatcc attgagttaa
   112261 ggatagtgca taaaaagcat ctatataagc acgattatat gaccaatcgt atagcaaatt
   112321 gataatttta tctcccaaaa ctctttgact cttattgact cttttagtaa ataaattaag
   112381 tccattccag ttttggaaag atgaataaaa gggtttatat aaaaaagccg ctataaatat
   112441 tccaaaaaac gttatactaa ctgaaaaagt tgcatttggc aaaaattcat accaatcaaa
   112501 aaaatgattt gaattttgat gtaaaaggtt tatagacgga gttaacaatt ttgataagat
   112561 atcaaaattg tttccttctt gattaaaggg gattcctatg gctccaacaa acaaaggaaa
   112621 taagactaat ataagcatag agaatagcat agtattgtcc gattcatggg gataaaaaaa
   112681 agtctttgta ggaccaaaag gcaaaatagt aagaaaaggc atttttgtta catgagtatc
   112741 cattcggtat gttttcttcg aaaaaaaaga agtcctttcc ctttcattat tatttatttt
   112801 taataaagca actaaaggaa aacttttttt aatcgatttt tgctcctctt taccccatag
   112861 agatattgaa tagaaggaat ttcctttttt gccactgtaa ttttgaaaac gaacgtttaa
   112921 atgtccttca aaagtaagta aataaatccg aaacatataa aatgcagtta atccggctgt
   112981 gaaagaagca attattgcga aaatcggtga atataaccaa ctatcattaa gaatttcatc
   113041 tttggaccaa aaacaagcaa gaggtggaat accacaaaga gaaagtgtac ctaataaaaa
   113101 agcagttttt gtaattggca cgtgctttct taacccgccc ataagagcca tattctggct
   113161 tttatctgga gcgtatccaa caagagcttc cattgaatga ataattgatc cggatcctaa
   113221 aaacaacaag gctttcgaat aagcatgagt aatcaaatga aataaagcgg ctcgataaga
   113281 ccccatacct agagctaaca tcatataacc caattgagac attgtagaat aggctaaact
   113341 tttcttaata tctttttgag caagagctaa agtggctcct aataatactg ttattatacc
   113401 tataaaagat attagattca ttatgtatgg tatcgctatg aaaagtggaa gaagacgagc
   113461 tacaagaaaa attcctgctg ctaccatagt agcggcgtgg ataagagccg aaataggagt
   113521 aggtccctcc atggcatcag gtaaccatac atgaagggga aattgtgcgg atttagcaac
   113581 tgcgccgcca aataatagaa aggcacacaa agtaacaaat aaaaagtgaa cctccttctt
   113641 ataaatcaag ttattgaata tttcgaacaa atcccgaaat tcaaaactac ccgttgtcca
   113701 ataaagacct aagattccta ataataaacc aaaatcccct acacgattag ttacaaaggc
   113761 tttttgacaa gcacttgccg cactaggtcg tgtgaaccaa aaccctatta atagataaga
   113821 acacatccca accaactccc aaaaaatata aatttgtatc aaattcgaac ttgtaactaa
   113881 tcccaacatg gaagtattga aaaaactcat ataagcaaaa aatctcaaat atccttgatc
   113941 atgagacata taattgtcgc tataaaaaag aaccagaatt ccaactgtgg tgattaatat
   114001 tgacataata gaagtaagcg gatcaataaa gtgtccgaac tcgaaagaaa aatcattatt
   114061 gatggtccaa gaccatatgt attgatagat agaactccta tttatttgct gaatagatag
   114121 atcgaccgaa aaaatcataa ctatacttaa caaaaaaata ctaggaaaag cccaaatacg
   114181 gcgaagattt tttgttgccg ttggaaaaag tagaagtccc actcctatta acataggaac
   114241 tggaagcaga acgaaaggta tgatccaaga atattgatat gtatgttcca taaaaataat
   114301 aattttttta ttcttaatta attgtttctg attcaccggt tcttatctct tttaaaaggg
   114361 attactaaag tattaaaaaa gcaactgaaa ctcaaatgga attttctgtt cgtagttagt
   114421 ttgaaccttt ctcaactact tcaaaaattt tcaaagtgaa aaataacgaa ttattttata
   114481 ctaagtttat actaagttta tactaagtaa gatttttagg aaaacgtagc agcaaattac
   114541 aatttccatt attattccct attacaaaaa tttatggaca tatatcaaga ctaaaaaatt
   114601 ggacaaaaaa aaaagaagta ctttattttg atatcaatca tcggatgtcc cataactttg
   114661 cctaataaaa aaagaactag gtatttttgt ttgtttattc agaataatta acgagtttca
   114721 ttcgggactg attgattatg ttctattcta ataaatggca tttaataacc aattactaga
   114781 aaagaaaaag attcaagttt tttattaggt aggtaagggt tcttaagctt gttcgatatg
   114841 tattttttat gtacaaatgg aacatcccaa aaagagacag agatagaaag gtatcacaaa
   114901 taactccgaa atacaaatta ttttgcctca gatattgtat ggaataggaa ttgaaaaaaa
   114961 aaaaacgatt tgttttaaac aatagatgtc tttcacatcc aatttttgca atgaataact
   115021 ttttattttt tgaatggcag ttccaaaaaa acgtagttct atattaaaaa aacgtattcg
   115081 taaaaatatt tggaaaaaag ggggatattg ggcagcgctg aaagcttttt cgttagcgaa
   115141 atccctttcg accgggaatt caaaaagttt tttgtacgac aaataatgaa taaaacgttg
   115201 gaataattgg aatccgcatc cacctgactc caaaaacgag ccaatttcgt ttcgaattta
   115261 gattccattt tttaatatag aatagaaaaa tagaagtaaa aaaaaaatag aaatagaaaa
   115321 agtaagtaat aaataatgat ttccattccc tactgttttg aaccaatgga tttggctact
   115381 gaattggtat ttttttttat ttgaaaaaaa aaaaaggaat aaaaattgag agttttgcct
   115441 ttatttgtat ttgaatatgc ttttcattcc cgggatgggg attcttaatt tccccatcac
   115501 ccacccactt ataaataaga caataataaa ttataaataa gacaataata aaggttttgt
   115561 tttgtctttt cttttttttt ttttcttttc tatttctcct tttctatttc aatttatgct
   115621 atagaatagc ataaattgaa atctttagac aaaagcaatg agttgttgaa actaattatt
   115681 aattatactg ttttttttta actttctgaa tcatcactcc aagtgagaat gagaaaagcg
   115741 tctttcgcca tttcggcgta tttctaattt ctatacgaat agtatgcaat ttagaagtaa
   115801 taaaaaaatc ctatgtttga aagggagaat caatctaaaa atatctattt ttagaaatcg
   115861 gatttagaaa tcaattttta aagtaggaca atagaaatcc aaattctttt atataatatg
   115921 tatagctcaa tacctaattg gtttgataaa ccctaagaca aattcatact gaaaaaaaac
   115981 ctaacgatta tcacaagaca aaagttatgc aaattaaata aaattttttt gaattattgg
   116041 atattatgct taaattgtga tcgtgatcca taaaaaagaa aaagaatatg ttattgttaa
   116101 attgttaagt taaataaaac tgaaacctta aataactaaa taaaacgata aaaaagggat
   116161 tgtttcaatc tctattgaaa caggttttta ttcatcaatt gaatgcttcc taaaaataaa
   116221 aagtatttca ttgaaacttt ctctttcact ttcaatctcg acgattaaat aaaaataagt
   116281 tattattatt tctagcaagc cgctatggtg aaatcggtag acacgctgct cttaggaagc
   116341 agtgctagag catctcggtt cgaatccgag tggcggcata acatcttcta atcttctaaa
   116401 agatatataa aagccctata atgaattgaa tttccgattt ccattccgta tactcaagag
   116461 actttcactt tttactttta atttcatttt ttatttatga tattttcaac tttagaacat
   116521 atattaactc atatatcatt ttcggtcatt tcaattggaa ttacaattca tttaataacc
   116581 ttattagtcg atgaaatcgt aggactatat cattcatcag aaaaggggat gatagctacc
   116641 cttttctgtc taacaggatt attagtaatt cgttggattt attcggggca tttcccatta
   116701 agtgatttat atgaatcatt aatctttctg tcatggagtt tctccattat tcataggatt
   116761 ttaaaacata aaaatcattt aagcgcaata accgcgccaa gtgctatttt tacccaaggc
   116821 tttgcaactt cgtgtttgtt aaccaaaatg catcaatccg gaatattagt gcccgctcta
   116881 caagttcagt ggttaatgat gcacgtaagt atgatggtat tcggctatgc agctctttta
   116941 tgcggatcat tattatccac agctcttcta gtcattacat ttcgaaaagt gataaggatt
   117001 tttggtaaaa gcaataaatt attaaatgga actgtaactg agtcattttc cttcggtgaa
   117061 atacaataca tgaatgcaaa aaccaatgtt ttactaaata cttatttttt ttctgctaga
   117121 aattattaca ggtatcaatt gattcaacaa ttggatcatt ggagttatca tattattagt
   117181 ctaggattta tctttttaac cataggtatt ctttcaggcg cagtatgggc taatgaggca
   117241 tggggatcat attggaattg ggatccaaag gaaacttggg catttattac ttggactata
   117301 ttcgggattt atttccatac tcgaacaaat aaaaaatcgg aaggttttaa ttccgcaatt
   117361 gtggcttcta tgggctttgt tataatttgg atatgttatt tcggggtcaa tctattagga
   117421 atagggttac atagttatgg ttcatttaat taacaattca catctaattg aattgcaaat
   117481 tgaagaaaag aaagggcctg atgaagacaa acataggaca gcgcatatat ataaacgaaa
   117541 ctgagtggaa accgccgaga accttttgaa tcactccact acttgattca aaaggttctc
   117601 acaaacgcca aaggggtttg gttacaattc aaatttattt tttctttttt tattcatgaa
   117661 aattctctat aaaaaaatta gatagaatag cttcgacctt gtccactgat agtgacagaa
   117721 cgaaatccgg ataaatacca ataccaagta cgggtagaag aatagagatc aaaacaaata
   117781 attcccgtgg tccagaatca aaaaaataag agtttacgcc attaaatagc ttgtacccat
   117841 aaaacatttg ccgtaacata gataatgaat aaataggagt taatatcatt ccaattgcca
   117901 ttacaaaagt aatcagtatt tttgctatta aaaaatattt ttggctagta attattccaa
   117961 aaaagactat caattccgca acaaaaccac tcatgcccgg taatgcaagg gaagccattg
   118021 ataagatact aaatagcgtg aatatctttg gaattggtat agccagtccg cccatttcgt
   118081 caagataacc atgacgtatt ctatcataac tcgttcctgc taagaaaaaa agtgcagcgc
   118141 taataaaccc atgagaaatt atttgtaaaa tggctccgct gagtcctgta tcagttatcg
   118201 agccaattcc tataattatg aaacccatat gagatacaga ggaataggcg attctttttt
   118261 ttaaattgcg ttggccagga gatgttaaag ctgcataaat tatttgcatt gtacctacta
   118321 tgattaacca gggagaaaat agagaatgag cgtgcggtaa tagttccata ttgatccgaa
   118381 ccaagccata tgctcccatt tttaataaga ttccggccag aagcatacaa gtactgtaat
   118441 gggcctcccc atgggtgtct ggtaaccatg tatgtaaggg tataatcggt gatttgacag
   118501 caaaagcaat aagaaatcca atatagaata gtatttccag tgccacggga tacgatcgat
   118561 tagctaatat ttccaaattt aatgttggtt cattggaacc gtataaaccg atacccaaaa
   118621 ctcctattaa tagaaaaacg gaacctcctg cagtgtacaa aataaacttt gtagctgaat
   118681 aaagacgttt ctttccaccc catgctgata gaagtagata aacaggaatt aattctaatt
   118741 cccacatgat gaaaaaaagt aaaaggtcac gagaagcaaa tgatcctatt tgaccgctat
   118801 acattgctaa catcaggaaa tagaataatc gggaattccg agtaactggc caagccgcta
   118861 acgtagctaa agtggtgata aatcccgtca ataaaatggg tcctagggaa agtccatcta
   118921 ttcccaatct ccagtaaaaa ccaaaaaaat tgatccattt ataatcctct gcgagttgta
   118981 ttaatggatc gtccaattca aaatgataac agaaggcata ggtcgttaga aggagttcta
   119041 gcacgcatat atatatagta taccccctag tcaccttatt tcctctatga gggagaaaga
   119101 aaatgaaaaa acccgtggct atcggaaaaa ctacaattat tgttaaccaa ggaaaaaagt
   119161 tcgtggtaaa ggcaagatac actcgaacca gacaaaaccg tgctcgaaaa atagaatata
   119221 tattcttaat tttttttttt tatttttcga gtacgggttt ttgtcggtaa tcagtaagta
   119281 aaaaaaatgt attcaaaata gattcaagtg gggtttttgg gaacgtatca atatcaataa
   119341 gctagaccca tgcttcgagt tgtttcatgc cataaataaa ctcgaacact caagaaatcc
   119401 gttggacagg cggattcaca tctcttacaa ccaacacaat cctccgttct tggagcagaa
   119461 gcaatttgtt tagctttaca tccgtcccaa ggtatcattt ctaatacatc cgtgggacat
   119521 gctcggacac attgagtaca ccctatacat gtatcataaa tctttactga atgtgacatt
   119581 gaatctatca atttctgaat tcataaattt tcgatctagt aattttggaa atgaatcata
   119641 tattgaaaca ccagatcaat caacgattta ccagaatttt ggaatcaatc catttctgga
   119701 tcaactgata agagggaaca aagatacttt gattttttac gtttttgcca atatgatcga
   119761 ggttaggacg tattatagat gctaattcga attgatgaat attcttattt tgaaatacta
   119821 ttttatttat tcaacaaagt cgattgattg atacgaattg attttctgtt acgataaatt
   119881 gacgaaacaa tagctgatcc gatagctgct tcagcggctg caatagctat aacaaaaatt
   119941 gagaaaatat ctccttttaa ttgcctacta tcaaaaaaat cggaaaatgt tacaaaattt
   120001 atattaaccg catttagtat aagttcaaga cacatcaggg cccggacaat atttcggctc
   120061 gtgatcaatc catagatacc aatagaaaat aaataagcac tcaaaataag tacatgctcg
   120121 agcatcattg accaactccg taccaatttc gattcatttc aatatgaaca ataagtcaag
   120181 tgatttgatt gcttataatc taacaagtat agaacaaaag aatatattgc taatagatcg
   120241 aatcattcta tttgatttat acatgaaaca gtattcaaat agaattgaag gcaaatagat
   120301 gtgctaacac agaaaagttg aatttggatt gctgttgcta gttataaaga ttttttactg
   120361 acgagctacg gcaattgcac ctatcaaagc aactaaaaga attatcgaaa tgagttcaaa
   120421 tggaagaaaa aagtcggttg ataaatgaat tccaatttgt tgactattac ttatcaaatc
   120481 ttgctctata atctggttgg atcgtgtagt ccaaataatc ccgtaccacg acgtatctag
   120541 aatagtagtg agtaaggaca aaaaaagact tgtacaaacc agagaagtaa ctccatcccc
   120601 aatagtccaa agattcaaat gaaaatcgtt ggaatagtct gaaccattca tgaacattac
   120661 agcaaatatg attaaaacat ttacagctcc tacataaata aggagctgtg cagcagctac
   120721 aaaaggcgaa tttgatagaa tatagaataa ggatatacaa ataagaacga atcccaatga
   120781 aaaggcagaa taaatcgggt tggtaagtaa taccactccc agacctccta atataagacc
   120841 cgatcctaga aaaactaaaa gaaaatcatg tattggtcca gccaaatcca ttatattaaa
   120901 ataagagata aataaatcga aatatttttt catgacctta ttgaaccgac caggcaattt
   120961 ttttttatga ggcattcccg attgaattca attcaaatct aataggtgtg aattgatgtg
   121021 ggtacagtta ttggatcaat ttcgttcttt tctttattgg aaatggcagt tggaaattga
   121081 aagtctatat ttcgaaaaaa ttgtggatat attaacagac tttcaataca aatgaatttg
   121141 tacttctcat aatccaatct atagttggga tttgtaccaa acaaagagaa agaccttatt
   121201 cctttatacc aacacggaac ctttgtaatt tccaataata aagagattta cccgtttttt
   121261 ctttgagacg aattcaaaac tgttcgaatt gtaaaatcgt caattactga cattggtaaa
   121321 cgacctaaag caatttgatt gtaattcaat tcgtgacggt cgtaagtagc aagttcatat
   121381 tcttcagtca ttgataaaca atttgttgga caatactcaa cgcagttacc acaaaaaata
   121441 caaattccga aatcaatact gtaattaagc aagcgtttct ttcgaatatc cgtttccaat
   121501 ttccaatcaa caacaggcag atctatagga catacacgaa cacatacttc acaagcaata
   121561 catttatcaa attcaaaatg gattcgaccg cggaagcgct ctgatgttat taatttttca
   121621 taaggatatt gaatagttac agggaaacga tttgcttggg ataaggtaat catgaaactt
   121681 tgaccgatgt accttgcagc tcgtactgtt tgttgaccat aattcatgaa cccagttacc
   121741 atagggaaca tatcgggaat atctatgaat aaattttgtc tttctcttgt ttgaggtaag
   121801 ccgtgaatat agtatctttt tttttgttta cagtgaaagg agttgggaag aggttgttaa
   121861 taataaatta ccaagagaaa taggtaaaag aaatttccag ccaagattta ataattggtc
   121921 cattcttagt ctaggtaaag tccatcttgt tgtgatagaa atgaacaaga acaaataagt
   121981 tttagctaat gtaataaaga taccaattgt cgttccaaag attccatccg ctttatttat
   122041 ttcaaataac tcaggaacaa atatgtacgg aattgaaaga ttccaaccgc ccaagtaaag
   122101 aactgttaca aataatgagg aaactaataa atttagatag gaagcaacgt aaaataaacc
   122161 aaatttgatc cctgaatatt cggtttgata gcctgctact aattcttctt ctgcttctgg
   122221 taaatcaaaa ggtaatcttt cgcattctgc tagggaagaa attagaaaaa cgataaaccc
   122281 tataggttga cgccacaaat tccaccccca aaaaccatat tttgattgcg ccccgactat
   122341 atcaactgta cttgaactat tagataatca tagtcggtga taacattact gttcccatcg
   122401 ctattccaaa accgtacatg agattttcac ctcatacggc tcctcagggc cacaaataaa
   122461 tgtaaggacc gggcaagtat tcgttatctt gatatggtta tagcatagat agactcgtgg
   122521 aaggtcccca attataccaa tggaattctg tctgctataa gaataaatca aaaagcattt
   122581 ctgaattgat ctcatccttc aacttttttg gggtgagtaa taacttaata aatccttcaa
   122641 taaaatactc tttgtagaaa tatctattgc tatttcgagc catcattttt ttttttcgat
   122701 tacgaaaaaa aaaaattaga cattccatta gttcatgaat catgacacaa tttttctttc
   122761 tatgaagata ggaaagaaat aagaaaaaaa atcgcttttc tttttattgt aatttctttt
   122821 tttttctatt ttttttgttc ctcttcttct ttctgagaaa aaggggtcct caaaatcaaa
   122881 aaagtaaggg attatttcgt tcctgatagt aatttcttta attgggggat aggagcatac
   122941 tctgaatcgg aattgtgggg agtactgcct gatcatttct accaacttaa agccccaatt
   123001 agtattcttt ttatgttatg cagacgtatc tttttcgtta atttacataa tctccattac
   123061 taattctttg tgtgtatttt agtgttcctt attatccacc catttttttt ttcaatcccc
   123121 cgttcgttaa tatatgtatt gtaatacatt caaacatata gtgaaaactc catacggttg
   123181 acttttgagc ccgcttcaag ctaggatgac caatcaacta atcttggggt aaagggcatc
   123241 ttccactttt gtttacttta acttaactct tgtacatagg aaatgagact caatcttctt
   123301 ttactgcgaa tttagaagtt gttttctttc actcatatat aactatctaa tttttttatt
   123361 aacctaaaga atcaataaat gaataaaaaa aaaaaaaatg cggatatcca ttaaatttct
   123421 tttttttttc tagaaggaaa agaaaagctt ctattttagc gaatcgcacg tagagatatt
   123481 gataaaacac ataaagttaa tggtatttca taactaatcg attgagcagc agctcgcaga
   123541 ccacctaaaa acgaatattt attatttgat ccatatcctg acataagaag tccaatagga
   123601 gcaatacttg aaacggcaat ccataaaaaa ataccaatat tgagatccgc taaaacaagg
   123661 tgataactaa aaggaattac tgaataactt agtagaattg atatgactgc tatagatggt
   123721 ccaatactga agaaacgagt atttcctcta gctggaagaa gattctcttt gaaaagtagt
   123781 tttgttccat ctgctaaagc ttgaagaatt ccgaaagggc tggcgtattc agggccaata
   123841 cgttgttgta ttcctgcgga tatttctctt tctaaccaca caattactag tacacctatt
   123901 gtgattccta atacaagagt caaaataggg gcaaacaccc gtatggtccc atagagctct
   123961 tttaaggatt ccaatcggga aaaagaatta atatcttgta cttctgttgt atcaactatc
   124021 atttcaacga tcaacttctc ccataatgat atctatacta cctagtatcg tcataatatc
   124081 cgccaatttc attcttttaa ctaactgagg aagaatttgc aaattgataa aacccggtgg
   124141 gcgaattttc catcgccaag gaaaactact ttgatctcct atcagaaaaa ttcccaattc
   124201 tccttttggg gcttcgactc tcacataaag ttcttgtttc ggtaattcaa aagtaggaga
   124261 aggtttttta ctaatgaatc gatcttcaaa atcattccat tctggatcgc tttctctagc
   124321 aaagcatcgg atttctaaat tctcataggg cccccccgga attccttcca aagcctgttg
   124381 aataattttt accgattctg tcatttcacc gattcggact aaataacgag ctaatgaatc
   124441 cccttctttt tgccactgga cttcccaatc aaattcgtcg taacactcat aatgatccac
   124501 tttacgaaga tcccattcta ttccagacgc tcgtagcatt ggtcctgata aaccccaatt
   124561 tattgcttct tctccaccaa aaatgcctac tccttcaact cgttctaaaa agacagggtt
   124621 tcgtgtaata agtttttgat attcaacaac ccccgttaaa aaataatcac agaaatccaa
   124681 acatttctct atccagccat ggggtaaatc ggccgctatc cctccgatac gaaaataatt
   124741 atgcatcatt ctcataccgg tggcagcttc gaatagatca tatactaatt ctctttctct
   124801 gaaaatatag aagaagggag tctgtgcacc aatatctgcc ataaaagggc cgagccataa
   124861 cagatgagag gctatacgac tcaactccaa cataattact ctgatatagc tggccctttt
   124921 aggtacttga atatttccca actgttctgg tccatttaca gttattgctt ctgtgaacat
   124981 agtagctaaa taatcccaac gtgttacata aggcagatat tgtataattg ttcggttttc
   125041 cgcaattttt tccatccctc tgtgtaaata acccaatatc ggttcacagt caataacatc
   125101 ttcgccatcg agagtaacga tgagacgaag aacaccatgc attgatgggt ggtgaggccc
   125161 catatttact ctcataaggt cttttcctgt agctagtata ctcataggtt tttcctcgat
   125221 tcattcttac atgaattgtt gaaaacaaaa agaagttatc aagattcaaa atctaataaa
   125281 tcaaataatt caaaattctt tttttcaaat taacgatttt ttgactcccg gatattcaac
   125341 tgactaatta attctttata acgtactcca tttttctttg acaaataaga aagtaggcgt
   125401 tggcgttttt ccagaacttt ccgtaaaccc ctctgagata aatagtcttt tctgtgcaat
   125461 tccaaatggg aagtaagtct ttgtatctta ttagtgaaac ttaatacttg aaattcaaca
   125521 gacccactgt tttctttttt tttttcttga aaagtaactg agatgaatga attttttacc
   125581 ataaaacgaa atcctctttt ccctttcttt taatatgaaa tttactgatc agtaataata
   125641 atgttagtca tttgaattga atatacacaa tcatcttaaa gccgttatga acttccgata
   125701 aaatcaatca acaatcaatc ccattttcaa tgtgattagg gataaaaagg atggtatatt
   125761 tcttcaaaag agaaaaagcg agacctaaaa aaaaattatg ttaattcatt tatagatcta
   125821 accaatccgt atgtccttaa agtggtatcc tgtatcataa tggaatgtaa gacaaggcat
   125881 gtgtccgtct ctttgttttc atataccagg tatggtacgt atggtacgcg atcgataaga
   125941 aaaatgtact agtaacaaat ttgcaatcgt ggatacatat gtatccttat catactgaaa
   126001 cgactgccat tattggtatt aaaccaatag cgattcatac aaactaaatc ttctaatcga
   126061 taattgggcc aaagaaagaa ctttaattta attagtttct ttttctctct agcaagatct
   126121 ttgcttttat ccaaaacgtg accccctttt tttacgttat tacaaaatac ggaatttctc
   126181 tgaataccat tttgattctt ccaattgaaa caaatcagag ttctcaattc tctacgatgg
   126241 ttagggaata aaatattttc aggaacaagc aaatcataat tctttttgtc tctatttcca
   126301 gtcattcttt gatgtcttgc aatggattca taattttttt ttttatgaac atggcttttt
   126361 tctcggtatc ttttagtaat ttggcgctta ttcttatgaa ccaatgaaat acccacgatt
   126421 tgatatataa aaaactgtcc atcatttttt acagacagac gaagcggttc gataataaat
   126481 attccccctt tcaccaattc tgtaagagtg aaatccttat gaatcgtcaa aatatccaga
   126541 cccatttctc ccccttgaat agaggatata gcaatttctc ttggatttat cagtcgaagc
   126601 aggagacaat agatcttgat attatttatt attctttgat ttaaaaaaga atcccatctc
   126661 aactgaaaat gcaaatactt ttttaggaag aaataaagtt ctgcttctgt gttgttcttg
   126721 tattgttttt tcgttctacg ttttttgatg tctgatcccg aaaaatttgc ttcaacatct
   126781 ttttcttggt ttgagagaac tgacccaaga cttacttggt tttgtgcatc tgatcgagga
   126841 ttcccttggt ctgggggttc tttttcttct ttacttctat tgtataattc aagagagttt
   126901 ttttgattcg atgatataaa aaggtcttcc tttttctttc gagttatttt tttattccca
   126961 ttttcatttc cattaaaact gaaaagaagt aatttgattg gtatgatcca cggttttttt
   127021 ttatatgcat taaaaaatag cactaattct cggaagaacc aaagctccag atttgatata
   127081 ggacaactta gtattgcttc attcattccc atccaatcaa aaaagaactt tttttgattg
   127141 gatggtttaa tttcttcatc ttcatgaatt gtaagataaa aaagaacttt cttattaatt
   127201 tcatcaatta tttgatactt atcagcccca atcttagtat ttggattcct gttggtacca
   127261 atatcaaccc agacttcaat atcaacctta tttctaagac aaaaatcgag aattctccaa
   127321 tcaaaatatt ttctatccga aaatttatcc atatccataa tattatcttc ttctagataa
   127381 ttattaatag ggatacctcc caacatatca aataatttgc cttcccttat gttggaatta
   127441 gaaaggattt cttctttatt atttacttgg aataatgatt tatgaatata cgagtctttc
   127501 ttatcttcat aattaataga tttatatgat aaaagatcat atttatagtg ttttttaaaa
   127561 ttatcttttt gattctgtaa cggattcgct tcaaaaaaat tttgtttgtc ggaatgagtt
   127621 aatccatttt tttcatatga accctttttg tttaaatctt tcttttgagc catactgtgt
   127681 tgattggctc tatttcgcca tttttgtggt actaatatag gccatcttat ccgagataaa
   127741 tcggattgat atggataatg cccctttaac cagtttttcc attgattcat ttcaaaattc
   127801 caaaaagatt catgtcttaa ttcgtaatga aatattcctt gttttttaaa ataatctttt
   127861 atttccttct taagaaaaag ggatgttccg tcatattgaa agacaaatct taaattataa
   127921 aagtgaataa gttgggtttg tgataatttg taaaatacat atgcttgtga ttgtgagaaa
   127981 aaagagaaat cataagaaat ctttgaattc ttattactaa ccttagaaag tgattttttt
   128041 atagtcgaaa taaagtgaat ttcattttta cttttacttg ttttattaat tctttcctga
   128101 tttgtttcat tattgtggat atttttctca ataatttgga ttttttttgg tgattcaaaa
   128161 aaaaaatggg cattgattct tggaatattg acaatagcta gaaaaatttt tatgtatatc
   128221 ccttcaatga aaaattttat aaagaaatat gatttaccaa ttaatcgagt atttcttttt
   128281 tttaatattt gccaaatctt tttggacgct cctaatattt taggacgata acttgttttg
   128341 ttcgaactaa tatttatttc gtaagttagc tgtttttttt tcttttcttt tgtaattttt
   128401 tctattttct tttttattat gtttgttcga ttagtcagat cttttatttt tttttcgggc
   128461 agtgctaaat ttgtccaatc catagatcga atttgaatgg acgattcgtg aatcatccga
   128521 ttactcatta tcaaatcttt tttatcttca cccaattcat ctatttctcg caatctaaat
   128581 aatggaattt tgtttgtttt tgaaagttct tttactcttc cttttacttt tagtaataga
   128641 attcttttga tgacccatct ttttgtttct tttgcgattt gttgaaaaat ttgggttctt
   128701 tcttttaaaa ctcttaaaga ctttgttttc aattgtctaa tttttttttt tagttctttg
   128761 aaaatgggtt taaaaaatga aggtcttttt cggggaggac caaaaggcaa ctccgcctcc
   128821 attccccaaa ctgttaaaaa acaaaaatcg ttgttttttt gtcccccttt ttttttcatt
   128881 gcatctttat gagggaattg tagcttagat ttgtgccagg gtttcaggca aaaaggaaat
   128941 aggatcttta tctgaatacc ctctgttaac cagtttttcg gaaattctcg ttcggataat
   129001 tgaacaccat tatgggtgca ttttacatac atttccctat tccaatcctt taaatcctcg
   129061 gaccattcgg gaatttgaaa taatagcatg cgagcaatat ttttagctat tatcagtgaa
   129121 ggtaatataa tatattttct aagaattgat tgagttaata atacaaaact tctgagtatt
   129181 tgagcaaaaa aaaatgtatt ccagatttct gctatgggta tctctgtttt ttcttttctt
   129241 ttgtattttt ctcttttgtc ctcctcttgg ttatcaattt ttttttgctt ttcaatttta
   129301 gaatcagaaa gttttttgtc tttttgtttc cacatccaat ttttaaaaat tactttcatc
   129361 agttcggaaa tatcaaaaga aaaaaaaaaa gatttgtcta gcctgtccaa aaaaagcggg
   129421 gaatgcacat ttgcttgaaa cagttcccaa gtaatagttt tacgtctttg tgcgcgcatg
   129481 gagcctttga ttagacctcg acgaaaatcc gattgttgtg aataatgggt caaattcact
   129541 ttctttgctt gcttaggact cttagtatat tttgtattaa tatacgtgga ggtatttggc
   129601 tttggctggt tatcagtaaa aataactaca tgtttgaact ttctcgaacg aattgcccct
   129661 gctacagttt cgcccctgtt tttctttttt tgtcctaaac cagtaattga gttgtatgac
   129721 cagcgaggaa cctttttact aatttctttt attccaatag agttttttct aattctttgg
   129781 tcgttgggat ccgttataac tacatcgaat aaaattttta aaattagtat tcgatcttct
   129841 gaatcaattt tttcttgtgt gtgttctgga aataaagaac gtactttttt tgttgaaaat
   129901 aattttagac gaaacccatc tagtgtctgc tcaaatttgg tataattctt aataagaaga
   129961 agaccatgaa ttttatttat ccaaaacgtc ctgatgttct tttggctaga agtttcattt
   130021 agcgttaggg gtgaaaaaaa aaaatggatt cttccacgat aaggtccatg caaaaaagga
   130081 tcgtattttt taggtaagta ttcttgttta gtcttatcat tacacaattg agtccttttt
   130141 tcaagtacat tcagagtact agatccttta tctaaaacag cgattctatt cctaaactcc
   130201 ttgtttaagt tatttttttt ttcattggtg taactccaat tattatacaa ttcatcagag
   130261 gatagttttt cttttgttaa aaaagacatc ttttgttgta tcatttcaaa aaaagttgac
   130321 aaacttgctg gatacgtaaa agagatcctt tcttttccat cactttgaca tgtataaaaa
   130381 aaaaagtgtg acatttcatt tcttacaaca ttaataaatc gattatttct tttctttttt
   130441 ttatatcgaa atgggcgatt ccattgttta tagtcgaaaa gaagagtcgc gagaggtttc
   130501 tcaaaccata ataaatattt ctcttctttt tctttaaata tttctaactt cgaattttct
   130561 tgattcccat ccggatcctc cttttcttcc aaaaaaaggg aaggagaagg atcttcttcg
   130621 gtggatacct cttgttcctg tttagtcccc ctcctttcga aagttgtttc tatttctaca
   130681 tctgtttctt cctccctttc ttccgtttct gaggtttctg aggtttcttt cactttcagt
   130741 ttcttagtaa aaatgggtga cggtattctg cctaaatagt agatacaggt aataaataag
   130801 agaatactat agattcgagc catagaattt ctcaattctg acacaaggta cttattagat
   130861 cgaataagta cattagacct aatagaattc ttttgctgta tccaaactaa taccaatcca
   130921 acccatttca tgaataaaat gtgaccaatt aaccaaccaa caaaactact tgttacaaat
   130981 aacatcttgt tgttgcatcg aaacatataa atgttgacta atctggctaa cattgaactt
   131041 ggtaaaatga aatggttgaa taattgaaaa atgagattat tcaggaatac acattgaatg
   131101 ctaagattac gcattgaatt tctggtagta gatccataat caaaagagtg tttgtgattg
   131161 ttccagaaga aatgaaacaa aagatacggt agagctagga cagttattgt atgaggtcta
   131221 cccaatgcta gatgcagagg cgcataatag atcgatatga acatcatgag ctgtcccgca
   131281 ataaaacctg ttgttgccga taccttcttc tcggttcctt cttccataac ccgagctcgg
   131341 agaagtaaga gataagaggg ccctatggag aatgtggtca gaaatccata atagagtccg
   131401 accacaacga ccgaattgat tatcttcatg cataaggata ctagattacc tagtataaaa
   131461 gattgaaaaa tcatcacaaa cctccctttt ttcttttcta tttcaatttc tggattatta
   131521 tatgatgatt tttgaacttt ccatatatag aaatagaaac agatagacta gaaacgacat
   131581 ctcttatatc aattcttatg tcaatgacac caaagggata ttaaatgaat ggaattggga
   131641 tatggatgga atataatgaa atagagccac tttgtggttc cctatgaaac ggggcatggg
   131701 acggagccac tacgaagaag ttcggggagt tacgaaggaa acttcgagtt catattggtc
   131761 atgggttgag aacgggaatt gaactctatg agatagaatc tcccgctgtt cctcagtagc
   131821 tcagtggtag agcggtcggc tgttaactga ctggtcgtag gttcgaatcc tacttgggga
   131881 gatttgattc attccgaatt aaagaattca gaatgtcaga atgaaagggt tcgctttgac
   131941 cgttaaaagt aggtaacccg ttccctgtgt ctttgtttct attgcattct atctcatcgt
   132001 atcacattct gttctgcgat atttgagaat aaccgtcaat acctcggtgt aggtccggga
   132061 taatcctttg ttccatagtc cgggggctat ttccaattag ccaattaaga attctcagat
   132121 gtactagtac tagcaagtgc atcaaagatg cagtaatcga ttctcccgag aggccacaat
   132181 taccgcgagc aaacatatta atgacgagga acacattttt gctatgctac taatacttgc
   132241 tctgctattc tgcttcgggc cgggcatact ttatttaaaa aaccatgaat ggtaaataaa
   132301 aaaaaagaaa aagtaaggct actccatttc gacaaaagac ccacacccaa gttccatagc
   132361 tttgggtccg ctatcccgat catgattttc ctacccccag agggaagggt ccttcccttt
   132421 tgggccggtt gtgggcgagg agggattcga acccccgaca ccgtggttcg tagccacgtg
   132481 ctctaatcct ctgagctaca ggccccgccc cgtctccact ggatctgttc ccggaagtac
   132541 cctaaaaaaa aggaaccttt cctctcctca gccatttcgg gttaagaaga tgtgaaagca
   132601 cctttctctc tataagaaca cggtgcgtta ctaggtgtga agtgggggag aagggatttc
   132661 ataattgggg ttttgaataa gacgactttt tcatttttca tttttttttt ttcatattgc
   132721 aaagggaata agaacgagag gtgttaagct ttttatcatc ctggcgtcga gctatttttc
   132781 cgcaggacct cccctacagt atcgtcaccg cagtagagtt taaccaccaa gttcgggatg
   132841 gattggtgtg gttcctctac gcctaggaca ccagaatatc gaaccatgaa cgaagaaagg
   132901 catgcgagaa aagcatattg gctagtgatt gtgaggcccc aattcttgac tggaggggac
   132961 gccaaaggcc tctgcccttc catccgatag agagggaggg cagagctttt ggttttttca
   133021 tgttgtcaaa gagttgaaca atgaaaatag atggcgagtg cctgatcgaa ttgatcgggt
   133081 catgtaggaa caaggttcaa gtctaccggt ctgttaggat gcctcagctg catacatcac
   133141 tgcacttcca cttgacacct atcgtaatga taaacggctc gtctcgccgt gaccttctct
   133201 tgaattctca aaacttctgt cgctccatcc ccgcaggggc agagaacccg tcgctgtctc
   133261 ggctgtgcta ccagaggctc tggggaagtc ggaataggag agcactcatc ttggggtggg
   133321 cttactactt agatgctttc agcagttatc cgctccgcac ttggctaccc agcgtttacc
   133381 gtgggcacga taactggtac accagaggtg cgtccttccc ggtcctctcg tactagggaa
   133441 aggtcctctc aatgctctaa cgcccacacc ggatatggac cgaactgtct cacgacgttc
   133501 tgaacccagc tcacgtaccg ctttaatggg cgaacagccc aacccttgga acatactaca
   133561 gccccaggtg gcgaagagcc gacatcgagg tgccaaacct tcccgtcgat gtgagctctt
   133621 ggggaagatc agcctgttat ccctagagta acttttatcc gttgagcgac ggcccttcca
   133681 ctcggcaccg tcggatcact aaggccgact ttcgtccctg ctcgacgggt gggtcttgca
   133741 gtcaagctcc cttctgcctt tgcactcgag ggccaatctc cgtccggccc gaggaaacct
   133801 ttgcacgcct ccgttacctt ttgggaggcc tacgccccat agaaactgtc tacctgagac
   133861 tgtcccttgg cccgtaggtc ctgacacaag gttagaattc tagctcttcc agagtggtat
   133921 ctcactgatg gctcgggccc ccccggaagg aggccttctt cgccttccac ctaagctgcg
   133981 caggaaaagc ccaaagccaa tcccagggaa cagtgaagct tcatagggtc tttctgtcca
   134041 ggtgcaggta gtccgcatct tcacagacat gtctatttca ccgagcctct ctccgagaca
   134101 gtgcccagat cgttacgcct ttcgtgcggg tcggaactta cccgacaagg aatttcgcta
   134161 ccttaggacc gttatagtta cggccgccgt tcaccggggc ttcggtcgcc ggctcccctg
   134221 tcatcaggtc accaacttcc ttgaccttcc ggcactgggc aggcgtcagc ccccatacat
   134281 ggtcttacga ctttgcggag acctgtgttt ttggtaaaca gtcgcccggg cctggtcact
   134341 gcgaccccct ttgtgaggag gcaccccttc tcccgaagtt acggggctat tttgccgagt
   134401 tccttagaga gagttgtctc gcgcccctag gtattctcta cctacccacc tgtgtcggtt
   134461 tcgggtacag gtaccctttt gttgaaggtc gttcgagctt ttcctgggag tatagcatgg
   134521 gttacttcag cgccgtagcg cctggtactc gaacattggc tcggggcatt ttctctaccc
   134581 cttcttaccc tgaaaaagca ggggcacctt gcgtccttga accgataacc atctttcggc
   134641 taacctagcc tcctccgtcc ctcgggacca acaaggggta gtacaggaat attcacctgt
   134701 tgtccatcga ctacgccttt cggcctgatc ttaggccctg actcaccctc cgtggacgaa
   134761 ccttgcggag gaacccttgg gttttcgggg cattggattc tcaccaatgt ttgcgttact
   134821 caagccgaca ttctcgcttc cgcttcgtcc accgccgctc gcgcgggtgc ttccctctaa
   134881 ggcggaacgc tcccctaccg atgcattttt acatcccaca gcttcggcag atcgcttagc
   134941 cccgttcatc ttcggcgcaa gagcgctcga tcagtgagct attacgcact ctttcaaggg
   135001 tggctgcttc taggcaaacc tcctggctgt ctctgcaccc ctacctcctt tatcactgag
   135061 cggtcattta ggggccttag ctggtgatcc gggctgtttc cctctcgacg atgaagctta
   135121 tcccccatcg tctcactggc cgaccttgac ccctgttatt ttgaggtcat atctagtatt
   135181 cagagtttgc ctcgatttgg taccgctctc gcggcccgca ccgaaacagt gctttacccc
   135241 tagatgtcca gtcaactgct gcgcctcaac gcatttcggg gagaaccagc tagctctggg
   135301 ttcgagtggc atttcacccc taaccacaac tcatccgctg attcttcaac atcagtcggt
   135361 tcggacctcc acttagtttc acccaagctt catcctggtc atggatagat cacccaggtt
   135421 cgggtccata agcagtgaca agtgccctat gaagactcgc tttcgctacg gctccggtgg
   135481 gttcccttaa ccaagccact gcctatgagt cgccggctca ttcttcaaca ggcacgcggt
   135541 cagagccctg gtctcctccc actgcttggg agcttacggt ttcatgttct atttcactcc
   135601 ccgatggggg ttcttttcac ccttccctca cggtactact tcgctatcgg tcacccagga
   135661 gtatttagcc ttgcaaggtg gtccttgctg attcacacgg gattccacgt gccccatgct
   135721 actcgggtca gagcgtaagc tagtgatgct ttcggctact ggactctcgc catctagggt
   135781 gcagcactcc accgcttcgc ctagcagcac gacgcttgta ttgctctccc acaaccccgt
   135841 tttcacggtt taggctgctc ccatttcgct cgccgctact acgggaatcg cttttgcttt
   135901 cttttcctct ggctactaag atgtttcagt tcgccaggtt gtctcttgcc tgcccatgga
   135961 ttcagcagca gttcgaaagg ttgacctatt cgggaatctc cggatctacg cttattttca
   136021 actccccgaa gcatttcgtc gcttactacg cccttcctcg tctctgggtg cctaggtatc
   136081 caccgtaagc ctttccttgt ttgaacctcg cccttaactt tactttaagg ctatgccatc
   136141 ctaaggtgct gctaaatgga aggatcttat caacgtccat gaatgataaa ccatagatcg
   136201 aactgccgaa tcggaaaaat tgggtgctat catattcttt gtatcggcta agttcacgag
   136261 ttggagataa gcggactcga accgctgaca tccgccacag ggtaaaccac cgcctctcag
   136321 gcccccactg attctaccat agaggccaac gatagacaat aactcccccc cgaacacagc
   136381 ttacaacttt catcgtactg tgctctccaa agagcaactc ttctcaaaat ctcaaaagaa
   136441 aaggtgctga gttggaatcc cattctaact caagattctt gtggttccgg aggatccagc
   136501 tacaggagaa ccaggaacag agggctttcc ccccttttcc gccccgactc tttggtctta
   136561 agaatgctgg ttttaagaat gagtaattgc ccttctccgg cccttactgc ccaacctgag
   136621 agtggacagc taatgcattc cacttattga gcagggttct atggtcggtc cgcgacccct
   136681 ggataccgaa ggcatccttg gggtgatctc gtagttccta cggggtggag acgatggggt
   136741 cggtccatgg attttccttc cttttgtcgc atttcgctca aagggttgaa gggagatagt
   136801 gcatcaagct gttcgcaagg gccaacttga tccccttccc cagggatccc agatgaggga
   136861 accctaagag agccgccgac tccaactacc gtccatgtac aatccatact agatctgacc
   136921 aaccgcccat cctacctctt ctacattctt gacagcccat ctttgtctca gtagagtctt
   136981 tcagtggcat gtttcggtcc tcttccccat tacttagaaa aagtgagcca ccggttcagg
   137041 tacaagatac tatcattacc gcctggacaa ttagacatcc aacccgtaat cgcaacgacc
   137101 caattgcaag agcggagctc taccaactga gctatatccc cccgagccaa gtggagcatg
   137161 catgaaggag tcagatgctt cttctattct tttccttggc gcagctgggc catcctggat
   137221 ttgaaccaga gacctcgccc gtgaagtaaa tcatcgcacc tacggtccaa ccaattggga
   137281 gagaatcaat agattccgtt tcgggagcga ttcatccttc ccgaacgcag catacaactc
   137341 tccgttgtac tgcgctctcc aagtgtgctt gttcccccct tcttccttac catggcaagt
   137401 atttgtgaaa taactccgat gagaagaaaa aagaaggcgt taagagaccc tcccggccaa
   137461 ccctagacac tctaagatcc tttttcaaac ctgctcccat ttcgagtcaa gagatagata
   137521 aatagacaca tcccattgca ccgatcgggg gcattcgtag tgactgaggg ggtcgaagac
   137581 caagaagtga gttatttatc agccaagcat tcttcttacg gctagatcca atcccctggt
   137641 ccctgcggaa aggaaaagga aaaagaattt gacgttcttc ctttcgggaa gggaggatta
   137701 ggaaaatcct attgattgca gctttctcca gacctccggg aaaagcatga aaaaaaggct
   137761 cgaatggtac gatccctccg tcaccccaga atgaaatgaa aggggcgatc tcgtagttct
   137821 tggtctgtga agatacgttg ttaggtgctc catttttttt cccattgagg ccgaacctaa
   137881 acctgtgctc gagagatagc tgtccataca ctgataaggg atgtatggat tatcgagaag
   137941 agaggagccg tggtagtccc ccccggaccg cccggatccc acgagtgaat agaaagttgg
   138001 atctacattg gatctcacct gaatcgcccc atctatcctc ctgaggagga gtttggtttc
   138061 aaacccccgg ttcgaacagg agaagtacgc catgctaatg tgccttggat gatccacatc
   138121 tcagggtcag gcgctgatga gcacattgaa ctatccatgt ggctgagagc cctcacagcc
   138181 caggcacaac gacgcaatta tcaggggcgc gctctaccac tgagctaata gcccggcgtg
   138241 tgggcctccc gctgggggcc cactatgcca aaagcgagag aaaccccatc cctctctttc
   138301 ctttttacgc ccccatgtcg ccacacggga gggacatggg ggcgtaaaag ggggatccta
   138361 tcaacttgtt ccgacctagg ataataagct catgggcttg gtcttacttc accgtcgaga
   138421 aacgaaagaa gacttccatc tccaagttta actcaggcgt agctcgcttc tttttgggtg
   138481 tgaagcggtg tcaaaccaaa atacccaaca agcattagct ctccctgaaa aggaggtgat
   138541 ccagccgcac cttccagtac ggctaccttg ttacgacttc actccagtca ctagccctgc
   138601 cttcggcacc cccctccttg cggttaaggt aacgacttcg ggcatggcca gctcccatag
   138661 tgtgacgggc ggtgtgtaca aggcccggga acgaattcac cgccgtatgg ctgaccggcg
   138721 attactagcg attccggctt catgcaggcg agttgcagcc tgcaatccga actgaggacg
   138781 ggtttttgga gttagctcac cctcgcggga tcgcgaccct ttgtcccggc cattgtagca
   138841 cgtgtgtcgc ccagggcata aggggcatga tgacttgacg tcatcctcac cttcctccgg
   138901 cttatcaccg gcagtctgct cagggttcca aactcaacgg tggcaactaa gcacgagggt
   138961 tgcgctcgtt gcgggactta acccaacacc ttacggcacg agctgacgac agccatgcac
   139021 cacctgtgtc cgcgttcccg aaggcacccc tctctttcaa gaggattcgc ggcatgtcaa
   139081 gccctggtaa ggttcttcgc tttgcatcga attaaaccac atgctccacc gcttgtgcgg
   139141 gcccccgtca attcctttga gtttcattct tgcgaacgta ctccccaggc gggatactta
   139201 acgcgttagc tacagcactg cacgggtcga tacgcgcagc gcctagtatc catcgtttac
   139261 ggctaggact actggggtat ctaatcccat tcgctcccct agctttcgtc tctcagtgtc
   139321 agtgtcggcc cagcagagtg ctttcgccgt tggtgttctt tccgatctct acgcatttca
   139381 ccgctccacc ggaaattccc tctgccccta ccgtactcca gcttggtagt ttccaccgcc
   139441 tgtccagggt tgagccctgg gatttgacgg cggacttaaa aagccaccta cagacgcttt
   139501 acgcccaatc attccggata acgcttgcat cctctgtatt accgcggctg ctggcacaga
   139561 gttagccgat gcttattccc cagataccgt cattgcttct tctccgggaa aagaagttca
   139621 cgacccgtgg gccttctacc tccacgcggc attgctccgt caggctttcg cccattgcgg
   139681 aaaattcccc actgctgcct cccgtaggag tctgggccgt gtctcagtcc cagtgtggct
   139741 gatcatcctc tcggaccagc tactgatcat cgccttggta agctattgcc tcaccaacta
   139801 gctaatcaga cgcgagcccc tcctcgggcg gattcctcct tttgctcctc agcctacggg
   139861 gtattagcag ccgtttccag ctgttgttcc cctcccaagg gcaggttctt acgcgttact
   139921 cacccgtccg ccactggaaa caccacttcc cgtccgactt gcatgtgtta agcatgccgc
   139981 cagcgttcat cctgagccag gatcgaactc tccatgagat tcatagttgc attacttata
   140041 gcttccttgt tcgtagacaa agctgattcg gaattgtctt tcattccaag gcataacttg
   140101 tatccatgcg cttcatattc gcctggagtt cgctcccaga aatatagcca tccctacccc
   140161 ctcacgtcaa tcccacgagc ctcttatcca ttcttattcg atcacggcgg gggggcaagt
   140221 caaaatagaa aaacccacaa ctcatattgg gtttagggat aatcaggctc gaactgatga
   140281 cttccaccac gtcaaggtga cactctaccg ctgagttata tcccttccct gcccccacca
   140341 agaaatagaa ctgactaatc ctaaggcaaa gggtcgagaa actcaacgcc actattcttg
   140401 aacaacttgg aaccgggcct tcctttcgca ctattacgga tacgaaatga atggaatggg
   140461 aaaaattgga ttcaattgtc aactgctcct agaaatagga ttgactacgg attcgaacca
   140521 tagcacatgc tttcataaaa ccgtacgatt ctcccgatct aaatcaagca ggttttacat
   140581 gaagaagttc tattcgatac gggtaggaga agcggtattc ttaaaaaaat agcgaaatca
   140641 gaaccaagtc aagatgatac ggatcaaccc cttcttcttg cgccaaagat cttaccattt
   140701 ccgaaggaac cggagttcca tcccttttcg atttccattc aagagttctt atgtctttcc
   140761 acgccccttt aagaccccga aaaattgaca aaacgattaa ctacttcatt tatgaatttc
   140821 atagtaatag aaatacatgt ctaccgaaac agaattttga acttgctatc ctcttgccta
   140881 gcaggcaaag atttgcctcc gtggaaaaga tgattcattc gcatgaagat gaaagtccaa
   140941 ctacattgca ttgccagaat gcatgttgta tatttgaaag aggttgacct ccttgcttct
   141001 ctcatggtac aatcctcttc ccgccgagcc ccctttctcc tcggtccacg gagacaaaat
   141061 gtaggactgg tgccaacagt taatcacgga agaaaggact cactgagccg ggataactaa
   141121 ctaatactaa tcgaatacta atagaatcaa aatactaata gaatagaaaa gaactgtctt
   141181 ttctgtatac ttatgtatac tttccccggt tccgttgcta ccgcgggctt tacgcaatcg
   141241 atcggatcat atagatatcc cttcaacaca acataggtcg tcgaaaggat ctcggagacc
   141301 caccaaagca cgaaagccag gatctttcag aaaatggatt cccattcgaa gagtgcataa
   141361 ccgcatggat aagctcacac taacccgtca atttgggatc caattcggga ttttccttgg
   141421 gaggtatcgg gaaggaattg gaatggaata atatcgattc atatagatac agaagaaacg
   141481 gttctctatg gattcaaatg ctgtacctat gggataggga tagagaaaga ggaaaaaacc
   141541 gaagatttca catagtactt ttgatcgaaa aagaaatccg atttatttcg tacccttcgc
   141601 tcaatgagaa aatggatcag attcgatagg atcaaaccta tgggacttaa ggaatgatgg
   141661 aagggaataa aataaaaaaa agaaataaaa aaagaaaaga gagggaaaaa aaataataaa
   141721 gaaataagta aataaaaata aagtagaaga acccagattc aaaatgaaca aattcaaact
   141781 tgaaaaggat ctttctgatt ctcgaagaat gaggggcaaa gggattgatc gagaaagatc
   141841 tcttgttctt attataagat cgtgtgattg gatccgcaga tgtttgttaa aaagagaata
   141901 atcttctcct ttgagaataa tcaaaaaagg aaagtgttca attggaacat gaaaacgtga
   141961 ctgaattggt cctagttact cttcgggacg gagtggaaga agggaggaga ttatcgaacg
   142021 aggaaaagga cccgatgact tcgaaagaat tgaacgagga gccgtatgag gcgaaaatct
   142081 catgtacggt tctgtagagt ggcagtaagg gtgacttatc tgtcaacttt tccactatca
   142141 cccccaaaaa accaaactct gccttacgta aagttgccag agtacgatta acctctgggt
   142201 ttgaaatcac tgcttatata cctggtattg gccataattc acaagaacat tctgtagtct
   142261 tagtaagagg ggggagggtt aaagatttac ccggtgtgag atatcacatt gttcgaggaa
   142321 ccctagatgc tgtcggagta aaggatcgtc aacaagggcg ttctagtgcg ttgtagattc
   142381 ttatccaaga cttgtatcat ttgatgatgc catgtgaatc gctagaaaca tgtgaagtgt
   142441 atggctaacc caataacgaa agtttcgtaa ggggactgga gcaggctacc gtgagacaaa
   142501 agatcttctt tctaaagaga tttgattcgg aactattata tgtccaaggt ccaatattga
   142561 aataatttca gaagttttcc ctgactttgt ccgtgtcaac aaacaattcg aaatgtctcg
   142621 acttttttag aacaggtccg ggtcaaatag caatgattcg aagcacttct ttttacacta
   142681 tttacactat ttcggaaacc caaggactca atcgtatgga tatgtaaaat acaggatttc
   142741 caatcctagc aggaaagggg gggaaacgga tactcaattt aaagtgagta aacagaattc
   142801 catatgtatc tatgagatcg agtatggaat tctgtggaaa gccgtattcg atgaaagtcg
   142861 tatgtacggc ttggagggag atctttcata tctttcgaga tccaccctac aatatggggt
   142921 caaaaagcca aaataaatga ttttagccct tataaaaaga aaactgattc ttgaacccct
   142981 ttcgcgctca tgtcacgtcg aggtactaca gaagaaaaaa ctgcaaaatc cgatccaatt
   143041 tatcgtaatc gattagttaa catgttggtt aaccgtattc tgaaacacgg aaaaaaatca
   143101 ttggcttatc aaattatcta tcgagccttg aaaaagattc aacaaaagac agaaaaaaat
   143161 ccactatccg ttttacgtca agcaatacgt ggagtaactc ccgatatagc agtaaaagca
   143221 agacgtgtag gcggatcgac tcatcaagtt cccattgaaa taggatccgc acaaggaaaa
   143281 gcacttgccg ttcgttggtt attaggggca tcccgaaaac gtccgggtcg aaatatgact
   143341 ttcaaattaa gttccgaatt agtggatgct gccaaaggga gtggcgatgc catacgcaaa
   143401 aaggaagaga ctcatagaat ggcagaggca aatagagctt ttgcacattt tcgttaatcc
   143461 atgaacaggg tctatataga cacatagatc catggatcca tacatctcga tcggaaaaga
   143521 atcaatagaa aaaagaaaaa gaaagaatcg gaattgatcg atatatttct cgaaacaaac
   143581 gaaaaggaaa cgaaagatga aacagaaatc atggatcaac taagccctct cggggacttg
   143641 cttaagaata agaaagagga atctcatgta aataccatgg aataaggttt gatcctattc
   143701 atggagattc cgtaaatatt ccattccaaa aatagaaagt tcgaaacaat tgggattttt
   143761 ttggagattg gatgcagtta ctaattcatg atctggcatg tacagaatga aaacttcatt
   143821 ctcgattcta cgagaatttt tatgaaagcc tttcattttc ttctcttcga tggaagtttt
   143881 attttcccag aatgtatcct aatttttggc ctaattattc ttctgatgat cgattcaacc
   143941 tctgatcaaa aagatatacc ttggttctat ttcatctctt caacaagttt agtaatgagc
   144001 ataacggccc tattgttccg atggagagaa gaacctatga ttagcttttc gggaaatttc
   144061 caaacgaaca atttcaacga aatctttcaa tttcttattt tactatgttc aactctatgt
   144121 attcctctat ccgtggagta cattgaatgt acagaaatgg ctataacgga gtttctgtta
   144181 ttcatattaa cagctactct aggaggaatg tttttatgcg gtgctaacga tttaataact
   144241 atctttgtag ctccagaatg tttcagttta tgctcctacc tattatctgg atataccaag
   144301 aaagacgtac ggtctaatga ggctactatg aaatatttac tcatgggtgg ggcaagctct
   144361 tctattctgg ttcatggttt ctcttggcta tatggttcat ccgggggaga gatcgagctt
   144421 caagaaatag tgaatggtct tatcaataca caaatgtata actccccagg aatttcaatt
   144481 gcgcttatat tcatcactgt aggaattggg ttcaagcttt ccccagcccc ttctcatcaa
   144541 tggactcctg acgtatacga aggagtgcgg ttcgttcgaa aaattcctac ctctctatat
   144601 atctctgaga tgtttggatt tttcaaaact tcatggacat gcagaagaga aatgctatcc
   144661 ccactcggac caagacataa ctttatactt gttcaaataa caattaaggt gaagcagggt
   144721 caggaacaac aaatctcttt atgataaaca gatccatttt gcaagttcgt tattacgggt
   144781 agttcctaca aaggatcgga ctaatgacgt atacaatact tgaattctcg atgtagatgc
   144841 tacagagttg gttctcatcc ttcagagact acgagtgtaa taggagcatc cgtcgacaaa
   144901 aggatcaccc taagatgatc atctcatggc tattgagaac gaatcaaatc agatggttct
   144961 atttctcaat ctttctgact tgctcctacg gaaccaaggt cgaaaagatt gagaaaaatc
   145021 agtcattcac aaccactgat gaaggattcc tcgaaaagtt aaggattagt aatccttttt
   145081 cgaaatcgaa tggattcgat cttatacata cgcgaggaag gtaatcaaaa aagaaagaag
   145141 atgagttctt ctttactttt atcacttagg agccgtgcga gatgaaagtc tcatgcacgg
   145201 ttttgaatga gagaaagaag tgaggaatcc tcttttcgac tctgactctc ccactccagt
   145261 cgttgctttt ctttctgtta cttcgaaagt agctgcttca gcttcagcca ctcgaatttt
   145321 cgatattcct ttttatttct catcaaacga gtggcatctt cttctggaaa tcctagctat
   145381 tcttagcatg atatttggga atctcattgc tattactcaa acaagtatga aacgtatgct
   145441 tgcatattcg tccataggtc aaatcggata tgtaattatt ggaataattg ttggagactc
   145501 aaatggtgga tatgcgagca tgataactta tatgctgttc tatatctcca tgaatctagg
   145561 aacttttgct tgcattgtat catttggtct acgtaccgga actgataaca ttcgagatta
   145621 tgcgggatta tacacaaaag atcctttttt ggctctctct ttagctctat gtctcttatc
   145681 cctaggaggt cttcctccac tagcaggttt tttcggaaaa ctctatttat tctggtgtgg
   145741 atggcaggca ggcctatatt tcttggtttc aataggactc cttacgagcg ttgtttctat
   145801 ctactattat ctaaaaataa tcaagttatt aatgactgga cgaaaccaag aaataacccc
   145861 tcacgtgcga aattatagaa gatccccttt aagatcaaac aattccatcg aattgagtat
   145921 gattgtatgt gtgatagcat ctactatacc aggaatatca atgaacccga ttattgcaat
   145981 tgctcaggat accctttttt agcttctagt tagcttctag aatcgatttc ttagttcaag
   146041 atccctctta ctaactggaa tcaaagaatt agtagatctg ttccgcccaa aatgggaatg
   146101 ggctagggtt atgaacttat aatctataat ctgatgatcg agtcgattcc atgattataa
   146161 gttcattcca taccggacca gaccggaata ggattctcat tatgagaagg ggtcattcga
   146221 gcgtatctaa atagatacta tgtttccata tggatcccta cgtcgttaca ttccatttag
   146281 gattaggaat aggcgtaatc ggacctgctt tttccatatc tctcgttatt tgggacctta
   146341 ttcacctctt tgggcttcta ttgaatcgag aaatcggttt gattgtccat ctttttgata
   146401 taatattaat atagataata tataaggcat cctccggata attcaaatcg aagcaattgg
   146461 atgtccgatt ggggcctata tgacatgacc gatcaataga aatactccaa cactccacct
   146521 ttgtcatata ttccatacat cacactagat agatatcatc ttcatggaat acgattcact
   146581 ttcaagatgc cttggtggtg aaatggtaga cacgcgagac tcaaaatctc gtgctaaaga
   146641 gcgtggaggt tcgagtcctc ttcaaggcat aatattgaga atgctcattg aatgagcaat
   146701 tcaataagag atctcggatc gaatcggtat tgatataccg attcgatccg agatcttgga
   146761 attggaataa gttcggcagc ggatcgcgaa atcttgggga tcttctctat ctaatgaatg
   146821 gggagtccgc tttgaaatcg tccgccctgc acccaccccc cgagtatatg cttcaacagg
   146881 aatcacacaa gggtagattg atacaatata aacctctggt aaaatgcccg cctgtaaccc
   146941 agcagataaa gtacattaca tagtccgttt ttagtaatag ctctggtggt tcgctgttca
   147001 agaattcttg tttaagcagt tcataccatc catacatagt gttttgatct aagatttcaa
   147061 ttcttctatg tttcagcagt agcatattgt tccatggagc taaggtccaa aatatggaag
   147121 aaactggtgt ttccacgact ctaccaccca gtcaattatg ttccacttaa tccctatttc
   147181 atggccgcat atctttccgg ctaagtaatg ggaaaccttt ctcctgttac atgaatccaa
   147241 ttttcatttc atccgggaaa agccatcttt ttctcaacaa tgtctttgtc atttgatcca
   147301 atagcgttcc gttagatagg aacagatttg ataaatactg ataactctcg gatggagtat
   147361 tagaacggaa aaatccatta gataatgaac tattggttct aagccatctc tggcgatgaa
   147421 tcaacaattc gaagtgcttt tcttgcgtat tcttgataaa ccagcgttta gatatagatg
   147481 taggaggatc tgtttcggaa gtaagaagcc cctttgacat ctcttcatct gcaaagaatt
   147541 ctcgatgtga aaacacagag acaaggggct gatctttgaa taggaaaaag agtggatccg
   147601 cagggtccca aatgaattgg cttattcgaa aaaagccttg ttctttggaa gatctatctc
   147661 gtgtctggta ctgcatggtt ctactctgca agaactccga atcattctct tgaagctcat
   147721 ccttttcatc ataaatgatc cgcttgcccc gaaatgaccc cgcccgatag ggaaatccca
   147781 atgaattggg cctttcgata caatcaaata gaaagcccca ggggcgccat attctaggag
   147841 cccagactat gtgattgaat aaatcctcct ctatctgttg cgggtcgagg actccttctc
   147901 cttccccttc ttcaaactcc gattcgtatt tttcatagag aaatctctga tcaacgatag
   147961 aacaagatcc attttgcatc atatctaagg gattccttgg ttcgggccga agaagcaatg
   148021 tcactcgatc attatcaaac cgactgcaat ctttttctgt ccgtgaggat cccaccagag
   148081 cgccttctac ttctaatagg ccatgaacta gatcagaatc attctcaacg agtccagaag
   148141 aagtgatccc gtttttttca tcgggtccgg gtatagacca aaggtcttga gcgaccgatc
   148201 cggcagaaca actcaaaaga taaagaagta tcgttaattt cttcatgctc gttccaagtt
   148261 cgaagtacca tttgtacaaa taagaatccc cttcgttaca tgatttcttc ttcatataga
   148321 tagatagagg atctatgggg caattactta gaagtacatt ttgtgcaaca gcccttccta
   148381 tctgatagaa aaggatccca tgatcctgaa ccgatcttac ctgggatcgc aaatcccaag
   148441 tttgtctatg aagagcggat cgaattgtat tagtgtctat aattgatttc ttctgtgtaa
   148501 tactaatcga tagggcctca ttggtaagtg ctacaagatc tcgtgcattg gaacccatgg
   148561 ttatggaccc gaatccatta gtatggaaca ttttcttttc caagtgaaat cccctagtat
   148621 atgaaagagt gcaaaagtgc tttcgttgtt gtggaataag aagccttcgt atcttaatgc
   148681 atgtatttaa tttattcggg gctattagag cgggatccac tttttgggga atatgagtcg
   148741 aagcaataac aagaatattt ctagtggaac atctttcaca atccctggag agatagttca
   148801 ctaatagacc gagggataag tcattcgact cattcacatc cagatcatga atgtttggaa
   148861 tccatattat gcaaggagac attgcttttg ctaattcgaa ttgaagggtg atataaaatc
   148921 ggcctatttc cgacatcata tcgatagtta gcgcattcat catagttaga agctccagct
   148981 ccgtatcaag gtcacgatcg atatcgtcac tagcatcaat atcgtcacta tcatcaatat
   149041 cgatatcatc aataagaaaa cctttaggct tggtatccag gaacttgttc agaaatactg
   149101 taatgaaagg aacataggag tttgtcgcta ggtatttgac caaatgggag cgcccggttc
   149161 ctatagaacc tatcactaaa atacccctag agggggatag ggctaggcgg agcgaaaagg
   149221 gttttccatg agatgggaaa tgaaaactat tagccccaca cgaagtttgt gaataagtga
   149281 ttgtctgata atgagcaagg aatatccgtc tttctgctaa acagggtgaa ttgaactcat
   149341 aattcattaa atgcttttta tgaatgtcaa ctaagtatcg taagtaaatt gttcccggct
   149401 gttcaatcat ttgataacca gagtcattct ttgataaatg atcactatga gtcagactca
   149461 atagaatttg atcaatcctt ttttctgtcg ttaaggtgga gaactgaacc aagaattctc
   149521 tttctttatc atcaatcgaa tcaccgttcg cgacccagga ttctatttta tcatcaatcc
   149581 aatcaccgtt cacctttttt ctttttctta tcaatgaatg gatctcttta cttgtatgac
   149641 ttagatgtct cgtatttctc gaaaaagtga ttcgattgat gggatttggt atgagactta
   149701 tgagatcgat gatatcgatg agattgatat tcaaatcttt cgtcttagaa cgtattgatt
   149761 taaccccatc agcgggacca ccaccccata gcatgttgcc gccaaaagca gaaccccgta
   149821 tttcttctag agaatctcct aattgttcca gagcaactag aaaaagattc tttaaccaga
   149881 aagaattccg ttcagatgtg ggatacctat ccagaagttt tcgcaactca atcatgtatg
   149941 atggaatcat caaagatttg accttttcga actctgtctg taactcacca taggctcggg
   150001 aaacaaagag aagatgtgta cgaacgagat atccagcaac aagaagaagg aaaaggattg
   150061 aatagaggaa ctcccgaaca tttggcgatc tcagatgtgt cgatatcaat ggtgactcat
   150121 tatttcgatg aatcatttct tcggacagaa gaagattatg taaacactta ctcgaaatct
   150181 cacttatcag attccattgt ggaagacaca attttttctg aagaattcgc catgatatat
   150241 ctgatccatg cataatatca tgaaaaatgg atacaaattt ttgactgcta cttagtaccg
   150301 gcaataggtc tgaaaaagta tctaaaaata tcaaatttag atatttgtac cctgtcgaag
   150361 taaggaacca tggcatatat gtttggaatc gattccattt tgagagagtt gaaaaagcac
   150421 tgtctcgttg aaaggttcta tacatctgcc ctttctcaac gcatttcttt agacaaagac
   150481 tccgtttttt cctcttttcg gatggtaaat atttctcaga acatggagtg tgaatcaaac
   150541 ccatgtttga attgaaattg agatactgag gcaagttctt ctcttctgaa tcagatagat
   150601 tcatatctga aagaggttga caataagttc tttcaaaatt gactatttgt ccctctgtta
   150661 gaggtgttcc agaaatggct gcgatcgagt aaatagctct acgaactaat agatcggatc
   150721 gaattggaaa atggaaagat ttgtacaagt tatacctttc gtcaccactt tgtggaaaat
   150781 cgttaggtat gaatatgtta gatacctgtg actcgattgg tgaaatagta tctctctcca
   150841 aaaaagcatg ttttttttta ccgccgcaca aagaaaatat tttgttgcga atgaacaaga
   150901 tatggaggaa ttgtccatac gtaaaatcat aatttttgat acgggccttt tccacataaa
   150961 aggggaatct tttgttacaa tagaagcgga agcgttgtgg attattcaag aatcgaagtc
   151021 gatttgcttt ataaaaagaa gatatcaatg aacttctatg aaatggtttc acaggattca
   151081 gccaattgtc ttgatcgtcg gatatcattg agaaatagaa atccgtgtta tcaaaagatt
   151141 tcctgcgatt atttctagta tggaatgagt caatcatcca ctttggtatc ttattgaaca
   151201 aaaatggtga tattatccct ccattgatca agaatttcga tttttgggaa gtattatgat
   151261 catccaataa gaagggtttc aattttttca aatgaacgat ttgaagacct attgattcta
   151321 acaactgatt gcagagttga tcattcggac ctttcaattc atagatgtgg atctcagacc
   151381 tatgaatggg gatattcccg aaactcacaa agaaaaaagg aagtgagtta gacaaaaaga
   151441 aaagcaactt ggacaaaaag agaaggaact tggacaaaaa gaaacgaagt gacttagaca
   151501 aatctttttt gtcgataacc tcagaccaat caatcgaata ttgattaata cgtaatcgat
   151561 cgaacactac ttgaaaatgg ctcttctgct cagaaacgga atgttccaaa tgctcctgga
   151621 aattcttgct cccattggac catttgtatc tatatgcatt aggatcccga ttcatgaatc
   151681 tctcggttcg agaaatcaaa ataagaggat cgaaccattt cttctgactc tttttcaaat
   151741 tcgataaatg ttggttgatc gtatatttca ttatagttct atgattcaga gtatcatttc
   151801 ctatttgatc cctttgaatt ccatattcga agttgcgatc ggatctattc attaaaaaga
   151861 atcgattcaa tacatttctt atgtacccat aggtgctata ttggatttga atccgatttc
   151921 ggatcaatct atattgattg actgcctcca ttatgttgtt gctagcaaat accactattt
   151981 ttggttttgg atcttccaaa tcattcccgc aggagatccg gacccatttt tttctgatcc
   152041 ttcgataaaa agattcattc tcttcataaa aaataggagg tagaaccaat aaagatttct
   152101 ttttcgattc atccctggag ttgaatacct cattcaagaa tcgtttttga tccaatccgt
   152161 aggaatcaat agaaaaggaa aatcccttat gatacaccag atccggctcg gttattgata
   152221 gagtgaatag atctgccatt tcttgaaatc tctcttctga ttcaaaatcg tggtgtaacg
   152281 tgtattcccc cctgttccgg tcatggaata gatgaaataa atgatttttg tttaagaatg
   152341 aaatcttatt ggaactttcc atatccagtt catccttcgg aaccatatca catcccggat
   152401 ctgatgaaat aggatgaatt gagacggtat tttgtaaata cgtaattatc ttgaatatat
   152461 taactatttc tttattttcc gatcgcctgg aagggacaaa agaaacatct tgttctttct
   152521 tcaacaattt ctgatctcta gtggacctct cagtaggatt cgaacccaga tgaagttctg
   152581 accatctgtc agagaaaaaa gaacgaatgg atcttgtagg attcccaaga aattcttcga
   152641 tttcttccgg aagcagatgc ttattcatct gcctttcacg ttccgtgaat agccgggaca
   152701 ttgaggaata tccagaaagg catttaggga atcggtctga ttctatctct gttcgttccg
   152761 tttgaagaaa ggaaggatcc caaagaatcg atctttcttt tagttgttga atctctcttt
   152821 gattgatcaa tgtgtgatat tccgaatcct cattactaaa tgaatcgaaa tgatctctgg
   152881 attgatcaga agatcctttc aattggctag aatccgttac ttgaacgaaa ctagatcttg
   152941 tggaatcata ttgaatattt gacgatacat tccgtacctt gctaaaaaat cgatccttgt
   153001 ttaccaacca cacattgtct aagcaaatcc aattctctct cgatatcttc ctcaaaaaat
   153061 ccgattcgtg cggattcttc ccccaactaa cgaagagatc ttggcggaat tgccacatat
   153121 gaaattgagc acaattttgc aaagaaatag cccacttgtt tctcgagaag agatgggcaa
   153181 aacgctcaat atcatttgat tgaatagctg acccagctcc ttgttgtttg aagaaaccct
   153241 ccacttcaat tggtattttt tcacgaaaag caaacatgag ataacaaatc gagtctttca
   153301 ctaagatttc gaatagctgt cccgaattca agttgattct gtttcgcctc ttactcggag
   153361 aaagacgatc aaacaattcc caaccatggt ccttgcggat cggatcatcc atataatata
   153421 caaaaggaaa ctccagatat ttgatatctt tctctttgaa tgagatctca attccagcga
   153481 cggtttcatt agatatctta caaccagaat ccctcttttt tccgagccag ttcctccacc
   153541 accgcgaacc ccagttagat tcaggcatga tacacttttt agttattggg agaacccaag
   153601 tactctcttt cggatccagg aaaaagctct ctgagatctt ttttcctttt ggaagatcca
   153661 ggagcgaaac aatcaaccta ttgatattgg aagacccaaa agattcttcc aatgtatcat
   153721 ttctgggtcc aatggaattc ataggtatag gaagaagccc cgtcaaatag agattttttc
   153781 ttgcgaccat atttcgattg ttaatacgat atataaggat cgctactaca aatagtacta
   153841 cacccttgat cgtgaaatat cgattgcttg ttgaaccctg tgaattgcgt gaaagtagga
   153901 tactcaaaat tcgtgggtcc aagagtttta taaaacgttc ttggtggaaa aaaatgtgaa
   153961 tgaaagatcc cactgaattg aattgggtcc atgaatctaa gaaatagtga gaattcttga
   154021 cctctctcaa tatctctctc aattcgaaaa tccaggattt gaattgatgt cctttcattg
   154081 attcctccta aattgcattg atttatccta aagatttcat ttcaattgga atttggttat
   154141 tcaccatgta cgaggatccc cactaagcat ccatggctga atggttaaag cgcccaactc
   154201 ataattggcg aattcgtagg ttcaattcct actggatgca cgccaatggg accctccaat
   154261 aagtctattg gaattggctc tgtatcaatg gaatctcatc atctatacat aacgaattgg
   154321 tgtggtatat tcatatcata acatatgaac agtaagaact agcattctta ttgagactcg
   154381 aactcatagg gaagaaaata gatttatgga tggaatcaaa tatgcagtat ttacagacaa
   154441 aagtattcgg ttattgggga aaaatcaata tacttctaat gtcgaatcag gatcaactag
   154501 gacagaaata aagcattggg tcgaactctt ctttggtgtc aaggtaatag ctatgaatag
   154561 tcatcaactc ccccgaaagg gtagaagaat gggacccatt atgggacata caatgcatta
   154621 cagacgtatg atcattacgc ttcaaccggg ttattctatt ccacctctta gaaagaaaag
   154681 aacttaaatc aaaatactta agagcatggc gatacattta tacaaaactt ctaccccgag
   154741 cacacgcaat ggagccgtag acagtcaagt gaaatccaat ccacgaaata atttgatcta
   154801 tggacagcat cgttgtggta aaggtcgtaa tgccagagga atcattaccg cagggcatag
   154861 agggggaggt cataagcgtc tataccgtaa aatcgatttt agacggaatg aaaaagacat
   154921 atatggtaga atcgtaacca tagaatacga ccctaatcga aatgcataca tttgtctcat
   154981 acactatggg gatggtgaga agagatatat tttacatccc agaggggcta taattggaga
   155041 taccattgtt tctggtacag aagttcctat aaaaatggga aatgccctac ctttgagtgc
   155101 ggtttgaact attgatttac gtaattggaa gtaaccaatt aggtttacga cgaaacctag
   155161 aaatcgatca ctgatccaat tcgagtacct ctacaggata gacctcaaca gaaaactgaa
   155221 gagtaacggc agcaagtgat tgagttcagt agttcctcat ataaaattat tgactctaga
   155281 gatatagtaa tatggagaag acaaaattgt ttcaagcgcc gacagaacca gaagcgcccc
   155341 ttgtttcaaa gagaggaaga cgggttattc acatttgatt tgatggtcag aggcgaattg
   155401 aaagctaagc tgtggtaatt ctaaagattt cccgggggaa aaatagagac gtctcctacg
   155461 ttacccataa tatgtggaag tatcgacgta atttcataga gtcattcggt ctgaatgcta
   155521 catgaagaac ataagccaga tgacggaaca ggaagaccta ggatgtagaa gatcagaaca
   155581 tgagtgattc ggcagatttg gattctatat atccactcat gtggtacttc attatatgat
   155641 atatataaga tccatctgta tagatatcat catctacatc cagaaagccg tatgctttgg
   155701 aagaagcttg tacagtttgg gaaggggttt tgattgatca aaaagacgaa tctacttcaa
   155761 ccgatatgcc cttaggcaca gccatacata acatagaaat cacacttgga aagggtggac
   155821 aattagctag agctgcgggt gctgtagcga aactgattgc aaaagagggt aaatcggccg
   155881 cattaaaatt accctctggg gaggtccgtt tgatatccaa aaactgctca gcaacagtcg
   155941 gacaagtagg gaatgttggg gtgaaccaga aaagtttggg tagagccgga tcgaaatgtt
   156001 ggctaggtaa gcgtcctgta gtaagaggag tagttatgaa ccctgtagac cacccccatg
   156061 ggggtggtga aggaagggct ccaattggta gaaaaagacc cgcaacccct tggggttatc
   156121 ctgcacttgg aagaagaagt agaaaaagga ataaatatag tgataatttg attcttcgcc
   156181 gccgtagtaa ataggagaga aaatccaaat tatttttaca atttacaaaa gaaaaaaata
   156241 ggagttaatt cactgtgaca cgttcactaa aaaaaaaccc ttttgtagcg aatcatttat
   156301 taagaaaaat cgagaaactt aatacaaaag cggaaaaaga aataataata acctggtccc
   156361 gggcatctac cattataccc acaatggttg gccatactat cgctatacat aatggaaagg
   156421 aacatttgcc tatttatata acagatcgta tggtaggaca taaattgggg gaatttgcgc
   156481 cgactataaa tttccgtgga catgcaaaaa atgataatag atcccgtcgt taataaagtg
   156541 aatatagatt cattggtaag aggtgaacct tatgataaag aagagaaaga agaacctatc
   156601 tacagaagta tacgctttag gtcaacatat atgtatgtct gctcacaaag accgaagggg
   156661 aatccatcag attcgtaggc gttcttacga ggaaagcctt atgatactag aactgatgcc
   156721 ttatcgagcg tgttatccca tttttaaatt ggtttattct gcagcagcaa atgctagtca
   156781 caatatgagt ttgaacgaag caaatttagt cattagtaaa gccgaagtaa acgagggtac
   156841 tgctgtgaaa agattaaaac ctcgagctcg agggcggata aaaagaccga cttgtcatat
   156901 aactattgtt ttgaaagata tatccttata taaaga
//
