# Supplementary material for: Plastome comparative genomics in maples resolves the infrageneric backbone relationships
Source: PeerJ. 2020 Jul 13;8:e9483. doi: 10.7717/peerj.9483 (PMC7365138; doi:10.7717/peerj.9483)
Supplement: Data S2 [file peerj-08-9483-s008.zip › Acer_microsieboldianum_M398_CP.gb]

LOCUS       Acer_microsieboldianum_M398_CP      156975 bp    DNA     circular UNA 29-APR-2020
DEFINITION  .
ACCESSION   urn.local...cw-bg6jswx
VERSION     urn.local...cw-bg6jswx
KEYWORDS    .
SOURCE      
  ORGANISM  .
FEATURES             Location/Qualifiers
     misc_feature    1..85322
                     /standard_name="LSC"
     repeat_region   85323..112078
                     /rpt_type="inverted"
                     /standard_name="repeat region"
     misc_feature    112079..130219
                     /standard_name="SSC"
     repeat_region   130220..156975
                     /note="repeat_hit position 112099 - 85343, match 100.%,
                     length 26757"
                     /rpt_type="inverted"
                     /standard_name="repeat region"
ORIGIN      
        1 tatatccttt tggttattgg ttatgggcga acgacgggaa ttgaacccgc gcatggtgga
       61 ttcacaatcc actgccttga tccacttggc tacatccgcc cccccactag ctacaaaatt
      121 acaaaataaa aagattccaa tttataccat taatcatctt tttttatctt accttaatta
      181 tgaagataca aatgaagaga caagaggcat aaatttccaa acttttttat attatataga
      241 atatagaaaa ttgactcaaa ataataaact gtaaagtcat aataactaaa ataactaaaa
      301 aataactaaa gactaattta attattagca cgtagtaata atatgatact aaataaaaag
      361 gcataaaaaa gctttgtgtt ttgttgaagt caaaaaagga caaaaataac aaattgaaaa
      421 aaaaaaccta ataaataacg gagcaatacc gatttattgg aagaggatcg gcattgctcc
      481 gttattttca aaaacgtgta tacacgaaga tcgaaatctt atccatttgt agaaggagct
      541 tcaatagcag ctaggtctag agggaaatta tgagcattac gttcatgcat aacttccata
      601 ccaaggttag cgcggttaat aatatcagcc caggtattaa ttacacgacc ttgactatca
      661 actacagatt ggttaaaatt gaaaccgttt aggttgaaag ccatagtgct aatacctaaa
      721 gcagtgaacc agatacctac tacaggccaa gcggctaaga agaagtgtaa agaacgagag
      781 ttgttgaaac tcgcatattg aaagatcaat cggccaaaat aaccatgagc agctacaata
      841 ttataagttt cttcctcttg accgaatctg taaccttcat tagcagattc attttctgtg
      901 gtttccctga tcaaactaga agttaccaag gaaccatgca tagcactgaa tagggagccg
      961 ccgaatacac cagctacgcc taacatgtga aatgggtgca taaggatgtt gtgctcagcc
     1021 tggaatacaa tcatgaagtt gaaagtacca gagattccta gaggcatacc atcagaaaaa
     1081 cttccttgac caattgggta aatcaagaaa acagcagtag cagctgcaac aggagctgaa
     1141 tacgcaacag caatccaagg gcgcataccc agacggaaac taagttccca ctcgcgaccc
     1201 atgtaacaag ctacaccaag taagaagtgt agaacaatta gctcataagg accgccattg
     1261 tataaccatt catcaacaga tgccgcttcc catatcgggt aaaagtgcaa acctatagct
     1321 gcagaagtag gaataatggc accagaaata atattgtttc cataaagtag agatccagaa
     1381 acaggttcac gaataccatc aatatccact ggaggagcag caatgaaggc gataataaat
     1441 acagaagttg cggtcaataa ggtagggatc atcaaaacac caaaccatcc aatgtaaaga
     1501 cggttttcgg tgctggttat ccagttacag aagcgacccc ataggcgttc gctttcgcgt
     1561 ctctctaaaa ttgcagtcat ggtaaaatct tggtttattt aatcatcagg gactcccaag
     1621 cacacaaact ttctagaact agataattgg gagcttgtta ttcaacagta taacatgact
     1681 tatagccccg tgtcaaccaa tagcaacatc gatatctctg atcttatcta tctatctatc
     1741 tagaaattca gaagcatttt ttattttttt atattttata gatatatttt tttgatatga
     1801 taatcaaaat gggttgcccg ggactcgaac ccggaactag tcggatggag tagaaaaatt
     1861 ccttgtgaaa ttgatatagg taaaaaaatc tctccccaag ccgtgcctgc atttttcatt
     1921 gcacacagct ttccctatgt ataacatcga agactcccta aaaaacgcta aaaaagtgaa
     1981 atacccagtt gatcaacctt tattagtctt attgcatgaa catttaatag aaattaatga
     2041 atttttttgt tatctattca tcagttagga acaatttcga atttatcatg attaacaaaa
     2101 tcgttaatac aaataatatc caaataccaa acccgccccc tatataacct ccgcgaagta
     2161 aacaaagctc ttggaaagat taaagaaaga acgtgctctt cctccgtaaa gaattcttcc
     2221 aagaattccg agcctaatct tttcaaaaaa acgcgcacag tacttttgtg tttacgaacc
     2281 aaacttttaa cacaagaaac ccgaagtata tattttattc tatacaaact cttttttttt
     2341 gaagatccgc tgtgataatg agaaagcttt ctgcatatac gcataaaccg gtcgataata
     2401 taagaatctg aggaatcggc ccaggtcggc ttactaatcg gatgccctaa tgagttacaa
     2461 aaacgcgcca tagtcaatga tccaatcaga ggaataattg gaacggttgt ctcgaactgc
     2521 ttcatagcat tatcgattag aaatgcattt tctagcattt gactccgcac caccaaagta
     2581 tttagtcgcc ccctggaaag atagcccaga aagttgatat aatctttgta taagtggttt
     2641 atatgaatcc ttccgggttg agaccacacg tgaaaatgcc attgccataa attgacaagg
     2701 taatatttcc atttattcat cagaagaggc atatcttttg aagccagaac ggattttcct
     2761 tgatatctaa cataatgcat gataggatgc ttgaacagcc ataagttgtc ctgaaaatca
     2821 ttaacaaaga cttggacaag atcttctact tttccataaa aagaaattcg ctcaaaaagg
     2881 agtcctgaag atgttgatcg taaatgagaa gattggttac ggagaaaaaa gaagattgat
     2941 tcatattcat atacatgaga attatatagg aacaagaaaa atcttggatt gcttgttgaa
     3001 aaaatggaat ttgatttctt tggagtaata agactattcc agttaaaata ctcatgaaga
     3061 aagaatcgca ataaatgtaa agaggaggca tcttttaccc aatagcgaaa ggctcgaacc
     3121 aagatttccg ggcgaatggg gtagggtatt agtacatcta agacatagtg taaatgtgag
     3181 aaattgttct cgaaaaaagg aaatattgaa tgaattgatt ggaaattatg agatttcgcc
     3241 atttcttttt ctttcccttc taagaaagct actaatcgca gggaaaatgg aatttccaca
     3301 atgactgaaa atccctccga tatcatttgc gaataaaatt gattgttgtg tccaataaat
     3361 tgatttggat tagaatcctt agcataaata ctcaaatgaa tccgttgata cgtccgacta
     3421 attaaacgtt tcacactgag tgaactagat ttattgtcat aacccccatt ttccaacgga
     3481 atcgtcgatc tatttaaacc gtgatcatga gcaagtgtat aaatatactc tcgaaaaaga
     3541 agtgggtata ggaagttgtg ttgctgagat ctatctagtt ctaaatggat ttgatattct
     3601 ttcatttgaa attagattgc aacaaaaggt aaggtattta ttggattatc aaatgataca
     3661 ttgggttatc aaatgataca tagtgcgata cagtcaaaac aaagtattgt agtaaagaaa
     3721 aaaatggata ccttggaaac gggtaaactc attaccggat tctcgatttt atcatttttg
     3781 aattggttta tgtttgttat agtataaata ggtggttaga aatcctttat ttttgcaatc
     3841 caaccgctct tttgattttg gaaaacaaaa tatctttatc aatatactgc ttcttctaca
     3901 cattcatctc caacccataa tagggacaaa ctcatagtta ggactcatta aaaaaatagc
     3961 taatcgactc gcggaaaacc ccttccccac attaggaact aatatctttt taacgtttaa
     4021 ttagatcggg gaattattca aattcaattc agaagagaag ctcgttcctt tttatttccc
     4081 gagaattgga accataaggc tctatccatt tattcactcg acccaacttt gaattccatt
     4141 ttttgttctg cgccaacaac tcaaacccta ttttgaagcc attgaatcag aataaagtat
     4201 tctccaaatt ttccattgat acgacatgct ggtttttcca ttcattcctt tcaggatcag
     4261 tcgtggtctt acaaactctc ccgatggtat ggacgaatcc tttgtttcat ataaatgtgt
     4321 aaaagatgct agccgcactt aaaagccgag tactctaccg ttgagttagc aacccgaata
     4381 attcgaatgg gtggatacaa tcggaataaa aaagaaataa aagaaaagaa atgaaattgc
     4441 acaacggaat caaaatatta aattagcaag aaatcgacta acaaaattta gaatcgattg
     4501 ggaacataaa aaaaagactt cttgtataac agtgaatcca gcgaacccat tactttaatt
     4561 ttgaattttg aatgaagtaa agaaaaaaac caaacctctg ttacggagat aaataggtac
     4621 ggagataaat ggatctgttt atccttatcc acgatcgaat tatagttgtt cgatacgctg
     4681 ttgtcaatat gacggtgaat gttgaatatt aatgttaaga aaagaatcta aaaaaataaa
     4741 atggcgaaaa caaaaagaat gaatttatta atttaattaa aatattaaaa taaaaaaaaa
     4801 attataaaat gaaataaata aataatatag aaaagaaata atttagaaat gcttttgaaa
     4861 aaaaaaatcg aaaagaaaaa gaaagaactt gcgttagatt tgcactacat atttactata
     4921 cataaataca aatagataca tagctatagc tgaaagaata aaaaaaaaaa agaaatctcg
     4981 ggttgacatt gattcaatca atcaatataa gtaaaataaa caaggtgaat cccttgtttt
     5041 gtgatttgtt aatagattta caacgacaaa ctataaaaag cccggtttcg attgcgagta
     5101 atgtaaattt tcgatttctc gacccaatta gttcgttgta ttcatttgat cttttttata
     5161 tgcatcttat atcaataaaa ttctagcaat aaaattgatt tttgttcttc tgcttatttt
     5221 ttttgtcctt atacttccag aacattatac tttatgggag caatattaaa tagggataaa
     5281 aaataggtat gaatagaaca aaaaaggggg gagtagtaaa gaaaaagtta tacaaaacta
     5341 tataggagtc atccacaccc tcttttttta ttctatatcc tcgatgcaat ttcgtttaat
     5401 taagatgaag ttccttaaaa atcccagcct tctttgaaat atcatgaacc gttcctgtag
     5461 gttgagcgcc cttgtcaagg aaatctaaaa tagcaggaag atttaaatgg gtttgattat
     5521 ttatcggatc ataaaaaccc actttccgaa gatctcttcc ctctcttcgg gatcgagcat
     5581 cgattgcaac gattcgataa acagctcatt gggatagatg tagatgaaca ataccccccc
     5641 tagaaacgta taagaagttt tctcctcgta cggctcgaga aaaaatgatt agaaattgtg
     5701 tgatttaagt ccttcttttt cgaaaattcg aaaaaaaaag cattcgtact ctcataactc
     5761 aagttggata acttttaaat agcccaaaag aaaatcttta gggatttctt tttttgagtg
     5821 gtctctaacc ccttttttgt ttgtctcgtt tcgaatcgat tttttgattc ttaattccca
     5881 ttctgatcta attgttgaga caattgaaaa cggtatttcc ttgttccagg atccttttta
     5941 tctttgcctt gaatcattgg gtttagacat tacttcggtg atctttcgtt ttcaaaaatg
     6001 gcggcaacac accccttttt gcgatttttt tctatcaaag aatcatacga acaattgatt
     6061 cctgcatgat acacttttca tcgaaagagt tttaccaatt ccaacaaatt gtcgttttgg
     6121 atttcaaaat tgttcgaatc ggattctttc aatttatata tcgaaaatat acttacgaag
     6181 tttgttacaa cttattgatt ggtattaacc ctagatcctt gcccctgcga aatgaacaaa
     6241 tactttctac tcaagctcca tcatgtccta tttacactac accccaacaa aaaacgagaa
     6301 ttctagtaga acagaacaaa gtatgtcgag ccaagagccc attcatttct agataatcta
     6361 caatctaaaa tggcggatga aaaaaaaaat ccacagcgga tcgtgtcctt caagtcgcac
     6421 gttgctttct accacatcgt ttcaaacgaa gttttaccat aacatttttt cgagttttga
     6481 accggtatgt aattgattca attatggaat catgaatagt cattgcttcg gtcaataccc
     6541 agtccttttt ccttcgatat gaaaggaata gttagttaat ttatgaggaa gaagcctcag
     6601 taagaattat gaggaagaag cctcagtaag aattgaattt caccctctat tttaatttta
     6661 ttgttttcat tttattgcat gaatgcaata tttcttttta tttctaaata aaacaaaaaa
     6721 gaacacgaat aaaaataaaa agaaaataaa gtaaaaagta aatatagagg atgaagatat
     6781 atgaatggac cccgtctcaa ttattaatta tgattaaata catttccaat tattaattag
     6841 agccaaacat caaatacctc cagctcaaag aaaattaatc catatgaaac tcgattgatt
     6901 atgagatctt acatcgctca cgaactcgta tggaccccac tcccaattca ttctggggga
     6961 tgattaatca taaataaaaa taggatccta tttgatacgg gatgctagac tcttttgtat
     7021 agataaaaag ccaaaagggt ccagattacg tcattcttta ctatactttt accctaaacc
     7081 ggtcttagaa acttaattcc attgattgaa ttcaaacagt accacgaata ccctcttgtt
     7141 tagatttcaa gaaatgaaat aaaaaattgg ggaggttttc gcatttcgat ttagaatgta
     7201 tccttgcaaa ttcacggagg tagggtatgt agggattttt taagccactc acttacatat
     7261 caaagtgaaa gggaggggga gggcccatcc gacttttttt gaattcaaac tcttgtgatc
     7321 tatgttgcca tcttacttgg atcacaaatg gattccattt tattttcgta ttatttgaac
     7381 tcgattcaat ttatgaaaaa acatcttatt cagagaagag ttttgaaaat tcgaaacaag
     7441 aagtccattt tatcaaaaat tagactctta aaaaaattat actctgaaag agaggttgct
     7501 caaaaaagta atttggagtc tgatattcgg atatatataa gaggtcgctc tgggacggaa
     7561 ggattcgaac ctccgaatag cgggaccaaa acccgttgcc ttaccgcttg gccacgcccc
     7621 attttcattt cttttctatt cgatactaat aaacactaat attggttgtt cgtcaattcc
     7681 cggccaaatc tctatggaat aaattagatt ctttttttta agattttgac acaagtagat
     7741 gcagaattaa actccattta ttgatcatta catagaattc aattaagata ttgtatgaaa
     7801 gtatgatttc ttctattctc ttgtgagaat tgaaggattt ttgttttgat tggttcggtt
     7861 caaagaagta tttttttgtc taccttactt tcttttcgtc atttttatca tttttagctt
     7921 atatcaataa catattttta actcaatcaa aatacaatta tctccaagaa caaaatgttt
     7981 gttatgctta atacctttag tttgatctat atctttctta attctgccct ttattcgagt
     8041 agttttttat tcggcaaatt acccgaggcg tacgcttttt tgaatccaat tgtagatgtt
     8101 atgccagtaa tacctctttt cttttttctc ttagcctttg tttggcaagc tgctgtaagt
     8161 tttcgataag atctttaata gtgtccgaga aaaattcatg atttattcaa gctcgagaaa
     8221 aaaaaaattc taacaattga taagaccaga tgagtcttcc aatttgaatg aaccctcaag
     8281 taaaacagta aaattcttgg gcagacacga taactttcga tttccccatt tcatggttct
     8341 tacctttttt ttttcactga aagaccctat tagagtccgc cacaatatcg aaatcgaagt
     8401 cgaattgtgt taatttcgaa aaataaaaac tcttttgtat ttctatcaat ttgaaaaacc
     8461 gtttcatttc ttggtgtcaa aataggatat gtagtataaa aatagagaat ctattctctt
     8521 tttccccccc aaaaaaaatt ggagattgtg taatgcttac tctcaaactc tttgtttaca
     8581 ccgtagttat attctttgtt tctctcttca tcttcgggtt cctatctaat gacccagggc
     8641 gtaatcctgg acgtgaagac taaaaaataa gaaatttttc tttactttat tcttataaat
     8701 gtttttagga tttgatttta tctattctac atctttaatt agtcaaataa aaaaaagcaa
     8761 aagggttcgc taaattcgaa tttgaaagat acccagtcag cgacggaaac ggaaagagag
     8821 ggattcgaac cctcggtacg aatagctcgt acaacggatt agcaatccga cgctttaatc
     8881 cactcagcca tctctcctaa ttgaaaaaaa aaaaataata attactatgt tacattacac
     8941 aaaagataat gcttgaaaaa aaggcccttc tttactttaa ctttattata tagcttatat
     9001 attttttatt gtattttgta ttgtattata cagatggata caacttttat cagcaattcc
     9061 attttttatt tctataaaat gaaaaatgaa aataaagaat ggcctcgaaa gagatatctc
     9121 gaatcaaaat agaaaaaaat aaagaatatc tctttacaaa attacaaagg gctttttttt
     9181 attttcacgg cctggtctgg tcagtaccca gccgggccct ttttttgttc caatgaacca
     9241 taccgccaaa tcatagaaaa atgatttaga tggaatcaaa gtgtcatttc ttattcttta
     9301 ttattctttt gtttcttctt cttttttttt atttaattta cttttactgg atactcgaaa
     9361 aaagggaaaa acagaacgat gtattttttt ttgcacaatg cattttatgt tatggctgaa
     9421 attgttttgt cgagccgtat ctgtcaaaac cccttcaaga accaaatttt ttattttatt
     9481 tagttattca atttcgtttt ttatttttaa acaaaataag tcctcttttc ctaatttcat
     9541 taggactcct aacaaacacg tcaatactct aagctctaat ttgcatttca tgattttttt
     9601 tatttctgtc ctatattgat tacgtccgat tcccttgttc gacaaaagtc tcatttctat
     9661 acaataatcg tattgtagcg ggtatagttt agtggtaaaa gtgcgattcg ttctattaat
     9721 ccccttaata gttaaggggt tcttcagttt cattcatatt ctgatcaaaa actttatttc
     9781 ttaaaaggat ttcatttgaa tcctttacct ctaaatgaaa gattcgagga agaatatcca
     9841 ttctcgtgat ttgtatccaa gggtcaatta gaaatttcaa atttggatta tgaaattacg
     9901 aaacataatt tttgtgaatt tggaattaga tcaatctttc caattgaata agtataagta
     9961 agggatccat ggataaagat agaaaagtct atttccaatc gtaactaaat cttcaatttt
    10021 tgttttgcat agggtagatt gaagcaaaat agctattaaa cgataacttt ggtttactag
    10081 agacatcgcc atattcatat cctatttttt tagctcggga gaaagaaaat acttttccta
    10141 aggattctct caaatagaaa tcgagaacga agtaactaga aaagttggga ttgttataac
    10201 ggcactcttc tagagggatc atctagaaag caaattgttt tgaatgcatt cagacaaaaa
    10261 aagctgacat agatgttatg ggtcgaattt tttgattgcg tccccgtctt atatcttggg
    10321 aatttttcca tcttccataa aggagccgaa tgaaaccaaa gtttcatgtt cggttttgaa
    10381 ttagaggcgt tcaaaatggt gaatcgacgt cgactataac ccctagcctt ccaagctaac
    10441 gatgcgggtt cgattcccgc tacccgctcc atatgataat gatataaatc attatatcaa
    10501 ttcagcgatg cattaattca atttgaatta atgcatcact gaattgaata cgtaattccg
    10561 gaaattctct cactgattct ttatggtatt ttttccgaac aagagatagg aaaaaaaaga
    10621 atgcgaaaaa aaacaaatta ggaatgaaaa gcgtccattg tctaatggat aggacagagg
    10681 tcttctaaac ctttggtata ggttcaaatc ctattggacg caatttagca atttatttgc
    10741 atttccatag tataatatat atattctata ctttgcatat gatataatat gatatgatat
    10801 tattagatta ataaattatt agattccaaa ttttcaaata aaaaagtaaa attacgtata
    10861 tttatatctt atttagcctt atatcttatt tgacttatat cttatttatt tattttatta
    10921 attaaataat aatcaatatt aaataaagta ctataaagat taagaatgat agatttttta
    10981 tttataattg ttcctgaagt agaaagcgtt ccatttgttc ctgaatagct tctttcaaaa
    11041 gggcttctgc ttcctcggtg aatgtcttag tagaagatat gatttcttgg aactgaggtt
    11101 tattcgtttt taaataagta cgtaactcgc cgagaaattt tcttacctgt ccgatttcta
    11161 atgaatcaag ataaccattc gttccagtat aaatagtcat tatctgctct tcgaccgtga
    11221 gaggggctga ttgggattgt ttgagcaact cacgtaatcg ttgacccctt gccaattgat
    11281 tctgagtagc tttatcgaga tcagaagcaa attgtgcaaa ggcttctaat tctgcgaatt
    11341 gggccaattc caattttaat ttgccggcta cttgtttcat agctttaatt tgagctgcgg
    11401 atcctactct ggagacagaa atacccacgt taatagcagg tctgattcca gcattgaata
    11461 gatccgcgga taagaatatt tgtccatctg taatggaaat tacattagta ggaatatacg
    11521 ctgaaacatc tcctgattgg gtttcaacta ttggtaaagc ggtcatactt ccttcaccta
    11581 actgagaact taatttagcg gctctttcca aaagtcgtga atgcaaataa aaaacatctc
    11641 ctggataagc ttcgcgaccg ggtggtcttc gtaatagaag agacatttgt cgataagcct
    11701 gcgcctgttt ggagagatca tcataaatga ttaaagtgtg tcgttcacgg tacataaaat
    11761 attcagccag agaagctcct gtataaggag cgagatattg taatgtagcg ggggaatccg
    11821 ccgtttcggc taccacaata gtgtattcca tcgcccccct ttcctggaaa gtagtcacta
    11881 cctgagccac agaagatgct ttttgaccaa tagctacata aacacatatt acatttttcc
    11941 cttgttgatt gagaatcgta tccgtggcta ctgctgtttt accagtctgt ctgtcgccaa
    12001 taattaattc tcgctgaccg cgtcctatag gtatcattga atcaatagca ataagtcctg
    12061 tttgaagagg ctcatatacg gaacgtctcg aaataatacc tggagcggga gattcaatta
    12121 atcgagattc agaagctgaa atttcacctc gaccgtcaat aggtttagcc agggcattta
    12181 taacacgacc caaataagcc tcgcttactg gtatctgagc aatttttcct gttgctttta
    12241 cagaacttcc ctcttgtatc cttaaaccgt cacccattaa tacaacacca acattatttg
    12301 attccaaatt cagagcaatg cctattgtac cctcttcaaa ttctactaat tcacccgcca
    12361 ttacttcatc aagaccataa atacgagcga tgccgtcgcc tacttgaagt acggtaccta
    12421 tatttacaat cttgactgct ctattatatt gctcaatacg ttcacggata atattactaa
    12481 tttcgtcggc tctaattgtt accatgagta taattttttt ttttagttaa agaaaaaaac
    12541 aatgcctaca ggaaaaggac taatcagtta tttctgccat cgcctcaaac gtgtcaatat
    12601 tctcactaat ggtacgtaaa tgtaactcct tgttcaaaga actattcaga gtgcctcgag
    12661 ctccttttaa aacttgttgg aaaacctgtt gtcggacttg ctgaaccgcc ctttggtggt
    12721 caaaacgaat ggtttcattt ttgtaatttt ctaattcttc caaagtctta taagttgact
    12781 taatcaaatt caatttttct cgttctatct ccgagtatcc attcactcga aattgatctg
    12841 cttccctttc gactttccgt aagcgagccc gggctttttc cagccgttga atggcccccc
    12901 cctgcagttc ctctgaattt cgaatagtat tcaggatctt ccgttttcga ttatctaata
    12961 aatcacttaa tgaaagtaga ttatctttcc attcatctca aaacttacat gatcccttcc
    13021 cgaaccaaac atgaattttt cgattcattt ggctctcaca ctcaattact tcaacttttt
    13081 aagtatgggg gcaattccca tatctttttt ttttaatgta atgagcctat cctctacctc
    13141 tcttctctat tcatattcca agatgtcgcg actaatcact aatccaagac cagaatattt
    13201 tgaggactct tctgacggaa caaaacaaaa atattgaatt gtcagcaaag ttgtttcttt
    13261 ttttcgtcaa atccaaagaa ttctttttac tttatattat acacaggtca ccgattcagc
    13321 ataaaaagcg gttgattgaa atatttcaaa tattttgcat tccaataaaa ggctcaaata
    13381 attttatcga catgagtgtt ttatatcgaa aaaaaaaaac aaattccaat tattcatttt
    13441 gcaaacattt ctattctata ttaatatagt agtagaaaga gtaccatgct gcgtctggac
    13501 ttcaaacagt ttggtttagc tttaaccatg ttaatgaccc cacactattg gtttggttga
    13561 tagagaatca aagcggattt accaatgaat cacgaaatgc tatggttctt aaatatgatt
    13621 tgaaattgat tcagaagtaa ttcgcggaat cgtgcacctt tttcgatcta gttataatga
    13681 aaaaaagtac agctggttgg atccagccta ttcttgaaat aaacaactcg cacgcactcc
    13741 ctttccaaaa aagatcaata caccaaggac tacacttaga tttattggat ttgttgctaa
    13801 aatatcggta ttaaacccga aactcccggc aaatgaccag cgaaccaagg aaacgaaaga
    13861 atcggttata tttttcatat tatctcctct tttagataga ctaaaaaaaa atacggaatt
    13921 tgcatattta taggattaaa caaagggatt cgcaaataaa agcgctaatg ctacaaccag
    13981 tccataaatt gttaaagctt ccataaaagc cagactaagc aataaagtac ctcgtatttt
    14041 tccctccgcc tcgggttgtc tcgcgatacc ttctacagct tgacccgcag cagtaccttg
    14101 acctactcca ggtccaatag aagcaagtcc gacggccaac ccagcggcaa taacagaagc
    14161 ggcagaaatc agtggattca tgataagttc ctcgcactaa aataaagaaa tagttaatga
    14221 tacaatcgtc caatgaaaat gaattatgac ttaattattc gatcgctaag attcatccag
    14281 tcgaaataac taagaactcg gaattgaagt aataataata ttagtattaa accataaaag
    14341 ctacttcgat agctcttttt tagttccgat ccacaggatt tttgtgaatc catacgactt
    14401 ttgttcttcc atttcttctt tccaaactct ttttttattc ttcgttcgtt agttttcttt
    14461 atttcatcgc tttattcatt cacattcaat tcacaggcaa agacgaaacc gaagaatttc
    14521 tattggaatc tctatctaag ttcacaatag tagggcggat tagatatatc tttagttgat
    14581 atataactat caatatctaa tatcatatat acatgtcttt cttccataac gtaaaccaac
    14641 tattcatatc ttcatatctt agattcaagc tattcgtatc ttaaagtcaa tcgtattcta
    14701 gaatcattct tggaaccata cacaagagtt ggcttagagt cattagatcc catataccaa
    14761 attatgttcc cctctcccaa tcaacccatt ttttatgaat ctcgtttggc aaatcattgc
    14821 atagaaataa acataagtat tttattccgg taaggtcatt cactttaatt atttaattat
    14881 ttattaatat tttcttttgg tcaatcgttg aattgaataa aatcaactga aatgggaatc
    14941 attctagaaa gcatctttct ttttcttttt ttttttttaa tcacacaccg tgtaaattgt
    15001 gatactatga tactataaga atttttatat taagaatttt gattcaaata atgactcctt
    15061 atatttgaat tgaatgataa tattcattgg caggagtatg atataataaa gccaaacatg
    15121 aattttagga aaaagatctt tttgatctct ttcctttttt acaattcccc aatatctgaa
    15181 ttttttttct atgactcttg gtcgtatatc ccgtatttgt ctatttctat ttgtatattg
    15241 atgtttccta cgtggattat ctttagttac gcatacactg cgttattcta agctaaaaaa
    15301 aaaaagagac tatttcgaaa actagtcaat gatggccctc catagattcg cctatataag
    15361 ccgccgctaa agttgcaaaa ataagagctt gaataccgct tgtaaataat ccaaggaaca
    15421 tcacaggtat aggaaccact aaaggtacta aagaaacaag aacaacaact actaattcat
    15481 cagctaatat attcccgaaa agtcgaaagc taagtgataa aggttttgtg aaatcttcta
    15541 aaatgttaat gggtaaaaga attggagtcg gttgaatgta tttactgaaa taacctaatc
    15601 cctttttaga aagacctgca tagaaatatg ctactgacgt gagcaaggct aaagcaacgg
    15661 tagtattgat atcattcgta ggtgcagcta actccccatg gggtaactgt attattttcc
    15721 aaggtaaaag agcaccggac caattcgaaa caaaaataaa tagaaacata gttccaataa
    15781 agggaaccca tggaccatat tcttctccaa tctgagtttt gctcacgtct cgaataaatt
    15841 caaggacata ttcgaagaaa ttttgaccgg cagtcggaat agtttgtgga ttccgaacag
    15901 ctataagggc tgaacctaat aagatagcaa ttacaaccca agaagtaata agtacttggg
    15961 catggacttg taaacctcct atttgccaat agaaatgttg gcctacttcc acaccggata
    16021 tatcgtataa cccttttagt gtgttactgg aacatgatat aacattcata ttgccctcta
    16081 acagaaatag aactttaaaa agaattattt tgattcaacc ctctcccttt cgacttgtat
    16141 actttaatta gaattatccg ttttgaatac tcgctaatca cacaatatcc acagtttttt
    16201 ttaatttctt ttcttttatg cgattcaaga agagtaaccg attccaaaaa tccatgtagt
    16261 taccaaaaaa atttatttat cttattatta atcaaggatt tcgtatatag ctagaacgac
    16321 cctcacaaat tgcaaataca aatttattaa gaattaatcg gattgaagct atagccgttt
    16381 gctggaatcg aaatatctgc gagatcgggg tcacaatttg tatcgattaa acaaattgtt
    16441 ggaattacaa aagcgataca ttctcgaaga gccgtatatt cttcttgctg atcaacgatg
    16501 attacaatat ccggtacccc cgtcatatat tgaatcccgc ccggatacgt ttgcaagcgt
    16561 gataattgtc tcttcaggat agctgcatct ctttttggaa gacggttgag tctccccgtc
    16621 ttttgttccg ctctcaaatc cctgaactta tgaagtctcg tttctgtagt ggaccgattc
    16681 gttaacatac caccgagcct ttttttttat taatataata taatgacacc gggttcttat
    16741 tgcagctcgt gctactaaat ccgctgcttt ataacaagct tctgataaaa aacgagcagt
    16801 tcttgtcaga tttgtaatat gaataccttt atgttttgct gagatataag gtgacattct
    16861 aggattccat ttcctagtac catgaccaaa aggaattcct gcttccatca gctcttcaaa
    16921 atggatattc cactatcttc ttgccatttc tccccatact tcctcttttt ttttatcaaa
    16981 aaaagatttg ataaaaaaaa gagacgaggt gtcctgaaat aaataattgt tccaatggaa
    17041 ccttctcttc taccagagat tggccattga tacacaatcc aggccattca ttactttcga
    17101 ttcgttatta tctttctttt cttactatta agaaatcaaa ggatcaaaaa tagttaagag
    17161 aatccgctcc ttaggactca ttaaatcctc taaatgattg ttctaatgta tcatgtaaag
    17221 tctttgaaat gcaaaagtct aataattctc tgtggtgtaa gaaaatatct atcatccccc
    17281 ccccgaataa attctttttt ttgttttcaa aagaatattg ttatgctgcc gtgaacagtg
    17341 cactaatgct ttgaatccgg taccaacggg tatcatcccc cctagaacaa cgttctcttt
    17401 caggcctttc aaccagtcga tacgaccccg gagagctgct tttgctaaaa cccgagcggt
    17461 ttcttgaaaa cttgcttcag atataaaact ttgagtattc agagatgctc tcgttattcc
    17521 caataatata gctcgataac agatcgcttc ttccaaagca cgccccgttc gctccgctcg
    17581 taacaatcca ataagttcgc cgggtaaaaa aatattagac attccatctt ctgaaaccaa
    17641 cacttttgat gttatttgac gtacaataat ttcgatatgt ctattatgga tttggacccc
    17701 ctgggatcga taaacctttt ggatcttatt aaccaaagag atacgacttt gcactatagt
    17761 tagctcagca ccaattaaga atccccaagg aatcccaaga attcttgtta tacgcgcgtt
    17821 ccaaccctca actctttttt ctaggttcat cgatattgaa tcaatcgaac gcacttctaa
    17881 cacttgttct acttttggaa gaccctgcgt tatatcacca gatcttgatt tttcatatat
    17941 aaatgtaatt aatgtatctc cttcataaag gatttctcca taatgcccat gaacagttgc
    18001 tcctggagta gccaaataag gcttagctga tcttattact acagagccag cttgaacaat
    18061 taaaacttga cctgatttga ggtgtggtcc atttgtggct atacatatat tttcacaaat
    18121 aaactgccca agactcatta ttgtgggcat ttcctcacaa taattatgat ggataaaata
    18181 ccaattcaaa ttaaatggat tcaaaacaat cttactgtct ggatcaggat tataaattct
    18241 ctcgttttca tccattaaat aaaatttacg tacttgaaaa gtctgtttta aattatcaag
    18301 tttcaaatag ttagttaccg aaatcggatt ataaggtatt aaatagtaaa atgaataaaa
    18361 attcgcaatt tgaaggactg ttcctaaggg tcccaacgaa ttcctaattg gaattagagg
    18421 atctttttga atgtgaattg attgctttat cacattatga tatttgatat cgttgaatgg
    18481 acccattcga aaacaattag atgatgacaa aattatcaaa gattggcatt ccttatttct
    18541 attcaacaag gtatgaatag ttccttgatt ttgtctaagt gattgttgaa cccttgcctt
    18601 gaaataaatg gagtaaaaag gatttatatt ggtgcgatct ggaccattat cagagatcaa
    18661 tcctggactt gacggagcat tcctttttct gatatacaaa atatgggatt gcactaagtc
    18721 gattcttagg aaatctcgag tcataccatt tgtacttact tcaacaaagg aagcacagac
    18781 ctcttcgacg gaagaacttt ttttgtcttg gtcccaattc aagactaaac aagttcgaac
    18841 taattgaata cttgtgtcag aaataccccg aaagggtttg ccccttccat aaaggatata
    18901 attgacaact cgaaggtgca tattatcctt ttcccgcagc agatcctggg ggaagagtgt
    18961 tgctaaattg ataccgttcg ctatttcata tgtgactacg ggtcgaacca aaacaaaatg
    19021 ctttttcttg gtaggtgtga tccgttggac atagatccat tttttcaatt tttttgattc
    19081 ccgggtggat tccttaagtt ctttttttcc cgtttccggc ggtatcaaga tgccactgtg
    19141 tcgggatatc ttatccgttt ccccaggaaa atggatatcc ccagaaaaaa tttggagttc
    19201 aatctttttt ttttttttct ccactcggac caatccgccc acttggcttc ttctatttaa
    19261 agcgattcgg gtatctactc caatgatact attattccgt accattacgt aagaagattc
    19321 gggtaaaata tgcacttcct cgggaatgaa aaaaaagcga tcaattttca tttgaaattt
    19381 tggcttaatt tttttgactc ctcgatactc aatcaagccc tcttttttga cgattgaatg
    19441 cgcccctaca gtcccatatt tagtaattcc tgaattcttt cttctgtatc gaggatcatc
    19501 aaaataagca agaatactat ttttacggaa aatgcccttt atgggtattt caatcgagat
    19561 acctgaatgg ggcattagtt ctttctcttg ttcttgaatg gattggaacg gaatgcaaaa
    19621 ttgatttctt cgcctttttg ccaataaatc agaattcttg tggagaattg caggatgtat
    19681 gagattacaa tgaccaatac ctatgattcg attaaatccc gaataatcaa aaatatcatc
    19741 ttctttttta tcagaaaaat ctgacctaac taattggtgt ctcacttgat cattattcac
    19801 tgagaggcta gaaatatatc ttcgttcgac agaatgagaa tggacgttca gttgatcttg
    19861 atccttgtgg agtgaaaaag aaactacacc ggatctgcac gaacctcctg ataatatcca
    19921 taaatgactt gtttttggta agagccggac attactatat tgaaattcgg gtgcatggta
    19981 cacgtcggta ctccagtgta tttctccctc tgagtcagaa taaatatgtt ttcgaaccct
    20041 ctccttaaaa ttcaaagtgt atgttcccgc ccgaatctca gcaatcactt gttctgattc
    20101 tacatattga tcattttgaa ctaaaagaaa gctttttggt ggaatagtca ccttatgcat
    20161 aatatcttca ctctcaataa ttacatacaa atcaatatca catagaaaag caggatgccc
    20221 gtgccgtgta cgtgtgggat ggactaaatc ctcattgaat tttatttttc cattagaggg
    20281 ggctcgcaca tgttctgcga tgccccctgt aaatactccg ccggtatgaa aagttcttaa
    20341 tgttagttga gtccccggtt ccccgatgga ttgacccgaa ataataccta cagcttctcc
    20401 caattcaacc aggtcaccat gagtgggact ccgaccataa cataatcgac agatccaaga
    20461 ggtactccta caagtaaagg gggttcgaat cgatattgct tgtgttcgaa aggttatgaa
    20521 tcgattgacg agtccaatcc caatatcttg atttcgaatg gcaatgcatc gggggcctat
    20581 atatatatcg tctgctaata cacgaccaat taatgtttgg ctaaaaactc tttccgacat
    20641 catccggttt tgaggactta cagaaattcc tcggatggtg ccacaatctg ttctacgtac
    20701 aacaatgtgt tgaactactt caacaagtcg gcgcgtaaga tatccagcat ctgatgttcg
    20761 tacagcggta tccacaactc ctttgcgggc tccatagcaa gagattatat attctgttaa
    20821 agacagtcct tcgcgtaaat tgctttgaat gggtaaatca atcatttgcc cttggggatc
    20881 agacattaat cctctcatac ccactaattg gtggacttga gatgcatttc ctctagctcc
    20941 cgaaaaagac attatatgga ctggattaaa gggatctgtc atcctaaaat taggattcag
    21001 ttcttgtcgc aaatattcac ttgtagcata ccatatctca atggattggc gcagtttttc
    21061 taccgcgtgt acattcccat aatgatggtg tttttccaaa atcaaacttt gttgttcagc
    21121 atcttggact agccatcctt tagaaggtac cgttaaaaga tcatcaattc ctaatgaaat
    21181 ggatgtagca gtggcttgct ggaaacccag agtctttact tgatccagga tgtgtgatgt
    21241 atatgccatt ccgaagtgat ctattaacct gctaataagt cgtttaatgg cagttccatc
    21301 tatcatttta ttgtgaaaga ccagacccgc ccgttccgcc ataggtacct ccatattccg
    21361 ttgagtagga ttcgacaatg gatttgagtc aatgattgaa aacttccttt tctcgatctt
    21421 gattcgcgta gaaaggtcaa gaactacggt cctagttgaa tcggaaaggc ccgaattcac
    21481 atcggtgtta tagaattact tagcttagac accatatgat taggtaccat atgagcaggc
    21541 ccggcaaaaa ccttgtatcg cttcttcgat ttctcgataa agagaaatat gaccgacggt
    21601 ggttcgaatg tatatacaaa gaatttcttt ttttacactt cttactatta gataatgtcc
    21661 ataaatctca tgataggtac ccaaagattc atagtgaact tcgatgggag cttcccttga
    21721 agcaataacg cgttgatcta gtcgccaccg gagccacaga ggactatcta aattgattct
    21781 tttctgccga aaagctccaa ttgcatcata ggaattacaa aaaaaggggt ctttcgtata
    21841 attatagcta tagctattat cgccacttct ttgattttga tagtttcttc gattacatgg
    21901 attataccta tttgccaaaa tacctcgaag attcctgctc gttaatacat agagtccaat
    21961 aagcatatct tgagtcggta cagaaatggg atccccaata gcaggagaca agagattcat
    22021 atgagaaaac ataagtaaac gagcctccgc ttgagcctct aaagataaag gtacatgaac
    22081 agccatttga tccccatcaa agtctgcatt gaatccctta cagactaatg gatgtaaaca
    22141 aatagcacgt ccttccacta aaacgggctg gaatgcctgt atgcctaatc tatgcaaagt
    22201 aggcgctcga ttcagcaata caggatgtcc ccgcataact tcctgaagta tttcccatat
    22261 aatcggccct ttgtcccgaa ttttactctt agcaactcct atgtttgaag caagatgttg
    22321 tctaattaga ctacaaatta caaatgcctg gaaaagctct attgcgattt cgcggggcaa
    22381 cccgcatcga tgtaatgaaa gtgaggggcc tacgacaatc acagaacgcc ccgaataatc
    22441 gacccgtttg ccaagcagag tctcacgaaa tcttccctct ttgccttcaa ttacatctga
    22501 aaacgactta tacaccttat tatgaccatc ccgcattggt tgtccacgga ttccattatc
    22561 aagaagtgta tctacggctt cttgtaccaa tttctcctga cacattacta attcccctgg
    22621 cgtagatcta cttgttgtta atagatcggt aagagtattg ttccgataga taactcttct
    22681 atagagttca ttaatatctg aactcattag tttacctccc tctatctgaa tgatcggtct
    22741 caactcggga ggaagaactg gtaatagaca taaaaccatc cactctgggt ctatatttgt
    22801 tcgaataaaa tgcttagcta attctatgcg tctaaccaaa aaatcccttc ttcttccaat
    22861 ttttcgatct tcccattcat tacctgtggg tccttcttcc cctaattctt tccattcgac
    22921 ccacgaataa tctataataa ttcgcaaatc tagatcggct aattgttccc ggatagcaac
    22981 tgctccagta gaaatttctc ggttgcgaaa tatatcgaaa ccttgggtag taaaaaaaag
    23041 tgggatgctg tatttccagg attggatttc atattcgaat aaacctcgta atcgtaaaaa
    23101 agtgggtttt ttagctatag gcctagcaaa agaaaaattg ggataggatc ctataggatc
    23161 tccccccctt caaaatcgga catgagcgtt tcccctcatc cggctcaagt agttacacca
    23221 aattaaggct aaagaaaggg gttcccactt tcaaattcta gaaaacaccc taaacaacta
    23281 ctccttactc aagttcctag tgaagactaa gcaacatttc ctcgattcat tttaaatgca
    23341 atgttcaatt tttgagtagt ctacttcccc cgaatcatga atctcctatt caaattaaaa
    23401 gaaagaagta ccttgaaatt cataagggat ttccttgtct atgtatcgtt ccatgcgatc
    23461 ttttaggtcc tgcttcacct cgacggttat gccacgatgt ccttaaagcc tatatgcgat
    23521 gtatagactc ccgtaaccat gacctatttg cttatttgaa gataatttca tttctttcta
    23581 aagaagaagt cttttttttt cacgaggtac aactatcaat ttttatttct tttttactga
    23641 atcgaccata gacccatccc ccttttgatt tgggagtatt gaatacaccc cttattctga
    23701 gcttcatgtt actcctacat gtcagattct gggcatccca attcgattga ctgggatgac
    23761 agtttcatat ttctaatctg taaaatcaaa atttcgatca aatcacacat cgcaatatac
    23821 tagaccttct aattctttaa gaggtttatc taaaagattc gcgatataac taggaagacg
    23881 tttcaaatac cacacgtggg ttactgggca tcccagtttt atgtatccca tttgatatct
    23941 tcgtatccga gaatcaacaa attcaactcc gcattgttca caaaattgcg ggtcttgctt
    24001 ttcatctccg attactcgat aatttccaca agcacaaatt ccacttttaa taggtccaaa
    24061 aattctttca caaaataatc catctttttc cggtttattc gttttgtaat gaaaagtata
    24121 gggttttgtc acttctccaa ctatgtctcc attaggtagg attttattgg tccaagcgct
    24181 tatttgttga ggagagactg atccaattcg gagttgttga tgtttatacc gatcaatcat
    24241 agaagcaaat ttgtgattca ttccgattaa gcttccttct tattaatctg gaagtttttc
    24301 tcagatacaa ggaaatgatt cagttccaaa gccaaagatc gtagttctcg aacgagcaat
    24361 cgaaaagatt ctggagcatc ttcgggttta ggtattgttc ctccaatgat cgtagtacca
    24421 agtacttctt ggcgagctct aatatgatcg gatttataag taagcatctc ttgtaaaata
    24481 tgagcaacac caaagccctc aagagcccaa acctccattt ctccgacccg ttgcccccct
    24541 tgcttggacc ttcctctgag gggttgttgg gttacaagtg cataatgccc actggaacgt
    24601 ccgtgtattt tatcatcaac ttgatgaatt aatttcaaga tataaggctt tcctattata
    24661 acaggttgtt caaaaggatc tcccgttcgt ccatcaaata ttctgctttt tcccggatac
    24721 tcgggttcaa agacccatgg attcgctgtt tgtttactgg cttcatataa ttcagaaaac
    24781 acgagttttc tcgaagcctc ttgttcatat ctctcatcaa aaggtgctat tctataatgt
    24841 ctatttagca gaccccccgc taacccgagc gagcattcaa atatctgtcc tacattcatt
    24901 cgtgaaggta ctcctaatgg gttgaagacc atatcaacag gccttccatc ttgcaagtaa
    24961 ggcatatcct gtctaggcaa aattttggaa atgatccctt tatttccatg tcttccagct
    25021 actttatcac ctactttaat ttcacgtttc tgtgaaatat atacacgaat cgtttctgga
    25081 ttataactgg aacccccctt tttttggatc catctcacat caataactcg accccgaccg
    25141 cctataggta gttttagaca agtttccttt gaagtggata cctgaatgcc aagtatggcc
    25201 cgtaataatc tatcttccgg agcatacgat gattctttcg ccgtctgagg cgttaattta
    25261 cctactaaaa tatcgcccgt ctccacccaa gatcccagca taacaattcc atttttgtct
    25321 aaattgcgga gtaaacggac ttctagatgt ggtatttcat tagtgatcct ttcgggacct
    25381 tggcttgtta catgagtctg aatttcatat ttccgtatgt gaaaagaagt ataaatatct
    25441 ctatatatca gacgttcgct aataagtacc gcatcctcaa aattgtagcc ttcccatggc
    25501 atataagcta ctaatacgtt tttccccaaa gcgagttcgc caccaaccgt agcggcacca
    25561 tccgctaaaa cttgtccctt tttaatgcat ctatcccgcc caacctgggg ctggggtttt
    25621 tgatgcatac aagtattttt gttggaacgt tgatacataa ctaatggaat acctattgta
    25681 tctccattgc ccgataaaac gatcttgtca atatccgtat aaaggacttt tccctcgtgt
    25741 tcggctatag cggtaacccc tgaatctagg gccacttggc gttccaaccc agttccaaca
    25801 atgcacttct cggaccgaga gagcggaact gcttggcgtt gcatattcga actcattaaa
    25861 gcccgattcg catcattatg ctcgataaaa ggaatgaggg aagctccaat agaaaaatat
    25921 tggaagggat aaatacttcg aagatgaacc cgttcccacg aaatagtcag gaattcttga
    25981 cgatatcgag tcggaacaac ctgttcttcc tgaataccct gactcagcgc caaagaattt
    26041 cctgccgcta ccatatagta ttcatctata cttggtgata aataaagcat tcgtatcttt
    26101 ttcgatttct caaagatttc ataaaatggg ctttctagag acccccaata accaattctc
    26161 gcatgaattg ctaaggatcc aataagtcca acattgattc cttcagacgt gtcaattggg
    26221 caaatgcgcc catagtgact aggatgtata tctcgtatcc gaaaactagc agttcgtcct
    26281 gtcaatcctc cagggcccaa ataactcaat tttctcccat gaactatttg tgtcaatgga
    26341 ttagttcgat ccaaaacttg agataatggg tgtaatccga aaaaagaatc ataagtggtt
    26401 gttaatggag ttgaagttac caaattttga ggagtcggca tcaatttatg cctaattgct
    26461 ccgcctatag ttcctctaac cgcattttct aaccgaacca gggccaatcc gaattgatct
    26521 tgtaagagat ccgctacaga ccgaatacgt ttatttttca aatgattcat atcgtcaagt
    26581 gtacccattc caaatttaag tccaatcaaa tgatccgcag ctgccaatac atctcgtggt
    26641 aacaaaaata tattgttttg gggtatatta agattcagcc tctggttcat atttcgtcga
    26701 ccaatccttc ctaattcgca tctttggtga aaaaatttct tttgtaattc cttacataag
    26761 gattcagaaa ataccggatc tccgcctaca caagcaaatt gttgataaaa ctccaaaatg
    26821 gcattttctt ttgacccaat tttttttttc tctttatcag tcaggaaaga caagaaaatt
    26881 tcagggtagc aaatattctc tagaatttct cttagattcg aacccatagc tgatgataga
    26941 actagaatag atattttctg tttcctactc acacgagccc atatccttgc ttttctatca
    27001 atctctaatt ctaatcttcc tccccaatct gatattatgg tgcccgcata gaccaaaatt
    27061 ccgttatggt ccaattctga ccggtaatag atacctgggc tttgcaatat ttgattgatc
    27121 acaattctgt atattccatt tactataaaa gttcccaagg aattcattag aggaatgttt
    27181 ccaataaaaa ttgtttgttc ttgcatatcc cctctgcttt tccaaattaa tcctgcggat
    27241 acatataatt cagaagaata tgtgagtgat tcatatacag catctctttc ttttatcaaa
    27301 ggttctacca attgatatgt ttccacaaat aattgaaatt caatttcttg atctgtatct
    27361 tcaatttttg gaaacttata aagttcttct gttaagcccc gatcaatgaa cctacaaaat
    27421 ccttcaaatt gtatctgatt caacccgggt attgtagaca ttcccgcatt tccgtcaccg
    27481 agcattttga atttcccatt tatcaaaaaa tcccattctt ttctcattct gcattgaatc
    27541 atatgaatcg atctagcaat gatggaattt cgattctgtt tactgaatca catgaaattt
    27601 tacccaactc catatatatg gaatgtatga aatacgtatg aacggaggaa aaaagatgat
    27661 tttagactta attacttaat tttagactta gttaaattgg aatttctaag agacagatcc
    27721 aaacggaaag ggattgataa attccactta gaattatgga gtttttttat tttgtctaga
    27781 atagaaaatt cactttatac cattattatg atattacata ttccaatccg attggatatc
    27841 agaaaaataa atggattcgg gatttgatcc attcacggag ataaagacat aataatcaga
    27901 aacaatataa caatagaaag ttcatttttt gagtacttaa ctctttcgtg aattccattg
    27961 ttccaaaaat gatttgcgga gaactccttt ttcttttttt cgtagaattt ttatttttag
    28021 aatacgattg aagtgcataa gaaggcttgt atttattaaa cccgcgctgc tatagctatc
    28081 tatccataca tcgctctcct ttattgcaga cttctactcg ggacagcaca tgtcgtactc
    28141 tatcaaaatt tctattttct cttcaatcta atcaatcaaa aatctaatca atcaaaattg
    28201 cagtacgaca agtgtgcgcc aattccctat aaacaggcat catacacaaa taatataccc
    28261 cataagctaa ctgtggaaca caacttatgt ttggggttta catatactaa taattgacat
    28321 tataattgaa attgagttga gaaggttttt ttcaataaaa aatcaagact gattagttat
    28381 atatcaattt tgattttctt atatcattta tcattacgga aagacaattt gagatgtaaa
    28441 tccaagagtg ggtcatgaat ttacagtcat atagttaatg gttccaattt gttctgaatt
    28501 ttggcttttg taactgaaaa aagttcccat ttggtttttt aatagaaaag agaggtattt
    28561 agatattggg tgttttgaga tactataaaa ttaattgaag ggaaggagct ggccccccca
    28621 aaaaaaacaa ataacaaata aaggggaata ttttcatcga ttttgtatcg ttttggcggc
    28681 atggccgagc ggtaaggtgg gggactgcaa atcctttttc cccagttcaa atctgggtgt
    28741 cgcctgatta acaaaagaca agactcgaaa tcccttattc tttattctcc tttgctgtta
    28801 taactcgccg aatttttccc agcaaaacac gcgtagtctt gagactttct tgattggaaa
    28861 cagctggggg ttcccttctt taaattaaag tgccgtaact cgttgtattt aggattcaag
    28921 gaaagattgt agtagtggaa gggctatcat atcaaataaa gagttaccga ttttttccat
    28981 tactaatgtc gtgtctactg gccgggtctt gaattagatt ggatggataa ttggcttttt
    29041 tcttttactt aatgataatg aaggacaaga aaaataaaga ataggtatca gtattcctac
    29101 atatatatat tagtagcatt ccctttgata cttcaaaaga aaagcgtaac tgcagtttca
    29161 tttttcatat ttattggact ttcatcaagg gtgttgggtc agaatcccct tttgactctg
    29221 caccagtgat tccactatta ttaataaaca ctaatggaat aattccttca tattcagaga
    29281 gataggggac ataattcaca tggatatagt aagtctcgct tgggctgcgt taatggtagt
    29341 ctttacattt tccctttcac tcgtaatatg gggaaggagt ggactctaga gatactacga
    29401 attgagttgg ggaatcaaat tgtatcactt ttttatagat cgttttgcaa agcataaata
    29461 atctttatta attatttaat atattgaatt cattaattta attcaatttc gaattaaaaa
    29521 attgaattaa taaaaatatc ttcattccga aattgtattg gcttttattt ctgctgtgct
    29581 ttattgacgc gtttgctatc atggctgaag gattcaaaat caatagaata acccttttcg
    29641 aatttcgaaa tccgaagaag ttgccataga actccttgga ttatctgtaa accgcgcaat
    29701 caattacttc tttgaaatgc taaaaaaaag attacttttt aattttctat aaattagaaa
    29761 ataataagag ttgcctcgcg attatttcag attgattgga atcaacaaaa ataaaataga
    29821 taaaggaaac aaatagatga agcaaagaaa tagaattgag atactatgta cattccatat
    29881 atttaattga tattaacatt tatgaagatc catatacata ttgtagattg atctcgattc
    29941 agtttgtatc tttctagatt acaataataa aaatggatag tatggtcgaa cgattcattt
    30001 ttgaatcgtt cgaccatact attactatcg gagcttagag gctactgcgg attctagtcc
    30061 gttcattgca ttttggaaat tgaattcttt ttttgagttc ttaaatcatt gataagaact
    30121 aagaaatcaa gtgtaattca aattaatcac tttaattact ttgactgacc gtttttacat
    30181 atattataag taaaaaagca gtaggaacta gaatgaacag tgcagtagca ataaatgcga
    30241 gaatatttac ttccataatc tcatcgtttc gttttttttt ttttacttcg caataactcg
    30301 ggatttaatc cctttaatcc catagagatg ataaatcttt cgtttgtcaa ttcaatggga
    30361 tcgattagat ttcaatgata ttgaatcgga tcaatatcat gaataacaat atctgagcta
    30421 tcaagtcgat tcatcgtcga gaattgaata gtataacata ggcggatctt ttatccacat
    30481 accaatacaa acttagattc ctgattcact caaaagaatt cctttccttt ctattttaag
    30541 actttatttt gatttatcat tcttttacat tctgtctttt cgataaccta ccgcctttct
    30601 tgtacaatct gctttccact tccattgttt ccaaacggtt tacaaataaa cccaaacaaa
    30661 cagaaaatag aaaaaagcaa ggagttaagt tctaaactcc ttttttttaa tgatctcctt
    30721 ttcttggaaa acaaagaaaa agaaggatac ctcggggaat gaaactatac catttgtacc
    30781 cagtttaaca gaaaatggag agagataatt atgtattttt ttattggatt tggatccgtc
    30841 gggactgacg gggctcgaac ccgcagcttc cgccttgaca gggcggtgct ctgaccaatt
    30901 gaactacaat cccggataaa taaaataaat aaataaaacg tacagcatcc gtattcttat
    30961 gatttgattc aaaccatttc gatttcgatt aatagtgccc tgttgtaaca gagacatgag
    31021 tgatatccac atgaatatac actttagtga aagaagaaag cagcacggat tattgattat
    31081 tagtaatccc ttcgttattg ccaaatcgat tgagaatcca tttttcattg aaaaaagcgt
    31141 ctttttgtct ttgctttctt cttttcatta gactttctac ttaataatcc tgatagaaat
    31201 ctagatcact agcaagatca gaatcagaat ttatgagaca aaataaatgg aacaaataaa
    31261 aaaatagtgg tggggatata tcagaaaatt tgactttttt gattctttca tatcttacat
    31321 ttctggaaaa ctaaaggggt tatatcattt catggtgaat cagcgaatta ttaattattg
    31381 ggccgagctg gatttgaacc agcgtagaca tattgccaac gaatttacag tccgtcccca
    31441 ttaaccgctc gggcatcgac ccagaaagag tctattcgag tcttattgat aatccatgat
    31501 caacttcctt tcgtagtaac ctacccccag gggaagtcga atccccgctg cctccttgaa
    31561 agagagatgt cctgaaccac tagacgatgg gggcataatt gcccgaccgc catcatacta
    31621 tgctcatagt atgagcagtt ttttgaaatt gtcaatataa tggaatggta tgactagatc
    31681 cgaaggatct ttacgtcttt tctgatccca taccatagca ttttttgatt cgttttcgtc
    31741 atttatattc atgaatcact cattcgaatc tttattctga agattctaga aaattaatat
    31801 aaaaaaaaga gggttaaact tcatttcttc cactttcact ttcattcatt gattaacttc
    31861 ttgttaagat cagagaggcg tatctccata tcacactaag ccaggaaatt aacagatgag
    31921 aaatcgaaat ctgaaaatct gggggatcaa caagttatca aaatctgttt tttctctaaa
    31981 aatagggttc agagcacaac caaaatccct tcagcacatg cttcaataaa atatcttgga
    32041 tctacgtcga attggtaggt acatgtatcc atcaaatgaa ttttgtttcg ttctgatggg
    32101 ggtcaggtca cttcaaatca atttcattcg ggttggtctt gaaacaatta attttgttga
    32161 tatttatcaa atccaatatc aataaacaaa aattacctta tacctatact ccttaagtaa
    32221 atccaaatac tccttaaata aatcaaaatt atcgttcccg aaggggacac taactagtat
    32281 gagtctactg tgtatactta taatagaact tataatatat atatatatac atagatagat
    32341 ccatcttatg cgcctactga ctcattcagt aattgaataa aatggccctt ttaactcagt
    32401 ggtagagtaa cgccatggta aggcgtaagt catcggttca aatccgataa ggggcttttt
    32461 ggccgttttg ataaaaaacc tcaagcggta atattaatat ttaaacgaag aataaagata
    32521 ttactttttt ttttgtaata aaaaaagagt aaccaactgt ataataatgt aattctaaac
    32581 tatataattt aatgataaaa agttaccctt ataatgagtt ctagtatact aattagacta
    32641 gtcattctag ttcgaaaaga aagtttcaca tttgtttatt ataatgagta atgataatgc
    32701 taagtcgttt cttcaattgc ccaatatttt tcttttccat tattccagtc aaatccattg
    32761 taaagattag aaatcaacaa aagaaaaagt aagtggacct aacccattga atcatggcta
    32821 tacccactat gctgatatta aaatttaaaa ttcgatagat atgaaattgg aaccgtagat
    32881 ctttttttta tttcatattt cttttgactc tgcaagaatc tgtcgatatt tccgattcaa
    32941 tcttcttgtt cctagacgtt ccataggaaa aacttgatat tccgttcctc tacagaaaaa
    33001 ggattattcc aagttacaac acaagagaga tttacaatat atttggattc ccgaacacac
    33061 gaagatccat tgggatttct atctaatatt ctgatttcta tctatataaa tcttatatag
    33121 atagaaatca gatcatggct tcatgtatca aatattttaa tatcaatgca tacgatcttt
    33181 ttgttccgac aatgtgagga aagtggatgt gagaaagaaa ctttcattta cagtctctta
    33241 ttatttcatt taatattgta ttgaattatt gaattaaaaa ttctcttttt gtctctgaca
    33301 tatatctgac atagaaaagt aaataaaaag atattcaaag tctatttctt gcttcgacct
    33361 gcgaaaaagc tactctggag ttttctatta atctgaaaga aaagggaata taataaagaa
    33421 gacaataaaa aaaagaaaat gaaaaaggaa agcaataaaa aagaaaatat atactactgt
    33481 agtagtttaa tacacataga aagcagaaga gtacataaaa atattaattt ttctcaatct
    33541 cacggacaag agccaagaat aagattagtt ggtagaacga gattgtgagt ctggggatca
    33601 accagtaatg agagaaggga tcacttcttc cttgaattga agagttcttt caaaaaatga
    33661 atctatctga ttgataagtt ataagacaat tcatggttca ggttgagacg attattaaga
    33721 ataggaagga atacacgaat tgagttcatg gatttagcta agtcagggtc agactatgga
    33781 ccactaaagg gttttatctt cgaaaccaat tcgcaggggc agtgtacgag aaatcaaatt
    33841 ctatcgaaat gatcgaatcc tcgaacgccc cgaaagtgcc ataacataag gtgttcggaa
    33901 atggttgaag tagttgaata ggaggaccgt tatgactata gcccttggta aatttaccaa
    33961 agatgaaaat gatttatttg atattatgga tgactggtta cggagagacc gtttcgtttt
    34021 tgtaggttgg tccggtctat tgctctttcc ttgtgcctat ttcgctttag ggggttggtt
    34081 cacaggcaca acctttgtaa cttcatggta tacccatgga ttggccagtt cctatttgga
    34141 aggatgcaac ttcttaaccg ccgcagtctc cactcctgct aatagtttag cacattcttt
    34201 gttgttacta tggggtcctg aagcacaagg agattttact cgttggtgtc aattaggcgg
    34261 tctttggact tttgttgctc tccacggcgc tttcggacta ataggtttca tgttacgtca
    34321 atttgaactt gctcgatctg ttcaattgcg accttataat gcaatagcat tctccggtcc
    34381 gattgctgtt tttgtttctg tattcctgat ttatccactg ggtcagtctg gttggttctt
    34441 tgcgcctagt tttggtgtag ctgctatatt tcgattcatt ctttttttcc aagggtttca
    34501 taattggaca ttgaatccat ttcatatgat gggagttgcc ggtgtattgg gcgctgctct
    34561 gctatgcgct attcatggtg ctaccgtaga aaatacttta tttgaagatg gtgatggtgc
    34621 aaatacattc cgtgctttta acccaactca agccgaagaa acttattcaa tggtcaccgc
    34681 taaccgcttt tggtcccaaa tctttggggt tgctttttcc aataaacgtt ggttacattt
    34741 ctttatgtta tttgtaccag taactggttt atggatgagt gctcttggag tagtcggtct
    34801 ggctctgaac ttgcgtgctt atgacttcgt ttcccaggaa atccgtgcag cggaagatcc
    34861 tgaatttgag actttctaca caaaaaatat tcttttaaac gagggtattc gtgcctggat
    34921 ggcggctcaa gatcagcctc atgaaaacct tatattccct gaggaggttc taccccgtgg
    34981 aaacgctctt taatggaact ttagctgtag ctggtcgtga ccaagaaacc accggtttcg
    35041 cttggtgggc cgggaatgcg cgacttatca atttatccgg aaaactgctg ggagctcatg
    35101 tagcccatgc cggattaatc gtattctggg cgggagcaat gaacctattt gaagtggccc
    35161 atttcgtacc agaaaagcca atgtatgaac aaggattaat tttacttccc cacctagcta
    35221 ctctaggctg gggggtaggt cctgggggag aagttataga cacctttcca tactttgtat
    35281 ctggggtact tcacttaatt tcctccgcgg tattgggctt tggcggtatt tatcatgcac
    35341 ttctgggacc tgagactctt gaagaatctt ttccattttt cggttatgta tggaaagata
    35401 gaaataaaat gaccacaatt ttgggtattc acttaatttt gttaggtata ggcgcttttc
    35461 ttctagtatt caaagctctt tattttgggg gcgtatatga tacctgggct ccgggggggg
    35521 gagatgtaag aaaaattacc aacttgaccc ttagcccaaa tattatattt ggttatttac
    35581 taaaatcctt ctttggagga gaagggtgga ttgttagtgt ggacgatatg gaagatataa
    35641 ttggagggca tgtatggtta ggttccattt gtatatttgg cggaatctgg catatcttaa
    35701 ccaaaccttt tgcatgggct cgccgtgcac ttgtatggtc tggggaggct tacttgtctt
    35761 atagtttagg tgctttatct gtttttggtt tcattgcttg ctgctttgtc tggttcaata
    35821 ataccgctta tcctagtgag ttttatgggc ccactggacc agaagcttct caagctcaag
    35881 catttacttt tctagttaga gaccaacgtc ttggggctaa cgtcggatcc gctcaaggac
    35941 ctactggttt aggtaaatat ctaatgcgct ctccaactgg agaagtcatt tttggaggag
    36001 aaactatgcg cttttgggat ctgcgtgctc cctggttaga acctctaagg ggtcccaacg
    36061 gtttagactt gagtaggttg aaaaaagaca tacagccttg gcaagaacga cgttcggcgg
    36121 aatatatgac tcatgcccct ttaggttctt taaattctgt gggtggtgta gctactgaga
    36181 tcaatgcagt taattacgtc tctccgcgaa gttggttagc tacgtctcat tttgttctag
    36241 gattcttcct attcgtaggt catttatggc acgcaggaag ggctcgtgca gctgcagccg
    36301 gatttgaaaa aggaattgat cgcgattttg aacctgttct ttccatgact cctcttaact
    36361 gagacagggg atcaaatgct tatgcttaaa ataggaatcg attttatttc accatacata
    36421 ttgagggagg tgggtcatac ttaaaaagga ctccttttta ctttcttttc aactcattta
    36481 tatcgaatcg attttctatt ttttctggct cggctagcct acctagccga gtcattctcc
    36541 tttatgagac gaaaaagtca ggcaaaacca aaataaataa agaaaaaatg gattccccga
    36601 gcaaaaggag agagagggat tcgaaccctc gatagttctt tgttccgaac tataccggtt
    36661 ttcaagaccg gagctatcaa ccactcggcc atctctccga aagacaattt ctattttact
    36721 tttaccgaat agaacatggc catatgagtg gataccatca ctatgtatag aaagatatga
    36781 ggtgtgaatc tctaggtcaa tctatctatc cgtattatct agaaaataga tggatgcatg
    36841 atccagcact cccatttttg aagtcaaaaa aaggtactct cgactccatg tccgaataaa
    36901 aaagtgctaa aaagttgtat atacgttata tagaattaat ggattcatgt tagtaaaatc
    36961 cctctatgat gcattttatt caaatttttt gactgataga gggatcaaat ggtatagtta
    37021 ttttttgggg tagcttggag gattagaaac atgactattg ctttccaatt ggctgttttt
    37081 gcattaattg ttacttcatc catcttactg attagtgtac ccgttgtatt tgcttctcct
    37141 gatggttggt cgagtaacaa aaatgttgta ttttctggta catcattatg gattggatta
    37201 gtctttctgg tgggtatcct taattctctc atctcttgaa tctattcgtt ccagatccaa
    37261 caataacccg gcccttccct ataatttttt ctttttcttt atttgcattt tggagactta
    37321 tagtcaattt gaatctgtct cacaacccga aaaagaaaaa attatagaga gggttccaac
    37381 ttctggaact tgaatgaaaa aaaaaataat aataatattt atattaatct aaataataga
    37441 attctaatag aatagaattc gaatataaat tcgaatttta aagaaatttg atatatatta
    37501 aatagaaata aatagaaatc aaataagaaa tatattctat aatttttaat agatttaata
    37561 gaaatattaa tagaaataag atattcaaaa aaattcaata attaaaatta attaattaat
    37621 tgaaattctt atttcaatat ttaagaatat tgaatttgaa tttgctattc gctttttaag
    37681 atgggttttg aattgtttta attggttggg ttggatggtg aaatttgatg gaatcccccc
    37741 gaagagagta tctggcctaa ctctggataa acattatccg ggcattttac caaaaaaaat
    37801 gcggatatag tcgaatggta aaatttctct ttgccaagga gaagacgcgg gttcgattcc
    37861 cgctatccgc ccaggataaa gtaatttatt taataagata aaagaatcat tatagttgac
    37921 cgtgatagta tagtggttct atctttccaa cccaatagaa aaagaaaagt gttaattaat
    37981 tactagttaa caaaatcaaa cctaattttt tttttgtcaa aaaaaattga aaatgttgcg
    38041 gagacgggat ttgaacccat gacctcaagg ttatgagcct tgcgagctac caaactgctc
    38101 taccccgcga tgaagaaaag aactgggaac taatgaacaa ccaaggattg aatgtgcccc
    38161 tcttccatat ctgtacaaat agaatagcct atttatacag aatggtaaag gggctcctct
    38221 atgatctatg atcatagaga aaaatagaaa aatgaaggga tattttaatc cttaccaact
    38281 tgatcttgtt gcccccggca acaaacatgc gtgaaccatt tcacgaagta tgtgtccgga
    38341 aagtccaaag tctcgatagt tagctctcgg ttttccggtc gaaaaacaac gtcgatgaag
    38401 acgcgtaggt gcactattac gcggtgggga ttgtaacttt ccatgaattt tccatttttc
    38461 actcaacgac ggagctttgt ttatttcttt ttttgaggat cgccgaatca aatgatattt
    38521 ttgttctaat tgttgccttt tcttctccct atgaatcaaa cttttctttg ccataacggt
    38581 tcagtttcta ttattatcaa tgatacaagt cggatcctag atgtagaaat agggctgtag
    38641 aaatataaga aggcatatcc ctttctccat cgaaagaaat tatattatcg cgcagataca
    38701 agacaaaaag aaggaagaat taaccaaatt tacccgatgt agaggcaatc aagaaagcgg
    38761 cataagtgaa tatataacct acagaaaagt gagctaatcc aaccaatctt gcttgcacaa
    38821 tagaaagggc cactggttta tctctccatc gaatcaaatt tgccaaaggt gtgcgttcgt
    38881 gagcccatgc taaagtttca atcaattcct gccaataccc gcgccaggaa attaagaaca
    38941 taaatccagt agcccaaaca agatgtccaa ataagaacat ccacgcccag actgataaac
    39001 tattcatacc aaacgggtta tacccattga taagttgtga agagtttaac catagataat
    39061 ctcttaacca tcccatcaaa taagtggacg attcattaaa ctgtgaaacg ttaccctgcc
    39121 ataatgtgat gtgcttccaa tgccaataaa aagtaaccca tccaatggta tttaacatcc
    39181 agaaaactgc caaataaaat gcatcccaag ccgaaatatc acaagtaccg cctcgtcccg
    39241 gaccgtcgca aggaaaacta taaccgaaat cctttttatc tggcattaac ttggaaccgc
    39301 gtgcatctaa agcacccttt actaagatca atgtagttgt atgtaaacct agagcaatag
    39361 catgatgaac caagaagtct ccaggaccta ttgttaagaa tagtgaatta ctattttcat
    39421 taatagcagt taaccagcca ggcaaccata tgcttcgacc cgcattgaat gctgggccat
    39481 tcgttgaaga taaaagtacg tcgaatccat atgaagtttt accatgagca gattgtatcc
    39541 attgggcaaa tatcggttcg atcaagattt gtttctccgg agtaccaaaa gcaagcatga
    39601 catcattatg aacataaagt cccaaagtat ggaaccccag aaacaggctg gcccaactta
    39661 aatgggatat gatagcttct ttatggtcta acattcttgc caatacatta tcctcgttct
    39721 gttccggatt gtaatctcta ataaaaaaaa tagctccatg agcaaaagct cccgtcatga
    39781 tgaatcccgc gatgtattgg tgatgagtat ataacgcagc ttgagtagta aagtcttgtg
    39841 ctatgaatgc ataagcaggt aaagagtaca tgtgttgagc taccaaggaa gtaataaccc
    39901 ctaaagaggc tagagcaagg cctaattgaa aatgaagcga attattgatt gtgtcataaa
    39961 gacccttatg gccgcgcccc aatcgccctc ccggaggaat atgggcttct aaaagatctt
    40021 ttatactgtg cccaatcccg aaatttgttc tatacatatg accagcaacg agaaaaataa
    40081 atgcaatagc tagatgatgg tgtgcaatat cggtcagcca taaactttga gtttgtggat
    40141 ggaatcctcc gagaagggtt agaatggcag ttcctgatcc ttgggaggta ccaaataaat
    40201 gactacttga atcggggttt tgagcataaa gattccactg acctgtaaaa agcgggccca
    40261 acccttgggg atgtggtaat acatctaaga aattattcca tcgaacattt tctcccctgg
    40321 acgcaggaat agcgacatgg actaaatgcc ctgtccaagc caaggaactt actccgaaca
    40381 gtcctgacaa atgatgattg agacgagatt cagcattttt gaaccacgaa acgctgggtt
    40441 tccatttcgg ttgtaggtgt aaccaacccg ctattaagga tatggcagaa agaaataata
    40501 gaaaaagagc tccagtataa aggtcttcat tagtacgtaa accgattgta taccaccact
    40561 gataaacacc agaataagcg atattcactg ggccaagagc accccctcga gaaaaagctt
    40621 ccacggccgg ttgaccaaaa tgaggatccc aaattgcatg agcaataggt cttacatgta
    40681 aagggtcctg tacccatgcc tcaaaatttc cttgccaagc tacatgaaac agatttccgg
    40741 aagtccacag aaaaatgatt gctaattgac cgaagtgaga agcaaaaata ttctgataaa
    40801 gacgttcctc agtaatatca tcatgactct cgaagtcatg tgcagtagca ataccaaacc
    40861 aaatacgacg agtagtgggg tcctgagcta agccttggct aaaccttgga aatcttaatg
    40921 ccataatgcc tttcaaatcc tcctagccat tatcctactg caataattct tgctaagaag
    40981 aacgcccatg ttgtggcaat tccacccaga aggtaatggg ttactcctac agcacgtccc
    41041 tgtacaatgc tcaaggctct aggctgagta gcaggagcaa cttttaattt attatgagcc
    41101 caaacgatgg attcaataag ttcttgccaa taaccacgcc cactgaagag aaacattaaa
    41161 ctaaatgccc atacaaaatg agcacctagg aaaaaaaggc catatgcaga taatgaagaa
    41221 ccataagact gaattacctg agacgcctgt gcccataaaa aatcgcggag ccacccatta
    41281 atagtaatgg aactctgcgc aaaatttcct cctgtaatat gagttaccac cccttgatcg
    41341 cttatactac cccaaacatc tgactgcatt ttccaactga aatggaatat tactacggag
    41401 attgcgttgt acatccagaa tagtcctaag aagacatggt cccaagcgga tacttgacat
    41461 gtcccccctc ttccgggccc atcacaaggg aaacgaaacc caagatttgc tttatccggt
    41521 atcaaacgcg agctacgagc aaatagaact ccttttagga gtatcaatac cgtcacatga
    41581 atcgtaaatg catgaatgtg atgtaccaaa aaatctgcgg ttcctaatgg aataggtaac
    41641 aaagctactt tgccacccac tgtcactaaa tcaccaccac cccaagtcaa actggtgctc
    41701 gctgttgcac caggggccgt tccaccaggt gctaaagcgt gggtgttttg tatccattga
    41761 gcaaagacag gttgtaattg tatagcggta tctgaaaaca tatcttgggg acgtcctaaa
    41821 gcgctcatgg tatcattatg aatatacaaa ccaaaactgt gaaagcctag aaatatacat
    41881 acccagttga gatgtgatat gattgcgtcg cgatgcctaa ggacacgatc taatagatcg
    41941 ttgtatcgag tagttggatc ataatctctt accataaaaa tggctgcatg cgcagcagca
    42001 ccaacgatga gaaatccacc aatccacatg tgatgtgtga acaatgacaa ttgtgtccca
    42061 tagtcagtag ctagatatgg ataagggggc attgaataca tatgatgagc tacaacaatg
    42121 gttaaagatc ctaacatagc taggttaaga gataattgag catgccatga cgttgttagg
    42181 atctcatata gccctttatg accctggcct gtaaatggac ctttatgagc ttctaaaatc
    42241 tcttttagac catgaccaat gccccagttg gtcctataca tgtgacccgc tatcaggaaa
    42301 agaattgcaa tagctagatg atggtgtgca atatcggtca gccatagacc cccagttact
    42361 ggatctaatc ctccacgaaa agtaagaaat tccgcatatt ttgaccaatt caaggtaaaa
    42421 aatggggttg ctccttcggc aaaactggga taaagttgag ccaaaagatc ccgattcaag
    42481 ataaattcat gaggaagtgg gatctcttta ggatctactc cggcgtttag aaattggtta
    42541 atcggtaaag atacatgtac ttgatgtccc gcccaagaaa gggacccaag ccctagtagc
    42601 cctgctaaat ggtgattcaa catagattct acatcctgaa accaagccaa ttttggagca
    42661 gctttgtgat aatggaacca accagcaaaa agcattaagg ctgcaaagat caatgcgcca
    42721 attgcggtac aatagagttg taattcacta gttattccag acgctcgcca aatctgaaaa
    42781 aaaccagagg ttatttgtat tcctcggaaa cccccgccca cgtcaccgtt caatatttct
    42841 tggcccacga ttggccaaac cacctgggca ctaggtccaa tgtgagtagg atcacttagc
    42901 caggcttcat aattggaaaa acgagcaccg tggaaataca tgccactcag ccaaagaaaa
    42961 atgatggata gttgtccgaa atgggcacta aatacctttc gagagatctc ttccaaatca
    43021 ctggtatggc tatcgaagtc gtgagcatca gcatgtaagt tccagatcca agtggtagta
    43081 tcaggtccct tagctattgt tcttgaaaaa tgacccggtc tggcccattc ctcgaaagaa
    43141 gtttttatgg gatccctatc taccaaaatt tttacttctg gttccggcga acgaataatc
    43201 attgagtcct cctctttccg gacaacacat acaaagaaac ccgccaacag ttagtcaagt
    43261 cattagtgaa cctatgagag atgcttataa ttagtctttt tctcgtctac ttctatctcc
    43321 catctattta ttttctttag ttattcacta gagcaattat gatctggaag tcgatccagg
    43381 gcaagtgttc ggatctatta tgacatatcc atgaggtgct caacggacct tattaatctt
    43441 ttttagtttt agaaaaccct ttcccggtgt caaaaaccca tttttttaca tagtgtattc
    43501 atatctcaat tagaaatctc taaacggagc tactttctgt cttacataga acatattact
    43561 ttattcaaaa ttccaaataa cgtgagcagt cattagtcat tagtcattac taagataaga
    43621 gacattccag gatctatatc tataatattt ggtcattcga gggtcacttt tattagtttt
    43681 aatagaatag gagaaaaaaa aaaatgaatt ctctaccgta tctatgtatt ctttctccct
    43741 acgaaatacc agacgaaata gaacggcctt agaaaagata taatgaaatt ctttgattgg
    43801 gtcttcccag aaaaagggtc ttattattaa aaacggatga ggccaacaaa caattaatta
    43861 taactataac aaaaaaatag atatataaat tctaacgaaa taaataaaca gagagttctt
    43921 attcgaaacg ccccgtgatc ttcaaccaat tctgcgcttc aatataatta ccaggagtga
    43981 gcgcgatagc ttgtttccaa tactcggcgg cttgattgaa ccaagcctcc gcaatttcag
    44041 aatctccctg tcgaatggcc tgttctcctc ggttggaata ggcgggtcaa ttcctttcct
    44101 tagaaccgta cttgagagtt tcccacctca tacggctcgg caatcgattt ttttgtgtcc
    44161 ccgttttttt aatcgactat atcgaattga atgagatttc ttatcctaac caaaagaggt
    44221 taatttcatg agcatgagtt tcaaacttga cttttgatta aattaataat cagctttcat
    44281 tttatctttt ctcccaccgt cagaagaata acataaaaga aaagcatttc tactatcgtt
    44341 agaattttct gaaaggtatc tatctcggtt tcgtctaaaa atttatatag aatctttgaa
    44401 aaagtctttt cttcctaaga aagaaaagac ttactgtctt tgggatctga tgctacaccg
    44461 ctgctcaata ccttagggga tccgctttat tacagaagtt gattcctaat ttttatttca
    44521 tatcatggac ataaataagc agttcttatt gtatcggcat cggccaaaaa cctcgcgaat
    44581 tggtctttac ggtgcttcct ctatcaatta gatcctttat ccatagaata aagtatctag
    44641 gcatatctat ttcttcatat tttgactcta tgaagtttct ttctttgcta cagctgataa
    44701 aaatcgtttt ttgcacgatg catatgtaga aagcctattt tttttttcta gtatttatta
    44761 gtgtattcgc tctttcttcc ttctatagta gagatagtcg cacgtaatga cagatcacag
    44821 ccatattatt aaaagcttgg ggtaagaacg ggtttcgttc tagtgcccga aaataatatt
    44881 ctaaagcttt tgtatgctct ccgttacttg tgtggataag gcctatgtta tagagtatat
    44941 agcttcgatc atagggatca atttctagtc gcatagcttc ataataattc tgtaaagctt
    45001 ccgcataatt tccttccgat tgagctgaca tccgttacgg tcgtcattcg attcaaagaa
    45061 ttctccgttc cagaaacgta catgagattt tcatctcata cggctcctcc cctatgtgca
    45121 taatgaaaat aatacatgga atcaaaaaag attgaaatat tctcattatg aattcagtgg
    45181 ggctaacgtt tttacaagaa atctctagcc aacctttctg caaaagatat tttcttaaca
    45241 tcacgcgtgt tgatactggt actagataaa aatgtaaact ccaacaattt ctttgttctc
    45301 aacgcccttt aatttccagg aattaatcac ttcaacagtc ttctatggtt ctaagggtat
    45361 ccaaagtacc aacgagatgg atgtttgtta tcccaaccat tctttttagt cccgatccca
    45421 ataaggaaag gcggtaattt taaacaaagt tttcgtgttg ttgattccta ggcgtagcgc
    45481 ctcttcccct atgcggccta ttggtactag tctagtatgg tagggttggc ctgtaatata
    45541 gaacccatag gtgtaacctt tcgctcaata ctcgaatcaa caattgaagc atctgaggct
    45601 gcattaatcg gggatacacg acagaaggaa ttgttttatc tagaaacttc accttcaaca
    45661 agcgtagatt ttttcaataa tctttttcgt tcttttctat cccgaatctt ccgtctttct
    45721 cctaagaccg aagcggtaaa taaaaaaata atcaaatcac accatctcta taataggtaa
    45781 atgcctcttt ttctcctgaa gttgtcggaa ttattcgtaa taagatattg gccacaattg
    45841 aaaaggtctt atcaataaaa ttttcattta tccgcgatct aggcataggt agaaatccat
    45901 tctataattc ttttcattaa ctctcgtgag aaaacgatcc cacaagtaaa ggaattttac
    45961 agtacgaaat aacataaaag cagactcata tccaattttt tctttttgaa gggggtcaat
    46021 aaaaaataag aaatattaga atccgattcg atttcatcca aatgtagtag tataaatgta
    46081 gtagtataag aatgaaagga actattccaa tttgatcaaa gtagaagaat caaagaattt
    46141 atcttgcgga ttaggagaat tcgagaagtt tttctgaaat taagatccaa agaagaaaaa
    46201 aatcgaataa ttcttcaata atccttctat aatgaaaata gaataaccct ccattttgtg
    46261 ttttgtccat agcgggtaga cgcttataca ctatacaatc aaatcgaaaa ggatgattta
    46321 tgaatttgga atagatttac gggttaaggg gttgttgtta agcgacctaa aattggaaag
    46381 aaattttcaa attcttatgg aaattgaatt cgaataaaaa gataattatg atcgaaaggt
    46441 atccatttac catagtccaa caaaatagac cgatcagttg attcgttcca attcattgat
    46501 tgaatccggt aaaaatatca gaaaaaggta ggagcgccgc ctccgtcttg gcaaacaaga
    46561 tatatcttta ttgttattgt ttttaaccgt ttttcaaaaa agattatatt atctttttct
    46621 cccagctccc tggctcgaag aaaaaatact ttctttgatg aaaagttttc catttttata
    46681 gctagaatgg attcgagtgt ctgtacccat ctaacaatcg aatatgaaca actcgcaatt
    46741 cgctcggatt ctcggtcata atcattatgt aggagagatg gccgagtggt tcaaggcgta
    46801 gcattggaac tgctatgtag gcttttgttt accgagggtt cgaatccctc tctttccgta
    46861 tcttcaccca attcaccaat gcttcagacc tttctttgag atagattctc aattcctaat
    46921 ttctgtgata cggaaggaaa gaaagaacgg gcagggaata aggatctgcc tactgatcta
    46981 tgatacatga atgggagaaa aatacaaatc tccggatcca attccttacc ttgtgtccct
    47041 ttacttaact taagtgaaag ggaaaaattg tacgaaccct tggtttgtta ttttagttag
    47101 gtttaagtct gacgagaata atattctacg acaagtaatt catttatttt caaaccgacc
    47161 catttactat ctattatttg attgactaat cctttatatt ggaatgcgtg aagagtcaaa
    47221 tgctttggca attcttcatg gtgggatgaa tcaagataat tttgaatcag agctctggat
    47281 tttttgtcat cccttgctgt aataatatct cggggtttgc aacgataact tggtatatct
    47341 actatacgac cattaactaa aatatgtcta tgattaacta attggcgggc ttgaggaata
    47401 gttgaagcca tacccaatcg aaaaaggatg ttatctaaac gcatttcaag taattgtagt
    47461 aaaaccagac ccgttgatcc tttggctttt ccggcgatac gaacatattt aagtaattgc
    47521 cgttctgtaa gaccataatg aaaacgcaat ttttgttttt cttctaaacg aatacgatat
    47581 tgagattttt tcccggagcg cgattggttt ctaagatcgc ttccggctcc aggtctttta
    47641 ctcgttagtc ccggtaaagc ccccaggcgg cgtatttttt tgaaacgagg ccctcggtaa
    47701 cgtgacataa aaactcctta ttttattgaa atttcataaa cctaaattaa aactaaaact
    47761 gagctaaata ataaatgaag cgaaatccac tgaagtattg tactacaaag aataatgaga
    47821 tgtatcaata tccacacact tttttgtatt gtatatatat aaatagaaat caaaagacgg
    47881 ttctttttct tgatttattc tgctgaggtc taacccctcc aattatgatt cataattaga
    47941 agctcctaca acataataaa tcactgcccc ttggaaaaga gggacgaagc cctttcaatg
    48001 ttcttttctt tcaaaaagac attatcaatc attttttaaa atcaaacaaa tagagaaaag
    48061 ccggctatcg gaatcgaacc gatgaccatc gcattacaaa tgcgatgctc taacctctga
    48121 gctaagcggg cttaaataac ggcaatgaga tggtgcatgc atagaaattt ggtaaattac
    48181 tagaatctta tctattaact attcattctt agctattcat aaagaaaaga atagagaatc
    48241 aaattcaaaa taaatattga atattataga acataacgat taaaataacg attaatagaa
    48301 tatagcgatc tatagaattt cgatttctat atttatcaat aataaatatc ttacttttaa
    48361 ttaggtaata agagtttttt gttttgaatt gaaaatcaaa tgacattaga aattgttttt
    48421 ttttttctaa cctaatttta ttaatatatt tgattctatt attatataga atagaataaa
    48481 aagaatatta ttattctact gattctatat atctattttt tctatatctc tatttttttt
    48541 ttctagatat ctatttatct attttgaatt atcaatcgaa tccagtatta gcttcttatg
    48601 atacattatc taaattatcc atttttttat tctaattcta aaaaatgatg ctttggcttt
    48661 cgactaaata attcgatttg aattcgaaat taataaaatt attagttata actattatat
    48721 tagaaacgat taattaatat ttaattaatt tgaattttag ttattttttg ttatgttata
    48781 taggatccgc cttagcctta agtaaaggat aagaaaaaaa tgaaattaaa gaaaaagatg
    48841 aaatccagat aaatgcaatg cagataaatg caatccatat aactgtaatc cagattagaa
    48901 tgagggagtc taatgataca tttctccgtt ttttgttttc aacgaaagaa aagacgaaaa
    48961 aaaaaaaaga atcgaccgtt cgagtattct accggattgc atgagaaaaa tgagagtaag
    49021 agaggcatat gttaatgtta tgtaatatat atccatatat attgaattgc ggatacagaa
    49081 aggatagaat catttctgac aagaaatcga aacacctttc aatataggaa tccgtatcta
    49141 atgaattcta tgtttcagcg taaatgaaag aaaaaggaga acggcaccga ggtcctaatc
    49201 tcaaaatgca aggggggata tggcgaaatt ggtagacgct acggacttaa ttggattgag
    49261 ccttggtatg gaaacctact aagtgataac tttcaaattc agagaaaccc gggaatcaaa
    49321 aatgggcaat cctgagccaa atcctgtttt acgagaataa aacaaagcaa acaagggttc
    49381 agaaagcgaa aaaagggata ggtgcagaga ctcaacggaa gctgttctaa caaatggagt
    49441 tgactgcctt tttttgggaa agaaaggcaa attaatcgaa tatcgaaact gcataaagga
    49501 taagtctata atacactatg gatacaaaat gaaaaattat ctcaaaaatg acaacctgaa
    49561 gctgtattta tattaatgaa aaagaaaaca aaagaattgg gattccaagt tgaagaatcg
    49621 aatattcatt gatccaatca ttcactccat agtctggtag attgtttctt ttgaagaact
    49681 gattactcag acgagaataa agatagagtc ccattctaca tgtcaatata aataccggca
    49741 acaatgaaat ttatagtaag aggaaaatcc gtcgacttta gaaatcgtga gggttcaagt
    49801 ccctctatcc ccccaaaaag accgatttga ctatttctcc taccctctct tttttttagt
    49861 ggttccaaat ttgttctctt tctcattcat tctacctttt tacaaacgta tcagagcaga
    49921 atttttttct tttatcacaa tcacaagtgg tgtggtatat atgatatacg tacaaatgaa
    49981 catctttgaa caaagaatcc cgattcacaa ttcatatcat tgctcatact gaaacttata
    50041 aattattcta ttcaagaaat ctaattccac gctcaagact tttaatactt tttttatctt
    50101 ttttaattga catagacccc agtcatctag taaaataagg atgatgcgcc ggtaatggtc
    50161 gggatagctc agctggtaga gcagaggact gaaaatcctc gtgtcaccag ttcaaatctg
    50221 gttcctggca tatatattga atttgtagaa atatctcttc tacaaattca gtgatatgaa
    50281 tcgatataca taatacatat tgattaatcg tatagatcac gatacataca tacttattca
    50341 tctagctagg tatctggaaa tggacccccc cccccccttt tttatagtag tatataaatg
    50401 agtgaaagag tatataaaaa atgtatatct aataataata aaagaattaa ttagattctt
    50461 tttcctcttc tttttgattt gttcatacta tgtctccgcc cgttcaaaaa gaatgttaat
    50521 acaccataca tattcgaaag ggttaaattg gttggttgaa agacccaagc aaaagtctag
    50581 tctaggaagt tgaatgaagg gtgggaatag cctaaattca tctccgatac agtacaaatt
    50641 agaattcgat cccttttcat tttgtatttt tattttcttt tttctgtttc ttccttccct
    50701 cctatgtgaa cctctagagc ccatctaagc gatgtgcgcg atacaaagtt catgatgcag
    50761 aactcttttt tttagttcat cctattggct tggctcatcc aaaacaagca tcttacaatt
    50821 ttgaaaatct caaaattgta attgtattgt cttttttttt tctatttaat ttatttagtg
    50881 cgttcataat aataatacga atgcgacttc aattcctctc tttgatctag aaaagaacgt
    50941 acaaatattt cttgaatatc gggagttgta aaaatgaaga ttagtttctt ataattcaat
    51001 gagcatcttg tatttcataa aaattggggg caatataatc cttacgtaag ggccatccta
    51061 tccaactttc aggcattaag atacgtttaa gccgtggatg attatcataa aagattccca
    51121 acatatcata agattcccgt tcttgaaaat tcgaactttt ccaaacccag aaaacggacg
    51181 gaattttagg attattcctt ggagcaaata cttttatgca tacttcttcc ggttgatcta
    51241 ccccatactc tattcttgta agatgataca cactggctaa cagtccgccc ggtgctacat
    51301 cataggcaca ttgggaacgt agataattgt aaccatatac atataaaatg acagcaacgg
    51361 aatgccaatc ctccggcttt atttgtaaag tttctattcc ttggtaatcg aagcccaaag
    51421 atctatgaat tagcccgtgt ttgactagcc aagcagacaa acgaccctgc atcttttttt
    51481 ctctcccaca ttttgatttc tataaatatt tcacatttac gatgaaattt tttcatttat
    51541 gaagattaat tcgctctttc tttttctgta caaaaaaata cttcctaatt aaggaattcg
    51601 ggggaagata ctgaactttt gtatttgaaa aatgtttcag tttcaggagg gatttcggac
    51661 atcgatggtg gttgatagag taatccttga tcataatttc cagtatcagt actgcctaca
    51721 acacgaaact tgtgattggt agtaaaagta aacgaccgat tctcctgttg caagcgaatt
    51781 cgctcttcat agatttctcg agatattttc ttacgaagtt ttgttatggc atctataact
    51841 gcctctggtt taggcggaca gcccggcaaa taaacatcca caggaattag cttatcgact
    51901 ccccgaacag tactataaga atcggtactg aacatccccc ccgtaatcgt acatgccccc
    51961 atagcaataa catattttgg ttcaggcatt tgttcatata atctcactaa agaaggagcc
    52021 attttcattg ttactgtgcc agctgttaaa attaggtctg cctgtctagg actcgatctt
    52081 ggtaccagtc cataacggtc aaaatcgaac cgtgagccta ttaatgaagc aaattcaatg
    52141 aagcaacaac tggtaccata aagaagcggc cataaactgg agagtcttga ccaatttgaa
    52201 agatcatttg atgtagttga aataactgaa ttgggggttg ttcgatcaag taaggaaaac
    52261 tcaatggaat tcataattgt ctcaatgttc tttttttttt tttttacttt tttggttatt
    52321 gtctcaatat tccgaaacta agaccactcc aacgctcctt ttcgccacgc ataaactgaa
    52381 ccaacaatta ggataagcat aaaaatgaaa gcttctataa atacggatat ccccaataca
    52441 tcaaaactca ttgcccatgg ataaagaaaa accgtttcaa catcaaaaac aacaaaaact
    52501 agagcaaaca tataataacg gattcgaaat tgtaaccaag catcgcccat tggttctata
    52561 cccgattcat aactagaaag cttctctggt cctttgctaa tcggggctaa aactgcggaa
    52621 attaaaaatg ccaaaatcgg aataacgttt gatattatta gaaatgccca gaaaatatca
    52681 tatttgtaaa gcagaaacat agacgaactc ctttgaatgt gaaaaatata ccgaatttgt
    52741 cgattcgaat tggaattcat tgtcaagtca tcggtaacag gttagtcaaa accaaaatgc
    52801 attttggtcg aaccacacag tttcacttgt ttgctgtgat gtctcgtttc tcgattgtac
    52861 tcctattttc attacactcc cttcgatttt atttcagtat agtataaatc tcttatacaa
    52921 acaaaacaaa taaaactctc ttgctttcac ctcgtttcgg ccttttagaa aaaaaaaatt
    52981 ccaaatagaa ttctcatttt gatttcgaat tttttaatat ttgaattcga aatgcaatcg
    53041 attttgattc tattttctat atatattttg ttttctgttt atgaaaagat cttcgttttt
    53101 caaacgcgga cgtgtcgaca aatacagtaa tccattccta tatccatgtg acttactatt
    53161 cgatttgagt ggggttaggt tggagttttc atttttaacc ggattcatgt catgattttg
    53221 cctcctttac tgtccacaat caaagagtta gtgagacttc ttttccttgg tatacccact
    53281 catttttggt gaatttttgg aggcaaaatc atatggaatt cacatacgaa aaaaatgaat
    53341 tactaggttt ctttatccga gattcgaaaa aaaaaataac gattgaaatg ggcttttgtt
    53401 ttccgtttta tgttctgctc tgaacgagtc ccccataagc aagcttatgg gaatgatttt
    53461 atttcgatga accaagcaac cacgagcgac cggttacaaa caacaaaaaa tacagtaatt
    53521 gagtaaatga aaactataga actttttgta tttcaatttg gattattata ttattatagg
    53581 gttatagggc tatacggact cgaaccgtag accttctcgg taaaagagat cgaactgatt
    53641 cttatcaaaa tgattcgaac tctttcaaag acccaacatg catttttttt tgcattgggc
    53701 tctttcatta actgctagaa atatcagtta gtctaccata ttttttttct tgacagaaaa
    53761 ataaggaaat ggctccacgt gctcggattc attatttgga ttgtgatata ggagcactac
    53821 caaagtgttt caaagaaagg ttatcttgac gtaggtttgc ttctggccta gattaaccta
    53881 agttaaatgg agtctctatc atcctgatta aagaatcaaa tatgaaactt catacgcctt
    53941 aaggttcata ggacaaaaag agaatttttg aggtccttat actcattatg cctagcattg
    54001 aatagactag gtattcacct tatcaatatc tcaaatcaat gatggattcc atttggttcc
    54061 taaatgggaa cctgaatcga accgaaccat ttgtcaggct attgttctct tgttttgttc
    54121 cctaaaaatc ctggagtcag acattgattt ctcaaaaaga tcaattcttt gattgcatga
    54181 tggactcttc tgaaaaacat tggcgcacgt gtaaacgagg tgctctacct aactgagcta
    54241 tagcccttgt gcttgtgata catattttat catattatgg agataatttc ttgtcaagat
    54301 gaatatccca tgatccaaca tcgtatctct ttgatctttt tgattggtat tgcttcgaag
    54361 tcttattgga tttataatcc atcaatggga ggggtctttt ttttttctcc ttatcttttt
    54421 tttttctcct tataatgata aatgacctac ttaactcagt ggttagagta ttgctttcat
    54481 acggcaggag tcattggttc aaatccaata gtaggtagaa cttattagat accatggtca
    54541 atggtatcta ataagttttt ctacttactg attttgtatc ttttctatcc tattcgattt
    54601 gattttcgaa ttgaaactaa aacttttttc cttacatcag aatccgattc cccttgattg
    54661 tatttgattg gattcaatcg gaagaatcca tatgtgtata aacacaaatt cttttgatta
    54721 ggattattcg attcgggcgc accgactagt tacgaaatca cattgagaac ctctactcgt
    54781 gtcctagctc gtctgagagc tagatttgcc tcaattgttt gtctcttact ttcagctttc
    54841 ctcaagccgg cttccgctat ttcaagagtt tgctgagctt cttggggatc aatgtcacta
    54901 ctcttctccg catcatttac taaaacggtg atctcattat tacctattct agcaaaaccg
    54961 cccatcagag ccatcgttaa ccattggtca ttaaagcgta ttctcaaaat acctatatct
    55021 acagctgtgg caataggcgc gtgatttggt aatacgccaa tttgtccact attagtagat
    55081 aaaatgattt ctttcacttc ggaatcccaa acaattcgat taggggtcag tacacaaaga
    55141 tttaaggtca tttcttcaaa ttgttctcca tttctaagtt tgtagccttc gcagtaactt
    55201 catcgatgtt acctactaaa taaaaggcct gttcaggaag accatctaat tctccggaca
    55261 gaatcaattt aaagccccta attgtttctg ctagaccaac atatttcccc ggagaaccgg
    55321 taaatacttc tgctacgaaa aaaggttgtg ataagaaacg ctcaattttg cgggctcttg
    55381 ctacggttaa acggtcctct tcggataatt catccaaccc aaggatagct ataatgtcct
    55441 gaagttcttt gtaacgttgt aaagtttgct taactctttg cgcagtttca taatgttcct
    55501 caccaacgat ccgaggttgg agcatagttg acgtcgaatc taaaggatct actgcgggat
    55561 agataccttt ggcggctaat cctcttgata gtacggtagt cgcatctaaa tgtgcaaatg
    55621 tcgtggcagg agcggggtcg gtcaaatcgt ccgcaggtac ataaacggct tgaatggaag
    55681 ttatggaccc ctccttggta gacgtaattc tttcttgtaa agaacccatt tcggtactaa
    55741 gggtaggttg ataacccaca gcggaaggca ttctacccaa taaagcggat acctcggatc
    55801 ccgcttggac gaaacggaaa atattgtcga taaatagaag tacgtcttgt tcattaacat
    55861 ctcggaaata ttccgccata gttagggcag tcaaaccaac tctcatacga gctcccggcg
    55921 gttcattcat ctgaccgtag actagagcca cctttgattc cgcaaggttt tgttcattaa
    55981 ttactccaga ttctttcatt tccatgtaaa gatcatttcc ttcacgagta cgttcaccga
    56041 ctccgccaaa tacggataca cccccatgag ctttggcaat gttgttgatc aattccataa
    56101 tgagtactgt tttacccact ccagctcccc cgaatagtcc gatttttcct ccccgacgat
    56161 aaggagctaa aagatctact accttaattc ctgtttcaaa aatagataat tttgtatcta
    56221 actgtataaa ggcaggcgca gatttatgaa taggagatgt tgtgcgagta tctacaggac
    56281 ctaaattatc aacaggctcg ccaagcacgt tgaaaattcg tcctagagtc gctccgccaa
    56341 ctggaacgct tagaggagct cccgtgtcaa tcacttcaat tcctctcatt agaccatctg
    56401 tagcactcat ggctacagct ctaactcgat tattccctaa taattgctgt acctcgcaag
    56461 tcacattaat tggttgaccg acagtatctc gacccttaac tatcagagcg ttgtaaatat
    56521 taggcatctc ccctggggga aaggctacat ccagtaccgg accaataatt tgagcaatac
    56581 gtcccaggtt ttttttttca agtgcggaac ccccaggacc agaagtagta ggatttattc
    56641 tcataataat aataaagtga aatatatcaa ttttttttac gaaatttatc aaatccaaaa
    56701 agaaaatctt cgatagcaag ttgatcggtt aattcaataa gaaatggggg ttagcactcg
    56761 attttgttgg tagcgtccaa ccgaatgcaa ttcaattgtt tatttatgga atttcaatga
    56821 agaaatttta aagttcaaac aacccatttt caaaatctca agtggatgaa taaaattctt
    56881 gagaaagtat ttgatttctc tatcattacc agccatatta tctacggaat tcgaacctga
    56941 actttttttt gattcattat ttcttgtccc ttatttctta ttcttatttt agcatatcca
    57001 tttatgtcta gtctattctt tttttatacc cccccttttt attttatgga tgaattccgc
    57061 atattttctt ttcacatcta ggatttacat atacaacgta tattcctgtc aacagtcaat
    57121 ttcttattat ttcgatattt tgattgaaaa aaaagtaagg gattcaaaac tttaaaaaca
    57181 tggattggct tgcgccagac atatgaaaga gtatacaata atgatgtatt tggtgaatca
    57241 aataccacgg tctactaaaa aaaataagga gacgttctga ttagttgata atattaaatg
    57301 aaatttttgt gaaagattcc tgtgaaaggg tttcattaac tcctaattta tgtcgagtag
    57361 accttgttgc tgcgagaatt cttaattcat gagttgtagg gagggactta tgtcaccaca
    57421 aacagagact aaagcaagtg ttggattcaa agccggtgtt aaagattata aattgactta
    57481 ttatactcct gagtatgtaa ccaaagatac tgatatcttg gcagcattcc gagtaactcc
    57541 tcaacccggg gttccgcccg aggaagccgg ggccgcggta gctgcggaat cttctactgg
    57601 tacatggaca actgtgtgga ccgatgggct taccagcctt gatcgttata aaggacgatg
    57661 ctacaacatt gagcccgttg ctggagaaga aaatcaatat atatgttatg tagcttaccc
    57721 tttagacctt tttgaagagg gttctgttac taacatgttt acttccattg tgggtaatgt
    57781 atttgggttt aaagccctgc gcgctctacg tctagaggat ctacgaatcc ctcccgcgta
    57841 ttcgaaaact ttccaaggcc cccctcatgg catccaagtt gagagagata aattgaacaa
    57901 gtatgggcgc cccctattgg gatgtactat taaacctaaa ttgggattat ccgctaagaa
    57961 ctacggtaga gcagtttatg aatgtctacg tggtggactt gactttacca aagatgatga
    58021 gaacgtaaac tcccaaccat ttatgcgttg gagagaccgt ttcttgtttt gtgcagaagc
    58081 tatttataaa tcgcaggcag aaactggtga aatcaaaggt cattacttga atgctactgc
    58141 aggtacatgg gaagagatgc taaaaagggc ggtatttgcc agagagttgg gagttcctat
    58201 cgtaatgcat gactacttaa cagggggatt caccgcaaat actagcttgg ctcattattg
    58261 ccgagataat ggtctacttc ttcacatcca tcgtgcaatg catgcagtta ttgatagaca
    58321 gaagaatcat ggtatacact ttcgtgtact agctaaagct ttgcgtatgt caggtggaga
    58381 tcatattcac gcaggtacag tagtaggtaa acttgaagga gaaagagaca taactttggg
    58441 ctttgttgat ttactacgtg atgattttat tgaaaaagac cgaagccgcg gtatttattt
    58501 cactcaagat tgggtctctt taccaggtgt tctgcccgtg gcttcagggg gtattcacgt
    58561 ttggcatatg cctgctttga ccgagatctt tggggacgat tccgtactgc aattcggtgg
    58621 aggaacttta ggacaccctt ggggaaatgc gccaggcgcc gtagctaatc gagtagctct
    58681 agaagcatgt gtacaagctc gtaatgaagg acgcgatctt gctcgcgagg gtaatgaaat
    58741 tatccgtgag gctagcaaat ggagtgctga attggctgct gcttgtgaaa tatggaagga
    58801 gatcaaattt gaatttgaag caatggatac tttgtaatcc agtgattaac gtttggttta
    58861 ttagttgaat tgcaattaaa ctcggcccaa tcttttacta aaaggattga gccgaaccca
    58921 acgaatttat tgtatagatt tttgatacta catatttatc tagatatata agatctgaaa
    58981 tacaaaatag aagactaaac acaactcttt ctattgttgt gttgggtcca caatgaatcc
    59041 tatgggccct taggattggt gtattctttt cgatcccgta gtttcgtcat ggatcgagcc
    59101 aagtatcaca acttcttcta cccatcctgt atatcgtcct tttcgttccg tgttggaata
    59161 taaacttatt atattagtag atagtagacg cgattttacg aaaaaagctc ttcatattca
    59221 taggagagaa caaatattta ttttttcaat gccaatttta cacaatatgg ggacaaccac
    59281 tatttataat tgaaaaagat cgtatagagt gaagcgatac tccggggtct aacaaaagag
    59341 aatgatttct ttcaattgac tattcatcta ttgtattttc atctaaatag gggcaagaaa
    59401 gtgctatgga aaaatggtgg ttcaattcga tgggggagtt cgaatacagg tgtgggctaa
    59461 gtaaatcaat cgatagtctg ggtcctatta aaaataaaaa taccagtgta agtgagggcc
    59521 cggttagaaa tgataaagat aaaaacattc atagttgggg tgatagttct agttacagca
    59581 atgttcatca tttagttagc gttagggaca ttcggaattt catctctgat gacacctttt
    59641 ttgttaggga tagtaatagg gacagttatt ccatatattt tgatattgaa aatcaaattt
    59701 tagagattaa caatgatcat tcttttctga gtgaactaga aagttttttt tatcgttttc
    59761 gtaattatta ttataggaat aatggatcta aaagtgacga tcccgactat gatccttcca
    59821 tctataatac taaatcgagt tggaataatc acattaataa tttcgttgac tcttatcttc
    59881 agtctcaaat ctgtattgat agtcacattt taagtagtag taacaattac agcgacagtt
    59941 acatttataa ttacatttgt ggtgaaagta gaaatagtag tgaaagcaaa agttcaaata
    60001 taaaaactag tacgaatggt agtgatttaa ctataagaaa aagttcgaat aatctcgatg
    60061 taactcaaaa atacaggcat ttgtgggttc aatgtgaaaa ttgttatgga ttaaattata
    60121 agaaattttt gaagtcaaaa atgaatattt gtgaacaatg cgaatattat ttgaaaataa
    60181 gtagttcaga tagaatcgaa ctttcggttg atccaggtac ttgggatccg atggatgacg
    60241 gcatggtttc tctggatccc attgaatttc attcagaaga ggaaccttat aaagatcgta
    60301 ttgattctta tcaaaaaaaa acaggattaa cagaggctgt tcaaacaggt acaggtcaac
    60361 taaacgggat tcccgtcgca attggggtta tggattttca gtttatgggg ggtagtatgg
    60421 gatccgtagt aggcgagaaa atcacccgtt tgatcgagta tgctaccaat aaacttttac
    60481 ctcttattct agtgtgtgct tccggagggg cacgcatgca agaaggaagt ttgagcttga
    60541 tgcaaatggc taaaatatct tctgctttat atgattatca atcaaataaa aagttattct
    60601 atgtatcaat tcttacatct cctactactg gtggagtaac agctagtttt ggtatgttgg
    60661 gggatatcat tattgccgaa cccaatgcct atattgcatt tgcgggtaaa agagtaattg
    60721 aacaaacatt gaataagaca gtacctgaag gttcacaagc ggctgaatat ttattccata
    60781 agggcttatt cgatccaatc gtaccacgta accctttaaa aggtgttctg agtgagctat
    60841 ttcagctcca cgcctttttt cctttcaata aaaattcaat caagtagagt caagtagagt
    60901 cttgagttcc actttttttt gtggcgaaca actagttagt tagtttatca gaatcaaaat
    60961 aaaaaaaccg aaaaaatgca tttttatttg gtgacataag ctttaattgt aaattgtaga
    61021 aagaatcatg cggataattg ttgtttttta ccgatattgc tgattagcaa tatcggtaaa
    61081 aaaacaacaa cataaacagc gagttcttcc ttcgaattag gaggcaaggc aaataaaacg
    61141 aatttcgtgt tctgttcgcc tcttctatat gtatatattt caaatataga aaatatagaa
    61201 tcttgcatct ttctatatct cccaagaagt ccccttttta taagaattcc tgctcttggg
    61261 tcggattcta acgaatcttt cagagatttt taaattttta aaagactctt tttttattaa
    61321 aaaagaaatt agaagaagaa gataagaaca atataagaat aaaaataaaa gaagtaagaa
    61381 taataaagaa agtggattat catacataca tctatttcat gtagaaagat gaataagtcc
    61441 gtttatttag ttcgacattg cttgcactta ttctatatac tcacttcgat atacttagta
    61501 tactaatata cgaattataa tatgaattat aattattata agatatcctt ataacaataa
    61561 caggtacaaa tattaaatcg aggtacccca ttctatgaca attctcaaca acttaccctc
    61621 cctttttgtg cctttagtgg gcctagtatt tccggcaatt gcaatggcct ctttatctct
    61681 tcatgttcaa aaaaaaaaga ttttttaaat ctgatgtggt caaatctcat ctagtttttt
    61741 tttttcaaga cttagcgaac aaggatatcc atttagtaga atattgtata agaataacgg
    61801 gtggctttct ccgaacataa atgaaaaaga tcttatacat gcgtaaacat gatatatgga
    61861 cagacgaatt ctagcaatta aaaaaaaata ggctgggatc cgaactcatg tctgaaatta
    61921 aagtcaatct atccatatgt atgtagctat tgatagggaa tcatatgaag gggatgcttt
    61981 tattttatta tatctaacca attcgattaa ttactactaa aagttcacat cagaatagta
    62041 ctagttgatg agagttactt cggaaaaaaa agtaaagtgc aatttttttt tgttattcca
    62101 taaaatgcaa ctggatctac tatgtatgag ttggcgatca gaatatatat ggatagaatt
    62161 tatagcagga tctcgcaaaa caagtaattt ctgctgggcg tttatccttt ttttaggttc
    62221 attaggattc ttattggttg gaatttctag ttatcttgat aagaatttga tatccttctt
    62281 tccgtctcaa caaatccttt ttttcccaca agggatcgta atgtctttct atgggatcgc
    62341 gggtctcttt attagttcct atttgtggtg cacaattaca tggaatgtag gtagcggtta
    62401 tgatcgattt gatagaaaag aaggaatagt gtgcattttt cgttggggat ttcctggaaa
    62461 aaatcgccgc atctttttac gattccttat gaaagatatt cagtccatca gaatagaagt
    62521 aaaagagggt atttatgctc gtcgtgtcct ttatatggaa atcagaggcc tgggagacgt
    62581 tcccttgact cgtactgatg agaatttgac tccacaggaa attgagcaaa aggctgcgga
    62641 attggcctat ttcttgcgtg tacctattga agtattttga aaaaagaaac tgcaaaaaaa
    62701 tgctttctca gcaagaggaa aacccctaag aatcctcttt tttctataag cataacttac
    62761 ttaattaaag tttcttcaga acgcctcgtg gggcaaaagc aaggcaaacg tgtacgtggc
    62821 gttcataata taaaacgaaa ccttttttgt ttttgtctgt caattttttt ttttcgaaat
    62881 atttgatatt ttctttttta ataaacaggg agttctttca tttcgaaatc cgaaaaatat
    62941 tcattattgg aatctttatt tgaatctttc gggcattcat caaagaggag taattacttc
    63001 gaatatttga tcaattaaga tatctggaaa caatctattt ttttattatt tcttcatttg
    63061 aattcgaatt cgaagtggat tcttcttcta tttctgtatt ttttctacac tagattcaag
    63121 gactaacctc tgaatcacaa ctaaaaaatg ggggctcgat taataaatta ataattaata
    63181 ggcgcgatac cttataatag aacttatgct tgatagaaat attagatcgc atagagtcaa
    63241 cgaatgaggt gacaattcac agatgaaaaa atgacaaaaa agagcgcatc tattcccctt
    63301 cgatatcttt catttatagt atttgtagtc tttttgcccc ggtggatcac tctctcattt
    63361 aataaaagtc tagaatcttg ggttactaat tggtggaata ctaggcaatc cgaaactttt
    63421 ttgaacgata ttcaagaaaa gagtattcta gaaaaattca tagaattaga ggagctattt
    63481 ctcttggatg aaatggtaaa ggaattcccg gaaagacatc tacaaaagtt tcgtatgggg
    63541 ctccacaaag aaacaatcca attgatcaag atacacgatg aggagcatat ccatacaatt
    63601 ttgcacttct cgacaaatct aatctgtttc gttattctaa gtgcttattc tattctgggt
    63661 aatgaagaac ttgtttttct taattcttgg gttcaagaat tcctatataa tttaagtgac
    63721 acaataaaag ccttttccat tcttttagta accgatttat gtatcggatt ccattcgccc
    63781 cacggttggg aactaatgat tggctatgtc tataacgatt ttggattttt tcataatgat
    63841 caaattatat ctggtcttgt ttccactttt ccagtcattc tagatacaat tttcaaatat
    63901 tggattttcc tttatttaaa tcgtgtatct ccgtcacttg tagtgattta tcattcaatg
    63961 aatgactgaa aaacgagtca attagaatgt ttcttacttt gtacctaagc aaagcattcc
    64021 aggtcgtact taccttactc tttctaccca ttcagaggat tcctcctata ttccagtaaa
    64081 attatttcag taaatagcaa aatcgtggat agggaactat actagcgacc tacccaattt
    64141 tattgtagaa attttcggga tcaacgattg gaccatgcaa attagaaata ctttttcttc
    64201 gataaaggaa gagattactc gattcatttc cgtatcactc atgatatata taataactcg
    64261 ggcctccatt tcaaatgcat atcccatttt tgcgcagcag ggttttgaaa atccacgaga
    64321 agccactggt cgtattgtat gcgccaattg ccatttagct aataaacctg tggatattga
    64381 ggttccgcaa gcggtacttc ctgatactgt gtttgaagca gttgttagaa ttccttatga
    64441 tatgcaactg aaacaagttc ttgctaatgg taaaaagggg gggttgaatg tgggggccgt
    64501 tcttatttta ccggaagggt ttgaattagc ccccctcagt cgtatttctg ccgagatgaa
    64561 agaaaagata ggcaatctat cttttcagaa ttacggcccc actaaaaaaa atattcttgt
    64621 gatagggcct gttcctggta agaaatatag tgaaatcact tttcctattc tttccccgga
    64681 tcccgcgact aataaagatg ttcacttctt aaaataccca atatacgtag gtggtaacag
    64741 gggaaggggc cagatttatc ccgacgggac aaaaagtaac aatacggttt ataatgctac
    64801 agcagcgggt atagtaagca aaatcatacg aaaagaaaaa ggggggtacg aaataaccat
    64861 aacggatgca ttggatggac gccaagtggt tgatattatc cctccaggac cagaacttcg
    64921 tgtttcagag ggcgaatcta tcaaacttga tcaaccatta acaagtaatc ctaatgtggg
    64981 tggatttggt cagggagatg cagaaatagt acttcaagat ccactacgtg tccaaggcct
    65041 tttgttcttt ttagcatctg ttgttttggc acaaatcttt ttagttctta aaaagaaaca
    65101 gtttgagaag gttcaattgt ccgaaatgaa tttctagatc cgcaaattta tcaacatccg
    65161 gtttgtaaaa agaacaaaat ttttgttcgc aattccaatt atgttatgta tgagcaaaaa
    65221 aattatgaaa agtcttttgc ttgtttatat tctttttcga caaaatgtcg ggaatttctt
    65281 gtactgcact cctaaatcat agtatatatt gtgaagaagg ctattttact ttacccctcc
    65341 tttgttttgt caatccaagt gggaggggtt atcacgattg tctgattaaa atattttaga
    65401 atgtgtcagt agttttctat tctaatcgaa tcaaattcga ttagaactag atactaagca
    65461 taagataagt aagcggagaa tataaagaaa gcaaggataa ataagggaaa caagggaatc
    65521 aaaaaggtat tattcgtcgt cctagtcttc gacatcagaa aggggatttt ccacatccct
    65581 ttctggtgtc gaaatcataa tggttcttga ttccattcgt caaagattcc tattcttagt
    65641 ttcgattttt ccaggtttat cagaactttt tttttgttta tttcttatgt atacatataa
    65701 ttaagtaatg aaaaaaaaga aatgaagttt tttgaagcat cggaaaaagt gatccatttt
    65761 ctcatttata cgaacaaaac aaaatattat gattattaag aactcaacgg gacactaccc
    65821 ctcgaatcag acaaagaaag aagttatagg ccccgttgag ttcttacgct ttgatgtcta
    65881 taacgctgtt catccgctta ctacagggac gaacccaatc cggaatatga accataaaag
    65941 aaaatgccta ttaaaccgat cacagggata ccagttacag tacctattat ccaaagagga
    66001 atccttccag tagtatcggc catttatccc acttccctcc acattttatc aagtggtcgt
    66061 gctagagaca taaacagtca tagataatta taagattaag atgcggtcct tccgactggg
    66121 ataagataat ccctactatt tttttattat tctactattc tcttttcttc tcttaattga
    66181 agaaataatt ggaaaataaa acagcaagta caaaaatgag taataacccc cagtagaggc
    66241 tggtacgatt caattcaaca ttttgttcgt tcgggtttga ttgtgtcata gctctctaat
    66301 tcggattagg tttatcgttg gatgaactgc attgctgata ttgaccctaa aaaaaaaacg
    66361 gtaggtacag ctagtccgtg aacagccaac catcgcactg taaaaattgg ataggttcga
    66421 tctatggtca ttgggtcctc ctaaaaagat ctactaaatt catcgagttg ttccaaagaa
    66481 tcaaaacggc cggttattaa tggaattcct tgtcggctct ctgtaaaata ctcgtttgga
    66541 cgagggcttc caaacacatc gtaagctaaa cccgtgctca caaataacca acccgcaatg
    66601 aatagggaag gtatagtaat gctatgaatg acccagtatc gaatactggt aataatatca
    66661 gcaaaagaac gttctcctgt gcttccagac atgctgagct ccacatattc ttgtacagtc
    66721 aaaggggtat cgattccgta aaagataaga tcagtaaatg gaaattcact gaattgcaat
    66781 ctttgtgaga tcgtcaatat agtaccgagg gtacttttag aatctaccga atcagtatag
    66841 ctatccttct tctgacacag caacgcaatt tcaatcaata tcgaaatgca gtgctagaaa
    66901 atttcgttct tcttttcttc ttgctggtcg atgtataact aggtaccatt tataggtgtc
    66961 gaagaggttt tttattttaa tccccctctt tttttttaaa gaaattggtt agtcgtccag
    67021 aaacaagtaa caaggattcg atacaataaa aaagaaaaaa taaaatgaaa atagaaaatc
    67081 gaacggattc cccaattttg ttccatattg atttcaaaaa aggtttcgtt tttgaaatga
    67141 agttacatga cactgttttt attagtattt tgaatattag gttactcaag agttgcccaa
    67201 cgaatctgtt gattctgaat cttttgaggt gtcgatgtca aagatgatga atttatttct
    67261 ttttctaccc ccaatcactt tatttttttt agtaccttct agaataattg atgaatcaaa
    67321 aactttcaat tgaactgagt ctttcaattg gtataatatt tttgcgtatc ctcgtatctt
    67381 tcaaaagtgg aaacttagga aagtgctttc taaacatatg tataaaaaga acagatttcc
    67441 tttagctcct ccatgcctac tataactagt tatttcggtt ttttactagc ggctttaact
    67501 ctaacctcgg ctctatttat tggtctgagt aagataggac ttatttgaaa ttaattgaat
    67561 gaataattca taaaaagaaa tccttctgtg gtattccata tatttggtag ttccttaccg
    67621 tgttaattcc caattattgg gaattgagat tcctaagcaa tacgaattaa tagtaatatt
    67681 tcgggataga tattacctcc ccttttccct tttcaaataa attaaattga aatgattgaa
    67741 gtttttctat ttggaattgt cttaggtcta attcctatta ctttggctgg attattcgta
    67801 accgcatatt tacaatacag gcgtggtgat cagttggacc tttgattaat attaattcac
    67861 atctcttttt ttaactgacc tcctcctttc tttaatttca tttttttggg ggggtcaaag
    67921 gtcaaattca gattgctgta tttcatattt cagttcagtg gaattttcga tctaacaaga
    67981 caagagcaga atcacgctct gtaggatttg aacctacgac attgggtttt ggagacccac
    68041 gttctaccga actgaactaa gagcgctttc ttaccacaac ggaaaagact gtaaagaagg
    68101 ggattctttt ttttatatag tatagaaccc ccaaaaaaat ttcaacccca ataaatactt
    68161 cttgcatatg tatactatca taaaattgaa aattatgtat tatgtatgtc caaattgaat
    68221 cgctctaaaa tgtatctcag gttactgctt cgaggagcaa taataggtag ggatgacagg
    68281 atttgaaccc gtgacatttt gtacccaaaa caaacgcgct accaagctgc gctacatccc
    68341 ttttaactgg tctacagtat cattgtagaa aatcccggtc ttgttttcca catccttatt
    68401 ttatttccat ttccttcctt tctatgcaaa atgtatcttg ctatttcttc ctcttggtct
    68461 catatcatat aacatataat aataaattaa tatttttctc gggaattctc aggcgcaaag
    68521 ggacctgttt ttttgcttta agaaaaagaa aatattctct accgaatcat tgcgcatgtc
    68581 aagttgaatt gaggattcca cacacaaata caaaaataca agtggtcttt aaatatatat
    68641 acatctctta ccataatgta ttacaatatg gaatataaaa aaaagaagga ggattctcaa
    68701 tgcgagattt taaaacatat ctttccgtgg caccggtact aagtactctc tggttcgggt
    68761 ctttagcagg tttattgata gaaatcaatc gtttcttccc agatgcgttg acatttcctt
    68821 ttttttcatt ctagttattg atatggaaag gggtgaagaa gattagagat agagtcaaat
    68881 atttgtgact aatctctctt tcccgtcttt tttttttttc gaattagata gattgaatac
    68941 gggggtaaag agaaagaaaa aagtggattc aacctcagtt aaattcgggt taaggctcca
    69001 attaaattaa gaataaaatt aataatagag ttaaaagaaa acaaaaggga aatgggacta
    69061 gaataagagt atcatgcaat acaagatact taaatgaaat actgtactgc gattagaaat
    69121 cgctttcgaa attgttgtat tacttattat ttactatatt aattgcaaca aaatctttat
    69181 ttcataattt gattttgagt tgttagccac ttctattttt tcgtcccctt tcctttcttc
    69241 ttatttgcgt cggatcggga aatagaaacg ttgggtgaat caaaaaccaa aggaggttca
    69301 tggccaaggg taaagacgtt cgagtaaggg ttattttgga atgtaccggt tgtgttcgaa
    69361 acggtcttaa taaggaatca acgggtattt ccagatatat tactcaaaag aatcgacaca
    69421 atacacctag tcgattggag ttgagaaaat tctgtccgta ttgtttcaaa catacaattc
    69481 atggggagat aaagaaatag atatagatcg aaccgagtgc ttgggtgtca ccctttcaag
    69541 gaacatgaaa aaaatttcga tatatatttc tattatttca tatattgaaa taaaaacaac
    69601 taaataaata tagacaaacc caatcctatg aatttcttct ataatttttt ttttgatttg
    69661 atcgaaatag tattttaggg ataaggaata aacaaattat ggataaatcc aagcggctct
    69721 ttcttaaatc caagcgatct tttcgtaggc gtttgccccc gatccaatcg ggggatcgaa
    69781 ttgattatag aaacatgagt ttaattagtc gatttattag tgaacaagga aaaatattat
    69841 ctagacgggt gaatagatta accttaaaag aacaacgatt aattactatt gctataaaac
    69901 aagctcgtat tttatcttcg ttaccttttc ttaataatga gaaacaattt gaaagaaggg
    69961 agtcaaccac cagaactcct ggttttagga acagaaaaaa ataggcttac ttttcaattg
    70021 aatccaaatt ctaatccgaa ctcaaaaaca gatggacgtt ttgttcaaaa aatccgagaa
    70081 tcattcgtgt cgtaagaaaa aaaagaatcg ggtaagagga ataattttaa gaggaataat
    70141 ttttttttat cgggcgtgtt cgctcatttt gacgacttta tcatattatc agattttatc
    70201 atactaattt ctactctacc ttcccggagt tcattctcca gagaattcca tttcaaaaga
    70261 gaattccatt tcaaagagtt tggcggattc ctcccaatcc ccttatttta tgatctcgtt
    70321 ggaaatcata taaagacaat tcctatttga tatagctatt tgtgcaagga ttttacgatt
    70381 aagaagcaac tgccccttat acagattgtg tattaatcta ctataaatat aggatgcccc
    70441 cgccccgcga attactgcat ttattcgagt gatccacaaa cgacgaaaat cccttttttt
    70501 cctatctcta tcacgatgcg ccgaaaccaa agctcttatt ttctgttgaa taattgttcg
    70561 agtaagtctt gaatgagctc cgcgaaaact tgatgcaaat aaacgcattt ttgttctacg
    70621 tctccgagct atatatcctc gtctaattct ggtcattgag taaatgaaac tttaatgaat
    70681 aactaattga tttcctttct ttcagttatt cttttccccc ttcctagtct attaataaca
    70741 aaacggattc ttccaattta taaaataaaa attccaatgg cttttgctac tataaccttc
    70801 cctaccacgc ttttttcctt ttttctaggc attggaaaaa taaaaataga aatagctaaa
    70861 gaaattgtgg gttccatcgt ctctatggtt acttcttaaa cggtgaggtc ttctctatac
    70921 accggagccc tttccttcat tttattggta acttgtacag ttaccactct ttggctctac
    70981 ccatgaattt tccagtaatt tgtctttcat aatgagatat accttataca gtaacggtat
    71041 ttaattatga agattgggtg ggtagctgac cttgtgagtc cgttcttcta aacataatat
    71101 ttctactttt ttaaatagga tttcccccgc ttaatgggta actatttgtt accaatgggg
    71161 aattctttct catcttaaat tgaaaattca ggtgatttaa tttgcaccaa ttgaaaccat
    71221 aaatttcata cacaatagaa agatatgata gatccatctt ttttagatag tgaatgaagt
    71281 tcttccattc tatccgattc accggtactg atcatggata ctggaaaaat tgttttttct
    71341 tttgttttgt ctcagcccac gatttaaacg agtcgcacat acaccctcgt acatgttcct
    71401 cgacgctgag ggcatccccc aagagcgggg gatttcgtga cgtttctgat tggctgtctt
    71461 gggtttctaa taagttgttt aatagttggc atgctgaatt atacattatg ggctggttta
    71521 gattgatcct aaccggatga ttatgagttt attcgatttc aatatattaa tagaatatta
    71581 aacctttaat taagtaatta agaagtaaga agataaaatc ttaaatcata tatttgcacg
    71641 aaatcactgc tattttttat ccaaccgcta caaaatcaac aattccatga gcttgggctt
    71701 ctgttgctga cataaaagta tccctttcca tgtcttcgga tacagcccat aagggcttgc
    71761 ctgttctttg tacataaacc cttgtaagga tttcgcgcag tttcagtagt tcttccgctt
    71821 ccaggataag ttcggacgtt tgtgcctcat aaaaaccggc agcaggttga tggatcatta
    71881 ccctgatcat ataatataac acaatcaaag gttcctgtat ctcgcacgag gaggcaaggc
    71941 aaagagataa agaataaaat aagaaaaaga tagaaaaccg tacgggcatt tttttcacat
    72001 tgcatacggc tccacaatgg aattttttta cctttcatcg aagaaagaga aaatgtggga
    72061 tccattatac ccagatcggt aaatgatcca attaccaccc ttcttttttt tttttcggag
    72121 gagttcaaaa atactatgat ggccccgttg ctttaatata tttattttgt ctgtgattca
    72181 gcaatcccaa agtttctttt tttttttatt ttcgtactct ttcataacat aaatgttgtt
    72241 aataacctgc cggtgtgaaa aaagtttgtg acgctgaaat cgacctacga taggtaagat
    72301 aaaataggaa atacccttcc tttatctcat actactcttt cgatacataa tctaatattt
    72361 tgaaaaacaa taaaaaattt gcatatcaaa ttcgaagtgc catgctaata ttacttaata
    72421 ttaataattc atatggcgaa ggcatagtct tcttttttct cttaaataaa aaacccattg
    72481 gcgccaagcg tgagggaatg ctagacgttt ggtaattgct cctccgacca ggataaaaga
    72541 ccccattgag gcggccaatc ccatgcatat tgtctgtata tctggtcgca caaattgcat
    72601 agtatcataa atggctattc caggtattac ccatccgccg ggagagttta taagcaaata
    72661 cagatccttg gtatcactct ccgaactgag atatacaaaa agaccaataa gttgattcga
    72721 aacattgcta tcaatcgctt ggcctaaaaa aattaatctt tctcgataaa gtcggttgat
    72781 tcggataaaa ttgtatccct taggagccgt acgggcacct tttgatgcat acggttcaac
    72841 aaaactaaaa cttgcgaaaa aaaaatcaat gtgtagcttc cagccctctt tcttttttta
    72901 tagcggactc cttctaatga aggaaggggc ttctctttca tttttgaaga acgatgcgtt
    72961 tggccggttt tcctataata tataatatta gaatataaaa aacagtttta tcgcactaac
    73021 ttttcattga tgtatttttt catcgagatc caatccaaaa atcacgatgc cattttcttg
    73081 ttcctgaatg ggcttcttcc atttttttag gtttctgctc tactccgagt aaggatctgc
    73141 ccgattttga tttgcacata taggacaaat gaccccaata ccacgtcttt gttttttttt
    73201 ttcatttttt ctcaattttg caattcattt cttttatgtc ttccgccaaa tattcgacgt
    73261 atccattata tttattattc gattgattaa ctgtttggga tcagtgctat ttaataattt
    73321 ctttctaaat aggattgttt atgatatcta taagtcctaa taatagatat attaccaatt
    73381 gggtttttct aaacggagcc tggatactta attttattgg tccagccaag tcgaccataa
    73441 attatttgaa ttgctaatat taatctggat acctcttcac aaaacggatc taattccatt
    73501 tcattgcact tcacgttaca aatttttgat gattcaatcg ctttttttgg gggcgaaaga
    73561 gaggatatct cgatcggggg agagaatggg gaaatcccat atgacccaat atatctgaca
    73621 gggcgcacta tatgtcaatc caagttggat ttcgctctcc gggagttcga aaaggcactt
    73681 ttggaacacc aataggcata aactgaaaga aaaaagaatt aagtactcta tttcactttg
    73741 atgtggaaac gtaataatgg ttttattatt ttaataatat tagctttatc gtcatatttt
    73801 ctacatagat agaataagtt cataaaataa aggaaaacaa agaaaatttt tacgaatagg
    73861 tactttgaat gatgactaaa tatggatgca tgcgctcttc gaaaagggaa taaaccccca
    73921 ttgcgtattg gtacttatcg agtatagaat agatctgctt ctcttttttc ctatgaacca
    73981 aattgttcca tttttactaa aagaatagaa caaatagtaa ccctttttcc gagataatcc
    74041 actgaaaaaa aaaaaaaggg gggtccatag catagttttt tcaatgcaat aaagttacat
    74101 agtgtctatt ttttgttgat aaaggggtat taccatgggt ttgccttggt atcgtgttca
    74161 tactgtcgta ttgaatgatc ccggtcgttt gctttctgtt catataatgc atacagctct
    74221 ggttgctggt tgggccggtt caatggctct atatgaatta gcagtttttg atccctccga
    74281 ccctgttctc gatccaatgt ggagacaagg tatgttcgtt atacccttca tgactcgttt
    74341 aggaataacc aattcatggg gcggttggag tattacagga gggacgataa cgaatccggg
    74401 ggtttggagt tacgaaggtg tagccggggc gcatattgtg ttctctggct tgtgcttctt
    74461 ggcagctatc tggcattggg tgtattggga tctagaaata tttggtgatg aacgcacagg
    74521 aaaaccttct ttggatttgc ctaagatctt tggaattcat ttatttctct caggagtggc
    74581 ttgctttggc tttggcgcat ttcatgtaac aggattgtat ggtcctggaa tatgggtgtc
    74641 cgacccatat ggactaactg gaaaggtaca atctgtaaat cccgcgtggg gtgtggaagg
    74701 ttttgatccc tttgttccag gaggaatagc ctctcatcat attgcagcag ggacattggg
    74761 catattagca ggcttattcc atcttagtgt ccgcccgccc caacgtctat ataaaggatt
    74821 acgtatgggc aatattgaaa ccgttctttc cagcagtatc gctgctgtct tttttgcagc
    74881 ttttgttgtt gctggaacta tgtggtatgg ttcagcaact actcctatcg aattatttgg
    74941 tcccacccgt tatcaatggg atcagggata ctttcagcaa gaaatatatc gaagagttag
    75001 cgctggacta gccgaaaatc aaagtttatc agaggcttgg tctaaaattc ctgaaaaatt
    75061 aactttttat gattacatcg gaaataatcc agcgaaaggg ggattattca gagcgggttc
    75121 aatggataac ggagatggaa tagctgtcgg gtggttagga catcctgtct ttagagataa
    75181 agaagggcgt gaactttttg tacgtcgcat gcctactttt tttgaaacat ttccagttgt
    75241 tttggtagac ggagatggaa ttgttagagc cgatgttccc tttagaaggg cagaatcgaa
    75301 gtatagtgtc gaacaagtag gcgtaaccgt tgagttctat ggtggcgaac tgaacggagt
    75361 gagttatagt gatcctgcga ctgtgaaaaa atatgctaga cgtgcccaat tgggtgaaat
    75421 ttttgaatta gatcgtgcta ctttgaaatc cgatggtgtt tttcgtagca gtccaagagg
    75481 ttggtttact tttggacatg cttcctttgc tctgctcttc ttcttcgggc acatttggca
    75541 tggtgctaga accttattca gagatgtttt tgctggtatt gacccagatt tggatgctca
    75601 agtggaattt ggagcattcc aaaaacttgg agatccaact acaagaagac aagtagtctg
    75661 atgcagcatt gctctgttat ttttcgcttc tcacttctat tttctctttg tgattttaca
    75721 taggatactg aaaaagtctg gatttaaatc tccgcccttt cgccttttct ttgatttttt
    75781 tttctttaat cggggagatg atccccaata aacaggtatg gaagctataa ttgtaaaccg
    75841 cgatcacatt tatggaagca ttggtttata cattcctctt agtctcgact ctagggatca
    75901 tttttttcgc tatctttttt cgcgaaccgc ctaaagttcc aactaaaaaa tgaaatgatt
    75961 tttcattatc tgaattgaag taatgagcct cccaacattt ggaggctcat tacttcaact
    76021 agtccccgtg ctcttcgaac gggtctctta gttgttgaga gggttgccca aaagcagtat
    76081 ataaggcgta cccagtaaaa cttacaagta atccagatat agagatggcg actagggttg
    76141 ctgtttccat tattatataa tttcaagacc acaatggatc tatgataaga ttgtttattt
    76201 acaacggaat ggtatacaaa gtcaacagat ctcaatgaat acaaaatagg atttatggct
    76261 gcacaaactg ttgagggtag ttctagatct ggtccaagac ggacgtctgt aggggcttta
    76321 ttgaaaccat tgaattcgga atatggtaaa gtagctcctg gatggggaac tactcctttg
    76381 atgggtgtcg caatggctct atttgcggta ttcctatcta ttattttgga gatttataat
    76441 tcttccgttt tactggacgg aatttcactg aattagattt aattagattt ataagaaccc
    76501 tagcttttaa ataaaaatac aaaaaacgat gcatttaggc ctcggctttt tattttagct
    76561 tattcttttt tggtagttcg accgcgaaat ttttgtgttt ctgtatttcc ggaatatgag
    76621 tgtgtgactt gttataattg atcctattga gagtacagaa agtgggtctg tcgtcttgat
    76681 agagatggtt ttaccccgtc ggatattcat tctagtatct ggagcacgga atatatgaaa
    76741 tatatcacga agtatttgaa ctatgattca tacttaatat tcagacctcg tggccggatt
    76801 cctcaaattt ttcaaaagaa aaaagttttc aattgaaaga gttttcttct ttcaaattcc
    76861 cgtttctgct ttgattttgc tcaaagaaca aacttttctt tctagtttta gtcattatat
    76921 cgattctact cgttgaataa atgatgatcc aatggttctt actcagggaa tccttgactt
    76981 agcttgaagg ttttattgaa tcatcgtggt tctagtatta atttaaggtt tcaattgatt
    77041 cctagggtct taacaagaaa attcctatca ataataaaga aaacaaaagt aaagctacat
    77101 tccatacaaa ttaaaataac agatgaaaga aaaaaatagg gaaatagaag attcaagagg
    77161 cctggaacga tcaacagaaa gacaagtgag cctacttgat tttttgacat tctaattata
    77221 acaaaaaaaa aagagctttc ttacttttac tctttcgtat ttttagcgaa aatggaatca
    77281 aaagattaag aagtttccaa ttttctattc catacctctt ttaacctgtt ttttggtttt
    77341 tttgtttgag ctgtacgaga tgaaattctc atatacggtt ctcagagggg gagtcccctt
    77401 ggtttaccta tctcaataaa gtctacgatt ggttcgaaga gcgtctcgag attcaggcga
    77461 ttgcagatga tataactagt aaatacgttc ctcctcatgt caacatattt tattgtctag
    77521 gaggaattac gcttacttgt tttttagtac aagtcgctac agggtttgct atgacttttt
    77581 actaccgtcc gaccgttacg gaggcttttg cttctgttca atacataatg acggaagcga
    77641 actttggttg gttaatccga tcagttcatc gatggtcagc aagtatgatg gtcctaatga
    77701 taatcctgca cgtatttcgt gtgtatctca ctggtggttt taaaaaacct cgcgaattga
    77761 cttgggttac aggtgtggtt ctggctgtat tgaccgcatc ctttggtgta acaggttatt
    77821 ctttaccctg ggaccaaatt gggtattggg cagtaaaaat agtaacaggc gtaccggaag
    77881 cgattccggt aataggatcg cctttggtag agttattacg tggaagtgct agtgtgggac
    77941 agtccacttt gacgcgtttt tatagtttac acacgtttgt attacctctt cttactgccg
    78001 tatttatgtt aatgcatttc ctaatgatac gtaagcaggg tatttctggt cctttataaa
    78061 gaatatagag agatttgtaa tcaatcattt tttttattac ttgggggagg aacaataata
    78121 tttcattgct acaaatatgg attattgaca aagaataaga catgtgtttt gaaatttccc
    78181 ctcaactcca caatattgta ttatttattt gacatgaatg aatagttgaa gggaattctc
    78241 cgaagagaaa atggattatg ggagtgtgtg acttgaacta ttgattgggc cgtgcagaag
    78301 tatgccttta atctgctaca ttgaaattca caaaaaaatg tgtctttatt ccaaccgccg
    78361 ccctatagag aggataggct aggttcgctt gaagagaatc ttttctatga tcagaccgaa
    78421 gcatgccgtg catgaatagg ctccgtaaaa tccagtagaa taagtgatgt ggcataatcc
    78481 cgattttttt tagttatttt acttacttaa tagtatggaa atgcattcat ttcttctgca
    78541 tcgatccgtt ttatgatcct atcggagtga aacaaaggat ctaaagaaga gcagcggcta
    78601 gactatatta gtaacaagca aatcctttgt acgcaaaaaa aaaatatcac tcgatccatt
    78661 gggataaggg tgaatcgcaa gggctgagac aacccagaaa gctcttgatt atgatcaata
    78721 ttgtaagcct acttgggtat ggagcattta cctgtaagaa cttaattctt tgcaatggat
    78781 agttgcaact tcgtaaaatg gaatccagaa atagaattat tcatatatgt gtggatatgg
    78841 ctaaatatag cttttctaaa gtatatatat atatattttt ttatatgtat ccgtttagtt
    78901 cggtggattc ttgctcgagc cggatgatga aaaattatca tgtccggttc tttgggggga
    78961 tggatctata agaattcacc tatcccaata acaaaaaaac ctgacttgaa tgatcctgta
    79021 ttaagagcta agttggctaa aggtatgggt cataattatt acggagaacc cgcatggccc
    79081 aacgatcttt tatatatttt tccagtagta attctcggta ctattgcatg taatgtaggc
    79141 ttagcggttc tagaaccatc aatgattggt gaacccgcgg atccgtttgc aacccctttg
    79201 gaaatattac ccgaatggta tttctttccc gtatttcaaa tacttcgtac agtacccaac
    79261 aaacttttgg gtgttctttt aatggtttca gtacccgcgg gattattaac agtacctttt
    79321 ttagaaaatg ttaataaatt ccaaaatcca tttcgccgcc cagtagcgac aaccgtcttt
    79381 ttgattggta ccgcagcggc cttgttcttg ggtattggag caacattacc tattgataaa
    79441 tccctaactt taggtctttt ttaacttgat tccattgtaa aatatcataa tgtgcgtatc
    79501 tagggagtag tcgcttcaga gtcaaagtga attctcccta gatacctcta ttcaattcaa
    79561 ttccggtccg aatggataga ttgtgctaaa ggtgcaaacc cttttttttt ttttgatttt
    79621 taagaaaaaa atgaactaaa ttcaattcaa ttgatttaaa attgatttga ttttgctttt
    79681 aggtaaatca actgttaagt gcttttctat ttcttttcta aaatgcccaa tatctgtttt
    79741 acatcttcta tgcgaaaatg ctcaattttc ataaggtctt cttgactgtt attcaaaagg
    79801 tcgaataatg tatgtatatt ggactttttg agacaattat agatcctggg agacaattct
    79861 gattggtcaa taaaaatgga tttccatgct atttcttttt tctttttctt tagtttagca
    79921 accctatcgt gaaaagtcaa atagggtaaa gaaaccttgt attgattgtt ctctaaatgt
    79981 aagttttctt ctgccgactg gagaaaggga ataaataaat caatcaaatt ccgggaggct
    80041 tcatgaagtg cttctttagg agttaaacct ccatttgtcc atatttctag aaaaaggatc
    80101 tcttgttttt catttccatt tccataagaa tgaatactat gattcgcgtt tcgaacaggc
    80161 atgaatatag catctatagg ataacttccg tcttgaaagt tatttggtgt ttttatatta
    80221 tatcctcgat tcctttcaat ctgtaatcca atacaaaaat cagttggttc cgttaggtta
    80281 gctatatgct gcgtattatc aacgatttcc acagaaggtg gtaagaggat gtcttgagca
    80341 gttacatatc caggaccttt gacacaaata agcgcgtcac gagttccata tagattactt
    80401 ctcaatacaa tttctttcaa attcattaaa atttcatgta ccgattcttg aatacctact
    80461 atggtagaat attcatgcgg gattttctca gattttgcgc gtgtaataca tgttccttcg
    80521 atttctccaa gcaaagctct tcgcatcgca atgcctattg tgtcggcttg acctttcata
    80581 agtggagaca gaataaagcg tccataataa agacgcttac tgtctgctct tgattcaaca
    80641 catttccact gtagtgtccg agtagatact tttaatttct ctcgaaccat agtaatatta
    80701 tttgtcagat ttttgagtca tttatttctc ttgaaatctc ttcaatgttt atttctacac
    80761 tcgccttttt ttagggggtc tgcagccatt atgtggcata ggggttacat cccttacgaa
    80821 acttaaaagt ataccacttc gacgaatagc gcgtaatgct gcatctcttc cgagacccgg
    80881 accttttatc atgacttctg ctcgttgcat accttgatct gttactgctc gaatagcatt
    80941 tcctgctgcg gtttgagcag caaaaggtgt ccctcttctt gtacccctga atccacaagt
    81001 accggcggag gaccaagaaa taacccgacc ccgtacatct gtaactgtca caatggtgtt
    81061 gttgaaactt gcttgaacat gaataacgcc ctttggtatt cgccgtgcac ttttacgtga
    81121 acccacacgt ccagtcctac gtgaaccgct tcttggtata gattttgcca tattttatca
    81181 tttccgaaat ataagtcaga gatatatgga tatatccatt tcatgtcaaa acagatcttt
    81241 tattttgatt tgttcatcgg ttcctttaga gagtcccttt tcgaaagatt atccttgtct
    81301 ttgtttatgt ctcgggttgg aacaaattac tataatgcgt ccccttctac ggatcagtcg
    81361 gcatttttca caaattttac gaacggaggc tcttattttc ataattgtta ttccttaact
    81421 gaatttcgaa tctactttac tgattggaag aaaataagtt tcttgaaatt tttgaaccgt
    81481 gaattggatc ctcatgaaag gaatcttgaa aaaccaccga accattcgaa tctttgttgt
    81541 ggggtctata aattctgcgc cccacccccc cccccgtttg aatcataacg acttacttaa
    81601 actttgattc tatctcctgg tagtatatgt ataaaagagt gtcggatcct ttctgaaaca
    81661 gaacttagaa tctgacttca ttatttaaac gaaccccgaa cataccattg tgaagtgatt
    81721 cagtaattaa accctcatga atccattttt cttcttttat tccagacaaa ccctccttga
    81781 agtatgaact aatgtaggaa ggcgtgatat tagacaactt ggctttttta ttcgtttttt
    81841 tcacaaacag gaagttacag atacaattcg gatagcagaa aatttaccat atatagcaca
    81901 aaatttctcc gccgattcct tctatccgag ctgcacggtc tgtcattata ccccgagaag
    81961 tagagagaat tacaatcccc atcccgtcta aaattctagg aattcgttga tagttagaat
    82021 agattcggag accaggtcga cttattcgtt ttaaatttaa aagagttcta tatggtcctt
    82081 tcctattcct tctatgtcgt agggttaaaa ccaaaaaata tttgttattt tctacaagtt
    82141 tccttacgtt ttcgagaaaa ccctcttgta aaagtatttt aacaatgttt tgggtcatgt
    82201 tagtagatgc tattcgaacc gttccctttc gatccatgtc agcatttcgt atagaagtta
    82261 ttatgtcagc aatagtgtcc ttacccatga taaactaaaa ttattgttgc ttccgaattt
    82321 tgatataatc agcatgttct ttttttataa aaattattaa agaaaattct taaaagtata
    82381 tgcgtgagac ataatctact aatttatcta ttttatttaa atactatcac tatctcacgg
    82441 tctcatatta taatacctca ggtgctaatg aaactatttt agtaaaattt aactgtctca
    82501 attcccgggc gatcgcgcca aaaacgcggg ttccttttgg atttccttct tgatcaatga
    82561 caactgcagc attgtcatca tatcgtatta ttataccgtt atcgcgtttg agttctttac
    82621 aagtacgtac aattacagct ctgatcactt ctgatctttc tagaggcgta tttggtactg
    82681 cttcttttat cacagcaaca ataacatcac caatatgagc atatcggcga ttactagctc
    82741 ctattattcg aatacacatc aattctcgtg ccccgctatt gtctgctaca ttcaaatggg
    82801 tttgaggttg aatcatatca ttttttttta tccgtttttt taatgtaaaa taaagcaaag
    82861 gacgaagtaa aaaaaaaaaa aaagaaagaa aaccctgcaa ttgttttttt atacacaaga
    82921 cttctttcct ttggttctac atttctatcc agaaataatg aattgagttc ttataggcat
    82981 tttggacgcc gctattgaaa tagcctttcg agctatattt tcggctactc cacccatttc
    83041 ataaagtatt ctacccggtt taacaacagc tacccaatat tctggggatc ctttccctga
    83101 acccatacgg gtttccgtgg gtcttactgt aactggtttg tctggaaata tacgtaccca
    83161 tatttttccg ccacggcgta catttcgtgt cattgctcgg cgccctgctt cgatttgtct
    83221 agctgtaatc caagcgggtt caagtgcttg aagagcatat ctaccgaaac aaatatgatt
    83281 acctcgataa gatattcctt tcattcttcc tctatgttgt ttacggaatc ttgttctttt
    83341 ggggttatag ttgatggttc tttttcaatt ccatctctac tacagaactg gacatgagag
    83401 tttcttctca tccagctcct cgcgaatgaa acgactaaaa cggattttat gaagatatac
    83461 atgtgtttaa tgaataatat gctgaatcat aggattcttt gaaattgcat ctaattaatc
    83521 aattcgttaa tctattcgaa atttgtctag cgtgtttaga tattatttaa ttaaacatgt
    83581 attctatttc tagataatgt caatgtcttt ttttataacg ttatcgttat aaaaacatct
    83641 ttcttttgtt tttcctttta tcatatggga tcgacaaaaa tgtatcaatc taataaaaaa
    83701 aaactttcgc gggcgaatat ttactctttc catatctatt ttagttatag ggttcgttca
    83761 tgacctctca aaataaaaga ataaaagagg aggtccctgg tttgtttcgc catcccaccc
    83821 aatgaatcat taagattcat tttcaataga atcttctgca ttcacgggtt atatcgttcc
    83881 cattgcttct cgattaatgg ttaggtctga attttccggc ggagtccttt tttcttaagt
    83941 caattttctc agtctttatt ggctcgaggc tcttgatttt tttgttctat aagcggattc
    84001 atctaattat gcatgaatca ttattgaatt tatgctttat tacactgcgt tttatgagat
    84061 gactcatcga ccttacatat tggaatcata tatcattgat atttccgttc tctctttctc
    84121 tcatccttcc acttatccgc atactttttt tctattttgc tttccgactt agaacttcac
    84181 aactcataat ccgattggtt tttttatctt tatgcaaaaa aagatttcag ttgctacaac
    84241 gatatgtcca atatattata tctttatctt gactggttct ttggatccag ataatgcgaa
    84301 gcaatgagtt ggttattagt gctatagtta ttagttcata ctctgggccc tggtccgttt
    84361 tttgaatcct agccctaaaa aaaccaacga gtcacacact aagcatagca attatataaa
    84421 atgatcaatc gaatttttat tgaaccctct agaattgcag aattgctctt ttttttgttt
    84481 tgcttgaaca taaaaagaat aaaagggttt ttcttttttt gtccattact tggtataatg
    84541 taaaaacacg taaagtctta ttattcttcg tctacaaata tccaaatttt gattcctaat
    84601 accccgtata tagttcgaac tgtataggaa caataatcaa ttttagctcc aatggtttgt
    84661 agaggaaccc taccttctct gatccattcg acgcgtgcaa tttcttttcc gtcgatacgt
    84721 cccgcaattt gtacttgaat tccttttgta ttcgccagct cggttaattc aatagctttt
    84781 ttcattgctt tgcgaaaaga aactctattc tttaattggc cagctataaa ttctgcaaga
    84841 atactagggt gtccataagg atttgcaatt cgtgtaatag caatgtttag ttttcggttc
    84901 gcacaatgaa gttctttttg tacattcatc tgcaattctt cgactctccg cggtctattt
    84961 tctattaaga attttgggaa tcctatataa attatgactt gaattagatc gattcttttt
    85021 tgaatctcta tccgtgcaat tccctcaacg ccaacaccgg aggatattct catatttttt
    85081 tgtacataat tcttaataca gtttcgtatt ttttgatctt cttgtagacc ttccgaataa
    85141 ttttttggct gtgcaaacca aagagaatga tgactttgtg ttgtaccaag tcggaaccca
    85201 agcggattta ttttttgtcc cataaccccc cactactata tgtatcatga catgtcagat
    85261 ttttgttctt ttttttagtt atcaatccag atttttttga gtacaccata tattcttcaa
    85321 attctttata taaggatata tctttcaaaa caatagttat atgacaagtc ggtcttttta
    85381 tccgccctcg agctcgaggt tttaatcttt tcacagcagt accctcgttt acttcggctt
    85441 tactaatgac taaatttgct tcgttcaaac tcatattgtg actagcattt gctgctgcag
    85501 aataaaccaa tttaaaaatg ggataacacg ctcgataagg catcagttct agtatcataa
    85561 ggctttcctc gtaagaacgc ctacgaatct gatggattcc ccttcggtct ttgtgagcag
    85621 acatacatat atgttgacct aaagcgtata cttctgtaga taggttcttc tttctcttct
    85681 ttatcataag gttcacctct taccaatgaa tctatattca ctttattaac gacgggatct
    85741 attatcattt tttgcatgtc cacggaaatt tatagtcggc gcaaattccc ccaatttatg
    85801 tcctaccata cgatctgtta tataaatagg caaatgttcc tttccattat gtatagcgat
    85861 agtatggcca accattgtgg gtataatggt agatgcccgg gaccaggtta ttattatttc
    85921 tttttccgct tttgtattaa gtttctcgat ttttcttaat aaatgattcg ctacaaaagg
    85981 gttttttttt agtgaacgtg tcacagtgaa ttaactccta tttttttctt ttgtaaattg
    86041 taaaaataat ttggattttc tctcctattt actacggcgg cgaagaatca aattatcact
    86101 atatttattc ctttttctac ttcttcttcc aagtgcagga taaccccaag gggttgcggg
    86161 tctttttcta ccaattggag cccttccttc accaccccca tgggggtggt ctacagggtt
    86221 cataactact cctcttacta caggacgctt acctagccaa catttcgatc cggctctacc
    86281 caaacttttc tggttcaccc caacattccc tacttgtccg actgttgctg agcagttttt
    86341 ggatatcaaa cggacctccc cagagggtaa ttttaatgcg gccgatttac cctcttttgc
    86401 aatcagtttc gctacagcac ccgcagctct agctaattgt ccaccctttc caagtgtgat
    86461 ttctatgtta tgtatggctg tgcctaaggg catatcggtt gaagtagatt cgtctttttg
    86521 atcaatcaaa accccttccc aaactgtaca agcttcttcc aaagcatacg gctttctgga
    86581 tgtagatgat gatatctata cagatggatc ttatatatat catataatga agtaccacat
    86641 gagtggatat atagaatcca aatctgccga atcactcatg ttctgatctt ctacatccta
    86701 ggtcttcctg ttccgtcatc tggcttatgt tcttcatgta gcattcagac cgaatgactc
    86761 tatgaaatta cgtcgatact tccacatatt atgggtaacg taggagacgt ctctattttt
    86821 cccccgggaa atctttagaa ttaccacagc ttagctttca attcgcctct gaccatcaaa
    86881 tcaaatgtga ataacccgtc ttcctctctt tgaaacaagg ggcgcttctg gttctgtcgg
    86941 cgcttgaaac aattttgtct tctccatatt actatatctc tagagtcaat aattttatat
    87001 gaggaactac tgaactcaat cacttgctgc cgttactctt cagttttctg ttgaggtcta
    87061 tcctgtagag gtactcgaat tggatcagtg atcgatttct aggtttcgtc gtaaacctaa
    87121 ttggttactt ccaattacgt aaatcaatag ttcaaaccgc actcaaaggt agggcatttc
    87181 ccatttttat aggaacttct gtaccagaaa caatggtatc tccaattata gcccctctgg
    87241 gatgtaaaat atatctcttc tcaccatccc catagtgtat gagacaaatg tatgcatttc
    87301 gattagggtc gtattctatg gttacgattc taccatatat gtctttttca ttccgtctaa
    87361 aatcgatttt acggtataga cgcttatgac ctccccctct atgccctgcg gtaatgattc
    87421 ctctggcatt acgaccttta ccacaacgat gctgtccata gatcaaatta tttcgtggat
    87481 tggatttcac ttgactgtct acggctccat tgcgtgtgct cggggtagaa gttttgtata
    87541 aatgtatcgc catgctctta agtattttga tttaagttct tttctttcta agaggtggaa
    87601 tagaataacc cggttgaagc gtaatgatca tacgtctgta atgcattgta tgtcccataa
    87661 tgggtcccat tcttctaccc tttcggggga gttgatgact attcatagct attaccttga
    87721 caccaaagaa gagttcgacc caatgcttta tttctgtcct agttgatcct gattcgacat
    87781 tagaagtata ttgatttttc cccaataacc gaatactttt gtctgtaaat actgcatatt
    87841 tgattccatc cataaatcta ttttcttccc tatgagttcg agtctcaata agaatgctag
    87901 ttcttactgt tcatatgtta tgatatgaat ataccacacc aattcgttat gtatagatga
    87961 tgagattcca ttgatacaga gccaattcca atagacttat tggagggtcc cattggcgtg
    88021 catccagtag gaattgaacc tacgaattcg ccaattatga gttgggcgct ttaaccattc
    88081 agccatggat gcttagtggg gatcctcgta catggtgaat aaccaaattc caattgaaat
    88141 gaaatcttta ggataaatca atgcaattta ggaggaatca atgaaaggac atcaattcaa
    88201 atcctggatt ttcgaattga gagagatatt gagagaggtc aagaattctc actatttctt
    88261 agattcatgg acccaattca attcagtggg atctttcatt cacatttttt tccaccaaga
    88321 acgttttata aaactcttgg acccacgaat tttgagtatc ctactttcac gcaattcaca
    88381 gggttcaaca agcaatcgat atttcacgat caagggtgta gtactatttg tagtagcgat
    88441 ccttatatat cgtattaaca atcgaaatat ggtcgcaaga aaaaatctct atttgacggg
    88501 gcttcttcct atacctatga attccattgg acccagaaat gatacattgg aagaatcttt
    88561 tgggtcttcc aatatcaata ggttgattgt ttcgctcctg gatcttccaa aaggaaaaaa
    88621 gatctcagag agctttttcc tggatccgaa agagagtact tgggttctcc caataactaa
    88681 aaagtgtatc atgcctgaat ctaactgggg ttcgcggtgg tggaggaact ggctcggaaa
    88741 aaagagggat tctggttgta agatatctaa tgaaaccgtc gctggaattg agatctcatt
    88801 caaagagaaa gatatcaaat atctggagtt tccttttgta tattatatgg atgatccgat
    88861 ccgcaaggac catggttggg aattgtttga tcgtctttct ccgagtaaga ggcgaaacag
    88921 aatcaacttg aattcgggac agctattcga aatcttagtg aaagactcga tttgttatct
    88981 catgtttgct tttcgtgaaa aaataccaat tgaagtggag ggtttcttca aacaacaagg
    89041 agctgggtca gctattcaat caaatgatat tgagcgtttt gcccatctct tctcgagaaa
    89101 caagtgggct atttctttgc aaaattgtgc tcaatttcat atgtggcaat tccgccaaga
    89161 tctcttcgtt agttggggga agaatccgca cgaatcggat tttttgagga agatatcgag
    89221 agagaattgg atttgcttag acaatgtgtg gttggtaaac aaggatcgat tttttagcaa
    89281 ggtacggaat gtatcgtcaa atattcaata tgattccaca agatctagtt tcgttcaagt
    89341 aacggattct agccaattga aaggatcttc tgatcaatcc agagatcatt tcgattcatt
    89401 tagtaatgag gattcggaat atcacacatt gatcaatcaa agagagattc aacaactaaa
    89461 agaaagatcg attctttggg atccttcctt tcttcaaacg gaacgaacag agatagaatc
    89521 agaccgattc cctaaatgcc tttctggata ttcctcaatg tcccggctat tcacggaacg
    89581 tgaaaggcag atgaataagc atctgcttcc ggaagaaatc gaagaatttc ttgggaatcc
    89641 tacaagatcc attcgttctt ttttctctga cagatggtca gaacttcatc tgggttcgaa
    89701 tcctactgag aggtccacta gagatcagaa attgttgaag aaagaacaag atgtttcttt
    89761 tgtcccttcc aggcgatcgg aaaataaaga aatagttaat atattcaaga taattacgta
    89821 tttacaaaat accgtctcaa ttcatcctat ttcatcagat ccgggatgtg atatggttcc
    89881 gaaggatgaa ctggatatgg aaagttccaa taagatttca ttcttaaaca aaaatcattt
    89941 atttcatcta ttccatgacc ggaacagggg ggaatacacg ttacaccacg attttgaatc
    90001 agaagagaga tttcaagaaa tggcagatct attcactcta tcaataaccg agccggatct
    90061 ggtgtatcat aagggatttt ccttttctat tgattcctac ggattggatc aaaaacgatt
    90121 cttgaatgag gtattcaact ccagggatga atcgaaaaag aaatctttat tggttctacc
    90181 tcctattttt tatgaagaga atgaatcttt ttatcgaagg atcagaaaaa aatgggtccg
    90241 gatctcctgc gggaatgatt tggaagatcc aaaaccaaaa atagtggtat ttgctagcaa
    90301 caacataatg gaggcagtca atcaatatag attgatccga aatcggattc aaatccaata
    90361 tagcacctat gggtacataa gaaatgtatt gaatcgattc tttttaatga atagatccga
    90421 tcgcaacttc gaatatggaa ttcaaaggga tcaaatagga aatgatactc tgaatcatag
    90481 aactataatg aaatatacga tcaaccaaca tttatcgaat ttgaaaaaga gtcagaagaa
    90541 atggttcgat cctcttattt tgatttctcg aaccgagaga ttcatgaatc gggatcctaa
    90601 tgcatataga tacaaatggt ccaatgggag caagaatttc caggagcatt tggaacattc
    90661 cgtttctgag cagaagagcc attttcaagt agtgttcgat cgattacgta ttaatcaata
    90721 ttcgattgat tggtctgagg ttatcgacaa aaaagatttg tctaagtcac ttcgtttctt
    90781 tttgtccaag ttccttctct ttttgtccaa gttgcttttc tttttgtcta actcacttcc
    90841 ttttttcttt gtgagtttcg ggaatatccc cattcatagg tctgagatcc acatctatga
    90901 attgaaaggt ccgaatgatc aactctgcaa tcagttgtta gaatcaatag gtcttcaaat
    90961 cgttcatttg aaaaaattga aacccttctt attggatgat cataatactt cccaaaaatc
    91021 gaaattcttg atcaatggag ggataatatc accatttttg ttcaataaga taccaaagtg
    91081 gatgattgac tcattccata ctagaaataa tcgcaggaaa tcttttgata acacggattt
    91141 ctatttctca atgatatccg acgatcaaga caattggctg aatcctgtga aaccatttca
    91201 tagaagttca ttgatatctt ctttttataa agcaaatcga cttcgattct tgaataatcc
    91261 acaacgcttc cgcttctatt gtaacaaaag attccccttt tatgtggaaa aggcccgtat
    91321 caaaaattat gattttacgt atggacaatt cctccatatc ttgttcattc gcaacaaaat
    91381 attttctttg tgcggcggta aaaaaaaaca tgcttttttg gagagagata ctatttcacc
    91441 aatcgagtca caggtatcta acatattcat acctaacgat tttccacaaa gtggtgacga
    91501 aaggtataac ttgtacaaat ctttccattt tccaattcga tccgatctat tagttcgtag
    91561 agctatttac tcgatcgcag ccatttctgg aacacctcta acagagggac aaatagtcaa
    91621 ttttgaaaga acttattgtc aacctctttc agatatgaat ctatctgatt cagaagagaa
    91681 gaacttgcct cagtatctca atttcaattc aaacatgggt ttgattcaca ctccatgttc
    91741 tgagaaatat ttaccatccg aaaagaggaa aaaacggagt ctttgtctaa agaaatgcgt
    91801 tgagaaaggg cagatgtata gaacctttca acgagacagt gctttttcaa ctctctcaaa
    91861 atggaatcga ttccaaacat atatgccatg gttccttact tcgacagggt acaaatatct
    91921 aaatttgata tttttagata ctttttcaga cctattgccg gtactaagta gcagtcaaaa
    91981 atttgtatcc atttttcatg atattatgca tggatcagat atatcatggc gaattcttca
    92041 gaaaaaattg tgtcttccac aatggaatct gataagtgag atttcgagta agtgtttaca
    92101 taatcttctt ctgtccgaag aaatgattca tcgaaataat gagtcaccat tgatatcgac
    92161 acatctgaga tcgccaaatg ttcgggagtt cctctattca atccttttcc ttcttcttgt
    92221 tgctggatat ctcgttcgta cacatcttct ctttgtttcc cgagcctatg gtgagttaca
    92281 gacagagttc gaaaaggtca aatctttgat gattccatca tacatgattg agttgcgaaa
    92341 acttctggat aggtatccca catctgaacg gaattctttc tggttaaaga atctttttct
    92401 agttgctctg gaacaattag gagattctct agaagaaata cggggttctg cttttggcgg
    92461 caacatgcta tggggtggtg gtcccgctga tggggttaaa tcaatacgtt ctaagacgaa
    92521 agatttgaat atcaatctca tcgatatcat cgatctcata agtctcatac caaatcccat
    92581 caatcgaatc actttttcga gaaatacgag acatctaagt catacaagta aagagatcca
    92641 ttcattgata agaaaaagaa aaaaggtgaa cggtgattgg attgatgata aaatagaatc
    92701 ctgggtcgcg aacggtgatt cgattgatga taaagaaaga gaattcttgg ttcagttctc
    92761 caccttaacg acagaaaaaa ggattgatca aattctattg agtctgactc atagtgatca
    92821 tttatcaaag aatgactctg gttatcaaat gattgaacag ccgggaacaa tttacttacg
    92881 atacttagtt gacattcata aaaagcattt aatgaattat gagttcaatt caccctgttt
    92941 agcagaaaga cggatattcc ttgctcatta tcagacaatc acttattcac aaacttcgtg
    93001 tggggctaat agttttcatt tcccatctca tggaaaaccc ttttcgctcc gcctagccct
    93061 atccccctct aggggtattt tagtgatagg ttctatagga accgggcgct cccatttggt
    93121 caaataccta gcgacaaact cctatgttcc tttcattaca gtatttctga acaagttcct
    93181 ggataccaag cctaaaggtt ttcttattga tgatatcgat attgatgata gtgacgatat
    93241 tgatgctagt gacgatatcg atcgtgacct tgatacggag ctggagcttc taactatgat
    93301 gaatgcgcta actatcgata tgatgtcgga aataggccga ttttatatca cccttcaatt
    93361 cgaattagca aaagcaatgt ctccttgcat aatatggatt ccaaacattc atgatctgga
    93421 tgtgaatgag tcgaatgact tatccctcgg tctattagtg aactatctct ccagggattg
    93481 tgaaagatgt tccactagaa atattcttgt tattgcttcg actcatattc cccaaaaagt
    93541 ggatcccgct ctaatagccc cgaataaatt aaatacatgc attaagatac gaaggcttct
    93601 tattccacaa caacgaaagc acttttgcac tctttcatat actaggggat ttcacttgga
    93661 aaagaaaatg ttccatacta atggattcgg gtccataacc atgggttcca atgcacgaga
    93721 tcttgtagca cttaccaatg aggccctatc gattagtatt acacagaaga aatcaattat
    93781 agacactaat acaattcgat ccgctcttca tagacaaact tgggatttgc gatcccaggt
    93841 aagatcggtt caggatcatg ggatcctttt ctatcagata ggaagggctg ttgcacaaaa
    93901 tgtacttcta agtaattgcc ccatagatcc tctatctatc tatatgaaga agaaatcatg
    93961 taacgaaggg gattcttatt tgtacaaatg gtacttcgaa cttggaacga gcatgaagaa
    94021 attaacgata cttctttatc ttttgagttg ttctgccgga tcggtcgctc aagacctttg
    94081 gtctataccc ggacccgatg aaaaaaacgg gatcacttct tctggactcg ttgagaatga
    94141 ttctgatcta gttcatggcc tattagaagt agaaggcgct ctggtgggat cctcacggac
    94201 agaaaaagat tgcagtcggt ttgataatga tcgagtgaca ttgcttcttc ggcccgaacc
    94261 aaggaatccc ttagatatga tgcaaaatgg atcttgttct atcgttgatc agagatttct
    94321 ctatgaaaaa tacgaatcgg agtttgaaga aggggaagga gaaggagtcc tcgacccgca
    94381 acagatagag gaggatttat tcaatcacat agtctgggct cctagaatat ggcgcccctg
    94441 gggctttcta tttgattgta tcgaaaggcc caattcattg ggatttccct atcgggcggg
    94501 gtcatttcgg ggcaagcgga tcatttatga tgaaaaggat gagcttcaag agaatgattc
    94561 ggagttcttg cagagtagaa ccatgcagta ccagacacga gatagatctt ccaaagaaca
    94621 aggctttttt cgaataagcc aattcatttg ggaccctgcg gatccactct ttttcctatt
    94681 caaagatcag ccccttgtct ctgtgttttc acatcgagaa ttctttgcag atgaagagat
    94741 gtcaaagggg cttcttactt ccgaaacaga tcctcctaca tctatatcta aacgctggtt
    94801 tatcaagaat acgcaagaaa agcacttcga attgttgatt catcgccaga gatggcttag
    94861 aaccaatagt tcattatcta atggattttt ccgttctaat actccatccg agagttatca
    94921 gtatttatca aatctgttcc tatctaacgg aacgctattg gatcaaatga caaagacatt
    94981 gttgagaaaa agatggcttt tcccggatga aatgcaaatt ggattcatgt aacaggagaa
    95041 aggtttccca ttacttagcc ggaaagatat gcggccatga aatagggatt aagtggaaca
    95101 taattgactg ggtggtagag tcgtggaaac accagtttct tccatatttt ggaccttagc
    95161 tccatggaac aatatgctac tgctgaaaca tagaagaatt gaaatcttag atcaaaacac
    95221 tatgtatgga tggtatgaac tgcttaaaca agaattcttg aacagcgaac caccagagct
    95281 attactaaaa acggactatg taatgtactt tatctgctgg gttacaggcg ggcattttac
    95341 cagaggttta tattgtatca atctaccctt gtgtgattcc tgttgaagca tatactcggg
    95401 gggtgggtgc agggcggacg atttcaaagc ggactcccca ttcattagat agagaagatc
    95461 cccaagattt cgcgatccgc tgccgaactt attccaattc caagatctcg gatcgaatcg
    95521 gtatatcaat accgattcga tccgagatct cttattgaat tgctcattca atgagcattc
    95581 tcaatattat gccttgaaga ggactcgaac ctccacgctc tttagcacga gattttgagt
    95641 ctcgcgtgtc taccatttca ccaccaaggc atcttgaaag tgaatcgtat tccatgaaga
    95701 tgatatctat ctagtgtgat gtatggaata tatgacaaag gtggagtgtt ggagtatttc
    95761 tattgatcgg tcatgtcata taggccccaa tcggacatcc aattgcttcg atttgaatta
    95821 tccggaggat gccttatata ttatctatat taatattata tcaaaaagat ggacaatcaa
    95881 accgatttct cgattcaata gaagcccaaa gaggtgaata aggtcccaaa taacgagaga
    95941 tatggaaaaa gcaggtccga ttacgcctat tcctaatcct aaatggaatg taacgacgta
    96001 gggatccata tggaaacata gtatctattt agatacgctc gaatgacccc ttctcataat
    96061 gagaatccta ttccggtctg gtccggtatg gaatgaactt ataatcatgg aatcgactcg
    96121 atcatcagat tatagattat aagttcataa ccctagccca ttcccatttt gggcggaaca
    96181 gatctactaa ttctttgatt ccagttagta agagggatct tgaactaaga aatcgattct
    96241 agaagctaac tagaagctaa aaaagggtat cctgagcaat tgcaataatc gggttcattg
    96301 atattcctgg tatagtagat gctatcacac atacaatcat actcaattcg atggaattgt
    96361 ttgatcttaa aggggatctt ctataatttc gcacgtgagg ggttatttct tggtttcgtc
    96421 cagtcattaa taacttgatt atttttagat aatagtagat agaaacaacg ctcgtaagga
    96481 gtcctattga aaccaagaaa tataggcctg cctgccatcc acaccagaat aaatagagtt
    96541 ttccgaaaaa acctgctagt ggaggaagac ctcctaggga taagagacat agagctaaag
    96601 agagagccaa aaaaggatct tttgtgtata atcccgcata atctcgaatg ttatcagttc
    96661 cggtacgtag accaaatgat acaatgcaag caaaagttcc tagattcatg gagatataga
    96721 acagcatata agttatcatg ctcgcatatc caccatttga gtctccaaca attattccaa
    96781 taattacata tccgatttga cctatggacg aatatgcaag catacgtttc atacttgttt
    96841 gagtaatagc aatgagattc ccaaatatca tgctaagaat agctaggatt tccagaagaa
    96901 gatgccactc gtttgatgag aaataaaaag gaatatcgaa aattcgagtg gctgaagctg
    96961 aagcagctac tttcgaagta acagaaagaa aagcaacgac tggagtggga gagtcagagt
    97021 cgaaaagagg attcctcact tctttctctc attcaaaacc gtgcatgaga ctttcatctc
    97081 gcacggctcc taagtgataa aagtaaagaa gaactcatct tctttctttt ttgattacct
    97141 tcctcgcgta tgtataagat cgaatccatt cgatttcgaa aaaggattac taatccttaa
    97201 cttttcgagg aatccttcat cagtggttgt gaatgactga tttttctcaa tcttttcgac
    97261 cttggttccg taggagcaag tcagaaagat tgagaaatag aaccatctga tttgattcgt
    97321 tctcaatagc catgagatga tcatcttagg gtgatccttt tgtcgacgga tgctcctatt
    97381 acactcgtag tctctgaagg atgagaacca actctgtagc atctacatcg agaattcaag
    97441 tattgtatac gtcattagtc cgatcctttg taggaactac ccgtaataac gaacttgcaa
    97501 aatggatctg tttatcataa agagatttgt tgttcctgac cctgcttcac cttaattgtt
    97561 atttgaacaa gtataaagtt atgtcttggt ccgagtgggg atagcatttc tcttctgcat
    97621 gtccatgaag ttttgaaaaa tccaaacatc tcagagatat atagagaggt aggaattttt
    97681 cgaacgaacc gcactccttc gtatacgtca ggagtccatt gatgagaagg ggctggggaa
    97741 agcttgaacc caattcctac agtgatgaat ataagcgcaa ttgaaattcc tggggagtta
    97801 tacatttgtg tattgataag accattcact atttcttgaa gctcgatctc tcccccggat
    97861 gaaccatata gccaagagaa accatgaacc agaatagaag agcttgcccc acccatgagt
    97921 aaatatttca tagtagcctc attagaccgt acgtctttct tggtatatcc agataatagg
    97981 taggagcata aactgaaaca ttctggagct acaaagatag ttattaaatc gttagcaccg
    98041 cataaaaaca ttcctcctag agtagctgtt aatatgaata acagaaactc cgttatagcc
    98101 atttctgtac attcaatgta ctccacggat agaggaatac atagagttga acatagtaaa
    98161 ataagaaatt gaaagatttc gttgaaattg ttcgtttgga aatttcccga aaagctaatc
    98221 ataggttctt ctctccatcg gaacaatagg gccgttatgc tcattactaa acttgttgaa
    98281 gagatgaaat agaaccaagg tatatctttt tgatcagagg ttgaatcgat catcagaaga
    98341 ataattaggc caaaaattag gatacattct gggaaaataa aacttccatc gaagagaaga
    98401 aaatgaaagg ctttcataaa aattctcgta gaatcgagaa tgaagttttc attctgtaca
    98461 tgccagatca tgaattagta actgcatcca atctccaaaa aaatcccaat tgtttcgaac
    98521 tttctatttt tggaatggaa tatttacgga atctccatga ataggatcaa accttattcc
    98581 atggtattta catgagattc ctctttctta ttcttaagca agtccccgag agggcttagt
    98641 tgatccatga tttctgtttc atctttcgtt tccttttcgt ttgtttcgag aaatatatcg
    98701 atcaattccg attctttctt tttctttttt ctattgattc ttttccgatc gagatgtatg
    98761 gatccatgga tctatgtgtc tatatagacc ctgttcatgg attaacgaaa atgtgcaaaa
    98821 gctctatttg cctctgccat tctatgagtc tcttcctttt tgcgtatggc atcgccactc
    98881 cctttggcag catccactaa ttcggaactt aatttgaaag tcatatttcg acccggacgt
    98941 tttcgggatg cccctaataa ccaacgaacg gcaagtgctt ttccttgtgc ggatcctatt
    99001 tcaatgggaa cttgatgagt cgatccgcct acacgtcttg cttttactgc tatatcggga
    99061 gttactccac gtattgcttg acgtaaaacg gatagtggat ttttttctgt cttttgttga
    99121 atctttttca aggctcgata gataatttga taagccaatg atttttttcc gtgtttcaga
    99181 atacggttaa ccaacatgtt aactaatcga ttacgataaa ttggatcgga ttttgcagtt
    99241 ttttcttctg tagtacctcg acgtgacatg agcgcgaaag gggttcaaga atcagttttc
    99301 tttttataag ggctaaaatc atttattttg gctttttgac cccatattgt agggtggatc
    99361 tcgaaagata tgaaagatct ccctccaagc cgtacatacg actttcatcg aatacggctt
    99421 tccacagaat tccatactcg atctcataga tacatatgga attctgttta ctcactttaa
    99481 attgagtatc cgtttccccc cctttcctgc taggattgga aatcctgtat tttacatatc
    99541 catacgattg agtccttggg tttccgaaat agtgtaaata gtgtaaaaag aagtgcttcg
    99601 aatcattgct atttgacccg gacctgttct aaaaaagtcg agacatttcg aattgtttgt
    99661 tgacacggac aaagtcaggg aaaacttctg aaattatttc aatattggac cttggacata
    99721 taatagttcc gaatcgaatc tctttagaaa gaagatcttt tgtctcacgg tagcctgctc
    99781 cagtcccctt acgaaacttt cgttattggg ttagccatac acttcacatg tttctagcga
    99841 ttcacatggc atcatcaaat gatacaagtc ttggataaga atctacaacg cactagaacg
    99901 cccttgttga cgatccttta ctccgacagc atctagggtt cctcgaacaa tgtgatatct
    99961 cacaccgggt aaatctttaa ccctcccccc tcttactaag actacagaat gttcttgtga
   100021 attatggcca ataccaggta tataagcagt gatttcaaac ccagaggtta atcgtactct
   100081 ggcaacttta cgtaaggcag agtttggttt tttgggggtg atagtggaaa agttgacaga
   100141 taagtcaccc ttactgccac tctacagaac cgtacatgag attttcgcct catacggctc
   100201 ctcgttcaat tctttcgaag tcatcgggtc cttttcctcg ttcgataatc tcctcccttc
   100261 ttccactccg tcccgaagag taactaggac caattcagtc acgttttcat gttccaattg
   100321 aacactttcc ttttttgatt attctcaaag gagaagatta ttctcttttt aacaaacatc
   100381 tgcggatcca atcacacgat cttataataa gaacaagaga tctttctcga tcaatccctt
   100441 tgcccctcat tcttcgagaa tcagaaagat ccttttcaag tttgaatttg ttcattttga
   100501 atctgggttc ttctacttta tttttattta cttatttctt tattattttt tttccctctc
   100561 ttttcttttt ttatttcttt tttttatttt attcccttcc atcattcctt aagtcccata
   100621 ggtttgatcc tatcgaatct gatccatttt ctcattgagc gaagggtacg aaataaatcg
   100681 gatttctttt tcgatcaaaa gtactatgtg aaatcttcgg ttttttcctc tttctctatc
   100741 cctatcccat aggtacagca tttgaatcca tagagaaccg tttcttctgt atctatatga
   100801 atcgatatta ttccattcca attccttccc gatacctccc aaggaaaatc ccgaattgga
   100861 tcccaaattg acgggttagt gtgagcttat ccatgcggtt atgcactctt cgaatgggaa
   100921 tccattttct gaaagatcct ggctttcgtg ctttggtggg tctccgagat cctttcgacg
   100981 acctatgttg tgttgaaggg atatctatat gatccgatcg attgcgtaaa gcccgcggta
   101041 gcaacggaac cggggaaagt atacataagt atacagaaaa gacagttctt ttctattcta
   101101 ttagtatttt gattctatta gtattcgatt agtattagtt agttatcccg gctcagtgag
   101161 tcctttcttc cgtgattaac tgttggcacc agtcctacat tttgtctccg tggaccgagg
   101221 agaaaggggg ctcggcggga agaggattgt accatgagag aagcaaggag gtcaacctct
   101281 ttcaaatata caacatgcat tctggcaatg caatgtagtt ggactttcat cttcatgcga
   101341 atgaatcatc ttttccacgg aggcaaatct ttgcctgcta ggcaagagga tagcaagttc
   101401 aaaattctgt ttcggtagac atgtatttct attactatga aattcataaa tgaagtagtt
   101461 aatcgttttg tcaatttttc ggggtcttaa aggggcgtgg aaagacataa gaactcttga
   101521 atggaaatcg aaaagggatg gaactccggt tccttcggaa atggtaagat ctttggcgca
   101581 agaagaaggg gttgatccgt atcatcttga cttggttctg atttcgctat ttttttaaga
   101641 ataccgcttc tcctacccgt atcgaataga acttcttcat gtaaaacctg cttgatttag
   101701 atcgggagaa tcgtacggtt ttatgaaagc atgtgctatg gttcgaatcc gtagtcaatc
   101761 ctatttctag gagcagttga caattgaatc caatttttcc cattccattc atttcgtatc
   101821 cgtaatagtg cgaaaggaag gcccggttcc aagttgttca agaatagtgg cgttgagttt
   101881 ctcgaccctt tgccttagga ttagtcagtt ctatttcttg gtgggggcag ggaagggata
   101941 taactcagcg gtagagtgtc accttgacgt ggtggaagtc atcagttcga gcctgattat
   102001 ccctaaaccc aatatgagtt gtgggttttt ctattttgac ttgccccccc gccgtgatcg
   102061 aataagaatg gataagaggc tcgtgggatt gacgtgaggg ggtagggatg gctatatttc
   102121 tgggagcgaa ctccaggcga atatgaagcg catggataca agttatgcct tggaatgaaa
   102181 gacaattccg aatcagcttt gtctacgaac aaggaagcta taagtaatgc aactatgaat
   102241 ctcatggaga gttcgatcct ggctcaggat gaacgctggc ggcatgctta acacatgcaa
   102301 gtcggacggg aagtggtgtt tccagtggcg gacgggtgag taacgcgtaa gaacctgccc
   102361 ttgggagggg aacaacagct ggaaacggct gctaataccc cgtaggctga ggagcaaaag
   102421 gaggaatccg cccgaggagg ggctcgcgtc tgattagcta gttggtgagg caatagctta
   102481 ccaaggcgat gatcagtagc tggtccgaga ggatgatcag ccacactggg actgagacac
   102541 ggcccagact cctacgggag gcagcagtgg ggaattttcc gcaatgggcg aaagcctgac
   102601 ggagcaatgc cgcgtggagg tagaaggccc acgggtcgtg aacttctttt cccggagaag
   102661 aagcaatgac ggtatctggg gaataagcat cggctaactc tgtgccagca gccgcggtaa
   102721 tacagaggat gcaagcgtta tccggaatga ttgggcgtaa agcgtctgta ggtggctttt
   102781 taagtccgcc gtcaaatccc agggctcaac cctggacagg cggtggaaac taccaagctg
   102841 gagtacggta ggggcagagg gaatttccgg tggagcggtg aaatgcgtag agatcggaaa
   102901 gaacaccaac ggcgaaagca ctctgctggg ccgacactga cactgagaga cgaaagctag
   102961 gggagcgaat gggattagat accccagtag tcctagccgt aaacgatgga tactaggcgc
   103021 tgcgcgtatc gacccgtgca gtgctgtagc taacgcgtta agtatcccgc ctggggagta
   103081 cgttcgcaag aatgaaactc aaaggaattg acgggggccc gcacaagcgg tggagcatgt
   103141 ggtttaattc gatgcaaagc gaagaacctt accagggctt gacatgccgc gaatcctctt
   103201 gaaagagagg ggtgccttcg ggaacgcgga cacaggtggt gcatggctgt cgtcagctcg
   103261 tgccgtaagg tgttgggtta agtcccgcaa cgagcgcaac cctcgtgctt agttgccacc
   103321 gttgagtttg gaaccctgag cagactgccg gtgataagcc ggaggaaggt gaggatgacg
   103381 tcaagtcatc atgcccctta tgccctgggc gacacacgtg ctacaatggc cgggacaaag
   103441 ggtcgcgatc ccgcgagggt gagctaactc caaaaacccg tcctcagttc ggattgcagg
   103501 ctgcaactcg cctgcatgaa gccggaatcg ctagtaatcg ccggtcagcc atacggcggt
   103561 gaattcgttc ccgggccttg tacacaccgc ccgtcacact atgggagctg gccatgcccg
   103621 aagtcgttac cttaaccgca aggagggggg tgccgaaggc agggctagtg actggagtga
   103681 agtcgtaaca aggtagccgt actggaaggt gcggctggat cacctccttt tcagggagag
   103741 ctaatgcttg ttgggtattt tggtttgaca ccgcttcaca cccaaaaaga agcgagctac
   103801 gcctgagtta aacttggaga tggaagtctt ctttcgtttc tcgacggtga agtaagacca
   103861 agcccatgag cttattatcc taggtcggaa caagttgata ggatccccct tttacgcccc
   103921 catgtccctc ccgtgtggcg acatgggggc gtaaaaagga aagagaggga tggggtttct
   103981 ctcgcttttg gcatagtggg cccccagcgg gaggcccaca cgccgggcta ttagctcagt
   104041 ggtagagcgc gcccctgata attgcgtcgt tgtgcctggg ctgtgagggc tctcagccac
   104101 atggatagtt caatgtgctc atcagcgcct gaccctgaga tgtggatcat ccaaggcaca
   104161 ttagcatggc gtacttctcc tgttcgaacc gggggtttga aaccaaactc ctcctcagga
   104221 ggatagatgg ggcgattcag gtgagatcca atgtagatcc aactttctat tcactcgtgg
   104281 gatccgggcg gtccgggggg gactaccacg gctcctctct tctcgataat ccatacatcc
   104341 cttatcagtg tatggacagc tatctctcga gcacaggttt aggttcggcc tcaatgggaa
   104401 aaaaaatgga gcacctaaca acgtatcttc acagaccaag aactacgaga tcgccccttt
   104461 catttcattc tggggtgacg gagggatcgt accattcgag cctttttttc atgcttttcc
   104521 cggaggtctg gagaaagctg caatcaatag gattttccta atcctccctt cccgaaagga
   104581 agaacgtcaa attctttttc cttttccttt ccgcagggac caggggattg gatctagccg
   104641 taagaagaat gcttggctga taaataactc acttcttggt cttcgacccc ctcagtcact
   104701 acgaatgccc ccgatcggtg caatgggatg tgtctattta tctatctctt gactcgaaat
   104761 gggagcaggt ttgaaaaagg atcttagagt gtctagggtt ggccgggagg gtctcttaac
   104821 gccttctttt ttcttctcat cggagttatt tcacaaatac ttgccatggt aaggaagaag
   104881 gggggaacaa gcacacttgg agagcgcagt acaacggaga gttgtatgct gcgttcggga
   104941 aggatgaatc gctcccgaaa cggaatctat tgattctctc ccaattggtt ggaccgtagg
   105001 tgcgatgatt tacttcacgg gcgaggtctc tggttcaaat ccaggatggc ccagctgcgc
   105061 caaggaaaag aatagaagaa gcatctgact ccttcatgca tgctccactt ggctcggggg
   105121 gatatagctc agttggtaga gctccgctct tgcaattggg tcgttgcgat tacgggttgg
   105181 atgtctaatt gtccaggcgg taatgatagt atcttgtacc tgaaccggtg gctcactttt
   105241 tctaagtaat ggggaagagg accgaaacat gccactgaaa gactctactg agacaaagat
   105301 gggctgtcaa gaatgtagaa gaggtaggat gggcggttgg tcagatctag tatggattgt
   105361 acatggacgg tagttggagt cggcggctct cttagggttc cctcatctgg gatccctggg
   105421 gaaggggatc aagttggccc ttgcgaacag cttgatgcac tatctccctt caaccctttg
   105481 agcgaaatgc gacaaaagga aggaaaatcc atggaccgac cccatcgtct ccaccccgta
   105541 ggaactacga gatcacccca aggatgcctt cggtatccag gggtcgcgga ccgaccatag
   105601 aaccctgctc aataagtgga atgcattagc tgtccactct caggttgggc agtaagggcc
   105661 ggagaagggc aattactcat tcttaaaacc agcattctta agaccaaaga gtcggggcgg
   105721 aaaagggggg aaagccctct gttcctggtt ctcctgtagc tggatcctcc ggaaccacaa
   105781 gaatcttgag ttagaatggg attccaactc agcacctttt cttttgagat tttgagaaga
   105841 gttgctcttt ggagagcaca gtacgatgaa agttgtaagc tgtgttcggg ggggagttat
   105901 tgtctatcgt tggcctctat ggtagaatca gtgggggcct gagaggcggt ggtttaccct
   105961 gtggcggatg tcagcggttc gagtccgctt atctccaact cgtgaactta gccgatacaa
   106021 agaatatgat agcacccaat ttttccgatt cggcagttcg atctatggtt tatcattcat
   106081 ggacgttgat aagatccttc catttagcag caccttagga tggcatagcc ttaaagtaaa
   106141 gttaagggcg aggttcaaac aaggaaaggc ttacggtgga tacctaggca cccagagacg
   106201 aggaagggcg tagtaagcga cgaaatgctt cggggagttg aaaataagcg tagatccgga
   106261 gattcccgaa taggtcaacc tttcgaactg ctgctgaatc catgggcagg caagagacaa
   106321 cctggcgaac tgaaacatct tagtagccag aggaaaagaa agcaaaagcg attcccgtag
   106381 tagcggcgag cgaaatggga gcagcctaaa ccgtgaaaac ggggttgtgg gagagcaata
   106441 caagcgtcgt gctgctaggc gaagcggtgg agtgctgcac cctagatggc gagagtccag
   106501 tagccgaaag catcactagc ttacgctctg acccgagtag catggggcac gtggaatccc
   106561 gtgtgaatca gcaaggacca ccttgcaagg ctaaatactc ctgggtgacc gatagcgaag
   106621 tagtaccgtg agggaagggt gaaaagaacc cccatcgggg agtgaaatag aacatgaaac
   106681 cgtaagctcc caagcagtgg gaggagacca gggctctgac cgcgtgcctg ttgaagaatg
   106741 agccggcgac tcataggcag tggcttggtt aagggaaccc accggagccg tagcgaaagc
   106801 gagtcttcat agggcacttg tcactgctta tggacccgaa cctgggtgat ctatccatga
   106861 ccaggatgaa gcttgggtga aactaagtgg aggtccgaac cgactgatgt tgaagaatca
   106921 gcggatgagt tgtggttagg ggtgaaatgc cactcgaacc cagagctagc tggttctccc
   106981 cgaaatgcgt tgaggcgcag cagttgactg gacatctagg ggtaaagcac tgtttcggtg
   107041 cgggccgcga gagcggtacc aaatcgaggc aaactctgaa tactagatat gacctcaaaa
   107101 taacaggggt caaggtcggc cagtgagacg atgggggata agcttcatcg tcgagaggga
   107161 aacagcccgg atcaccagct aaggccccta aatgaccgct cagtgataaa ggaggtaggg
   107221 gtgcagagac agccaggagg tttgcctaga agcagccacc cttgaaagag tgcgtaatag
   107281 ctcactgatc gagcgctctt gcgccgaaga tgaacggggc taagcgatct gccgaagctg
   107341 tgggatgtaa aaatgcatcg gtaggggagc gttccgcctt agagggaagc acccgcgcga
   107401 gcggcggtgg acgaagcgga agcgagaatg tcggcttgag taacgcaaac attggtgaga
   107461 atccaatgcc ccgaaaaccc aagggttcct ccgcaaggtt cgtccacgga gggtgagtca
   107521 gggcctaaga tcaggccgaa aggcgtagtc gatggacaac aggtgaatat tcctgtacta
   107581 ccccttgttg gtcccgaggg acggaggagg ctaggttagc cgaaagatgg ttatcggttc
   107641 aaggacgcaa ggtgcccctg ctttttcagg gtaagaaggg gtagagaaaa tgccccgagc
   107701 caatgttcga gtaccaggcg ctacggcgct gaagtaaccc atgctatact cccaggaaaa
   107761 gctcgaacga ccttcaacaa aagggtacct gtacccgaaa ccgacacagg tgggtaggta
   107821 gagaatacct aggggcgcga gacaactctc tctaaggaac tcggcaaaat agccccgtaa
   107881 cttcgggaga aggggtgcct cctcacaaag ggggtcgcag tgaccaggcc cgggcgactg
   107941 tttaccaaaa acacaggtct ccgcaaagtc gtaagaccat gtatgggggc tgacgcctgc
   108001 ccagtgccgg aaggtcaagg aagttggtga cctgatgaca ggggagccgg cgaccgaagc
   108061 cccggtgaac ggcggccgta actataacgg tcctaaggta gcgaaattcc ttgtcgggta
   108121 agttccgacc cgcacgaaag gcgtaacgat ctgggcactg tctcggagag aggctcggtg
   108181 aaatagacat gtctgtgaag atgcggacta cctgcacctg gacagaaaga ccctatgaag
   108241 cttcactgtt ccctgggatt ggctttgggc ttttcctgcg cagcttaggt ggaaggcgaa
   108301 gaaggcctcc ttccgggggg gcccgagcca tcagtgagat accactctgg aagagctaga
   108361 attctaacct tgtgtcagga cctacgggcc aagggacagt ctcaggtaga cagtttctat
   108421 ggggcgtagg cctcccaaaa ggtaacggag gcgtgcaaag gtttcctcgg gccggacgga
   108481 gattggccct cgagtgcaaa ggcagaaggg agcttgactg caagacccac ccgtcgagca
   108541 gggacgaaag tcggccttag tgatccgacg gtgccgagtg gaagggccgt cgctcaacgg
   108601 ataaaagtta ctctagggat aacaggctga tcttccccaa gagctcacat cgacgggaag
   108661 gtttggcacc tcgatgtcgg ctcttcgcca cctggggctg tagtatgttc caagggttgg
   108721 gctgttcgcc cattaaagcg gtacgtgagc tgggttcaga acgtcgtgag acagttcggt
   108781 ccatatccgg tgtgggcgtt agagcattga gaggaccttt ccctagtacg agaggaccgg
   108841 gaaggacgca cctctggtgt accagttatc gtgcccacgg taaacgctgg gtagccaagt
   108901 gcggagcgga taactgctga aagcatctaa gtagtaagcc caccccaaga tgagtgctct
   108961 cctattccga cttccccaga gcctctggta gcacagccga gacagcgacg ggttctctgc
   109021 ccctgcgggg atggagcgac agaagttttg agaattcaag agaaggtcac ggcgagacga
   109081 gccgtttatc attacgatag gtgtcaagtg gaagtgcagt gatgtatgca gctgaggcat
   109141 cctaacagac cggtagactt gaaccttgtt cctacatgac ccgatcaatt cgatcaggca
   109201 ctcgccatct attttcattg ttcaactctt tgacaacatg aaaaaaccaa aagctctgcc
   109261 ctccctctct atcggatgga agggcagagg cctttggcgt cccctccagt caagaattgg
   109321 ggcctcacaa tcactagcca atatgctttt ctcgcatgcc tttcttcgtt catggttcga
   109381 tattctggtg tcctaggcgt agaggaacca caccaatcca tcccgaactt ggtggttaaa
   109441 ctctactgcg gtgacgatac tgtaggggag gtcctgcgga aaaatagctc gacgccagga
   109501 tgataaaaag cttaacacct ctcgttctta ttccctttgc aatatgaaaa aaaaaaaatg
   109561 aaaaatgaaa aagtcgtctt attcaaaacc ccaattatga aatcccttct cccccacttc
   109621 acacctagta acgcaccgtg ttcttataga gagaaaggtg ctttcacatc ttcttaaccc
   109681 gaaatggctg aggagaggaa aggttccttt tttttagggt acttccggga acagatccag
   109741 tggagacggg gcggggcctg tagctcagag gattagagca cgtggctacg aaccacggtg
   109801 tcgggggttc gaatccctcc tcgcccacaa ccggcccaaa agggaaggac ccttccctct
   109861 gggggtagga aaatcatgat cgggatagcg gacccaaagc tatggaactt gggtgtgggt
   109921 cttttgtcga aatggagtag ccttactttt tctttttttt tatttaccat tcatggtttt
   109981 ttaaataaag tatgcccggc ccgaagcaga atagcagagc aagtattagt agcatagcaa
   110041 aaatgtgttc ctcgtcatta atatgtttgc tcgcggtaat tgtggcctct cgggagaatc
   110101 gattactgca tctttgatgc acttgctagt actagtacat ctgagaattc ttaattggct
   110161 aattggaaat agcccccgga ctatggaaca aaggattatc ccggacctac accgaggtat
   110221 tgacggttat tctcaaatat cgcagaacag aatgtgatac gatgagatag aatgcaatag
   110281 aaacaaagac acagggaacg ggttacctac ttttaacggt caaagcgaac cctttcattc
   110341 tgacattctg aattctttaa ttcggaatga atcaaatctc cccaagtagg attcgaacct
   110401 acgaccagtc agttaacagc cgaccgctct accactgagc tactgaggaa cagcgggaga
   110461 ttctatctca tagagttcaa ttcccgttct caacccatga ccaatatgaa ctcgaagttt
   110521 ccttcgtaac tccccgaact tcttcgtagt ggctccgtcc catgccccgt ttcataggga
   110581 accacaaagt ggctctattt cattatattc catccatatc ccaattccat tcatttaata
   110641 tccctttggt gtcattgaca taagaattga tataagagat gtcgtttcta gtctatctgt
   110701 ttctatttct atatatggaa agttcaaaaa tcatcatata ataatccaga aattgaaata
   110761 gaaaagaaaa aagggaggtt tgtgatgatt tttcaatctt ttatactagg taatctagta
   110821 tccttatgca tgaagataat caattcggtc gttgtggtcg gactctatta tggatttctg
   110881 accacattct ccatagggcc ctcttatctc ttacttctcc gagctcgggt tatggaagaa
   110941 ggaaccgaga agaaggtatc ggcaacaact ggttttattg cgggacagct catgatgttc
   111001 atatcgatct attatgcgcc tctgcatcta gcattgggta gacctcatac aataactgtc
   111061 ctagctctac cgtatctttt gtttcatttc ttctggaaca atcacaaaca ctcttttgat
   111121 tatggatcta ctaccagaaa ttcaatgcgt aatcttagca ttcaatgtgt attcctgaat
   111181 aatctcattt ttcaattatt caaccatttc attttaccaa gttcaatgtt agccagatta
   111241 gtcaacattt atatgtttcg atgcaacaac aagatgttat ttgtaacaag tagttttgtt
   111301 ggttggttaa ttggtcacat tttattcatg aaatgggttg gattggtatt agtttggata
   111361 cagcaaaaga attctattag gtctaatgta cttattcgat ctaataagta ccttgtgtca
   111421 gaattgagaa attctatggc tcgaatctat agtattctct tatttattac ctgtatctac
   111481 tatttaggca gaataccgtc acccattttt actaagaaac tgaaagtgaa agaaacctca
   111541 gaaacctcag aaacctcaga aacggaagaa agggaggaag aaacagatgt agaaatagaa
   111601 acaactttcg aaaggagggg gactaaacag gaacaagagg tatccaccga agaagatcct
   111661 tctccttccc tttttttgga agaaaaggag gatccggatg ggaatcaaga aaattcgaag
   111721 ttagaaatat ttaaagaaaa agaagagaaa tatttattat ggtttgagaa acctctcgcg
   111781 actcttcttt tcgactataa acaatggaat cgcccatttc gatataaaaa aaagaaaaga
   111841 aataatcgat ttattaatgt tgtaagaaat gaaatgtcac actttttttt ttatacatgt
   111901 caaagtgatg gaaaagaaag gatctctttt acgtatccag caagtttgtc aacttttttt
   111961 gaaatgatac aacaaaagat gtctttttta acaaaagaaa aactatcctc tgatgaattg
   112021 tataataatt ggagttacac caatgaaaaa aaaaataact taaacaagga gtttaggatt
   112081 aaaaaaaata ttaatacata aaataaatat actaagagat aaaaagagat gcgactcccc
   112141 cctacatatt ttaaaccttc ccctacaaaa aaactggtaa taccaacccc attcgtaatt
   112201 ccatcaatca ctcgtctatc gaacaaatgg gttagttcag ccaatcctct tatccattga
   112261 gttaaggata gtgcataaaa agcatctata taagcacgat tatatgacca atcgtatagc
   112321 aaattgataa ttttatctcc caaaactctt tgactcttat tgactctttt agtaaataaa
   112381 ttaagtccat tccagttttg gaaagatgaa taaaagggtt tatataaaaa agccgctata
   112441 aatattccaa aaaacgttat actaactgaa aaagttgcat ttggcaaaaa ttcataccaa
   112501 tcaaaaaaat gatttgaatt ttgatgtaaa aggtttatag acggagttaa caattttgat
   112561 aagatatcaa aattgtttcc ttcttgatta aaggggattc ctatggctcc aacaaacaaa
   112621 ggaaataaga ctaatataag catagagaat agcatagtat tgtccgattc atggggataa
   112681 aaaaaagtct ttgtaggacc aaaaggcaaa atagtaagaa aaggcatttt tgttacatga
   112741 gtatccattc ggtatgtttt cttcgaaaaa aaagaagtcc tttccctttc attattattt
   112801 atttttaata aagcaactaa aggaaaactt tttttaatcg atttttgctc ctctttaccc
   112861 catagagata ttgaatagaa ggaatttcct tttttgccac tgtaattttg aaaacgaacg
   112921 tttaaatgtc cttcaaaagt aagtaaataa atccgaaaca tataaaatgc agttaatccg
   112981 gctgtgaaag aagcaattat tgcgaaaatc ggtgaatata accaactatc attaagaatt
   113041 tcatctttgg accaaaaaca agcaagaggt ggaataccac aaagagaaag tgtacctaat
   113101 aaaaaagcag tttttgtaat tggcacgtgc tttcttaacc cgcccataag agccatattc
   113161 tggcttttat ctggagcgta tccaacaaga gcttccattg aatgaataat tgatccggat
   113221 cctaaaaaca acaaggcttt cgaataagca tgagtaatca aatgaaataa agcggctcga
   113281 taagacccca tacctagagc taacatcata taacccaatt gagacattgt agaataggct
   113341 aaacttttct taatatcttt ttgagcaaga gctaaagtgg ctcctaataa tactgttatt
   113401 atacctataa aagatattag attcattatg tatggtatcg ctatgaaaag tggaagaaga
   113461 cgagctacaa gaaaaattcc tgctgctacc atagtagcgg cgtggataag agccgaaata
   113521 ggagtaggtc cctccatggc atcaggtaac catacatgaa ggggaaattg tgcggattta
   113581 gcaactgcgc cgccaaataa tagaaaggca cacaaagtaa caaataaaaa gtgaacctcc
   113641 ttcttataaa tcaagttatt gaatatttcg aacaaatccc gaaattcaaa actacccgtt
   113701 gtccaataaa gacctaagat tcctaataat aaaccaaaat cccctacacg attagttaca
   113761 aaggcttttt gacaagcact tgccgcacta ggtcgtgtga accaaaaccc tattaataga
   113821 taagaacaca tcccaaccaa ctcccaaaaa atataaattt gtatcaaatt cgaacttgta
   113881 actaatccca acatggaagt attgaaaaaa ctcatataag caaaaaatct caaatatcct
   113941 tgatcatgag acatataatt gtcgctataa aaaagaacca gaattccaac tgtggtgatt
   114001 aatattgaca taatagaagt aagcggatca ataaagtgtc cgaactcgaa agaaaaatca
   114061 ttattgatgg tccaagacca tatgtattga tagatagaac tcctatttat ttgctgaata
   114121 gatagatcga ccgaaaaaat cataactata cttaacaaaa aaatactagg aaaagcccaa
   114181 atacggcgaa gattttttgt tgccgttgga aaaagtagaa gtcccactcc tattaacata
   114241 ggaactggaa gcagaacgaa aggtatgatc caagaatatt gatatgtatg ttccataaaa
   114301 ataataattt ttttattctt aattaattgt ttctgattca ccggttctta tctcttttaa
   114361 aagggattac taaagtatta aaaaagcaac tgaaactcaa atggaatttt ctgttcgtag
   114421 ttagtttgaa cctttctcaa ctacttccaa aattttcaaa gtgaaaaata acgaattatt
   114481 ttatactaag tttatactaa gtttatacta agtaagattt ttaggaaaac gtagcagcaa
   114541 attacaattt ccattattat tccctattac aaaaatttat ggacatatat caagactaaa
   114601 aaattggaca aaaaaaaaaa gaagtatttt attttgatat caatcatcgg atgtcccata
   114661 actttgccta ataaaaaaag aactaggtat ttttgtttgt ttattcagaa taattaacga
   114721 gtttcattcg ggactgattg attatgttct attctaataa atggcattta ataaccaatt
   114781 actagaaaag aaaaagattc aagtttttta ttaggtaggt aagggttctt aagcttgttc
   114841 gatatgtatt ttttatgtac aaatggaaca tcccaaaaag agacagagat agaaaggtat
   114901 cacaaataac tccgaaatac aaattatttt gcctcagata ttgtatggaa taggaattga
   114961 aaaaaaaaaa acgatttgtt ttaaacaata gatgtctttc acatccaatt tttgcaatga
   115021 ataacttttt attttttgaa tggcagttcc aaaaaaacgt agttctatat taaaaaaacg
   115081 tattcgtaaa aatatttgga aaaaaggggg atattgggca gcgctgaaag ctttttcgtt
   115141 agcgaaatcc ctttcgaccg ggaattcaaa aagttttttg tacgacaaat aatgaataaa
   115201 acgttggaat aattggaatc cgcatccacc tgactccaaa aacgagccaa tttcgtttcg
   115261 aatttagatt ccatttttta atatagaata gaaaaataga agtaaaaaaa aaatagaaat
   115321 agaaaaagta agtaataaat aatgatttcc attccctact gttttgaacc aatggatttg
   115381 gctactgaat tggtactttt tttatttgaa aaaaaaaaaa ggaataaaag ttgagagttt
   115441 tgcctttatt tgtatttgaa tatgcttttc attcccggga tggggattct taatttcccc
   115501 atcacccacc gacttataaa taagacaata ataaattata aataagacaa taataaaggt
   115561 tttgttttgt cttttctttt tttttttttc ttttctattt ctccttttct atttcaattt
   115621 atgctataga atagcataaa ttgaaatctt tagacaaaag caatgagttg ttgaaactaa
   115681 ttattaatta tactgttttt ttttaacttt ctgaatcatc actccaagtg agaatgagaa
   115741 aagcgtcttt cgccatttcg gcgtatttct aatttctata cgaatagtat gcaatttaga
   115801 agtaataaaa aaatcctatg tttgaaaggg agaatcaatc taaaaatatc catttttaga
   115861 aatcggattt agaaatcaat ttttaaagta ggacaataga aatccaaatt cttttatata
   115921 atatgtatag ctcaatacct aattggtttg ataaacccta agacaaattc atactgaaaa
   115981 aaaacctaac gattatcaca agacaaaagt tatgcaaatt aaataaaatt tttttgaatt
   116041 attggatatt atgcttaaat tgtgatcgtg atccataaaa aagaaaaaga atatgttatt
   116101 gttaaattgt taagttaaat aaaactgaaa ccttaaataa ctaaataaaa cgataaaaaa
   116161 gggattgttt caatctctat tgaaacaggt ttttattcat caattgaatg cttcctaaaa
   116221 catcaattga atgcttccta aaaataaaaa gtatttcatt gaaactttct ctttcacttt
   116281 caatctcgac gattaaataa aaataagtta ttattatttc tagcaagccg ctatggtgaa
   116341 atcggtagac acgctgctct taggaagcag tgctagagca tctcggttcg aatccgagtg
   116401 gcggcataac atcttctaat cttctaaaag atatataaaa gccctataat gaattgaatt
   116461 tccgatttcc attccgtata ctcaagagac tttcactttt tacttttaat ttcatttttt
   116521 atttatgata ttttcaactt tagaacatat attaactcat atatcatttt cggtcatttc
   116581 aattggaatt acaattcatt taataacctt attagtcgat gaaatcgtag gactatatca
   116641 ttcatcagaa aaggggatga tagctaccct tttctgtcta acaggattat tagtaattcg
   116701 ttggatttat tcggggcatt tcccattaag tgatttatat gaatcattaa tctttctgtc
   116761 atggagtttc tccattattc ataggatttt aaaacataaa aatcatttaa gcgcaataac
   116821 cgcgccaagt gctattttta cccaaggctt tgcaacttcg tgtttgttaa ccaaaatgca
   116881 tcaatccgga atattagtgc ccgctctaca agttcagtgg ttaatgatgc acgtaagtat
   116941 gatggtattt ggctatgcag ctcttttatg cggatcatta ttatccacag ctcttctagt
   117001 cattacattt cgaaaagtga taaggatttt tggtaaaagc aataaattat taaatggaac
   117061 tgtaactgag tcattttcct tcggtgaaat acaatacatg aatgcaaaaa ccaatgtttt
   117121 actaaatact tatttttttt ctgctagaaa ttattacagg tatcaattga ttcaacaatt
   117181 ggatcattgg agttatcata ttattagtct aggatttatc tttttaacca taggtattct
   117241 ttcaggcgca gtatgggcta atgaggcatg gggatcatat tggaattggg atccaaagga
   117301 aacttgggca tttattactt ggactatatt cgggatttat ttccatactc gaacaaataa
   117361 aaaatcggaa ggttttaatt ccgcaattgt ggcttctatg ggctttgtta taatttggat
   117421 atgttatttc ggggtcaatc tattaggaat agggttacat agttatggtt catttaatta
   117481 acaattcaca tctaattgaa ttgcaaattg aagaaaagaa agggcctgat gaagacaaac
   117541 ataggacagc gcatatatat aaacgaaact gagtggaaac cgccgagaac cttttgaatc
   117601 aagtagtgga gtgattcaaa aggttctcac aaacgccaaa ggggtttggt tacaattcaa
   117661 atttattttt tcttttttta ttcatgaaaa ttctctataa aaaaattaga tagaatagct
   117721 tcgaccttgt ccactgatag tgacagaacg aaatccggat aaataccaat accaagtacg
   117781 ggtagaagaa tagagatcaa aacaaataat tcccgtggtc cagaatcaaa aaaataagag
   117841 tttacgccat taaatagctt gtacccataa aacatttgcc gtaacataga taatgaataa
   117901 ataggagtta atatcattcc aattgccatt acaaaagtaa tcagtatttt tgctattaaa
   117961 aaatattttt ggctagtaat tattccaaaa aagactatca attccgcaac aaaaccactc
   118021 atgcccggta atgcaaggga agccattgat aagatactaa atagcgtgaa tatctttgga
   118081 attggtatag ccagtccgcc catttcgtca agataaccat gacgtattct atcataactc
   118141 gttcctgcta agaaaaaaag tgcagcgcta ataaacccat gagaaattat ttgtaaaatg
   118201 gctccgctga gtcctgtatc agttatcgag ccaattccta taattatgaa acccatatga
   118261 gatacagagg aataggcgat tctttttttt aaattgcgtt ggccaggaga tgttaaagct
   118321 gcataaatta tttgcattgt acctactatg attaaccagg gagaaaatag agaatgagcg
   118381 tgcggtaata gttccatatt gatccgaacc aagccatatg ctcccatttt taataagatt
   118441 ccggccagaa gcatacaagt actgtaatgg gcctccccat gggtgtctgg taaccatgta
   118501 tgtaagggta taatcggtga tttgacagca aaagcaataa gaaatccaat atagaatagt
   118561 atttccagtg ccacgggata cgatcgatta gctaatattt ccaaatttaa tgttggttca
   118621 ttggaaccgt ataaaccgat acccaaaact cctattaata gaaaaacgga acctcctgca
   118681 gtgtacaaaa taaactttgt agctgaataa agacgcttct ttccacccca tgctgataga
   118741 agtagataaa caggaattaa ttctaattcc cacatgatga aaaaaagtaa aaggtcacga
   118801 gaagcaaatg atcctatttg accgctatac attgctaaca tcaggaaata gaataatcgg
   118861 gaattccgag taactggcca agccgctaac gtagctaaag tggtgataaa tcccgtcaat
   118921 aaaatgggtc ctagggaaag tccatctatt cccaatctcc agtaaaaacc aaaaaaattg
   118981 atccatttat aatcctctgc gagttgtatt aatggatcgt ccaattcaaa atgataacag
   119041 aaggcatagg tcgttagaag gagttctagc acgcatatat atatagtata ccccctagtc
   119101 accttatttc ctctatgagg gagaaagaaa atgaaaaaac ccgtggctat cggaaaaact
   119161 acaattattg ttaaccaagg aaaaaagttc gtggtaaagg caagatacac tcgaaccaga
   119221 caaaaccgtg ctcgaaaaat agaatatata ttcttaattt tttttttttt atttttcgag
   119281 tacgggtttt tgtcggtaat cagtaagtaa aaaaaatgta ttcaaaatag attcaagtgg
   119341 ggtttttggg aacgtatcaa tatcaataag ctagacccat gcttcgagtt gtttcatgcc
   119401 ataaataaac tcgaacactc aagaaatccg ttggacaggc ggattcacat ctcttacaac
   119461 caacacaatc ctccgttctt ggagcagaag caatttgttt agctttacat ccgtcccaag
   119521 gtatcatttc taatacatcc gtgggacatg ctcggacaca ttgagtacac cctatacatg
   119581 tatcataaat ctttactgaa tgtgacattg aatctatcaa tttctgaatt cataaatttt
   119641 cgatctagta attttggaaa tgaatcatat attgaaacac cagatcaatc aacgatttac
   119701 cagaattttg gaatcaatcc atttctggat caactgataa gagggaacaa agatactttg
   119761 attttttacg tttttgccaa tatgatcgag gttaggacgt attatagatg ctaattcgaa
   119821 ttgatgaata ttctkatttt gaaatactat tttatttatt caacaaagtc gattgattga
   119881 tacgaattga ttttctgtta cgataaattg acgaaacaat agctgatccg atagctgctt
   119941 cagcggctgc aatagctata acaaaaattg agaaaatatc tccttttaat tgcctactat
   120001 caaaaaaatc ggaaaatgtt acaaaattta tattaaccgc atttagtata agttcaagac
   120061 acatcagggc ccggacaata tttcggctcg tgatcaatcc atagatacca atagaaaata
   120121 aataagcact caaaataagt acatgctcga gcatcattga ccaactccgt accaatttcg
   120181 attcatttca atatgaacaa taagtcaagt gatttgattg cttataatct aacaagtata
   120241 gaacaaaaga atatattgct aatagatcga atcattctat ttgatttata catgaaacag
   120301 tattcaaata gaattgaagg caaatagatg tgctaacaca gaaaagttga atttggattg
   120361 ctgttgctag ttataaagat tttttactga cgagctacgg caattgcacc tatcaaagca
   120421 actaaaagaa ttatcgaaat gagttcaaat ggaagaaaaa agtcggttga taaatgaatt
   120481 ccaatttgtt gactattact tatcaaatct tgctctataa tctggttgga tcgtgtagtc
   120541 caaataatcc cgtaccacga cgtatctaga atagtagtga gtaaggacaa aaaaagactt
   120601 gtacaaacca gagaagtaac tccatcccca atagtccaaa gattcaaatg aaaatcgttg
   120661 gaatagtctg aaccattcat gaacattaca gcaaatatga ttaaaacatt tacagctcct
   120721 acataaataa ggagctgtgc agcagctaca aaaggcgaat ttgatagaat atagaataag
   120781 gatatacaaa taagaacgaa tcccaatgaa aaggcagaat aaatcgggtt ggtaagtaat
   120841 accactccca gacctcctaa tataagaccc gatcctagaa aaactaaaag aaaatcatgt
   120901 attggtccag ccaaatccat tatattaaaa taagagataa ataaatcgaa atattttttc
   120961 atgaccttat tgaaccgacc aggcaatttt tttttatgag gcattcccga ttgaattcaa
   121021 ttcaaatcta ataggtgtga attgatgtgg gtacagttat tggatcaatt tcgttctttt
   121081 ctttattgga aatggcagtt ggaaattgaa agtctatatt tcgaaaaaat tgtggatata
   121141 ttaacagact ttcaatacaa atgaatttgt acttctcata atccaatcta tagttgggat
   121201 ttgtaccaaa caaagagaaa gaccttattc ctttatacca acacggaacc tttgtaattt
   121261 ccaataataa agagatttac ccgttttttc tttgagacga attcaaaact gttcgaattg
   121321 taaaatcgtc aattactgac attggtaaac gacctaaagc aatttgattg taattcaatt
   121381 cgtgacggtc gtaagtagca agttcatatt cttcagtcat tgataaacaa tttgttggac
   121441 aatactcaac gcagttacca caaaaaatac aaattccgaa atcaatactg taattaagca
   121501 agcgtttctt tcgaatatcc gtttccaatt tccaatcaac aacaggcaga tctataggac
   121561 atacacgaac acatacttca caagcaatac atttatcaaa ttcaaaatgg attcgaccgc
   121621 ggaagcgctc tgatgttatt aatttttcat aaggatattg aatagttaca gggaaacgat
   121681 ttgcttggga taaggtaatc atgaaacttt gaccgatgta ccttgcagct cgtactgttt
   121741 gttgaccata attcatgaac ccagttacca tagggaacat atcgggaata tctatgaata
   121801 aattttgtct ttctcttgtt tgaggtaagc cgtgaatata gtatcttttt ttttgtttac
   121861 agtgaaagga gttgggaaga ggttgttaat aataaattac caagagaaat aggtaaaaga
   121921 aatttccagc caagatttaa taattggtcc attcttagtc taggtaaagt ccatcttgtt
   121981 gtgatagaaa tgaacaagaa caaataagtt ttagctaatg taataaagat accaattgtc
   122041 gttccaaaga ttccatccgc tttatttatt tcaaataact caggaacaaa tatgtacgga
   122101 attgaaagat tccaaccgcc caagtaaaga actgttacaa ataatgagga aactaataaa
   122161 tttagatagg aagcaacgta aaataaacca aatttgatcc ctgaatattc ggtttgatag
   122221 cctgctacta attcttcttc tgcttctggt aaatcaaaag gtaatctttc gcattctgct
   122281 agggaagaaa ttagaaaaac gataaaccct ataggttgac gccacaaatt ccacccccaa
   122341 aaaccatatt ttgattgcgc cccgactata tcaactgtac ttgaactatt agataatcat
   122401 agtcggtgat aacattactg ttcccatcgc tattccaaaa ccgtacatga gattttcacc
   122461 tcatacggct cctcagggcc acaaataaat gtaaggaccg ggcaagtatt cgttatcttg
   122521 atatggttat agcatagata gactcgtgga aggtccccaa ttataccaat ggaattctgt
   122581 ctgctataag aataaatcaa aaagcatttc tgaattgatc tcatccttca acttttttgg
   122641 ggtgagtaat aacttaataa atccttcaat aaaatactct ttgtagaaat atctattgat
   122701 atttcgagcc atcatttttt tttcgattac gaaaaaaaaa aaattagaca ttccattagt
   122761 tcatgaatca tgacacaatt tttctttcta tgaagatagg aaagaaataa gaaaaaaaat
   122821 cgcttttctt tttattgtaa tttctttttt tttctatttt ttttgttcct cttcttcttt
   122881 ctgagaaaaa ggggtcctca aaatcaaaaa agtaagggat tatttcgttc ctgatagtaa
   122941 tttctttaat tgggggatag gagcatactc tgaatcggaa ttgtggggag tactgcctga
   123001 tcatttctac caacttaaag ccccaattag tattcttttt atgttatgca gacgtatctt
   123061 tttcgttaat ttacataatc tccattacta attctttgtg tgtattttag tgttccttat
   123121 tatccaccca tttttttttt tcaatccccc gttcgttaat atatgtattg taatacattc
   123181 aaacatatag tgaaaactcc atacggttga cttttgagcc cgcttcaagc taggatgacc
   123241 aatcaactaa tcttggggta aagggcatct tccacttttg tttactttaa cttaactctt
   123301 gtacatagga aatgagactc aatcttcttt tactgcgaat ttagaagttg ttttctttca
   123361 ctcatatata actatctaat ttttttatta acctaaagaa tcaataaatg aataaaaaaa
   123421 aaaaaaatgc ggatatccat taaatttctt ttttttttct agaaggaaaa gaaaagcttc
   123481 tattttagcg aatcgcacgt agagatattg ataaaacaca taaagttaat ggtatttcat
   123541 aactaatcga ttgagcagca gctcgcagac cacctaaaaa cgaatattta ttatttgatc
   123601 catatcctga cataagaagt ccaataggag caatacttga aacggcaatc cataaaaaaa
   123661 taccaatatt gagatccgct aaaacaaggt gataactaaa aggaattact gaataactta
   123721 gtagaattga tatgactgct atagatggtc caatactgaa gaaacgagta tttcctctag
   123781 ctggaagaag attctctttg aaaagtagtt ttgttccatc tgctaaagct tgaagaattc
   123841 cgaaagggct ggcgtattca gggccaatac gttgttgtat tcctgcagat atttctcttt
   123901 ctaaccacac aattactagt acacctattg tgattcctaa tacaagagtc aaaatagggg
   123961 caaacacccg tatggtccca tagagctctt ttaaggattc caatcgggaa aaagaattaa
   124021 tatcttgtac ttctgttgta tcaactatca tttcaacgat caacttctcc cataatgata
   124081 tctatactac ctagtatcgt cataatatcc gccaatttca ttcttttaac taactgagga
   124141 agaatttgca aattgataaa acccggtggg cgaattttcc atcgccaagg aaaactactt
   124201 tgatctccta tcagaaaaat tcccaattct ccttttgggg cttcgactct cacataaagt
   124261 tcttgtttcg gtaattcaaa agtaggagaa ggttttttac taatgaatcg atcttcaaaa
   124321 tcattccatt ctggatcgct ttctctagca aagcatcgga tttctaaatt ctcatagggc
   124381 ccccccggaa ttccttccaa agcctgttga ataattttta ccgattctgt catttcaccg
   124441 attcggacta aataacgagc taatgaatcc ccttcttttt gccactggac ttcccaatca
   124501 aattcgtcgt aacactcata atgatccact ttacgaagat cccattctat tccagacgct
   124561 cgtagcattg gtcctgataa accccaattt attgcttctt ctccaccaaa aatgcctact
   124621 ccttcaactc gttctaaaaa gacagggttt cgtgtaataa gtttttgata ttcaacaacc
   124681 cccgttaaaa aataatcaca gaaatccaaa catttctcta tccagccatg gggtaaatcg
   124741 gccgctatcc ctccgatacg aaaataatta tgcatcattc tcataccggt ggcagcttcg
   124801 aatagatcat atactaattc tctttctctg aaaatataga agaagggagt ctgtgcacca
   124861 atatctgcca taaaagggcc gagccataac agatgagagg ctatacgact caactccaac
   124921 ataattactc tgatatagct ggccctttta ggtacttgaa tatttcccaa ctgttctggt
   124981 ccatttacag ttattgcttc tgtgaacata gtagctaaat aatcccaacg tgttacataa
   125041 ggcagatatt gtataattgt tcggttttcc gcaatttttt ccatccctct gtgtaaataa
   125101 cccaatatcg gttcacagtc aataacatct tcgccatcga gagtaacgat gagacgaaga
   125161 acaccatgca ttgatgggtg gtgaggcccc atatttactc tcataaggtc ttttcctgta
   125221 gctagtatac tcataggttt ttcctcgatt cattcttaca tgaattgttg aaaacaaaaa
   125281 gaagttatca agattcaaaa tctaataaat caaataattc aaaattcttt ttttcaaatt
   125341 aacgattttt tgactcccgg atattcaact gactaattaa ttctttataa cgtactccat
   125401 ttttctttga caaataagaa agtaggcgtt ggcgtttttc cagaactttc cgtaaacccc
   125461 tctgagataa atagtctttt ctgtgcaatt ccaaatggga agtaagtctt tgtatcttat
   125521 tagtgaaact taatacttga aattcaacag acccactgtt ttcttttttt ttttcttgaa
   125581 aagtaactga gatgaatgaa ttttttacca taaaacgaaa tcctcttttc cctttctttt
   125641 aatatgaaat ttactgatca gtaataataa tgttagtcat ttgaattgaa tatacacaat
   125701 catcttaaag ccgttatgaa cttccgataa aatcaatcaa caatcaatcc cattttcaat
   125761 gtgattaggg ataaaaagga tggtatattt cttcaaaaga gaaaaagcga gacctaaaaa
   125821 aaaaattatg ttaattcatt tatagatcta accaatccgt atgtccttaa agtggtatcc
   125881 tgtatcataa tggaatgtaa gacaaggcat gtgtccgtct ctttgttttc atataccagg
   125941 tatggtacgt atggtacgcg atcgataaga aaaatgtact agtaacaaat ttgcaatcgt
   126001 ggatacatat gtatccttat catactgaaa cgactgccat tattggtatt aaaccaatag
   126061 cgattcatac aaactaaatc ttctaatcga taattgggcc aaagaaagaa ctttaattta
   126121 attagtttct ttttctctct agcaagatct ttgcttttat ccaaaacgtg accccctttt
   126181 tttacgttat tacaaaatac ggaatttctc tgaataccat tttgattctt ccaattgaaa
   126241 caaatcagag ttctcaattc tctacgatgg ttagggaata aaatattttc aggaacaagc
   126301 aaatcataat tctttttgtc tctatttcca gtcattcttt gatgtcttgc aatggattca
   126361 taattttttt ttttatgaac atggcttttt tctcggtatc ttttagtaat ttggcgctta
   126421 ttcttatgaa ccaatgaaat acctacgatt tgatatataa aaaactgtcc atcatttttt
   126481 acagacagac gaagcggttc gataataaat attccccctt tcaccaattc tgtaagagtg
   126541 aaatccttat gaatcgtcaa aatatccaga cccatttctc ccccttgaat agaggatata
   126601 gcaatttctc ttggatttat cagtcgaagc aggagacaat agatcttgat attatttatt
   126661 attctttgat ttaaaaaaga atcccatctc aactgaaaat gcaaatactt ttttaggaag
   126721 aaataaagtt ctgcttctgt gttgttcttg tattgttttt tcgttctacg ttttttgatg
   126781 tctgatcccg aaaaatttgc ttcaacatct ttttcttggt ttgagagaac tgacccaaga
   126841 cttacttggt tttgtgcatc tgatcgagga ttcccttggt ctgggggttc tttttcttct
   126901 ttacttctat tgtataattc aagagagttt ttttgattcg atgatataaa aaggtcttcc
   126961 tttttctttc gagttatttt tttattccca ttttcatttc cattaaaact gaaaagaagt
   127021 aatttgattg gtatgatcca cggttttttt ttatatgcat taaaaaatag cactaattct
   127081 cggaagaacc aaagctccag atttgatata ggacaactta gtattgcttc attcattccc
   127141 atccaatcaa aaaagaactt tttttgattg gatggtttaa tttcttcatc ttcatgaatt
   127201 gtaagataaa aaagaacttt cttattaatt tcatcaatta tttgatactt atcagcccca
   127261 atcttagtat ttggattcct gttggtacca atatcaaccc agacttcaat atcaacctta
   127321 tttctaagac aaaaatcgag aattctccaa tcaaaatatt ttctatccga aaatttatcc
   127381 atatccataa tattatcttc ttctagataa ttattaatag ggatacctcc caacatatca
   127441 aataatttgc cttcccttat gttggaatta gaaaggattt cttctttatt atttacttgg
   127501 aataatgatt tatgaatata cgagtctttc ttatcttcat aattaataga tttatatgat
   127561 aaaagatcat atttatagtg ttttttaaaa ttatcttttt gattctgtaa cggattcgct
   127621 tcaaaaaaat tttgtttgtc ggaatgagtt aatccatttt tttcatatga accctttttg
   127681 tttaaatctt tcttttgagc catactgtgt tgattggctc tatttcgcca tttttgtggt
   127741 actaatatag gccatcttat ccgagataaa tcggattgat atggataatg cccctttaac
   127801 cagtttttcc attgattcat ttcaaaattc caaaaagatt catgtcttaa ttcgtaatga
   127861 aatattcctt gttttttaaa ataatctttt atttccttct taagaaaaag ggatgttccg
   127921 tcatattgaa agacaaatct taaattataa aagtgaataa gttgggtttg tgataatttg
   127981 taaaatacat atgcttgtga ttgtgagaaa aaagagaaat cataagaaat ctttgaattc
   128041 ttattactaa ccttagaaag tgattttttt atagtcgaaa taaagtgaat ttcattttta
   128101 cttttacttg ttttattaat tctttcctga tttgtttcat tattgtggat atttttctca
   128161 ataatttgga ttttttttgg tgattcaaaa aaaaaatggg cattgattct tggaatattg
   128221 acaatagcta gaaaaatttt tatgtatatc ccttcaatga aaaattttat aaagaaatat
   128281 gatttaccaa ttaatcgagt atttcttttt tttaatattt gccaaatctt tttggacgct
   128341 cctaatattt taggacgata acttgttttg ttcgaactaa tatttatttc gtaagttagc
   128401 tgtttttttt tcttttcttt tgtaattttt tctattttct tttttattat gtttgttcga
   128461 ttagtcagat cttttatttt tttttcgggc agtgctaaat ttgtccaatc catagatcga
   128521 atttgaatgg acgattcgtg aatcatccga ttactcatta tcaaatcttt tttatcttca
   128581 cccaattcat ctatttctcg caatctaaat aatggaattt tgtttgtttt tgaaagttct
   128641 tttactcttc cttttacttt tagtaataga attcttttga tgacccatct ttttgtttct
   128701 tttgcgattt gttgaaaaat tttggttctt tcttttaaaa ctcttaaaga ctttgttttc
   128761 aattgtctaa tttttttttt tagttctttg aaaatgggtt taaaaaatga aggtcttttt
   128821 cggggaggac caaaaggcaa ctccgcctcc attccccaaa ctgttaaaaa acaaaaatcg
   128881 ttgttttttt gtcccccttt ttttttcatt gcatctttat gagggaattg tagcttagat
   128941 ttgtgccagg gtttcaggca aaaaggaaat aggatcttta tctgaatacc ctctgttaac
   129001 cagtttttcg gaaattctcg ttcggataat tgaacaccat tatgggtgca ttttacatac
   129061 atttccctat tccaatcctt taaatcctcg gaccattcgg gaatttgaaa taatagcatg
   129121 cgagcaatat ttttagctat tatcagtgaa ggtaatataa tatattttct aagaattgat
   129181 tgagttaata atacaaaact tctgagtatt tgagcaaaaa aaaatgtatt ccagatttct
   129241 gctatgggta tctctgtttt ttcttttctt ttgtattttt ctcttttgtc ctcctcttgg
   129301 ttatcaattt ttttttgctt ttcaatttta gaatcagaaa gttttttgtc tttttgtttc
   129361 cacatccaat ttttaaaaat tactttcatc agttcggaaa tatcaaaaga aaaaaaaaaa
   129421 gatttgtcta gcctgtccaa aaaaagcggg gaatgcacat ttgcttgaaa cagttcccaa
   129481 gtaatagttt tacgtctttg tgcgcgcatg gagcctttga ttagacctcg acgaaaatct
   129541 gattgttgtg aataatgggt caaattcact ttctttgctt gcttaggact cttagtatat
   129601 tttgtattaa tatacgtgga ggtatttggc tttggctggt tatcagtaaa aataactaca
   129661 tgtttgaact ttctcgaacg aattgcccct gctacagttt cgcccctgtt tttctttttt
   129721 tgtcctaaac cagtaattga gttgtatgac cagcgaggaa cctttttact aatttctttt
   129781 attccaatag agttttttct aattctttgg tcgttgggat ccgttataac tacatcgaat
   129841 aaaattttta aaattagtat tcgatcttct gaatcaattt tttcttgtgt gtgttctgga
   129901 aataaagaac gtactttttt tgttgaaaat aattttagac gaaacccatc tagtgtctgc
   129961 tcaaatttgg tataattctt aataagaaga agaccatgaa ttttatttat ccaaaacgtc
   130021 ctgatgttct tttggctaga agtttcattt agcgttaggg gtgaaaaaaa aaaatggatt
   130081 cttccacgat aaggtccatg caaaaaagga tcgtattttt taggtaagta ttcttgttta
   130141 gtcttatcat tacacaattg agtccttttt tcaagtacat tcagagtact agatccttta
   130201 tctaaaacag cgattctatt cctaaactcc ttgtttaagt tatttttttt ttcattggtg
   130261 taactccaat tattatacaa ttcatcagag gatagttttt cttttgttaa aaaagacatc
   130321 ttttgttgta tcatttcaaa aaaagttgac aaacttgctg gatacgtaaa agagatcctt
   130381 tcttttccat cactttgaca tgtataaaaa aaaaagtgtg acatttcatt tcttacaaca
   130441 ttaataaatc gattatttct tttctttttt ttatatcgaa atgggcgatt ccattgttta
   130501 tagtcgaaaa gaagagtcgc gagaggtttc tcaaaccata ataaatattt ctcttctttt
   130561 tctttaaata tttctaactt cgaattttct tgattcccat ccggatcctc cttttcttcc
   130621 aaaaaaaggg aaggagaagg atcttcttcg gtggatacct cttgttcctg tttagtcccc
   130681 ctcctttcga aagttgtttc tatttctaca tctgtttctt cctccctttc ttccgtttct
   130741 gaggtttctg aggtttctga ggtttctttc actttcagtt tcttagtaaa aatgggtgac
   130801 ggtattctgc ctaaatagta gatacaggta ataaataaga gaatactata gattcgagcc
   130861 atagaatttc tcaattctga cacaaggtac ttattagatc gaataagtac attagaccta
   130921 atagaattct tttgctgtat ccaaactaat accaatccaa cccatttcat gaataaaatg
   130981 tgaccaatta accaaccaac aaaactactt gttacaaata acatcttgtt gttgcatcga
   131041 aacatataaa tgttgactaa tctggctaac attgaacttg gtaaaatgaa atggttgaat
   131101 aattgaaaaa tgagattatt caggaataca cattgaatgc taagattacg cattgaattt
   131161 ctggtagtag atccataatc aaaagagtgt ttgtgattgt tccagaagaa atgaaacaaa
   131221 agatacggta gagctaggac agttattgta tgaggtctac ccaatgctag atgcagaggc
   131281 gcataataga tcgatatgaa catcatgagc tgtcccgcaa taaaaccagt tgttgccgat
   131341 accttcttct cggttccttc ttccataacc cgagctcgga gaagtaagag ataagagggc
   131401 cctatggaga atgtggtcag aaatccataa tagagtccga ccacaacgac cgaattgatt
   131461 atcttcatgc ataaggatac tagattacct agtataaaag attgaaaaat catcacaaac
   131521 ctcccttttt tcttttctat ttcaatttct ggattattat atgatgattt ttgaactttc
   131581 catatataga aatagaaaca gatagactag aaacgacatc tcttatatca attcttatgt
   131641 caatgacacc aaagggatat taaatgaatg gaattgggat atggatggaa tataatgaaa
   131701 tagagccact ttgtggttcc ctatgaaacg gggcatggga cggagccact acgaagaagt
   131761 tcggggagtt acgaaggaaa cttcgagttc atattggtca tgggttgaga acgggaattg
   131821 aactctatga gatagaatct cccgctgttc ctcagtagct cagtggtaga gcggtcggct
   131881 gttaactgac tggtcgtagg ttcgaatcct acttggggag atttgattca ttccgaatta
   131941 aagaattcag aatgtcagaa tgaaagggtt cgctttgacc gttaaaagta ggtaacccgt
   132001 tccctgtgtc tttgtttcta ttgcattcta tctcatcgta tcacattctg ttctgcgata
   132061 tttgagaata accgtcaata cctcggtgta ggtccgggat aatcctttgt tccatagtcc
   132121 gggggctatt tccaattagc caattaagaa ttctcagatg tactagtact agcaagtgca
   132181 tcaaagatgc agtaatcgat tctcccgaga ggccacaatt accgcgagca aacatattaa
   132241 tgacgaggaa cacatttttg ctatgctact aatacttgct ctgctattct gcttcgggcc
   132301 gggcatactt tatttaaaaa accatgaatg gtaaataaaa aaaaagaaaa agtaaggcta
   132361 ctccatttcg acaaaagacc cacacccaag ttccatagct ttgggtccgc tatcccgatc
   132421 atgattttcc tacccccaga gggaagggtc cttccctttt gggccggttg tgggcgagga
   132481 gggattcgaa cccccgacac cgtggttcgt agccacgtgc tctaatcctc tgagctacag
   132541 gccccgcccc gtctccactg gatctgttcc cggaagtacc ctaaaaaaaa ggaacctttc
   132601 ctctcctcag ccatttcggg ttaagaagat gtgaaagcac ctttctctct ataagaacac
   132661 ggtgcgttac taggtgtgaa gtgggggaga agggatttca taattggggt tttgaataag
   132721 acgacttttt catttttcat tttttttttt tcatattgca aagggaataa gaacgagagg
   132781 tgttaagctt tttatcatcc tggcgtcgag ctatttttcc gcaggacctc ccctacagta
   132841 tcgtcaccgc agtagagttt aaccaccaag ttcgggatgg attggtgtgg ttcctctacg
   132901 cctaggacac cagaatatcg aaccatgaac gaagaaaggc atgcgagaaa agcatattgg
   132961 ctagtgattg tgaggcccca attcttgact ggaggggacg ccaaaggcct ctgcccttcc
   133021 atccgataga gagggagggc agagcttttg gttttttcat gttgtcaaag agttgaacaa
   133081 tgaaaataga tggcgagtgc ctgatcgaat tgatcgggtc atgtaggaac aaggttcaag
   133141 tctaccggtc tgttaggatg cctcagctgc atacatcact gcacttccac ttgacaccta
   133201 tcgtaatgat aaacggctcg tctcgccgtg accttctctt gaattctcaa aacttctgtc
   133261 gctccatccc cgcaggggca gagaacccgt cgctgtctcg gctgtgctac cagaggctct
   133321 ggggaagtcg gaataggaga gcactcatct tggggtgggc ttactactta gatgctttca
   133381 gcagttatcc gctccgcact tggctaccca gcgtttaccg tgggcacgat aactggtaca
   133441 ccagaggtgc gtccttcccg gtcctctcgt actagggaaa ggtcctctca atgctctaac
   133501 gcccacaccg gatatggacc gaactgtctc acgacgttct gaacccagct cacgtaccgc
   133561 tttaatgggc gaacagccca acccttggaa catactacag ccccaggtgg cgaagagccg
   133621 acatcgaggt gccaaacctt cccgtcgatg tgagctcttg gggaagatca gcctgttatc
   133681 cctagagtaa cttttatccg ttgagcgacg gcccttccac tcggcaccgt cggatcacta
   133741 aggccgactt tcgtccctgc tcgacgggtg ggtcttgcag tcaagctccc ttctgccttt
   133801 gcactcgagg gccaatctcc gtccggcccg aggaaacctt tgcacgcctc cgttaccttt
   133861 tgggaggcct acgccccata gaaactgtct acctgagact gtcccttggc ccgtaggtcc
   133921 tgacacaagg ttagaattct agctcttcca gagtggtatc tcactgatgg ctcgggcccc
   133981 cccggaagga ggccttcttc gccttccacc taagctgcgc aggaaaagcc caaagccaat
   134041 cccagggaac agtgaagctt catagggtct ttctgtccag gtgcaggtag tccgcatctt
   134101 cacagacatg tctatttcac cgagcctctc tccgagacag tgcccagatc gttacgcctt
   134161 tcgtgcgggt cggaacttac ccgacaagga atttcgctac cttaggaccg ttatagttac
   134221 ggccgccgtt caccggggct tcggtcgccg gctcccctgt catcaggtca ccaacttcct
   134281 tgaccttccg gcactgggca ggcgtcagcc cccatacatg gtcttacgac tttgcggaga
   134341 cctgtgtttt tggtaaacag tcgcccgggc ctggtcactg cgaccccctt tgtgaggagg
   134401 caccccttct cccgaagtta cggggctatt ttgccgagtt ccttagagag agttgtctcg
   134461 cgcccctagg tattctctac ctacccacct gtgtcggttt cgggtacagg tacccttttg
   134521 ttgaaggtcg ttcgagcttt tcctgggagt atagcatggg ttacttcagc gccgtagcgc
   134581 ctggtactcg aacattggct cggggcattt tctctacccc ttcttaccct gaaaaagcag
   134641 gggcaccttg cgtccttgaa ccgataacca tctttcggct aacctagcct cctccgtccc
   134701 tcgggaccaa caaggggtag tacaggaata ttcacctgtt gtccatcgac tacgcctttc
   134761 ggcctgatct taggccctga ctcaccctcc gtggacgaac cttgcggagg aacccttggg
   134821 ttttcggggc attggattct caccaatgtt tgcgttactc aagccgacat tctcgcttcc
   134881 gcttcgtcca ccgccgctcg cgcgggtgct tccctctaag gcggaacgct cccctaccga
   134941 tgcattttta catcccacag cttcggcaga tcgcttagcc ccgttcatct tcggcgcaag
   135001 agcgctcgat cagtgagcta ttacgcactc tttcaagggt ggctgcttct aggcaaacct
   135061 cctggctgtc tctgcacccc tacctccttt atcactgagc ggtcatttag gggccttagc
   135121 tggtgatccg ggctgtttcc ctctcgacga tgaagcttat cccccatcgt ctcactggcc
   135181 gaccttgacc cctgttattt tgaggtcata tctagtattc agagtttgcc tcgatttggt
   135241 accgctctcg cggcccgcac cgaaacagtg ctttacccct agatgtccag tcaactgctg
   135301 cgcctcaacg catttcgggg agaaccagct agctctgggt tcgagtggca tttcacccct
   135361 aaccacaact catccgctga ttcttcaaca tcagtcggtt cggacctcca cttagtttca
   135421 cccaagcttc atcctggtca tggatagatc acccaggttc gggtccataa gcagtgacaa
   135481 gtgccctatg aagactcgct ttcgctacgg ctccggtggg ttcccttaac caagccactg
   135541 cctatgagtc gccggctcat tcttcaacag gcacgcggtc agagccctgg tctcctccca
   135601 ctgcttggga gcttacggtt tcatgttcta tttcactccc cgatgggggt tcttttcacc
   135661 cttccctcac ggtactactt cgctatcggt cacccaggag tatttagcct tgcaaggtgg
   135721 tccttgctga ttcacacggg attccacgtg ccccatgcta ctcgggtcag agcgtaagct
   135781 agtgatgctt tcggctactg gactctcgcc atctagggtg cagcactcca ccgcttcgcc
   135841 tagcagcacg acgcttgtat tgctctccca caaccccgtt ttcacggttt aggctgctcc
   135901 catttcgctc gccgctacta cgggaatcgc ttttgctttc ttttcctctg gctactaaga
   135961 tgtttcagtt cgccaggttg tctcttgcct gcccatggat tcagcagcag ttcgaaaggt
   136021 tgacctattc gggaatctcc ggatctacgc ttattttcaa ctccccgaag catttcgtcg
   136081 cttactacgc ccttcctcgt ctctgggtgc ctaggtatcc accgtaagcc tttccttgtt
   136141 tgaacctcgc ccttaacttt actttaaggc tatgccatcc taaggtgctg ctaaatggaa
   136201 ggatcttatc aacgtccatg aatgataaac catagatcga actgccgaat cggaaaaatt
   136261 gggtgctatc atattctttg tatcggctaa gttcacgagt tggagataag cggactcgaa
   136321 ccgctgacat ccgccacagg gtaaaccacc gcctctcagg cccccactga ttctaccata
   136381 gaggccaacg atagacaata actccccccc gaacacagct tacaactttc atcgtactgt
   136441 gctctccaaa gagcaactct tctcaaaatc tcaaaagaaa aggtgctgag ttggaatccc
   136501 attctaactc aagattcttg tggttccgga ggatccagct acaggagaac caggaacaga
   136561 gggctttccc cccttttccg ccccgactct ttggtcttaa gaatgctggt tttaagaatg
   136621 agtaattgcc cttctccggc ccttactgcc caacctgaga gtggacagct aatgcattcc
   136681 acttattgag cagggttcta tggtcggtcc gcgacccctg gataccgaag gcatccttgg
   136741 ggtgatctcg tagttcctac ggggtggaga cgatggggtc ggtccatgga ttttccttcc
   136801 ttttgtcgca tttcgctcaa agggttgaag ggagatagtg catcaagctg ttcgcaaggg
   136861 ccaacttgat ccccttcccc agggatccca gatgagggaa ccctaagaga gccgccgact
   136921 ccaactaccg tccatgtaca atccatacta gatctgacca accgcccatc ctacctcttc
   136981 tacattcttg acagcccatc tttgtctcag tagagtcttt cagtggcatg tttcggtcct
   137041 cttccccatt acttagaaaa agtgagccac cggttcaggt acaagatact atcattaccg
   137101 cctggacaat tagacatcca acccgtaatc gcaacgaccc aattgcaaga gcggagctct
   137161 accaactgag ctatatcccc ccgagccaag tggagcatgc atgaaggagt cagatgcttc
   137221 ttctattctt ttccttggcg cagctgggcc atcctggatt tgaaccagag acctcgcccg
   137281 tgaagtaaat catcgcacct acggtccaac caattgggag agaatcaata gattccgttt
   137341 cgggagcgat tcatccttcc cgaacgcagc atacaactct ccgttgtact gcgctctcca
   137401 agtgtgcttg ttcccccctt cttccttacc atggcaagta tttgtgaaat aactccgatg
   137461 agaagaaaaa agaaggcgtt aagagaccct cccggccaac cctagacact ctaagatcct
   137521 ttttcaaacc tgctcccatt tcgagtcaag agatagataa atagacacat cccattgcac
   137581 cgatcggggg cattcgtagt gactgagggg gtcgaagacc aagaagtgag ttatttatca
   137641 gccaagcatt cttcttacgg ctagatccaa tcccctggtc cctgcggaaa ggaaaaggaa
   137701 aaagaatttg acgttcttcc tttcgggaag ggaggattag gaaaatccta ttgattgcag
   137761 ctttctccag acctccggga aaagcatgaa aaaaaggctc gaatggtacg atccctccgt
   137821 caccccagaa tgaaatgaaa ggggcgatct cgtagttctt ggtctgtgaa gatacgttgt
   137881 taggtgctcc attttttttc ccattgaggc cgaacctaaa cctgtgctcg agagatagct
   137941 gtccatacac tgataaggga tgtatggatt atcgagaaga gaggagccgt ggtagtcccc
   138001 cccggaccgc ccggatccca cgagtgaata gaaagttgga tctacattgg atctcacctg
   138061 aatcgcccca tctatcctcc tgaggaggag tttggtttca aacccccggt tcgaacagga
   138121 gaagtacgcc atgctaatgt gccttggatg atccacatct cagggtcagg cgctgatgag
   138181 cacattgaac tatccatgtg gctgagagcc ctcacagccc aggcacaacg acgcaattat
   138241 caggggcgcg ctctaccact gagctaatag cccggcgtgt gggcctcccg ctgggggccc
   138301 actatgccaa aagcgagaga aaccccatcc ctctctttcc tttttacgcc cccatgtcgc
   138361 cacacgggag ggacatgggg gcgtaaaagg gggatcctat caacttgttc cgacctagga
   138421 taataagctc atgggcttgg tcttacttca ccgtcgagaa acgaaagaag acttccatct
   138481 ccaagtttaa ctcaggcgta gctcgcttct ttttgggtgt gaagcggtgt caaaccaaaa
   138541 tacccaacaa gcattagctc tccctgaaaa ggaggtgatc cagccgcacc ttccagtacg
   138601 gctaccttgt tacgacttca ctccagtcac tagccctgcc ttcggcaccc ccctccttgc
   138661 ggttaaggta acgacttcgg gcatggccag ctcccatagt gtgacgggcg gtgtgtacaa
   138721 ggcccgggaa cgaattcacc gccgtatggc tgaccggcga ttactagcga ttccggcttc
   138781 atgcaggcga gttgcagcct gcaatccgaa ctgaggacgg gtttttggag ttagctcacc
   138841 ctcgcgggat cgcgaccctt tgtcccggcc attgtagcac gtgtgtcgcc cagggcataa
   138901 ggggcatgat gacttgacgt catcctcacc ttcctccggc ttatcaccgg cagtctgctc
   138961 agggttccaa actcaacggt ggcaactaag cacgagggtt gcgctcgttg cgggacttaa
   139021 cccaacacct tacggcacga gctgacgaca gccatgcacc acctgtgtcc gcgttcccga
   139081 aggcacccct ctctttcaag aggattcgcg gcatgtcaag ccctggtaag gttcttcgct
   139141 ttgcatcgaa ttaaaccaca tgctccaccg cttgtgcggg cccccgtcaa ttcctttgag
   139201 tttcattctt gcgaacgtac tccccaggcg ggatacttaa cgcgttagct acagcactgc
   139261 acgggtcgat acgcgcagcg cctagtatcc atcgtttacg gctaggacta ctggggtatc
   139321 taatcccatt cgctccccta gctttcgtct ctcagtgtca gtgtcggccc agcagagtgc
   139381 tttcgccgtt ggtgttcttt ccgatctcta cgcatttcac cgctccaccg gaaattccct
   139441 ctgcccctac cgtactccag cttggtagtt tccaccgcct gtccagggtt gagccctggg
   139501 atttgacggc ggacttaaaa agccacctac agacgcttta cgcccaatca ttccggataa
   139561 cgcttgcatc ctctgtatta ccgcggctgc tggcacagag ttagccgatg cttattcccc
   139621 agataccgtc attgcttctt ctccgggaaa agaagttcac gacccgtggg ccttctacct
   139681 ccacgcggca ttgctccgtc aggctttcgc ccattgcgga aaattcccca ctgctgcctc
   139741 ccgtaggagt ctgggccgtg tctcagtccc agtgtggctg atcatcctct cggaccagct
   139801 actgatcatc gccttggtaa gctattgcct caccaactag ctaatcagac gcgagcccct
   139861 cctcgggcgg attcctcctt ttgctcctca gcctacgggg tattagcagc cgtttccagc
   139921 tgttgttccc ctcccaaggg caggttctta cgcgttactc acccgtccgc cactggaaac
   139981 accacttccc gtccgacttg catgtgttaa gcatgccgcc agcgttcatc ctgagccagg
   140041 atcgaactct ccatgagatt catagttgca ttacttatag cttccttgtt cgtagacaaa
   140101 gctgattcgg aattgtcttt cattccaagg cataacttgt atccatgcgc ttcatattcg
   140161 cctggagttc gctcccagaa atatagccat ccctaccccc tcacgtcaat cccacgagcc
   140221 tcttatccat tcttattcga tcacggcggg ggggcaagtc aaaatagaaa aacccacaac
   140281 tcatattggg tttagggata atcaggctcg aactgatgac ttccaccacg tcaaggtgac
   140341 actctaccgc tgagttatat cccttccctg cccccaccaa gaaatagaac tgactaatcc
   140401 taaggcaaag ggtcgagaaa ctcaacgcca ctattcttga acaacttgga accgggcctt
   140461 cctttcgcac tattacggat acgaaatgaa tggaatggga aaaattggat tcaattgtca
   140521 actgctccta gaaataggat tgactacgga ttcgaaccat agcacatgct ttcataaaac
   140581 cgtacgattc tcccgatcta aatcaagcag gttttacatg aagaagttct attcgatacg
   140641 ggtaggagaa gcggtattct taaaaaaata gcgaaatcag aaccaagtca agatgatacg
   140701 gatcaacccc ttcttcttgc gccaaagatc ttaccatttc cgaaggaacc ggagttccat
   140761 cccttttcga tttccattca agagttctta tgtctttcca cgccccttta agaccccgaa
   140821 aaattgacaa aacgattaac tacttcattt atgaatttca tagtaataga aatacatgtc
   140881 taccgaaaca gaattttgaa cttgctatcc tcttgcctag caggcaaaga tttgcctccg
   140941 tggaaaagat gattcattcg catgaagatg aaagtccaac tacattgcat tgccagaatg
   141001 catgttgtat atttgaaaga ggttgacctc cttgcttctc tcatggtaca atcctcttcc
   141061 cgccgagccc cctttctcct cggtccacgg agacaaaatg taggactggt gccaacagtt
   141121 aatcacggaa gaaaggactc actgagccgg gataactaac taatactaat cgaatactaa
   141181 tagaatcaaa atactaatag aatagaaaag aactgtcttt tctgtatact tatgtatact
   141241 ttccccggtt ccgttgctac cgcgggcttt acgcaatcga tcggatcata tagatatccc
   141301 ttcaacacaa cataggtcgt cgaaaggatc tcggagaccc accaaagcac gaaagccagg
   141361 atctttcaga aaatggattc ccattcgaag agtgcataac cgcatggata agctcacact
   141421 aacccgtcaa tttgggatcc aattcgggat tttccttggg aggtatcggg aaggaattgg
   141481 aatggaataa tatcgattca tatagataca gaagaaacgg ttctctatgg attcaaatgc
   141541 tgtacctatg ggatagggat agagaaagag gaaaaaaccg aagatttcac atagtacttt
   141601 tgatcgaaaa agaaatccga tttatttcgt acccttcgct caatgagaaa atggatcaga
   141661 ttcgatagga tcaaacctat gggacttaag gaatgatgga agggaataaa ataaaaaaaa
   141721 gaaataaaaa aagaaaagag agggaaaaaa aataataaag aaataagtaa ataaaaataa
   141781 agtagaagaa cccagattca aaatgaacaa attcaaactt gaaaaggatc tttctgattc
   141841 tcgaagaatg aggggcaaag ggattgatcg agaaagatct cttgttctta ttataagatc
   141901 gtgtgattgg atccgcagat gtttgttaaa aagagaataa tcttctcctt tgagaataat
   141961 caaaaaagga aagtgttcaa ttggaacatg aaaacgtgac tgaattggtc ctagttactc
   142021 ttcgggacgg agtggaagaa gggaggagat tatcgaacga ggaaaaggac ccgatgactt
   142081 cgaaagaatt gaacgaggag ccgtatgagg cgaaaatctc atgtacggtt ctgtagagtg
   142141 gcagtaaggg tgacttatct gtcaactttt ccactatcac ccccaaaaaa ccaaactctg
   142201 ccttacgtaa agttgccaga gtacgattaa cctctgggtt tgaaatcact gcttatatac
   142261 ctggtattgg ccataattca caagaacatt ctgtagtctt agtaagaggg gggagggtta
   142321 aagatttacc cggtgtgaga tatcacattg ttcgaggaac cctagatgct gtcggagtaa
   142381 aggatcgtca acaagggcgt tctagtgcgt tgtagattct tatccaagac ttgtatcatt
   142441 tgatgatgcc atgtgaatcg ctagaaacat gtgaagtgta tggctaaccc aataacgaaa
   142501 gtttcgtaag gggactggag caggctaccg tgagacaaaa gatcttcttt ctaaagagat
   142561 tcgattcgga actattatat gtccaaggtc caatattgaa ataatttcag aagttttccc
   142621 tgactttgtc cgtgtcaaca aacaattcga aatgtctcga cttttttaga acaggtccgg
   142681 gtcaaatagc aatgattcga agcacttctt tttacactat ttacactatt tcggaaaccc
   142741 aaggactcaa tcgtatggat atgtaaaata caggatttcc aatcctagca ggaaaggggg
   142801 ggaaacggat actcaattta aagtgagtaa acagaattcc atatgtatct atgagatcga
   142861 gtatggaatt ctgtggaaag ccgtattcga tgaaagtcgt atgtacggct tggagggaga
   142921 tctttcatat ctttcgagat ccaccctaca atatggggtc aaaaagccaa aataaatgat
   142981 tttagccctt ataaaaagaa aactgattct tgaacccctt tcgcgctcat gtcacgtcga
   143041 ggtactacag aagaaaaaac tgcaaaatcc gatccaattt atcgtaatcg attagttaac
   143101 atgttggtta accgtattct gaaacacgga aaaaaatcat tggcttatca aattatctat
   143161 cgagccttga aaaagattca acaaaagaca gaaaaaaatc cactatccgt tttacgtcaa
   143221 gcaatacgtg gagtaactcc cgatatagca gtaaaagcaa gacgtgtagg cggatcgact
   143281 catcaagttc ccattgaaat aggatccgca caaggaaaag cacttgccgt tcgttggtta
   143341 ttaggggcat cccgaaaacg tccgggtcga aatatgactt tcaaattaag ttccgaatta
   143401 gtggatgctg ccaaagggag tggcgatgcc atacgcaaaa aggaagagac tcatagaatg
   143461 gcagaggcaa atagagcttt tgcacatttt cgttaatcca tgaacagggt ctatatagac
   143521 acatagatcc atggatccat acatctcgat cggaaaagaa tcaatagaaa aaagaaaaag
   143581 aaagaatcgg aattgatcga tatatttctc gaaacaaacg aaaaggaaac gaaagatgaa
   143641 acagaaatca tggatcaact aagccctctc ggggacttgc ttaagaataa gaaagaggaa
   143701 tctcatgtaa ataccatgga ataaggtttg atcctattca tggagattcc gtaaatattc
   143761 cattccaaaa atagaaagtt cgaaacaatt gggatttttt tggagattgg atgcagttac
   143821 taattcatga tctggcatgt acagaatgaa aacttcattc tcgattctac gagaattttt
   143881 atgaaagcct ttcattttct tctcttcgat ggaagtttta ttttcccaga atgtatccta
   143941 atttttggcc taattattct tctgatgatc gattcaacct ctgatcaaaa agatatacct
   144001 tggttctatt tcatctcttc aacaagttta gtaatgagca taacggccct attgttccga
   144061 tggagagaag aacctatgat tagcttttcg ggaaatttcc aaacgaacaa tttcaacgaa
   144121 atctttcaat ttcttatttt actatgttca actctatgta ttcctctatc cgtggagtac
   144181 attgaatgta cagaaatggc tataacggag tttctgttat tcatattaac agctactcta
   144241 ggaggaatgt ttttatgcgg tgctaacgat ttaataacta tctttgtagc tccagaatgt
   144301 ttcagtttat gctcctacct attatctgga tataccaaga aagacgtacg gtctaatgag
   144361 gctactatga aatatttact catgggtggg gcaagctctt ctattctggt tcatggtttc
   144421 tcttggctat atggttcatc cgggggagag atcgagcttc aagaaatagt gaatggtctt
   144481 atcaatacac aaatgtataa ctccccagga atttcaattg cgcttatatt catcactgta
   144541 ggaattgggt tcaagctttc cccagcccct tctcatcaat ggactcctga cgtatacgaa
   144601 ggagtgcggt tcgttcgaaa aattcctacc tctctatata tctctgagat gtttggattt
   144661 ttcaaaactt catggacatg cagaagagaa atgctatccc cactcggacc aagacataac
   144721 tttatacttg ttcaaataac aattaaggtg aagcagggtc aggaacaaca aatctcttta
   144781 tgataaacag atccattttg caagttcgtt attacgggta gttcctacaa aggatcggac
   144841 taatgacgta tacaatactt gaattctcga tgtagatgct acagagttgg ttctcatcct
   144901 tcagagacta cgagtgtaat aggagcatcc gtcgacaaaa ggatcaccct aagatgatca
   144961 tctcatggct attgagaacg aatcaaatca gatggttcta tttctcaatc tttctgactt
   145021 gctcctacgg aaccaaggtc gaaaagattg agaaaaatca gtcattcaca accactgatg
   145081 aaggattcct cgaaaagtta aggattagta atcctttttc gaaatcgaat ggattcgatc
   145141 ttatacatac gcgaggaagg taatcaaaaa agaaagaaga tgagttcttc tttactttta
   145201 tcacttagga gccgtgcgag atgaaagtct catgcacggt tttgaatgag agaaagaagt
   145261 gaggaatcct cttttcgact ctgactctcc cactccagtc gttgcttttc tttctgttac
   145321 ttcgaaagta gctgcttcag cttcagccac tcgaattttc gatattcctt tttatttctc
   145381 atcaaacgag tggcatcttc ttctggaaat cctagctatt cttagcatga tatttgggaa
   145441 tctcattgct attactcaaa caagtatgaa acgtatgctt gcatattcgt ccataggtca
   145501 aatcggatat gtaattattg gaataattgt tggagactca aatggtggat atgcgagcat
   145561 gataacttat atgctgttct atatctccat gaatctagga acttttgctt gcattgtatc
   145621 atttggtcta cgtaccggaa ctgataacat tcgagattat gcgggattat acacaaaaga
   145681 tccttttttg gctctctctt tagctctatg tctcttatcc ctaggaggtc ttcctccact
   145741 agcaggtttt ttcggaaaac tctatttatt ctggtgtgga tggcaggcag gcctatattt
   145801 cttggtttca ataggactcc ttacgagcgt tgtttctatc tactattatc taaaaataat
   145861 caagttatta atgactggac gaaaccaaga aataacccct cacgtgcgaa attatagaag
   145921 atccccttta agatcaaaca attccatcga attgagtatg attgtatgtg tgatagcatc
   145981 tactatacca ggaatatcaa tgaacccgat tattgcaatt gctcaggata ccctttttta
   146041 gcttctagtt agcttctaga atcgatttct tagttcaaga tccctcttac taactggaat
   146101 caaagaatta gtagatctgt tccgcccaaa atgggaatgg gctagggtta tgaacttata
   146161 atctataatc tgatgatcga gtcgattcca tgattataag ttcattccat accggaccag
   146221 accggaatag gattctcatt atgagaaggg gtcattcgag cgtatctaaa tagatactat
   146281 gtttccatat ggatccctac gtcgttacat tccatttagg attaggaata ggcgtaatcg
   146341 gacctgcttt ttccatatct ctcgttattt gggaccttat tcacctcttt gggcttctat
   146401 tgaatcgaga aatcggtttg attgtccatc tttttgatat aatattaata tagataatat
   146461 ataaggcatc ctccggataa ttcaaatcga agcaattgga tgtccgattg gggcctatat
   146521 gacatgaccg atcaatagaa atactccaac actccacctt tgtcatatat tccatacatc
   146581 acactagata gatatcatct tcatggaata cgattcactt tcaagatgcc ttggtggtga
   146641 aatggtagac acgcgagact caaaatctcg tgctaaagag cgtggaggtt cgagtcctct
   146701 tcaaggcata atattgagaa tgctcattga atgagcaatt caataagaga tctcggatcg
   146761 aatcggtatt gatataccga ttcgatccga gatcttggaa ttggaataag ttcggcagcg
   146821 gatcgcgaaa tcttggggat cttctctatc taatgaatgg ggagtccgct ttgaaatcgt
   146881 ccgccctgca cccacccccc gagtatatgc ttcaacagga atcacacaag ggtagattga
   146941 tacaatataa acctctggta aaatgcccgc ctgtaaccca gcagataaag tacattacat
   147001 agtccgtttt tagtaatagc tctggtggtt cgctgttcaa gaattcttgt ttaagcagtt
   147061 cataccatcc atacatagtg ttttgatcta agatttcaat tcttctatgt ttcagcagta
   147121 gcatattgtt ccatggagct aaggtccaaa atatggaaga aactggtgtt tccacgactc
   147181 taccacccag tcaattatgt tccacttaat ccctatttca tggccgcata tctttccggc
   147241 taagtaatgg gaaacctttc tcctgttaca tgaatccaat ttgcatttca tccgggaaaa
   147301 gccatctttt tctcaacaat gtctttgtca tttgatccaa tagcgttccg ttagatagga
   147361 acagatttga taaatactga taactctcgg atggagtatt agaacggaaa aatccattag
   147421 ataatgaact attggttcta agccatctct ggcgatgaat caacaattcg aagtgctttt
   147481 cttgcgtatt cttgataaac cagcgtttag atatagatgt aggaggatct gtttcggaag
   147541 taagaagccc ctttgacatc tcttcatctg caaagaattc tcgatgtgaa aacacagaga
   147601 caaggggctg atctttgaat aggaaaaaga gtggatccgc agggtcccaa atgaattggc
   147661 ttattcgaaa aaagccttgt tctttggaag atctatctcg tgtctggtac tgcatggttc
   147721 tactctgcaa gaactccgaa tcattctctt gaagctcatc cttttcatca taaatgatcc
   147781 gcttgccccg aaatgacccc gcccgatagg gaaatcccaa tgaattgggc ctttcgatac
   147841 aatcaaatag aaagccccag gggcgccata ttctaggagc ccagactatg tgattgaata
   147901 aatcctcctc tatctgttgc gggtcgagga ctccttctcc ttccccttct tcaaactccg
   147961 attcgtattt ttcatagaga aatctctgat caacgataga acaagatcca ttttgcatca
   148021 tatctaaggg attccttggt tcgggccgaa gaagcaatgt cactcgatca ttatcaaacc
   148081 gactgcaatc tttttctgtc cgtgaggatc ccaccagagc gccttctact tctaataggc
   148141 catgaactag atcagaatca ttctcaacga gtccagaaga agtgatcccg tttttttcat
   148201 cgggtccggg tatagaccaa aggtcttgag cgaccgatcc ggcagaacaa ctcaaaagat
   148261 aaagaagtat cgttaatttc ttcatgctcg ttccaagttc gaagtaccat ttgtacaaat
   148321 aagaatcccc ttcgttacat gatttcttct tcatatagat agatagagga tctatggggc
   148381 aattacttag aagtacattt tgtgcaacag cccttcctat ctgatagaaa aggatcccat
   148441 gatcctgaac cgatcttacc tgggatcgca aatcccaagt ttgtctatga agagcggatc
   148501 gaattgtatt agtgtctata attgatttct tctgtgtaat actaatcgat agggcctcat
   148561 tggtaagtgc tacaagatct cgtgcattgg aacccatggt tatggacccg aatccattag
   148621 tatggaacat tttcttttcc aagtgaaatc ccctagtata tgaaagagtg caaaagtgct
   148681 ttcgttgttg tggaataaga agccttcgta tcttaatgca tgtatttaat ttattcgggg
   148741 ctattagagc gggatccact ttttggggaa tatgagtcga agcaataaca agaatatttc
   148801 tagtggaaca tctttcacaa tccctggaga gatagttcac taatagaccg agggataagt
   148861 cattcgactc attcacatcc agatcatgaa tgtttggaat ccatattatg caaggagaca
   148921 ttgcttttgc taattcgaat tgaagggtga tataaaatcg gcctatttcc gacatcatat
   148981 cgatagttag cgcattcatc atagttagaa gctccagctc cgtatcaagg tcacgatcga
   149041 tatcgtcact agcatcaata tcgtcactat catcaatatc gatatcatca ataagaaaac
   149101 ctttaggctt ggtatccagg aacttgttca gaaatactgt aatgaaagga acataggagt
   149161 ttgtcgctag gtatttgacc aaatgggagc gcccggttcc tatagaacct atcactaaaa
   149221 tacccctaga gggggatagg gctaggcgga gcgaaaaggg ttttccatga gatgggaaat
   149281 gaaaactatt agccccacac gaagtttgtg aataagtgat tgtctgataa tgagcaagga
   149341 atatccgtct ttctgctaaa cagggtgaat tgaactcata attcattaaa tgctttttat
   149401 gaatgtcaac taagtatcgt aagtaaattg ttcccggctg ttcaatcatt tgataaccag
   149461 agtcattctt tgataaatga tcactatgag tcagactcaa tagaatttga tcaatccttt
   149521 tttctgtcgt taaggtggag aactgaacca agaattctct ttctttatca tcaatcgaat
   149581 caccgttcgc gacccaggat tctattttat catcaatcca atcaccgttc accttttttc
   149641 tttttcttat caatgaatgg atctctttac ttgtatgact tagatgtctc gtatttctcg
   149701 aaaaagtgat tcgattgatg ggatttggta tgagacttat gagatcgatg atatcgatga
   149761 gattgatatt caaatctttc gtcttagaac gtattgattt aaccccatca gcgggaccac
   149821 caccccatag catgttgccg ccaaaagcag aaccccgtat ttcttctaga gaatctccta
   149881 attgttccag agcaactaga aaaagattct ttaaccagaa agaattccgt tcagatgtgg
   149941 gatacctatc cagaagtttt cgcaactcaa tcatgtatga tggaatcatc aaagatttga
   150001 ccttttcgaa ctctgtctgt aactcaccat aggctcggga aacaaagaga agatgtgtac
   150061 gaacgagata tccagcaaca agaagaagga aaaggattga atagaggaac tcccgaacat
   150121 ttggcgatct cagatgtgtc gatatcaatg gtgactcatt atttcgatga atcatttctt
   150181 cggacagaag aagattatgt aaacacttac tcgaaatctc acttatcaga ttccattgtg
   150241 gaagacacaa ttttttctga agaattcgcc atgatatatc tgatccatgc ataatatcat
   150301 gaaaaatgga tacaaatttt tgactgctac ttagtaccgg caataggtct gaaaaagtat
   150361 ctaaaaatat caaatttaga tatttgtacc ctgtcgaagt aaggaaccat ggcatatatg
   150421 tttggaatcg attccatttt gagagagttg aaaaagcact gtctcgttga aaggttctat
   150481 acatctgccc tttctcaacg catttcttta gacaaagact ccgttttttc ctcttttcgg
   150541 atggtaaata tttctcagaa catggagtgt gaatcaaacc catgtttgaa ttgaaattga
   150601 gatactgagg caagttcttc tcttctgaat cagatagatt catatctgaa agaggttgac
   150661 aataagttct ttcaaaattg actatttgtc cctctgttag aggtgttcca gaaatggctg
   150721 cgatcgagta aatagctcta cgaactaata gatcggatcg aattggaaaa tggaaagatt
   150781 tgtacaagtt atacctttcg tcaccacttt gtggaaaatc gttaggtatg aatatgttag
   150841 atacctgtga ctcgattggt gaaatagtat ctctctccaa aaaagcatgt ttttttttac
   150901 cgccgcacaa agaaaatatt ttgttgcgaa tgaacaagat atggaggaat tgtccatacg
   150961 taaaatcata atttttgata cgggcctttt ccacataaaa ggggaatctt ttgttacaat
   151021 agaagcggaa gcgttgtgga ttattcaaga atcgaagtcg atttgcttta taaaaagaag
   151081 atatcaatga acttctatga aatggtttca caggattcag ccaattgtct tgatcgtcgg
   151141 atatcattga gaaatagaaa tccgtgttat caaaagattt cctgcgatta tttctagtat
   151201 ggaatgagtc aatcatccac tttggtatct tattgaacaa aaatggtgat attatccctc
   151261 cattgatcaa gaatttcgat ttttgggaag tattatgatc atccaataag aagggtttca
   151321 attttttcaa atgaacgatt tgaagaccta ttgattctaa caactgattg cagagttgat
   151381 cattcggacc tttcaattca tagatgtgga tctcagacct atgaatgggg atattcccga
   151441 aactcacaaa gaaaaaagga agtgagttag acaaaaagaa aagcaacttg gacaaaaaga
   151501 gaaggaactt ggacaaaaag aaacgaagtg acttagacaa atcttttttg tcgataacct
   151561 cagaccaatc aatcgaatat tgattaatac gtaatcgatc gaacactact tgaaaatggc
   151621 tcttctgctc agaaacggaa tgttccaaat gctcctggaa attcttgctc ccattggacc
   151681 atttgtatct atatgcatta ggatcccgat tcatgaatct ctcggttcga gaaatcaaaa
   151741 taagaggatc gaaccatttc ttctgactct ttttcaaatt cgataaatgt tggttgatcg
   151801 tatatttcat tatagttcta tgattcagag tatcatttcc tatttgatcc ctttgaattc
   151861 catattcgaa gttgcgatcg gatctattca ttaaaaagaa tcgattcaat acatttctta
   151921 tgtacccata ggtgctatat tggatttgaa tccgatttcg gatcaatcta tattgattga
   151981 ctgcctccat tatgttgttg ctagcaaata ccactatttt tggttttgga tcttccaaat
   152041 cattcccgca ggagatccgg acccattttt ttctgatcct tcgataaaaa gattcattct
   152101 cttcataaaa aataggaggt agaaccaata aagatttctt tttcgattca tccctggagt
   152161 tgaatacctc attcaagaat cgtttttgat ccaatccgta ggaatcaata gaaaaggaaa
   152221 atcccttatg atacaccaga tccggctcgg ttattgatag agtgaataga tctgccattt
   152281 cttgaaatct ctcttctgat tcaaaatcgt ggtgtaacgt gtattccccc ctgttccggt
   152341 catggaatag atgaaataaa tgatttttgt ttaagaatga aatcttattg gaactttcca
   152401 tatccagttc atccttcgga accatatcac atcccggatc tgatgaaata ggatgaattg
   152461 agacggtatt ttgtaaatac gtaattatct tgaatatatt aactatttct ttattttccg
   152521 atcgcctgga agggacaaaa gaaacatctt gttctttctt caacaatttc tgatctctag
   152581 tggacctctc agtaggattc gaacccagat gaagttctga ccatctgtca gagaaaaaag
   152641 aacgaatgga tcttgtagga ttcccaagaa attcttcgat ttcttccgga agcagatgct
   152701 tattcatctg cctttcacgt tccgtgaata gccgggacat tgaggaatat ccagaaaggc
   152761 atttagggaa tcggtctgat tctatctctg ttcgttccgt ttgaagaaag gaaggatccc
   152821 aaagaatcga tctttctttt agttgttgaa tctctctttg attgatcaat gtgtgatatt
   152881 ccgaatcctc attactaaat gaatcgaaat gatctctgga ttgatcagaa gatcctttca
   152941 attggctaga atccgttact tgaacgaaac tagatcttgt ggaatcatat tgaatatttg
   153001 acgatacatt ccgtaccttg ctaaaaaatc gatccttgtt taccaaccac acattgtcta
   153061 agcaaatcca attctctctc gatatcttcc tcaaaaaatc cgattcgtgc ggattcttcc
   153121 cccaactaac gaagagatct tggcggaatt gccacatatg aaattgagca caattttgca
   153181 aagaaatagc ccacttgttt ctcgagaaga gatgggcaaa acgctcaata tcatttgatt
   153241 gaatagctga cccagctcct tgttgtttga agaaaccctc cacttcaatt ggtatttttt
   153301 cacgaaaagc aaacatgaga taacaaatcg agtctttcac taagatttcg aatagctgtc
   153361 ccgaattcaa gttgattctg tttcgcctct tactcggaga aagacgatca aacaattccc
   153421 aaccatggtc cttgcggatc ggatcatcca tataatatac aaaaggaaac tccagatatt
   153481 tgatatcttt ctctttgaat gagatctcaa ttccagcgac ggtttcatta gatatcttac
   153541 aaccagaatc cctctttttt ccgagccagt tcctccacca ccgcgaaccc cagttagatt
   153601 caggcatgat acacttttta gttattggga gaacccaagt actctctttc ggatccagga
   153661 aaaagctctc tgagatcttt tttccttttg gaagatccag gagcgaaaca atcaacctat
   153721 tgatattgga agacccaaaa gattcttcca atgtatcatt tctgggtcca atggaattca
   153781 taggtatagg aagaagcccc gtcaaataga gattttttct tgcgaccata tttcgattgt
   153841 taatacgata tataaggatc gctactacaa atagtactac acccttgatc gtgaaatatc
   153901 gattgcttgt tgaaccctgt gaattgcgtg aaagtaggat actcaaaatt cgtgggtcca
   153961 agagttttat aaaacgttct tggtggaaaa aaatgtgaat gaaagatccc actgaattga
   154021 attgggtcca tgaatctaag aaatagtgag aattcttgac ctctctcaat atctctctca
   154081 attcgaaaat ccaggatttg aattgatgtc ctttcattga ttcctcctaa attgcattga
   154141 tttatcctaa agatttcatt tcaattggaa tttggttatt caccatgtac gaggatcccc
   154201 actaagcatc catggctgaa tggttaaagc gcccaactca taattggcga attcgtaggt
   154261 tcaattccta ctggatgcac gccaatggga ccctccaata agtctattgg aattggctct
   154321 gtatcaatgg aatctcatca tctatacata acgaattggt gtggtatatt catatcataa
   154381 catatgaaca gtaagaacta gcattcttat tgagactcga actcataggg aagaaaatag
   154441 atttatggat ggaatcaaat atgcagtatt tacagacaaa agtattcggt tattggggaa
   154501 aaatcaatat acttctaatg tcgaatcagg atcaactagg acagaaataa agcattgggt
   154561 cgaactcttc tttggtgtca aggtaatagc tatgaatagt catcaactcc cccgaaaggg
   154621 tagaagaatg ggacccatta tgggacatac aatgcattac agacgtatga tcattacgct
   154681 tcaaccgggt tattctattc cacctcttag aaagaaaaga acttaaatca aaatacttaa
   154741 gagcatggcg atacatttat acaaaacttc taccccgagc acacgcaatg gagccgtaga
   154801 cagtcaagtg aaatccaatc cacgaaataa tttgatctat ggacagcatc gttgtggtaa
   154861 aggtcgtaat gccagaggaa tcattaccgc agggcataga gggggaggtc ataagcgtct
   154921 ataccgtaaa atcgatttta gacggaatga aaaagacata tatggtagaa tcgtaaccat
   154981 agaatacgac cctaatcgaa atgcatacat ttgtctcata cactatgggg atggtgagaa
   155041 gagatatatt ttacatccca gaggggctat aattggagat accattgttt ctggtacaga
   155101 agttcctata aaaatgggaa atgccctacc tttgagtgcg gtttgaacta ttgatttacg
   155161 taattggaag taaccaatta ggtttacgac gaaacctaga aatcgatcac tgatccaatt
   155221 cgagtacctc tacaggatag acctcaacag aaaactgaag agtaacggca gcaagtgatt
   155281 gagttcagta gttcctcata taaaattatt gactctagag atatagtaat atggagaaga
   155341 caaaattgtt tcaagcgccg acagaaccag aagcgcccct tgtttcaaag agaggaagac
   155401 gggttattca catttgattt gatggtcaga ggcgaattga aagctaagct gtggtaattc
   155461 taaagatttc ccgggggaaa aatagagacg tctcctacgt tacccataat atgtggaagt
   155521 atcgacgtaa tttcatagag tcattcggtc tgaatgctac atgaagaaca taagccagat
   155581 gacggaacag gaagacctag gatgtagaag atcagaacat gagtgattcg gcagatttgg
   155641 attctatata tccactcatg tggtacttca ttatatgata tatataagat ccatctgtat
   155701 agatatcatc atctacatcc agaaagccgt atgctttgga agaagcttgt acagtttggg
   155761 aaggggtttt gattgatcaa aaagacgaat ctacttcaac cgatatgccc ttaggcacag
   155821 ccatacataa catagaaatc acacttggaa agggtggaca attagctaga gctgcgggtg
   155881 ctgtagcgaa actgattgca aaagagggta aatcggccgc attaaaatta ccctctgggg
   155941 aggtccgttt gatatccaaa aactgctcag caacagtcgg acaagtaggg aatgttgggg
   156001 tgaaccagaa aagtttgggt agagccggat cgaaatgttg gctaggtaag cgtcctgtag
   156061 taagaggagt agttatgaac cctgtagacc acccccatgg gggtggtgaa ggaagggctc
   156121 caattggtag aaaaagaccc gcaacccctt ggggttatcc tgcacttgga agaagaagta
   156181 gaaaaaggaa taaatatagt gataatttga ttcttcgccg ccgtagtaaa taggagagaa
   156241 aatccaaatt atttttacaa tttacaaaag aaaaaaatag gagttaattc actgtgacac
   156301 gttcactaaa aaaaaaccct tttgtagcga atcatttatt aagaaaaatc gagaaactta
   156361 atacaaaagc ggaaaaagaa ataataataa cctggtcccg ggcatctacc attataccca
   156421 caatggttgg ccatactatc gctatacata atggaaagga acatttgcct atttatataa
   156481 cagatcgtat ggtaggacat aaattggggg aatttgcgcc gactataaat ttccgtggac
   156541 atgcaaaaaa tgataataga tcccgtcgtt aataaagtga atatagattc attggtaaga
   156601 ggtgaacctt atgataaaga agagaaagaa gaacctatct acagaagtat acgctttagg
   156661 tcaacatata tgtatgtctg ctcacaaaga ccgaagggga atccatcaga ttcgtaggcg
   156721 ttcttacgag gaaagcctta tgatactaga actgatgcct tatcgagcgt gttatcccat
   156781 ttttaaattg gtttattctg cagcagcaaa tgctagtcac aatatgagtt tgaacgaagc
   156841 aaatttagtc attagtaaag ccgaagtaaa cgagggtact gctgtgaaaa gattaaaacc
   156901 tcgagctcga gggcggataa aaagaccgac ttgtcatata actattgttt tgaaagatat
   156961 atccttatat aaaga
//
