# Supplementary material for: Plastome comparative genomics in maples resolves the infrageneric backbone relationships
Source: PeerJ. 2020 Jul 13;8:e9483. doi: 10.7717/peerj.9483 (PMC7365138; doi:10.7717/peerj.9483)
Supplement: Data S2 [file peerj-08-9483-s008.zip › Acer_olivaceum_M304_CP.gb]

LOCUS       Acer_olivaceum_M304_CP      156796 bp    DNA     circular UNA 29-APR-2020
DEFINITION  .
ACCESSION   urn.local...ck-bg6jnbc
VERSION     urn.local...ck-bg6jnbc
KEYWORDS    .
SOURCE      
  ORGANISM  .
FEATURES             Location/Qualifiers
     misc_feature    1..85190
                     /standard_name="LSC"
     repeat_region   85191..111945
                     /rpt_type="inverted"
                     /standard_name="repeat region"
     misc_feature    111946..130041
                     /standard_name="SSC"
     repeat_region   130042..156796
                     /note="repeat_hit position 112099 - 85343, match 100.%,
                     length 26757"
                     /rpt_type="inverted"
                     /standard_name="repeat region"
ORIGIN      
        1 aaagatatat ccttttggtt attggttatg ggcgaacgac gggaattgaa cccgcgcatg
       61 gtggattcac aatccactgc cttgatccac ttggctacat ccgccccccc actagctaca
      121 aaattacaaa ataaaaagat tcaaatttct accattaatc atcttttttt atcttacctt
      181 aattatgaag atacaaatga agagacaaga ggcataaatt tccaaacttt tttatattat
      241 atagaaaatt gactcaaaat aataaactgt aaagtcataa taactaaaat aactaaaaaa
      301 taactaaaga ctaattttat tattagcacg tagtaataat atgatactaa ataaaaaggc
      361 ataaaaaagc tttgtgtttt gttgaagtca aaaaaggaca aaaataacaa attgaaaaaa
      421 acctaataaa taacggagca ataccgattt attggaagag gatcggcatt gctccgttat
      481 tttcaaaaac gtgtatacac gaagatcgaa atcttatcca tttgtagaag gagcttcaat
      541 agcagctagg tctagaggga aattatgagc attacgttca tgcataactt ccataccaag
      601 gttagcgcgg ttaataatat cagcccaggt attaattaca cgaccttgac tatcaactac
      661 agattggtta aaattgaaac cgtttaggtt gaaagccata gtgctaatac ctaaagcagt
      721 gaaccagata cctactacag gccaagcggc taagaagaag tgtaaagaac gagagttgtt
      781 gaaactcgca tattgaaaga tcaatcggcc aaaataacca tgagcagcta caatattata
      841 agtttcttcc tcttgaccga atctgtaacc ttcattagca gattcatttt ctgtggtttc
      901 cctgatcaaa ctagaagtta ccaaggaacc atgcatagca ctgaataggg agccgccgaa
      961 tacaccagct acgcctaaca tgtgaaatgg gtgcataagg atgttgtgct cagcctggaa
     1021 tacaatcatg aagttgaaag taccagagat tcctagaggc ataccatcag aaaaacttcc
     1081 ttgaccaatt gggtaaatca agaaaacagc agtagcagct gcaacaggag ctgaatacgc
     1141 aacagcaatc caagggcgca tacccagacg gaaactaagt tcccactcgc gacccatgta
     1201 acaagctaca ccaagtaaga agtgtagaac aattagctca taaggaccgc cattgtataa
     1261 ccattcatca acagatgccg cttcccatat cgggtaaaag tgcaaaccta tagctgcaga
     1321 agtaggaata atggcaccag aaataatatt gtttccataa agtagagatc cagaaacagg
     1381 ttcacgaata ccatcaatat ccactggagg agcagcaatg aaggcgataa taaatacaga
     1441 agttgcggtc aataaggtag ggatcatcaa aacaccaaac catccaatgt aaagacggtt
     1501 ttcggtgctg gttatccagt tacagaagcg accccatagg cgttcgcttt cgcgtctctc
     1561 taaaattgca gtcatggtaa aatcttggtt tatttaatca tcagggactc ccaagcacac
     1621 aaactttcta gaactagata attgggagct tgttattcaa cagtataaca tgacttatag
     1681 ccccgtgtca accaatagca acatcgatat ctctgatctt atctatctat ctatctagaa
     1741 attcagaagc attttttatt tttttatatt ttatagatat atttttttga tatgataatc
     1801 aaaatgggtt gcccgggact cgaacccgga actagtcgga tggagtagaa aaattccttg
     1861 tgaaattgat ataggtaaaa aagtctctcc ccaagccgtg cctgcatttt tcattgcaca
     1921 cagctttccc tatgtataac atcgaagact ccctaaaaaa cgctaaaaaa gtgaaatacc
     1981 cagttgatca acctttatta gtcttattgc ataaacattt aatagaaatt aatgaatttt
     2041 tttgttatct attcatcagt taggaacaat ttcgaattta tcatgattaa caaaatcgtt
     2101 aatacaaata atatccaaat accaaacccg ccccctatat aacctccgcg aagtaaacaa
     2161 agctcttgga aagattaaag aaagaacgtg ctcttcctcc gtaaagaatt cttccaagaa
     2221 ttccgagcct aatcttttca aaaaaacgcg cacagtactt ttgtgtttac gaaccaaact
     2281 tttaacacaa gaaacccgaa gtatatattt tattctatac aaactctttt tttttgaaga
     2341 tccgctgtga taatgagaaa gctttctgca tatacgcata aaccggtcga taatataaga
     2401 atctgaggaa tcggcccagg tcggcttact aatcggatgc cctaatgagt tacaaaaacg
     2461 cgccatagtc aatgatccaa tcagaggaat aattggaacg gttgtctcga actgcttcat
     2521 agcattatcg attagaaatg cattttctag catttgactc cgcaccacca aagtatttag
     2581 tcgccccctg gaaagatagc ccagaaagtt gatataatct ttgtataagt ggtttatatg
     2641 aatccttccg ggttgagacc acacgtgaaa atgccattgc cataaattga caaggtaata
     2701 tttccattta ttcatcagaa gaggcatatc ttttgaagcc agaacggatt ttccttgata
     2761 tctaacataa tgcatgatag gatgcttgaa cagccataag ttgtcctgaa aatcattaac
     2821 aaagacttgg acaagatctt ctacttttcc ataaaaagaa attcgctcaa aaaggagtcc
     2881 tgaagatgtt gatcgtaaat gagaagattg gttacggaga aaaaagaaga ttgattcata
     2941 ttcatataca tgagaattat ataggaacaa gaaaaatctt ggattgcttg ttgaaaaaat
     3001 ggaatttgat ttctttggag taataagact attccagtta aaatactcat gaagaaagaa
     3061 tcgcaataaa tgtaaagagg aggcatcttt tacccaatag cgaaaggctc gaaccaagat
     3121 ttccgggcga atggggtagg gtattagtac atctaagaca tagtgtaaat gtgagaaatt
     3181 gttctcgaaa aaaggaaata ttgaatgaat tgattggaaa ttatgagatt tcgccatttc
     3241 tttttctttc ccttctaaga aagctactaa tcgtagggaa aatggaattt ccacaatgac
     3301 tgaaaatccc tccgatatca tttgcgaata aaattgattg ttgtgtccaa taaattgatt
     3361 tggattcgaa tccttagcat aaatactcaa atgaatccgt tgatacgtcc gactaattaa
     3421 acgtttcaca ctgagtgaac tagatttatt gtcataaccc ccattttcca acggaatcgt
     3481 cgatctattt aaaccgtgat catgagcaag tgtataaata tactctcgaa aaagaagtgg
     3541 gtataggaag ttgtgttgct gagatctatc tagttctaaa tggatttgat attctttcat
     3601 ttgaaattag attgcaacaa aaggtaaggt atttattgga ttatcaaatg atacattggg
     3661 ttatcaaatg atacatagtg cgatacagtc aaaacaaagt attgtagtaa agaaaaaaat
     3721 ggataccttg gaaacgggta aactcattac cggattctcg attttatcat ttttgaattg
     3781 gtttatgttt gttatagtat aaataggtgg ttagaaatcc tttatttttg caatccaacc
     3841 gctcttttga ttttggaaaa caaaatatct ttatcaatat actgcttctt ctacacattc
     3901 atctccaacc cataataggg acaaactcat agttaggact cattaaaaaa atagctaatc
     3961 gactcgcgga aaaccccttc cccgcattag gaactaatat ctttttaacg tttaattaga
     4021 tcggggaatt attcaaattc aattcagaag agaagctcgt tcctttttat ttcccgagaa
     4081 ttggaaccat aaggctctat ccatttattc actcgactca actttgaatt ccattttttg
     4141 ttctgcgcca acaactcaaa ccctattttg aagccattga atcagaataa agtattctcc
     4201 aaattttcca ttgatacgac atgctggttt ttccattcat tcctttcagg atcagtcgtg
     4261 gtcttacaaa ctctcccgat ggtatggacg aatcctttgt ttcatataaa tgtgtaaaag
     4321 atgctagccg cacttaaaag ccgagtactc taccgttgag ttagcaaccc gaataattcg
     4381 aatgggtgga tacaatcgga ataaaaaaga aataaaagaa aagaaatgaa attgcacaac
     4441 ggaatcaaaa tattaaatta gcaagaaatc gactaacaaa atttagaatc gattgggaac
     4501 ataaaaaaaa gacttcttgt ataacagtga atccagcgaa cccattactt taattttgaa
     4561 ttttgaatga agtaaagaaa aaaaccaaac ctctgttacg gagataaata ggtacggaga
     4621 taaatggatc tgtttatcct tatccacgat cgaattatag ttgttcgata cgctgttgtc
     4681 aatatgacgg tgaatgttga atattaatgt taagaaaaga atctaaaaaa ataaaatggc
     4741 gaaaacaaaa agaatgaatt tattaattta attaaaatat taaaataaaa aaaaaattat
     4801 aaaatgaaat aaataaataa tatagaataa ataatataga aaagaaataa tttagaaatg
     4861 cttttgaaaa aaaatcgaaa agaaaaagaa agaacttgcg ttagatttgc actacatatt
     4921 tactatacat aaatacaaat agatacatag ctatagctga aagaataaaa aaaaaagaaa
     4981 tctcgggttg acattgattc aatcaatcaa tataaggaaa ataaacaagt tgaatccctt
     5041 gttttgtgat ttgttaatag atttacaacg acaaactata aaaagcccgg tttcgattgc
     5101 gagtaatgta aattttcgat ttctcgaccc aattagttcg ttgtattcat ttgatctttt
     5161 ttatatgcat cttatatcaa taaaattcta gcaataaaat tgatttttgt tcttctgctt
     5221 attttttttg tccttatact tccagaacat tatactttat gggagcaata ttaaataggg
     5281 ataaaaaata ggtatgaata gaacaaaaaa ggggggagta gtaaagaaaa agttatacaa
     5341 aactatatag gagtcatcca caccctcttt ttttattcta tatcctcgat gcaatttcgt
     5401 ttaattaaga tgaagttcct taaaaatccc agccttcttt gaaatatcat gaaccgttcc
     5461 tgtaggttga gcgcccttgt caaggaaatc taaaatagca ggaagattta aatgggtttg
     5521 attatttatc ggatcataaa aacccacttt ccgaagatct cttccctctc ttcgggatcg
     5581 agcatcgatt gcaacgattc gataaacagc tcattgggat agatgtagat gaacaatacc
     5641 cccccctaga aacgtataag aagttttctc ctcgtacggc tcgagaaaaa atgattagaa
     5701 attgtgtgat ttaagtcctt ctttttcgaa aattcgaaaa aaaagcattc gtactctcat
     5761 aactcaagtt ggataacttt taaatagccc aaaagaaaat ctttagggat ttcttttttt
     5821 gagtggtctc taaccccctt ttttgtttgt ctcgtttcga atcgattttt tgattcttaa
     5881 ttcccattct gatctaattg ttgagacaat tgaaaacggt atttccttgt tccaggatcc
     5941 tttttatctt tgccttgaat cattgggttt agacattact tcggtgatct ttcgttttca
     6001 aaaatggcgg caacacaccc ctttttgcga tttttttcta tcaaagaatc atacgaacaa
     6061 ttgattcctg catgatacac ttttcatcga aagagtttta ccaattccaa caaattgtcg
     6121 ttttggattt caaaattgtt cgaatcagat tctttcaatt tatatatcga aaatatactt
     6181 acgaagtttg ttacaactta ttgattggta ttaaccctag atccttgccc ctgcgaaatg
     6241 aacaaatact ttctactcaa gctccatcat gtcctattta cactacaccc caacaaaaaa
     6301 cgagaattct agtagaacag aacaaagtat gtcgagccaa gagcccattc atttctagat
     6361 aatctacaat ctaaaatggc ggatgaaaaa aaaatccaca gcggatcgtg tccttcaagt
     6421 cgcacgttgc tttctaccac atcgtttcaa acgaagtttt accataacat tttttcgagt
     6481 tttgaaccgg tatgtaattg attcaattat ggaatcatga atagtcattg cttcggtcaa
     6541 tacccagtcc tttttccttc gatatgaaag gaatagttag ttaatttatg aggaagaagc
     6601 ctcagtaaga attgaatttc accctctatt ttaattttat tgttttcatt ttattgcatg
     6661 aatgcttctt tttatttcta aataaaacaa aaaagaacac gaataaaaat aaaaagaaaa
     6721 taaagtaaaa aggaaatata gaggatgaag atatatgaat ggaccccgtc tcaattatta
     6781 attatgatta aatacatttc caattattaa ttagagccaa acatcaaata cctccagctc
     6841 aaagaaaatt aatccatatg aaactcgatt gattatgaga tcttacatcg ctcacgaact
     6901 cgtatggacc ccactcccaa ttcattctgg gggatgatta atcataaata aaaataggat
     6961 cctatttgat acgggatgct agactctttt gtatagataa aaagccaaaa gggtccagat
     7021 tacgtcattc tttactataa ttgttctttt accctaaacc ggtcttagaa acttaattcc
     7081 attgattgaa ttcaaacagt acacgaatac cctcttgttt agatttcaag aaatgaaata
     7141 aaaaattggg gaggttttcg catttcgatt tagaatgtat ccttgcaaat tcacggaggt
     7201 cgggtatgta gggatttttt aagccactca cttacatatc aaagtgaaag ggagggggag
     7261 ggcccatccg actttttttg aattcaaact cttgtgatct atgttgccat cttacttgga
     7321 tcacaaatgg attccatttt attttcgtat tatttgaact cgattcaatt tatgaaaaaa
     7381 catcttattc agagaagagt tttgaaaatt cgaaacaaga agtccatttt atcaaaaatt
     7441 agactcttaa aaaaattata ctctgaaaga gaggttgctc aaaaaagtaa tttggagtct
     7501 gatattcgga tatatataag aggtcgctct gggacggaag gattcgaacc tccgaatagc
     7561 gggaccaaaa cccgttgcct taccgcttgg ccacgcccca ttttaatttc ttttctattc
     7621 gatactaata aacactaata ttggttgttc gtcaattccc ggccaaatct ctatggaata
     7681 aattagattc ttttttttaa gattttgaca caagtagatg cagaattaaa ctccatttat
     7741 tgatcattac atagaattca attaagatat tgtatgaaag tatgatttct tgtattctct
     7801 tgtgagaatt caaggatttt tgttttgatt ggttcggttc aaagaagtat ttttttgtct
     7861 accttacttt cttttcgtca tttttatcat ttttagctta tatcaataac atatttttaa
     7921 ctcaatcaaa atacaattat ctccaagaac aaaatgtttg ttatgcttaa tacctttagt
     7981 ttgatctata tctttcttaa ttctgccctt tattcgagta gttttttatt cggcaaatta
     8041 cccgaggcgt acgctttttt gaatccaatt gtagatgtta tgccagtaat acctcttttc
     8101 ttttttctct tagcctttgt ttggcaagct gctgtaagtt ttcgataaga tctttaatag
     8161 tgtccgagaa aaattcatga tttattcaag ctcgagaaaa aaaaaaaaaa ttctaacaat
     8221 tgataagacc agatgagtct tccaatttga atgaaccctc aagtaaaaca gtaaaattct
     8281 tgggcagaca cgataaattt cgatttcccc atttcatggt tcttaccttt tttttttcac
     8341 tgaaagaccc tattagagtc cgccacaata tcgaaatcga agtcgaattg tgttaatttc
     8401 gaaaaataaa aactcttttg tatttctatc aatttgaaaa accgtttcat ttcttggtgt
     8461 caaaatagga tatgtagtat aaaaatagag aatctattct ctttttcccc cccaaaaaaa
     8521 aattggagat tgtgtaatgc ttactctcaa actctttgtt tacaccgtag ttatattctt
     8581 tgtttctctc ttcatcttcg ggttcctatc taatgaccca gggcgtaatc ctggacgtga
     8641 agactaaaaa ataagaaatt tttctttact ttattcttaa ttcttataaa tgtttttagg
     8701 atttgatttt atctatagga tttgatttta tctattctac atctttaatt ttatctattc
     8761 tacatcttta actagtcaaa taaaaaaaag caaaagggtt cgctaaattc gaatttgaaa
     8821 gatacccagt cagcgacgga aacggaaaga gagggattcg aaccctcggt acgaatagct
     8881 cgtacaacgg attagcaatc cgacgcttta atccactcag ccatctctcc taattgaaaa
     8941 aaaaaaaaat aataataatt actatgttac attacacaaa agataatgct tgaaaaaaag
     9001 gcccttcttt actttaactt tattatatag cttatatatt ttttattgta ttttgtattg
     9061 tattatacag atggatacaa cttttatcag caattccatt ttttatttct ataaaatgaa
     9121 aataaaaaaa tgaaaaatga aaataaagaa tggcctcgaa agagatatct cgaatcaaaa
     9181 tagaaaaaaa taaagaatat ctctttacaa aattacaaaa ggcttttttt tattttcacg
     9241 gcctggtctg gtcagtaccc agccgggccc tttttttgtt ccaatgaacc ataccgccaa
     9301 atcatagaaa aatgatttag atggaatcaa agtgtcattt cttattcttt attattcttt
     9361 tgtttcttct tctttttttt ttatttaatt tacttttact ggatactcga aaaaagggaa
     9421 aaacagaacg atgtattttt ttttgcacaa tgcattttat gttatggctg aaattgtttt
     9481 gtcgagccgt atctgtcaaa accccttcaa gaaccaaatt ttttatttta tttagttatt
     9541 caatttcgtt ttttattttt aaacaaaata agtcctcttt tcctaatttc attaggactc
     9601 ctaacaaaca cgtcaatact ctaagctcta atttgcattt catgattttt tttttatttc
     9661 tgtcctatat tgattacgtc cgattccctt gttcgacaaa agtctcattt ctatacaata
     9721 atcgtattgt agcgggtata gtttagtggt aaaagtgcga ttcgttctat taatcccctt
     9781 aatagttaag gggttcttca gtttcattca tattctgatc aaaaacttta tttcttaaaa
     9841 ggatttcatt tgaatccttt acctctaaat gaaagattcg aggaagaata tccattctcg
     9901 tgatttgtat ccaagggtca attagaaatt tcaaatttgg attatgaaat tacgaaacat
     9961 aatttttgtg aatttggaat tagatcaatc tttccaattg aataagtata agtaagggat
    10021 ccatggataa agatagaaaa gtctatttcc aatcgtaact aaatcttcaa tttttgtttt
    10081 gcatagggta gattgaagca aaatagctat taaacgataa ctttggttta ctagagacat
    10141 cgccatattc atatcctatt tttttagctc gggagaaaga aaatactttt cctaaggatt
    10201 ctctcaaata gaaatcgaga acgaagtaac tagaaaagtt gggattgtta taacggcact
    10261 cttctagagg gatcatctag aaagcaaatt gttttgaatg cattcagaca aaaaaagctg
    10321 acatagatgt tatgggtcga attttttgat tgcgtccccg tcttatatct tgggaatttt
    10381 tccatcttcc ataaaggagc cgaatgaaac caaagtttca tgttcggttt tgaattagag
    10441 gcgttcaaaa tggtgaatcg acgtcgacta taacccctag ccttccaagc taacgatgcg
    10501 ggttcgattc ccgctacccg ctccatatga taatgatata aatcattata tcaattcagc
    10561 gatgcattaa ttcaatttga attaatgcat cactgaattg aatacgtaat tccggaaatt
    10621 ctctcactga ttctttatgg tattttttcc gaacaagaga taggaaaaaa aagaatgcga
    10681 aaaaaaaaac aaattaggaa tgaaaagcgt ccattgtcta atggatagga cagaggtctt
    10741 ctaaaccttt ggtataggtt caaatcctat tggacgcaat ttagcaattt atttgcattt
    10801 ccatagtaga atatatatat tctatacttt gcatatgata taatatgata ttattagatt
    10861 aataaattat tagattccaa attttcaaat aaaaaagtaa aattacgtat atttatatct
    10921 tatttagcct tatatcttat ttgacttata tcttatttat ttattttatt aattaaataa
    10981 ttaattaaat aataatcaat attaaataaa gtactataaa gattaagaat gatagatttt
    11041 ttatttataa ttgttcctga agtagaaagc gttccatttg ttcctgaata gcttctttca
    11101 aaagggcttc cgcttcctcg gtgaatgtct tagtagaaga tatgatttct tggaactgag
    11161 gtttattcgt ttttaaataa gtacgtaact caccgagaaa ttttcttacc tgtccgattt
    11221 ctaatgaatc aagataacca ttcgttccag tataaatagt cattatctgc tcttcgaccg
    11281 tgagaggggc tgattgggat tgtttgagca actcacgtaa tcgttgaccc cttgccaatt
    11341 gattctgagt agctttatcg agatcagaag caaattgtgc aaaggcttct aattctgcga
    11401 attgggccaa ttccaatttt aatttgccgg ctacttgttt catagcttta atttgagctg
    11461 cggatcctac tctggagaca gaaataccca cgttaatagc aggtctgatt ccagcattga
    11521 atagatccgc ggataagaat atttgtccat ctgtaatgga aattacatta gtaggaatat
    11581 acgctgaaac atctcctgat tgggtttcaa ctattggtaa agcggtcata cttccttcac
    11641 ctaactgaga acttaattta gcggctcttt ccaaaagtcg tgaatgcaaa taaaaaacat
    11701 ctcctggata agcttcgcga ccgggtggtc ttcgtaatag aagagacatt tgtcgataag
    11761 cctgcgcctg tttggagaga tcatcataaa tgattaaagt gtgtcgttca cggtacataa
    11821 aatattcagc cagagaagct cctgtataag gagcgagata ttgtaatgta gcgggggaat
    11881 ccgccgtttc ggctaccaca atagtgtatt ccatcgcccc cctttcctgg aaagtagtca
    11941 ctacctgagc cacagaagat gctttttgac caatagctac ataaacacat attacatttt
    12001 tcccttgttg attgagaatc gtatccgtgg ctactgctgt tttaccagtc tgtctgtcgc
    12061 caataattaa ttctcgctga ccgcgtccta taggtatcat tgaatcaata gcaataagtc
    12121 ctgtttgaag aggctcatat acggaacgtc tcgaaataat acctggagcg ggagattcaa
    12181 ttaatcgaga ttcagaagct gaaatttcac ctcgaccgtc aataggttta gccagggcat
    12241 ttataacacg acccaaataa gcctcgctta ctggtatctg agcaattttt cctgttgctt
    12301 ttacagaact tccctcttgt atccttaaac cgtcacccat taatacaaca ccaacattat
    12361 ttgattccaa attcagagca atgcctattg taccctcttc aaattctact aattcacccg
    12421 ccattacttc atcaagacca taaatacgag cgatgccgtc gcctacttga agtacggtac
    12481 ctatatttac aatcttgact gctctattat attgctcaat acgttcacgg ataatattac
    12541 taatttcgtc ggctctaatt gttaccatga gtataatttt tttttttagt taaagaaaaa
    12601 aaacaatgcc tacaggaaaa ggactaatca gttatttctg ccatcgcctc aaacgtgtca
    12661 atattctcac taatggtacg taaatgtaac tccttgttca aagaactatt cagagtgcct
    12721 cgagctcctt ttaaaacttg ttggaaaacc tgttgtcgga cttgctgaac cgccctttgg
    12781 tggtcaaaac gaatggtttc atttttgtaa ttttctaatt cttccaaagt cttataagtt
    12841 gacttaatca aattcaattt ttctcgttct atctccgagt atccattcac tcgaaattga
    12901 tctgcttccc tttcgacttt ccgtaagcga gcccgggctt tttccagccg ttgaatggcc
    12961 cccccctgca gttcctctga atttcgaata gtattcagga tcttccgttt tcgattatct
    13021 aataaatcac ttaatgaaag tagattatct ttccattcat ctcaaaactt acatgatccc
    13081 ttcccgaacc aaacatgaat ttttcgattc atttggctct cacactcaat tacttcaact
    13141 ttttaagtat gggggcaatt cccatatctt ttttttttaa tgtaatgagc ctatcctcta
    13201 cctctcttct ctattcatat tccaagatgt cgcgactaat cactaatcca agaccagaat
    13261 attttgagga ctcttctgac ggaacaaaac aaaaatattg aattgtcagc aaagttgttt
    13321 ctttttttcg tcaaatccaa agaattcttt ttactttcta ttatacacag gtcaccgatt
    13381 cagcataaaa agcggttgat tgaaatattt caaatatttt gcattccaat aaaagaaaag
    13441 gctcaaaggc tcaaataatt ttatcgacat gagtgtttta tatcgaaaaa aaaacaaatt
    13501 ccaattattc attttgcaaa catttctatt ctatattaat atagtagtag aaagagtacc
    13561 atgctgcgtc tggacttcaa acagtttggt ttagctttaa ccatgttaat gaccccacac
    13621 tattggtttg gttgatagag aatcaaagcg gatttaccaa tgaatcacga aatgctatgg
    13681 ttcttaaata tgatttgaaa ttgattcaga agtaattcgc ggaatcgtgc acctttttcg
    13741 atctagttat aatgaaaaaa agtacagctg gttggatcca gcctattctt gaaataaaca
    13801 actcgcacgc actccctttc caaaaaagat caatacacca aggactacac ttagatttat
    13861 tggatttgtt gctaaaatat cggtattaaa cccgaaactc ccggcaaatg accagcgaac
    13921 caaggaaacg aaagaatcgg ttatattttt catattatct cctcttttag atagactaaa
    13981 aaaaaatacg gaatttgcat atttatagga ttaaacaaag ggattcgcaa ataaaagcgc
    14041 taatgctaca accagtccat aaattgttaa agcttccata aaagccagac taagcaataa
    14101 agtacctcgt atttttccct ccgcctcggg ttgtctcgcg ataccttcta cagcttgacc
    14161 cgcagcagta ccttgaccta ctccaggtcc aatagaagca agtccgacgg ccaacccagc
    14221 ggcaataaca gaagcggcag aaatcagtgg attcatgata agttcctcgc actaaaataa
    14281 agaaatagtt aatgatacaa tcgtccaatg aaaatatgaa ttatgactta attattcgat
    14341 cgctaagatt catccagtcg aaataactaa gaactcggaa ttgaagtaat aataatatta
    14401 gtattaaacc ataaaagcta cttcgatatc tcttttttag ttccgatcca caggattttt
    14461 gtgaatccat acgacttttg ttcttccatt tcttctttcc aaactctttt tttattcttc
    14521 gttcgttagt tttctttatt tcatcgcttt attcattcac attcaattca caggcaaaga
    14581 cgaaaccgaa gaatttctat tggaatctct atctaagttc acaatagtag ggcggattag
    14641 atatatcttt agttgatata taactatcaa tatctaatat catatataca tgtctttctt
    14701 ccataacgta aaccaactat tcatatcttc atatcttaga ttcaagctat tcgtatctta
    14761 aagtcaatcg tattctagaa tcattcttgg aaccatacac aagagttggc ttagagtcat
    14821 tagatcccat ataccaaatt atgttcccct ctcccaatca acccattttt tatgaatctc
    14881 gtttggcaaa tcattgcata gaaataaaca taagtatttt attccggtaa ggtcattcac
    14941 tttaattatt taattattta ttaatatttt cttttggtca atcgttgaat tgaataaaat
    15001 caactgaaat gggaatcatt ctagaaagca tctttctttt tctttttttt ttttaatcac
    15061 acaccgtgta aattgtgata ctatgatact ataagaattt ttatattaag aattttgatt
    15121 caaataatga ctccttatat ttgaattgaa tgataatatt cattggcagg agtatgatat
    15181 aataaagcca aacatgaatt ttaggaaaaa gatctttttg atctctttcc ttttttacaa
    15241 ttccccaata tctgaatttt ttttctatga ctcttggtcg tatatcccgt atttgtctat
    15301 ttctatttgt atattgatgt ttcctacgtg gattatcttt agttacgcat acactgcgtt
    15361 attctaagct aaaaaaaaaa aagagactat ttcgaaaact agtcaatgat ggccctccat
    15421 agattcgcct atataagccg ccgctaaagt tgcaaaaata agagcttgaa taccgcttgt
    15481 aaataatcca aggaacatca caggtatagg aaccactaaa ggtactaaag aaacaagaac
    15541 aacaactact aattcatcag ctaatatatt cccgaaaagt cgaaagctaa gtgataaagg
    15601 ttttgtgaaa tcttctaaaa tgttaatggg taaaagaatt ggagtcggtt gaatgtattt
    15661 actgaaataa cctaatccct ttttagaaag acctgcatag aaatatgcta ctgacgtgag
    15721 caaggctaaa gcaacggtag tattgatatc attcgtaggt gcagctaact ccccatgggg
    15781 taactgtatt attttccaag gtaaaagagc accggaccaa ttcgaaacaa aaataaatag
    15841 aaacatagtt ccaataaagg gaacccatgg accatattct tctccaatct gagttttgct
    15901 cacgtctcga ataaattcaa ggacatattc gaagaaattt tgaccggcag tcggaatagt
    15961 ttgtggattc cgaacagcta taagggctga acctaataag atagcaatta caacccaaga
    16021 agtaataagt acttgggcat ggacttgtaa acctcctatt tgccaataga aatgttggcc
    16081 tacttccaca ccggatatat cgtataaccc ttttagtgtg ttactggaac atgatataac
    16141 attcatattg ccctctaaca gaaatagaac tttaaaaaga attattttga ttcaaccctc
    16201 tccctttcga cttgtatact ttaattagaa ttatccgttt tgaatactcg ctaatcacac
    16261 aatatccaca gttttttttt aatttctttt cttttatgcg attcaagaag agtaaccgat
    16321 tccaaaaatc catgtagtta ccaaaaaaat ttatttatct tattattaat caaggatttc
    16381 gtatatagct agaacgaccc tcacaaattg caaatacaaa tttattaaga attaatcgga
    16441 ttgaagctat agccgtttgc tggaatcgaa atatctgcga gatcggggtc acaatttgta
    16501 tcgattaaac aaattgttgg aattacaaaa gcgatacatt ctcgaagagc cgtatattct
    16561 tcttgctgat caacgatgat tacaatatcc ggtacccccg tcatatattg aatcccgccc
    16621 ggatacgttt gcaagcgtga taattgtctc ttcaggatag ctacatctct ttttggaaga
    16681 cggttgagtc tccccgtctt ttgttccgct ctcaaatccc tgaacttatg aagtctcgtt
    16741 tctgtagtgg accgattcgt taacatacca ccgagccttt tttttattaa tataatataa
    16801 tgacaccggg ttcttattgc agctcgtgct actaaatccg ctgctttata acaagcttct
    16861 gataaaaaac gagcagttct tgtcagattt gtaatatgaa tacctttatg ttttgctgag
    16921 atataaggtg acattctagg attccatttc ctagtaccat gaccaaaagg aattcctgct
    16981 tccatcagct cttcaaaatg gatattccac tatcttcttg ccatttctcc ccatacttcc
    17041 tctttttttt tatcaaaaaa agatttgata aaaaaaagag acgaggtgcc ctgaaataaa
    17101 taattgttcc aatggaacct tctcttctac cagagattgg ccattgatac acaatccagg
    17161 ccattcatta ctttcgattc gttattatct ttcttttctt actattaaga aatcaaagga
    17221 tcaaaaatag ttaagagaat ccgctcctta ggactcatta aatcctctaa atgattgttc
    17281 taatgtatca tgtaaagtct ttgaaatgca aaagtctaat aattctctgt ggtgtaagaa
    17341 aatatctatc atcccccccc cgaataaatt cttttttttg ttttcaaaag aatattgtta
    17401 tgctgccgtg aacagtgcac taatgctttg aatccggtac caacgggtat catcccccct
    17461 agaacaacgt tctctttcag gcctttcaac cagtcgatac gaccccggag agctgctttt
    17521 gctaaaaccc gagcggtttc ttgaaaactt gcttcagata taaaactttg agtattcaga
    17581 gatgctctcg ttattcccaa taatatagct cgataacaga tcgcttcttc caaagcacgc
    17641 cccgttcgct ccgctcgtaa caatccaata agttcgccgg gtaaaaaaat attagacatt
    17701 ccatcttctg aaaccaacac ttttgatgtt atttgacgta caataatttc gatatgtcta
    17761 ttatggattt ggaccccctg ggatcgataa accttttgga tcttattaac caaagagata
    17821 cgactttgca ctatagttag ctcagcacca attaagaatc cccaaggaat cccaagaatt
    17881 cttgttatac gcgcgttcca accctcaact cttttttcta ggttcatcga tattgaatca
    17941 atcgaacgca cttctaacac ttgttctact tttggaagac cctgcgttat atcaccagat
    18001 cttgattttt catatataaa tgtaattaat gtatctcctt cataaaggat ttctccataa
    18061 tgcccatgaa cagttgctcc tggagtagcc aaataaggct tagctgatct tattactaca
    18121 gagccagctt gaacaattaa aacttgacct gatttgaggt gtggtccatt tgtggctata
    18181 catatatttt cacaaataaa ctgcccaaga ctcattattg tggacatttc ctcacaataa
    18241 ttatgatgga taaaatacca attcaaatta aatggattca aaacaatctt actgtctgga
    18301 tcaggattat aaattctctc gttttcatcc attaaataaa atttacgtac ttgaaaagtc
    18361 tgttttaaat tatcaagttt caaatagtta gttaccgaaa tcggattata aggtattaaa
    18421 tagtaaaatg aataaaaatt cgcaatttga aggactgttc ctaagggtcc caacgaattc
    18481 ctaattggaa ttagaggatc tttttgaatg tgaattgatt gctttatcac attatgatat
    18541 ttgatatcgt tgaatggacc cattcgaaaa caattagatg atgacaaaat tatcaaagat
    18601 tggcattcct tatttctatt caacaaggta tgaatagttc cttgattttg tctaagtgat
    18661 tgttgaaccc ttgccttgaa ataaatggag taaaaaggat ttctattggt gcgatctgga
    18721 ccattatcag agatcaatcc tggacttgac ggagcattcc tttttctgat atacaaaata
    18781 tgggattgca ctaagtcgat tcttaggaaa tctcgagtca taccatttgt acttacttca
    18841 acaaaggaag cacagacctc ttcgacggaa gaactttttt tgtcttggtc ccaattcaag
    18901 actaaacaag ttcgaactaa ttgaatactt gtgtcagaaa taccccgaaa gggtttgccc
    18961 cttccataaa ggatataatt gacaactcga aggtgcatat tatccttttc ccgcagcaga
    19021 tcctggggga agagtgttgc taaattgata ccgttcgcta tttcatatgt gactacgggt
    19081 cgaaccaaaa caaaatgctt tttcttggta ggtgtgatcc gttggacata gatccatttt
    19141 ttcaattttt ttgattcccg ggtggattcc ttaagttctt tttttcccgt ttccggcggt
    19201 atcaagatgc cactgtgtcg ggatatctta tccgtttccc caggaaaatg gatatcccca
    19261 gaaaaaattt ggagttcaat cttttttttt tttttctcca ctcggaccaa tccgcccact
    19321 tggcttcttc tatttaaagc gattcgggta tctactccaa tgatactatt attccgtacc
    19381 attacgtaag aagattcggg taaaatatgc acttcctcgg gaatgaaaaa aaagcgatca
    19441 attttcattt gaaattttgg cttaattttt ttgactcctc gatactcaat caagccctct
    19501 tttttgacga ttgaatgcgc ccctacagtc ccatatttag taattcctga attctttctt
    19561 ctgtatcgag gatcatcaaa ataagcaaga atactatttt tacggaaaat gccctttatg
    19621 ggtatttcaa tcgagatacc tgaatggggc attagttctt tctcttgttc ttgaatggat
    19681 tggaacggaa tgcaaaattg atttcttcgc ctttttgcca ataaatcaga attcttgtgg
    19741 agaattgcag gatgtatgag attacaatga ccaataccta tgattcgatt aaatcccgaa
    19801 taatcaaaaa tatcatcttc ttttttatca gaaaaatctg acctaactaa ttggtgtctc
    19861 acttgatcat tattcactga gaggctagaa atatatcttc gttcgacaga atgagaatgg
    19921 acgttcagtt gatcttgatc cttgtggagt gaaaaagaaa ctacaccgga tctgcacgaa
    19981 cctcctgata atatccataa atgacttgtt tttggtaaga gccggacatt actatattga
    20041 aattcgggtg catggtacac gtcggtactc cagtgcattt ctccctctga gtcagaataa
    20101 atatgttttc gaaccctctc cttaaaattc aaagtgtatg ttcccgcccg aatctcagca
    20161 atcacttgtt ctgattctac atattgatca ttttgaacta aaagaaagct ttttggtgga
    20221 atagtcacct tatgcataat atcttcactc tcaataatta catacaaatc aatatcacat
    20281 agaaaagcag gatgcccgtg ccgtgtacgt gtgggatgga ctaaatcctc attgaatttt
    20341 atttttccat tagagggggc tcgcacatgt tctgcgatgc cccctgtaaa tactccgccg
    20401 gtatgaaaag ttcttaatgt tagttgagtc cccggttccc cgatggattg acccgaaata
    20461 atacctacag cttctcccaa ttcaaccagg tcaccatgag tgggactccg accataacat
    20521 aatcgacaga tccaagaggt actcctacaa gtaaaggggg ttcgaatcga tattgcttgt
    20581 gttcgaaagg ttatgaatcg attgacgagt ccaatcccaa tatcttgatt tcgaatggca
    20641 atgcatcggg ggcctatata tatatcgtct gctaatacac gaccaattaa tgtttggcta
    20701 aaaactcttt ccgacatcat ccggttttga ggacttacag aaattcctcg gatggtgcca
    20761 caatctgttc tacgtacaac aatgtgttga actacttcaa caagtcggcg cgtaagatat
    20821 ccagcatctg atgttcgtac agcggtatcc acaactcctt tgcgggctcc atagcaagag
    20881 attatatatt ctgttaaaga cagtccttcg cgtaaattgc tttgaatggg taaatcaatc
    20941 atttgccctt ggggatcaga cattaatcct ctcataccca ctaattggtg gacttgagat
    21001 gcatttcctc tagctcccga aaaagacatt atatggactg gattaaaggg atctgtcatc
    21061 ctaaaattag gattcagttc ttgtcgcaaa tattcacttg tagcatacca tatctcaatg
    21121 gattggcgca gtttttctac cgcgtgtaca ttcccataat gatggtgttt ttccaaaatc
    21181 aaactttgtt gttcagcatc ttggactagc catcctttag aaggtaccgt taaaagatca
    21241 tcaattccta atgaaatgga tgtagcagtg gcttgctgga aacccagagt ctttacttga
    21301 tccaggatgt gtgatgtata tgccattccg aagtgatcta ttaacctgct aataagtcgt
    21361 ttaatggcag ttccatctat cattttattg tgaaagacca gacccgcccg ttccgccata
    21421 ggtacctcca tattccgttg agtaggattc gacaatggat ttgagtcaat gattgaaaac
    21481 ttccttttct cgatcttgat tcgcgtagaa aggtcaagaa ctacggtcct agttgaatcg
    21541 gaaaggcccg aattcacatc ggtgttatag aattacttag cttagacacc atatgattag
    21601 gtaccatatg agcaggcccg gcaaaaacct tgtatcgctt cttcgatttc tcgataaaga
    21661 gaaatatgac cgacggtggt tcgaatgtat atacaaagaa tttctttttt tacacttctt
    21721 actattagat aatgtccata aatctcatga taggtaccca aagattcata gtgaacttcg
    21781 atgggagctt cccttgaagc aataacgcgt tgatctagtc gccaccggag ccacagagga
    21841 ctatctaaat tgattctttt ctgccgaaaa gctccaattg catcatagga attacaaaaa
    21901 aaggggtctt tcgtataatt atagctatag ctattatcgc cacttctttg attttgatag
    21961 tttcttcgat tacatggatt atacctattt gccaaaatac ctcgaagatt cctgctcgtt
    22021 aatacataga gtccaataag catatcttga gtcggtacag aaatgggatc cccaatagca
    22081 ggagacaaga gattcatatg agaaaacata agtaaacgag cctccgcttg agcctctaaa
    22141 gataaaggta catgaacagc catttgatcc ccatcaaagt ctgcattgaa tcccttacag
    22201 actaatggat gtaaacaaat agcacgtcct tccactaaaa cgggctggaa tgcctgtatg
    22261 cctaatctat gcaaagtagg cgctcgattc agcaatacag gatgtccccg cataacttcc
    22321 tgaagtattt cccatataat cggccctttg tcccgaattt gactcttagc aactcctatg
    22381 tttgaagcaa gatgttgtct aattagacta caaattacaa atgcctggaa aagctctatt
    22441 gcgatttcgc ggggcaaccc gcatcgatgt aatgaaagtg aggggcctac gacaatcaca
    22501 gaacgccccg aataatcgac ccgtttgcca agcagagtct cacgaaatct tccctctttg
    22561 ccttcaatta catctgaaaa cgacttatac accttattat gaccatcccg cattggttgt
    22621 ccacggattc cattatcaag aagtgtatct acggcttctt gtaccaattt ctcctgacac
    22681 attactaatt cccctggcgt agatctactt gttgttaata gatcggtaag agtattgttc
    22741 cgatagataa ctcttctata gagttcatta atatctgaac tcattagttt acctccctct
    22801 atctgaatga tcggtctcaa ctcgggagga agaactggta atagacataa aaccatccac
    22861 tctgggtcta tatttgttcg aataaaatgc ttagctaatt ctatgcgtct aaccaaaaaa
    22921 tcccttcttc ttccaatttt tcgatcttcc cattcattac ctgtgggtcc ttcttcccct
    22981 aattctttcc attcgaccca cgaataatct ataataattc gcaaatctag atcggctaat
    23041 tgttcccgga tagcaactgc tccagtagaa atttctcggt tgcgaaatat atcgaaacct
    23101 tgggtagtaa aaaaaagtgg gatgctgtat ttccaggatt ggatttcata ttcgaataaa
    23161 cctcgtaatc gtaaaaaagt gggtttttta gctataggcc tagcaaaaga aaaattggga
    23221 taggatccta taggatctcc cccccttcaa aatcggacat gagcgtttcc cctcatccgg
    23281 ctcaagtagt tacaccaaat taaggctaaa gaaaggggtt cccactttca aattctagaa
    23341 aacaccctaa acaactactc cttactcaag ttcctagtga agactaagca acatttcctc
    23401 gattcatttt aaatgcaatg ttcaattttt gagtagtcta cttcccccga atcatgaatc
    23461 tcctattcaa attaaaagaa agaagtacct tgaaattcat aagggatttc cttgtctatg
    23521 tatcgttcca tgcgatcttt taggtcctgc ttcacctcga cggttatgcc acgatgtcct
    23581 taaagcccat atgcgatgta tagactcccg taaccatgac ctatttgctt atttgaagat
    23641 aatttcattt ctttctaaag aagaagtctt tttttttttc acgaggtaca actatcaatt
    23701 tttatttctt ttttactgaa tcgaccatag acccatcccc cttttgattt gggagtattg
    23761 aatacacccc ttattctgag cttcatgtta ctcctacatg tcagattctg ggcatcccaa
    23821 ttcgattgac tgggatgaca gtttcatatt tctaatctgt aaaatcaaaa tttcgatcaa
    23881 atcacacatc gcaatatact agaccttcta attctttaag aggtttatct aaaagattcg
    23941 cgatataact aggaagacgt ttcaaatacc acacgtgggt tactgggcat cccagtttta
    24001 tgtatcccat ttgatatctt cgtatccgag aatcaacaaa ttcaactccg cattgttcac
    24061 aaaattgcgg gtcttgcttt tcatctccga ttactcgata atttccacaa gcacaaattc
    24121 cacttttaat aggtccaaaa attctttcac aaaataatcc atctttttcc ggtttattcg
    24181 ttttgtaatg aaaagtatag ggttttgtca cttctccaac tatgtctcca ttaggtagga
    24241 ttttattggt ccaagcgctt atttgttgag gagagactga tccaattcgg agttgttgat
    24301 gtttataccg atcaatcata gaagcaaatt tgtgattcat tccgattaag cttccttctt
    24361 attaatctgg aagtttttct cagatacaag gaaatgattc agttccaaag ccaaagatcg
    24421 tagttctcga acgagcaatc gaaaagattc tggagcatct tcgggtttag gtattgttcc
    24481 tccaatgatc gtagtaccaa gtacttcttg gcgagctcta atatgatcgg atttataagt
    24541 aagcatctct tgtaaaatat gagcaacacc aaagccctca agagcccaaa cctccatttc
    24601 tccgacccgt tgcccccctt gcttggacct tcctctgagg ggttgttggg ttacaagtgc
    24661 ataatgccca ctggaacgtc cgtgtatttt atcatcaact tgatgaatta atttcaagat
    24721 ataaggcttt cctattataa caggttgttc aaaaggatct cccgttcgtc catcaaatat
    24781 tctgcttttt cccggatact cgggttcaaa gacccatgga ttcgctgttt gtttactggc
    24841 ttcatataat tcagaaaaca cgagttttct cgaagcctct tgttcatatc tctcatcaaa
    24901 aggtgctatt ctataatgtc tatttagcag accccccgct aacccgagcg agcattcaaa
    24961 tatctgtcct acattcattc gtgaaggtac tcctaatggg ttgaagacca tatcaacagg
    25021 ccttccatct tgcaagtaag gcatatcctg tctaggcaaa attttggaaa tgatcccttt
    25081 atttccatgt cttccagcta ctttatcacc cactttaatt tcacgtttct gtgaaatata
    25141 tacacgaatc gtttctggat tataactgga accccccttt ttttggatcc atctcacatc
    25201 aataactcga ccccgaccgc ctataggtag ttttagacaa gtttcctttg aagtggatac
    25261 ctgaatgcca agtatggccc gtaataatct atcttccgga gcatacgatg attctttcgc
    25321 cgtctgaggc gttaatttac ctactaaaat atcgcccgtc tccacccaag atcccagcat
    25381 aacaattcca tttttgtcta aattgcggag taaacggact tctagatgtg gtatttcatt
    25441 agtgatcctt tcgggacctt ggcttgttac atgagtctga atttcatatt tccgtatgtg
    25501 aaaagaagta taaatatctc tatatatcag acgttcgcta ataagtaccg catcctcaaa
    25561 attgtaacct tcccatggca tataagctac taatacgttt ttccccaaag cgagttcgcc
    25621 accaaccgta gcggcaccat ccgctaaaac ttgtcccttt ttaatgcatc tatcccgccc
    25681 aacctggggc tggggttttt gatgcataca agtatttttg ttggaacgtt gatacataac
    25741 taatggaata cctattgtat ctccattgcc cgataaaacg atcttgtcaa tatccgtata
    25801 aaggactttt ccctcgtgtt cggctatagc ggtaacccct gaatctaggg ccacttggcg
    25861 ttccaaccca gttccaacaa tgcacttctc ggaccgagag agcggaactg cttggcgttg
    25921 catattcgaa ctcattaaag cccgattcgc atcattatgc tcgataaaag gaatgaggga
    25981 agctccaata gaaaaatatt ggaagggata aatacttcga agatgaaccc gttcccacga
    26041 aatagtcagg aattcttgac gatatcgagt cggaacaacc tgttcttcct gaataccctg
    26101 actcagcgcc aaagaatttc ctgccgctac catatagtat tcatctatac ttggtgataa
    26161 ataaagcatt cgtatctttt tcgatttctc aaagatttca taaaatgggc tttctagaga
    26221 cccccaataa ccaattctcg catgaattgc taaggatcca ataagtccaa cattgattcc
    26281 ttcagacgtg tcaattgggc aaatgcgccc atagtgacta ggatgtatat ctcgtatccg
    26341 aaaactagca gttcgtcctg tcaatcctcc agggcccaaa taactcaatt ttctcccatg
    26401 aactatttgt gtcaatggat tagttcgatc caaaacttga gataatgggt gtaatccgaa
    26461 aaaagaatca taagtggttg ttaatggagt tgaagttacc aaattttgag gagtcggcat
    26521 caatttatgc ctaattgctc cgcctatagt tcctctaacc gcattttcta accgaaccag
    26581 ggccaatccg aattgatctt gtaagagatc cgctacagac cgaatacgtt tatttttcaa
    26641 atgattcata tcgtcaagtg tacccattcc aaatttaagt ccaatcaaat gatccgcagc
    26701 tgccaataca tctcgtggta acaaaaatat attgttttgg ggtatattaa gattcagcct
    26761 ctggttcata tttcgtcgac caatccttcc taattcgcat ctttggtgaa aaaatttctt
    26821 ttgtaattcc ttacataagg attcagaaaa taccggatct ccgcctacac aagcaaattg
    26881 ttgataaaac tccaaaatgg cattttcttt tgacccaatt ttttttttct ctttatcagt
    26941 caggaaagac aagaaaattt cagggtagca aatattctct agaatttctc ttagattcga
    27001 acccatagct gatgatagaa ctagaataga tattttctgt ttcctactca cacgagccca
    27061 tatccttgct tttctatcaa tctctaattc taatcttcct ccccaatctg atattatggt
    27121 gcccgcatag accaaaattc cgttatggtc caattctgac cggtaataga tacctgggct
    27181 ttgcaatatt tgattgatca caattctgta tattccattt actataaaag ttcccaagga
    27241 attcattaga ggaatgtttc caataaaaat tgtttgttct tgcatatccc ctctgctttt
    27301 ccaaattaat cctgcggata catataattc agaagaatat gtgagtgatt catatacagc
    27361 atctctttct tttatcaaag gttctaccaa ttgatatgtt tccacaaata attgaaattc
    27421 aatttcttga tctgtatctt caatttttgg aaacttataa agttcttctg ttaagccccg
    27481 atcaatgaac ctacaaaatc cttcaaattg tatctgattc aacccgggta ttgtagacat
    27541 tcccgcattt ccgtcaccga gcattttgaa tttcccattt atcaaaaaat cccattcttt
    27601 tctcattctg cattgaatca tatgaatcga tctagcaatg atggaatttc gattctgttt
    27661 actgaatcac atgaaatttt acccaactcc atatatatgg aatgtatgaa atacgtatga
    27721 acggaggaaa aaagatgatt ttagacttaa ttacttaatt ttagacttag ttaaatttga
    27781 atttctaaga gacagatcca aacggaaagg gattgataaa ttccacttag aattatggag
    27841 tttttttatt ttgtctagaa tagaaaattc actttatacc attattatga tattacatat
    27901 tccaatccga ttggatatca gaaaaataaa tggattcggg atttgatcca ttcacggaga
    27961 taaagacata ataatcagaa acaatataac aatagaaagt tcattttttg agtacttaac
    28021 tctttcgtga attccattgt tccaaaaatg atttgcggag aactcctttt tctttttttc
    28081 gtagaatttt tatttttaga atacgattga agtgcataag aaggcttgta tttattaaac
    28141 ccgcgctgct atagctatct atccatacat cgctctcctt tattgcatac ttctactcgg
    28201 gacagcacat gtcgtactct atcaaaattt ctattttctc ttcaatctaa tcaatcaaaa
    28261 ttgcagtacg acaagtgtgc gccaattccc tataaacagg catcatacac aaataatata
    28321 ccccataagc taactgtgga acacaactta tgtttggggt ttacatatac taataattga
    28381 cattataatt gaaattgagt tgagaaggtt tttttcaata aaaaatcaag actgattagt
    28441 tatatatcaa ttttgatttt cttatatcat ttatcattac ggaaagacaa tttgagatgt
    28501 aaatccaaga gtgggtcatg aatttacagt catatagtta atggttccaa tttgttctga
    28561 attttggctt ttgtaactga aaaaaattcc catttggttt tttaatagaa aagagaggta
    28621 tttagatatt gggtgttttg agatactata aaattaattg aagggaagga gccggccccc
    28681 cccaaaaaaa caaataacaa ataaagggga atattttcat cgattttgta tcgttttggc
    28741 ggcatggccg agcggtaagg tgggggactg caaatccttt ttccccagtt caaatctggg
    28801 tgtcgcctga ttaacaaaag acaagactcg aaatccctta ttctttattc tcctttgctg
    28861 ttataactcg ccgaattttt cccagcaaaa cacgcgtagt cttgagactt tcttgattgg
    28921 aaacagctgg gggttccctt ctttaaatta aagtgccgta actcgttgta tttaggattc
    28981 aaggaaagat tgtagtagtg gaagggctat catatcaaat aaagagttac cgattttttc
    29041 cattactaat gtcgtgtcta ctggccgggt cttgaattag attggatgga taattggctt
    29101 ttttctttta cttaatgata atgaaggaca agaaaaataa agaacaaggg tgttgggtca
    29161 gaatcccctt ttgactctgc accagtgatt ccactattat taataaacac taatggaata
    29221 attccttcat attcagagag ataggggaca taattcacat ggatatagta agtctcgctt
    29281 gggctgcgtt aatggtagtc tttacatttt ccctttcact cgtaatatgg ggaaggagtg
    29341 gactctagag atactacgaa ttgagttggg gaatcaaatt gtatcacttt tttatagatc
    29401 gttttgcaaa gcataaataa tctttattaa ttatttaata tattgaattc attaatttaa
    29461 ttcaatttcg aattaaaaaa ttgaattaat aaaaatatct tcattccgaa attgtattgg
    29521 cttttatttc tgctgtgctt tattgacgcg tttgctatca tggctgaagg attcaaaatc
    29581 gatagaataa cccttttcga atttcgaaat ccgaagaagt taccatagaa ctccttggat
    29641 tatctgtaaa ccgcgcaatc aattacttct ttgaaatgct aaaaaaaaga ttacttttta
    29701 attttctata aattagaaaa taataagagt tgcctcgcga ttatttcaga ttgattggaa
    29761 tcaacaaaaa taaaatagat aaaggaaaca aatagatgaa gcaaagaaat agaattgaga
    29821 tactatgtac attccatata tttaattgat attaacattt atgaagatcc atatacatat
    29881 tgtagattga tctcgattca gtttgtatct ttctagatta caataataaa aatggatagt
    29941 atggtcgaac gattcatttt tgaatcgttc gaccatacta ttactatcgg agcttagagg
    30001 ctactgcgga ttctagtccg ttcattgcat tttggaaatt gaattctttt tttgagttct
    30061 taaatcattg ataagaacta agaaatcaag tgtaattcaa attaatcact ttaattactt
    30121 tgactgaccg tttttacata tattataagt aaaaaagcag taggaactag aatgaacagt
    30181 gcagtagcaa taaatgcgag aatatttact tccataatct catcgtttcg tttttttttt
    30241 ttacttcgca ataactcggg atttaatccc tttaatccca tagagatgat aaatctttcg
    30301 tttgtcaatt caatgggatc gattagattt caatgatatt gaatcggatc aatatcatga
    30361 ataacaatat ctgagctatc aagtcgattc atcgtcgaga attgaatagt ataacatagg
    30421 cggatctttt atccacatac caatacaaac ttagattcct gattcactca aaagaattcc
    30481 tttcctttct attttaagac tttattttga tttatcattc ttttacattc tgtcttttcg
    30541 ataacctacc gcctttcttg tacaatctgc tttccacttc cattgtttcc aaacggttta
    30601 caaataaacc caaacaaaca gaaaatagaa aaaagcaagg agttaagttc gaaactcctt
    30661 ttttttaatg atctcctttt cttggaaaac aaagaaaaag aaggatacct cggggaatga
    30721 aactatacca tttgtaccca gtttaacaga aaatggagag agataattat gtatttttta
    30781 ttggatttgg atccgtcggg actgacgggg ctcgaacccg cagcttccgc cttgacaggg
    30841 cggtgctctg accaattgaa ctacaatccc ggataaataa aataaataaa acgtacagca
    30901 tccgtattct tatgatttga ttcaaaccat ttcgatttcg attaatagtg ccctgttgta
    30961 acagagacgt gagtgatatc cacatgaata tacactttag tgaaagaaga aagcagcacg
    31021 gattattgat tattagtaat cccttcgtta ttgccaaatc gattgagaat ccatttttca
    31081 ttgaaaaaag cgtctttttg tctttgcttt cttcttttca ttagactttc tacttaataa
    31141 tcctgataga aatctagatc actagcaaga tcagaatcag aatttatgag acaaaataaa
    31201 tggaacaaat aaaaaaatag tggtggggat atatcagaaa attggacttt tttgattctt
    31261 tcatatctta catttctgga aaactaaagg ggttatatca tttcatggtg aatcagcgaa
    31321 ttattaatta ttgggccgag ctggatttga accagcgtag acatattgcc aacgaattta
    31381 cagtccgtcc ccattaaccg ctcgggcatc gacccagaaa gagtctattc gagtcttatt
    31441 gataatccat gatcaacttc ctttcgtagt aacctacccc caggggaagt cgaatccccg
    31501 ctgcctcctt gaaagagaga tgtcctgaac cactagacga tgggggcata attgcccgac
    31561 cgccatcata ctatgctcat agtatgagca gttttttgaa attgtcaata taatggaatg
    31621 gtatgactag atccgaagga tctttacgtc ttttctgatc ccataccata gcattttttg
    31681 attcgttttc gtcatttata ttcatgaatc actcattcga atctttattc tgaagattct
    31741 agaaaattaa tataaaaaaa agaaggttaa acttcatttc ttccactttc actttcattc
    31801 attgattaac ttcttgttaa gatcagagag gcgtatctcc atatcacact aagccaggaa
    31861 attaacagat gagaaatcga aatctgaaaa tctgggggat caacaagtta tcaaaatttg
    31921 ttttttctct aaaaattggg ttcagagcac aaccaaaatc ccttcagcac atgcttcaat
    31981 aaaatatctt ggatctacgt cgaattggta ggtacatgta tccatcaaat gaattttgtt
    32041 tcgttctgat gggggtcagg tcacttcatc attcgggttg gtcttgaaac aattaatttt
    32101 gttgatattt atcaaatcca atatcaataa acaaaaatta ccttatacct atactcctta
    32161 agtaaatcca aatactcctt aaataaatca aaattatcgt tcccgaaggg gacactaact
    32221 agtatgagtc tactgtgtat acttataata gaacttataa tatatatata catagataga
    32281 tccatcttat gcgcctactg actcattcag taattgaata aaatggccct tttaactcag
    32341 tggtagagta acgccatggt aaggcgtaag tcatcggttc aaatccgata aggggctttt
    32401 tggccgtttt gataaaaaac ctcaagcggt aatattaata tttaaacgaa gaataaagat
    32461 attacttttt ttttgtaata aaaaaagagt aaccaactgt ataataatgt aattctaaac
    32521 tatataattt aacgataaaa agttaccctt ataatgagtt ctagtatact aattagacta
    32581 gtcattctag ttcgaaaaga aagtttcaca tttgtttatt ataatgagta atgataatgc
    32641 taagtcgttt cttcaatcgc ccaatatttt tcttttccat tattccagtc aaatccattg
    32701 taaagattag aaatcaacaa aagaaaaagt aagtggacct aacccattga atcatggcta
    32761 tatccactat gctgatatta aaatttaaaa ttcgatagat atgaaattgg aaccgtagat
    32821 cttttttttt atttcatatt tcttttgact ctgcaagaat ctgtcgatat ttccgattca
    32881 atcttcttgt tcctagacgt tccataggaa aaacttgata ttccgttcct ctacagaaaa
    32941 aggattattc caagttacaa cacaagagag atttacaatc tattttgatt cccgaacaca
    33001 cgaagatcca ttgggatttc tatctaatat tctgatttct atctatataa atcttatata
    33061 gatagaaatc agatcatggc ttcatgtatc aaatatttta atatcaatgc atacgatctt
    33121 tttgttccga caatgtgagg aaagtggatg tgagaaagaa actttcattt acagtctctt
    33181 attatttcat ttaatattgt attgaattat tgaattaaaa attctctttt tgtctctgac
    33241 atatatctga catagaaaag taaataaaaa gatattcaaa gtctatttct tgcttcgacc
    33301 tgcgaaaaag ctactctgga gttttctatt aatctgaaag aaaagggaat ataataaaga
    33361 agacaataaa aaaaagaaaa tgaaaaagga aagcaataaa aaagaaaata tatactactg
    33421 tagtagttta atacacatag aaagcagaag agtacataaa aatattgatt tttctcaatc
    33481 tcacggacaa gagccaagaa taagattagt tggtagaacg agattgtgag tctggggatc
    33541 aaccagtaat gagagaaggg atcacttctt ccttgaattg aagagttctt tcaaaaaatg
    33601 aatctatctg attgataagt tataagacaa ttcatggttc aggttgagac gattattaag
    33661 aataggaagg aatacacgaa ttgagttcat ggatttagct aagtcagggt cagactatgg
    33721 accactaaag ggttttatct tcgaaaccaa ttcgcagggg cagtgtacga gaaatcaaat
    33781 tctatcgaaa tgatcgaatc ctcgaacgcc ccgaaagtgc cataacataa ggtgttcgga
    33841 aatggttgaa gtagttgaat aggaggaccg ttatgactat agcccttggt aaatttacca
    33901 aagatgaaaa tgatttattt gatattatgg atgactggtt acggagagac cgtttcgttt
    33961 ttgtaggttg gtccggtcta ttgctctttc cttgtgccta tttcgcttta gggggttggt
    34021 tcacaggcac aacctttgta acttcatggt atacccatgg attggccagt tcctatttgg
    34081 aaggatgcaa cttcttaacc gccgcagtct ccactcctgc taatagttta gcacattctt
    34141 tgttgttact atggggtcct gaagcacaag gagattttac tcgttggtgt caattaggcg
    34201 gtctttggac ttttgttgct ctccacggcg ctttcggact aataggtttc atgttacgtc
    34261 aatttgaact tgctcgatct gttcaattgc gaccttataa tgcaatagca ttctccggtc
    34321 cgattgctgt ttttgtttct gtattcctga tttatccact gggtcagtct ggttggttct
    34381 ttgcgcctag ttttggtgta gctgctatat ttcgattcat tctttttttc caagggtttc
    34441 ataattggac attgaatcca tttcatatga tgggagttgc cggtgtattg ggcgctgctc
    34501 tgctatgcgc tattcatggt gctaccgtag aaaatacttt atttgaagat ggtgatggtg
    34561 caaatacatt ccgtgctttt aacccaactc aagccgaaga aacttattca atggtcaccg
    34621 ctaaccgctt ttggtcccaa atctttgggg ttgctttttc caataaacgt tggttacatt
    34681 tctttatgtt atttgtacca gtaactggtt tatggatgag tgctcttgga gtagtcggtc
    34741 tggctctgaa cttgcgtgct tatgacttcg tttcccagga aatccgtgca gcggaagatc
    34801 ctgaatttga gactttctac acaaaaaata ttcttttaaa cgagggtatt cgtgcctgga
    34861 tggcggctca agatcagcct catgaaaacc ttatattccc tgaggaggtt ctaccccgtg
    34921 gaaacgctct ttaatggaac tttagctgta gctggtcgtg accaagaaac caccggtttc
    34981 gcttggtggg ccgggaatgc gcgacttatc aatttatccg gaaaactgct gggagctcat
    35041 gtagcccatg ccggattaat cgtattctgg gcgggagcaa tgaacctatt tgaagtggcc
    35101 catttcgtac cagaaaagcc aatgtatgaa caaggattaa ttttacttcc ccacctagct
    35161 actctaggct ggggggtagg tcctggggga gaagttatag acacctttcc atactttgta
    35221 tctggggtac ttcacttaat ttcctccgcg gtattgggct ttggcggtat ttatcatgca
    35281 cttctgggac ctgagactct tgaagaatct tttccatttt tcggttatgt atggaaagat
    35341 agaaataaaa tgaccacaat tttgggtatt cacttaattt tgttaggtat aggcgctttt
    35401 cttctagtat tcaaagctct ttattttggg ggcgtatatg atacctgggc tccggggggg
    35461 ggagatgtaa gaaaaattac caacttgacc cttagcccaa atattatatt tggttattta
    35521 ctaaaatcct tctttggagg agaagggtgg attgttagtg tggacgatat ggaagatata
    35581 attggagggc atgtatggtt aggttccatt tgtatatttg gcggaatctg gcatatctta
    35641 accaaacctt ttgcatgggc tcgccgtgca cttgtatggt ctggggaggc ttacttgtct
    35701 tatagtttag gtgctttatc tgtttttggt ttcattgctt gctgctttgt ctggttcaat
    35761 aataccgctt atcctagtga gttttatggg cccactggac cagaagcttc tcaagctcaa
    35821 gcatttactt ttctagttag agaccaacgt cttggggcta acgtcggatc cgctcaagga
    35881 cctactggtt taggtaaata tctaatgcgc tctccaactg gagaagtcat ttttggagga
    35941 gaaactatgc gcttttggga tctgcgtgct ccctggttag aacctctaag gggtcccaac
    36001 ggtttagact tgagtaggtt gaaaaaagac atacagcctt ggcaagaacg acgttcggcg
    36061 gaatatatga ctcatgcccc tttaggttct ttaaattctg tgggtggtgt agctactgag
    36121 atcaatgcag ttaattacgt ctctccgcga agttggttag ctacgtctca ttttgttcta
    36181 ggattcttcc tattcgtagg tcatttatgg cacgcaggaa gggctcgtgc agctgcagcc
    36241 ggatttgaaa aaggaattga tcgcgatttt gaacctgttc tttccatgac tcctcttaac
    36301 tgagacaggg gatcaaatgc ttatgcttaa aataggaatc gattttattt caccatacat
    36361 attgagggag gtgggtcata cttaaaaagg actccttttt actttctttt caactcattt
    36421 atatcgaatc gattttctat tttttctggc tcggctagcc tacctagccg agtcattctc
    36481 ctttatgaga cgaaaaagtc aggcaaaacc aaaataaata aagaaaaaat agattccccg
    36541 agcaaaagga gagagaggga ttcgaaccct cgatagttct ttgttccgaa ctataccggt
    36601 tttcaagacc ggagctatca accactcggc catctctccg aaagacaatt tctattttac
    36661 ttttaccgaa tagaacatgg ccatatgagt ggataccatc actatgtata gaaagatatg
    36721 aggtgtgaat ctctaggtca atctatctat ccgtattatc tagaaaatag atggatgcat
    36781 gatccagcac tcccattttt gaagtcaaaa aaaggtactc tcgactccat gtccgaataa
    36841 aaaagtgcta aaaagttgta tatacgttat atagaattaa tggattcatg ttagtaaaat
    36901 ccctctatga tgcattttat tcaaattttt tgactgatag agggatcaaa tggtatagtt
    36961 attttttggg gtagcttgga ggattagaaa catgactatt gctttccaat tggctgtttt
    37021 tgcattaatt gttacttcat ccatcttact gattagtgta cccgttgtat ttgcttctcc
    37081 tgatggttgg tcgagtaaca aaaatgttgt attttctggt acatcattat ggattggatt
    37141 agtctttctg gtgggtatcc ttaattctct catctcttga atctattcgt tccagatcca
    37201 acaataaccc ggcccttccc tataattttt tctttttctt tatttgcatt ttggagactt
    37261 atagtcaatt tgaatctgtc tcacaacccg aaaaagaaaa aattatagag agggttccaa
    37321 cttctggaac ttgaatgaaa aaaaaaaaat aataataata tttatattaa tctaaataat
    37381 agaattctaa tagaatagaa ttcgaaaatt tttaatagat ttaatagaaa taagatattc
    37441 aaaaaaattc aataattaaa attaattaat taattgaaat tcttatttca atatttaaga
    37501 atattgaatt tgaatttgct attcgctttt taagatgggt tttgaattgt tttaattggt
    37561 tgggttggat ggtgaaattt gatggaatcc ccccgaagag agtatctggc ctaactctgg
    37621 ataaacatta tccgggcatt ttaccaaaaa aaatgcggat atagtcgaat ggtaaaattt
    37681 ctctttgcca aggagaagac gcgggttcga ttcccgctat ccgcccagga taaagtaatt
    37741 tatttaataa gataaaagaa tcattatagt tgaccgtgat agtatagtgg ttctatcttt
    37801 ccaacccaat agaaaaagaa aagtgttaat taattactag ttaacaaaat caaacctaat
    37861 ttttttttgt caaaaaaaat tgaaaatgtt gcggagacgg gatttgaacc catgacctca
    37921 aggttatgag ccttgcgagc taccaaactg ctctaccccg cgatgaagaa aagaactggg
    37981 aactaatgaa caaccaagga ttgaatgtgc ccctcttcca tatctgtaca aatagaatag
    38041 cctatttata cagaatggta aaggggctcc tctatgatct atgatcatag agaaaaatag
    38101 aaaaatgaag ggatatttta atccttacca acttgatctt gttgcccccg gcaacaaaca
    38161 tgcgtgaacc atttcacgaa gtatgtgtcc ggaaagtcca aagtctcgat agttagctct
    38221 cggttttccg gtcaaaaaac aacgtcgatg aaggcgcgta ggtgcactat tacgcggtgg
    38281 ggattgtaac tttccatgaa ttttccattt ttcactcaac gacggagctt tgtttatttc
    38341 tttttttgag gatcgccgaa tcaaatgata tttttgttct aattgttgcc ttttcttctc
    38401 cctatgaatc aaacttttct ttgccataac ggttcagttt ctattattat caatgataca
    38461 agtcggatcc tagatgtaga aatagggctg tagaaatata agaaggcata tccctttctc
    38521 catcgaaaga aattatatta ttgcgcagat acaagacaaa aagaaggaag aattaaccaa
    38581 atttacccga tgtagaggca atcaagaaag cggcataagt gaatatataa cctacagaaa
    38641 agtgagctaa tccaaccaat cttgcttgca caatagaaag ggccactggt ttatctctcc
    38701 atcgaatcaa atttgccaaa ggtgtgcgtt cgtgagccca tgctaaagtt tcaatcaatt
    38761 cctgccaata cccgcgccag gaaattaaga acataaatcc agtagcccaa acaagatgtc
    38821 caaataagaa catccacgcc cagactgata aactattcat accaaacggg ttatacccat
    38881 tgataagttg tgaagagttt aaccatagat aatctcttaa ccatcccatc aaataagtgg
    38941 acgattcatt aaactgtgaa acgttaccct gccataatgt gatgtgcttc caatgccaat
    39001 aaaaagtaac ccatccaatg gtatttaaca tccagaaaac tgccaaataa aatgcatccc
    39061 aagccgaaat atcacaagta ccgcctcgtc ccggaccgtc gcaaggaaaa ctataaccga
    39121 aatccttttt atctggcatt aacttggaac cgcgtgcatc taaagcaccc tttactaaga
    39181 tcaatgtagt tgtatgtaaa cctagagcaa tagcatgatg aaccaagaag tctccaggac
    39241 ctattgttaa gaatagtgaa ttactattct cattaatagc agttaaccag ccaggcaacc
    39301 atatgcttcg acccgcattg aatgctgggc cattcgttga agataaaagt acgtcgaatc
    39361 catatgaagt tttaccatgg gcagattgta tccattgggc aaatatcggt tcgatcaaga
    39421 tttgtttctc cggagtacca aaagcaagca tgacatcatt atgaacataa agtcccaaag
    39481 tatggaaccc cagaaacagg ctggcccaac ttaaatggga tatgatagct tctttatggt
    39541 ctaacattct tgccaataca ttatcctcat tctgttccgg attgtaatct ctaataaaaa
    39601 aaatagctcc atgagcaaaa gctcccgtca tgatgaatcc cgcgatgtat tggtgatgag
    39661 tatataacgc agcttgagta gtaaagtctt gtgctatgaa tgcataagca ggtaaagagt
    39721 acatgtgttg agctaccaag gaagtaataa cccctaaaga ggctagagca aggcctaatt
    39781 gaaaatgaag cgaattattg attgtgtcat aaagaccctt atggccgcgc cccaatcgcc
    39841 ctcccggagg aatatgggct tctaaaagat cttttatact gtgcccaatc ccgaaatttg
    39901 ttctatacat atgaccagca acgagaaaaa taaatgcaat agctagatga tggtgtgcaa
    39961 tatcggtcag ccataaactt tgagtttgtg gatggaatcc tccgagaagg gttagaatgg
    40021 cagttcctga tccttgggag gtaccaaata aatgactact tgaatcgggg ttttgagcat
    40081 aaagattcca ctgacctgta aaaagcgggc ccaacccttg gggatgtggt aatacatcta
    40141 agaaattatt ccatcgaaca ttttctcccc tggacgcagg aatagcgaca tggactaaat
    40201 gccctgtcca agccaaggaa cttactccga acagtcctga caaatgatga ttgagacgag
    40261 attcagcatt tttgaaccac gaaacgctgg gtttccattt cggttgtagg tgtaaccaac
    40321 ccgctattaa ggatatggca gaaagaaata atagaaaaag agctccagta taaaggtctt
    40381 cattagtacg taaaccgatt gtataccacc actgataaac accagaataa gcgatattca
    40441 ctgggccaag agcaccccct cgagaaaaag cttccacggc cggttgacca aaatgaggat
    40501 cccaaattgc atgagcaata ggtcttacat gtaaagggtc ctgtacccat gcctcaaaat
    40561 ttccttgcca agctacatga aacagatttc cggaagtcca cagaaaaatg attgctaatt
    40621 gaccgaagtg agaagcaaaa atattctgat aaagacgttc ctcagtaata tcatcatgac
    40681 tctcgaagtc atgtgcagta gcaataccaa accaaatacg acgagtagtg gggtcctgag
    40741 ctaagccttg gctaaacctt ggaaatctta atgccataat gcctttcaaa tcctcctagc
    40801 cattatccta ctgcaataat tcttgctaag aagaacgccc atgttgtggc aattccaccc
    40861 agaaggtaat gggttactcc tacagcacgt ccctgtacaa tgctcaaggc tctaggctga
    40921 gtagcaggag caacttttaa tttattatga gcccaaacga tggattcaat aagttcttgc
    40981 caataaccac gcccactgaa gagaaacatt aaactaaatg cccatacaaa atgagcacct
    41041 aggaaaaaaa ggccatatgc agataatgaa gaaccataag actgaattac ctgagacgcc
    41101 tgtgcccata aaaaatcgcg gagccaccca ttaatagtaa tggaactctg cgcaaaattt
    41161 cctcctgtaa tatgagttac caccccttga tcgcttatac taccccaaac atctgactgc
    41221 attttccaac tgaaatggaa tattactacg gagattgcgt tgtacatcca gaatagtcct
    41281 aagaagacat ggtcccaagc ggatacttga catgtccccc ctcttccggg cccatcacaa
    41341 gggaaacgaa acccaagatt tgctttatcc ggtatcaaac gcgagctacg agcaaataga
    41401 actcctttta ggagtatcaa taccgtcaca tgaatcgtaa atgcatgaat gtgatgtacc
    41461 aaaaaatctg cggttcctaa tggaataggt aacaaagcta ctttgccacc cactgccact
    41521 aaatcaccac caccccaagt caaactggtg ctcgctgttg caccaggggc cgttccacca
    41581 ggtgctaaag cgtgggtgtt ttgtatccat tgagcaaaga caggttgtaa ttgtatagcg
    41641 gtatctgaaa acatatcttg gggacgtcct aaagcgctca tggtatcatt atgaatatac
    41701 aaaccaaaac tgtgaaagcc tagaaatata catacccagt tgagatgtga tatgattgcg
    41761 tcgcgatgcc taaggacacg atctaataga tcgttgtatc gagtagttgg atcataatct
    41821 cttaccataa aaatggctgc atgcgcagca gcaccaacga tgagaaatcc accaatccac
    41881 atgtgatgtg tgaacaatga caattgtgtc ccatagtcag tagctagata tggataaggg
    41941 ggcattgaat acatatgatg agctacaaca atggttaaag atcctaacat agctaggtta
    42001 agagataatt gagcatgcca tgacgttgtt aggatctcat atagcccttt atgaccctgg
    42061 cctgtaaatg gacctttatg agcttctaaa atctctttta gaccatgacc aatgccccag
    42121 ttggtcctat acatgtgacc cgctatcagg aaaagaattg caatagctag atgatggtgt
    42181 gcaatatcgg tcagccatag acccccagtt actggatcta atcctccacg aaaagtaaga
    42241 aattccgcat attttgacca attcaaggta aaaaatgggg ttgctccttc ggcaaaactg
    42301 ggataaagtt gagccaaaag atcccgattc aagataaatt catgaggaag tgggatctct
    42361 ttaggatcta ctccggcgtt tagaaattgg ttaatcggta aagatacatg tacttgatgt
    42421 cccgcccaag aaagggaccc aagccctagt agccctgcta aatggtgatt caacatagat
    42481 tctacatcct gaaaccaagc caattttgga gcagctttgt gataatggaa ccaaccagca
    42541 aaaagcatta aggctgcaaa gatcaatgcg ccaattgcgg tacaatagag ttgtaattca
    42601 ctagttattc cagacgctcg ccaaatctga aaaaaaccag aggttatttg tattcctcgg
    42661 aaacccccgc ccacgtcacc gttcaatatt tcttggccca cgattggcca aaccacctgg
    42721 gcactaggtc caatgtgagt aggatcgctt agccaggctt cataattgga aaaacgagca
    42781 ccgtggaaat acatgccact cagccaaaga aaaatgatgg agagttgtcc gaaatgggca
    42841 ctaaatacct ttcgagagat ctcttccaaa tcactggtat ggctatcgaa gtcgtgagca
    42901 tcagcatgta agttccagat ccaagtggta gtatcaggtc ccttagctat tgttcttgaa
    42961 aaatgacccg gtctggccca ttcctcgaaa gaagttttta tgggatccct atctaccaaa
    43021 atttttactt ctggttccgg cgaacgaata atcattgagt cctcctcttt ccggacaaca
    43081 catacaaaga aacccgccaa cagttagtca agtcattagt gaacctatga gagatgctta
    43141 taattagtct ttttctcgtc tacttctatc tcccatctat ttattttctt tagttattca
    43201 ctagagcaat tatgatctgg aagtcgatcc agggcaagtg ttcggatcta ttatgacata
    43261 tccatgaggt gctcaacgga ccttattaat cttttttagt tttagaaaac cctttcccgg
    43321 tgtcaaaaac ccattttttt acatagtgta ttcatatctc aattagaaat ccctaaacgg
    43381 agctactttc tgtcttacat agaacatatt actttattca aaattccaaa taacgtgagc
    43441 agtcattagt cattagtcat tactaagata agagacattc caggatctat atctataata
    43501 tttggtcatt cgagggtcac ttttattagt tttaatagaa taggagaaaa aaaaaaatga
    43561 attctctacc gtatctatgt attctttctc cctacgaaat accagacgaa atagaacggc
    43621 cttagaaaag atataatgaa attctttgat tgggtcttcc cagaaaaagg gtcttattat
    43681 taaaaacgga tgaggccaac aaacaattaa ttataactat aacaaaaaaa tagatatata
    43741 aattctaacg aaataaataa acagagagtt cttattcgaa acgccccgtg atcttcaacc
    43801 aattctgcgc ttcaatataa ttaccaggag tgagcgcgat agcttgtttc caatactcgg
    43861 cggcttgatt gaaccaagcc tccgcaattt cagaatctcc ctgtcgaatg gcctgttctc
    43921 ctcggttgga ataggcgggt caattccttt ccttagaacc gtacttgaga gtttcccacc
    43981 tcatacggct cggcaatcaa tttttttgtg tccccgtttt ttaatcgact atatcgaatt
    44041 gaatgagatt tcttatccta accaaaagag gttaatttca tgagcatgag tttcaaactt
    44101 gacttttgat taaattaata atcagctttc attttatctt ttctcccacc gtcagaagaa
    44161 taacataaaa gaaaagcatt tctactatcg ttagaatttt ctgaaaggta tctatctcgg
    44221 tttcgtctaa aaatttatat agaatctttg aaaaagtctt ttcttcctaa gaaagaaaag
    44281 acttactgtc tttgggatct gatgctacac cgctgctcaa taccttaggg gatccgcttt
    44341 attacagaag ttgattccta atttttattt catatcatgg acataaataa gcagttctta
    44401 ttgtatcggc atcggccaaa aacctcgcga attggtcttt acggtgcttc ctctatcaat
    44461 tagatccttt atccatagaa taaagtatct aggcatatct atttcttcat attttgactc
    44521 tatgaagttt ctttctttgc tacagctgat aaaaatcgtt ttttgcacga tgcatatgta
    44581 gaaagcctat tttttttttc tagtatttat tagtgtattc gctctttctt ccttctatag
    44641 tagagatagt cgcacgtaat gacagatcac agccatatta ttaaaagctt ggggtaagaa
    44701 cgggtttcgt tctagtgccc gaaaataata ttctaaagct tttgtatgct ctccgttact
    44761 tgtgtggata aggcctatgt tatagagtat atagcttcga tcatagggat caatttctag
    44821 tcgcatagct tcataataat tctgtaaagc ttccgcataa tttccttccg attgagctga
    44881 catccgttac ggtcgtcatt cgattcaaag aattctccgt tccagaaacg tacatgagat
    44941 tttcatctca tacggctcct cccctatgtg cataatgaaa ataatacatg gaatcaaaaa
    45001 agattgaaat attctcatta tgaattcagt ggggctaacg tttttacaag aaatctctag
    45061 ccaacctttc tgcaaaagat attttcttaa catcacgcgt gttgatactg gtactagata
    45121 aaaatgtaaa ctccaacaat ttctttgttc tcaacgccct ttaatttcca ggaattaatc
    45181 acttcaacag tcttctatgg ttctaagggt atccaaagta ccaacgagat ggatgtttgt
    45241 tatcccaacc attcttttta gtcccgatcc caataaggaa aggcggtaat tttaaacaaa
    45301 gttttcgtgt tgttgattcc taggcgtagc gcctcttccc ctatgcggcc tattggtact
    45361 agtctagtat ggtagggttg gcctgtaata tagaacccat aggtgtaacc tttcgctcaa
    45421 tactcgaatc aacaattgaa gcatctgagg ctgcattaat cggggataca cgacagaagg
    45481 aattgtttta tctagaaact tcaccttcaa caagcgtaga ttttttcaat aatctttttc
    45541 gttcttttct atcccgaatc ttccgtcttt ctcctaagac cgaagcggta aataaaaaaa
    45601 taatcaaatc acaccatctc tataataggt aaatgcctct ttttctcctg aagttgtcgg
    45661 aattattcgt aataagatat tggccacaat tgaaaaggtc ttatcaataa aattttcatt
    45721 tatccgcgat ctaggcatag gtagaaatcc attctataat tcttttcatt aactctcgtg
    45781 agaaaacgat cccacaagta aaggaatttt acagtacgaa ataacataaa agcagactca
    45841 tatccaattt tttctttttg aagggggtcg ataaaaaata agaaatatta gaatccgatt
    45901 cgatttcatc caaatgtagt agtataagaa tgaaaggaac tattccgatt tgatcaaagt
    45961 agaagaatca aagaatttat cttgcggatt aggagaattc gagaagtttt tctgaaatta
    46021 agatccaaag aagaaaaaaa tcgaataatt cttcaataat ccttctataa tgaaaataga
    46081 ataaccctcc attttgtgtt ttgtccatag cgggtagacg cttatacact atacaatcaa
    46141 atcgaaaagg atgatttatg aatttggaat agatttacgg gttaaggggt tgttgttaag
    46201 cgacctaaaa ttggaaagaa attttcaaat tcttatggaa attgaattcg aataaaaaga
    46261 taattatgat cgaaaggtat ccatttacca tagtccaaca aaatagaccg atcagttgat
    46321 tcgttccaat tcattgattg aatccggtaa aaatatcaga aaaaggtagg agcgccgcct
    46381 ccgtcttggc aaacaagata tatctttatt gttattgttt ttaaccgttt ttcaaaaaaa
    46441 gattatatta tctttttctc ccagctccct ggctcgaaga aaaaatgctt tctttgatga
    46501 aaagttttcc atttttatag ctagaatgga ttcgagtgtc tgtacccatc taacaatcga
    46561 atatgaacaa ctcgcaattc gctcggattc tcggtcataa tcattatgta ggagagatgg
    46621 ccgagtggtt caaggcgtag cattggaact gctatgtagg cttttgttta ccgagggttc
    46681 gaatccctct ctttccgtat cttcacctaa ttcaccaatg cttcagacct ttctttgaga
    46741 tagattctca attcctaatt tctgtgatac ggaaggaaag aaagaacggg cagggaataa
    46801 ggatctgcct actgatctat gatacatgaa tgggagaaaa atacaaatct ccggatccaa
    46861 ttccttacct tgtgtccctt tacttaactt aagtgaaagg gaaaaattgt acgaaccctt
    46921 ggtttgttat tttagttagg tttaagtctg acgagaataa tattctacga caagtaattc
    46981 atttattttc aaaccgaccc atttactatc tattatttga ttgactaatc ctttatattg
    47041 gaatgcgtga agagtcaaat gctttggcaa ttcttcatgg tgggatgaat caagataatt
    47101 ttgaatcaga gctctggatt ttttgtcatc ccttgctgta ataatatctc ggggtttgca
    47161 acgataactt ggtatatcta ctatacgacc attaactaaa atatgtctat gattaactaa
    47221 ttggcgggct tgaggaatag ttgaagccat acccaatcga aaaaggatgt tatctaaacg
    47281 catttcaagt aattgtagta aaaccagacc cgttgatcct ttggcttttc cggcgatacg
    47341 aacatattta agtaattgcc gttctgtaag accataatga aaacgcaatt tttgtttttc
    47401 ttctaaacga atacgatatt gagatttttt cccggagcgc gattggtttc taagatcgct
    47461 tccggctcca ggtcttttac tcgttagtcc cggtaaagcc cccaggcggc gtattttttt
    47521 gaaacgaggc cctcggtaac gtgacataaa aactccttat tttattgaaa tttcataaac
    47581 ctaaattaaa actaaaactg agctaaatga taaatgaagc gaaatccact gaagtattgt
    47641 actacaaaga ataatgagat gtatcaatat ccacacactt ttttgtattg tatatatata
    47701 aatagaaatc aaaagacggt tctttttctt gatttattct gctgaggtct aacccctcca
    47761 attatgattc ataattagaa gctcctacaa cataataaat caatgcccct tggaaaagag
    47821 ggacgaagcc ctttcaatgt tcttttcttt caaaaagaca ttatcaatca ttttttaaaa
    47881 tcaaacaaat agagaaaagc cggctatcgg aatcgaaccg atgaccatcg cattacaaat
    47941 gcgatgctct aacctctgag ctaagcgggc ttaaataacg gcaatgagat ggtgcatgca
    48001 tagaaatttg gtaaattact agaatcttat ctattaacta ttcattctta gctattcata
    48061 aagaaaagaa tagagaatca aattcaattc aaaataaata ttgaatatta tagaacataa
    48121 cgattaaaat aacgattaat agaatatagc gatctataga atttcgattt ctatatttat
    48181 caataataaa tatcttactc ttaattaggt aataagagtt ttttgttttg aattgaaaat
    48241 caaatgacat tagaaattgt ttttttctaa cctaatttta ttaatatatt cgattctatt
    48301 attatataga atagaatata cagaatatta ttattctact gattctatat atctattttt
    48361 tctatatctc tatttttttt tctagatatc tatttatcta ttttgaatta tcaatcgaat
    48421 ccagtattag cttcttatga tacattatct aaattatcca tttttttatt ctaattctaa
    48481 aaaatgatgc tttggctttc gactaaataa ttcgatttga attcgaaatt aataaaatga
    48541 ttagttataa ctattatatt agaaacgatt aattaatatt taattaattt gaattttagt
    48601 tattttttgt tatgttatat aggatccgcc ttagccttaa gtaaaggata agaaaaaaat
    48661 gaaattaaag aaaaagatga aatccagata aatgcaatgc agataaatgc aatccatata
    48721 actgtaatcc agattagaat gagggagtct aatgatacat ttctccgttt tttgttttca
    48781 acgaaagaaa agacgaaaaa aaaaaaaaga atcgaccgtt cgagtattct accggattgc
    48841 atgagaaaaa tgagagtaag agaggcatat gttaatgtta tgtaatatat atccatatat
    48901 attgaattgc ggatacagaa aggatagaat catttctgac aagaaatcga aacacctttc
    48961 aatataggaa tccgtatcta atgaattcta tgtttcagcg taaatgaaag aaaaaggaga
    49021 acggcatcga ggtcctaatc tcaaaatgca aggggggata tggcgaaatt ggtagacgct
    49081 acggacttaa ttggattgag ccttggtatg gaaacctact aagtgataac tttcaaattc
    49141 agagaaaccc gggaatcaaa aatgggcaat cctgagccaa atcctgtttt acgagaataa
    49201 aacaaagcaa acaagggttc agaaagcgaa aaaagggata ggtgcagaga ctcaacggaa
    49261 gctgttctaa caaatggagt tgactgcctt tttttgggaa agaaaggcaa attaatcgaa
    49321 tatcgaaact gcataaagga taagtctata atacactatg gatacaaaat gaaaaattat
    49381 ctcaaaaatg acaacctgaa gctgtattta tattaatgaa aaagaaaaca aaagaattgg
    49441 gattccaagt tgaagaatcg aatattcatt gatccaatca ttcactccat agtctggtag
    49501 attgtttctt ttgaagaact gattactcag acgagaataa agatagagtc ccattctaca
    49561 tgtcaatata aataccggca acaatgaaat ttatagtaag aggaaaatcc gtcgacttta
    49621 gaaatcgtga gggttcaagt ccctctatcc ccccaaaaag accgatttga ctatttctcc
    49681 taccctctct tttttttagt ggttccaaat ttgttctctt tctcattcat tctacctttt
    49741 tacaaacgta tcagagcaga atttttttct tttatcacaa tcccaagtgg tgtggtatat
    49801 atgatatacg tacaaatgaa catctttgaa caaagaatcc caattcacaa ttcatatcat
    49861 tgctcatact gaaacttata aattattcta ttcaagaaat ctaattccac gctcaagact
    49921 tttaatactt tttttatctt ttttaattga catagacccc agtcatctag taaaataagg
    49981 atgatgcgcc ggtaatggtc gggatagctc agctggtaga gcagaggact gaaaatcctc
    50041 gtgtcaccag ttcaaatctg gttcctggca tatatattga atttgtagaa atatctcttc
    50101 tacaaattca gtgatatgaa tcgatataca taatacatat tgattaatcg tatagatcat
    50161 gatacataca tacttattca tctagctagg tatctggaaa tggacccccc cccctttttt
    50221 tatagatgag taaatagtat ataaatgagt gaaagagtat ataaaaaatg tatatctaat
    50281 aataataaaa gaattaatta gattcttttt cctcttcttt ttgatttgtt catactatgt
    50341 ctccgcccgt tcaaaaagaa tgttaataca ccatacatat tcgaaagggt taaattggtt
    50401 ggttgaaaga cccaagcaaa agtctagtct aggaagttga atgaagggtg ggaatagcct
    50461 aaattcatct ccgatacagt acaaattaga attcgatccc ttttcatttt gtatttttat
    50521 tttctttttt ctgtttcttc cttccctcct atgtgaacct ctagagccca tctaagcgat
    50581 gtgcgcgata caaagttcat gatgcagaac tctttttttt agttcatcct attggcttgg
    50641 ctcatccaaa acaagcatct tacaattttg aaaatctcaa aattgtaatt gtattgtctt
    50701 ttttttttct atttaattta tttagcgcgt tcataataat aatacgaatg cgacttcaat
    50761 tcctctcttt gatctagaaa agaacgtaca aatatttctt gaatatcggg agttgtaaaa
    50821 atgaagatta gtttcttata attcaatgag catcttgtat ttcataaaaa ttgggggcaa
    50881 tataatcctt acgtaagggc catcctatcc aactttcagg cattaagata cgtttaagcc
    50941 gtggatgatt atcataaaag attcccaaca tatcataaga ttcccgttct tgaaaattcg
    51001 aacttttcca aacccagaaa acggacggaa ttttaggatt attccttgga gcaaatactt
    51061 ttatgcatac ttcttccggt tgatctaccc catactctat tcttgtaaga tgatacacac
    51121 tggctaacag tccgcccggt gctacatcat aggcacattg ggaacgtaga taattgtaac
    51181 catatacata taaaatgaca gcaacggaat gccaatcctc tggctttatt tgtaaagttt
    51241 ctattccttg gtaatcgaag cccaaagatc tatgaattag cccgtgtttg actagccaag
    51301 cagacaaacg accctgcatc tttttttctc tcccacattt tgatttctat aaatatttca
    51361 catttacgat gaaatttttt catttatgaa gattaattcg ctctttcttt ttctgtacaa
    51421 aaaaatactt cctaattaag gaattcgggg gaagatactg aacttttgta tttgaaaaat
    51481 gtttcagttt caggagggat ttcggacatc gatggtggtt gatagagtaa tccttgatca
    51541 taatttccag tatcagtact gcctacaaca cgaaacttgt gattggtagt aaaagtaaac
    51601 gaccgattct cctgttgcaa gcgaattcgc tcttcataga tttctcgaga tattttctta
    51661 cgaagttttg ttatggcatc tataactgcc tctggtttag gcggacagcc cggcaaataa
    51721 acatccacag gaattagctt atcgactccc cgaacagtac tataagaatc ggtactgaac
    51781 atcccccccg taatcgtaca tgcccccata gcaataacat attttggttc aggcatttgt
    51841 tcatataatc tcactaaaga aggagccatt ttcattgtta ctgtgccggc tgttaaaatt
    51901 aggtccgcct gtctaggact cgatcttggt accagtccat aacggtcaaa atcgaaccgt
    51961 gagcctatta atgaagcaaa ttcaatgaag caacaactgg taccataaag aagcggccat
    52021 aaactggaga gtcttgacca atttgaaaga tcatttgatg tagttgaaat aactgaattg
    52081 ggggttgttc gatcaagtaa ggaaaactca atggaattca taattgtctc aatgttcttt
    52141 tttttttttt tacttttttg gttattgtct caatattccg aaactaagac cactccaacg
    52201 ctccttttcg ccacgcataa actgaaccaa caattaggat aagcataaaa atgaaagctt
    52261 ctataaatac ggatatcccc aatacatcaa aactcattgc ccatggataa agaaaaaccg
    52321 tttcaacatc aaaaacaaca aaaactagag caaacatata ataacggatt cgaaattgta
    52381 accaagcatc gcccattggt tctatacccg attcataact agaaagcttc tctggtcctt
    52441 tgctaatcgg ggctaaaact gcggaaatta aaaatgccaa aatcggaata acgtttgata
    52501 ttattagaaa tgcccagaaa atatcatatt tgtaaagcag aaacatagac gaactccttt
    52561 gaatgtgaaa aatataccga atttgtcgat tcgaattgga attcattgtc aagtcatcgg
    52621 taacaggtta gtcaaaacca aaatgcattt tggtcgaacc acacagtttc acttgtttgc
    52681 tgtgatgtct cgtttctcga ttgtactcct attttcatta cacttccttc gattttattt
    52741 cagtatagta taaatctctt atacaaacaa aacaaataaa actctcttgc tttcacctcg
    52801 tttcggcctt ttagaaaaaa aaaaaattcc aaatagaatt ctcattttga tttcgaattt
    52861 tttaatattt gaattcgaaa tgcaatcgat tttgattcta ttttctatat atattttgtt
    52921 ttctgtttat gaaaagatct tcgtttttca aacgcggacg tgtcgacaaa tacagtaatc
    52981 cgttcctata tccatgtgac ttactattcg atttgagtgg ggttaggttg gagttttcat
    53041 ttttaaccgg attcatgtca tgattttgcc tcctttactg tccacaatca aagagttagt
    53101 gagacttctt ttccttggta tacccactca tttttggtga atttttggag gcaaaatcat
    53161 atggaattca catacgaaaa aaatgaatta ctaggtttct ttatccgaga ttcgaaaaaa
    53221 aaaaaataac gattgaaacg ggcttttgtt ttccgtttta tgttctgctc tgaacgagtc
    53281 ccccataagc aagcttatgg gaatgatttt atttcgatga accaagcaac cacgagcgac
    53341 cggttacaaa caacaaaaaa tacagtaatt gagtaaatga aaactataga actttttgta
    53401 tttcaatttg gattattata ttattatagg gctatacgga ctcgaaccgt agaccttctc
    53461 ggtaaaagag atcgaactga ttcttatcaa aatgattcga actctttcaa agacccaaca
    53521 tgcatttttt tttgcattgg gctctttcat taactgctag aaatatcagt tagtctacca
    53581 tatttttttt tcttgacaga aaaataagga aatggctcca cgtgctcgga ttcattattt
    53641 ggattgtgat ataggagcac taccaaagtg tttcaaagaa aggttatctt gacgtaggtt
    53701 tgcttctggc ctagattaac ctaagttaaa tggagtctct atcatcctga ttaaagaatc
    53761 aaatatgaaa cttcatacgc cttaaggttc ataggacaaa aagagaattt ttgaggtcct
    53821 tatactcatt atgcctagca ttgaatagac taggtattca ccttatcaat atctcaaatc
    53881 aatgatggat tccatttggt tcctaaatgg gaacctgaat cgaaccgaac catttgtcag
    53941 gctattgttc tcttgttttg ttccctaaaa atcctggagt cagacattga tttctcaaaa
    54001 agatcaattc tttgattgca tggtggactc ttctgaaaaa cattggcgca cgtgtaaacg
    54061 aggtgctcta cctaactgag ctatagccct tgtgcttgtg atacatattt tatcatatta
    54121 tggagataat ttcttgtcaa gatgaatatc ccatgatcca acatcgtatc tctttgatct
    54181 ttttgattgg tattgcttcg aagtcttatt ggatttataa tccatcaatg ggaggggtct
    54241 tttttttttc tccttataat gataaatgac ctacttaact cagtggttag agtattgctt
    54301 tcatacggca ggagtcattg gttcaaatcc aatagtaggt agaacttatt agataccatg
    54361 gtcaatggta tctaataagt ttttctactt actgattttg tatcttttct atcctattcg
    54421 atttgatttt cgaattgaaa ctaaaacttt tttccttaca tcagaatccg attccccttg
    54481 attgtatttg attggattca atcggaagaa tccatatgtg tataaacaca aattcttttg
    54541 attaggatta ttcgattcgg gcgcaccgac tagttacgaa atcacattga gaacctctac
    54601 tcgtgtccta gctcgtctga gagctagatt tgcctcaatt gtttgtctct tactttcagc
    54661 tttcctcaag ccggcttccg ctatttcaag agtttgctga gcttcttggg gatcaatgtc
    54721 actactcttc tccgcatcat ttactaaaac ggtgatctca ttattaccta ttctagcaaa
    54781 accgcccatc agagccatcg ttaaccattg gtcattaaag cgtattctca aaatacctat
    54841 atctacagct gtggcaatag gcgcgtgatt tggtaatacg ccaatttgtc cactattagt
    54901 agataaaatg atttctttca cttcggaatc ccaaacaatt cgattagggg tcagtacaca
    54961 aagatttaag gtcatttctt caaattgttc tccatttcta agtttgtagc cttcgcagta
    55021 acttcatcga tgttacctac taaataaaag gcctgttcag gaagaccatc taattctccg
    55081 gacagaatca atttaaagcc cctaattgtt tctgctagac caacatattt ccccggagaa
    55141 ccggtaaata cttctgctac gaaaaaaggt tgtgataaga aacgctcaat tttgcgggct
    55201 cttgctacgg ttaaacggtc ctcttcggat aattcatcca acccaaggat agctataatg
    55261 tcctgaagtt ctttgtaacg ttgtaaagtt tgcttaactc tttgcgcagt ttcataatgt
    55321 tcctcaccaa cgatccgagg ttggagcata gttgacgtcg aatctaaagg atctactgcg
    55381 ggatagatac ctttggcggc taatcctctt gatagtacgg tagtcgcatc taaatgtgca
    55441 aatgtcgtgg caggagcggg gtcggtcaaa tcgtccgcag gtacataaac ggcttgaatg
    55501 gaagttatgg acccctcctt ggtagacgta attctttctt gtaaagaacc catttcggta
    55561 ctaagggtag gttgataacc cacagcggaa ggcattctac ccaataaagc ggatacctcg
    55621 gatcccgctt ggacgaaacg gaaaatattg tcgataaata gaagtacgtc ttgttcatta
    55681 acatctcgga aatattccgc catagttagg gcagtcaaac caactctcat acgagctccc
    55741 ggcggttcat tcatctgacc gtagactaga gccacctttg attccgcaag gttttgttca
    55801 ttaattactc cagattcttt catttccatg taaagatcat ttccttcacg agtacgttca
    55861 ccgactccgc caaatacgga tacaccccca tgagctttgg caatgttgtt gatcaattcc
    55921 ataatgagta ctgttttacc cactccagct cccccgaata gtccgatttt tcctccccga
    55981 cgataaggag ctaaaagatc tactacctta attcctgttt caaaaataga taattttgta
    56041 tctaactgta taaaggcagg cgcagattta tgaataggag atgttgtgcg agtatctaca
    56101 ggacctaaat tatcaacagg ctcgccaagc acgttgaaaa ttcgtcctag agtcgctccg
    56161 ccaactggaa cgcttagagg agctcccgtg tcaatcactt caattcctct cattagacca
    56221 tctgtagcac tcatggctac agctctaact cgattattcc ctaataattg ctgtacctcg
    56281 caagtcacat taattggttg accgacagta tctcgaccct taactatcag agcgttgtaa
    56341 atattaggca tctcccctgg gggaaaggct acatccagta ccggaccaat aatttgagca
    56401 atacgtccca ggtttttttt ttcaagtgcg gaacccccag gaccagaagt agtaggattt
    56461 attctcataa taataataaa gtgaaatata tcaatttttt ttacgaaatt tatcaaatcc
    56521 aaaaagaaaa tcttcgatag caagttgatc ggttaattca ataagaaatg ggggttagca
    56581 ctcgattttg ttggtagcgt ccaaccgaat gcaattcaat tgtttattta tggaatttca
    56641 atgaagaaat tttaaagttc aaacaaccca ttttcaaaat ctcaagtgga tgaataaaat
    56701 tcttgagaaa gtatttgatt tctctatcat taccagccat attatctacg gaattcgaac
    56761 ctgaactttt tttttgattc attatttctt gtcccttatt tcttattctt attttagcat
    56821 atccatttat gtctagtcta ttcttttttt atacccccct ttttatttta tggatgaatt
    56881 ccgcatattt tcttttcaca tctaggattt acatatacaa cgtatattcc tgtcaacagt
    56941 caatttctta ttatttagat attttgattg aaaaaaaagt aagggattca aaactttaaa
    57001 aacatggatt ggcttgcgcc agacatatga aagagtatac aataatgatg tatttggtga
    57061 atcaaatacc acggtctact aaaaaaaata aggagacgtt ctgattagtt gataatatta
    57121 aatgaaattt ttgtgaaaga ttcctgtgaa agggtttcat taactcctaa tttatgtcga
    57181 gtagaccttg ttgctgcgag aattcttaat tcatgagttg tagggaggga cttatgtcac
    57241 cacaaacaga gactaaagca agtgttggat tcaaagccgg tgttaaagat tataaattga
    57301 cttattatac tcctgagtat gtaaccaaag atactgatat cttggcagca ttccgagtaa
    57361 ctcctcaacc cggggttccg cccgaggaag ccggggccgc ggtagctgcg gaatcttcta
    57421 ctggtacatg gacaactgtg tggaccgatg ggcttaccag ccttgatcgt tataaaggac
    57481 gatgctacaa cattgagccc gttgctggag aagaaaatca atatatatgt tatgtagctt
    57541 accctttaga cctttttgaa gagggttctg ttactaacat gtttacttcc attgtgggta
    57601 atgtatttgg gtttaaagcc ctgcgcgctc tacgtctaga ggatctacga atccctcccg
    57661 cgtattcgaa aactttccaa ggcccccctc atggcatcca agttgagaga gataaattga
    57721 acaagtatgg gcgcccccta ttgggatgta ctattaaacc taaattggga ttatccgcta
    57781 agaactacgg tagagcagtt tatgaatgtc tacgtggtgg acttgacttt accaaagatg
    57841 atgagaacgt aaactcccaa ccatttatgc gttggagaga ccgtttcttg ttttgtgcag
    57901 aagctattta taaatcgcag gcagaaactg gtgaaatcaa aggtcattac ttgaatgcta
    57961 ctgcaggtac atgggaagag atgataaaaa gggcggtatt tgccagagag ttgggagttc
    58021 ctatcgtaat gcatgactac ttaacagggg gattcaccgc aaatactagc ttggctcatt
    58081 attgccgaga taatggtcta cttcttcaca tccatcgtgc aatgcatgca gttattgata
    58141 gacagaagaa tcatggtata cactttcgtg tactagctaa agctttgcgt atgtcaggtg
    58201 gagatcatat tcacgcaggt acagtagtag gtaaacttga aggagaaaga gacataactt
    58261 tgggctttgt tgatttacta cgtgatgatt ttattgaaaa agaccgaagc cgcggtattt
    58321 atttcactca agattgggtc tctttaccag gtgttctgcc cgtggcttca gggggtattc
    58381 acgtttggca tatgcctgct ttgaccgaga tctttgggga cgattccgta ctgcaattcg
    58441 gtggaggaac tttaggacac ccttggggaa atgcgccagg cgccgtagct aatcgagtag
    58501 ctctagaagc atgtgtacaa gctcgtaatg aaggacgcga tcttgctcgc gagggtaatg
    58561 aaattatccg tgaggctagc aaatggagtg ctgaattggc tgctgcttgt gaagtatgga
    58621 aggagatcaa atttgaattt gaagcaatgg atactttgta atccagtgat taacgtttgg
    58681 tttattagtt gaattgcaat taaactcggc ccaatctttt actaaaagga ttgagccgaa
    58741 cccaacgaat ttattgtata gatttttgat actacatatt tatctagata tataagatct
    58801 gaaatacaaa atagaagact aaacacaact ctttctattg ttgtgttggg tccacaatga
    58861 atcctatggg cccttaggat tggtgtattc ttttcgatcc cgtagtttcg tcatggatcg
    58921 agccaagtat cacaacttct tctacccatc ctgtatatcg tccttttcgt tccgtgttgg
    58981 aatataaact tattatatta gtagatagta gacgggattt tacgaaaaaa gctcttcata
    59041 ttcataggag agaacaaata tttatttttt caatgccaat tttacacaat atggggacaa
    59101 ccactattta taattgaaaa agatcgtata gagtgaagcg atactccggg gtctaacaaa
    59161 agagaatgat ttctttcaat tgactattca tctattgtat tttcatctaa ataggggcaa
    59221 gaaagtgcta tggaaaaatg gtggttcaat tcgatggggg agttcgaata caggtgtggg
    59281 ctaagtaaat caatcgatag tctgggtcct attaaaaata aaaataccag tgtaagtgag
    59341 ggcccggtta gaaatgataa agataaaaac attcatagtt ggggtgatag ttctagttac
    59401 agcaatgttc atcatttagt tagcgttagg gacattcgga atttcatctc tgatgacacc
    59461 ttttttgtta gggatagtaa tagggacagt tattccatat attttgatat tgaaaatcaa
    59521 attttagaga ttaacaatga tcattctttt ctgagtgaac tagaaagttt tttttatcgt
    59581 tttcgtaatt attattatag gaataatgga tctaaaagtg acgatcccga ctatgatcct
    59641 tccatctata atactaaatc gagttggaat aatcacatta ataattccgt tgactcttat
    59701 cttcagtctc aaatctgtat tgatagtcac attttaagta gtagtaacaa ttacagcgac
    59761 agttacattt ataattacat ttgtggtgaa agtagaaata gtagtgaaag caaaagttca
    59821 aatataaaaa ctagtacgaa tggtagtgat ttaactataa gaaaaagttc gaataatctc
    59881 gatgtaactc aaaaatacag gcatttgtgg gttcaatgtg aaaattgtta tggattaaat
    59941 tataagaaat ttttgaagtc aaaaatgaat atttgtgaac aatgcgaata ttatttgaaa
    60001 ataagtagtt cagatagaat cgaactttcg gttgatccag gtacttggga tccgatggat
    60061 gacggcatgg tttctctgga tcccattgaa tttcattcag aagaggaacc ttataaagat
    60121 cgtattgatt cttatcaaaa aaaaacagga ttaacagagg ctgttcaaac aggtacaggt
    60181 caactaaacg ggattcccgt cgcaattggg gttatggatt ttcagtttat ggggggtagt
    60241 atgggatccg tagtaggcga gaaaatcacc cgtttgatcg agtatgctac caataaactt
    60301 ttacctctta ttctagtgtg tgcttccgga ggggcacgca tgcaagaagg aagtttgagc
    60361 ttgatgcaaa tggctaaaat atcttctgct ttatatgatt atcaatcaaa taaaaagtta
    60421 ttctatgtat caattcttac atctcctact actggtggag taacagctag ttttggtatg
    60481 ttgggggata tcattattgc cgaacccaat gcctatattg catttgcggg taaaagagta
    60541 attgaacaaa cattgaataa gacagtacct gaaggttcac aagcggctga atatttattc
    60601 cataagggct tattcgatcc aatcgtacca cgtaaccctt taaaaggtgt tctgagtgag
    60661 ctatttcagc tccacgcctt ttttcctttc aataaaaatt caatcaagta gagtcaagta
    60721 gagtcttgag ttcaactttt ttttgtggcg aacaactagt tagttagttt atcagaatca
    60781 aaataaaaaa accgaaaaaa tgaattttta tttggtgaca taagctttaa ttgtagaaag
    60841 aatcatgcgg ataattgttg ttttttaccg atattgctga ttagcaatat cggtaaaaaa
    60901 acagcaacat aaacagcgag ttcttccttc gaattaggag gcaaggcaaa taaaacgaat
    60961 ttcgtgttct gttcgcctct tctatatgta tatatttcaa atatagaaaa tatagaatct
    61021 tgcatctttc tatatctccc aagaagtccc ctttttataa gaattcctgc tcttgggtcg
    61081 gattctaacg aatctttcag agatttttaa atttttaaga gactcttttt ttattaaaaa
    61141 agaaattaga agaagaagat aagaacaata taagaataaa aataaaagaa gtaagaataa
    61201 taaagaaagt ggattatcat acatacatct atttcatgta gaaagatgaa taagtccgtt
    61261 tatttagttc gacattgctt gcacttattc tatatactca cttcgatata cttagtatac
    61321 taatatacga attataatat gaattataat tattataaga tatccttata acaataacag
    61381 gtacaaatat taaatcgagg taccccattc tatgacaatt ctcaacaact taccctccct
    61441 ttttgtgcct ttagtgggcc tagtatttcc ggcaattgca atggcctctt tatctcttca
    61501 tgttcaaaaa aaaaagattt tttaaatctg atgtggtcaa atctcatcta gttttttttt
    61561 ttcaagactt agcaaacaag gatatccatt tagtagaata ttgtattaag aataacgggt
    61621 ggctttctcc gaacataaat gaaaaagatc ttatacatgc gtaaacatga tatacggaca
    61681 gacgaattct agcaattaaa aaaaaaatag gctgggatcc gaactcatgt ctgaaattaa
    61741 agtaaatcta tccatatgta tgtagctatt gatagggaat catatgaagg ggatgctttt
    61801 attttattat atctaaccaa ttcgattaat tactactaaa agttcacatc agaatagtac
    61861 tagttgatga gagttacttc ggaaaaaaaa gtaaagtgaa tttttttttt tgttattcca
    61921 taaaatgcaa ctggatctac tatgtatgag ttggcgatca gaatatatat ggatagaatt
    61981 tatagcagga tctcgcaaaa caagtaattt ctgctgggcg tttatccttt ttttaggttc
    62041 attaggattc ttattggttg gaatttctag ttatcttgat aagaatttga tatccttctt
    62101 tccgtctcaa caaatccttt ttttcccaca agggatcgta atgtctttct atgggatcgc
    62161 gggtctcttt attagttcct atttgtggtg cacaattaca tggaatgtag gtagcggtta
    62221 tgatcgattt gatagaaaag aaggaatagt gtgcattttt cgttggggat ttcctggaaa
    62281 aaatcgccgc atctttttac gattccttat gaaagatatt cagtccatca gaatagaagt
    62341 aaaagagggt atttatgctc gtcgtgtcct ttatatggaa atcagaggcc tgggagacgt
    62401 tcccttgact cgtactgatg agaatttgac tccacgggaa attgagcaaa aggctgcgga
    62461 attggcctat ttcttgcgtg taccaattga agtattttga aaaaagaaac tgcaaaaaaa
    62521 tgctttctca gcaagaggaa aacccctaag aatcctcttt tttctataag cataacttac
    62581 ttaattaaag tttcttcaga acgcctcgtg gggcaaaagc aaggcaaacg tgtacgtggc
    62641 gttcataata taaaacgaaa ccttttttgt ttttgtctgt caattttttt tttcgaaata
    62701 tttgctattt tcttttttaa taattggata ttttcttttt taataaacag ggagttcttt
    62761 catttcgaaa tccgaaaaat attcattatt ggaatcttta tttgaatctt tcgggcattc
    62821 atcaaagagg agtaattact tcgaatattt gatcaattaa gatatctgga aacaatctat
    62881 ttttttatta tttcttcatt tgaattcgaa ttcgaagtgg attcttcttc tatttctgta
    62941 ttttttctac actagattca aggactaacc tctgaatcac aactaaaaaa tgggggctcg
    63001 attaataaat taataattaa taggcgcgat accttataat agaacttatg cttgatagaa
    63061 atattagatc gcatagagtc aacgaatgag gtgacaattc acagatgaaa aaatgacaaa
    63121 aaagagcgca tctattcccc ttcgatatct ttcatttata gtatttgtag tctttttgcc
    63181 ccggtggatc actctctcat ttaataaaag tctagaatct tgggttacta attggtggaa
    63241 tactaggcaa tccgaaactt ttttgaacga tattcaagaa aagagtattc tagaaaaatt
    63301 catagaatta gaggagctat ttctcttgga tgaaatggta aaggaattcc cggaaagaca
    63361 tctacaaaag tttcgtatgg ggctccacaa agaaacaatc caattgatca agatacacga
    63421 tgaggagcat atccatacaa ttttgcactt ctcgacaaat ctaatctgtt tcgttattct
    63481 aagtgcttat tctattctgg gtaatgaaga acttgttttt cttaattctt gggttcaaga
    63541 attcctatat aatttaagtg acacaataaa agccttttcc attcttttag taaccgattt
    63601 atgtatcgga ttccattcgc cccacggttg ggaactaatg attggctatg tctataacga
    63661 ttttggattt tttcataatg atcaaattat atctggtctt gtttccactt ttccagtcat
    63721 tctagataca attttcaaat attggatttt cctttattta aatcgtgtat ctccgtcact
    63781 tgtagtgatt tatcattcaa tgaatgactg aaaaacgagt caattagaat gtttcttcct
    63841 ttgtacctaa gcaaagcatt ccaggtcgta cttaccttac tctttctacc cattcagagg
    63901 attcctccta tattccagta aaattatttc agtaaatagc aaaatcgtgg atagggaact
    63961 atactagcga cctacccaat tttattgtag aaattttcgg gatcaacgat tggaccatgc
    64021 aaattagaaa tactttttct tcgataaagg aagagattac tcgattcatt tccgtatcac
    64081 tcatgatata tataataact cgggcctcca tttcaaatgc atatcccatt tttgcgcagc
    64141 agggttttga aaatccacga gaagccactg gtcgtattgt atgcgccaat tgccatttag
    64201 ctaataaacc tgtggatatt gaggttccgc aagcggtact tcctgatact gtgtttgaag
    64261 cagttgttag aattccttat gatatgcaac tgaaacaagt tcttgctaat ggtaaaaagg
    64321 gggggttgaa tgtaggggcc gttcttattt taccggaagg gtttgaatta gcccccctca
    64381 gtcgtatttc tgccgagatg aaagaaaaga taggcaatct atcttttcag aattacggcc
    64441 ccactaaaaa aaatattctt gtgatagggc ctgttcctgg taagaaatat agtgaaatca
    64501 cctttcctat tctttccccg gatcccgcga ctaataaaga tgttcacttc ttaaaatacc
    64561 caatatacgt aggtggtaac aggggaaggg gccagattta tcccgacggg acaaaaagta
    64621 acaatacggt ttataatgct acagcagcgg gtatagtaag caaaatcata cgaaaagaaa
    64681 aaggggggta cgaaataacc ataacggatg cattggatgg acgccaagtg gttgatatta
    64741 tccctccagg accagaactt cgtgtttcag agggcgaatc tatcaaactt gatcaaccat
    64801 taacaagtaa tcctaatgtg ggtggatttg gtcagggaga tgcagaaata gtacttcaag
    64861 atccactacg tgtccaaggc cttttgttct ttttagcatc tgttgttttg gcacaaatct
    64921 ttttagttct taaaaagaaa cagtttgaga aggttcaatt gtccgaaatg aatttctaga
    64981 tccgcaaatt tatcaacatc cggtttgtaa aaagaacaaa atttttgttc gcaattccaa
    65041 ttatgttatg tatgagcaaa aaaattatga aaagtctttt gcttgtttat attctttttc
    65101 gacaaaatgt cggtaatttc ttgtactgca ctcctaaatc atagtatata ttgtgaagaa
    65161 ggctatttta ctttaccccc tcctttgttt tgtcaatcca agtgggaggg gttatcacga
    65221 ttgtctgatt aaaatatttt agaatgtgtc agtagttttc tattctaatc gaatcaaatt
    65281 cgattagaac tagatactaa gcataagata agtaagcgga gaatataaag aaagcaagga
    65341 taaataaggg aaacaaggga atcaaaaagg tattattcgt cgtcctagtc ttcgacatca
    65401 gaaaggggat tttccacatc cctttctggt gtcgaaatca taatggttct tgattccatt
    65461 cgtcaaagat tcctattctt agtttcgatt tttccaggtt tatcagaact ttttttttgt
    65521 ttatttctta tgtatacata taattaagta atgaaaaaaa aaaaaaaaga aatgaagttt
    65581 tttgaagcat cgggaaaagt gatccatttt ctcatttata cgaacaaaac aaaatattat
    65641 gattattaag aactcaacgg gacactaccc ctcgaatcag acaaagaaag aagttatagg
    65701 ccccgttgag ttcttacgct ttgatgtcta taacgctgtt catccgctta ctacagggac
    65761 gaacccaatc cggaatatga accataaaag aaaatgccta ttaaaccgat cacaggaata
    65821 ccagttacag tacctattat ccaaagagga atccttccag tagtatcggc catttatccc
    65881 acttccctcc acattttatc aagtggtcgt gctagagaca taaacagtca tagataatta
    65941 taagattaag atgcgatcct tccgactggg ataagataat ccctactatt tttttattat
    66001 tctactattc tcttttcttc tcttaattgt tttcttctct taattgaaga aataattgga
    66061 aaataaaaca gcaagtacaa aaatgagtaa taacccccag tagaggctgg tacgattcaa
    66121 ttcaacattt tgttcgttcg ggtttgattg tgtcatagct ctctaattcg gattaggttt
    66181 atcgttggat gaactgcatt gctgatattg accctaaaaa aaaaacggta ggtacagcta
    66241 gtccgtgaac agccaaccat cgcactgtaa aaattggata ggttcgatct atggtcattg
    66301 ggtcctccta aaaagatcta ctaaattcat cgagttgttc caaagaatca aaacggccgg
    66361 ttattaatgg aattccttgt cggctctctg taaaatactc gtttggacga gggcttccaa
    66421 acacatcgta agctaaaccc gtgctcacaa ataaccaacc cgcaatgaat agggaaggta
    66481 tagtaatgct atgaatgacc cagtatcgaa tactggtaat aatatcagca aaagaacgtt
    66541 ctcctgtgct tccagacatg ctgagctcca catattcttg tacagtcaaa ggggtatcga
    66601 ttccgtaaaa gataagatca gtaaatggaa attcactgaa ttgcaatctt tgtgagatcg
    66661 tcaatatagt accgagggta cttttagaat ctaccgaatc agtatagcta tccttcttct
    66721 gacacagcaa cgcaatttca atcaatatcg aaatgcagtg ctagaaaatt tcgttcttct
    66781 tttcttcttg ctggtcgatg tataactagg taccattcat aggtgtcgaa gaggtttttt
    66841 attttaatcc ccctcttttt ttttaaagaa attggttagt cgtccagaaa caagtaacaa
    66901 ggattcgata caataaaaaa gaaaaaataa aatgaaaata gaaaatcgaa cggattcccc
    66961 aattttgttc catattgatt tcaaaaaagg tttcgttttt gaaatgaagt tacatgacac
    67021 tgtttttatt agtattttga atattaggtt actcaagagt tgcccaacga atctgttgat
    67081 tctgaatctt ttgaggtgtc gatgtcaaag atgatgaatt tatttctttt tctaccccta
    67141 atcactttat tttttttagt accttctaga ataattgatg aatcaaaaac tttcaattga
    67201 actgagtctt tcaattggta taatattttt gcgtatcctc gtatctttca aaagtggaaa
    67261 cttaggaaag tgctttctaa acatatgtat aaaaagaaca gatttccttt agctcctcca
    67321 tgcctactat aactagttat ttcggttttt tactagcggc tttaactcta acctcggctc
    67381 tatttattgg tctgagtaag ataggactta tttgaaatta attgaatgaa taattgaata
    67441 attcataaaa agaaatcctt ctgtggtatt ccatatattt ggtagttcct taccgtgtta
    67501 attcccaatt attgggaatt gagattccta agcaatacga attaatagta atatttcggg
    67561 atagatatta cctccccttt tcccttttca aataaattaa attgaaatga ttgaagtttt
    67621 tctatttgga attgtcttag gtctaattcc tattactttg gctggattat tcgtaaccgc
    67681 atatttacaa tacaggcgtg gtgatcagtt ggatctttga ttaatattaa ttcacatctc
    67741 tttttttaac tgacctcctc ctttctttaa tttcattttt ttgggggggt caaaggtcaa
    67801 attcagattg ctgtatttca tatttcagtt cagtggaatt ttcgatctaa caagacaaga
    67861 gcagaatcac gctctgtagg atttgaacct acgacattgg gttttggaga cccacgttct
    67921 accgaactga actaagagcg ctttcttacc acaacggaaa agactgtaaa gaaggggatt
    67981 ctttttttta tatagtatag aaccccaaaa aaaatttcaa ccccaataaa tacttcttgc
    68041 atatgtatac tatcataaaa ttgaaaatta tgtattatgt atgtccaaat tgaatcgctc
    68101 taaaatgtat ctcaggttac tgcttcgagg agcaataata ggtagggatg acaggatttg
    68161 aacccgtgac attttgtacc caaaacaaac gcgctaccaa gctgcgctac atccctttta
    68221 actggtctac agtatcattg tagaaaatcc cggtcttgtt ttccacatcc ttattttatt
    68281 tccatttcct tcctttctat gcaaaatgta tcttgctatt tcttcctctt ggtctcatat
    68341 catataacat ataataataa attaatattt ttctcgggaa ttctcaggcg caaagggacc
    68401 tgtttttttg ctttaagaaa aagaaaatat tctctaccga atcattgcgc atgtcaagtt
    68461 gaattgggga ttccacacac aaatacaaaa atacaagtgg tctttaaata tatatacatc
    68521 tcttaccata atgtattaca atatggaata taaaaaaaag aaggaggatt ctcaatgcga
    68581 gattttaaaa catatctttc cgtggcaccg gtactaagta ctctctggtt cgggtcttta
    68641 gcaggtttat tgatagaaat caatcgtttc ttcccagatg cgttgacatt tccttttttt
    68701 tcattctagt tattgatatg gaaaggggtg aagaagatta gagatagagt caaatatttg
    68761 tgactaatct ctctttcccg tctttttttt tttcgaatta gatagattga atacgggggt
    68821 aaagagaaag aaaaaagtgg attcaacctc agttaaattc gggttaaggc tccaattaaa
    68881 ttaagaataa aattaataat agagttaaaa gaaaacaaaa gggaaatgtg actagaataa
    68941 gagtatcatg caatacaaga tacttaaatg aaatactgta ctgcgattag aaatcgcttt
    69001 cgaaattgtt gtattactta ttatttacta tattaattgc aacaaaatct ttatttcata
    69061 attggatttt gagttgttag ccacttctat tttttcgtcc cttttccttt cttcttattt
    69121 gcgtcggatc gggaaataga aacgttgggt gaatcaaaaa cccaaaggag gttcatggcc
    69181 aagggtaaag acgttcgagt aagggttatt ttggaatgta ccggttgtgt tcgaaacggt
    69241 cttaataagg aatcaacggg tatttccaga tatattactc aaaagaatcg acacaataca
    69301 cctagtcgat tggagttgag aaaattctgt ccgtattgtt tcaaacatac aattcatggg
    69361 gagataaaga aatagatata gatcgaaccg agtgcttggg tgtcaccctt tcaaggaaca
    69421 tgaaaaaaat ttcgatatat atttctatta tttcatatat tgaaataaaa acaactaaat
    69481 aaatatagac aaacccaatc ctatgaattt cttctataat tttttttgat ttgatcgaaa
    69541 tagtatttta gggataagga ataaacaaat tatggataaa tccaagcgac tctttcttaa
    69601 atccaagcga tcttttcgta ggcgtttgcc cccgatccaa tcgggggatc gaattgatta
    69661 tagaaacatg agtttaatta gtcgatttat tagtgaacaa ggaaaaatat tatctagacg
    69721 ggtgaataga ttaaccttaa aagaacaacg attaattact attgctataa aacaagctcg
    69781 tattttatct tcgttacctt ttcttaataa tgagaaacaa tttgaaagaa gggagtcaac
    69841 caccagaact cctggtttta ggaacagaaa aaaataggct tacttttcaa ttgaatcaaa
    69901 attctaatcc gaactcaaaa acagatggac gttttgttca aaaaatccga gaatcattcg
    69961 tgtcgtaaga aaaaaaagaa tcgggtaaga ggaataattt taagaggaat aatttttttt
    70021 atcgggcgtg ttcgctcatt ttgacgactt tatcatatta tcagatttta tcatactaat
    70081 ttctactcta ccttcccgga gttcattctc cagagaattc catttcaaag agtttggcgg
    70141 attcctccca atccccttat tttatgatct cgttggaaat catataaaga caattcctat
    70201 ttgatatagc tatttgtgca aggattttac gattaagaag caactgcccc ttatacagat
    70261 tgtgtattaa tctactataa atataggatg cccccgcccc gcgaattact gcatttattc
    70321 gagtgatcca caaacgacga aaatcccttt ttttcctatc tctatcacga tgcgccgaaa
    70381 ccaaagctct tattttctgt tgaataattg ttcgagtaag tcttgaatga gctccgcgaa
    70441 aacttgatgc aaataaacgc atttttgttc tacgtctccg agctatatat cctcgtctaa
    70501 ttctggtcat tgagtaaatg aaactttaat gaataactaa ttgatttcct ttctttcagt
    70561 tattcttttc ccccttccta gtctattaat aacaaaacgg attcttccaa tttataaaat
    70621 aaaaattcca atggcttttg ctactataac cttccctacc acgctttttt ccttttttct
    70681 aggcattgga aaaataaaaa tagaaatagc taaagaaatt gtgggttcca tcgtctctat
    70741 ggttacttct taaacggtga ggtcttctct atacaccgga gccctttcct tcattttatt
    70801 ggtaacttgt acagttacca ctctttggct ctacccatga attttccagt aatttgtctt
    70861 tcataatgag atatacctta tacagtaacg gtatttaatt atgaagattg ggtgggtagc
    70921 tgaccttgtg agtccgttct tctaaacata atatttctac ttttttaaat aggatttccc
    70981 ccgcttaatg ggtaactatt tgttaccaat ggggaattct ttctcatctt aaattgaaaa
    71041 ttcaggtgat ttaatttgca ccaattgaaa ccataaattt catacacaat agaaagatat
    71101 gatagatcca tcttttttag atagtgaatg gagttcttcc attctatccg attcaccggt
    71161 actgatcatt gatactggaa aaattgtttt ttcttttgtt ttgtctcagc ccacgattta
    71221 aacgagtcgc acatacaccc tcgtacatgt tcctcgacgc tgagggcatc ccccaagagc
    71281 gggggatttc gtgacgtttc tgattggctg tcttgggttt ctaataagtt gtttaatagt
    71341 tggcatgctg aattatacat tatgggctgg tttagattga tcctaaccgg atgattatga
    71401 gtttattcga tttcaatata ttaatagaat attaaacctt taattaagta attaagaagt
    71461 aagaagataa aatcttaaat catatatttg cacgaaatca ctgctatttt ttatccaacc
    71521 gctacaaaat caacaattcc atgagcttgg gcttctgttg ctgacataaa agtatccctt
    71581 tccatgtctt cggatacagc ccataagggc ttgcctgttc tttgtacata aacccttgta
    71641 aggatttcgc gcagtttcag tagttcttcc gcttccagga taagttcgga cgtttgtgcc
    71701 tcataaaaac cggcagcagg ttgatggatc attaccctga tcatataata taacacaatc
    71761 aaaggttcct gtatctcgca cgaggaggca aggcgaagag ataaagaata aaataagaaa
    71821 aagatagaaa accgtacggg catttttttc acattgcata cggctccaca atggaatttt
    71881 ttttaccttt catcgaagaa agagaaaatg tgggatccat tatacccaga tcggtaaatg
    71941 atccaattac cacccttctt ttttttttcg gaggagttca aaaatactat gatggccccg
    72001 ttgctttaat atatttattt tgtctgtgat tcagcaatcc caaagtttct tttttttttt
    72061 attttcgtac tctttcataa cataaatgtt gttaataacc tgccggtgtg aaaaaagttt
    72121 gtgacgctga aatcgaccta cgataggtaa gataaaatag gaaataccct tcctttatct
    72181 catactactc tttcgataca taatctaata ttttgaaaaa caataaaaaa tttgcatatc
    72241 aaattcgaag tgccatgcta atattactta atattaataa ttcatatggc gaaggcatag
    72301 tcttcttttt tctcttaaat aaaaaaccca ttggcgccaa gcgtgaggga atgctagacg
    72361 tttggtaatt gctcctccga ccaggataaa agaccccatt gaggcggcca atcccatgca
    72421 tattgtctgt atatctggtc gcacaaattg catagtatca taaatggcta ttccaggtat
    72481 tacccatccg ccgggagagt ttataagcaa atacagatcc ttggtatcac tctccgaact
    72541 gagatataca aaaagaccaa taagttgatt cgaaacattg ctatcaatcg cttggcctaa
    72601 aaaaattaat ctttctcgat aaagtcggtt gattcggata aaattgtatc ccttaggagc
    72661 cgtacgggca ccttttgatg catacggttc aacaaaacta aaacttgcga aaaaaaaatc
    72721 aatgtgtagc ttccagccct ctttcttttt ttatagcgga ctccttctaa tgaaggaagg
    72781 ggcttctctt tcatttttga agaacgatgc gtttggccgg ttttcctata atatataata
    72841 ttagaatata aaaaacagtt ttatcgcact aacttttcat tgatgtattt tttcatcgag
    72901 atccaatcca aaaatcacga tgccattttc ttgttcctga atgggcttct tccatttttt
    72961 taggtttctg ctctactccg agtaaggatc tgcccgattt tgatttgcac atataggaca
    73021 aatgacccca ataccacgtc tttgtttttt ttttttttca ttttttctca attttgcaat
    73081 tcatttcttt tatgtcttcc gccaaatatt cgacgtatcc attatattta ttattcgatt
    73141 gattaactgt ttgggatcag cgctatttaa taatttcttt ctaaatagga ttgtttatga
    73201 tatctataag tcctaataat agatatatta ccaattgggt ttttctaaac ggagcctgga
    73261 tacttaattt tattggtcca gccaagtcga ccataaatta tttgaattgc taatattaat
    73321 ctggatacct cttcacaaaa cggatctaat tccatttcat tgcacttcac gttacaaatt
    73381 tttgatgatt caatcgcttt ttttgggggc gaaagagagg atatctcgat cgggggagag
    73441 aatggggaaa tcccatatga cccaatatat ctgacagggc gcactatatg tcaatccaag
    73501 ttggatttcg ctctccggga gttcgaaaag gaacttttgg aacaccaata ggcataaact
    73561 gaaagaaaaa agaattaagt actctatttc actttgatgt ggaaacgtaa taatggtttt
    73621 attattttaa taatattagc tttatcgtca tattttctac atagatagaa taagttcata
    73681 aaataaagga aaacaaagaa aatttttacg aataggtact ttgaatgatg actaaatatg
    73741 gatgcatgcg ctcttcgaaa agggaataaa cccccattgc gtattggtac ttatcgagta
    73801 tagaatagat ctgcttctct tttttcctat gaaccaaatt gttccatttt tactaaaaga
    73861 atagaacaaa tagtaaccct ttttccgaga taatccactg aaaaaaaaag gggggtccat
    73921 agcatagttt tttcaatgca ataaagttac atagtgtcta ttttttgttg ataaaggggt
    73981 attaccatgg gtttgccttg gtatcgtgtt catactgtcg tattgaatga tcccggtcgt
    74041 ttgctttctg ttcatataat gcatacagct ctggttgctg gttgggccgg ttcaatggct
    74101 ctatatgaat tagcagtttt tgatccctcc gaccctgttc tcgatccaat gtggagacaa
    74161 ggtatgttcg ttataccctt catgactcgt ttaggaataa ccaattcatg gggcggttgg
    74221 agtattacag gagggacgat aacgaatccg ggggtttgga gttacgaagg tgtagccggg
    74281 gcgcatattg tgttctctgg cttgtgcttc ttggcagcta tctggcattg ggtgtattgg
    74341 gatctagaaa tatttggtga tgaacgcaca ggaaaacctt ctttggattt gcctaagatc
    74401 tttggaattc atttatttct ctcaggagtg gcttgctttg gctttggcgc atttcatgta
    74461 acaggattgt atggtcctgg aatatgggtg tccgacccat atggactaac tggaaaggta
    74521 caatctgtaa atcccgcgtg gggtgtggaa ggttttgatc cctttgttcc aggaggaata
    74581 gcctctcatc atattgcagc agggacattg ggcatattag caggcttatt ccatcttagt
    74641 gtccgcccgc cccaacgtct atataaagga ttacgtatgg gcaatattga aaccgttctt
    74701 tccagcagta tcgctgctgt cttttttgca gcttttgttg ttgctggaac tatgtggtat
    74761 ggttcagcaa ctactcctat cgaattattt ggtcccaccc gttatcaatg ggatcaggga
    74821 tactttcagc aagaaatata tcgaagagtt agcgctggac tagccgaaaa tcaaagttta
    74881 tcagaggctt ggtctaaaat tcctgaaaaa ttaacttttt atgattacat cggaaataat
    74941 ccagcgaaag ggggattatt cagagcgggt tcaatggata acggagatgg aatagctgtc
    75001 gggtggttag gacatcctgt cttcagagat aaagaagggc gtgaactttt tgtacgtcgc
    75061 atgcctactt tttttgaaac atttccagtt gttttggtag acggagatgg aattgttaga
    75121 gccgatgttc cctttagaag ggcagaatcg aagtatagtg tcgaacaagt aggcgtaacc
    75181 gttgagttct atggtggcga actgaacgga gtgagttata gtgatcctgc gactgtgaaa
    75241 aaatatgcta gacgtgccca attgggtgaa atttttgaat tagatcgtgc tactttgaaa
    75301 tccgatggtg tttttcgtag cagtccaaga ggttggttta cttttggaca tgcttccttt
    75361 gctctgctct tcttcttcgg gcacatttgg catggtgcta gaaccttatt cagagatgtt
    75421 tttgctggta ttgacccaga tttggatgct caagtggaat ttggagcatt ccaaaaactt
    75481 ggagatccaa ctacaagaag acaagtagtc tgatgcagca ttgctctgtt atttttcgct
    75541 tctcacttct attttctctt tgtgatttta cataggatac tgaaaaagtc tggatttaaa
    75601 tctccgccct ttcgcctttt ctttgatttt tttttcttta atcggggaga tgatccccaa
    75661 taaacaggta tggaagctat aattgtaaac cgcgatcaca tttatggaag cattggttta
    75721 tacattcctc ttagtctcga ctctagggat catttttttc gctatctttt ttcgcgaacc
    75781 gcctaaagtt ccaactaaaa aatgaaatga tttttcatta tctgaattga agtaatgagc
    75841 ctcccaacat ttggaggctc attacttcaa ctagtccccg tgctcttcga acgggtctct
    75901 tagttgttga gagggttgcc caaaagcagt atataaggca tacccagtaa aacttacaag
    75961 taatccagat atagagatgg cgactagggt tgctgtttcc attattatat aatttcaaga
    76021 ccacaatgga tctatgataa gattgtttat ttacaacgga atggtataca aagtcaacag
    76081 atctcaatga atacaaaata ggatttatgg ctgcacaaac tgttgagggt agttctagat
    76141 ctggtccaag acggacgtct gtaggggctt tattgaaacc attgaattcg gaatatggta
    76201 aagtggctcc tggatgggga actactcctt tgatgggtgt cgcaatggct ctatttgcgg
    76261 tattcctatc tattattttg gagatttata attcttccgt tttactggac ggaatttcac
    76321 tgaattagat ttaattagat ttataagaac cctagctttt aaataaaaat acaaaaaacg
    76381 atgcatttag gcctcggctt tttattttag cttattcttt tttggtagtt cgaccgcgaa
    76441 atttttgtgt ttctgtattt ccggaatatg agtgtgtgac ttgttataat tgatcctatt
    76501 gagagtacag aaagtgggtc tgtcgtcttg atagagatgg ttttaccccg tcggatattc
    76561 attctagtat ctggagcacg gaatatatga aatatatcac gaagtatttg aactatgatt
    76621 catacttaat attcagacct cgtggccgga ttcctcaaat ttttcaaaag aaaaaagttt
    76681 tcaattgaaa gagttttctt ctttcaaatt cccgtttctg ctttgatttt gctcaaagaa
    76741 caaacttttc tttctagttt tagtcattat atcgattcta ctcgttgaat aaatcatgat
    76801 ccaatggttc ttactcaggg aatccttgac ttagcttgaa ggttttattg aatcatcgtg
    76861 gttctagtat taatttaagg tttcaattga ttcctagggt cttaacaaga aaattcctat
    76921 caataataaa gaaaacaaaa gtaaagctac attccataca aattaaaata acagatgaaa
    76981 gaaaaaaata gggaaataga agattcaaga ggcctggaac gatcaacaga aagacaagtg
    77041 agcctacttg attttttgac attctaatta taacaaaaaa aaagagcttt cttactttta
    77101 ctctttcgta tttttagcga aaatggaatc aaaagattaa gaagtttcca attttctatt
    77161 ccatacctct tttaacctgt ttttttgttt ttttgtttga gctgtacgag atgaaattct
    77221 catatacggt tctcagaggg ggagtccctt ggtttaccta tctcaataaa gtctacgatt
    77281 ggttcgaaga gcgtctcgag attcaggcga ttgcagatga tataactagt aaatacgttc
    77341 ctcctcatgt caacatattt tattgtctag gaggaattac gcttacttgt tttttagtac
    77401 aagtcgctac agggtttgct atgacttttt actaccgtcc gaccgttacg gaggcttttg
    77461 cttctgttca atacataatg acggaagcga actttggttg gttaatccga tcagttcatc
    77521 gatggtcagc aagtatgatg gtcctaatga taatcctgca cgtatttcgt gtgtatctca
    77581 ctggtggttt taaaaaacct cgcgaattga cttgggttac aggtgtggtt ctggctgtat
    77641 tgaccgcatc ctttggtgta acaggttatt ctttaccctg ggaccaaatt gggtattggg
    77701 cagtaaaaat agtaacaggc gtaccggaag cgattccggt aataggatcg cctttggtag
    77761 agttattacg tggaagtgct agtgtgggac agtccacttt gacgcgtttt tatagtttac
    77821 acacgtttgt attacctctt cttactgccg tatttatgtt aatgcatttc ctaatgatac
    77881 gtaagcaggg tatttctggt cctttataaa gaatatagag agatttgtaa tcaatcattt
    77941 tttttattac ttgggggagg aacaataata tttcattgct acaaatatgg attattgaca
    78001 aagaataaga catgtgtttt gaaatttccc ctcaactcca caatattgta ttatttattt
    78061 gacatgaatg aatagttgaa gggaattctc cgaagagaaa atggattatg ggagtgtgtg
    78121 acttgaacta ttgattgggc cgtgcagaag tatgccttta atctgctaca ttgaaattca
    78181 caaaaaaatg tgtctttatt ccaaccgccg ccctatagag aggataggct gggttcgctt
    78241 gaagagagtc ttttctatga tcagaccgaa gcatgccgtg catgaatagg ctccgtaaaa
    78301 tccagtagaa gtaaaatcca gtagaataag tgatgtggca taatcccgat tttttttagt
    78361 tattttactt acttaatagt atggaaatgc attcatttct tctgcatcga tccgttttat
    78421 gatcctatcg gagtgaaaca aaggatctaa agaagagcag cggctagact atattagtaa
    78481 caagcaaatc ctttgtacgc aaaaaaaaat atcactcgat ccattgggat aagggtgaat
    78541 cgcaagggct gagacaaccc agaaagctct tgattatgat caatattgta agcctacttg
    78601 ggtatggagc atttacctgt aagaacttaa ttctttgcaa tggatagttg caacttcgta
    78661 aaatggaatc cagaaataga attattcata tatgtgtgga tatggctaaa tatagctttt
    78721 ctaaaatata tatatatata tttttttata tgtatccgtt tagttcggtg gattcttgct
    78781 cgagccggat gatgaaaaat tatcatgtcc ggttctttgg ggggatggat ctataagaat
    78841 tcacctatcc caataacaaa aaaacctgac ttgaatgatc ctgtattaag agctaagttg
    78901 gctaaaggta tgggtcataa ttattacgga gaacccgcat ggcccaacga tcttttatat
    78961 atttttccag tagtaattct cggtactatt gcatgtaatg taggcttagc ggttctagaa
    79021 ccatcaatga ttggtgaacc cgcggatccg tttgcaaccc ctttggaaat attacccgaa
    79081 tggtatttct ttcccgtatt tcaaatactt cgtacagtac ccaacaaact tttgggtgtt
    79141 cttttaatgg tttcagtacc cgcgggatta ttaacagtac cttttttaga aaatgttaat
    79201 aaattccaaa atccatttcg ccgcccagta gcgacaaccg tctttttgat tggtaccgcg
    79261 gcggccttgt tcttgggtat tggagcaaca ttacctattg ataaatccct aactttaggt
    79321 cttttttaac ttgattccat tgtaaaatat cataatgtgc gtatctaggg agtagtcgct
    79381 tcagagtcaa agtgaattct ccctagatac ctctattcaa ttcaattccg gtccgaatgg
    79441 atagattgtg ctaaaggtgc aaaccctttt tttttgattt ttaagaaaaa aatgaactaa
    79501 attcaattca attgatttca aattgatttg attttgcttt taggtaaatc aactgttaag
    79561 tgcttttcta tttcttttct aaaatgccca atatccgttt tacatcttct atgcgaaaat
    79621 gctcaatttt cataaggtct tcttgactgt tattcaaaag gtcgaataat gtatgtatat
    79681 tggacttttt gagacaatta tagatcctgg gagacaattc tgattggtca ataaaaatgg
    79741 atttccatgc tatttctttt ttctttttct ttagtttagc aaccctatcg tgaaaagtca
    79801 aatagggtaa agaaaccttg tattgattgt tctctaaatg taagttttct tctgccgact
    79861 ggagaaaggg aataaataaa tcaatcaaat tccgggaggc ttcatgaagt gcttctttag
    79921 gagttaaacc tccatttgtc catatttcta gaaaaaggat ctcttgtttt tcatttccat
    79981 ttccataaga atgaatacta tgattcgcgt ttcgaacagg catgaatata gcatctatag
    80041 gataacttcc gtcttgaaag ttatttggtg tttttatatt atatcctcga ttcctttcaa
    80101 tctgtaatcc aatacaaaaa tcagttggtt ccgttaggtt agctatatgc tgcgtattat
    80161 caacgatttc cacagaaggt ggtaagagga tgtcttgagc agttacatat ccaggacctt
    80221 tgacacaaat aagcgcgtca cgagttccat atagattact tctcaataca atttctttca
    80281 aattcattaa aatttcatgt accgattctt gaatacctac tatggtagaa tattcatgcg
    80341 ggattttctc agattttgcg cgtgtaatac atgttccttc gatttctcca agcaaagctc
    80401 ttcgcatcgc aatgcctatt gtgtcggctt gacctttcat aagtggagac agaataaagc
    80461 gtccataata aagacgctta ctgtctgctc ttgattcaac acatttccac tgtagtgtcc
    80521 gagtagatac ttttaatttc tctcgaacca tagtaatatt atttgtcaga tttttgagtc
    80581 atttatttct cttgaaatct cttcaatgtt tatttctaca ctcgcctttt tttagggggt
    80641 ctgcagccat tatgtggcat aggggttaca tcccttacga aacttaaaag tataccactt
    80701 cgacgaatag cgcgtaatgc tgcatctctt ccgagacccg gaccttttat catgacttct
    80761 gctcgttgca taccttgatc tgttactgct cgaatagcat ttcctgctgc ggtttgagca
    80821 gcaaaaggtg tccctcttct tgtacccctg aatccacaag taccggcgga ggaccaagaa
    80881 ataacccgac cccgtacatc tgtaactgtc acaatggtgt tgttgaaact tgcttgaaca
    80941 tgaataacgc cctttggtat tcgccgtgca cttttacgtg aacccacacg tccagtccta
    81001 cgtgaaccgc ttcttggtat agattttgcc atattttatc atttccgaaa tataagtcag
    81061 agatatatgg atatatccat ttcatgtcaa aacagatctt ttattttgat ttgttcatcg
    81121 gttcctttag agagtccctt ttcgaaagat tatccttgtc tttgtttatg tctcgggttg
    81181 gaacaaatta ctataatgcg tccccttcta cggatcagtc ggcatttttc acaaatttta
    81241 cgaacggagg ctcttatttt cataattgtt attccttaac tgaatttcga atctacttta
    81301 ctgattggaa gaaaataagt ttcttgaaat ttttgaaccg tgaattagat cctcatgaaa
    81361 ggaatcttga aaaaccaccg aaccattcga atctttgttg tggggtctat aaattctgcg
    81421 cccccccccc ccccgtttga atcataacga cttacttaaa ctttgattct atctcctggt
    81481 agtatatgta taaaagagtg tcggatcctt tctgaaacag aacttagaat ctgacttcat
    81541 tatttaaacg aaccccgaac ataccattgt gaagtgattc agtaattaaa ccctcatgaa
    81601 tccatttttc ttcttttatt ccagacaaac cctccttgaa gtatgaactt atgtaggaag
    81661 gcgtgatatt agacaacttg gcttttttat tcgttttttt cacaaacagg aagttacaga
    81721 tacaattcgg atagcagaaa atttaccata tatagcacaa aatttctccg ccgattcctt
    81781 ctatccgagc tgcacggtct gtcattatac cccgagaagt agagagaatt acaatcccca
    81841 tcccgtctaa aattctagga attcgttgat agttagaata gattcggaga ccaggtcgac
    81901 ttattcgttt taaatttaaa agagttctat atggtccttt cctattcctt ctatgtcgta
    81961 gggttaaaac caaaaaatat ttgttatttt ctacaagttt ccttacgttt tcgagaaaac
    82021 cctcttgtaa aagtatttta acaatgtttt gggtcatgtt agtagatgct attcgaaccg
    82081 ttccctttcg atccatgtca gcatttcgta tagaagttat tatgtcagca atagtgtcct
    82141 tacccatgat aaactaaaat tattgttgct tccgaatttg gatataatca gcatgttctt
    82201 tttttataaa aattattaaa gaaaattctt aaaagtatat gcgtgagaca taatctacta
    82261 atttatctat tttatttaaa tactatcact atctcacggt ctcatattat aatacctcag
    82321 gtgctaatga aactatttta gtaaaattta actgtctcaa ttcccgggcg atcgcgccaa
    82381 aaacgcgggt tccttttgga tttccttctt gatcaatgac aactgcagca ttgtcatcat
    82441 atcgtattat tataccgtta tcgcgtttga gttctttaca agtacgtaca attacagctc
    82501 tgatcacttc tgatctttct agaggcgtat ttggtactgc ttcttttatc acagcaacaa
    82561 taacatcacc aatatgagca tatcggcgat tactagctcc tattattcga atacacatca
    82621 attctcgtgc cccgctattg tctgctacat tcaaatgggt ttgaggttga atcatatcat
    82681 ttttttttta tccgtttttt taatgtaaaa taaagcaaag gacgaagtaa aaaaaaaaaa
    82741 aaaagaaaga aaaccctgca attgtttttt tatacacaag acttctttcc tttggttcta
    82801 catttctatc cagaaataat gaattgagtt cttataggca ttttggacgc cgctattgaa
    82861 atagcctttc gagctatatt ttcggctact ccacccattt cataaagtat tctacccggt
    82921 ttaacaacag ctacccaata ttctggggat cctttccctg aacccatacg ggtttccgtg
    82981 ggtcttactg taactggttt gtctggaaat aaacgtaccc atatttttcc gccacggcgt
    83041 acatttcgtg tcattgctcg gcgccctgct tcgatttgtc tagctgtaat ccaagcgggt
    83101 tcaagtgctt gaagagcata tctaccgaaa caaatatgat tacctcgata agatattcct
    83161 ttcattcttc ctctatgttg tttacggaat cttgttcttt ttgggttata gttgatggtt
    83221 ctttttcaat tccatctcta ctacagaact ggacatgaga gtttcttctc atccagctcc
    83281 tcgcgaatga aacgactaaa acggatttta tgaagatata catgtgttta atgaataata
    83341 tgctgaatca taggattctt tgaaattgca tctaattaat caattcgtta atctattcga
    83401 aatttgtcta gcgtgtttag atattattta attaaacatg tattctattt ctagataatg
    83461 tcaatgtctt tttttataac gttatcgtta taaaaacatc tttcttttgt ttttcctttt
    83521 atcatatggg atcgacaaaa atgtatcaat ctaataaaaa aaaactttcg cgggcgaata
    83581 tttactcttt ccatatctat tttagttata gggttcgttc atgacctctc aaaataaaag
    83641 aataaaagag ggggtccctg gtttgttccg ccatcccacc caatgaatca ttaagattca
    83701 ttttcaatag aatcttctgc attcacgggt tatatcgttc ccattgcttc tcgattaatg
    83761 gttaggtctg aattttccgg cggagtcctt ttttcttaag tcaattttct cagtctttat
    83821 tggctcgagg ctcttgattt ttttgttcta taagcggatt catctaatta tgcatgaatc
    83881 attattgaat ttatgcttta ttacactgcg ttttatgaga tgactcatcg accttacata
    83941 ttggaatcat atatcattga tatttccgtt ctctctttct ctcatccttc cacttatccg
    84001 catacttttt ttctattttg ctttccgact tagaacttca caactcataa tccgattggt
    84061 tttttttatc tttatcttta tgcaaaaaaa gatttcagtt gctacaacga tatgtccaat
    84121 atattatatc tttatcttga ctggttcttt ggatccagat aatgcgaagc aatgagttgg
    84181 ttattagtgc tatagttatt agttcatact ctgggccctg gtccgttttt tgaatcctag
    84241 ccctaaaaaa accaacgagt cacacactaa gcatagcaat tatataaaat gatcaatcga
    84301 atttttattg aaccctctag aattgcagaa ttgctctttt ttttttgttt tgcttgaaca
    84361 taaaaagaat aaaagggttt ttcttttttt gtccattact tggtataatg taaaaacacg
    84421 taaagtctta ttattcttcg tctacaaata tccaaatttt gattcctaat accccgtata
    84481 tagttcgaac tgtataggaa caataatcaa ttttagctcc aatggtttgt agaggaaccc
    84541 taccttctct gatccattcg acgcgtgcaa tttcttttcc gtcgatacgt cccgcaattt
    84601 gtacttgaat tccttttgta ttcgccagct cggttaattc aatagctttt ttcattgctt
    84661 tgcgaaaaga aactctattc tttaattggc cagctataaa ttctgcaaga atattagggt
    84721 gtccataagg atttgcaatt cgtgtaatag caatgtttag ttttcggttc gcacaatgaa
    84781 gttctttttg tacattcatc tgcaattctt cgactctccg cggtctattt tctattaaga
    84841 attttgggaa tcctatataa attatgactt gaattagatc gattcttttt tgaatctcta
    84901 tccgtgcaat tccctcaacg ccaacaccgg aggatattct catatttttt tgtacataat
    84961 tcttaataca gtttcgtatt ttttgatctt cttgtagacc ttccgaataa ttttttggct
    85021 gtgcaaacca aagagaatga tgactttgtg ttgtaccaag tcggaaccca agcggattta
    85081 ttttttgtcc cataaccccc cactactata tgtatcatga catgtcagat ttttgttctt
    85141 ttttttagtt atcaatccag atttttttga gtacaccata tattcttcaa attctttata
    85201 taaggatata tctttcaaaa caatagttat atgacaagtc ggtcttttta tcagataact
    85261 gcgccctcga gctcgaggtt ttaatctttt cacagcagta ccctcgttta cttcggcttt
    85321 actaatgact aaatttgctt cgttcaaact catattgtga ctagcatttg ctgctgcaga
    85381 ataaaccaat ttaaaaatgg gataacacgc tcgataaggc atcagttcta gtatcataag
    85441 gctttcctcg taagaacgcc tacgaatctg atcgattccc cttcggtctt tgtgagcaga
    85501 catacatata tgttgaccta aagcgtatac ttctgtagat aggttcttct ttctcttctt
    85561 tatcataagg ttcacctctt accaatgaat ctatattcac tttattaacg acgggatcta
    85621 ttatcatttt ttgcatgtcc acggaaattt atagtcggcg caaattcccc caatttatgt
    85681 cctaccatac gatctgttat ataaataggc aaatgttcct ttccattatg tatagcgata
    85741 gtatggccaa ccattgtggg tataatggta gatgcccggg accaggttat tattatttct
    85801 ttttccgctt ttgtattaag tttctcgatt tttcttaata aatgattcgc tacaaaaggg
    85861 ttttttttta gtgaacgtgt cacagtgaat taactcctat ttttttcttt tgtaaattgt
    85921 aaaaataatt tggattttct ctcctattta ctacggcggc gaagaatcaa attatcacta
    85981 tatttattcc tttttctact tcttcttcca agtgcaggat aaccccaagg ggttgcgggt
    86041 ctttttctac caattggagc ccttccttca ccacccccat gggggtggtc tacagggttc
    86101 ataactactc ctcttactac aggacgctta cctagccaac atttcgatcc ggctctaccc
    86161 aaacttttct ggttcacccc aacattccct acttgtccga ctgttgctga gcagtttttg
    86221 gatatcaaac ggacctcccc agagggtaat tttaatgcgg ccgatttacc ctcttttgca
    86281 atcagtttcg ctacagcacc cgcagctcta gctaattgtc caccctttcc aagtgtgatt
    86341 tctatgttat gtatggctgt gcctaagggc atatcggttg aagtagattc gtctttttga
    86401 tcaatcaaaa ccccttccca aactgtacaa gcttcttcca aagcatacgg ctttctggat
    86461 gtagatgatg atatctatac agatggatct tatatatatc atataatgaa gtaccacatg
    86521 agtggatata tagaatccaa atctgccgaa tcactcatgt tctgatcttc tacatcctag
    86581 gtcttcctgt tccgtcatct ggcttatgtt cttcatgtag cattcagacc gaatgactct
    86641 atgaaattac gtcgatactt ccacatatta tgggtaacgt aggagacgtc tctatttttc
    86701 ccccgggaaa tctttagaat taccactgct tagctttcaa ttcgcctctg accatcaaat
    86761 caaatgtgaa taacccgtct tcctctcttt gaaacaaggg gcgcttctgg ttctgtcggc
    86821 gcttgaaaca attttgtctt ctccatatta ctatatctct agagtcaata attttatatg
    86881 aggaactact gaactcaatc acttgctgcc gttactcttc agttttctgt tgaggtctat
    86941 cctgtagagg tactcgaatt ggatcagtga tcgatttcta ggtttcgtcg taaacctaat
    87001 tggttacttc caattacgta aatcaatagt tcaaaccgca ctcaaaggta gggcatttcc
    87061 catttttata ggaacttctg taccagaaac aatggtatct ccaattatag cccctctggg
    87121 atgtaaaata tatctcttct caccatcccc atagtgtatg agacaaatgt atgcatttcg
    87181 attagggtcg tattctatgg ttacgattct accatatatg tctttttcat tccgtctaaa
    87241 atcgatttta cggtatagac gcttatgacc tccccctcta tgccctgcgg taatgattcc
    87301 tctggcatta cgacctttac cacaacgatg ctgtccatag atcaaattat ttcgtggatt
    87361 ggatttcact tgactgtcta cggctccatt gcgtgtgctc ggggtagaag ttttgtataa
    87421 atgtatcgcc atgctcttaa gtattttgat ttaagttctt ttctttctaa gaggtggaat
    87481 agaataaccc ggttgaagcg taatgatcat acgtctgtaa tgcattgtat gtcccataat
    87541 gggtcccatt cttctaccct ttcgggggag ttgatgacta ttcatagcta ttaccttgac
    87601 accaaagaag agttcgaccc aatgctttat ttctgtccta gttgatcctg attcgacatt
    87661 agaagtatat tgatttttcc ccaataaccg aatacttttg tctgtaaata ctgcatattt
    87721 gattccatcc ataaatctat tttcttccct atgagttcga gtctcaataa gaatgctagt
    87781 tcttactgtt catatgttat gatatgaata taccacacca attcgttatg tatagatgat
    87841 gagattccat tgatacagag ccaattccaa tagacttatt ggagggtccc attggcgtgc
    87901 atccagtagg aattgaacct acgaattcgc caattatgag ttgggcgctt taaccattca
    87961 gccatggatg cttagtgggg atcctcgtac atggtgaata accaaattcc aattgaaatg
    88021 aaatctttag gataaatcaa tgcaatttag gaggaatcaa tgaaaggaca tcaattcaaa
    88081 tcctggattt tcgaattgag agagatattg agagaggtca agaattctca ctatttctta
    88141 gattcatgga cccaattcaa ttcagtggga tctttcattc acattttttt ccaccaagaa
    88201 cgttttataa aactcttgga cccacgaatt ttgagtatcc tactttcacg caattcacag
    88261 ggttcaacaa gcaatcgata tttcacgatc aagggtgtag tactatttgt agtagcgatc
    88321 cttatatatc gtattaacaa tcgaaatatg gtcgcaagaa aaaatctcta tttgacgggg
    88381 cttcttccta tacctatgaa ttccattgga cccagaaatg atacattgga agaatctttt
    88441 gggtcttcca atatcaatag gttgattgtt tcgctcctgg atcttccaaa aggaaaaaag
    88501 atctcagaga gctttttcct ggatccgaaa gagagtactt gggttctccc aataactaaa
    88561 aagtgtatca tgcctgaatc taactggggt tcgcggtggt ggaggaactg gctcggaaaa
    88621 aagagggatt ctggttgtaa gatatctaat gaaaccgtcg ctggaattga gatctcattc
    88681 aaagagaaag atatcaaata tctggagttt ccttttgtat attatatgga tgatccgatc
    88741 cgcaaggacc atggttggga attgtttgat cgtctttctc cgagtaagag gcgaaacaga
    88801 atcaacttga attcgggaca gctattcgaa atcttagtga aagactcgat ttgttatctc
    88861 atgtttgctt ttcgtgaaaa aataccaatt gaagtggagg gtttcttcaa acaacaagga
    88921 gctgggtcag ctattcaatc aaatgatatt gagcgttttg cccatctctt ctcgagaaac
    88981 aagtgggcta tttctttgca aaattgtgct caatttcata tgtggcaatt ccgccaagat
    89041 ctcttcgtta gttgggggaa gaatccgcac gaatcggatt ttttgaggaa gatatcgaga
    89101 gagaattgga tttgcttaga caatgtgtgg ttggtaaaca aggatcgatt ttttagcaag
    89161 gtacggaatg tatcgtcaaa tattcaatat gattccacaa gatctagttt cgttcaagta
    89221 acggattcta gccaattgaa aggatcttct gatcaatcca gagatcattt cgattcattt
    89281 agtaatgagg attcggaata tcacacattg atcaatcaaa gagagattca acaactaaaa
    89341 gaaagatcga ttctttggga tccttccttt cttcaaacgg aacgaacaga gatagaatca
    89401 gaccgattcc ctaaatgcct ttctggatat tcctcaatgt cccggctatt cacggaacgt
    89461 gaaaggcaga tgaataagca tctgcttccg gaagaaatcg aagaatttct tgggaatcct
    89521 acaagatcca ttcgttcttt tttctctgac agatggtcag aacttcatct gggttcgaat
    89581 cctactgaga ggtccactag agatcagaaa ttgttgaaga aagaacaaga tgtttctttt
    89641 gtcccttcca ggcgatcgga aaataaagaa atagttaata tattcaagat aattacgtat
    89701 ttacaaaata ccgtctcaat tcatcctatt tcatcagatc cgggatgtga tatggttccg
    89761 aaggatgaac tggatatgga aagttccaat aagatttcat tcttaaacaa aaatcattta
    89821 tttcatctat tccatgaccg gaacaggggg gaatacacgt tacaccacga ttttgaatca
    89881 gaagagagat ttcaagaaat ggcagatcta ttcactctat caataaccga gccggatctg
    89941 gtgtatcata agggattttc cttttctatt gattcctacg gattggatca aaaacgattc
    90001 ttgaatgagg tattcaactc cagggatgaa tcgaaaaaga aatctttatt ggttctacct
    90061 cctatttttt atgaagagaa tgaatctttt tatcgaagga tcagaaaaaa atgggtccgg
    90121 atctcctgcg ggaatgattt ggaagatcca aaaccaaaaa tagtggtatt tgctagcaac
    90181 aacataatgg aggcagtcaa tcaatataga ttgatccgaa atcggattca aatccaatat
    90241 agcacctatg ggtacataag aaatgtattg aatcgattct ttttaatgaa tagatccgat
    90301 cgcaacttcg aatatggaat tcaaagggat caaataggaa atgatactct gaatcataga
    90361 actataatga aatatacgat caaccaacat ttatcgaatt tgaaaaagag tcagaagaaa
    90421 tggttcgatc ctcttatttt gatttctcga accgagagat tcatgaatcg ggatcctaat
    90481 gcatatagat acaaatggtc caatgggagc aagaatttcc aggagcattt ggaacattcc
    90541 gtttctgagc agaagagcca ttttcaagta gtgttcgatc gattacgtat taatcaatat
    90601 tcgattgatt ggtctgaggt tatcgacaaa aaagatttgt ctaagtcact tcgtttcttt
    90661 ttgtccaagt tccttctctt tttgtccaag ttgcttttct ttttgtctaa ctcacttcct
    90721 tttttctttg tgagtttcgg gaatatcccc attcataggt ctgagatcca catctatgaa
    90781 ttgaaaggtc cgaatgatca actctgcaat cagttgttag aatcaatagg tcttcaaatc
    90841 gttcatttga aaaaattgaa acccttctta ttggatgatc ataatacttc ccaaaaatcg
    90901 aaattcttga tcaatggagg gataatatca ccatttttgt tcaataagat accaaagtgg
    90961 atgattgact cattccatac tagaaataat cgcaggaaat cttttgataa cacggatttc
    91021 tatttctcaa tgatatccga cgatcaagac aattggctga atcctgtgaa accatttcat
    91081 agaagttcat tgatatcttc tttttataaa gcaaatcgac ttcgattctt gaataatcca
    91141 caacgcttcc gcttctattg taacaaaaga ttcccctttt atgtggaaaa ggcccgtatc
    91201 aaaaatgatg attttacgta tggacaattc ctccatatct tgttcattcg caacaaaata
    91261 ttttctttgt gcggcggtaa aaaaaaacat gcttttttgg agagagatac tatttcacca
    91321 atcgagtcac aggtatctaa catattcata cctaacgatt ttccacaaag tggtgacgaa
    91381 aggtataact tgtacaaatc tttccatttt ccaattcgat ccgatctatt agttcgtaga
    91441 gctatttact cgatcgcagc catttctgga acacctctaa cagagggaca aatagtcaat
    91501 tttgaaagaa cttattgtca acctctttca gatatgaatc tatctgattc agaagagaag
    91561 aacttgcctc agtatctcaa tttcaattca aacatgggtt tgattcacac tccatgttct
    91621 gagaaatatt taccatccga aaagaggaaa aaacggagtc tttgtctaaa gaaatgcgtt
    91681 gagaaagggc agatgtatag aacctttcaa cgagacagtg ctttttcaac tctctcaaaa
    91741 tggaatcgat tccaaacata tatgccatgg ttccttactt cgacagggta caaatatcta
    91801 aatttgatat ttttagatac tttttcagac ctattgccgg tactaagtag cagtcaaaaa
    91861 tttgtatcca tttttcatga tattatgcat ggatcagata tatcatggcg aattcttcag
    91921 aaaaaattgt gtcttccaca atggaatctg ataagtgaga tttcgagtaa gtgtttacat
    91981 aatcttcttc tgtccgaaga aatgattcat cgaaataatg agtcaccatt gatatcgaca
    92041 catctgagat cgccaaatgt tcgggagttc ctctattcaa tccttttcct tcttcttgtt
    92101 gctggatatc tcgttcgtac acatcttctc tttgtttccc gagcctatgg tgagttacag
    92161 acagagttcg aaaaggtcaa atctttgatg attccatcat acatgattga gttgcgaaaa
    92221 cttctggata ggtatcccac atctgaacgg aattctttct ggttaaagaa tctttttcta
    92281 gttgctctgg aacaattagg agattctcta gaagaaatac ggggttctgc ttttggcggc
    92341 aacatgctat ggggtggtgg tcccgctgat ggggttaaat caatacgttc taagacgaaa
    92401 gatttgaata tcaatctcat cgatatcatc gatctcataa gtctcatacc aaatcccatc
    92461 aatcgaatca ctttttcgag aaatacgaga catctaagtc atacaagtaa agagatccat
    92521 tcattgataa gaaaaagaaa aaaggtgaac ggtgattgga ttgatgataa aatagaatcc
    92581 tgggtcgcga acggtgattc gattgatgat aaagaaagag aattcttggt tcagttctcc
    92641 accttaacga cagaaaaaag gattgatcaa attctattga gtctgactca tagtgatcat
    92701 ttatcaaaga atgactctgg ttatcaaatg attgaacagc cgggaacaat ttacttacga
    92761 tacttagttg acattcataa aaagcattta atgaattatg agttcaattc accctgttta
    92821 gcagaaagac ggatattcct tgctcattat cagacaatca cttattcaca aacttcgtgt
    92881 ggggctaata gttttcattt cccatctcat ggaaaaccct tttcgctccg cctagcccta
    92941 tccccctcta ggggtatttt agtgataggt tctataggaa ccgggcgctc ccatttggtc
    93001 aaatacctag cgacaaactc ctatgttcct ttcattacag tatttctgaa caagttcctg
    93061 gataccaagc ctaaaggttt tcttattgat gatatcgata ttgatgatag tgacgatatt
    93121 gatgctagtg acgatatcga tcgtgacctt gatacggagc tggagcttct aactatgatg
    93181 aatgcgctaa ctatcgatat gatgtcggaa ataggccgat tttatatcac ccttcaattc
    93241 gaattagcaa aagcaatgtc tccttgcata atatggattc caaacattca tgatctggat
    93301 gtgaatgagt cgaatgactt atccctcggt ctattagtga actatctctc cagggattgt
    93361 gaaagatgtt ccactagaaa tattcttgtt attgcttcga ctcatattcc ccaaaaagtg
    93421 gatcccgctc taatagcccc gaataaatta aatacatgca ttaagatacg aaggcttctt
    93481 attccacaac aacgaaagca cttttgcact ctttcatata ctaggggatt tcacttggaa
    93541 aagaaaatgt tccatactaa tggattcggg tccataacca tgggttccaa tgcacgagat
    93601 cttgtagcac ttaccaatga ggccctatcg attagtatta cacagaagaa atcaattata
    93661 gacactaata caattcgatc cgctcttcat agacaaactt gggatttgcg atcccaggta
    93721 agatcggttc aggatcatgg gatccttttc tatcagatag gaagggctgt tgcacaaaat
    93781 gtacttctaa gtaattgccc catagatcct ctatctatct atatgaagaa gaaatcatgt
    93841 aacgaagggg attcttattt gtacaaatgg tacttcgaac ttggaacgag catgaagaaa
    93901 ttaacgatac ttctttatct tttgagttgt tctgccggat cggtcgctca agacctttgg
    93961 tctatacccg gacccgatga aaaaaacggg atcacttctt ctggactcgt tgagaatgat
    94021 tctgatctag ttcatggcct attagaagta gaaggcgctc tggtgggatc ctcacggaca
    94081 gaaaaagatt gcagtcggtt tgataatgat cgagtgacat tgcttcttcg gcccgaacca
    94141 aggaatccct tagatatgat gcaaaatgga tcttgttcta tcgttgatca gagatttctc
    94201 tatgaaaaat acgaatcgga gtttgaagaa ggggaaggag aaggagtcct cgacccgcaa
    94261 cagatagagg aggatttatt caatcacata gtctgggctc ctagaatatg gcgcccctgg
    94321 ggctttctat ttgattgtat cgaaaggccc aattcattgg gatttcccta tcgggcgggg
    94381 tcatttcggg gcaagcggat catttatgat gaaaaggatg agcttcaaga gaatgattcg
    94441 gagttcttgc agagtagaac catgcagtac cagacacgag atagatcttc caaagaacaa
    94501 ggcttttttc gaataagcca attcatttgg gaccctgcgg atccactctt tttcctattc
    94561 aaagatcagc cccttgtctc tgtgttttca catcgagaat tctttgcaga tgaagagatg
    94621 tcaaaggggc ttcttacttc cgaaacagat cctcctacat ctatatctaa acgctggttt
    94681 atcaagaata cgcaagaaaa gcacttcgaa ttgttgattc atcgccagag atggcttaga
    94741 accaatagtt cattatctaa tggatttttc cgttctaata ctccatccga gagttatcag
    94801 tatttatcaa atctgttcct atctaacgga acgctattgg atcaaatgac aaagacattg
    94861 ttgagaaaaa gatggctttt cccggatgaa atgaaaattg gattcatgta acaggagaaa
    94921 ggtttcccat tacttagccg gaaagatatg cggccatgaa atagggatta agtggaacat
    94981 aattgactgg gtggtagagt cgtggaaaca ccagtttctt ccatattttg gaccttagct
    95041 ccatggaaca atatgctact gctgaaacat agaagaattg aaatcttaga tcaaaacact
    95101 atgtatggat ggtatgaact gcttaaacaa gaattcttga acagcgaacc accagagcta
    95161 ttactaaaaa cggactatgt aatgtacttt atctgctggg ttacaggcgg gcattttacc
    95221 agaggtttat attgtatcaa tctacccttg tgtgattcct gttgaagcat atactcgggg
    95281 ggtgggtgca gggcggacga tttcaaagcg gactccccat tcattagata gagaagatcc
    95341 ccaagatttc gcgatccgct gccgaactta ttccaattcc aagatctcgg atcgaatcgg
    95401 tatatcaata ccgattcgat ccgagatctc ttattgaatt gctcattcaa tgagcattct
    95461 caatattatg ccttgaagag gactcgaacc tccacgctct ttagcacgag attttgagtc
    95521 tcgcgtgtct accatttcac caccaaggca tcttgaaagt gaatcgtatt ccatgaagat
    95581 gatatctatc tagtgtgatg tatggaatat atgacaaagg tggagtgttg gagtatttct
    95641 attgatcggt catgtcatat aggccccaat cggacatcca attgcttcga tttgaattat
    95701 ccggaggatg ccttatatat tatctatatt aatattatat caaaaagatg gacaatcaaa
    95761 ccgatttctc gattcaatag aagcccaaag aggtgaataa ggtcccaaat aacgagagat
    95821 atggaaaaag caggtccgat tacgcctatt cctaatccta aatggaatgt aacgacgtag
    95881 ggatccatat ggaaacatag tatctattta gatacgctcg aatgacccct tctcataatg
    95941 agaatcctat tccggtctgg tccggtatgg aatgaactta taatcatgga atcgactcga
    96001 tcatcagatt atagattata agttcataac cctagcccat tcccattttg ggcggaacag
    96061 atctactaat tctttgattc cagttagtaa gagggatctt gaactaagaa atcgattcta
    96121 gaagctaact agaagctaaa aaagggtatc ctgagcaatt gcaataatcg ggttcattga
    96181 tattcctggt atagtagatg ctatcacaca tacaatcata ctcaattcga tggaattgtt
    96241 tgatcttaaa ggggatcttc tataatttcg cacgtgaggg gttatttctt ggtttcgtcc
    96301 agtcattaat aacttgatta tttttagata atagtagata gaaacaacgc tcgtaaggag
    96361 tcctattgaa accaagaaat ataggcctgc ctgccatcca caccagaata aatagagttt
    96421 tccgaaaaaa cctgctagtg gaggaagacc tcctagggat aagagacata gagctaaaga
    96481 gagagccaaa aaaggatctt ttgtgtataa tcccgcataa tctcgaatgt tatcagttcc
    96541 ggtacgtaga ccaaatgata caatgcaagc aaaagttcct agattcatgg agatatagaa
    96601 cagcatataa gttatcatgc tcgcatatcc accatttgag tctccaacaa ttattccaat
    96661 aattacatat ccgatttgac ctatggacga atatgcaagc atacgtttca tacttgtttg
    96721 agtaatagca atgagattcc caaatatcat gctaagaata gctaggattt ccagaagaag
    96781 atgccattcg tttgatgaga aataaaaagg aatatcgaaa attcgagtgg ctgaagctga
    96841 agcagctact ttcgaagtaa cagaaagaaa agcaacgact ggagtgggag agtcagagtc
    96901 gaaaagagga ttcctcactt ctttctctca ttcaaaaccg tgcatgagac tttcatctcg
    96961 cacggctcct aagtgataaa agtaaagaag aactcatctt ctttcttttt tgattacctt
    97021 cctcgcgtat gtataagatc gaatccattc gatttcgaaa aaggattact aatccttaac
    97081 ttttcgagga atccttcatc agtggttgtg aatgactgat ttttctcaat cttttcgacc
    97141 ttggttccgt aggagcaagt cagaaagatt gagaaataga accatctgat ttgattcgtt
    97201 ctcaatagcc atgagatgat catcttaggg tgatcctttt gtcgacggat gctcctatta
    97261 cactcgtagt ctctgaagga tgagaaccaa ctctgtagca tctacatcga gaattcaagt
    97321 attgtatacg tcattagtcc gatcctttgt aggaactacc cgtaataacg aacttgcaaa
    97381 atggatctgt ttatcataaa gagatttgtt gttcctgacc ctgcttcacc ttaattgtta
    97441 tttgaacaag tataaagtta tgtcttggtc cgagtgggga tagcatttct cttctgcatg
    97501 tccatgaagt tttgaaaaat ccaaacatct cagagatata tagagaggta ggaatttttc
    97561 gaacgaaccg cactccttcg tatacgtcag gagtccattg atgagaaggg gctggggaaa
    97621 gcttgaaccc aattcctaca gtgatgaata taagcgcaat tgaaattcct ggggagttat
    97681 acatttgtgt attgataaga ccattcacta tttcttgaag ctcgatctct cccccggatg
    97741 aaccatatag ccaagagaaa ccatgaacca gaatagaaga gcttgcccca cccatgagta
    97801 aatatttcat agtagcctca ttagaccgta cgtctttctt ggtatatcca gataataggt
    97861 aggagcataa actgaaacat tctggagcta caaagatagt tattaaatcg ttagcaccgc
    97921 ataaaaacat tcctcctaga gtagctgtta atatgaataa cagaaactcc gttatagcca
    97981 tttctgtaca ttcaatgtac tccacggata gaggaataca tagagttgaa catagtaaaa
    98041 taagaaattg aaagatttcg ttgaaattgt tcgtttggaa atttcccgaa aagctaatca
    98101 taggttcttc tctccatcgg aacaataggg ccgttatgct cattactaaa cttgttgaag
    98161 agatgaaata gaaccaaggt atatcttttt gatcagaggt tgaatcgatc atcagaagaa
    98221 taattaggcc aaaaattagg atacattctg ggaaaataaa acttccatcg aagagaagaa
    98281 aatgaaaggc tttcataaaa attctcgtag aatcgagaat gaagttttca ttctgtacat
    98341 gccagatcat gaattagtaa ctgcatccaa tctccaaaaa aatcccaatt gtttcgaact
    98401 ttctattttt ggaatggaat atttacggaa tctccatgaa taggatcaaa ccttattcca
    98461 tggtatttac atgagattcc tctttcttat tcttaagcaa gtccccgaga gggcttagtt
    98521 gatccatgat ttctgtttca tctttcgttt ccttttcgtt tgtttcgaga aatatatcga
    98581 tcaattccga ttctttcttt ttcttttttc tattgattct tttccgatcg agatgtatgg
    98641 atccatggat ctatgtgtct atatagaccc tgttcatgga ttaacgaaaa tgtgcaaaag
    98701 ctctatttgc ctctgccatt ctatgagtct cttccttttt gcgtatggca tcgccactcc
    98761 ctttggcagc atccactaat tcggaactta atttgaaagt catatttcga cccggacgtt
    98821 ttcgggatgc ccctaataac caacgaacgg caagtgcttt tccttgtgcg gatcctattt
    98881 caatgggaac ttgatgagtc gatccgccta cacgtcttgc ttttactgct atatcgggag
    98941 ttactccacg tattgcttga cgtaaaacgg atagtggatt tttttctgtc ttttgttgaa
    99001 tctttttcaa ggctcgatag ataatttgat aagccaatga tttttttccg tgtttcagaa
    99061 tacggttaac caacatgtta actaatcgat tacgataaat tggatcggat tttgcagttt
    99121 tttcttctgt agtacctcga cgtgacatga gcgcgaaagg ggttcaagaa tcagttttct
    99181 ttttataagg gctaaaatca tttattttgg ctttttgacc ccatattgta gggtggatct
    99241 cgaaagatat gaaagatctc cctccaagcc gtacatacga ctttcatcga atacggcttt
    99301 ccacagaatt ccatactcga tctcatagat acatatggaa ttctgtttac tcactttaaa
    99361 ttgagtatcc gtttcccccc ctttcctgct aggattggaa atcctgtatt ttacatatcc
    99421 atacgattga gtccttgggt ttccgaaata gtgtaaatag tgtaaaaaga agtgcttcga
    99481 atcattgcta tttgacccgg acctgttcta aaaaagtcga gacatttcga attgtttgtt
    99541 gacacggaca aagtcaggga aaacttctga aattatttca atattggacc ttggacatat
    99601 aatagttccg aatcgaatct ctttagaaag aagatctttt gtctcacggt agcctgctcc
    99661 agtcccctta cgaaactttc gttattgggt tagccataca cttcacatgt ttctagcgat
    99721 tcacatggca tcatcaaatg atacaagtct tggataagaa tctacaacgc actagaacgc
    99781 ccttgttgac gatcctttac tccgacagca tctagggttc ctcgaacaat gtgatatctc
    99841 acaccgggta aatctttaac cctcccccct cttactaaga ctacagaatg ttcttgtgaa
    99901 ttatggccaa taccaggtat ataagcagtg atttcaaacc cagaggttaa tcgtactctg
    99961 gcaactttac gtaaggcaga gtttggtttt ttgggggtga tagtggaaaa gttgacagat
   100021 aagtcaccct tactgccact ctacagaacc gtacatgaga ttttcgcctc atacggctcc
   100081 tcgttcaatt ctttcgaagt catcgggtcc ttttcctcgt tcgataatct cctcccttct
   100141 tccactccgt cccgaagagt aactaggacc aattcagtca cgttttcatg ttccaattga
   100201 acactttcct tttttgatta ttctcaaagg agaagattat tctcttttta acaaacatct
   100261 gcggatccaa tcacacgatc ttataataag aacaagagat ctttctcgat caatcccttt
   100321 gcccctcatt cttcgagaat cagaaagatc cttttcaagt ttgaatttgt tcattttgaa
   100381 tctgggttct tctactttat ttttatttac ttatttcttt attatttttt ttccctctct
   100441 tttctttttt tatttctttt ttttatttta ttcccttcca tcattcctta agtcccatag
   100501 gtttgatcct atcgaatctg atccattttc tcattgagcg aagggtacga aataaatcgg
   100561 atttcttttt cgatcaaaag tactatgtga aatcttcggt tttttcctct ttctctatcc
   100621 ctatcccata ggtacagcat ttgaatccat agagaaccgt ttcttctgta tctatatgaa
   100681 tcgatattat tccattccaa ttccttcccg atacctccca aggaaaatcc cgaattggat
   100741 cccaaattga cgggttagtg tgagcttatc catgcggtta tgcactcttc gaatgggaat
   100801 ccattttctg aaagatcctg gctttcgtgc tttggtgggt ctccgagatc ctttcgatga
   100861 cctatgttgt gttgaaggga tatctatatg atccgatcga ttgcgtaaag cccgcggtag
   100921 caacggaacc ggggaaagta tacataagta tacagaaaag acagttcttt tctattctat
   100981 tagtattttg attctattag tattagatta gtattagtta gttatcccgg ctcagtgagt
   101041 cctttcttcc gtgattaact gttggcacca gtcctacatt ttgtctccgt ggaccgagga
   101101 gaaagggggc tcggcgggaa gaggattgta ccatgagaga agcaaggagg tcaacctctt
   101161 tcaaatatac aacatgcatt ctggcaatgc aatgtagttg gactttcatc ttcatgcgaa
   101221 tgaatcatct tttccacgga ggcaaatctt tgcctgctag gcaagaggat agcaagttca
   101281 aaattctgtt tcggtagaca tgtatttcta ttactatgaa attcataaat gaagtagtta
   101341 atcgttttgt caatttttcg gggtcttaaa ggggcgtgga aagacataag aactcttgaa
   101401 tggaaatcga aaagggatgg aactccggtt ccttcggaaa tggtaagatc tttggcgcaa
   101461 gaagaagggg ttgatccgta tcatcttgac ttggttctga tttcgctatt tttttaagaa
   101521 taccgcttct cctacccgta tcgaatagaa cttcttcatg taaaacctgc ttgatttaga
   101581 tcgggagaat cgtacggttt tatgaaagca tgtgctatgg ttcgaatccg tagtcaatcc
   101641 tatttctagg agcagttgac aattgaatcc aatttttccc attccattca tttcgtatcc
   101701 gtaatagtgc gaaaggaagg cccggttcca agttgttcaa gaatagtggc gttgagtttc
   101761 tcgacccttt gccttaggat tagtcagttc tatttcttgg tgggggcagg gaagggatat
   101821 aactcagcgg tagagtgtca ccttgacgtg gtggaagtca tcagttcgag cctgattatc
   101881 cctaaaccca atatgagttg tgggtttttc tattttgact tgcccccccg ccgtgatcga
   101941 ataagaatgg ataagaggct cgtgggattg acgtgagggg gtagggatgg ctatatttct
   102001 gggagcgaac tccaggcgaa tatgaagcgc atggatacaa gttatgcctt ggaatgaaag
   102061 acaattccga atcagctttg tctacgaaca aggaagctat aagtaatgca actatgaatc
   102121 tcatggagag ttcgatcctg gctcaggatg aacgctggcg gcatgcttaa cacatgcaag
   102181 tcggacggga agtggtgttt ccagtggcgg acgggtgagt aacgcgtaag aacctgccct
   102241 tgggagggga acaacagctg gaaacggctg ctaatacccc gtaggctgag gagcaaaagg
   102301 aggaatccgc ccgaggaggg gctcgcgtct gattagctag ttggtgaggc aatagcttac
   102361 caaggcgatg atcagtagct ggtccgagag gatgatcagc cacactggga ctgagacacg
   102421 gcccagactc ctacgggagg cagcagtggg gaattttccg caatgggcga aagcctgacg
   102481 gagcaatgcc gcgtggaggt agaaggccca cgggtcgtga acttcttttc ccggagaaga
   102541 agcaatgacg gtatctgggg aataagcatc ggctaactct gtgccagcag ccgcggtaat
   102601 acagaggatg caagcgttat ccggaatgat tgggcgtaaa gcgtctgtag gtggcttttt
   102661 aagtccgccg tcaaatccca gggctcaacc ctggacaggc ggtggaaact accaagctgg
   102721 agtacggtag gggcagaggg aatttccggt ggagcggtga aatgcgtaga gatcggaaag
   102781 aacaccaacg gcgaaagcac tctgctgggc cgacactgac actgagagac gaaagctagg
   102841 ggagcgaatg ggattagata ccccagtagt cctagccgta aacgatggat actaggcgct
   102901 gcgcgtatcg acccgtgcag tgctgtagct aacgcgttaa gtatcccgcc tggggagtac
   102961 gttcgcaaga atgaaactca aaggaattga cgggggcccg cacaagcggt ggagcatgtg
   103021 gtttaattcg atgcaaagcg aagaacctta ccagggcttg acatgccgcg aatcctcttg
   103081 aaagagaggg gtgccttcgg gaacgcggac acaggtggtg catggctgtc gtcagctcgt
   103141 gccgtaaggt gttgggttaa gtcccgcaac gagcgcaacc ctcgtgctta gttgccaccg
   103201 ttgagtttgg aaccctgagc agactgccgg tgataagccg gaggaaggtg aggatgacgt
   103261 caagtcatca tgccccttat gccctgggcg acacacgtgc tacaatggcc gggacaaagg
   103321 gtcgcgatcc cgcgagggtg agctaactcc aaaaacccgt cctcagttcg gattgcaggc
   103381 tgcaactcgc ctgcatgaag ccggaatcgc tagtaatcgc cggtcagcca tacggcggtg
   103441 aattcgttcc cgggccttgt acacaccgcc cgtcacacta tgggagctgg ccatgcccga
   103501 agtcgttacc ttaaccgcaa ggaggggggt gccgaaggca gggctagtga ctggagtgaa
   103561 gtcgtaacaa ggtagccgta ctggaaggtg cggctggatc acctcctttt cagggagagc
   103621 taatgcttgt tgggtatttt ggtttgacac cgcttcacac ccaaaaagaa gcgagctacg
   103681 cctgagttaa acttggagat ggaagtcttc tttcgtttct cgacggtgaa gtaagaccaa
   103741 gcccatgagc ttattatcct aggtcggaac aagttgatag gatccccctt ttacgccccc
   103801 atgtccctcc cgtgtggcga catgggggcg taaaaaggaa agagagggat ggggtttctc
   103861 tcgcttttgg catagtgggc ccccagcggg aggcccacac gccgggctat tagctcagtg
   103921 gtagagcgcg cccctgataa ttgcgtcgtt gtgcctgggc tgtgagggct ctcagccaca
   103981 tggatagttc aatgtgctca tcagcgcctg accctgagat gtggatcatc caaggcacat
   104041 tagcatggcg tacttctcct gttcgaaccg ggggtttgaa accaaactcc tcctcaggag
   104101 gatagatggg gcgattcagg tgagatccaa tgtagatcca actttctatt cactcgtggg
   104161 atccgggcgg tccggggggg actaccacgg ctcctctctt ctcgataatc catacatccc
   104221 ttatcagtgt atggacagct atctctcgag cacaggttta ggttcggcct caatgggaaa
   104281 aaaaatggag cacctaacaa cgtatcttca cagaccaaga actacgagat cgcccctttc
   104341 atttcattct ggggtgacgg agggatcgta ccattcgagc ctttttttca tgcttttccc
   104401 ggaggtctgg agaaagctgc aatcaatagg attttcctaa tcctcccttc ccgaaaggaa
   104461 gaacgtcaaa ttctttttcc ttttcctttc cgcagggacc aggggattgg atctagccgt
   104521 aagaagaatg cttggctgat aaataactca cttcttggtc ttcgaccccc tcagtcacta
   104581 cgaatgcccc cgatcggtgc aatgggatgt gtctatttat ctatctcttg actcgaaatg
   104641 ggagcaggtt tgaaaaagga tcttagagtg tctagggttg gccgggaggg tctcttaacg
   104701 ccttcttttt tcttctcatc ggagttattt cacaaatact tgccatggta aggaagaagg
   104761 ggggaacaag cacacttgga gagcgcagta caacggagag ttgtatgctg cgttcgggaa
   104821 ggatgaatcg ctcccgaaac ggaatctatt gattctctcc caattggttg gaccgtaggt
   104881 gcgatgattt acttcacggg cgaggtctct ggttcaaatc caggatggcc cagctgcgcc
   104941 aaggaaaaga atagaagaag catctgactc cttcatgcat gctccacttg gctcgggggg
   105001 atatagctca gttggtagag ctccgctctt gcaattgggt cgttgcgatt acgggttgga
   105061 tgtctaattg tccaggcggt aatgatagta tcttgtacct gaaccggtgg ctcacttttt
   105121 ctaagtaatg gggaagagga ccgaaacatg ccactgaaag actctactga gacaaagatg
   105181 ggctgtcaag aatgtagaag aggtaggatg ggcggttggt cagatctagt atggattgta
   105241 catggacggt agttggagtc ggcggctctc ttagggttcc ctcatctggg atccctgggg
   105301 aaggggatca agttggccct tgcgaacagc ttgatgcact atctcccttc aaccctttga
   105361 gcgaaatgcg acaaaaggaa ggaaaatcca tggaccgacc ccatcgtctc caccccgtag
   105421 gaactacgag atcaccccaa ggatgccttc ggtatccagg ggtcgcggac cgaccataga
   105481 accctgctca ataagtggaa tgcattagct gtccactctc aggttgggca gtaagggccg
   105541 gagaagggca attactcatt cttaaaacca gcattcttaa gaccaaagag tcggggcgga
   105601 aaagggggga aagccctccg ttcctggttc tcctgtagct ggatcctccg gaaccacaag
   105661 aatcttgagt tagaatggga ttccaactca gcaccttttc ttttgagatt ttgagaagag
   105721 ttgctctttg gagagcacag tacgatgaaa gttgtaagct gtgttcgggg gggagttatt
   105781 gtctatcgtt ggcctctatg gtagaatcag tgggggcctg agaggcggtg gtttaccctg
   105841 tggcggatgt cagcggttcg agtccgctta tctccaactc gtgaacttag ccgatacaaa
   105901 gaatatgata gcacccaatt tttccgattc ggcagttcga tctatggttt atcattcatg
   105961 gacgttgata agatccttcc atttagcagc accttaggat ggcatagcct taaagtaaag
   106021 ttaagggcga ggttcaaaca aggaaaggct tacggtggat acctaggcac ccagagacga
   106081 ggaagggcgt agtaagcgac gaaatgcttc ggggagttga aaataagcgt agatccggag
   106141 attcccgaat aggtcaacct ttcgaactgc tgctgaatcc atgggcaggc aagagacaac
   106201 ctggcgaact gaaacatctt agtagccaga ggaaaagaaa gcaaaagcga ttcccgtagt
   106261 agcggcgagc gaaatgggag cagcctaaac cgtgaaaacg gggttgtggg agagcaatac
   106321 aagcgtcgtg ctgctaggcg aagcggtgga gtgctgcacc ctagatggcg agagtccagt
   106381 agccgaaagc atcactagct tacgctctga cccgagtagc atggggcacg tggaatcccg
   106441 tgtgaatcag caaggaccac cttgcaaggc taaatactcc tgggtgaccg atagcgaagt
   106501 agtaccgtga gggaagggtg aaaagaaccc ccatcgggga gtgaaataga acatgaaacc
   106561 gtaagctccc aagcagtggg aggagaccag ggctctgacc gcgtgcctgt tgaagaatga
   106621 gccggcgact cataggcagt ggcttggtta agggaaccca ccggagccgt agcgaaagcg
   106681 agtcttcata gggcacttgt cactgcttat ggacccgaac ctgggtgatc tatccatgac
   106741 caggatgaag cttgggtgaa actaagtgga ggtccgaacc gactgatgtt gaagaatcag
   106801 cggatgagtt gtggttaggg gtgaaatgcc actcgaaccc agagctagct ggttctcccc
   106861 gaaatgcgtt gaggcgcagc agttgactgg acatctaggg gtaaagcact gtttcggtgc
   106921 gggccgcgag agcggtacca aatcgaggca aactctgaat actagatatg acctcaaaat
   106981 aacaggggtc aaggtcggcc agtgagacga tgggggataa gcttcatcgt cgagagggaa
   107041 acagcccgga tcaccagcta aggcccctaa atgaccgctc agtgataaag gaggtagggg
   107101 tgcagagaca gccaggaggt ttgcctagaa gcagccaccc ttgaaagagt gcgtaatagc
   107161 tcactgatcg agcgctcttg cgccgaagat gaacggggct aagcgatctg ccgaagctgt
   107221 gggatgtaaa aatgcatcgg taggggagcg ttccgcctta gagggaagca cccgcgcgag
   107281 cggcggtgga cgaagcggaa gcgagaatgt cggcttgagt aacgcaaaca ttggtgagaa
   107341 tccaatgccc cgaaaaccca agggttcctc cgcaaggttc gtccacggag ggtgagtcag
   107401 ggcctaagat caggccgaaa ggcgtagtcg atggacaaca ggtgaatatt cctgtactac
   107461 cccttgttgg tcccgaggga cggaggaggc taggttagcc gaaagatggt tatcggttca
   107521 aggacgcaag gtgcccctgc tttttcaggg taagaagggg tagagaaaat gccccgagcc
   107581 aatgttcgag taccaggcgc tacggcgctg aagtaaccca tgctatactc ccaggaaaag
   107641 ctcgaacgac cttcaacaaa agggtacctg tacccgaaac cgacacaggt gggtaggtag
   107701 agaataccta ggggcgcgag acaactctct ctaaggaact cggcaaaata gccccgtaac
   107761 ttcgggagaa ggggtgcctc ctcacaaagg gggtcgcagt gaccaggccc gggcgactgt
   107821 ttaccaaaaa cacaggtctc cgcaaagtcg taagaccatg tatgggggct gacgcctgcc
   107881 cagtgccgga aggtcaagga agttggtgac ctgatgacag gggagccggc gaccgaagcc
   107941 ccggtgaacg gcggccgtaa ctataacggt cctaaggtag cgaaattcct tgtcgggtaa
   108001 gttccgaccc gcacgaaagg cgtaacgatc tgggcactgt ctcggagaga ggctcggtga
   108061 aatagacatg tctgtgaaga tgcggactac ctgcacctgg acagaaagac cctatgaagc
   108121 ttcactgttc cctgggattg gctttgggct tttcctgcgc agcttaggtg gaaggcgaag
   108181 aaggcctcct tccggggggg cccgagccat cagtgagata ccactctgga agagctagaa
   108241 ttctaacctt gtgtcaggac ctacgggcca agggacagtc tcaggtagac agtttctatg
   108301 gggcgtaggc ctcccaaaag gtaacggagg cgtgcaaagg tttcctcggg ccggacggag
   108361 attggccctc gagtgcaaag gcagaaggga gcttgactgc aagacccacc cgtcgagcag
   108421 ggacgaaagt cggccttagt gatccgacgg tgccgagtgg aagggccgtc gctcaacgga
   108481 taaaagttac tctagggata acaggctgat cttccccaag agctcacatc gacgggaagg
   108541 tttggcacct cgatgtcggc tcttcgccac ctggggctgt agtatgttcc aagggttggg
   108601 ctgttcgccc attaaagcgg tacgtgagct gggttcagaa cgtcgtgaga cagttcggtc
   108661 catatccggt gtgggcgtta gagcattgag aggacctttc cctagtacga gaggaccggg
   108721 aaggacgcac ctctggtgta ccagttatcg tgcccacggt aaacgctggg tagccaagtg
   108781 cggagcggat aactgctgaa agcatctaag tagtaagccc accccaagat gagtgctctc
   108841 ctattccgac ttccccagag cctctggtag cacagccgag acagcgacgg gttctctgcc
   108901 cctgcgggga tggagcgaca gaagttttga gaattcaaga gaaggtcacg gcgagacgag
   108961 ccgtttatca ttacgatagg tgtcaagtgg aagtgcagtg atgtatgcag ctgaggcatc
   109021 ctaacagacc ggtagacttg aaccttgttc ctacatgacc cgatcaattc gatcaggcac
   109081 tcgccatcta ttttcattgt tcaactcttt gacaacatga aaaaaccaaa agctctgccc
   109141 tccctctcta tcggatggaa gggcagaggc ctttggcgtc ccctccagtc aagaattggg
   109201 gcctcacaat cactagccaa tatgcttttc tcgcatgcct ttcttcgttc atggttcgat
   109261 attctggtgt cctaggcgta gaggaaccac accaatccat cccgaacttg gtggttaaac
   109321 tctactgcgg tgacgatact gtaggggagg tcctgcggaa aaatagctcg acgccaggat
   109381 gataaaaagc ttaacacctc tcgttcttat tccctttgca atatgaaaaa aaaaaaaaat
   109441 gaaaaatgaa aaagtcgtct tattcaaaac cccaattatg aaatcccttc tcccccactt
   109501 cacacctagt aacgcaccgt gttcttatag agagaaaggt gctttcacat cttcttaacc
   109561 cgaaatggct gaggagagga aaggttcctt ttttttaggg tacttccggg aacagatcca
   109621 gtggagacgg ggcggggcct gtagctcaga ggattagagc acgtggctac gaaccacggt
   109681 gtcgggggtt cgaatccctc ctcgcccaca accggccaaa aagggaagga cccttccctc
   109741 tgggggtagg aaaatcatga tcgggatagc ggacccaaag ctatggaact tgggtgtggg
   109801 tcttttgtcg aaatggagta gccttacttt ttcttttttt ttatttacca ttcatggttt
   109861 tttaaataaa gtatgcccgg cccgaagcag aatagcagag caagtattag tagcatagca
   109921 aaaatgtgtt cctcgtcatt aatatgtttg ctcgcggtaa ttgtggcctc tcgggagaat
   109981 cgattactgc atctttgatg cacttgctag tactagtaca tctgagaatt cttaattggc
   110041 taattggaaa tagcccccgg actatggaac aaaggattat cccggaccta caccgaggta
   110101 ttgacggtta ttctcaaata tcgcagaaca gaatgtgata cgatgagata gaatgcaata
   110161 gaaacaaaga cacagggaac gggttaccta cttttaacgg tcaaagcgaa ccctttcatt
   110221 ctgacattct gaattcttta attcggaatg aatcaaatct ccccaagtag gattcgaacc
   110281 tacgaccagt cagttaacag ccgaccgctc taccactgag ctactgagga acagcgggag
   110341 attctatctc atagagttca attcccgttc tcaacccatg accaatatga actcgaagtt
   110401 tccttcgtaa ctccccgaac ttcttcgtag tggctccgtc ccatgccccg tttcataggg
   110461 aaccacaaag tggctctatt tcattatatt ccatccatat cccaattcca ttcatttaat
   110521 atccctttgg tgtcattgac ataagaattg atataagaga tgtcgtttct agtctatctg
   110581 tttctatttc tatatatgga aagttcaaaa atcatcatat aataatccag aaattgaaat
   110641 agaaaagaaa aaagggaggt ttgtgatgat ttttcaatct tttatactag gtaatctagt
   110701 atccttatgc atgaagataa tcaattcggt cgttgtggtc ggactctatt atggatttct
   110761 gaccacattc tccatagggc cctcttatct cttacttctc cgagctcggg ttatggaaga
   110821 aggaaccgag aagaaggtat cggcaacaac tggttttatt gcgggacagc tcatgatgtt
   110881 catatcgatc tattatgcgc ctctgcatct agcattgggt agacctcata caataactgt
   110941 cctagctcta ccgtatcttt tgtttcattt cttctggaac aatcacaaac actcttttga
   111001 ttatggatct actaccagaa attcaatgcg taatcttagc attcaatgtg tattcctgaa
   111061 taatctcatt tttcaattat tcaaccattt cattttacca agttcaatgt tagccagatt
   111121 agtcaacatt tatatgtttc gatgcaacaa caagatgtta tttgtaacaa gtagttttgt
   111181 tggttggtta attggtcaca ttttattcat gaaatgggtt ggattggtat tagtttggat
   111241 acagcaaaag aattctatta ggtctaatgt acttattcga tctaataagt accttgtgtc
   111301 agaattgaga aattctatgg ctcgaatcta tagtattctc ttatttatta cctgtatcta
   111361 ctatttaggc agaataccgt cacccatttt tactaagaaa ctgaaagtga aagaaacctc
   111421 agaaacctca gaaacggaag aaagggagga agaaacagat gtagaaatag aaacaacttt
   111481 cgaaaggagg gggactaaac aggaacaaga ggtatccacc gaagaagatc cttctccttc
   111541 cctttttttg gaagaaaagg aggatccgga tgggaatcaa gaaaattcga agttagaaat
   111601 atttaaagaa aaagaagaga aatatttatt atggtttgag aaacctctcg cgactcttct
   111661 tttcgactat aaacaatgga atcgcccatt tcgatataaa aaaaagaaaa gaaataatcg
   111721 atttattaat gttgtaagaa atgaaatgtc acactttttt ttttatacat gtcaaagtga
   111781 tggaaaagaa aggatctctt ttacgtatcc agcaagtttg tcaacttttt ttgaaatgat
   111841 acaacaaaag atgtcttttt taacaaaaga aaaactatcc tctgatgaat tgtataataa
   111901 ttggagttac accaatgaaa aaaaaaataa cttaaacaag gagttaatga ttaaaaaaaa
   111961 tattaataca taaaataaat atactaagag ataaaaagag atgcgactcc cccctacata
   112021 ttttaaacct tcccctacaa aaaaactggt aataccaacc ccattcgtaa ttccatcaat
   112081 cactcgtcta tcgaacaaat gggttagttc agccaatcct cttatccatt gagttaagga
   112141 tagtgcataa aaagcatcta tataagcacg attatatgac caatcgtata gcaaattgat
   112201 aattttatct cccaaaactc tttgactctt attgactctt ttagtaaata aattaagtcc
   112261 attccagttt tggaaagatg aataaaaggg tttatataaa aaagccgcta taaatattcc
   112321 aaaaaacgtt atactaactg aaaaagttgc atttggcaaa aattcatacc aatcaaaaaa
   112381 atgatttgaa ttttgatgta aaaggtttat agacggagtt aacaattttg ataagatatc
   112441 aaaattgttt ccttcttgat taaaggggat tcctatggct ccaacaaaca aaggaaataa
   112501 gactaatata agcatagaga atagcatagt attgtccgat tcatggggat aaaaaaaagt
   112561 ctttgtagga ccaaaaggca aaatagtaag aaaaggcatt tttgttacat gagtatccat
   112621 tcggtatgtt ttcttcgaaa aaaaagaagt cctttccctt tcattattat ttatttttaa
   112681 taaagcaact aaaggaaaac tttttttaat cgatttttgc tcctctttac cccatagaga
   112741 tattgaatag aaggaatttc cttttttgcc actgtaattt tgaaaacgaa cgtttaaatg
   112801 tccttcaaaa gtaagtaaat aaatccgaaa catataaaat gcagttaatc cggctgtgaa
   112861 agaagcaatt attgcgaaaa tcggtgaata taaccaacta tcattaagaa tttcatcttt
   112921 ggaccaaaaa caagcaagag gtggaatacc acaaagagaa agtgtaccta ataaaaaagc
   112981 agtttttgta attggcacgt gctttcttaa cccgcccata agagccatat tctggctttt
   113041 atctggagcg tatccaacaa gagcttccat tgaatgaata attgatccgg atcctaaaaa
   113101 caacaaggct ttcgaataag catgagtaat caaatgaaat aaagcggctc gataagaccc
   113161 catacctaga gctaacatca tataacccaa ttgagacatt gtagaatagg ctaaactttt
   113221 cttaatatct ttttgagcaa gagctaaagt ggctcctaat aatactgtta ttatacctat
   113281 aaaagatatt agattcatta tgtatggtat cgctatgaaa agtggaagaa gacgagctac
   113341 aagaaaaatt cccgctgcta ccatagtagc ggcgtggata agagccgaaa taggagtagg
   113401 tccctccatg gcatcaggta accatacatg aaggggaaat tgtgcggatt tagcaactgc
   113461 gccgccaaat aatagaaagg cacacaaagt aacaaataaa aagtgaacct ccttcttata
   113521 aatcaagtta ttgaatattt cgaacaaatc ccgaaattcg aaactacccg ttgtccaata
   113581 aagacctaag attcctaata ataaaccaaa atcccctaca cgattagtta caaaggcttt
   113641 ttgacaagca cttgccgcac taggtcgtgt gaaccaaaac cctattaata gataagaaca
   113701 catcccaacc aactcccaaa aaatataaat ttgtatcaaa ttcgaacttg taactaatcc
   113761 caacatggaa gtattgaaaa aactcatata agcaaaaaat ctcaaatatc cttgatcatg
   113821 agacatataa ttgtcgctat aaaaaagaac cagaattcca actgtggtga ttaatattga
   113881 cataatagaa gtaagcggat caataaagtg tccgaactcg aaagaaaaat cattattgat
   113941 ggtccaagac catatgtatt gatagataga actcctattt atttgctgaa tagatagatc
   114001 gaccgaaaaa atcataacta tacttaacaa aaaaatacta ggaaaagccc aaatacggcg
   114061 aagatttttt gttgccgttg gaaaaagtag aagtcccact cctattaaca taggaactgg
   114121 aagcagaacg aaaggtatga tccaagaata ttgatatgta tgttccataa aaataataat
   114181 ttttttattc ttaattaatt gtttctgatt caccggttct tatctctttt aaaagggatt
   114241 actaaagtat taaaaaagca actgaaacta aaatggaatt ttctgttcgt agttagtttg
   114301 aacctttctc aactacttca aaaattttca aagtgaaaaa taacgaatta ttttatacta
   114361 agtttatact aagtttatac taagtaagat ttttaggaaa acgtagcagc aaattacaat
   114421 ttccattatt attccctatt acaaaaattt atggacatat atcaagacta aaaaattgga
   114481 caaaaaaaaa gaagtacttt attttgatat caatcatcgg atgtcccata actttgccta
   114541 ataaaaaaag aactaggtat ttttgtttgt ttattcagaa taattaacga gtttcattcg
   114601 ggactgattg attatgttct attctaataa atggcattta ataaccaatt actagaaaag
   114661 aaaaagattc aagtttttta ttaggtaggt aagggttctt aagcttgttc gatatgtatt
   114721 ttttatgtac aaatggaaca tcccaaaaag agacagagat agaaaggtat cacaaataac
   114781 tccgaaatac aaattatttt gcctcagata ttgtatggaa taggaattga aaaaaaaaaa
   114841 acgatttgtt ttaaacaata gatgtctttc acatccaatt tttgcaatga ataacttttt
   114901 attttttgaa tggcagttcc aaaaaaacgt agttctatat taaaaaaacg tattcgtaaa
   114961 aatatttgga aaaaaggggg atattgggca gcgctgaaag ctttttcgtt agcgaaatcc
   115021 ctttcgaccg ggaattcaaa aagttttttg tacgacaaat aatgaataaa acgttggaat
   115081 aattggaatc cgcatccacc tgactccaaa aacgagccaa tttcgtttcg aatttagatt
   115141 ccatttttta atatagaata gaaaaataga agtaaaaaaa aatagaaata gaaaaagtaa
   115201 gtaataaata atgatttcca ttccctactg ttttgaacca atggatttgg ctactgaatt
   115261 ggtacttttt ttatttgaaa aaaaaaagga ataaaaatgg agagttttgc ctttatttgt
   115321 atttgaatat gcttttcatt cccgggatgg ggattcttaa tttccccatc acccacccac
   115381 ttataaataa gacaataata aaggttttgt tttgtctttt cttttttttt ttttttcttt
   115441 tctatttctc cttttctatt tcaatttatg ctatagaata gcataaattg aaatctttag
   115501 acaaaagcaa tgagttgttg aaactaatta ttaattatac tgtttttttt aactttctga
   115561 atcatcactc caagtgagaa tgagaaaagc gtctttcgcc atttcggcgt atttctaatt
   115621 tctatacgaa tagtatgcaa tttagaagta ataaaaaaat cctatgtttg aaagggagga
   115681 tcaatctaaa aatatccatt tttagaaatc ggatttagaa atcaattttt aaagtttgac
   115741 aatagaaatc aaaattcttt tatataatat gtatagctca atacctaatt ggtttgataa
   115801 accctaagac aaattcatac tgaaaaaaaa cctaacgatt atcacaagac aaaagttatg
   115861 caaattaaat aaaatttttt tgaattattg gatattatgc ttaaattgtg atcgtgatcc
   115921 ataaaaaaga aaaagaatat gttattgtta aattgttaag ttaaataaaa ctgaaacctt
   115981 aaataactaa ataaaacgat aaaaaaggga ttgtttcaat ctctattgaa acaggttttt
   116041 attcatcaat tgaatgcttc ctaaaaataa aaagtatttc attgaaactt tctctttcac
   116101 tttcaatctc gacgattaaa taaaaataag ttattattat ttctagcaag ccgctatggt
   116161 gaaatcggta gacacgctgc tcttaggaag cagtgctaga gcatctcggt tcgaatccga
   116221 gtggcggcat aacatcttct aatcttctaa aagatatata aaagccctat aatgaattga
   116281 atttccgatt tccattccgt atactcaaga gactttcact ttttactttt aatttcattt
   116341 tttatttatg atattttcaa ctttagaaca tatattaact catatatcat tttcggtcat
   116401 ttcaattgga attacaattc atttaataac cttattagtc gatgaaatcg taggactata
   116461 tcattcatca gaaaagggga tgatagctac ccttttctgt ctaacaggat tattagtaat
   116521 tcgttggatt tattcggggc atttcccatt aagtgattta tatgaatcat taatctttct
   116581 gtcatggagt ttctccatta ttcatagggt tttaaaacat aaaaatcatt taagcgcaat
   116641 aaccgcgcca agtgctattt ttacccaagg ctttgcaact tcgtgtttgt taaccaaaat
   116701 gcatcaatcc ggaatattag tgcccgctct acaagttcag tggttaatga tgcacgtaag
   116761 tatgatggta ttcggctatg cagctctttt atgcggatca ttattatcca cagctcttct
   116821 agtcattaca tttcgaaaag tgataaggat ttttggtaaa agcaataaat tattaaatgg
   116881 aactgtaact gagtcgtttt ccttcggtga aatacaatac atgaatgcaa aaaccaatgt
   116941 tttactaaat acttattttt tttctgctag aaattattac aggtatcaat tgattcaaca
   117001 attggatcat tggagttatc atattattag tctaggattt atctttttaa ccataggtat
   117061 tctttcaggc gcagtatggg ctaatgaggc atggggatca tattggaatt gggatccaaa
   117121 ggaaacttgg gcatttatta cttggactat atttgggatt tatttccata ctcgaacaaa
   117181 taaaaaatcg gaaggtttta attccgcaat tgtggcttct atgggctttg ttataatttg
   117241 gatatgttat ttcggggtca atctattagg aatagggtta catagttatg gttcatttaa
   117301 ttaacaattc acatctaatt gaattgcaaa ttgaagaaaa gaaagggcct gatgaagaca
   117361 aacataggac agcgcatata tataaacgaa actgagtgga aaccgccgag aaccttttga
   117421 atcaagtagt ggagtgattc aaaaggttct cacaaacgcc aaaggggttt ggttacaatt
   117481 caaatttatt ttttcttttt ttattcatga aaattctcta taaaaaaatt agatagaata
   117541 gcttcgacct tgtccactga tagtgacaga acgaaatccg gataaatacc aataccaagt
   117601 acgggtagaa gaatagagat caaaacaaat aattcccgtg gtccagaatc aaaaaaataa
   117661 gagtttacgc cattaaatag cttgtaccca taaaacattt gccgtaacat agataatgaa
   117721 taaataggag ttaatatcat tccaattgcc attacaaaag taatcagtat ttttgctatt
   117781 aaaaaatatt tttggctagt aattattcca aaaaagacta tcaattccgc aacaaaacca
   117841 ctcatgcccg gtaatgcaag ggaagccatt gataagatac taaatagcgt gaatatcttt
   117901 ggaattggta tagccagtcc gcccatttcg tcgagataac catgacgtat tctatcataa
   117961 ctcgttcctg ctaagaaaaa aagtgcagcg ctaataaacc catgagaaat tatttgtaaa
   118021 atggctccgc tgagtcctgt atcagttatc gagccaattc ctataattat gaaacccata
   118081 tgagatacag aggaataggc gattcttttt tttaaattgc gttggccagg agatgttaaa
   118141 gctgcataaa ttatttgcat tgtacctact atgattaacc agggagaaaa tagagaatga
   118201 gcgtgcggta atagttccat attgatccga accaagccat atgctcccat ttttaataag
   118261 attccggcca gaagcataca agtactgtaa tgggcctccc catgggtgtc tggtaaccat
   118321 gtatgtaagg gtataatcgg tgatttgaca gcaaaagcaa taagaaatcc aatatagaat
   118381 agtatttcca gtgccacggg atacgatcga ttagctaata tttccaaatt taatgttggt
   118441 tcattggaac cgtataaacc gatacccaaa actcctatta atagaaaaac ggaacctcct
   118501 gcagtgtaca aaataaactt tgtagctgaa taaagacgtt tctttccacc ccatgctgat
   118561 agaagtagat aaacaggaat taattctaat tcccacatga tgaaaaaaag taaaaggtca
   118621 cgagaagcaa atgatcctat ttgaccgcta tacattgcta acatcaggaa atagaataat
   118681 cgggaattcc gagtaactgg ccaagccgct aacgtagcta aagtggtgat aaatcccgtc
   118741 aataaaatgg gtcctaggga aagtccatct attcccaatc tccagtaaaa accaaaaaaa
   118801 ttgatccatt tataatcctc tgcgagttgt attaatggat cgtccaattc aaaatgataa
   118861 cagaaggcat aggtcgttag aaggagttct agcacgcata tatatatagt atacccccta
   118921 gtcaccttat ttcctctatg agggagaaag aaaatgaaaa aacccgtggc tatcggaaaa
   118981 actacaatta ttgttaacca aggaaaaaag ttcgtggtaa aggcaagata cactcgaacc
   119041 agacaaaacc gtgctcgaaa aatagaatat atattcttaa tttttttttt ttatttttcg
   119101 agtacgggtt tttgtcggta atcagtaagt aaaaaaaatg tattcaaaat agattcaagt
   119161 ggggtttttt ggaacgtatc aatatcaata agctagaccc atgcttcgag ttgtttcatg
   119221 ccataaataa actcgaacac tcaagaaatc cgttggacag gcggattcac atctcttaca
   119281 accaacacaa tcctccgttc ttggagcaga agcaatttgt ttagctttac atccgtccca
   119341 aggtatcatt tctaatacat ccgtgggaca tgctcggaca cattgagtac accctataca
   119401 tgtatcataa atctttactg aatgtgacat tgaatctatc aatttctgaa ttcataaatt
   119461 ttcgatctag taatttttga aatgaatcat atattgaaac accagatcaa tcaacgattt
   119521 accagaattt tggaatcaat ccatttctgg atcaactgat aagagggaac aaagatactt
   119581 tgatttttta cgtttttgcc aatatgatcg aggttaggac gtattataga tgctaattcg
   119641 aattgatgaa tattctgatt ttgaaatact attttattta ttcaacaaag tcgattgatt
   119701 gatacgaatt gattttctgt tacgataaat tgacgaaaca atagctgatc cgatagctgc
   119761 ttcagcggct gcaatagcta taacaaaaat tgagaaaata tctcctttta attgcctact
   119821 atcaaaaaaa tcggaaaatg ttacaaaatt tatattaacc gcatttagta taagttcaag
   119881 acacatcagg gcccggacaa tatttcggct cgtgatcaat ccatagatac caatagaaaa
   119941 taaataagca ctcaaaataa gtacatgctc gagcatcatt gaccaactcc gtaccaattt
   120001 cgattcattt caatatgaac aataagtcaa gtgatttgat tgcttataat ctaacaagta
   120061 tagaacaaaa gaatatattg ctaatagatc gaatcattct atttgattta tacatgaaac
   120121 agtattcaaa tagaattgaa ggcaaataga tgtgctaaca cagaaaagtt gaattttgat
   120181 tactgttgct agttataaag attttttact gacgagctac ggcaattgca cctatcaaag
   120241 caactaaaag aattatcgaa atgagttcaa atggaagaaa aaagtcggtt gataaatgaa
   120301 ttccaatttg ttgactatta cttatcaaat cttgctctat aatctggttg gatcgtgtag
   120361 tccaaataat cccgtaccac gacgtatcta gaatagtagt gagtaaggac aaaaaaagac
   120421 ttgtacaaac cagagaagta actccatccc caatagtcca aagattcaaa tgaaaatcgt
   120481 tggaatagtc tgaaccattc atgaacatta cagcaaatat gattaaaaca tttacagctc
   120541 ctacataaat aaggagctgt gcagcagcta caaaaggcga atttgataga atatagaata
   120601 aggatataca aataagaacg aatcccaatg aaaaggcaga ataaatcggg ttggtaagta
   120661 ataccactcc cagacctcct aatataagac ccgatcctag aaaaactaaa agaaaatcat
   120721 gtattggtcc agccaaatcc attatattaa aataagagat aaataaatcg aaatgttttt
   120781 tcatgacctt attgaaccga ccaggcaatt tttttttatg aggcattccc gattgaattc
   120841 aattcaaatc taataggtgt gaattgatgt gggtacagtt attggatcaa tttcgttctt
   120901 ttctttattg gaaatggcag ttggaaattg aaagtctata tttcgaaaaa attgtggata
   120961 tattaacaga ctttcaatac aaatgaattt gtacttctca taatccaatc tatagttggg
   121021 atttgtacca aacaaagaga aagaccttat tcctttatac caacacggaa ccctagtaat
   121081 ttccaataat aaagagattt acccgttttt tctttgagac gaattcaaaa ctgttcgaat
   121141 tgtaaaatcg tcaattactg acattggtaa acgacctaaa gcaatttgat tgtaattcaa
   121201 ttcgtgacgg tcgtaagtag caagttcata ttcttcagtc attgataaac aatttgttgg
   121261 acaatactca acgcagttac cacaaaaaat acaaattccg aaatcaatac tgtaattaag
   121321 caagcgtttc tttcgaatat cagtttccaa tttccaatca acaacaggca gatctatagg
   121381 acatacacga acacatactt cacaagcaat acatttatca aattcaaaat ggattcgacc
   121441 gcggaagcgc tctgatgtta ttaatttttc ataaggatat tgaatagtta cagggaaacg
   121501 atttgcttgg gataaggtaa tcatgaaact ttgaccgatg taccttgcag ctcgtactgt
   121561 ttgttgacca taattcatga acccagttac catagggaac atatcgggaa tatctatgaa
   121621 taaattttgt ctttctcttg tttgaggtaa gccgtgaata tagtatcttt ttttttgttt
   121681 acagtgaaag gagttgggaa gaggttgtta ataataaatt accaagagaa ataggtaaaa
   121741 gaaatttcca gccaagattt aataattggt ccattcttag tctaggtaaa gtccatcttg
   121801 ttgtgataga aatgaacaag aacaaataag ttttagctaa tgtaataaag ataccaattg
   121861 tcgttccaaa gattccatct gctttattta tttcaaataa ctcaggaaca aatatgtacg
   121921 gaattgaaag attccaaccg cccaagtaaa gaactgttac aaataatgag gaaactaata
   121981 aatttagata ggaagcaacg taaaataaac caaatttgat ccctgaatat tcggtttgat
   122041 agcctgctac taattcttct tctgcttctg gtaaatcaaa aggtaatctt tcgcattctg
   122101 ctagggaaga aattagaaaa acgataaacc ctataggttg acgccacaaa ttccaccccc
   122161 aaaaaccata ttttgattgc gccccgacta tatcaactgt acttgaacta ttagataatc
   122221 atagtcggtg ataacattac tgttcccatc gctattccaa aaccgtacat gagattttca
   122281 cctcatacgg ctcctcaggg ccacaaataa atgtaaggac cgggcaagta ttcgttatct
   122341 tgatatggtt atagcataga tagactcgtg gaaggtcccc aattatacca atggaattct
   122401 gtctgctata agaataaatc aaaaagcatt tctgaattga tctcatcctt caactttttt
   122461 ggggtgagta ataacttaat aaatccttca ataaaatact ctttgtagaa atatctattg
   122521 atatttcgag ccatcatttt tttttttgat tacgaaaaaa aaaaattaga cattccatta
   122581 gttcatgaat catgacacaa tttttctttc tatgaagata ggaaagaaat aagaaaaaaa
   122641 tcgcttttct ttttattgta atttcttttt ttttctattt tttttgttcc tcttcttctt
   122701 tctgagaaaa aggggtcctc aaaatcaaaa aagtaaggga ttatttcgtt cctgatagta
   122761 atttctttaa ttgggggata ggagcatact ctgaatcgga attgtgggga gtactgcctg
   122821 atcatttcta ccaacttaaa gccccaatta gtattctttt tatgttatgc agacgtatct
   122881 ttttcgttaa tttacataat ctccattact aattctttgt gtgtatttta gtgttcctta
   122941 ttatccaccc attttttttt tcaatccccc gttcgttaat atatgtattg taatacattc
   123001 aaacatatag tgaaaactcc atacggttga cttttgagcc cgcttcaagc taggatgacc
   123061 aatcaactaa tcttggggta aagggcatct tccacttttg tttactttaa cttaactctt
   123121 gtacatagga aatgagactc aatcttcttt tactgcgaat ttagaagttg ttttctttca
   123181 ctcatatata actatctaat ttttttatta acctaaagaa tcaataaatg aataaaaaaa
   123241 aaaaaatgcg gatatccatt aaatttcttt ttttttctag aaggaaaaga aaagcttcta
   123301 ttttagcgaa tcgcacgtag agatattgat aaaacacata aagttaatgg tatttcataa
   123361 ctaatcgatt gagcagcagc tcgcagacca cctaaaaacg aatatttatt atttgatcca
   123421 tatcctgaca taagaagtcc aataggagca atacttgaaa cggcaatcca taaaaaaata
   123481 ccaatattga gatccgctaa aacaaggtga taactaaaag gaattactga ataacttagt
   123541 agaattgata tgactgctat agatggtcca atactgaaga aacgagtatt tcctctagct
   123601 ggaagaagat tctctttgaa aagtagtttt gttccatctg ctaaagcttg aagaattccg
   123661 aaagggctgg cgtattcagg gccaatacgt tgttgtattc ctgcagatat ttctctttct
   123721 aaccacacaa ttactagtac acctattgtg attcctaata caagagtcaa aataggggca
   123781 aacacccgta tggtcccata gagctctttt aaggattcca atcgggaaaa agaattaata
   123841 tcttgtactt ctgttgtatc aactatcatt tcaacgatca acttctccca taatgatatc
   123901 tatactacct agtatcgtca taatatccgc caatttcatt cttttaacta actgaggaag
   123961 aatttgcaaa ttgataaaac ccggtgggcg aattttccat cgccaaggaa aactgctttg
   124021 atctcctatc agaaaaattc ccaattctcc ttttggggct tcgactctca cataaagttc
   124081 ttgtttcggt aattcaaaag taggagaagg ttttttacta atgaatcgat cttcaaaatc
   124141 attccattct ggatcgcttt ctctagcaaa gcatcggatt tctaaattct catagggccc
   124201 ccccggaatt ccttccaaag cctgttgaat aatttttacc gattctgtca tttcaccgat
   124261 tcggactaaa taacgagcta atgaatcccc ttctttttgc cactggactt cccaatcaaa
   124321 ttcgtcgtaa cactcataat gatccacttt acgaagatcc cattctattc cagacgctcg
   124381 tagcattggt cctgataaac cccaatttat tgcttcttct ccaccaaaaa tgcctactcc
   124441 ttcaactcgt tctaaaaaga cagggtttcg tgtaataagt ttttgatatt caacaacccc
   124501 cgttaaaaaa taatcacaga aatccaaaca tttctctatc cagccatggg gtaaatcggc
   124561 cgctatccct ccgatacgaa aataattatg catcattctc ataccggtgg cagcttcgaa
   124621 tagatcatat actaattctc tttctctgaa aatatagaag aagggagtct gtgcaccaat
   124681 atctgccata aaagggccga gccataacag atgagaggct atacgactca actccaacat
   124741 aattactctg atatagctgg cccttttagg tacttgaata tttcccaact gttctggtcc
   124801 atttacagtt attgcttctg tgaacatagt agctaaataa tcccaacgtg ttacataagg
   124861 cagatattgt ataattgttc ggttttccgc aattttttcc atccctctgt gtaaataacc
   124921 caatatcggt tcacagtcaa taacatcttc gccatcgaga gtaacgatga gacgaagaac
   124981 accatgcatt gatgggtggt gaggccccat atttactctc ataaggtctt ttcctgtagc
   125041 tagtatactc ataggttttt cctcgattca ttcttacatg aattgttgaa aacaaaaaga
   125101 agttatcaag attcaaaatc taataaatca aataattcaa aattcttttt ttcaaattaa
   125161 cgattttttg actcccggat attcaactga ctaattaatt ctttataacg tactccattt
   125221 ttctttgaca aataagaaag taggcgttgg cgtttttcca gaactttccg taaacccctc
   125281 tgagataaat agtcttttct gtgcaattcc aaatgggaag taagtctttg tatcttatta
   125341 gtgaaactta atacttgaaa ttcaacagac ccactgtttt cttttttttt ttcttgaaaa
   125401 gtaactgaga tgaatgaatt ttttaccata aaacgaaatc ctcttttccc tttcttttaa
   125461 tatgaaattt actgatcagt aataataatg ttagtcattt gaattgaata tacacaatca
   125521 tcttaaagcc gttatgaact tccgataaaa tcaatcaaca atcaatccca ttttcaatgt
   125581 gattagggat aaaaaggatg gtatatttct tcaaaagaga aaaagcgaga cctaaaaaaa
   125641 aattctgtta attcatttat agatctaacc aatccgtatg tccttaaagt ggtatcctgt
   125701 atcataatgg aatgtaagac aaggcatgtg tccgtctctt tgttttcata taccaggtat
   125761 ggtacgtatg gtacgcgatc gataagaaaa atgtactagt aacaaatttg caatcgtgga
   125821 tacatatgta tccttatcat actgaaacga ctgccattat tggtattaaa ccaatagcga
   125881 ttcatacaaa ctaaatcttc taatcgataa ttgggccaaa gaaagaactt taatttaatt
   125941 agtttctttt tctctctagc aagatctttg cttttatcca aaacgtgacc cccttttttt
   126001 acgttattac aaaatacgga atttctctga ataccatttt gattcttcca attgaaacaa
   126061 atcagagttc tcaattctct acgatggtta gggaataaaa tattttcagg aacaagcaaa
   126121 tcataattct ttttgtctct atttccagtc attctttgat gtcttgcaat ggattcataa
   126181 tttttttttt tatgaacata gcttttttct cggtatcttt tagtaatttg gcgcttattc
   126241 ttatgaacca atgaaatacc tacgatttga tatataaaaa actgtccatc attttttaca
   126301 gacagacgaa gcggttcgat aataaatatt ccccctttca ccaattctgt aagagtgaaa
   126361 tccttatgaa tcgtcaaaat atccagaccc atttctcccc cttgaataga ggatatagca
   126421 atttctcttg gatttatcag tcgaagcagg agacaataga tcttgatatt atttattatt
   126481 ctttgattta aaaaagaatc ccatctcaac tgaaaatgca aatacttttt taggaagaaa
   126541 taaagttctg cttctgtgtt gttcttgtat tgttttttcg ttctacgttt tttgatgtct
   126601 gatcccgaag aatttgcttc aacatctttt tcttggtttg agagaactga cccaagactt
   126661 acttggtttt gtgcatctga tcgaggattc ccttggtctg ggggttcttt ttcttcttta
   126721 cttctattgt ataattcaag agagtttttt tgattcgatg atataaaaag gtcttccttt
   126781 ttctttcgag ttattttttt attcccattt tcatttccat taaaactgaa aagaagtaat
   126841 ttgattggta tgatccacgg ttttttttta tatgcattaa aaaatagcac taattctcgg
   126901 aagaaccaaa gctccagatt tgatatagga caacttagta ttgcttcatt cattcccatc
   126961 caatcaaaaa agaacttttt ttgattggat ggtttaattt cttcatcttc atgaattgta
   127021 agataaaaaa gaactttctt attaatttca tcaattattt gatacttatc agccccaatc
   127081 ttagtatttg gattcctgtt ggtaccaata tcaacccaga cttcaatatc aaccttattt
   127141 ctaagacaaa aatcgagaat tctccaatca aaatattttc tatccgaaaa tttatccata
   127201 tccataatat tatcttcttc tagataatta ttaataggga tacctcccaa catatcaaat
   127261 aacttgcctt cccttatgtt ggaattagaa aagatttctt ctttattatt tacttggaat
   127321 aatgatttat gaatatacga gtctttctta tcttcataat taatagattt atatgataaa
   127381 agatcatatc tatagtgttt tttaaaatta tctttttgat tctgtaacgg attcgcttca
   127441 aaaaaatttt gtttgtcgga atgagttaat ccattttttt catatgaacc ctttttgttt
   127501 aaatctttct tttgagccat actgtgttga ttggctctat ttcgccattt ttgtggtact
   127561 aatataggcc atcttatccg agataaatcg gattgatata gataatgccc ctttaaccag
   127621 tttttccatt gattcatttc aaaattccaa aaagattcat gtcttaattc gtaatgaaat
   127681 attccttgtt ttttaaaata atcttttatt tccttcttaa gaaaaaggga tgttccgtca
   127741 tattgaaaga caaatcttaa attataaaag tgaataagtt gggtttgtga taatttgtaa
   127801 aatacatatg cttgtgattg tgagaaaaaa gagaaatcat aagaaatctt tgaattctta
   127861 ttactaacct tagaaagtga tttttttata gtcgaaataa agtgaatttc atttttactt
   127921 ttacttgttt tattaattct ttcctgattt gtttcattat tgtggatatt tttctcaata
   127981 atttggattt tttttggtga ttcaaaaaaa aaattggcat tgattcttgg aatattgaca
   128041 atagctagaa aaatttttat gtatatccct tcaatgaaaa attttataaa gaaatatgat
   128101 ttaccaatta atcgagtatt tctttttttt aatatttgcc aaatcttttt ggacgctcct
   128161 aatattttag gacgataact tgttttgttc gaactaatat ttatttcgta agttagctgt
   128221 ttttttttct tttcttttgt aattttttct attttctttt ttattatgtt tgttcgatta
   128281 gtcagatctt ttattttttt ttcgggcagt gctaaatttg tccaatccat agatcgaatt
   128341 tgaatggacg attcgtgaat catccgatta ctcattatca aatctttttt atcttcaccc
   128401 aattcatcta tttctcgcaa tctaaataat ggaattttgt ttgtttttga aagttctttt
   128461 actcttcctt ttacttttag taatagaatt cttttgatga cccatctttt tgtttctttt
   128521 gcgatttgtt gaaaaatttt ggttctttct tttaaaactc ttaaagactt tgttttcaat
   128581 tgtctaattt ttttttttag ttctttgaaa atgggtttaa aaaatgaagg tctttttcgg
   128641 ggaggaccaa aaggcaactc cgcttccatt ccccaaactg ttaaaaaaca aaaatcgttg
   128701 tttttttgtc cccctttttt tttcattgca tctttatgag ggaattgtag cttagatttg
   128761 tgccagggtt tcaggcaaaa aggaaatagg atctttatct gaataccctc tgttaaccag
   128821 tttttcggaa attctcgttc ggataattga acaccattat gggtgcattt tacatacatt
   128881 tccctattcc aatcctttaa atcctcggac cattcgggaa tttgaaataa tagcatgcga
   128941 gcaatatttt tagctattat cagtgaaggt aatataatat attttctaag aattgattga
   129001 gttaataata caaaacttct gagtatttga gcaaaaaaaa atgtattcca gatttctgct
   129061 atgggtatct ctgttttttc ttttcttttg tatttttctc ttttgtcctc ctcttggtta
   129121 tcaatttttt tttgcttttc aattttagaa tcagaaagtt ttttgtcttt ttgtttccac
   129181 atccaatttt taaaaattac tttcatcagt tcggaaatat caaaagaaaa aaaaaaagat
   129241 ttgtctagcc tgtccaaaaa aagcggggaa tgcacatttg cttgaaacag ttcccaagta
   129301 atagttttac gtctttgtgc gcgcatggag cctttgatta gacctcgacg aaaatccgat
   129361 tgttgtgaat aatgggtcaa attcactttc tttgcttgct taggactctt agtatatttt
   129421 gtattaatat acgtggaggt atttggcttt ggctggttat cagtaaaaat aactacatgt
   129481 ttgaactttc tcgaacgaat tgcccctgct acagtttcgc ccctgttttt ctttttttgt
   129541 cctaaaccag taattgagtt gtatgaccag cgaggaacct ttttactaat ttcttttatt
   129601 ccaatagagt tttttctaat tctttggtcg ttgggatccg ttataactac atcgaataaa
   129661 atttttaaaa ttagtattcg atcttctgaa tcaatttttt cttgtgtgtg ttctggaaat
   129721 aaagaacgta ctttttttgt tgaaaataat tttagacgaa acccatctag tgtctgctca
   129781 aatttggtat aattcttaat aagaagaaga ccatgaattt tatttatcca aaacgtcctg
   129841 atgttctttt ggctagaagt ttcatttagc gttaggggtg aaaaaaaaaa aaggattctt
   129901 ccacgataag gtccatgcaa aaaaggatcg tattttttag gtaagtattc ttgtttagtc
   129961 ttatcattac acaattgagt ccttttttca agtacattca gagtactaga tcctttatct
   130021 aaaacagcga ttctattcct aaactccttg tttaagttat tttttttttc attggtgtaa
   130081 ctccaattat tatacaattc atcagaggat agtttttctt ttgttaaaaa agacatcttt
   130141 tgttgtatca tttcaaaaaa agttgacaaa cttgctggat acgtaaaaga gatcctttct
   130201 tttccatcac tttgacatgt ataaaaaaaa aagtgtgaca tttcatttct tacaacatta
   130261 ataaatcgat tatttctttt ctttttttta tatcgaaatg ggcgattcca ttgtttatag
   130321 tcgaaaagaa gagtcgcgag aggtttctca aaccataata aatatttctc ttctttttct
   130381 ttaaatattt ctaacttcga attttcttga ttcccatccg gatcctcctt ttcttccaaa
   130441 aaaagggaag gagaaggatc ttcttcggtg gatacctctt gttcctgttt agtccccctc
   130501 ctttcgaaag ttgtttctat ttctacatct gtttcttcct ccctttcttc cgtttctgag
   130561 gtttctgagg tttctttcac tttcagtttc ttagtaaaaa tgggtgacgg tattctgcct
   130621 aaatagtaga tacaggtaat aaataagaga atactataga ttcgagccat agaatttctc
   130681 aattctgaca caaggtactt attagatcga ataagtacat tagacctaat agaattcttt
   130741 tgctgtatcc aaactaatac caatccaacc catttcatga ataaaatgtg accaattaac
   130801 caaccaacaa aactacttgt tacaaataac atcttgttgt tgcatcgaaa catataaatg
   130861 ttgactaatc tggctaacat tgaacttggt aaaatgaaat ggttgaataa ttgaaaaatg
   130921 agattattca ggaatacaca ttgaatgcta agattacgca ttgaatttct ggtagtagat
   130981 ccataatcaa aagagtgttt gtgattgttc cagaagaaat gaaacaaaag atacggtaga
   131041 gctaggacag ttattgtatg aggtctaccc aatgctagat gcagaggcgc ataatagatc
   131101 gatatgaaca tcatgagctg tcccgcaata aaaccagttg ttgccgatac cttcttctcg
   131161 gttccttctt ccataacccg agctcggaga agtaagagat aagagggccc tatggagaat
   131221 gtggtcagaa atccataata gagtccgacc acaacgaccg aattgattat cttcatgcat
   131281 aaggatacta gattacctag tataaaagat tgaaaaatca tcacaaacct cccttttttc
   131341 ttttctattt caatttctgg attattatat gatgattttt gaactttcca tatatagaaa
   131401 tagaaacaga tagactagaa acgacatctc ttatatcaat tcttatgtca atgacaccaa
   131461 agggatatta aatgaatgga attgggatat ggatggaata taatgaaata gagccacttt
   131521 gtggttccct atgaaacggg gcatgggacg gagccactac gaagaagttc ggggagttac
   131581 gaaggaaact tcgagttcat attggtcatg ggttgagaac gggaattgaa ctctatgaga
   131641 tagaatctcc cgctgttcct cagtagctca gtggtagagc ggtcggctgt taactgactg
   131701 gtcgtaggtt cgaatcctac ttggggagat ttgattcatt ccgaattaaa gaattcagaa
   131761 tgtcagaatg aaagggttcg ctttgaccgt taaaagtagg taacccgttc cctgtgtctt
   131821 tgtttctatt gcattctatc tcatcgtatc acattctgtt ctgcgatatt tgagaataac
   131881 cgtcaatacc tcggtgtagg tccgggataa tcctttgttc catagtccgg gggctatttc
   131941 caattagcca attaagaatt ctcagatgta ctagtactag caagtgcatc aaagatgcag
   132001 taatcgattc tcccgagagg ccacaattac cgcgagcaaa catattaatg acgaggaaca
   132061 catttttgct atgctactaa tacttgctct gctattctgc ttcgggccgg gcatacttta
   132121 tttaaaaaac catgaatggt aaataaaaaa aaagaaaaag taaggctact ccatttcgac
   132181 aaaagaccca cacccaagtt ccatagcttt gggtccgcta tcccgatcat gattttccta
   132241 cccccagagg gaagggtcct tccctttttg gccggttgtg ggcgaggagg gattcgaacc
   132301 cccgacaccg tggttcgtag ccacgtgctc taatcctctg agctacaggc cccgccccgt
   132361 ctccactgga tctgttcccg gaagtaccct aaaaaaaagg aacctttcct ctcctcagcc
   132421 atttcgggtt aagaagatgt gaaagcacct ttctctctat aagaacacgg tgcgttacta
   132481 ggtgtgaagt gggggagaag ggatttcata attggggttt tgaataagac gactttttca
   132541 tttttcattt tttttttttt tcatattgca aagggaataa gaacgagagg tgttaagctt
   132601 tttatcatcc tggcgtcgag ctatttttcc gcaggacctc ccctacagta tcgtcaccgc
   132661 agtagagttt aaccaccaag ttcgggatgg attggtgtgg ttcctctacg cctaggacac
   132721 cagaatatcg aaccatgaac gaagaaaggc atgcgagaaa agcatattgg ctagtgattg
   132781 tgaggcccca attcttgact ggaggggacg ccaaaggcct ctgcccttcc atccgataga
   132841 gagggagggc agagcttttg gttttttcat gttgtcaaag agttgaacaa tgaaaataga
   132901 tggcgagtgc ctgatcgaat tgatcgggtc atgtaggaac aaggttcaag tctaccggtc
   132961 tgttaggatg cctcagctgc atacatcact gcacttccac ttgacaccta tcgtaatgat
   133021 aaacggctcg tctcgccgtg accttctctt gaattctcaa aacttctgtc gctccatccc
   133081 cgcaggggca gagaacccgt cgctgtctcg gctgtgctac cagaggctct ggggaagtcg
   133141 gaataggaga gcactcatct tggggtgggc ttactactta gatgctttca gcagttatcc
   133201 gctccgcact tggctaccca gcgtttaccg tgggcacgat aactggtaca ccagaggtgc
   133261 gtccttcccg gtcctctcgt actagggaaa ggtcctctca atgctctaac gcccacaccg
   133321 gatatggacc gaactgtctc acgacgttct gaacccagct cacgtaccgc tttaatgggc
   133381 gaacagccca acccttggaa catactacag ccccaggtgg cgaagagccg acatcgaggt
   133441 gccaaacctt cccgtcgatg tgagctcttg gggaagatca gcctgttatc cctagagtaa
   133501 cttttatccg ttgagcgacg gcccttccac tcggcaccgt cggatcacta aggccgactt
   133561 tcgtccctgc tcgacgggtg ggtcttgcag tcaagctccc ttctgccttt gcactcgagg
   133621 gccaatctcc gtccggcccg aggaaacctt tgcacgcctc cgttaccttt tgggaggcct
   133681 acgccccata gaaactgtct acctgagact gtcccttggc ccgtaggtcc tgacacaagg
   133741 ttagaattct agctcttcca gagtggtatc tcactgatgg ctcgggcccc cccggaagga
   133801 ggccttcttc gccttccacc taagctgcgc aggaaaagcc caaagccaat cccagggaac
   133861 agtgaagctt catagggtct ttctgtccag gtgcaggtag tccgcatctt cacagacatg
   133921 tctatttcac cgagcctctc tccgagacag tgcccagatc gttacgcctt tcgtgcgggt
   133981 cggaacttac ccgacaagga atttcgctac cttaggaccg ttatagttac ggccgccgtt
   134041 caccggggct tcggtcgccg gctcccctgt catcaggtca ccaacttcct tgaccttccg
   134101 gcactgggca ggcgtcagcc cccatacatg gtcttacgac tttgcggaga cctgtgtttt
   134161 tggtaaacag tcgcccgggc ctggtcactg cgaccccctt tgtgaggagg caccccttct
   134221 cccgaagtta cggggctatt ttgccgagtt ccttagagag agttgtctcg cgcccctagg
   134281 tattctctac ctacccacct gtgtcggttt cgggtacagg tacccttttg ttgaaggtcg
   134341 ttcgagcttt tcctgggagt atagcatggg ttacttcagc gccgtagcgc ctggtactcg
   134401 aacattggct cggggcattt tctctacccc ttcttaccct gaaaaagcag gggcaccttg
   134461 cgtccttgaa ccgataacca tctttcggct aacctagcct cctccgtccc tcgggaccaa
   134521 caaggggtag tacaggaata ttcacctgtt gtccatcgac tacgcctttc ggcctgatct
   134581 taggccctga ctcaccctcc gtggacgaac cttgcggagg aacccttggg ttttcggggc
   134641 attggattct caccaatgtt tgcgttactc aagccgacat tctcgcttcc gcttcgtcca
   134701 ccgccgctcg cgcgggtgct tccctctaag gcggaacgct cccctaccga tgcattttta
   134761 catcccacag cttcggcaga tcgcttagcc ccgttcatct tcggcgcaag agcgctcgat
   134821 cagtgagcta ttacgcactc tttcaagggt ggctgcttct aggcaaacct cctggctgtc
   134881 tctgcacccc tacctccttt atcactgagc ggtcatttag gggccttagc tggtgatccg
   134941 ggctgtttcc ctctcgacga tgaagcttat cccccatcgt ctcactggcc gaccttgacc
   135001 cctgttattt tgaggtcata tctagtattc agagtttgcc tcgatttggt accgctctcg
   135061 cggcccgcac cgaaacagtg ctttacccct agatgtccag tcaactgctg cgcctcaacg
   135121 catttcgggg agaaccagct agctctgggt tcgagtggca tttcacccct aaccacaact
   135181 catccgctga ttcttcaaca tcagtcggtt cggacctcca cttagtttca cccaagcttc
   135241 atcctggtca tggatagatc acccaggttc gggtccataa gcagtgacaa gtgccctatg
   135301 aagactcgct ttcgctacgg ctccggtggg ttcccttaac caagccactg cctatgagtc
   135361 gccggctcat tcttcaacag gcacgcggtc agagccctgg tctcctccca ctgcttggga
   135421 gcttacggtt tcatgttcta tttcactccc cgatgggggt tcttttcacc cttccctcac
   135481 ggtactactt cgctatcggt cacccaggag tatttagcct tgcaaggtgg tccttgctga
   135541 ttcacacggg attccacgtg ccccatgcta ctcgggtcag agcgtaagct agtgatgctt
   135601 tcggctactg gactctcgcc atctagggtg cagcactcca ccgcttcgcc tagcagcacg
   135661 acgcttgtat tgctctccca caaccccgtt ttcacggttt aggctgctcc catttcgctc
   135721 gccgctacta cgggaatcgc ttttgctttc ttttcctctg gctactaaga tgtttcagtt
   135781 cgccaggttg tctcttgcct gcccatggat tcagcagcag ttcgaaaggt tgacctattc
   135841 gggaatctcc ggatctacgc ttattttcaa ctccccgaag catttcgtcg cttactacgc
   135901 ccttcctcgt ctctgggtgc ctaggtatcc accgtaagcc tttccttgtt tgaacctcgc
   135961 ccttaacttt actttaaggc tatgccatcc taaggtgctg ctaaatggaa ggatcttatc
   136021 aacgtccatg aatgataaac catagatcga actgccgaat cggaaaaatt gggtgctatc
   136081 atattctttg tatcggctaa gttcacgagt tggagataag cggactcgaa ccgctgacat
   136141 ccgccacagg gtaaaccacc gcctctcagg cccccactga ttctaccata gaggccaacg
   136201 atagacaata actccccccc gaacacagct tacaactttc atcgtactgt gctctccaaa
   136261 gagcaactct tctcaaaatc tcaaaagaaa aggtgctgag ttggaatccc attctaactc
   136321 aagattcttg tggttccgga ggatccagct acaggagaac caggaacgga gggctttccc
   136381 cccttttccg ccccgactct ttggtcttaa gaatgctggt tttaagaatg agtaattgcc
   136441 cttctccggc ccttactgcc caacctgaga gtggacagct aatgcattcc acttattgag
   136501 cagggttcta tggtcggtcc gcgacccctg gataccgaag gcatccttgg ggtgatctcg
   136561 tagttcctac ggggtggaga cgatggggtc ggtccatgga ttttccttcc ttttgtcgca
   136621 tttcgctcaa agggttgaag ggagatagtg catcaagctg ttcgcaaggg ccaacttgat
   136681 ccccttcccc agggatccca gatgagggaa ccctaagaga gccgccgact ccaactaccg
   136741 tccatgtaca atccatacta gatctgacca accgcccatc ctacctcttc tacattcttg
   136801 acagcccatc tttgtctcag tagagtcttt cagtggcatg tttcggtcct cttccccatt
   136861 acttagaaaa agtgagccac cggttcaggt acaagatact atcattaccg cctggacaat
   136921 tagacatcca acccgtaatc gcaacgaccc aattgcaaga gcggagctct accaactgag
   136981 ctatatcccc ccgagccaag tggagcatgc atgaaggagt cagatgcttc ttctattctt
   137041 ttccttggcg cagctgggcc atcctggatt tgaaccagag acctcgcccg tgaagtaaat
   137101 catcgcacct acggtccaac caattgggag agaatcaata gattccgttt cgggagcgat
   137161 tcatccttcc cgaacgcagc atacaactct ccgttgtact gcgctctcca agtgtgcttg
   137221 ttcccccctt cttccttacc atggcaagta tttgtgaaat aactccgatg agaagaaaaa
   137281 agaaggcgtt aagagaccct cccggccaac cctagacact ctaagatcct ttttcaaacc
   137341 tgctcccatt tcgagtcaag agatagataa atagacacat cccattgcac cgatcggggg
   137401 cattcgtagt gactgagggg gtcgaagacc aagaagtgag ttatttatca gccaagcatt
   137461 cttcttacgg ctagatccaa tcccctggtc cctgcggaaa ggaaaaggaa aaagaatttg
   137521 acgttcttcc tttcgggaag ggaggattag gaaaatccta ttgattgcag ctttctccag
   137581 acctccggga aaagcatgaa aaaaaggctc gaatggtacg atccctccgt caccccagaa
   137641 tgaaatgaaa ggggcgatct cgtagttctt ggtctgtgaa gatacgttgt taggtgctcc
   137701 attttttttc ccattgaggc cgaacctaaa cctgtgctcg agagatagct gtccatacac
   137761 tgataaggga tgtatggatt atcgagaaga gaggagccgt ggtagtcccc cccggaccgc
   137821 ccggatccca cgagtgaata gaaagttgga tctacattgg atctcacctg aatcgcccca
   137881 tctatcctcc tgaggaggag tttggtttca aacccccggt tcgaacagga gaagtacgcc
   137941 atgctaatgt gccttggatg atccacatct cagggtcagg cgctgatgag cacattgaac
   138001 tatccatgtg gctgagagcc ctcacagccc aggcacaacg acgcaattat caggggcgcg
   138061 ctctaccact gagctaatag cccggcgtgt gggcctcccg ctgggggccc actatgccaa
   138121 aagcgagaga aaccccatcc ctctctttcc tttttacgcc cccatgtcgc cacacgggag
   138181 ggacatgggg gcgtaaaagg gggatcctat caacttgttc cgacctagga taataagctc
   138241 atgggcttgg tcttacttca ccgtcgagaa acgaaagaag acttccatct ccaagtttaa
   138301 ctcaggcgta gctcgcttct ttttgggtgt gaagcggtgt caaaccaaaa tacccaacaa
   138361 gcattagctc tccctgaaaa ggaggtgatc cagccgcacc ttccagtacg gctaccttgt
   138421 tacgacttca ctccagtcac tagccctgcc ttcggcaccc ccctccttgc ggttaaggta
   138481 acgacttcgg gcatggccag ctcccatagt gtgacgggcg gtgtgtacaa ggcccgggaa
   138541 cgaattcacc gccgtatggc tgaccggcga ttactagcga ttccggcttc atgcaggcga
   138601 gttgcagcct gcaatccgaa ctgaggacgg gtttttggag ttagctcacc ctcgcgggat
   138661 cgcgaccctt tgtcccggcc attgtagcac gtgtgtcgcc cagggcataa ggggcatgat
   138721 gacttgacgt catcctcacc ttcctccggc ttatcaccgg cagtctgctc agggttccaa
   138781 actcaacggt ggcaactaag cacgagggtt gcgctcgttg cgggacttaa cccaacacct
   138841 tacggcacga gctgacgaca gccatgcacc acctgtgtcc gcgttcccga aggcacccct
   138901 ctctttcaag aggattcgcg gcatgtcaag ccctggtaag gttcttcgct ttgcatcgaa
   138961 ttaaaccaca tgctccaccg cttgtgcggg cccccgtcaa ttcctttgag tttcattctt
   139021 gcgaacgtac tccccaggcg ggatacttaa cgcgttagct acagcactgc acgggtcgat
   139081 acgcgcagcg cctagtatcc atcgtttacg gctaggacta ctggggtatc taatcccatt
   139141 cgctccccta gctttcgtct ctcagtgtca gtgtcggccc agcagagtgc tttcgccgtt
   139201 ggtgttcttt ccgatctcta cgcatttcac cgctccaccg gaaattccct ctgcccctac
   139261 cgtactccag cttggtagtt tccaccgcct gtccagggtt gagccctggg atttgacggc
   139321 ggacttaaaa agccacctac agacgcttta cgcccaatca ttccggataa cgcttgcatc
   139381 ctctgtatta ccgcggctgc tggcacagag ttagccgatg cttattcccc agataccgtc
   139441 attgcttctt ctccgggaaa agaagttcac gacccgtggg ccttctacct ccacgcggca
   139501 ttgctccgtc aggctttcgc ccattgcgga aaattcccca ctgctgcctc ccgtaggagt
   139561 ctgggccgtg tctcagtccc agtgtggctg atcatcctct cggaccagct actgatcatc
   139621 gccttggtaa gctattgcct caccaactag ctaatcagac gcgagcccct cctcgggcgg
   139681 attcctcctt ttgctcctca gcctacgggg tattagcagc cgtttccagc tgttgttccc
   139741 ctcccaaggg caggttctta cgcgttactc acccgtccgc cactggaaac accacttccc
   139801 gtccgacttg catgtgttaa gcatgccgcc agcgttcatc ctgagccagg atcgaactct
   139861 ccatgagatt catagttgca ttacttatag cttccttgtt cgtagacaaa gctgattcgg
   139921 aattgtcttt cattccaagg cataacttgt atccatgcgc ttcatattcg cctggagttc
   139981 gctcccagaa atatagccat ccctaccccc tcacgtcaat cccacgagcc tcttatccat
   140041 tcttattcga tcacggcggg ggggcaagtc aaaatagaaa aacccacaac tcatattggg
   140101 tttagggata atcaggctcg aactgatgac ttccaccacg tcaaggtgac actctaccgc
   140161 tgagttatat cccttccctg cccccaccaa gaaatagaac tgactaatcc taaggcaaag
   140221 ggtcgagaaa ctcaacgcca ctattcttga acaacttgga accgggcctt cctttcgcac
   140281 tattacggat acgaaatgaa tggaatggga aaaattggat tcaattgtca actgctccta
   140341 gaaataggat tgactacgga ttcgaaccat agcacatgct ttcataaaac cgtacgattc
   140401 tcccgatcta aatcaagcag gttttacatg aagaagttct attcgatacg ggtaggagaa
   140461 gcggtattct taaaaaaata gcgaaatcag aaccaagtca agatgatacg gatcaacccc
   140521 ttcttcttgc gccaaagatc ttaccatttc cgaaggaacc ggagttccat cccttttcga
   140581 tttccattca agagttctta tgtctttcca cgccccttta agaccccgaa aaattgacaa
   140641 aacgattaac tacttcattt atgaatttca tagtaataga aatacatgtc taccgaaaca
   140701 gaattttgaa cttgctatcc tcttgcctag caggcaaaga tttgcctccg tggaaaagat
   140761 gattcattcg catgaagatg aaagtccaac tacattgcat tgccagaatg catgttgtat
   140821 atttgaaaga ggttgacctc cttgcttctc tcatggtaca atcctcttcc cgccgagccc
   140881 cctttctcct cggtccacgg agacaaaatg taggactggt gccaacagtt aatcacggaa
   140941 gaaaggactc actgagccgg gataactaac taatactaat ctaatactaa tagaatcaaa
   141001 atactaatag aatagaaaag aactgtcttt tctgtatact tatgtatact ttccccggtt
   141061 ccgttgctac cgcgggcttt acgcaatcga tcggatcata tagatatccc ttcaacacaa
   141121 cataggtcat cgaaaggatc tcggagaccc accaaagcac gaaagccagg atctttcaga
   141181 aaatggattc ccattcgaag agtgcataac cgcatggata agctcacact aacccgtcaa
   141241 tttgggatcc aattcgggat tttccttggg aggtatcggg aaggaattgg aatggaataa
   141301 tatcgattca tatagataca gaagaaacgg ttctctatgg attcaaatgc tgtacctatg
   141361 ggatagggat agagaaagag gaaaaaaccg aagatttcac atagtacttt tgatcgaaaa
   141421 agaaatccga tttatttcgt acccttcgct caatgagaaa atggatcaga ttcgatagga
   141481 tcaaacctat gggacttaag gaatgatgga agggaataaa ataaaaaaaa gaaataaaaa
   141541 aagaaaagag agggaaaaaa aataataaag aaataagtaa ataaaaataa agtagaagaa
   141601 cccagattca aaatgaacaa attcaaactt gaaaaggatc tttctgattc tcgaagaatg
   141661 aggggcaaag ggattgatcg agaaagatct cttgttctta ttataagatc gtgtgattgg
   141721 atccgcagat gtttgttaaa aagagaataa tcttctcctt tgagaataat caaaaaagga
   141781 aagtgttcaa ttggaacatg aaaacgtgac tgaattggtc ctagttactc ttcgggacgg
   141841 agtggaagaa gggaggagat tatcgaacga ggaaaaggac ccgatgactt cgaaagaatt
   141901 gaacgaggag ccgtatgagg cgaaaatctc atgtacggtt ctgtagagtg gcagtaaggg
   141961 tgacttatct gtcaactttt ccactatcac ccccaaaaaa ccaaactctg ccttacgtaa
   142021 agttgccaga gtacgattaa cctctgggtt tgaaatcact gcttatatac ctggtattgg
   142081 ccataattca caagaacatt ctgtagtctt agtaagaggg gggagggtta aagatttacc
   142141 cggtgtgaga tatcacattg ttcgaggaac cctagatgct gtcggagtaa aggatcgtca
   142201 acaagggcgt tctagtgcgt tgtagattct tatccaagac ttgtatcatt tgatgatgcc
   142261 atgtgaatcg ctagaaacat gtgaagtgta tggctaaccc aataacgaaa gtttcgtaag
   142321 gggactggag caggctaccg tgagacaaaa gatcttcttt ctaaagagat tcgattcgga
   142381 actattatat gtccaaggtc caatattgaa ataatttcag aagttttccc tgactttgtc
   142441 cgtgtcaaca aacaattcga aatgtctcga cttttttaga acaggtccgg gtcaaatagc
   142501 aatgattcga agcacttctt tttacactat ttacactatt tcggaaaccc aaggactcaa
   142561 tcgtatggat atgtaaaata caggatttcc aatcctagca ggaaaggggg ggaaacggat
   142621 actcaattta aagtgagtaa acagaattcc atatgtatct atgagatcga gtatggaatt
   142681 ctgtggaaag ccgtattcga tgaaagtcgt atgtacggct tggagggaga tctttcatat
   142741 ctttcgagat ccaccctaca atatggggtc aaaaagccaa aataaatgat tttagccctt
   142801 ataaaaagaa aactgattct tgaacccctt tcgcgctcat gtcacgtcga ggtactacag
   142861 aagaaaaaac tgcaaaatcc gatccaattt atcgtaatcg attagttaac atgttggtta
   142921 accgtattct gaaacacgga aaaaaatcat tggcttatca aattatctat cgagccttga
   142981 aaaagattca acaaaagaca gaaaaaaatc cactatccgt tttacgtcaa gcaatacgtg
   143041 gagtaactcc cgatatagca gtaaaagcaa gacgtgtagg cggatcgact catcaagttc
   143101 ccattgaaat aggatccgca caaggaaaag cacttgccgt tcgttggtta ttaggggcat
   143161 cccgaaaacg tccgggtcga aatatgactt tcaaattaag ttccgaatta gtggatgctg
   143221 ccaaagggag tggcgatgcc atacgcaaaa aggaagagac tcatagaatg gcagaggcaa
   143281 atagagcttt tgcacatttt cgttaatcca tgaacagggt ctatatagac acatagatcc
   143341 atggatccat acatctcgat cggaaaagaa tcaatagaaa aaagaaaaag aaagaatcgg
   143401 aattgatcga tatatttctc gaaacaaacg aaaaggaaac gaaagatgaa acagaaatca
   143461 tggatcaact aagccctctc ggggacttgc ttaagaataa gaaagaggaa tctcatgtaa
   143521 ataccatgga ataaggtttg atcctattca tggagattcc gtaaatattc cattccaaaa
   143581 atagaaagtt cgaaacaatt gggatttttt tggagattgg atgcagttac taattcatga
   143641 tctggcatgt acagaatgaa aacttcattc tcgattctac gagaattttt atgaaagcct
   143701 ttcattttct tctcttcgat ggaagtttta ttttcccaga atgtatccta atttttggcc
   143761 taattattct tctgatgatc gattcaacct ctgatcaaaa agatatacct tggttctatt
   143821 tcatctcttc aacaagttta gtaatgagca taacggccct attgttccga tggagagaag
   143881 aacctatgat tagcttttcg ggaaatttcc aaacgaacaa tttcaacgaa atctttcaat
   143941 ttcttatttt actatgttca actctatgta ttcctctatc cgtggagtac attgaatgta
   144001 cagaaatggc tataacggag tttctgttat tcatattaac agctactcta ggaggaatgt
   144061 ttttatgcgg tgctaacgat ttaataacta tctttgtagc tccagaatgt ttcagtttat
   144121 gctcctacct attatctgga tataccaaga aagacgtacg gtctaatgag gctactatga
   144181 aatatttact catgggtggg gcaagctctt ctattctggt tcatggtttc tcttggctat
   144241 atggttcatc cgggggagag atcgagcttc aagaaatagt gaatggtctt atcaatacac
   144301 aaatgtataa ctccccagga atttcaattg cgcttatatt catcactgta ggaattgggt
   144361 tcaagctttc cccagcccct tctcatcaat ggactcctga cgtatacgaa ggagtgcggt
   144421 tcgttcgaaa aattcctacc tctctatata tctctgagat gtttggattt ttcaaaactt
   144481 catggacatg cagaagagaa atgctatccc cactcggacc aagacataac tttatacttg
   144541 ttcaaataac aattaaggtg aagcagggtc aggaacaaca aatctcttta tgataaacag
   144601 atccattttg caagttcgtt attacgggta gttcctacaa aggatcggac taatgacgta
   144661 tacaatactt gaattctcga tgtagatgct acagagttgg ttctcatcct tcagagacta
   144721 cgagtgtaat aggagcatcc gtcgacaaaa ggatcaccct aagatgatca tctcatggct
   144781 attgagaacg aatcaaatca gatggttcta tttctcaatc tttctgactt gctcctacgg
   144841 aaccaaggtc gaaaagattg agaaaaatca gtcattcaca accactgatg aaggattcct
   144901 cgaaaagtta aggattagta atcctttttc gaaatcgaat ggattcgatc ttatacatac
   144961 gcgaggaagg taatcaaaaa agaaagaaga tgagttcttc tttactttta tcacttagga
   145021 gccgtgcgag atgaaagtct catgcacggt tttgaatgag agaaagaagt gaggaatcct
   145081 cttttcgact ctgactctcc cactccagtc gttgcttttc tttctgttac ttcgaaagta
   145141 gctgcttcag cttcagccac tcgaattttc gatattcctt tttatttctc atcaaacgaa
   145201 tggcatcttc ttctggaaat cctagctatt cttagcatga tatttgggaa tctcattgct
   145261 attactcaaa caagtatgaa acgtatgctt gcatattcgt ccataggtca aatcggatat
   145321 gtaattattg gaataattgt tggagactca aatggtggat atgcgagcat gataacttat
   145381 atgctgttct atatctccat gaatctagga acttttgctt gcattgtatc atttggtcta
   145441 cgtaccggaa ctgataacat tcgagattat gcgggattat acacaaaaga tccttttttg
   145501 gctctctctt tagctctatg tctcttatcc ctaggaggtc ttcctccact agcaggtttt
   145561 ttcggaaaac tctatttatt ctggtgtgga tggcaggcag gcctatattt cttggtttca
   145621 ataggactcc ttacgagcgt tgtttctatc tactattatc taaaaataat caagttatta
   145681 atgactggac gaaaccaaga aataacccct cacgtgcgaa attatagaag atccccttta
   145741 agatcaaaca attccatcga attgagtatg attgtatgtg tgatagcatc tactatacca
   145801 ggaatatcaa tgaacccgat tattgcaatt gctcaggata ccctttttta gcttctagtt
   145861 agcttctaga atcgatttct tagttcaaga tccctcttac taactggaat caaagaatta
   145921 gtagatctgt tccgcccaaa atgggaatgg gctagggtta tgaacttata atctataatc
   145981 tgatgatcga gtcgattcca tgattataag ttcattccat accggaccag accggaatag
   146041 gattctcatt atgagaaggg gtcattcgag cgtatctaaa tagatactat gtttccatat
   146101 ggatccctac gtcgttacat tccatttagg attaggaata ggcgtaatcg gacctgcttt
   146161 ttccatatct ctcgttattt gggaccttat tcacctcttt gggcttctat tgaatcgaga
   146221 aatcggtttg attgtccatc tttttgatat aatattaata tagataatat ataaggcatc
   146281 ctccggataa ttcaaatcga agcaattgga tgtccgattg gggcctatat gacatgaccg
   146341 atcaatagaa atactccaac actccacctt tgtcatatat tccatacatc acactagata
   146401 gatatcatct tcatggaata cgattcactt tcaagatgcc ttggtggtga aatggtagac
   146461 acgcgagact caaaatctcg tgctaaagag cgtggaggtt cgagtcctct tcaaggcata
   146521 atattgagaa tgctcattga atgagcaatt caataagaga tctcggatcg aatcggtatt
   146581 gatataccga ttcgatccga gatcttggaa ttggaataag ttcggcagcg gatcgcgaaa
   146641 tcttggggat cttctctatc taatgaatgg ggagtccgct ttgaaatcgt ccgccctgca
   146701 cccacccccc gagtatatgc ttcaacagga atcacacaag ggtagattga tacaatataa
   146761 acctctggta aaatgcccgc ctgtaaccca gcagataaag tacattacat agtccgtttt
   146821 tagtaatagc tctggtggtt cgctgttcaa gaattcttgt ttaagcagtt cataccatcc
   146881 atacatagtg ttttgatcta agatttcaat tcttctatgt ttcagcagta gcatattgtt
   146941 ccatggagct aaggtccaaa atatggaaga aactggtgtt tccacgactc taccacccag
   147001 tcaattatgt tccacttaat ccctatttca tggccgcata tctttccggc taagtaatgg
   147061 gaaacctttc tcctgttaca tgaatccaat tttcatttca tccgggaaaa gccatctttt
   147121 tctcaacaat gtctttgtca tttgatccaa tagcgttccg ttagatagga acagatttga
   147181 taaatactga taactctcgg atggagtatt agaacggaaa aatccattag ataatgaact
   147241 attggttcta agccatctct ggcgatgaat caacaattcg aagtgctttt cttgcgtatt
   147301 cttgataaac cagcgtttag atatagatgt aggaggatct gtttcggaag taagaagccc
   147361 ctttgacatc tcttcatctg caaagaattc tcgatgtgaa aacacagaga caaggggctg
   147421 atctttgaat aggaaaaaga gtggatccgc agggtcccaa atgaattggc ttattcgaaa
   147481 aaagccttgt tctttggaag atctatctcg tgtctggtac tgcatggttc tactctgcaa
   147541 gaactccgaa tcattctctt gaagctcatc cttttcatca taaatgatcc gcttgccccg
   147601 aaatgacccc gcccgatagg gaaatcccaa tgaattgggc ctttcgatac aatcaaatag
   147661 aaagccccag gggcgccata ttctaggagc ccagactatg tgattgaata aatcctcctc
   147721 tatctgttgc gggtcgagga ctccttctcc ttccccttct tcaaactccg attcgtattt
   147781 ttcatagaga aatctctgat caacgataga acaagatcca ttttgcatca tatctaaggg
   147841 attccttggt tcgggccgaa gaagcaatgt cactcgatca ttatcaaacc gactgcaatc
   147901 tttttctgtc cgtgaggatc ccaccagagc gccttctact tctaataggc catgaactag
   147961 atcagaatca ttctcaacga gtccagaaga agtgatcccg tttttttcat cgggtccggg
   148021 tatagaccaa aggtcttgag cgaccgatcc ggcagaacaa ctcaaaagat aaagaagtat
   148081 cgttaatttc ttcatgctcg ttccaagttc gaagtaccat ttgtacaaat aagaatcccc
   148141 ttcgttacat gatttcttct tcatatagat agatagagga tctatggggc aattacttag
   148201 aagtacattt tgtgcaacag cccttcctat ctgatagaaa aggatcccat gatcctgaac
   148261 cgatcttacc tgggatcgca aatcccaagt ttgtctatga agagcggatc gaattgtatt
   148321 agtgtctata attgatttct tctgtgtaat actaatcgat agggcctcat tggtaagtgc
   148381 tacaagatct cgtgcattgg aacccatggt tatggacccg aatccattag tatggaacat
   148441 tttcttttcc aagtgaaatc ccctagtata tgaaagagtg caaaagtgct ttcgttgttg
   148501 tggaataaga agccttcgta tcttaatgca tgtatttaat ttattcgggg ctattagagc
   148561 gggatccact ttttggggaa tatgagtcga agcaataaca agaatatttc tagtggaaca
   148621 tctttcacaa tccctggaga gatagttcac taatagaccg agggataagt cattcgactc
   148681 attcacatcc agatcatgaa tgtttggaat ccatattatg caaggagaca ttgcttttgc
   148741 taattcgaat tgaagggtga tataaaatcg gcctatttcc gacatcatat cgatagttag
   148801 cgcattcatc atagttagaa gctccagctc cgtatcaagg tcacgatcga tatcgtcact
   148861 agcatcaata tcgtcactat catcaatatc gatatcatca ataagaaaac ctttaggctt
   148921 ggtatccagg aacttgttca gaaatactgt aatgaaagga acataggagt ttgtcgctag
   148981 gtatttgacc aaatgggagc gcccggttcc tatagaacct atcactaaaa tacccctaga
   149041 gggggatagg gctaggcgga gcgaaaaggg ttttccatga gatgggaaat gaaaactatt
   149101 agccccacac gaagtttgtg aataagtgat tgtctgataa tgagcaagga atatccgtct
   149161 ttctgctaaa cagggtgaat tgaactcata attcattaaa tgctttttat gaatgtcaac
   149221 taagtatcgt aagtaaattg ttcccggctg ttcaatcatt tgataaccag agtcattctt
   149281 tgataaatga tcactatgag tcagactcaa tagaatttga tcaatccttt tttctgtcgt
   149341 taaggtggag aactgaacca agaattctct ttctttatca tcaatcgaat caccgttcgc
   149401 gacccaggat tctattttat catcaatcca atcaccgttc accttttttc tttttcttat
   149461 caatgaatgg atctctttac ttgtatgact tagatgtctc gtatttctcg aaaaagtgat
   149521 tcgattgatg ggatttggta tgagacttat gagatcgatg atatcgatga gattgatatt
   149581 caaatctttc gtcttagaac gtattgattt aaccccatca gcgggaccac caccccatag
   149641 catgttgccg ccaaaagcag aaccccgtat ttcttctaga gaatctccta attgttccag
   149701 agcaactaga aaaagattct ttaaccagaa agaattccgt tcagatgtgg gatacctatc
   149761 cagaagtttt cgcaactcaa tcatgtatga tggaatcatc aaagatttga ccttttcgaa
   149821 ctctgtctgt aactcaccat aggctcggga aacaaagaga agatgtgtac gaacgagata
   149881 tccagcaaca agaagaagga aaaggattga atagaggaac tcccgaacat ttggcgatct
   149941 cagatgtgtc gatatcaatg gtgactcatt atttcgatga atcatttctt cggacagaag
   150001 aagattatgt aaacacttac tcgaaatctc acttatcaga ttccattgtg gaagacacaa
   150061 ttttttctga agaattcgcc atgatatatc tgatccatgc ataatatcat gaaaaatgga
   150121 tacaaatttt tgactgctac ttagtaccgg caataggtct gaaaaagtat ctaaaaatat
   150181 caaatttaga tatttgtacc ctgtcgaagt aaggaaccat ggcatatatg tttggaatcg
   150241 attccatttt gagagagttg aaaaagcact gtctcgttga aaggttctat acatctgccc
   150301 tttctcaacg catttcttta gacaaagact ccgttttttc ctcttttcgg atggtaaata
   150361 tttctcagaa catggagtgt gaatcaaacc catgtttgaa ttgaaattga gatactgagg
   150421 caagttcttc tcttctgaat cagatagatt catatctgaa agaggttgac aataagttct
   150481 ttcaaaattg actatttgtc cctctgttag aggtgttcca gaaatggctg cgatcgagta
   150541 aatagctcta cgaactaata gatcggatcg aattggaaaa tggaaagatt tgtacaagtt
   150601 atacctttcg tcaccacttt gtggaaaatc gttaggtatg aatatgttag atacctgtga
   150661 ctcgattggt gaaatagtat ctctctccaa aaaagcatgt ttttttttac cgccgcacaa
   150721 agaaaatatt ttgttgcgaa tgaacaagat atggaggaat tgtccatacg taaaatcatc
   150781 atttttgata cgggcctttt ccacataaaa ggggaatctt ttgttacaat agaagcggaa
   150841 gcgttgtgga ttattcaaga atcgaagtcg atttgcttta taaaaagaag atatcaatga
   150901 acttctatga aatggtttca caggattcag ccaattgtct tgatcgtcgg atatcattga
   150961 gaaatagaaa tccgtgttat caaaagattt cctgcgatta tttctagtat ggaatgagtc
   151021 aatcatccac tttggtatct tattgaacaa aaatggtgat attatccctc cattgatcaa
   151081 gaatttcgat ttttgggaag tattatgatc atccaataag aagggtttca attttttcaa
   151141 atgaacgatt tgaagaccta ttgattctaa caactgattg cagagttgat cattcggacc
   151201 tttcaattca tagatgtgga tctcagacct atgaatgggg atattcccga aactcacaaa
   151261 gaaaaaagga agtgagttag acaaaaagaa aagcaacttg gacaaaaaga gaaggaactt
   151321 ggacaaaaag aaacgaagtg acttagacaa atcttttttg tcgataacct cagaccaatc
   151381 aatcgaatat tgattaatac gtaatcgatc gaacactact tgaaaatggc tcttctgctc
   151441 agaaacggaa tgttccaaat gctcctggaa attcttgctc ccattggacc atttgtatct
   151501 atatgcatta ggatcccgat tcatgaatct ctcggttcga gaaatcaaaa taagaggatc
   151561 gaaccatttc ttctgactct ttttcaaatt cgataaatgt tggttgatcg tatatttcat
   151621 tatagttcta tgattcagag tatcatttcc tatttgatcc ctttgaattc catattcgaa
   151681 gttgcgatcg gatctattca ttaaaaagaa tcgattcaat acatttctta tgtacccata
   151741 ggtgctatat tggatttgaa tccgatttcg gatcaatcta tattgattga ctgcctccat
   151801 tatgttgttg ctagcaaata ccactatttt tggttttgga tcttccaaat cattcccgca
   151861 ggagatccgg acccattttt ttctgatcct tcgataaaaa gattcattct cttcataaaa
   151921 aataggaggt agaaccaata aagatttctt tttcgattca tccctggagt tgaatacctc
   151981 attcaagaat cgtttttgat ccaatccgta ggaatcaata gaaaaggaaa atcccttatg
   152041 atacaccaga tccggctcgg ttattgatag agtgaataga tctgccattt cttgaaatct
   152101 ctcttctgat tcaaaatcgt ggtgtaacgt gtattccccc ctgttccggt catggaatag
   152161 atgaaataaa tgatttttgt ttaagaatga aatcttattg gaactttcca tatccagttc
   152221 atccttcgga accatatcac atcccggatc tgatgaaata ggatgaattg agacggtatt
   152281 ttgtaaatac gtaattatct tgaatatatt aactatttct ttattttccg atcgcctgga
   152341 agggacaaaa gaaacatctt gttctttctt caacaatttc tgatctctag tggacctctc
   152401 agtaggattc gaacccagat gaagttctga ccatctgtca gagaaaaaag aacgaatgga
   152461 tcttgtagga ttcccaagaa attcttcgat ttcttccgga agcagatgct tattcatctg
   152521 cctttcacgt tccgtgaata gccgggacat tgaggaatat ccagaaaggc atttagggaa
   152581 tcggtctgat tctatctctg ttcgttccgt ttgaagaaag gaaggatccc aaagaatcga
   152641 tctttctttt agttgttgaa tctctctttg attgatcaat gtgtgatatt ccgaatcctc
   152701 attactaaat gaatcgaaat gatctctgga ttgatcagaa gatcctttca attggctaga
   152761 atccgttact tgaacgaaac tagatcttgt ggaatcatat tgaatatttg acgatacatt
   152821 ccgtaccttg ctaaaaaatc gatccttgtt taccaaccac acattgtcta agcaaatcca
   152881 attctctctc gatatcttcc tcaaaaaatc cgattcgtgc ggattcttcc cccaactaac
   152941 gaagagatct tggcggaatt gccacatatg aaattgagca caattttgca aagaaatagc
   153001 ccacttgttt ctcgagaaga gatgggcaaa acgctcaata tcatttgatt gaatagctga
   153061 cccagctcct tgttgtttga agaaaccctc cacttcaatt ggtatttttt cacgaaaagc
   153121 aaacatgaga taacaaatcg agtctttcac taagatttcg aatagctgtc ccgaattcaa
   153181 gttgattctg tttcgcctct tactcggaga aagacgatca aacaattccc aaccatggtc
   153241 cttgcggatc ggatcatcca tataatatac aaaaggaaac tccagatatt tgatatcttt
   153301 ctctttgaat gagatctcaa ttccagcgac ggtttcatta gatatcttac aaccagaatc
   153361 cctctttttt ccgagccagt tcctccacca ccgcgaaccc cagttagatt caggcatgat
   153421 acacttttta gttattggga gaacccaagt actctctttc ggatccagga aaaagctctc
   153481 tgagatcttt tttccttttg gaagatccag gagcgaaaca atcaacctat tgatattgga
   153541 agacccaaaa gattcttcca atgtatcatt tctgggtcca atggaattca taggtatagg
   153601 aagaagcccc gtcaaataga gattttttct tgcgaccata tttcgattgt taatacgata
   153661 tataaggatc gctactacaa atagtactac acccttgatc gtgaaatatc gattgcttgt
   153721 tgaaccctgt gaattgcgtg aaagtaggat actcaaaatt cgtgggtcca agagttttat
   153781 aaaacgttct tggtggaaaa aaatgtgaat gaaagatccc actgaattga attgggtcca
   153841 tgaatctaag aaatagtgag aattcttgac ctctctcaat atctctctca attcgaaaat
   153901 ccaggatttg aattgatgtc ctttcattga ttcctcctaa attgcattga tttatcctaa
   153961 agatttcatt tcaattggaa tttggttatt caccatgtac gaggatcccc actaagcatc
   154021 catggctgaa tggttaaagc gcccaactca taattggcga attcgtaggt tcaattccta
   154081 ctggatgcac gccaatggga ccctccaata agtctattgg aattggctct gtatcaatgg
   154141 aatctcatca tctatacata acgaattggt gtggtatatt catatcataa catatgaaca
   154201 gtaagaacta gcattcttat tgagactcga actcataggg aagaaaatag atttatggat
   154261 ggaatcaaat atgcagtatt tacagacaaa agtattcggt tattggggaa aaatcaatat
   154321 acttctaatg tcgaatcagg atcaactagg acagaaataa agcattgggt cgaactcttc
   154381 tttggtgtca aggtaatagc tatgaatagt catcaactcc cccgaaaggg tagaagaatg
   154441 ggacccatta tgggacatac aatgcattac agacgtatga tcattacgct tcaaccgggt
   154501 tattctattc cacctcttag aaagaaaaga acttaaatca aaatacttaa gagcatggcg
   154561 atacatttat acaaaacttc taccccgagc acacgcaatg gagccgtaga cagtcaagtg
   154621 aaatccaatc cacgaaataa tttgatctat ggacagcatc gttgtggtaa aggtcgtaat
   154681 gccagaggaa tcattaccgc agggcataga gggggaggtc ataagcgtct ataccgtaaa
   154741 atcgatttta gacggaatga aaaagacata tatggtagaa tcgtaaccat agaatacgac
   154801 cctaatcgaa atgcatacat ttgtctcata cactatgggg atggtgagaa gagatatatt
   154861 ttacatccca gaggggctat aattggagat accattgttt ctggtacaga agttcctata
   154921 aaaatgggaa atgccctacc tttgagtgcg gtttgaacta ttgatttacg taattggaag
   154981 taaccaatta ggtttacgac gaaacctaga aatcgatcac tgatccaatt cgagtacctc
   155041 tacaggatag acctcaacag aaaactgaag agtaacggca gcaagtgatt gagttcagta
   155101 gttcctcata taaaattatt gactctagag atatagtaat atggagaaga caaaattgtt
   155161 tcaagcgccg acagaaccag aagcgcccct tgtttcaaag agaggaagac gggttattca
   155221 catttgattt gatggtcaga ggcgaattga aagctaagca gtggtaattc taaagatttc
   155281 ccgggggaaa aatagagacg tctcctacgt tacccataat atgtggaagt atcgacgtaa
   155341 tttcatagag tcattcggtc tgaatgctac atgaagaaca taagccagat gacggaacag
   155401 gaagacctag gatgtagaag atcagaacat gagtgattcg gcagatttgg attctatata
   155461 tccactcatg tggtacttca ttatatgata tatataagat ccatctgtat agatatcatc
   155521 atctacatcc agaaagccgt atgctttgga agaagcttgt acagtttggg aaggggtttt
   155581 gattgatcaa aaagacgaat ctacttcaac cgatatgccc ttaggcacag ccatacataa
   155641 catagaaatc acacttggaa agggtggaca attagctaga gctgcgggtg ctgtagcgaa
   155701 actgattgca aaagagggta aatcggccgc attaaaatta ccctctgggg aggtccgttt
   155761 gatatccaaa aactgctcag caacagtcgg acaagtaggg aatgttgggg tgaaccagaa
   155821 aagtttgggt agagccggat cgaaatgttg gctaggtaag cgtcctgtag taagaggagt
   155881 agttatgaac cctgtagacc acccccatgg gggtggtgaa ggaagggctc caattggtag
   155941 aaaaagaccc gcaacccctt ggggttatcc tgcacttgga agaagaagta gaaaaaggaa
   156001 taaatatagt gataatttga ttcttcgccg ccgtagtaaa taggagagaa aatccaaatt
   156061 atttttacaa tttacaaaag aaaaaaatag gagttaattc actgtgacac gttcactaaa
   156121 aaaaaaccct tttgtagcga atcatttatt aagaaaaatc gagaaactta atacaaaagc
   156181 ggaaaaagaa ataataataa cctggtcccg ggcatctacc attataccca caatggttgg
   156241 ccatactatc gctatacata atggaaagga acatttgcct atttatataa cagatcgtat
   156301 ggtaggacat aaattggggg aatttgcgcc gactataaat ttccgtggac atgcaaaaaa
   156361 tgataataga tcccgtcgtt aataaagtga atatagattc attggtaaga ggtgaacctt
   156421 atgataaaga agagaaagaa gaacctatct acagaagtat acgctttagg tcaacatata
   156481 tgtatgtctg ctcacaaaga ccgaagggga atcgatcaga ttcgtaggcg ttcttacgag
   156541 gaaagcctta tgatactaga actgatgcct tatcgagcgt gttatcccat ttttaaattg
   156601 gtttattctg cagcagcaaa tgctagtcac aatatgagtt tgaacgaagc aaatttagtc
   156661 attagtaaag ccgaagtaaa cgagggtact gctgtgaaaa gattaaaacc tcgagctcga
   156721 gggcgcagtt atctgataaa aagaccgact tgtcatataa ctattgtttt gaaagatata
   156781 tccttatata aagaat
//
