# Supplementary material for: Plastome comparative genomics in maples resolves the infrageneric backbone relationships
Source: PeerJ. 2020 Jul 13;8:e9483. doi: 10.7717/peerj.9483 (PMC7365138; doi:10.7717/peerj.9483)
Supplement: Data S2 [file peerj-08-9483-s008.zip › Acer_oliverianum_1565_CP.gb]

LOCUS       Acer_oliverianum_1565_CP      156964 bp    DNA     circular UNA 29-APR-2020
DEFINITION  .
ACCESSION   urn.local...cn-bg6jnbe
VERSION     urn.local...cn-bg6jnbe
KEYWORDS    .
SOURCE      
  ORGANISM  .
FEATURES             Location/Qualifiers
     misc_feature    1..85354
                     /standard_name="LSC"
     repeat_region   85355..112101
                     /rpt_type="inverted"
                     /standard_name="repeat region"
     misc_feature    112102..130217
                     /standard_name="SSC"
     repeat_region   130218..156964
                     /note="repeat_hit position 112099 - 85343, match 100.%,
                     length 26757"
                     /rpt_type="inverted"
                     /standard_name="repeat region"
ORIGIN      
        1 tatatccttt tggttatggg cgaacgacgg gaattgaacc cgcgcatggt ggattcacaa
       61 tccactgcct tgatccactt ggctacatcc gcccccccac tagctacaaa attacaaaat
      121 aaaaagattc aaatttctac cattaatcat ctttttttat cttaccttaa ttatgaagat
      181 acaaatgaag agacaagagg cataaatttc caaacttttt tatattatat agaatataga
      241 aaattgactc aaaataataa actgtaaagt cataataact aaaataacta aaaaataact
      301 aaagactaat ttaattatta gcacgtagta ataatatgat actaaataaa aaggcataaa
      361 aaagctttgt gttttgttga agtcaaaaaa ggacaaaaat aacaaattga aaaaaaaaaa
      421 aaaacctaat aaataacgga gcaataccga tttattggaa gaggatcggc attgctccgt
      481 tattttcaaa aacgtgtata cacgaagatc gaaatcttat ccatttgtag aaggagcttc
      541 aatagcagct aggtctagag ggaaattatg agcattacgt tcatgcataa cttccatacc
      601 aaggttagcg cggttaataa tatcagccca ggtattaatt acacgacctt gactatcaac
      661 tacagattgg ttaaaattga aaccgtttag gttgaaagcc atagtgctaa tacctaaagc
      721 agtgaaccag atacctacta caggccaagc ggctaagaag aagtgtaaag aacgagagtt
      781 gttgaaactc gcatattgaa agatcaatcg gccaaaataa ccatgagcag ctacaatatt
      841 ataagtttct tcctcttgac cgaatctgta accttcatta gcagattcat tttctgtggt
      901 ttccctgatc aaactagaag ttaccaagga accatgcata gcactgaata gggagccgcc
      961 gaatacacca gctacgccta acatgtgaaa tgggtgcata aggatgttgt gctcagcctg
     1021 gaatacaatc atgaagttga aagtaccaga gattcctaga ggcataccat cagaaaaact
     1081 tccttgacca attgggtaaa tcaagaaaac agcagtagca gctgcaacag gagctgaata
     1141 cgcaacagca atccaagggc gcatacccag acggaaacta agttcccact cgcgacccat
     1201 gtaacaagct acaccaagta agaagtgtag aacaattagc tcataaggac cgccattgta
     1261 taaccattca tcaacagatg ccgcttccca tatcgggtaa aagtgcaaac ctatagctgc
     1321 agaagtagga ataatggcac cagaaataat attgtttcca taaagtagag atccagaaac
     1381 aggttcacga ataccatcaa tatccactgg aggagcagca atgaaggcga taataaatac
     1441 agaagttgcg gtcaataagg tagggatcat caaaacacca aaccatccaa tgtaaagacg
     1501 gttttcggtg ctggttatcc agttacagaa gcgaccccat aggcgttcgc tttcgcgtct
     1561 ctctaaaatt gcagtcatgg taaaatcttg gtttatttaa tcatcaggga ctcccaagca
     1621 cacaaacttt ctagaactag ataattggga gcttgttatt caacagtata acatgactta
     1681 tagccccgtg tcaaccaata gcaacataga tatctctgat cttatctatc tatctatcta
     1741 gaaattcaga agcatttttt atttttttat attttataga tatatttttt tgatatgata
     1801 atcaaaatgg gttgcccggg actcgaaccc ggaactagtc ggatggagta gaaaaattcc
     1861 ttgtgaaatt gatataggta aaaaaatctc tccccaagcc gtgcctgcat ttttcattgc
     1921 acacagcttt ccctatgtat aacatcgaag actccctaaa aaacgctaaa aaagtgaaat
     1981 acccagttga tcaaccttta ttagtcttat tgcatgaaca tttaatagaa attaatgaat
     2041 ttttttgtta tctattcatc agttaggaac aatttcgaat ttatcatgat taacaaaatc
     2101 gttaatacaa ataatatcca aataccaaac ccgcccccta tataacctcc gcgaagtaaa
     2161 caaagctctt ggaaagatta aagaaagaac gtgctcttcc tccgtaaaga attcttccaa
     2221 gaattccgag cctaatcttt tcaaaaaaac gcgcacagta cttttgtgtt tacgaaccaa
     2281 acttttaaca caagaaaccc gaagtatata ttttattcta tacaaactct ttttttttga
     2341 agatccgctg tgataatgag aaagctttct gcatatacgc ataaaccggt cgataatata
     2401 agaatctgag gaatcggccc aggtcggctt actaatcgga tgccctaatg agttacaaaa
     2461 acgcgccata gtcaatgatc caatcagagg aataattgga acggttgtct cgaactgctt
     2521 catagcatta tcgattagaa atgcattttc tagcatttga ctccgcacca ccaaagtatt
     2581 tagtcgcccc ctggaaagat agcccagaaa gttgatataa tctttgtata agtggtttat
     2641 atgaatcctt ccgggttgag accacacgtg aaaatgccat tgccataaat tgacaaggta
     2701 atatttccat ttattcatca gaagaggcat atcttttgaa gccagaacgg attttccttg
     2761 atatctaaca taatgcatga taggatgctt gaacagccat aagttgtcct gaaaatcatt
     2821 aacaaagact tggacaagat cttctacttt tccataaaaa gaaattcgct caaaaaggag
     2881 tcctgaagat gttgatcgta aatgagaaga ttggttacgg agaaaaaaga agattgattc
     2941 atattcatat acatgagaat tatataggaa caagaaaaat cttggattgc ttgttgaaaa
     3001 aatggaattt gatttctttg gagtaataag actattccag ttaaaatact catgaagaaa
     3061 gaatcgcaat aaatgtaaag aggaggcatc ttttacccaa tagcgaaagg ctcgaaccaa
     3121 gatttccggg cgaatggggt agggtattag tacatctaag acatagtgta aatgtgagaa
     3181 attgttctcg aaaaaaggaa atattgaatg aattgattgg aaattatgag atttcgccat
     3241 ttctttttct ttcccttcta agaaagctac taatcgcagg gaaaatggaa tttccacaat
     3301 gactgaaaat ccctccgata tcatttgcga ataaaattga ttgttgtgtc caataaattg
     3361 atttggatta gaatccttag cataaatact caaatgaatc cgttgatacg tccgactaat
     3421 taaacgtttc acactgagtg aactagattt attgtcataa cccccatttt ccaacggaat
     3481 cgtcgatcta tttaaaccgt gatcatgagc aagtgtataa atatactctc gaaaaagaag
     3541 tgggtatagg aagttgtgtt gctgagatct atctagttct aaatggattt gatattcttt
     3601 catttgaaat tagattgcaa caaaaggtaa ggtatttatt ggattatcaa atgatacatt
     3661 gggttatcaa atgatacata gtgcgataca gtcaaaacaa agtattgtag taaagaaaaa
     3721 aatggatacc ttggaaacgg gtaaactcat taccggattc tcgattttat catttttgaa
     3781 ttggtttatg tttgttatag tataaatagg tggttagaaa tcctttattt ttgcaatcca
     3841 accgctcttt tgattttgga aaacaaaata tctttatcaa tatactgctt cttctacaca
     3901 ttcatctcca acccataata gggacaaact catagttagg actcattaaa aaaatagcta
     3961 atcgactcgc ggaaaacccc ttccccgcat taggaactaa tatcttttta acgtttaatt
     4021 agatcgggga attattcaaa ttcaattcag aagagaagct cgttcctttt tatttcccga
     4081 gaattggaac cataaggctc tatccattta ttcactcgac ccaactttga attccatttt
     4141 ttgttctgcg ccaacaactc aaaccctatt ttgaagccat tgaatcagaa taaagtattc
     4201 tccaaatttt ccattgatac gacatgctgg tttttccatt cattcctttc aggatcagtc
     4261 gtggtcttac aaactctccc gatggtatgg acgaatcctt tgtttcatat aaatgtgtaa
     4321 aagatgctag ccgcacttaa aagccgagta ctctaccgtt gagttagcaa cccgaataat
     4381 tcgaatgggt ggatacaatc ggaataaaaa agaaataaaa gaaaagaaat gaaattgcac
     4441 aacggaatca aaatattaaa ttagcaagaa atcgactaac aaaatttaga atcgattggg
     4501 aacataaaaa aaagacttct tgtataacag tgaatccagc gaacccatta ctttaatttt
     4561 gaattttgaa tgaagtaaag aaaaaaacca aacctctgtt acggagataa ataggtacgg
     4621 agataaatgg atctgtttat ccttatccac gatcgaatta tagttgttcg atatgctgtt
     4681 gtcaatatga cggtgaatgt tgaatattaa tgttaagaaa agaatctaaa aaaataaaat
     4741 ggcgaaaaca aaaagaatga atttattaat ttaattaaaa tattaaaata aaaaaattat
     4801 aaaatgaaat aaataaataa tatagaaaag aaataattta gaaatgcttt tgaaaaaaaa
     4861 aaatcgaaaa gaaaaagaaa gaacttgcgt tagatttgca ctacatattt actatacata
     4921 aatacaaata gatacatagc tatagctgaa agaataaaaa aaaaagaaat ctcgggttga
     4981 cattgattca atcaatcaat ataagtaaaa taaacaaggt gaatcccttg ttttgtgatt
     5041 tgttaataga tttacaacga caaactataa aaagcccggt ttcgattgcg agtaatgtaa
     5101 attttcgatt tctcgaccca attagttcgt tgtattcatt tgatcttttt tatatgcatc
     5161 ttatatcaat aaaattctag caataaaatt gatttttgtt cttctgctta ttttttttgt
     5221 ccttatactt ccagaacatt atactttatg ggagcaatat taaataggga taaaaaatag
     5281 gtatgaatag aacaaaaaag gggggagtag taaagaaaaa gttatacaaa actatatagg
     5341 agtcatccac accctctttt tttattctat atcctcgatg caatttcgtt taattaagat
     5401 gaagttcctt aaaaatccca gccttctttg aaatatcatg aaccgttcct gtaggttgag
     5461 cgcccttgtc aaggaaatct aaaatagcag gaagatttaa atgggtttga ttatttatcg
     5521 gatcataaaa acccactttc cgaagatctc ttccctctct tcgggatcga gcatcgattg
     5581 caacgattcg ataaacagct cattgggata gatgtagatg aacaataccc cccctagaaa
     5641 cgtataagaa gttttctcct cgtacggctc gagaaaaaat gattagaaat tgtgtgattt
     5701 aagtccttct ttttcgaaaa ttcgaaaaaa aaaagcattc gtactctcat aactcaagtt
     5761 ggataacttt taaatagccc aaaagaaaat ctttagggat ttcttttttt gagtggtctc
     5821 taaccccttt tttgtttgtc tcgtttcgaa tcgatttttt gattcttaat tcccattctg
     5881 atctaattgt tgagacaatt gaaaacggta tttccttgtt ccaggatcct ttttatcttt
     5941 gccttgaatc attgggttta gacattactt cggtgatctt tcgttttcaa aaatggcggc
     6001 aacacacccc tttttgcgat ttttttctat caaagaatca tacgaacaat tgattcctgc
     6061 atgatacact tttcatcgaa agagttttac caattccaac aaattgtcgt tttggatttc
     6121 aaaattgttc gaatcggatt ctttcaattt atatatcgaa aatatactta cgaagtttgt
     6181 tacaacttat tgattggtat taaccctaga tccttgcccc tgcgaaatga acaaatactt
     6241 tctactcaag ctccatcatg tcctatttac actacacccc aacaaaaaac gagaattcta
     6301 gtagaacaga acaaagtatg tcgagccaag agcccattca tttctagata atctacaatc
     6361 taaaatggcg gatgaaaaaa aaatccacag cggatcgtgt ccttcaagtc gcacgttgct
     6421 ttctaccaca tcgtttcaaa cgaagtttta ccataacatt ttttcgagtt ttgaaccggt
     6481 atgtaattga ttcaattatg gaatcatgaa tagtcattgc ttcggtcaat acccagtcct
     6541 ttttccttcg atatgaaagg aatagttagt taatttatga ggaagaagcc tcagtaagaa
     6601 ttatgaggaa gaagcctcag taagaattga atttcaccct ctattttaat tttattgttt
     6661 tcattttatt gcatgaatgc aatatttctt tttatttcta aataaaacaa aaaagaacac
     6721 gaataaaaat aaaaagaaaa taaagtaaaa agtaaatata gaggatgaag atatatgaat
     6781 ggaccccgtc tcaattatta attatgatta aatacatttc caattattaa ttagagccaa
     6841 acatcaaata cctccagctc aaagaaaatt aatccatatg aaactcgatt gattatgaga
     6901 tcttacatcg ctcacgaact cgtatggacc ccactcccaa ttcattctgg gggatgatta
     6961 atcataaata aaaataggat cctatttgat acgggatgct agactctttt gtatagataa
     7021 aaagccaaaa gggtccagat tacgtcattc tttactatac ttttacccta aaccggtctt
     7081 agaaacttaa ttccattgat tgaattcaaa cagtaccacg aataccctct tgtttagatt
     7141 tcaagaaatg aaataaaaaa ttggggaggt tttcgcattt cgatttagaa tgtatccttg
     7201 caaattcacg gaggtagggt atgtagggat tttttaagcc actcacttac atatcaaagt
     7261 gaaagggagg gggagggccc atccgacttt ttttgaattc aaactcttgt gatctatgtt
     7321 gccatcttac ttggatcaca aatggattcc attttatttt cgtattattt gaactcgatt
     7381 caatttatga aaaaacatct tattcagaga agagttttga aaattcgaaa caagaagtcc
     7441 attttatcaa aaattagact cttaaaaaaa ttatactctg aaagagaggt tgctcaaaaa
     7501 agtaatttgg agtctgatat tcggatatat ataagaggtc gctctgggac ggaaggattc
     7561 gaacctccga atagcgggac caaaacccgt tgccttaccg cttggccacg ccccatttta
     7621 atttcttttc tattcgatac taataaacac taatattggt tgttcgtcaa ttcccggcca
     7681 aatctctatg gaataaatta gattcttttt tttaagattt tgacacaagt agatgcagaa
     7741 ttaaactcca tttattgatc attacataga attcaattaa gatattgtat gaaagtatga
     7801 tttcttctat tctcttgtga gaattgaagg atttttgttt tgattggttc ggttcaaaga
     7861 agtatttttt tgtctacctt actttctttt cgtcattttt atcattttta gcttatatca
     7921 ataacatatt tttaactcaa tcaaaataca attatctcca agaacaaaat gtttgttatg
     7981 cttaatacct ttagtttgat ctatatcttt cttaattctg ccctttattc gagtagtttt
     8041 ttattcggca aattacccga ggcgtacgct tttttgaatc caattgtaga tgttatgcca
     8101 gtaatacctc ttttcttttt tctcttagcc tttgtttggc aagctgctgt aagttttcga
     8161 taagatcttt aatagtgtcc gagaaaaatt catgatttat tcaagctcga gaaaaaaaaa
     8221 aaaaattcta acaattgata agaccagatg agtcttccaa tttgaatgaa ccctcaagta
     8281 aaacagtaaa attcttgggc agacacgata aatttcgatt tccccatttc atggttctta
     8341 cctttttttt ttcactgaaa gaccctatta gagtccgcca caatatcgaa atcgaagtcg
     8401 aattgtgtta atttcgaaaa ataaaaactc ttttgtattt ctatcaattt gaaaaaccgt
     8461 ttcatttctt ggtgtcaaaa taggatatgt agtataaaaa tagagaatct attctctttt
     8521 ccccccccaa aaaaaattgg agattgtgta atgcttactc tcaaactctt tgtttacacc
     8581 gtagttatat tctttgtttc tctcttcatc ttcgggttcc tatctaatga cccagggcgt
     8641 aatcctggac gtgaagacta aaaaataaga aatttttctt tactttattc ttataaatgt
     8701 ttttaggatt tgattttatc tattctacat ctttaatttt atctattcta catctttaac
     8761 tagtcaaata aaaaaaagca aaagggttcg ctaaattcga atttgaaaga tacccagtca
     8821 gcgacggaaa cggaaagaga gggattcgaa ccctcggtac gaatagctcg tacaacggat
     8881 tagcaatccg acgctttaat ccactcagcc atctctccta attgaaaaaa aaaaaataat
     8941 aattactatg ttacattaca caaaagataa tgcttgaaaa aaaggccctt ctttacttta
     9001 actttattat atagcttata tattttttat tgtattttgt attgtattat acagatggat
     9061 acaactttta tcagcaattc cattttttat ttctataaaa tgaaaaatga aaataaagaa
     9121 tggcctcgaa agagatatct cgaatcaaaa tagaaaaaaa taaagaatat ctctttacaa
     9181 aattacaaag ggcttttttt tattttcacg gcctggtctg gtcagtaccc agccgggccc
     9241 tttttttgtt ccaatgaacc ataccgccaa atcatagaaa aatgatttag atggaatcaa
     9301 agtgtcattt cttattcttt attattcttt tgtttcttct tctttttttt tatttaattt
     9361 acttttactg gatactcgaa aaaagggaaa aacagaacga tgtatttttt tttgcacaat
     9421 gcattttatg ttatggctga aattgttttg tcgagccgta tctgtcaaaa ccccttcaag
     9481 aaccaaattt tttattttat ttagttattc aatttcgttt tttattttta aacaaaataa
     9541 gtcctctttt cctaatttca ttaggactcc taacaaacac gtcaatactc taagctctaa
     9601 tttgcatttc atgatttttt tttatttctg tcctatattg attacgtccg attcccttgt
     9661 tcgacaaaag tctcatttct atacaataat cgtattgtag cgggtatagt ttagtggtaa
     9721 aagtgcgatt cgttctatta atccccttaa tagttaaggg gttcttcagt ttcattcata
     9781 ttctgatcaa aaactttatt tcttaaaagg atttcatttg aatcctttac ctctaaatga
     9841 aagattcgag gaagaatatc cattctcgtg atttgtatcc aagggtcaat tagaaatttc
     9901 aaatttggat tatgaaatta cgaaacataa tttttgtgaa tttggaatta gatcaatctt
     9961 tccaattgaa taagtataag taagggatcc atggataaag atagaaaagt ctatttccaa
    10021 tcgtaactaa atcttcaatt tttgttttgc atagggtaga ttgaagcaaa atagctatta
    10081 aacgataact ttggtttact agagacatcg ccatattcat atcctatttt tttagctcgg
    10141 gagaaagaaa atacttttcc taaggattct ctcaaataga aatcgagaac gaagtaacta
    10201 gaaaagttgg gattgttata acggcactct tctagaggga tcatctagaa agcaaattgt
    10261 tttgaatgca ttcagacaaa aaaagctgac atagatgtta tgggtcgaat tttttgattg
    10321 cgtccccgtc ttatatcttg ggaatttttc catcttccat aaaggagccg aatgaaacca
    10381 aagtttcatg ttcggttttg aattagaggc gttcaaaatg gtgaatcgac gtcgactata
    10441 acccctagcc ttccaagcta acgatgcggg ttcgattccc gctacccgct ccatatgata
    10501 atgatataaa tcattatatc aattcagcga tgcattaatt caatttgaat taatgcatca
    10561 ctgaattgaa tacgtaattc cggaaattct ctcactgatt ctttatggta ttttttccga
    10621 acaagagata ggaaaaaaaa gaatgcgaaa aaaaacaaat taggaatgaa aagcgtccat
    10681 tgtctaatgg ataggacaga ggtcttctaa acctttggta taggttcaaa tcctattgga
    10741 cgcaatttag caatttattt gcatttccat agtataatat atatattcta tactttgcat
    10801 atgatataat atgatatgat attattagat taataaatta ttagattcca aattttcaaa
    10861 taaaaaagta aaattacgta tatttatatc ttatttagcc ttatatctta tttgacttat
    10921 atcttattta tttattttat taattaaata attaattaaa taataatcaa tattaaataa
    10981 agtactataa agattaagaa tgatagattt tttatttata attgttcctg aagtagaaag
    11041 cgttccattt gttcctgaat agcttctttc aaaagggctt ctgcttcctc ggtgaatgtc
    11101 ttagtagaag atatgatttc ttggaactga ggtttattcg tttttaaata agtacgtaac
    11161 tcgccgagaa attttcttac ctgtccgatt tctaatgaat caagataacc attcgttcca
    11221 gtataaatag tcattatctg ctcttcgacc gtgagagggg ctgattggga ttgtttgagc
    11281 aactcacgta atcgttgacc ccttgccaat tgattctgag tagctttatc gagatcagaa
    11341 gcaaattgtg caaaggcttc taattctgcg aattgggcca attccaattt taatttgccg
    11401 gctacttgtt tcatagcttt aatttgagct gcggatccta ctctggagac agaaataccc
    11461 acgttaatag caggtctgat tccagcattg aatagatccg cggataagaa tatttgtcca
    11521 tctgtaatgg aaattacatt agtaggaata tacgctgaaa catctcctga ttgggtttca
    11581 actattggta aagcggtcat acttccttca cctaactgag aacttaattt agcggctctt
    11641 tccaaaagtc gtgaatgcaa ataaaaaaca tctcctggat aagcttcgcg accgggtggt
    11701 cttcgtaata gaagagacat ttgtcgataa gcctgcgcct gtttggagag atcatcataa
    11761 atgattaaag tgtgtcgttc acggtacata aaatattcag ccagagaagc tcctgtataa
    11821 ggagcgagat attgtaatgt agcgggggaa tccgccgttt cggctaccac aatagtgtat
    11881 tccatcgccc ccctttcctg gaaagtagtc actacctgag ccacagaaga tgctttttga
    11941 ccaatagcta cataaacaca tattacattt ttcccttgtt gattgagaat cgtatccgtg
    12001 gctactgctg ttttaccagt ctgtctgtcg ccaataatta attctcgctg accgcgtcct
    12061 ataggtatca ttgaatcaat agcaataagt cctgtttgaa gaggctcata tacggaacgt
    12121 ctcgaaataa tacctggagc gggagattca attaatcgag attcagaagc tgaaatttca
    12181 cctcgaccgt caataggttt agccagggca tttataacac gacccaaata agcctcgctt
    12241 actggtatct gagcaatttt tcctgttgct tttacagaac ttccctcttg tatccttaaa
    12301 ccgtcaccca ttaatacaac accaacatta tttgattcca aattcagagc aatgcctatt
    12361 gtaccctctt caaattctac taattcaccc gccattactt catcaagacc ataaatacga
    12421 gcgatgccgt cgcctacttg aagtacggta cctatattta caatcttgac tgctctatta
    12481 tattgctcaa tacgttcacg gataatatta ctaatttcgt cggctctaat tgttaccatg
    12541 agtataattt ttttttttag ttaaagaaaa aaacaatgcc tacaggaaaa ggactaatca
    12601 gttatttctg ccatcgcctc aaacgtgtca atattctcac taatggtacg taaatgtaac
    12661 tccttgttca aagaactatt cagagtgcct cgagctcctt ttaaaacttg ttggaaaacc
    12721 tgttgtcgga cttgctgaac cgccctttgg tggtcaaaac gaatggtttc atttttgtaa
    12781 ttttctaatt cttccaaagt cttataagtt gacttaatca aattcaattt ttctcgttct
    12841 atctccgagt atccattcac tcgaaattga tctgcttccc tttcgacttt ccgtaagcga
    12901 gcccgggctt tttccagccg ttgaatggcc cccccctgca gttcctctga atttcgaata
    12961 gtattcagga tcttccgttt tcgattatct aataaatcac ttaatgaaag tagattatct
    13021 ttccattcat ctcaaaactt acatgatccc ttcccgaacc aaacatgaat ttttcgattc
    13081 atttggctct cacactcaat tacttcaact ttttaagtat gggggcaatt cccatatctt
    13141 ttttttttaa tgtaatgagc ctatcctcta cctctcttct ctattcatat tccaagatgt
    13201 cgcgactaat cactaatcca agaccagaat attttgagga ctcttctgac ggaacaaaac
    13261 aaaaatattg aattgtcagc aaagttgttt ctttttttcg tcaaatccaa agaattcttt
    13321 ttactttata ttatacacag gtcaccgatt cagcataaaa agcggttgat tgaaatattt
    13381 caaatatttt gcattccaat aaaagaaaag gctcaaaggc tcaaataatt ttatcgacat
    13441 gagtgtttta tatcgaaaaa aaaaacaaat tccaattatt cattttgcaa acatttctat
    13501 tctatattaa tatagtagta gaaagagtac catgctgcgt ctggacttca aacagtttgg
    13561 tttagcttta accatgttaa tgaccccaca ctattggttt ggttgataga gaatcaaagc
    13621 ggatttacca atgaatcacg aaatgctatg gttcttaaat atgatttgaa attgattcag
    13681 aagtaattcg cggaatcgtg cacctttttc gatctagtta taatgaaaaa aagtacagct
    13741 ggttggatcc agcctattct tgaaataaac aactcgcacg cactcccttt ccaaaaaaga
    13801 tcaatacacc aaggactaca cttagattta ttggatttgt tgctaaaata tcggtattaa
    13861 acccgaaact cccggcaaat gaccagcgaa ccaaggaaac gaaagaatcg gttatatttt
    13921 tcatattatc tcctctttta gatagactaa aaaaaaatac ggaatttgca tatttatagg
    13981 attaaacaaa gggattcgca aataaaagcg ctaatgctac aaccagtcca taaattgtta
    14041 aagcttccat aaaagccaga ctaagcaata aagtacctcg tatttttccc tccgcctcgg
    14101 gttgtctcgc gataccttct acagcttgac ccgcagcagt accttgacct actccaggtc
    14161 caatagaagc aagtccgacg gccaacccag cggcaataac agaagcggca gaaatcagtg
    14221 gattcatgat aagttcctcg cactaaaata aagaaatagt taatgataca atcgtccaat
    14281 gaaaatgaat tatgacttaa ttattcgatc gctaagattc atccagtcga aataactaag
    14341 aactcggaat tgaagtaata ataatattag tattaaacca taaaagctac ttcgatatct
    14401 cttttttagt tccgatccac aggatttttg tgaatccata cgacttttgt tcttccattt
    14461 cttctttcca aactcttttt ttattcttcg ttcgttagtt ttctttattt catcgcttta
    14521 ttcattcaca ttcaattcac aggcaaagac gaaaccgaag aatttctatt ggaatctcta
    14581 tctaagttca caatagtagg gcggattaga tatatcttta gttgatatat aactatcaat
    14641 atctaatatc atatatacat gtctttcttc cataacgtaa accaactatt catatcttca
    14701 tatcttagat tcaagctatt cgtatcttaa agtcaatcgt attctagaat cattcttgga
    14761 accatacaca agagttggct tagagtcatt agatcccata taccaaatta tgttcccctc
    14821 tcccaatcaa cccatttttt atgaatctcg tttggcaaat cattgcatag aaataaacat
    14881 aagtatttta ttccggtaag gtcattcact ttaattattt aattatttat taatattttc
    14941 ttttggtcaa tcgttgaatt gaataaaatc aactgaaatg ggaatcattc tagaaagcat
    15001 ctttcttttt cttttttttt ttttaatcac acaccgtgta aattgtgata ctatgatact
    15061 ataagaattt ttatattaag aattttgatt caaataatga ctccttatat ttgaattgaa
    15121 tgataatatt cattggcagg agtatgatat aataaagcca aacatgaatt ttaggaaaaa
    15181 gatctttttg atctctttcc ttttttacaa ttccccaata tctgaatttt ttttctatga
    15241 ctcttggtcg tatatcccgt atttgtctat ttctatttgt atattgatgt ttcctacgtg
    15301 gattatcttt agttacgcat acactgcgtt attctaagct aaaaaaaaaa agagactatt
    15361 tcgaaaacta gtcaatgatg gccctccata gattcgccta tataagccgc cgctaaagtt
    15421 gcaaaaataa gagcttgaat accgcttgta aataatccaa ggaacatcac aggtatagga
    15481 accactaaag gtactaaaga aacaagaaca acaactacta attcatcagc taatatattc
    15541 ccgaaaagtc gaaagctaag tgataaaggt tttgtgaaat cttctaaaat gttaatgggt
    15601 aaaagaattg gagtcggttg aatgtattta ctgaaataac ctaatccctt tttagaaaga
    15661 cctgcataga aatatgctac tgacgtgagc aaggctaaag caacggtagt attgatatca
    15721 ttcgtaggtg cagctaactc cccatggggt aactgtatta ttttccaagg taaaagagca
    15781 ccggaccaat tcgaaacaaa aataaataga aacatagttc caataaaggg aacccatgga
    15841 ccatattctt ctccaatctg agttttgctc acgtctcgaa taaattcaag gacatattcg
    15901 aagaaatttt gaccggcagt cggaatagtt tgtggattcc gaacagctat aagggctgaa
    15961 cctaataaga tagcaattac aacccaagaa gtaataagta cttgggcatg gacttgtaaa
    16021 cctcctattt gccaatagaa atgttggcct acttccacac cggatatatc gtataaccct
    16081 tttagtgtgt tactggaaca tgatataaca ttcatattgc cctctaacag aaatagaact
    16141 ttaaaaagaa ttattttgat tcaaccctct ccctttcgac ttgtatactt taattagaat
    16201 tatccgtttt gaatactcgc taatcacaca atatccacag ttttttttaa tttcttttct
    16261 tttatgcgat tcaagaagag taaccgattc caaaaatcca tgtagttacc aaaaaaattt
    16321 atttatctta ttatttatca aggatttcgt atatagctag aacgaccctc acaaattgca
    16381 aatacaaatt tattaagaat taatcggatt gaagctatag ccgtttgctg gaatcgaaat
    16441 atctgcgaga tcggggtcac aatttgtatc gattaaacaa attgttggaa ttacaaaagc
    16501 gatacattct cgaagagccg tatattcttc ttgctgatca acgatgatta caatatccgg
    16561 tacccccatc atatattgaa tcccgcccgg atacgtttgc aagcgtgata attgtctctt
    16621 caggatagct gcatctcttt ttggaagacg gttgagtctc cccgtctttt gttccgctct
    16681 caaatccctg aacttatgaa gtctcgtttc tgtagtggac cgattcgtta acataccacc
    16741 gagccttttt ttttattaat ataatataat gacaccgggt tcttattgca gctcgtgcta
    16801 ctaaatccgc tgctttataa caagcttctg ataaaaaacg agcagttctt gtcagatttg
    16861 taatatgaat acctttatgt tttgctgaga tataaggtga cattctagga ttccatttcc
    16921 tagtaccatg accaaaagga attcctgctt ccatcagctc ttcaaaatgg atattccact
    16981 atcttcttgc catttctccc catacttcct cttttttttt atcaaaaaaa gatttgataa
    17041 aaaaaagaga cgaggtgccc tgaaataaat aattgttcca atggaacctt ctcttctacc
    17101 agagattggc cattgataca caatccaggc cattcattac tttcgattcg ttattatctt
    17161 tcttttctta ctattaagaa atcaaaggat caaaaatagt taagagaatc cgctccttag
    17221 gactcattaa atcctctaaa tgattgttct aatgtatcat gtaaagtctt tgaaatgcaa
    17281 aagtctaata attctctgtg gtgtaagaaa atatctatca tccccccccc gaataaattc
    17341 ttttttttgt tttcaaaaga atattgttat gctgccgtga acagtgcact aatgctttga
    17401 atccggtacc aacgggtatc atccccccta gaacaacgtt ctctttcagg cctttcaacc
    17461 agtcgatacg accccggaga gctgcttttg ctaaaacccg agcggtttct tgaaaacttg
    17521 cttcagatat aaaactttga gtattcagag atgctctcgt tattcccaat aatatagctc
    17581 gataacagat cgcttcttcc aaagcacgcc ccgttcgctc cgctcgtaac aatccaataa
    17641 gttcgccggg taaaaaaata ttagacattc catcttctga aaccaacact tttgatgtta
    17701 tttgacgtac aataatttcg atatgtctat tatggatttg gaccccctgg gatcgataaa
    17761 ccttttggat cttattaacc aaagagatac gactttgcac tatagttagc tcagcaccaa
    17821 ttaagaatcc ccaaggaatc ccaagaattc ttgttatacg cgcgttccaa ccctcaactc
    17881 ttttttctag gttcatcgat attgaatcaa tcgaacgcac ttctaacact tgttctactt
    17941 ttggaagacc ctgcgttata tcaccagatc ttgatttttc atatataaat gtaattaatg
    18001 tatctccttc ataaaggatt tctccataat gcccatgaac agttgctcct ggagtagcca
    18061 aataaggctt agctgatctt attactacag agccagcttg aacaattaaa acttgacctg
    18121 atttgaggtg tggtccattt gtggctatac atatattttc acaaataaac tgcccaagac
    18181 tcattattgt ggacatttcc tcacaataat tatgatggat aaaataccaa ttcaaattaa
    18241 atggattcaa aacaatctta ctgtctggat caggattata aattctctcg ttttcatcca
    18301 ttaaataaaa tttacgtact tgaaaagtct gttttaaatt atcaagtttc aaatagttag
    18361 ttaccgaaat cggattataa ggtattaaat agtaaaatga ataaaaattc gcaatttgaa
    18421 ggactgttcc taagggtccc aacgaattcc taattggaat tagaggatct ttttgaatgt
    18481 gaattgattg ctttatcaca ttatgatatt tgatatcgtt gaatggaccc attcgaaaac
    18541 aattagatga tgacaaaatt atcaaagatt ggcattcctt atttctattc aacaaggtat
    18601 gaatagttcc ttgattttgt ctaagtgatt gttgaaccct tgccttgaaa taaatggagt
    18661 aaaaaggatt tatattggtg cgatctggac cattatcaga gatcaatcct ggacttgacg
    18721 gagcattcct ttttctgata tacaaaatat gggattgcac taagtcgatt cttaggaaat
    18781 ctcgagtcat accatttgta cttacttcaa caaaggaagc acagacctct tcgacggaag
    18841 aacttttttt gtcttggtcc caattcaaga ctaaacaagt tcgaactaat tgaatacttg
    18901 tgtcagaaat accccgaaag ggtttgcccc ttccataaag gatataattg acaactcgaa
    18961 ggtgcatatt atccttttcc cgcagcagat cctgggggaa gagtgttgct aaattgatac
    19021 cgttcgctat ttcatatgtg actacgggtc gaaccaaaac aaaatccttt ttcttggtag
    19081 gtgtgatccg ttggacatag atccattttt tcaatttttt tgattcccgg gtggattcct
    19141 taagttcttt ttttcccgtt tccggcggta tcaagatgcc actgtgtcgg gatatcttat
    19201 ccgtttcccc aggaaaatgg atatccccag aaaaaatttg gagttcaatc tttttttttt
    19261 ttttctccac tcggaccaat ccgcccactt ggcttcttct atttaaagcg attcgggtat
    19321 ctactccaat gatactatta ttccgtacca ttacgtaaga agattcgggt aaaatatgca
    19381 cttcctcggg aatgaaaaaa aagcgatcaa ttttcatttg aaattttggc ttaatttttt
    19441 tgactcctcg atactcaatc aagccctctt ttttgacgat tgaatgcgcc cctacagtcc
    19501 catatttagt aattcctgaa ttctttcttc tgtatcgagg atcatcaaaa taagcaagaa
    19561 tactattttt acggaaaatg ccctttatgg gtatttcaat cgagatacct gaatggggca
    19621 ttagttcttt ctcttgttct tgaatggatt ggaacggaat gcaaaattga tttcttcgcc
    19681 tttttgccaa taaatcagaa ttcttgtgga gaattgcagg atgtatgaga ttacaatgac
    19741 caatacctat gattcgatta aatcccgaat aatcaaaaat atcatcttct tttttatcag
    19801 aaaaatctga cctaactaat tggtgtctca cttgatcatt attcactgag aggctagaaa
    19861 tatatcttcg ttcgacagaa tgagaatgga cgttcagttg atcttgatcc ttgtggagtg
    19921 aaaaagaaac tacaccggat ctgcacgaac ctcctgataa tatccataaa tgacttgttt
    19981 ttggtaagag ccggacatta ctatattgaa attcgggtgc atggtacacg tcggtactcc
    20041 agtgtatttc tccctctgag tcagaataaa tatgttttcg aaccctctcc ttaaaattca
    20101 aagtgtatgt tcccgcccga atctcagcaa tcacttgttc tgattctaca tattgatcat
    20161 tttgaactaa aagaaagctt tttggtggaa tagtcacctt atgcataata tcttcactct
    20221 caataattac atacaaatca atatcacata gaaaagcagg atgcccgtgc cgtgtacgtg
    20281 tgggatggac taaatcctca ttgaatttta tttttccatt agagggggct cgcacatgtt
    20341 ctgcgatgcc ccctgtaaat actccgccgg tatgaaaagt tcttaatgtt agttgagtcc
    20401 ccggttcccc gatggattga cccgaaataa tacctacagc ttctcccaat tcaaccaggt
    20461 caccatgagt gggactccga ccataacata atcgacagat ccaagaggta ctcctacaag
    20521 taaagggggt tcgaatcgat attgcttgtg ttcgaaaggt tatgaatcga ttgacgagtc
    20581 caatcccaat atcttgattt cgaatggcaa tgcatcgggg gcctatatat atatcgtctg
    20641 ctaatacacg accaattaat gtttggctaa aaactctttc cgacatcatc cggttttgag
    20701 gacttacaga aattcctcgg atggtgccac aatctgttct acgtacaaca atgtgttgaa
    20761 ctacttcaac aagtcggcgc gtaagatatc cagcatctga tgttcgtaca gcggtatcca
    20821 caactccttt gcgggctcca tagcaagaga ttatatattc tgttaaagac agtccttcgc
    20881 gtaaattgct ttgaatgggt aaatcaatca tttgcccttg gggatcagac attaatcctc
    20941 tcatacccac taattggtgg acttgagatg catttcctct agctcccgaa aaagacatta
    21001 tatggactgg attaaaggga tctgtcatcc taaaattagg attcagttct tgtcgcaaat
    21061 attcacttgt agcataccat atctcaatgg attggcgcag tttttctacc gcgtgtacat
    21121 tcccataatg atggtgtttt tccaaaatca aactttgttg ttcagcatct tggactagcc
    21181 atcctttaga aggtaccgtt aaaagatcat caattcctaa tgaaatggat gtagcagtgg
    21241 cttgctggaa acccagagtc tttacttgat ccaggatgtg tgatgtatat gccattccga
    21301 agtgatctat taacctgcta ataagtcgtt taatggcagt tccatctatc attttattgt
    21361 gaaagaccag acccgcccgt tccgccatag gtacctccat attccgttga gtaggattcg
    21421 acaatggatt tgagtcaatg attgaaaact tccttttctc gatcttgatt cgcgtagaaa
    21481 ggtcaagaac tacggtccta gttgaatcgg aaaggcccga attcacatcg gtgttataga
    21541 attacttagc ttagacacca tatgattagg taccatatga gcaggcccgg caaaaacctt
    21601 gtatcgcttc ttcgatttct cgataaagag aaatatgacc gacggtggtt cgaatgtata
    21661 tacaaagaat ttcttttttt acacttctta ctattagata atgtccataa atctcatgat
    21721 aggtacccaa agattcatag tgaacttcga tgggagcttc ccttgaagca ataacgcgtt
    21781 gatctagtcg ccaccggagc cacagaggac tatctaaatt gattcttttc tgccgaaaag
    21841 ctccaattgc atcataggaa ttacaaaaaa aggggtcttt cgtataatta tagctatagc
    21901 tattatcgcc acttctttga ttttgatagt ttcttcgatt acatggatta tacctatttg
    21961 ccaaaatacc tcgaagattc ctgctcgtta atacatagag tccaataagc atatcttgag
    22021 tcggtacaga aatgggatcc ccaatagcag gagacaagag attcatatga gaaaacataa
    22081 gtaaacgagc ctccgcttga gcctctaaag ataaaggtac atgaacagcc atttgatccc
    22141 catcaaagtc tgcattgaat cccttacaga ctaatggatg taaacaaata gcacgtcctt
    22201 ccactaaaac gggctggaat gcctgtatgc ctaatctatg caaagtaggc gctcgattca
    22261 gcaatacagg atgtccccgc ataacttcct gaagtatttc ccatataatc ggccctttgt
    22321 cccgaatttt actcttagca actcctatgt ttgaagcaag atgttgtcta attagactac
    22381 aaattacaaa tgcctggaaa agctctattg cgatttcgcg gggcaacccg catcgatgta
    22441 atgaaagtga ggggcctacg acaatcacag aacgccccga ataatcgacc cgtttgccaa
    22501 gcagagtctc acgaaatctt ccctctttgc cttcaattac atctgaaaac gacttataca
    22561 ccttattatg accatcccgc attggttgtc cacggattcc attatcaaga agtgtatcta
    22621 cggcttcttg taccaatttc tcctgacaca ttactaattc ccctggcgta gatctacttg
    22681 ttgttaatag atcggtaaga gtattgttcc gatagataac tcttctatag agttcattaa
    22741 tatctgaact cattagttta cctccctcta tctgaatgat cggtctcaac tcgggaggaa
    22801 gaactggtaa tagacataaa accatccact ctgggtctat atttgttcga ataaaatgct
    22861 tagctaattc tatgcgtcta accaaaaaat cccttcttct tccaattttt cgatcttccc
    22921 attcattacc tgtgggtcct tcttccccta attctttcca ttcgacccac gaataatcta
    22981 taataattcg caaatctaga tcggctaatt gttcccggat agcaactgct ccagtagaaa
    23041 tttctcggtt gcgaaatata tcgaaacctt gggtagtaaa aaaaagtggg atgctgtatt
    23101 tccaggattg gatttcatat tcgaataaac ctcgtaatcg taaaaaagtg ggttttttag
    23161 ctataggcct agcaaaagaa aaattgggat aggatcctat aggatctccc ccccttcaaa
    23221 atcggacatg agcgtttccc ctcatccggc tcaagtagtt acaccaaatt aaggctaaag
    23281 aaaggggttc ccactttcaa attctagaaa acaccctaaa caactactcc ttactcaagt
    23341 tcctaatgaa gactaagcaa catttcctcg attcatttta aatgcaatgt tcaatttttg
    23401 agtagtctac ttcccccgaa tcatgaatct cctattcaaa ttaaaagaaa gaagtacctt
    23461 gaaattcata agggatttcc ttgtctatgt atcgttccat gcgatctttt aggtcctgct
    23521 tcacctcgac ggttatgcca cgatgtcctt aaagcctata tgcgatgtat agactcccgt
    23581 aaccatgacc tatttgctta tttgaagata atttcatttc tttctaaaga agaagtcttt
    23641 ttttttttca cgaggtacaa ctatcaattt ttatttcttt tttactgaat cgaccataga
    23701 cccatccccc ttttgatttg ggagtattga atacacccct tattctgagc ttcatgttac
    23761 tcctacatgt cagattctgg gcatcccaat tcgattgact gggatgacag tttcatattt
    23821 ctaatctgta aaatcaaaat ttcgatcaaa tcacacatcg caatatacta gaccttctaa
    23881 ttctttaaga ggtttatcta aaagattcgc gatataacta ggaagacgtt tcaaatacca
    23941 cacgtgggtt actgggcatc ccagttttat gtatcccatt tgatatcttc gtatccgaga
    24001 atcaacaaat tcaactccgc attgttcaca aaattgcggg tcttgctttt catctccgat
    24061 tactcgataa tttccacaag cacaaattcc acttttaata ggtccaaaaa ttctttcaca
    24121 aaataatcca tctttttccg gtttattcgt tttgtaatga aaagtatagg gttttgtcac
    24181 ttctccaact atgtctccat taggtaggat tttattggtc caagcgctta tttgttgagg
    24241 agagactgat ccaattcgga gttgttgatg tttataccga tcaatcatag aagcaaattt
    24301 gtgattcatt ccgattaagc ttccttctta ttaatctgga agtttttctc agatacaagg
    24361 aaatgattca gttccaaagc caaagatcgt agttctcgaa cgagcaatcg aaaagattct
    24421 ggagcatctt cgggtttagg tattgttcct ccaatgatcg tagtaccaag tacttcttgg
    24481 cgagctctaa tatgatcgga tttataagta agcatctctt gtaaaatatg agcaacacca
    24541 aagccctcaa gagcccaaac ctccatttct ccgacccgtt gccccccttg cttggacctt
    24601 cctctgaggg gttgttgggt tacaagtgca taatgcccac tggaacgtcc gtgtatttta
    24661 tcatcaactt gatgaattaa tttcaagata taaggctttc ctattataac aggttgttca
    24721 aaaggatctc ccgttcgtcc atcaaatatt ctgctttttc ccggatactc gggttcaaag
    24781 acccatggat tcgctgtttg tttactggct tcatataatt cagaaaacac gagttttctc
    24841 gaagcctctt gttcatatct ctcatcaaaa ggtgctattc tataatgtct atttagcaga
    24901 ccccccgcta acccgagcga gcattcaaat atctgtccta cattcattcg tgaaggtact
    24961 cctaatgggt tgaagaccat atcaacaggc cttccatctt gcaagtaagg catatcctgt
    25021 ctaggcaaaa ttttggaaat gatcccttta tttccatgtc ttccagctac tttatcacct
    25081 actttaattt cacgtttctg tgaaatatat acacgaatcg tttctggatt ataactggaa
    25141 cccccctttt tttggatcca tctcacatca ataactcgac cccgaccgcc tataggtagt
    25201 tttagacaag tttcctttga agtggatacc tgaatgccaa gtatggcccg taataatcta
    25261 tcttccggag catacgatga ttctttcgcc gtctgaggcg ttaatttacc tactaaaata
    25321 tcgcccgtct ccacccaaga tcccagcata acaattccat ttttgtctaa attgcggagt
    25381 aaacggactt ctagatgtgg tatttcatta gtgatccttt cgggaccttg gcttgttaca
    25441 tgagtctgaa tttcatattt ccgtatgtga aaagaagtat aaatatctct atatatcaga
    25501 cgttcgctaa taagtaccgc atcctcaaaa ttgtaacctt cccatggcat ataagctact
    25561 aatacgtttt tccccaaagc gagttcgcca ccaaccgtag cggcaccatc cgctaaaact
    25621 tgtccctttt taatgcatct atcccgccca acctggggct ggggtttttg atgcatacaa
    25681 gtatttttgt tggaacgttg atacataact aatggaatac ctattgtatc tccattgccc
    25741 gataaaacga tcttgtcaat atccgtataa aggacttttc cctcgtgttc ggctatagcg
    25801 gtaacccctg aatctagggc cacttggcgt tccaacccag ttccaacaat gcacttctcg
    25861 gaccgagaga gcggaactgc ttggcgttgc atattcgaac tcattaaagc ccgattcgca
    25921 tcattatgct cgataaaagg aatgagggaa gctccaatag aaaaatattg gaagggataa
    25981 atacttcgaa gatgaacccg ttcccacgaa atagtcagga attcttgacg atatcgagtc
    26041 ggaacaacct gttcttcctg aataccctga ctcagcgcca aagaatttcc tgccgctacc
    26101 atatagtatt catctatact tggtgataaa taaagcattc gtatcttttt cgatttctca
    26161 aagatttcat aaaatgggct ttctagagac ccccaataac caattctcgc atgaattgct
    26221 aaggatccaa taagtccaac attgattcct tcagacgtgt caattgggca aatgcgccca
    26281 tagtgactag gatgtatatc tcgtatccga aaactagcag ttcgtcctgt caatcctcca
    26341 gggcccaaat aactcaattt tctcccatga actatttgtg tcaatggatt agttcgatcc
    26401 aaaacttgag ataatgggtg taatccgaaa aaagaatcat aagtggttgt taatggagtt
    26461 gaagttacca aattttgagg agtcggcatc aatttatgcc taattgctcc gcctatagtt
    26521 cctctaaccg cattttctaa ccgaaccagg gccaatccga attgatcttg taagagatcc
    26581 gctacagacc gaatacgttt atttttcaaa tgattcatat cgtcaagtgt acccattcca
    26641 aatttaagtc caatcaaatg atccgcagct gccaatacat ctcgtggtaa caaaaatata
    26701 ttgttttggg gtatattaag attcagcctc tggttcatat ttcgtcgacc aatccttcct
    26761 aattcgcatc tttggtgaaa aaatttcttt tgtaattcct tacataagga ttcagaaaat
    26821 accggatctc cgcctacaca agcaaattgt tgataaaact ccaaaatggc attttctttt
    26881 gacccaattt tttttttctc tttatcagtc aggaaagaca agaaaatttc agggtagcaa
    26941 atattctcta gaatttctct tagattcgaa cccatagctg atgatagaac tagaatagat
    27001 attttctgtt tcctactcac acgagcccat atccttgctt ttctatcaat ctctaattct
    27061 aatcttcctc cccaatctga tattatggtg cccgcataga ccaaaattcc gttatggtcc
    27121 aattctgacc ggtaatagat acctgggctt tgcaatattt gattgatcac aattctgtat
    27181 attccattta ctataaaagt tcccaaggaa ttcattagag gaatgtttcc aataaaaatt
    27241 gtttgttctt gcatatcccc tctgcttttc caaattaatc ctgcggatac atataattca
    27301 gaagaatatg tgagtgattc atatacagca tctctttctt ttatcaaagg ttctaccaat
    27361 tgatatgttt ccacaaataa ttgaaattca atttcttgat ctgtatcttc aatttttgga
    27421 aacttataaa gttcttctgt taagccccga tcaatgaacc tacaaaatcc ttcaaattgt
    27481 atctgattca acccgggtat tgtagacatt cccgcatttc cgtcaccgag cattttgaat
    27541 ttcccattta tcaaaaaatc ccattctttt ctcattctgc attgaatcat atgaatcgat
    27601 ctagcaatga tggaatttcg attctgttta ctgaatcaca tgaaatttta cccaactcca
    27661 tatatatgga atgtatgaaa tacgtatgaa cggaggaaaa aagatgattt tagacttaat
    27721 tacttaattt tagacttagt taaattggaa tttctaagag acagatccaa acggaaaggg
    27781 attgataaat tccacttaga attatggagt ttttttattt tgtctagaat agaaaattca
    27841 ctttatacca ttattatgat attacatatt ccaatccgat tggatatcag aaaaataaat
    27901 ggattcggga tttgatccat tcacggagat aaagacataa taatcagaaa caatataaca
    27961 atagaaagtt cattttttga gtacttaact ctttcgtgaa ttccattgtt ccaaaaatga
    28021 tttgcggaga actccttttt ctttttttcg tagaattttt atttttagaa tacgattgaa
    28081 gtgcataaga aggcttgtat ttattaaacc cgcgctgcta tagctatcta tccatacatc
    28141 gctctccttt attgcagact tctactcggg acagcacatg tcgtactcta tcaaaatttc
    28201 tattttctct tcaatctaat caatcaaaaa tctaatcaat caaaattgca gtacgacaag
    28261 tgtgcgccaa ttccctataa acaggcatca tacacaaata atatacccca taagctaact
    28321 gtggaacaca acttatgttt ggggtttaca tatactaata attgacatta taattgaaat
    28381 tgagttgaga aggttttttt caataaaaaa tcaagactga ttagttatat atcaattttg
    28441 attttcttat atcatttatc attacggaaa gacaatttga gatgtaaatc caagagtggg
    28501 tcatgaattt acagtcatat agttaatggt tccaatttgt tctgaatttt ggcttttgta
    28561 actgaaaaaa attcccattt ggttttttaa tagaaaagag aggtatttag atattgggtg
    28621 ttttgagata ctataaaatt aattgaaggg aaggagctgg ccccccccaa aaaaacaaat
    28681 aacaaataaa ggggaatatt ttcatcgatt ttgtatcgtt ttggcggcat ggccgagcgg
    28741 taaggtgggg gactgcaaat cctttttccc cagttcaaat ctgggtgtcg cctgattaac
    28801 aaaagacaag actcgaaatc ccttattctt tattctcctt tgctgttata actcgccgaa
    28861 tttttcccag caaaacacgc gtagtcttga gactttcttg attggaaaca gctgggggtt
    28921 cccttcttta aattaaagtg ccgtaactcg ttgtatttag gattcaagga aagattgtag
    28981 tagtggaagg gctatcatat caaataaaga gttaccgatt ttttccatta ctaatgtcgt
    29041 gtctactggc cgggtcttga attagattgg atggataatt ggcttttttc ttttacttaa
    29101 tgataatgaa ggacaagaaa aataaagaat aggtatcagt attcctacat atatatatta
    29161 gtagcattcc ctttgatact tcaaaagaaa agcgtaactg cagtttcatt tttcatattt
    29221 attggacttt catcaagggt gttgggtcag aatccccttt tgactctgca ccagtgattc
    29281 cactattatt aataaacact aatggaataa ttccttcata ttcagagaga taggggacat
    29341 aattcacatg gatatagtaa gtctcgcttg ggctgcgtta atggtagtct ttacattttc
    29401 cctttcactc gtaatatggg gaaggagtgg actctagaga tactacgaat tgagttgggg
    29461 aatcaaattg tatcactttt ttatagatcg ttttgcaaag cataaataat ctttattaat
    29521 tatttaatat attgaattca ttaatttaat tcaatttcga attaaaaaat tgaattaata
    29581 aaaatatctt cattccgaaa ttgtattggc ttttatttct gctgtgcttt attgacgcgt
    29641 ttgctatcat ggctgaagga ttcaaaatca atagaataac ccttttcgaa tttcgaaatc
    29701 cgaagaagtt gccatagaac tccttggatt atctgtaaac cgcgcaatca attacttctt
    29761 tgaaatgcta aaaaaaagat tactttttaa ttttctataa attagaaaat aataagagtt
    29821 gcctcgcgat tatttcagat tgattggaat caacaaaaat aaaatagata aaggaaacaa
    29881 atagatgaag caaagaaata gaattgagat actatgtaca ttccatatat ttaattgata
    29941 ttaacattta tgaagatcca tatacatatt gtagattgat ctcgattcag tttgtatctt
    30001 tctagattac aataataaaa atggatagta tggtcgaacg attcattttt gaatcgttcg
    30061 accatactat tactatcgga gcttagaggc tactgcggat tctagtccgt tcattgcatt
    30121 ttggaaattg aattcttttt ttgagttctt aaatcattga taagaactaa gaaatcaagt
    30181 gtaattcaaa ttaatcactt taattacttt gactgaccgt ttttacatat attataagta
    30241 aaaaagcagt aggaactaga atgaacagtg cagtagcaat aaatgcgaga atatttactt
    30301 ccataatctc atcgtttcgt tttttttttt ttacttcgca ataactcggg atttaatccc
    30361 tttaatccca tagagatgat aaatctttcg tttgtcaatt caatgggatc gattagattt
    30421 caatgatatt gaatcggatc aatatcatga ataacaatat ctgagctatc aagtcgattc
    30481 atcgtcgaga attgaatagt ataacatagg cggatctttt atccacatac caatacaaac
    30541 ttagattcct gattcactca aaagaattcc tttcctttct attttaagac tttattttga
    30601 tttatcattc ttttacattc tgtcttttcg ataacctacc gcctttcttg tacaatctgc
    30661 tttccacttc cattgtttcc aaacggttta caaataaacc caaacaaaca gaaaatagaa
    30721 aaaagcaagg agttaagttc taaactcctt ttttttaatg atctcctttt cttggaaaac
    30781 aaagaaaaag aaggatacct cggggaatga aactatacca tttgtaccca gtttaacaga
    30841 aaatggagag agataattat gtattttttt attggatttg gatccgtcgg gactgacggg
    30901 gctcgaaccc gcagcttccg ccttgacagg gcggtgctct gaccaattga actacaatcc
    30961 cggataaata aaataaataa aacgtacagc atccgtattc ttatgatttg attcaaacca
    31021 tttcgatttc gattaatagt gccctgttgt aacagagaca tgagtgatat ccacatgaat
    31081 atacacttta gtgaaagaag aaagcagcac ggattattga ttattagtaa tcccttcgtt
    31141 attgccaaat cgattgagaa tccatttttc attgaaaaaa gcgtcttttt gtctttgctt
    31201 tcttcttttc attagacttt ctacttaata atcctgatag aaatctagat cactagcaag
    31261 atcagaatca gaatttatga gacaaaataa atggaacaaa taaaaaaata gtggtgggga
    31321 tatatcagaa aatttgactt ttttgattct ttcatatctt acatttctgg aaaactaaag
    31381 gggttatatc atttcatggt gaatcagcga attattaatt attgggccga gctggatttg
    31441 aaccagcgta gacatattgc caacgaattt acagtccgtc cccattaacc gctcgggcat
    31501 cgacccagaa agagtctatt cgagtcttat tgataatcca tgatcaactt cctttcgtag
    31561 taacctaccc ccaggggaag tcgaatcccc gctgcctcct tgaaagagag atgtcctgaa
    31621 ccactagacg atgggggcat aattgcccga ccgccatcat actatgctca tagtatgagc
    31681 agttttttga aattgtcaat ataatggaat ggtatgacta gatccgaagg atctttacgt
    31741 cttttctgat cccataccat agcatttttt gattcgtttt cgtcatttat attcatgaat
    31801 cactcattcg aatctttatt ctgaagattc tagaaaatta atataaaaaa aagagggtta
    31861 aacttcattt cttccacttt cactttcatt cattgattaa cttcttgtta agatcagaga
    31921 ggcgtatctc catatcacac taagccagga aattaacaga tgagaaatcg aaatctgaaa
    31981 atctggggga tcaacaagtt atcaaaatct gttttttctc taaaaatagg gttcagagca
    32041 caaccaaaat cccttcagca catgcttcaa taaaatatct tggatctacg tcgaattggt
    32101 aggtacatgt atccatcaaa tgaattttgt ttcgttctga tgggggtcag gtcacttcaa
    32161 atcaatttca ttcgggttgg tcttgaaaca attaattttg ttgatattta tcaaatccaa
    32221 tatcaataaa caaaaattac cttataccta tactccttaa gtaaatccaa atactcctta
    32281 aataaatcaa aattatcgtt cccgaagggg acactaacta gtatgagtct actgtgtata
    32341 cttataatag aacttataat atatatatat atacatagat agatccatct tatgcgccta
    32401 ctgactcatt cagtaattga ataaaatggc ccttttaact cagtggtaga gtaacgccat
    32461 ggtaaggcgt aagtcatcgg ttcaaatccg ataaggggct ttttgaccgt tttgataaaa
    32521 aacctcaagc ggtaatatta atatttaaac gaagaataaa gatattactt ttttttttgt
    32581 aataaaaaaa gagtaaccaa ctgtataata atgtaattct aaactatata atttaatgat
    32641 aaaaagttac ccttataatg agttctagta tactaattag actagtcatt ctagttcgaa
    32701 aagaaagttt cacatttgtt tattataatg agtaatgata atgctaagtc gtttcttcaa
    32761 tcgcccaata tttttctttt ccattattcc agtcaaatcc attgtaaaga ttagaaatca
    32821 acaaaagaaa aagtaagtgg acctaaccca ttgaatcatg gctatatcca ctatgctgat
    32881 attaaaattt aaaattcgat agatatgaaa ttggaaccgt agatcttttt tttatttcat
    32941 atttcttttg actctgcaag aatctgtcga tatttccgat tcaatcttct tgttcctaga
    33001 cgttccatag gaaaaacttg atattccgtt cctctacaga aaaaggatta ttccaagtta
    33061 caacacaaga gagatttaca atatatttgg attcccgaac acacgaagat ccattgggat
    33121 ttctatctaa tattctgatt tctatctata taaatcttat atagatagaa atcagatcat
    33181 ggcttcatgt atcaaatatt ttaatatcaa tgcatacgat ctttttgttc cgacaatgtg
    33241 aggaaagtgg atgtgagaaa gaaactttca tttacagtct cttattattt catttaatat
    33301 tgtattgaat tattgaatta aaaattctct ttttgtctct gacatatatc tgacatagaa
    33361 aagtaaataa aaagatattc aaagtctatt tcttgcttcg acctgcgaaa aagctactct
    33421 ggagttttct attaatctga aagaaaaggg aatataataa agaagacaat aaaaaaaaga
    33481 aaatgaaaaa ggaaagcaat aaaaaagaaa atatatacta ctgtagtagt ttaatacaca
    33541 tagaaagcag aagagtacat aaaaatattg atttttctca atctcacgga caagagccaa
    33601 gaataagatt agttggtaga acgagattgt gagtctgggg atcaaccagt aatgagagaa
    33661 gggatcactt cttccttgaa ttgaagagtt ctttcaaaaa atgaatctat ctgattgata
    33721 agttataaga caattcatgg ttcaggttga gacgattatt aagaatagga aggaatacac
    33781 gaattgagtt catggattta gctaagtcag ggtcagacta tggaccacta aagggtttta
    33841 tcttcgaaac caattcgcag gggcagtgta cgagaaatca aattctatcg aaatgatcga
    33901 atcctcgaac gccccgaaag tgccataaca taaggtgttc ggaaatggtt gaagtagttg
    33961 aataggagga ccgttatgac tatagccctt ggtaaattta ccaaagatga aaatgattta
    34021 tttgatatta tggatgactg gttacggaga gaccgtttcg tttttgtagg ttggtccggt
    34081 ctattgctct ttccttgtgc ctatttcgct ttagggggtt ggttcacagg cacaaccttt
    34141 gtaacttcat ggtataccca tggattggcc agttcctatt tggaaggatg caacttctta
    34201 accgccgcag tctccactcc tgctaatagt ttagcacatt ctttgttgtt actatggggt
    34261 cctgaagcac aaggagattt tactcgttgg tgtcaattag gcggtctttg gacttttgtt
    34321 gctctccacg gcgctttcgg actaataggt ttcatgttac gtcaatttga acttgctcga
    34381 tctgttcaat tgcgacctta taatgcaata gcattctccg gtccgattgc tgtttttgtt
    34441 tctgtattcc tgatttatcc actgggtcag tctggttggt tctttgcgcc tagttttggt
    34501 gtagctgcta tatttcgatt cattcttttt ttccaagggt ttcataattg gacattgaat
    34561 ccatttcata tgatgggagt tgccggtgta ttgggcgctg ctctgctatg cgctattcat
    34621 ggtgctaccg tagaaaatac tttatttgaa gatggtgatg gtgcaaatac attccgtgct
    34681 tttaacccaa ctcaagccga agaaacttat tcaatggtca ccgctaaccg cttttggtcc
    34741 caaatctttg gggttgcttt ttccaataaa cgttggttac atttctttat gttatttgta
    34801 ccagtaactg gtttatggat gagtgctctt ggagtagtcg gtctggctct gaacttgcgt
    34861 gcttatgact tcgtttccca ggaaatccgt gcagcggaag atcctgaatt tgagactttc
    34921 tacacaaaaa atattctttt aaacgagggt attcgtgcct ggatggcggc tcaagatcag
    34981 cctcatgaaa accttatatt ccctgaggag gttctacccc gtggaaacgc tctttaatgg
    35041 aactttagct gtagctggtc gtgaccaaga aaccaccggt ttcgcttggt gggccgggaa
    35101 tgcgcgactt atcaatttat ccggaaaact gctgggagct catgtagccc atgccggatt
    35161 aatcgtattc tgggcgggag caatgaacct atttgaagtg gcccatttcg taccagaaaa
    35221 gccaatgtat gaacaaggat taattttact tccccaccta gctactctag gctggggggt
    35281 aggtcctggg ggagaagtta tagacacctt tccatacttt gtatctgggg tacttcactt
    35341 aatttcctcc gcggtattgg gctttggcgg tatttatcat gcacttctgg gacctgagac
    35401 tcttgaagaa tcttttccat ttttcggtta tgtatggaaa gatagaaata aaatgaccac
    35461 aattttgggt attcacttaa ttttgttagg tataggcgct tttcttctag tattcaaagc
    35521 tctttatttt gggggcgtat atgatacctg ggctccgggg gggggagatg taagaaaaat
    35581 taccaacttg acccttagcc caaatattat atttggttat ttactaaaat ccttctttgg
    35641 aggagaaggg tggattgtta gtgtggacga tatggaagat ataattggag ggcatgtatg
    35701 gttaggttcc atttgtatat ttggcggaat ctggcatatc ttaaccaaac cttttgcatg
    35761 ggctcgccgt gcacttgtat ggtctgggga ggcttacttg tcttatagtt taggtgcttt
    35821 atctgttttt ggtttcattg cttgctgctt tgtctggttc aataataccg cttatcctag
    35881 tgagttttat gggcccactg gaccagaagc ttctcaagct caagcattta cttttctagt
    35941 tagagaccaa cgtcttgggg ctaacgtcgg atccgctcaa ggacctactg gtttaggtaa
    36001 atatctaatg cgctctccaa ctggagaagt catttttgga ggagaaacta tgcgcttttg
    36061 ggatctgcgt gctccctggt tagaacctct aaggggtccc aacggtttag acttgagtag
    36121 gttgaaaaaa gacatacagc cttggcaaga acgacgttcg gcggaatata tgactcatgc
    36181 ccctttaggt tctttaaatt ctgtgggtgg tgtagctact gagatcaatg cagttaatta
    36241 cgtctctccg cgaagttggt tagctacgtc tcattttgtt ctaggattct tcctattcgt
    36301 aggtcattta tggcacgcag gaagggctcg tgcagctgca gccggatttg aaaaaggaat
    36361 tgatcgcgat tttgaacctg ttctttccat gactcctctt aactgagaca ggggatcaaa
    36421 tgcttatgct taaaatagga atcgatttta tttcaccata catattgagg gaggtgggtc
    36481 atacttaaaa aggactcctt tttactttct tttcaactca tttatatcga atcgattttc
    36541 tattttttct ggctcggcta gcctacctag ccgagtcatt ctcctttatg agacgaaaaa
    36601 gtcaggcaaa acaaaaataa ataaagaaaa aatggattcc ccgagcaaaa ggagagagag
    36661 ggattcgaac cctcgatagt tctttgttcc gaactatacc ggttttcaag accggagcta
    36721 tcaaccactc ggccatctct ccgaaagaca atttctattt tacttttacc gaatagaaca
    36781 tggccatatg agtggatacc atcactatgt atagaaagat atgaggtgtg aatctctagg
    36841 tcaatctatc tatccgtatt atctagaaaa tagatggatg catgatccag cactcccatt
    36901 tttgaagtca aaaaaaggta ctctcgactc catgtccgaa taaaaaagtg ctaaaaagtt
    36961 gtatatacgt tatatagaat taatggattc atgttagtaa aatccctcta tgatgcattt
    37021 tattcaaatt ttttgactga tagagggatc aaatggtata gttatttttt ggggtagctt
    37081 ggaggattag aaacatgact attgctttcc aattggctgt ttttgcatta attgttactt
    37141 catccatctt actgattagt gtacccgttg tatttgcttc tcctgatggt tggtcgagta
    37201 acaaaaatgt tgtattttct ggtacatcat tatggattgg attagtcttt ctggtgggta
    37261 tccttaattc tctcatctct tgaatctatt cgttccagat ccaacaataa cccggccctt
    37321 ccctataatt ttttcttttt ctttatttgc attttggaga cttatagtca atttgaatct
    37381 gtctcacaac ccgaaaaaga aaaaattata gagagggttc caacttctgg aacttgaatg
    37441 aaaaaaaaaa aataataata atatttatat taatctaaat aatagaattc taatagaata
    37501 gaattcgaat ataaattcga attttaaaga aatttgatat atattaaata gaaataaata
    37561 gaaatcaaat aagaaatata ttctataatt tttaatagat ttaatagaaa taagatattc
    37621 aaaaaaattc aataattaaa attaattaat tgaaattctt atttcaatat ttaagaatat
    37681 tgaatttgaa tttgctattc gctttttaag atgggttttg aattgtttta attggttggg
    37741 ttggatggtg aaatttgatg gaatcccccc gaagagagta tctggcctaa ctctggataa
    37801 acattatccg ggcattttac caaaaaaaat gcggatatag tcgaatggta aaatttctct
    37861 ttgccaagga gaagacgcgg gttcgattcc cgctatccgc ccaggataaa gtaatttatt
    37921 taataagata aaagaatcat tatagttgac cgtgatagta tagtggttct atctttccaa
    37981 cccaatagaa aaagaaaagt gttaattaat tactagttaa caaaatcaaa cctaattttt
    38041 tttttgtcaa aaaaaattga aaatgttgcg gagacgggat ttgaacccat gacctcaagg
    38101 ttatgagcct tgcgagctac caaactgctc taccccgcga tgaagaaaag aactgggaac
    38161 taatgaacaa ccaaggattg aatgtgcccc tcttccatat ctgtacaaat agaatagcct
    38221 atttatacag aatggtaaag gggctcctct atgatctatg atcatagaga aaaatagaaa
    38281 aatgaaggga tattttaatc cttaccaact tgatcttgtt gcccccggca acaaacatgc
    38341 gtgaaccatt tcacgaagta tgtgtccgga aagtccaaag tctcgatagt tagctctcgg
    38401 ttttccggtc gaaaaacaac gtcgatgaag acgcgtaggt gcactattac gcggtgggga
    38461 ttgtaacttt ccatgaattt tccatttttc actcaacgac ggagctttgt ttatttcttt
    38521 ttttgaggat cgccgaatca aatgatattt ttgttctaat tgttgccttt tcttctccct
    38581 atgaatcaaa cttttctttg ccataacggt tcagtttcta ttattatcaa tgatacaagt
    38641 cggatcctag atgtagaaat agggctgtag aaatataaga aggcatatcc ctttctccat
    38701 cgaaagaaat tatattatcg cgcagataca agacaaaaag aaggaagaat taaccaaatt
    38761 tacccgatgt agaggcaatc aagaaagcgg cataagtgaa tatataacct acagaaaagt
    38821 gagctaatcc aaccaatctt gcttgcacaa tagaaagggc cactggttta tctctccatc
    38881 gaatcaaatt tgccaaaggt gtgcgttcgt gagcccatgc taaagtttca atcaattcct
    38941 gccaataccc gcgccaggaa attaagaaca taaatccagt agcccaaaca agatgtccaa
    39001 ataagaacat ccacgcccag actgataaac tattcatacc aaacgggtta tacccattga
    39061 taagttgtga agagtttaac catagataat ctcttaacca tcccatcaaa taagtggacg
    39121 attcattaaa ctgtgaaacg ttaccctgcc ataatgtgat gtgcttccaa tgccaataaa
    39181 aagtaaccca tccaatggta tttaacatcc agaaaactgc caaataaaat gcatcccaag
    39241 ccgaaatatc acaagtaccg cctcgtcccg gaccgtcgca aggaaaacta taaccgaaat
    39301 cctttttatc tggcattaac ttggaaccgc gtgcatctaa agcacccttt actaagatca
    39361 atgtagttgt atgtaaacct agagcaatag catgatgaac caagaagtct ccaggaccta
    39421 ttgttaagaa tagtgaatta ctattctcat taatagcagt taaccagcca ggcaaccata
    39481 tgcttcgacc cgcattgaat gctgggccat tcgttgaaga taaaagtacg tcgaatccat
    39541 atgaagtttt accatgagca gattgtatcc attgggcaaa tatcggttcg atcaagattt
    39601 gtttctccgg agtaccaaaa gcaagcatga catcattatg aacataaagt cccaaagtat
    39661 ggaaccccag aaacaggctg gcccaactta aatgggatat gatagcttct ttatggtcta
    39721 acattcttgc caatacatta tcctcattct gttccggatt gtaatctcta ataaaaaaaa
    39781 tagctccatg agcaaaagct cccgtcatga tgaatcccgc gatgtattgg tgatgagtat
    39841 ataacgcagc ttgagtagta aagtcttgtg ctatgaatgc ataagcaggt aaagagtaca
    39901 tgtgttgagc taccaaggaa gtaataaccc ctaaagaggc tagagcaagg cctaattgaa
    39961 aatgaagcga attattgatt gtgtcataaa gacccttatg gccgcgcccc aattgccctc
    40021 ccggaggaat atgggcttct aaaagatctt ttatactgtg cccaatcccg aaatttgttc
    40081 tatacatatg accagcaacg agaaaaataa atgcaatagc tagatgatgg tgtgcaatat
    40141 cggtcagcca taaactttga gtttgtggat ggaatcctcc gagaagggtt agaatggcag
    40201 ttcctgatcc ttgggaggta ccaaataaat gactacttga atcggggttt tgagcataaa
    40261 gattccactg acctgtaaaa agcgggccca acccttgggg atgtggtaat acatctaaga
    40321 aattattcca tcgaacattt tctcccctgg acgcaggaat agcgacatgg actaaatgcc
    40381 ctgtccaagc caaggaactt actccgaaca gtcctgacaa atgatgattg agacgagatt
    40441 cagcattttt gaaccacgaa acgctgggtt tccatttcgg ttgtaggtgt aaccaacccg
    40501 ctattaagga tatggcagaa agaaataata gaaaaagagc tccagtataa aggtcttcat
    40561 tagtacgtaa accgattgta taccaccact gataaacacc agaataagcg atattcactg
    40621 ggccaagagc accccctcga gaaaaagctt ccacggccgg ttgaccaaaa tgaggatccc
    40681 aaattgcatg agcaataggt cttacatgta aagggtcctg tacccatgcc tcaaaatttc
    40741 cttgccaagc tacatgaaac agatttccgg aagtccacag aaaaatgatt gctaattgac
    40801 cgaagtgaga agcaaaaata ttctgataaa gacgttcctc agtaatatca tcatgactct
    40861 cgaagtcatg tgcagtagca ataccaaacc aaatacgacg agtagtgggg tcctgagcta
    40921 agccttggct aaaccttgga aatcttaatg ccataatgcc tttcaaatcc tcctagccat
    40981 tatcctactg caataattct tgctaagaag aacgcccatg ttgtggcaat tccacccaga
    41041 aggtaatggg ttactcctac agcacgtccc tgtacaatgc tcaaggctct aggctgagta
    41101 gcaggagcaa cttttaattt attatgagcc caaacgatgg attcaataag ttcttgccaa
    41161 taaccacgcc cactgaagag aaacattaaa ctaaatgccc atacaaaatg agcacctagg
    41221 aaaaaaaggc catatgcaga taatgaagaa ccataagact gaattacctg agacgcctgt
    41281 gcccataaaa aatcgcggag ccacccatta atagtaatgg aactctgcgc aaaatttcct
    41341 cctgtaatat gagttaccac cccttgatcg cttatactac cccaaacatc tgactgcatt
    41401 ttccaactga aatggaatat tactacggag attgcgttgt acatccagaa tagtcctaag
    41461 aagacatggt cccaagcgga tacttgacat gtcccccctc ttccgggccc atcacaaggg
    41521 aaacgaaacc caagatttgc tttatccggt atcaaacgcg agctacgagc aaatagaact
    41581 ccttttagga gtatcaatac cgtcacatga atcgtaaatg catgaatgtg atgtaccaaa
    41641 aaatctgcgg ttcctaatgg aataggtaac aaagctactt tgccacccac tgccactaaa
    41701 tcaccaccac cccaagtcaa actggtgctc gctgttgcac caggggccgt tccaccaggt
    41761 gctaaagcgt gggtgttttg tatccattga gcaaagacag gttgtaattg tatagcggta
    41821 tctgaaaaca tatcttgggg acgtcctaaa gcgctcatgg tatcattatg aatatacaaa
    41881 ccaaaactgt gaaagcctag aaatatacat acccagttga gatgtgatat gattgcgtcg
    41941 cgatgcctaa ggacacgatc taatagatcg ttgtatcgag tagttggatc ataatctctt
    42001 accataaaaa tggctgcatg cgcagcagca ccaacgatga gaaatccacc aatccacatg
    42061 tgatgtgtga acaatgacaa ttgtgtccca tagtcagtag ctagatatgg ataagggggc
    42121 attgaataca tatgatgagc tacaacaatg gttaaagatc ctaacatagc taggttaaga
    42181 gataattgag catgccatga cgttgttagg atctcatata gccctttatg accctggcct
    42241 gtaaatggac ctttatgagc ttctaaaatc tcttttagac catgaccaat gccccagttg
    42301 gtcctataca tgtgacccgc tatcaggaaa agaattgcaa tagctagatg atggtgtgca
    42361 atatcggtca gccatagacc cccagttact ggatctaatc ctccacgaaa agtaagaaat
    42421 tccgcatatt ttgaccaatt caaggtaaaa aatggggttg ctccttcggc aaaactggga
    42481 taaagttgag ccaaaagatc ccgattcaag ataaattcat gaggaagtgg gatctcttta
    42541 ggatctactc cggcgtttag aaattggtta atcggtaaag atacatgtac ttgatgtccc
    42601 gcccaagaaa gggacccaag ccctagtagc cctgctaaat ggtgattcaa catagattct
    42661 acatcctgaa accaagccaa ttttggagca gctttgtgat aatggaacca accagcaaaa
    42721 agcattaagg ctgcaaagat caatgcgcca attgcggtac aatagagttg taattcacta
    42781 gttattccag acgctcgcca aatctgaaaa aaaccagagg ttatttgtat tcctcggaaa
    42841 cccccgccca cgtcaccgtt caatatttct tggcccacga ttggccaaac cacctgggca
    42901 ctaggtccaa tgtgagtagg atcacttagc caggcttcat aattggaaaa acgagcaccg
    42961 tggaaataca tgccactcag ccaaagaaaa atgatggata gttgtccgaa atgggcacta
    43021 aatacctttc gagagatctc ttccaaatca ctggtatggc tatcgaagtc gtgagcatca
    43081 gcatgtaagt tccagatcca agtggtagta tcaggtccct tagctattgt tcttgaaaaa
    43141 tgacccggtc tggcccattc ctcgaaagaa gtttttatgg gatccctatc taccaaaatt
    43201 tttacttctg gttccggcga acgaataatc attgagtcct cctctttccg gacaacacat
    43261 acaaagaaac ccgccaacag ttagtcaagt cattagtgaa cctatgagag atgcttataa
    43321 ttagtctttt tctcgtctac ttctatctcc catctattta ttttctttag ttattcacta
    43381 gagcaattat gatctggaag tcgatccagg gcaagtgttc ggatctatta tgacatatcc
    43441 atgaggtgct caacggacct tattaatctt ttttagtttt agaaaaccct ttcccggtgt
    43501 caaaaaccca tttttttaca tagtgtattc atatctcaat tagaaatctc taaacggagc
    43561 tactttctgt cttacataga acatattact ttattcaaaa ttccaaataa cgtgagcagt
    43621 cattagtcat tagtcattac taagataaga gacattccag gatctatatc tataatattt
    43681 ggtcattcga gggtcacttt tattagtttt aatagaatag gagaaaaaaa aaaatgaatt
    43741 ctctaccgta tctatgtatt ctttctccct acgaaatacc agacgaaata gaacggcctt
    43801 agaaaagata taatgaaatt ctttgattgg gtcttcccag aaaaagggtc ttattattaa
    43861 aaacggatga ggccaacaaa caattaatta taactataac aaaaaaatag atatataaat
    43921 tctaacgaaa taaataaaca gagagttctt attcgaaacg ccccgtgatc ttcaaccaat
    43981 tctgcgcttc aatataatta ccaggagtga gcgcgatagc ttgtttccaa tactcggcgg
    44041 cttgattgaa ccaagcctcc gcaatttcag aatctccctg tcgaatggcc tgttctcctc
    44101 ggttggaata ggcgggtcaa ttcctttcct tagaaccgta cttgagagtt tcccacctca
    44161 tacggctcgg caatcgattt ttttgtgtcc ccgttttttt aatcgactat atcgaattga
    44221 atgagatttc ttatcctaac caaaagaggt taatttcatg agcatgagtt tcaaacttga
    44281 cttttgatta aattaataat cagctttcat tttatctttt ctcccaccgt cagaagaata
    44341 acataaaaga aaagcatttc tactatcgtt agaattttct gaaaggtatc tatctcggtt
    44401 tcgtctaaaa atttatatag aatctttgaa aaagtctttt cttcctaaga aagaaaagac
    44461 ttactgtctt tgggatctga tgctacaccg ctgctcaata ccttagggga tccgctttat
    44521 tacagaagtt gattcctaat ttttatttca tatcatggac ataaataagc agttcttatt
    44581 gtatcggcat cggcccaaaa cctcgcgaat tggtctttac ggtgcttcct ctatcaatta
    44641 gatcctttat ccatagaata aagtatctag gcatatctat ttcttcatat tttgactcta
    44701 tgaagtttct ttctttgcta cagctgataa aaatcgtttt ttgcacgatg catatgtaga
    44761 aagcctattt tttttttcta gtatttatta gtgtattcgc tctttcttcc ttctatagta
    44821 gagatagtcg cacgtaatga cagatcacag ccatattatt aaaagcttgg ggtaagaacg
    44881 ggtttcgttc tagtgcccga aaataatatt ctaaagcttt tgtatgctct ccgttacttg
    44941 tgtggataag gcctatgtta tagagtatat agcttcgatc atagggatca atttctagtc
    45001 gcatagcttc ataataattc tgtaaagctt ccgcataatt tccttccgat tgagctgaca
    45061 tccgttacgg tcgtcattcg attcaaagaa ttctccgttc cagaaacgta catgagattt
    45121 tcatctcata cggctcctcc cctatgtgca taatgaaaat aatatatgga atcaaaaaag
    45181 attgaaatat tctcattatg aattcagtgg ggctaacgtt tttacaagaa atctctagcc
    45241 aacctttctg caaaagatat tttcttaaca tcacgcgtgt tgatactggt actagataaa
    45301 aatgtaaact ccaacaattt ctttgttctc aacgcccttt aatttccagg aattaatcac
    45361 ttcaacagtc ttctatggtt ctaagggtat ccaaagtacc aacgagatgg atgtttgtta
    45421 tcccaaccat tctttttagt cccgatccca ataaggaaag gcggtaattt taaacaaagt
    45481 tttcgtgttg ttgattccta ggcgtagcgc ctcttcccct atgcggccta ttggtactag
    45541 tctagtatgg tagggttggc ctgtaatata gaacccatag gtgtaacctt tcgctcaata
    45601 ctcgaatcaa caattgaagc atctgaggct gcattaatcg gggatacacg acagaaggaa
    45661 ttgttttatc tagaaacttc accttcaaca agcgtagatt ttttcaataa tctttttcgt
    45721 tcttttctat cccgaatctt ccgtctttct cctaagaccg aagcggtaaa taaaaaaata
    45781 atcaaatcac accatctcta taataggtaa atgcctcttt ttctcctgaa gttgtcggaa
    45841 ttattcgtaa taagatattg gccacaattg aaaaggtctt atcaataaaa ttttcattta
    45901 tccgcgatct aggcataggt agaaatccat tctataattc ttttcattaa ctctcgtgag
    45961 aaaacgatcc cacaagtaaa ggaattttac agtacgaaat aacataaaag cagactcata
    46021 tccaattttt tctttttgaa gggggtcaat aaaaaataag aaatattaga atccgattcg
    46081 atttcatcca aatgtagtag tataaatgta gtagtataag aatgaaagga actattccaa
    46141 tttgatcaaa gtagaagaat caaagaattt atcttgcgga ttaggagaat tcgagaagtt
    46201 tttctgaaat taagatccaa agaagaaaaa aatcgaataa ttcttcaata atccttctat
    46261 aatgaaaata gaataaccct ccattttgtg ttttgtccat agcgggtaga cgcttataca
    46321 ctatacaatc aaatcgaaaa ggatgattta tgaatttgga atagatttac gggttaaggg
    46381 gttgttgtta agcgacctaa aattggaaag aaattttcaa attcttatgg aaattgaatt
    46441 cgaataaaaa gataattatg atcgaaaggt atccatttac catagtccaa caaaatagac
    46501 cgatcagttg attcgttcca attcattgat tgaatccggt aaaaatatca gaaaaaggta
    46561 ggagcgccgc ctccgtcttg gcaaacaaga tatatcttta ttgttattgt ttttaaccgt
    46621 ttttcaaaaa aagattatat tatctttttc tcccagctcc ctggctcgaa gaaaaaatac
    46681 tttctttgat gaaaagtttt ccatttttat agctagaatg gattcgagtg tctgtaccca
    46741 tctaacaatc gaatatgaac aactcgcaat tcgctcggat tctcggtcat aatcattatg
    46801 taggagagat ggccgagtgg ttcaaggcgt agcattggaa ctgctatgta ggcttttgtt
    46861 taccgagggt tcgaatccct ctctttccgt atcttcaccc aattcaccaa tgcttcagac
    46921 ctttctttga gatagattct caattcctaa tttctgtgat acggaaggaa agaaagaacg
    46981 ggcagggaat aaggatctgc ctactgatct atgatacatg aatgggagaa aaatacaaat
    47041 ctccggatcc aattccttac cttgtgtccc tttacttaac ttaagtgaaa gggaaaaatt
    47101 gtacgaaccc ttggtttgtt attttagtta ggtttaagtc tgacgagaat aatattctac
    47161 gacaagtaat tcatttattt tcaaaccgac ccatttacta tctattattt gattgactaa
    47221 tcctttatat tggaatgcgt gaagagtcaa atgctttggc aattcttcat ggtgggatga
    47281 atcaagataa ttttgaatca gagctctgga ttttttgtca tcccttgctg taataatatc
    47341 tcggggtttg caacgataac ttggtatatc tactatacga ccattaacta aaatatgtct
    47401 atgattaact aattggcggg cttgaggaat agttgaagcc atacccaatc gaaaaaggat
    47461 gttatctaaa cgcatttcaa gtaattgtag taaaaccaga cccgttgatc ctttggcttt
    47521 tccggcgata cgaacatatt taagtaattg ccgttctgta agaccataat gaaaacgcaa
    47581 tttttgtttt tcttctaaac gaatacgata ttgagatttt ttcccggagc gcgattggtt
    47641 tctaagatcg cttccggctc caggtctttt actcgttagt cccggtaaag cccccaggcg
    47701 gcgtattttt ttgaaacgag gccctcggta acgtgacata aaaactcctt attttattga
    47761 aatttcataa acctaaatta aaactaaaac tgagctaaat gataaatgaa gcgaaatcca
    47821 ctgaagtatt gtactacaaa gaataatgag atgtatcaat atccacacac ttttttgtat
    47881 tgtatatata taaatagaaa tcaaaagacg gttctttttc ttgatttatt ctgctgaggt
    47941 ctaacccctc caattatgat tcataattag aagctcctac aacataataa atcactgccc
    48001 cttggaaaag agggacgaag ccctttcaat gttcttttct ttcaaaaaga cattatcaat
    48061 cattttttaa aatcaaacaa atagagaaaa gccggctatc ggaatcgaac cgatgaccat
    48121 cgcattacaa atgcgatgct ctaacctctg agctaagcgg gcttaaataa cggcaatgag
    48181 atggtgcatg catagaaatt tggtaaatta ctagaatctt atctattaac tattcattct
    48241 tagctattca taaagaaaag aatagagaat caaattcaaa ataaatattg aatattatag
    48301 aacataacga ttaaaataac gattaataga atatagcgat ctatagaatt tcgatttcta
    48361 tatttatcaa taataaatat cttactctta attaggtaat aagagttttt tgttttgaat
    48421 tgaaaatcaa atgacattag aaattgtttt tttctaacct aattttatta atatattcga
    48481 ttctattatt atatagaata gaatatacag aatattatta ttctactgat tctatatatc
    48541 tattttttct atatctctat ttttttttct agatatctat ttatctattt tgaattatca
    48601 atcgaatcca gtattagctt cttatgatac attatctaaa ttatccattt ttttattcta
    48661 attctaaaaa atgatgcttt ggctttcgac taaataattc gatttgaatt cgaaattaat
    48721 aaaattatta gttataacta ttactattct attagaaacg attaattaat atttaattaa
    48781 tttgaatttt agttattttt tgttatgtta tataggatcc gccttagcct taagtaaagg
    48841 ataagaaaaa aatgaaatta aagaaaaaga tgaaatccag ataaatgcaa tgcagataaa
    48901 tgcaatccat ataactgtaa tccagattag aatgagggag tctaatgata catttctccg
    48961 ttttttgttt tcaacgaaag aaaagacgaa aaaaaaaaaa gaatcgaccg ttcgagtatt
    49021 ctaccggatt gcatgagaaa aatgagagta agagaggcat atgttaatgt tatgtaatat
    49081 atatccatat atattgaatt gcggatacag aaaggataga atcatttctg acaagaaatc
    49141 gaaacacctt tcaatatagg aatccgtatc taatgaattc tatgtttcag cgtaaatgaa
    49201 agaaaaagga gaacggcatc gaggtcctaa tctcaaaatg caagggggga tatggcgaaa
    49261 ttggtagacg ctacggactt aattggattg agccttggta tggaaaccta ctaagtgata
    49321 actttcaaat tcagagaaac ccgggaatca aaaatgggca atcctgagcc aaatcctgtt
    49381 ttacgagaat aaaacaaagc aaacaagggt tcagaaagcg aaaaaaggga taggtgcaga
    49441 gactcaacgg aagctgttct aacaaatgga gttgactgcc tttttttggg aaagaaaggc
    49501 aaattaatcg aatatcgaaa ctgcataaag gataagtcta taatacacta tggatacaaa
    49561 atgaaaaatt atctcaaaaa tgacaacctg aagctgtatt tatattaatg aaaaagaaaa
    49621 caaaagaatt gggattccaa gttgaagaat cgaatattca ttgatccaat cattcactcc
    49681 atagtctggt agattgtttc ttttgaagaa ctgattactc agacgagaat aaagatagag
    49741 tcccattcta catgtcaata taaataccgg caacaatgaa atttatagta agaggaaaat
    49801 ccgtcgactt tagaaatcgt gagggttcaa gtccctctat ccccccaaaa agaccgattt
    49861 gactatttct cctaccctct ctttttttta gtggttccaa atttgttctc tttctcattc
    49921 attctacctt tttacaaacg tatcagagca gaattttttt cttttatcac aatcacaagt
    49981 ggtgtggtat atatgatata cgtacaaatg aacatctttg aacaaagaat cccgattcac
    50041 aattcatatc attgctcata ctgaaactta taaattattc tattcaagaa atcgaattcc
    50101 acgctcaaga cttttaatac ttttttatct tttttaattg acatagaccc cagtcatcta
    50161 gtaaaataag gatgatgcgc cggtaatggt cgggatagct cagctggtag agcagaggac
    50221 tgaaaatcct cgtgtcacca gttcaaatct ggttcctggc atatatattg aatttgtaga
    50281 aatatctctt ctacaaattc agtgatatga atcgatatac ataatacata ttgattaatc
    50341 gtatagatca cgatacatac atacttattc atctagctag gtatctggaa atggaccccc
    50401 cccctttttt atagtagtat ataaatgagt gaaagagtat ataaaaaatg tatatctaat
    50461 aataataaaa gaattaatta gattcttttt cctcttcttt ttgatttgtt catactatgt
    50521 ctccgcccgt tcaaaaagaa tgttaataca ccatacatat tcgaaagggt taaattggtt
    50581 ggttgaaaga cccaagcaaa agtctagtct aggaagttga atgaagggtg ggaatagcct
    50641 aaattcatct ccgatacagt acaaattaga attcgatccc ttttcatttt gtatttttat
    50701 tttctttttt ctgtttcttc cttccctcct atgtgaacct ctagagccca tctaagcgat
    50761 gtgcgcgata caaagttcat gatgcagaac tctttttttt agttcatcct attggcttgg
    50821 ctcatccaaa acaagcatct tacaattttg aaaatctcaa aattgtaatt gtattgtctt
    50881 tttttttttc tatttaattt atttagtgcg ttcataataa taatacgaat gcgacttcaa
    50941 ttcctctctt tgatctagaa aagaacgtac aaatatttct tgaatatcgg gagttgtaaa
    51001 aatgaagatt agtttcttat aattcaatga gcatcttgta tttcataaaa attgggggca
    51061 atataatcct tacgtaaggg ccatcctatc caactttcag gcattaagat acgtttaagc
    51121 cgtggatgat tatcataaaa gattcccaac atatcataag attcccgttc ttgaaaattc
    51181 gaacttttcc aaacccagaa aacggacgga attttaggat tattccttgg agcaaatact
    51241 tttatgcata cttcttccgg ttgatctacc ccatactcta ttcttgtaag atgatacaca
    51301 ctggctaaca gtccgcccgg tgctacatca taggcacatt gggaacgtag ataattgtaa
    51361 ccatatacat ataaaatgac agcaacggaa tgccaatcct ccggctttat ttgtaaagtt
    51421 tctattcctt ggtaatcgaa gcccaaagat ctatgaatta gcccgtgttt gactagccaa
    51481 gcagacaaac gaccctgcat ctttttttct ctcccacatt ttgatttcta taaatatttc
    51541 acatttacga tgaaattttt tcatttatga agattaattc gctctttctt tttctgtaca
    51601 aaaaaatact tcctaattaa ggaattcggg ggaagatact gaacttttgt atttgaaaaa
    51661 tgtttcagtt tcaggaggga tttcggacat cgatggtggt tgatagagta atccttgatc
    51721 ataatttcca gtatcagtac tgcctacaac acgaaacttg tgattggtag taaaagtaaa
    51781 cgaccgattc tcctgttgca agcgaattcg ctcttcatag atttctcgag atattttctt
    51841 acgaagtttt gttatggcat ctataactgc ctctggttta ggcggacagc ccggcaaata
    51901 aacatccaca ggaattagct tatcgactcc ccgaacagta ctataagaat cggtactgaa
    51961 catccccccc gtaatcgtac atgcccccat agcaataaca tattttggtt caggcatttg
    52021 ttcatataat ctcactaaag aaggagccat tttcattgtt actgtgccag ctgttaaaat
    52081 taggtctgcc tgtctaggac tcgatcttgg taccagtcca taacggtcaa aatcgaaccg
    52141 tgagcctatt aatgaagcaa attcaatgaa gcaacaactg gtaccataaa gaagcggcca
    52201 taaactggag agtcttgacc aatttgaaag atcatttgat gtagttgaaa taactgaatt
    52261 gggggttgtt cgatcaagta aggaaaactc aatggaattc ataattgtct caatgttctt
    52321 tttttttttt tttacttttt tggttattgt ctcaatattc cgaaactaag accactccaa
    52381 cgctcctttt cgccacgcat aaactgaacc aacaattagg ataagcataa aaatgaaagc
    52441 ttctataaat acggatatcc ccaatacatc aaaactcatt gcccatggat aaagaaaaac
    52501 cgtttcaaca tcaaaaacaa caaaaactag agcaaacata taataacgga ttcgaaattg
    52561 taaccaagca tcgcccattg gttctatacc cgattcataa ctagaaagct tctctggtcc
    52621 tttgctaatc ggggctaaaa ctgcggaaat taaaaatgcc aaaatcggaa taacgtttga
    52681 tattattaga aatgcccaga aaatatcata tttgtaaagc agaaacatag acgaactcct
    52741 ttgaatgtga aaaatatacc gaatttgtcg attcgaattg gaattcattg tcaagtcatc
    52801 ggtaacaggt tagtcaaaac caaaatgcat tttggtcgaa ccacacagtt tcacttgttt
    52861 gctgtgatgt ctcgtttctc gattgtactc ctattttcat tacactccct tcgattttat
    52921 ttcagtatag tataaatctc ttatacaaac aaaacaaata aaactctctt gctttcacct
    52981 cgtttcggcc ttttagaaaa aaaaaattcc aaatagaatt ctcattttga tttcgaattt
    53041 tttaatattt gaattcgaaa tgcaatcgat tttgattcta ttttctatat atattttgtt
    53101 ttctgtttat gaaaagatcc tcgtttttca aacgcggacg tgtcgacaaa tacagtaatc
    53161 cattcctata tccatgtgac ttactattcg atttgagtgg ggttaggttg gagttttcat
    53221 ttttaaccgg attcatgtca tgattttgcc tcctttactg tccacaatca aagagttagt
    53281 gagacttctt ttccttggta tacccactca tttttggtga atttttggag gcaaaatcat
    53341 atggaattca catacgaaaa aaatgaatta ctaggtttct ttatccgaga ttcgaaaaaa
    53401 aaataacgat tgaaatgggc ttttgttttc cgttttatgt tctgctctga acgagtcccc
    53461 cataagcaag cttatgggaa tgattttatt tcgatgaacc aagcaaccac gagcgaccgg
    53521 ttacaaacaa caaaaaatac agtaattgag taaatgaaaa ctatagaact ttttgtattt
    53581 caatttggat tattatatta ttatagggtt atagggctat acggactcga accgtagacc
    53641 ttctcggtaa aagagatcga actgattctt atcaaaatga ttcgaactct ttcaaagacc
    53701 caacatgcat tttttttttg cattgggctc tttcattaac tgctagaaat atcagttagt
    53761 ctaccatatt ttttttcttg acagaaaaat aaggaaatgg ctccacgtgc tcggattcat
    53821 tatttggatt gtgatatagg agcactacca aagtgtttca aagaaaggtt atcttgacgt
    53881 aggtttgctt ctggcctaga ttaacctaag ttaaatggag tctctatcat cctgattaaa
    53941 gaatcaaata tgaaacttca tacgccttaa ggttcatagg acaaaaagag aatttttgag
    54001 gtccttatac tcattatgcc tagcattgaa tagactaggt attcacctta tcaatatctc
    54061 aaatcaatga tggattccat ttggttccta aatgggaacc tgaatcgaac cgaaccattt
    54121 gtcaggctat tgttctcttg ttttgttccc taaaaatcct ggagtcagac attgatttct
    54181 caaaaagatc aattctttga ttgcatgatg gactcttctg aaaaacattg gcgcacgtgt
    54241 aaacgaggtg ctctacctaa ctgagctata gcccttgtgc ttgtgataca tattttatca
    54301 tattatggag ataatttctt gtcaagatga atatcccatg atccaacatc gtatctcttt
    54361 gatctttttg attggtattg cttcgaagtc ttattggatt tataatccat caatgggagg
    54421 ggtctttttt ttttctcctt atcttttttt ttctgcttat aatgataaat gacctactta
    54481 actcagtggt tagagtattg ctttcatacg gcaggagtca ttggttcaaa tccaatagta
    54541 ggtagaactt attagatacc atggtcaatg gtatctaata agtttttcta cttactgatt
    54601 ttgtatcttt tctatcctat tcgatttgat tttcgaattg aaactaaaac ttttttcctt
    54661 acatcagaat ccgattcccc ttgattgtat ttgattggat tcaatcggaa gaatccatat
    54721 gtgtataaac acaaattctt ttgattagga ttattcgatt cgggcgcacc gactagttac
    54781 gaaatcacat tgagaacctc tactcgtgtc ctagctcgtc tgagagctag atttgcctca
    54841 attgtttgtc tcttactttc agctttcctc aagccggctt ccgctatttc aagagtttgc
    54901 tgagcttctt ggggatcaat gtcactactc ttctccgcat catttactaa aacggtgatc
    54961 tcattattac ctattctagc aaaaccgccc atcagagcca tcgttaacca ttggtcatta
    55021 aagcgtattc tcaaaatacc tatatctaca gctgtggcaa taggcgcgtg atttggtaat
    55081 acgccaattt gtccactatt agtagataaa atgatttctt tcacttcgga atcccaaaca
    55141 attcgattag gggtcagtac acaaagattt aaggtcattt cttcaaattg ttctccattt
    55201 ctaagtttgt agccttcgca gtaacttcat cgatgttacc tactaaataa aaggcctgtt
    55261 caggaagacc atctaattct ccggacagaa tcaatttaaa gcccctaatt gtttctgcta
    55321 gaccaacata tttccccgga gaaccggtaa atacttctgc tacgaaaaaa ggttgtgata
    55381 agaaacgctc aattttgcgg gctcttgcta cggttaaacg gtcctcttcg gataattcat
    55441 ccaacccaag gatagctata atgtcctgaa gttctttgta acgttgtaaa gtttgcttaa
    55501 ctctttgcgc agtttcataa tgttcctcac caacgatccg aggttggagc atagttgacg
    55561 tcgaatctaa aggatctact gcgggataga tacctttggc ggctaatcct cttgatagta
    55621 cggtagtcgc atctaaatgt gcaaatgtcg tggcaggagc ggggtcggtc aaatcgtccg
    55681 caggtacata aacggcttga atggaagtta tggacccctc cttggtagac gtaattcttt
    55741 cttgtaaaga acccatttcg gtactaaggg taggttgata acccacagcg gaaggcattc
    55801 tacccaataa agcggatacc tcggatcccg cttggacgaa acggaaaata ttgtcgataa
    55861 atagaagtac gtcttgttca ttaacatctc ggaaatattc cgccatagtt agggcagtca
    55921 aaccaactct catacgagct cccggcggtt cattcatctg accgtagact agagccacct
    55981 ttgattccgc aaggttttgt tcattaatta ctccagattc tttcatttcc atgtaaagat
    56041 catttccttc acgagtacgt tcaccgactc cgccaaatac ggatacaccc ccatgagctt
    56101 tggcaatgtt gttgatcaat tccataatga gtactgtttt acccactcca gctcccccga
    56161 atagtcctat ttttcctccc cgacgataag gagctaaaag atctactacc ttaattcctg
    56221 tttcaaaaat agataatttt gtatctaact gtataaaggc aggcgcagat ttatgaatag
    56281 gagatgttgt gcgagtatct acaggaccta aattatcaac aggctcgcca agcacgttga
    56341 aaattcgtcc tagagtcgct ccgccaactg gaacgcttag aggagctccc gtgtcaatca
    56401 cttcaattcc tctcattaga ccatctgtag cactcatggc tacagctcta actcgattat
    56461 tccctaataa ttgctgtacc tcgcaagtca cattaattgg ttgaccgaca gtatctcgac
    56521 ccttaactat cagagcgttg taaatattag gcatctcccc tgggggaaag gctacatcca
    56581 gtaccggacc aataatttga gcaatacgtc ccaggttttt tttttcaagt gcggaacccc
    56641 caggaccaga agtagtagga tttattctca taataataat aaagtgaaat atatcaattt
    56701 tttttacgaa atttatcaaa tccaaaaaga aaatcttcga tagcaagttg atcggttaat
    56761 tcaataagaa atgggggtta gcactcgatt ttgttggtag cgtccaaccg aatgcaattc
    56821 aattgtttat ttatggaatt tcaatgaaga aattttaaag ttcaaacaac ccattttcaa
    56881 aatctcaagt ggatgaataa aattcttgag aaagtatttg atttctctat cattaccagc
    56941 catattatct acggaattcg aacctgaact ttttttttga ttcattattt cttgtccctt
    57001 atttcttatt cttattttag catatccatt tatgtctagt ctattctttt tttatacccc
    57061 ccctttttat tttatggatg aattccgcat attttctttt cacatctagg atttacatat
    57121 acaacgtata ttcctgtcaa cagtcaattt cttattattt cgatattttg attgaaaaaa
    57181 aaagtaaggg attcaaaact ttaaaaacat ggattggctt gcgccagaca tatgaaagag
    57241 tatacaataa tgatgtattt ggtgaatcaa ataccacggt ctactaaaaa aaataaggag
    57301 acgttctgat tagttgataa tattaaatga aatttttgtg aaagattcct gtgaaagggt
    57361 ttcattaact cctaatttat gtcgagtaga ccttgttgct gcgagaattc ttaattcatg
    57421 agttgtaggg agggacttat gtcaccacaa acagagacta aagcaagtgt tggattcaaa
    57481 gccggtgtta aagattataa attgacttat tatactcctg agtatgtaac caaagatact
    57541 gatatcttgg cagcattccg agtaactcct caacccgggg ttccgcccga ggaagccggg
    57601 gccgcggtag ctgcggaatc ttctactggt acatggacaa ctgtgtggac cgatgggctt
    57661 accagccttg atcgttataa aggacgatgc tacaacattg agcccgttgc tggagaagaa
    57721 aatcaatata tatgttatgt agcttaccct ttagaccttt ttgaagaggg ttctgttact
    57781 aacatgttta cttccattgt gggtaatgta tttgggttta aagccctgcg cgctctacgt
    57841 ctagaggatc tacgaatccc tcccgcgtat tcgaaaactt tccaaggccc ccctcatggc
    57901 atccaagttg agagagataa attgaacaag tatgggcgcc ccctattggg atgtactatt
    57961 aaacctaaat tgggattatc cgctaagaac tacggtagag cagtttatga atgtctacgt
    58021 ggtggacttg actttaccaa agatgatgag aacgtaaact cccaaccatt tatgcgttgg
    58081 agagaccgtt tcttgttttg tgcagaagct atttataaat cgcaggcaga aactggtgaa
    58141 atcaaaggtc attacttgaa tgctactgca ggtacatggg aagagatgct aaaaagggcg
    58201 gtatttgcca gagagttggg agttcctatc gtaatgcatg actacttaac agggggattc
    58261 accgcaaata ctagcttggc tcattattgc cgagataatg gtctacttct tcacatccat
    58321 cgtgcaatgc atgcagttat tgatagacag aagaatcatg gtatacactt tcgtgtacta
    58381 gctaaagctt tgcgtatgtc aggtggagat catattcacg caggtacagt agtaggtaaa
    58441 cttgaaggag aaagagacat aactttgggc tttgttgatt tactacgtga tgattttatt
    58501 gaaaaagacc gaagccgcgg tatttatttc actcaagatt gggtctcttt accaggtgtt
    58561 ctgcccgtgg cttcaggggg tattcacgtt tggcatatgc ctgctttgac cgagatcttt
    58621 ggggacgatt ccgtactgca attcggtgga ggaactttag gacacccttg gggaaatgcg
    58681 ccaggcgccg tagctaatcg agtagctcta gaagcatgtg tacaagctcg taatgaagga
    58741 cgcgatcttg ctcgcgaggg taatgaaatt atccgtgagg ctagcaaatg gagtgctgaa
    58801 ttggctgctg cttgtgaaat atggaaggag atcaaatttg aatttgaagc aatggatact
    58861 ttgtaatcca gtgattaacg tttggtttat tagttgaatt gcaattaaac tcggcccaat
    58921 cttttactaa aaggattgag ccgaacccaa cgaatttatt gtatagattt ttgatactac
    58981 atatttatct agatatataa gatctgaaat acaaaataga agactaaaca caactctttc
    59041 tattgttgtg ttgggtccac aatgaatcct atgggccctt aggattggtg tattcttttc
    59101 gatcccgtag tttcgtcatg gatcgagcca agtatcacaa cttcttctac ccatcctgta
    59161 tatcgtcctt ttcgttccgt gttggaatat aaacttatta tattagtaga tagtagacgg
    59221 gattttacga aaaaagctct tcatattcat aggagagaac aaatattgat tttttcaatg
    59281 ccaattttac acaatatggg gacaaccact atttataatt gaaaaagatc gtatagagtg
    59341 aagcgatact ccggggtcta acaaaagaga atgatttctt tcaattgact attcatctat
    59401 tgtattttca tctaaatagg ggcaagaaag tgctatggaa aaatggtggt tcaattcgat
    59461 gggggagttc gaatacaggt gtgggctaag taaatcaatc gatagtctgg gtcctattaa
    59521 aaataaaaat accagtgtaa gtgagggccc ggttagaaat gataaagata aaaacattca
    59581 tagttggggt gatagttcta gttacagcaa tgttcatcat ttagttagcg ttagggacat
    59641 tcggaatttc atctctgatg acaccttttt tgttagggat agtaataggg acagttattc
    59701 catatatttt gatattgaaa atcaaatttt agagattaac aatgatcatt cttttctgag
    59761 tgaactagaa agtttttttt atcgttttcg taattattat tataggaata atggatctaa
    59821 aagtgacgat cccgactatg atccttccat ctataatact aaatcgagtt ggaataatca
    59881 cattaataat ttcgttgact cttatcttca gtctcaaatc tgtattgata gtcacatttt
    59941 aagtagtagt aacaattaca gcgacagtta catttataat tacatttgtg gtgaaagtag
    60001 aaatagtagt gaaagcaaaa gttcaaatat aaaaactagt acgaatggta gtgatttaac
    60061 tataagaaaa agttcgaata atctcgatgt aactcaaaaa tacaggcatt tgtgggttca
    60121 atgtgaaaat tgttatggat taaattataa gaaatttttg aagtcaaaaa tgaatatttg
    60181 tgaacaatgc gaatattatt tgaaaataag tagttcagat agaatcgaac tttcggttga
    60241 tccaggtact tgggatccga tggatgacgg catggtttct ctggatccca ttgaatttca
    60301 ttcagaagag gaaccttata aagatcgtat tgattcttat caaaaaaaaa caggattaac
    60361 agaggctgtt caaacaggta caggtcaact aaacgggatt cccgtcgcaa ttggggttat
    60421 ggattttcag tttatggggg gtagtatggg atccgtagta ggcgagaaaa tcacccgttt
    60481 gatcgagtat gctaccaata aacttttacc tcttattcta gtgtgtgctt ccggaggggc
    60541 acgcatgcaa gaaggaagtt tgagcttgat gcaaatggct aaaatatctt ctgctttata
    60601 tgattatcaa tcaaataaaa agttattcta tgtatcaatt cttacatctc ctactactgg
    60661 tggagtaaca gctagttttg gtatgttggg ggatatcatt attgccgaac ccaatgccta
    60721 tattgcattt gcgggtaaaa gagtaattga acaaacattg aataagacag tacctgaagg
    60781 ttcacaagcg gctgaatatt tattccataa gggcttattc gatccaatcg taccacgtaa
    60841 ccctttaaaa ggtgttctga gtgagctatt tcagctccac gccttttttc ctttcaataa
    60901 aaattcaatc aagtagagtc aagtagagtc ttgagttcaa cttttttttg tggcgaacaa
    60961 ctagttagtt agtttatcag aatcaaaata aaaaaaccga aaaaatgaat ttttatttgg
    61021 tgacataagc tttaattgta gaaagaatca tgcggataat tgttgttttt taccgatatt
    61081 gctgattagc aatatcggta aaaaaacaac aacataaaca gcgagttctt ccttcgaatt
    61141 aggaggcaag gcaaataaaa cgaatttcgt gttctgttcg cctcttctat atgtatatat
    61201 ttcaaatata gaaaatatag aatcttgcat ctttctatat ctcccaagaa gtcccctttt
    61261 tataagaatt cctgctcttg ggtcggattc taacgaatct ttcagagatt tttaaatttt
    61321 taaaagactc tttttttatt aaaaaagaaa ttagaagaag aagataagaa caatataaga
    61381 ataaaaataa aagaagtaag aataataaag aaagtggatt atcatacata catctatttc
    61441 atgtagaaag atgaataagt ccgtttattt agttcgacat tgcttgcact tattctatat
    61501 actcacttcg atatacttag tatactaata tacgaattat aatatgaatt ataattatta
    61561 taagatatcc ttataacaat aacaggtaca aatattaaat cgaggtaccc cattctatga
    61621 caattctcaa caacttaccc tccctttttg tgcctttagt gggcctagta tttccggcaa
    61681 ttgcaatggc ctctttatct cttcatgttc aaaaaaaaaa gattttttaa atctgatgtg
    61741 gtcaaatctc atctagtttt tttttttcaa gacttagcga acaaggatat ccatttagta
    61801 gaatattgta taagaataac gggtggcttt ctccgaacat aaatgaaaaa gatcttatac
    61861 atgcgtaaac atgatatatg gacagacgaa ttctagcaat taaaaaaaaa ataggctggg
    61921 atccaaactc atgtctgaaa ttaaagtaaa tctatccata tgtatgtagc tattgatagg
    61981 gaatcatatg aaggggatgc ttttatttta ttatatctaa ccaattcgat taattactac
    62041 taaaagttca catcagaata gtactagttg atgagagtta cttcggaaaa aaaagtaaag
    62101 tgcaattttt tttgttattc cataaaatgc aactggatct actatgtatg agttggcgat
    62161 cagaatatat atggatagaa tttatagcag gatctcgcaa aacaagtaat ttctgctggg
    62221 cgtttatcct ttttttaggt tcattaggat tcttattggt tggaatttct agttatcttg
    62281 ataagaattt gatatccttc tttccgtctc aacaaatcct ttttttccca caagggatcg
    62341 taatgtcttt ctatgggatc gcgggtctct ttattagttc ctatttgtgg tgcacaatta
    62401 catggaatgt aggtagcggt tatgatcgat ttgatagaaa agaaggaata gtgtgcattt
    62461 ttcgttgggg atttcctgga aaaaatcgcc gcatcttttt acgattcctt atgaaagata
    62521 ttcagtccat cagaatagaa gtaaaagagg gtatttatgc tcgccgtgtc ctttatatgg
    62581 aaatcagagg cctgggagac gttcccttga ctcgtactga tgagaatttg actccacagg
    62641 aaattgagca aaaggctgcg gaattggcct atttcttgcg tgtacctatt gaagtatttt
    62701 gaaaaaagaa actgcaaaaa aatgctttct cagcaagagg aaaaccccta agaatcctct
    62761 tttttctata agcataactt acttaattaa agtttcttca gaacgcctcg tggggcaaaa
    62821 gcaaggcaaa cgtgtacgtg gcgttcataa tataaaacga aacctttttt gtttttgtct
    62881 gtcaattttt ttttcgaaat atttgatatt ttctttttta ataaacaggg agttctttca
    62941 tttcgaaatc cgaaaaatat tcattattgg aatctttatt tgaatctttc gggcattcat
    63001 caaagaggag taattacttc gaatatttga tcaattaaga tatctggaaa caatctattt
    63061 ttttattatt tcttcatttg aattcgaatt cgaagtggat tcttcttcta tttctgtatt
    63121 ttttctacac tagattcaag gactaacctc tgaatcacaa ctaaaaaatg ggggctcgat
    63181 taataaatta ataattaata ggcgcgatac cttataatag aacttatgct tgatagaaat
    63241 attagatcgc atagagtcaa cgaatgaggt gacaattcac agatgaaaaa atgacaaaaa
    63301 agagcgcatc tattcccctt cgatatcttt catttatagt atttgtagtc tttttgcccc
    63361 ggtggatcac tctctcattt aataaaagtc tagaatcttg ggttactaat tggtggaata
    63421 ctaggcaatc cgaaactttt ttgaacgata ttcaagaaaa gagtattcta gaaaaattca
    63481 tagaattaga ggagctattt ctcttggatg aaatggtaaa ggaattcccg gaaagacatc
    63541 tacaaaagtt tcgtatgggg ctccacaaag aaacaatcca attgatcaag atacacgatg
    63601 aggagcatat ccatacaatt ttgcacttct cgacaaatct aatctgtttc gttattctaa
    63661 gtgcttattc tattctgggt aatgaagaac ttgtttttct taattcttgg gttcaagaat
    63721 tcctatataa tttaagtgac acaataaaag ccttttccat tcttttagta accgatttat
    63781 gtatcggatt ccattcgccc cacggttggg aactaatgat tggctatgtc tataacgatt
    63841 ttggattttt tcataatgat caaattatat ctggtcttgt ttccactttt ccagtcattc
    63901 tagatacaat tttcaaatat tggattttcc tttatttaaa tcgtgtatct ccgtcacttg
    63961 tagtgattta tcattcaatg aatgactgaa aaacgagtca attagaatgt ttcttacttt
    64021 gtacctaagc aaagcattcc aggtcgtact taccttactc tttctaccca ttcagaggat
    64081 tcctcctata ttccagtaaa attatttcag taaatagcaa aatcgtggat agggaactat
    64141 actagcgacc tacccaattt tattgtagaa attttcggga tcaacgattg gaccatgcaa
    64201 attagaaata ctttttcttc gataaaggaa gagattactc gattcatttc cgtatcactc
    64261 atgatatata taataactcg ggcctccatt tcaaatgcat atcccatttt tgcgcagcag
    64321 ggttttgaaa atccacgaga agccactggt cgtattgtat gcgccaattg ccatttagct
    64381 aataaacctg tggatattga ggttccgcaa gcggtacttc ctgatactgt gtttgaagca
    64441 gttgttagaa ttccttatga tatgcaactg aaacaagttc ttgctaatgg taaaaagggg
    64501 gggttgaatg taggggccgt tcttatttta ccggaagggt ttgaattagc ccccctcagt
    64561 cgtatttctg ccgagatgaa agaaaagata ggcaatctat cttttcagaa ttacggcccc
    64621 actaaaaaaa atattcttgt gatagggcct gttcctggta agaaatatag tgaaatcact
    64681 tttcctattc tttccccgga tcccgcgact aataaagatg ttcacttctt aaaataccca
    64741 atatacgtag gtggtaacag gggaaggggc cagatttatc ccgacgggac aaaaagtaac
    64801 aatacggttt ataatgctac agcagcgggt atagtaagca aaatcatacg aaaagaaaaa
    64861 ggggggtacg aaataaccat aacggatgca ttggatggac gccaagtggt tgatattatc
    64921 cctccaggac cagaacttcg tgtttcagag ggcgaatcta tcaaacttga tcaaccatta
    64981 acaagtaatc ctaatgtggg tggatttggt cagggagatg cagaaatagt acttcaagat
    65041 ccactacgtg tccaaggcct tttgttcttt ttagcatctg ttgttttggc acaaatcttt
    65101 ttagttctta aaaagaaaca gtttgagaag gttcaattgt ccgaaatgaa tttctagatc
    65161 cgcaaattta tcaacatccg gtttgtaaaa agaacaaaat ttttgttcgc aattccaatt
    65221 atgttatgta tgagcaaaaa aattatgaaa agtcttttgc ttgtttatat tctttttcga
    65281 caaaatgtcg ggaatttctt gtactgcact cctaaatcat agtatatatt gtgaagaagg
    65341 ctattttact ttacccctcc tttgttttgt caatccaagt gggaggggtt atcacgattg
    65401 tctgattaaa atattttaga atgtgtcagt agttttctat tctaatcgaa tcaaatttga
    65461 ttagaactag atactaagca taagataagt aagcggagaa tataaagaaa gcaaggataa
    65521 ataagggaaa caagggaatc aaaaaggtat tattcgtcgt cctagtcttc gacatcagaa
    65581 aggggatttt ccacatccct ttctggtgtc gaaatcataa tggttcttga ttccattcgt
    65641 caaagattcc tattcttagt ttcgattttt ccaggtttat cagaactttt tttttgttta
    65701 tttcttatgt atacatataa ttaagtaatg aaaaaaagaa atgaagtttt ttgaagcatc
    65761 ggaaaaagtg atccattttc tcatttatac gaacaaaaca aaatattatg attattaaga
    65821 actcaacggg acactacccc tcgaatcaga caaagaaaga agttataggc cccgttgagt
    65881 tcttacgctt tgatgtctat aacgctgttc atccgcttac tacagggacg aacccaatcc
    65941 ggaatatgaa ccataaaaga aaatgcctat taaaccgatc acaggaatac cagttacagt
    66001 acctattatc caaagaggaa tccttccagt agtatcggcc atttatccca cttccctcca
    66061 cattttatca agtggtcgtg ctagagacat aaacagtcat agataattat aagattaaga
    66121 tgcggtcctt ccgactggga taagataatc cctactattt ttttattatt ctactattct
    66181 cttttcttct cttaattgaa gaaataattg gaaaataaaa cagcaagtac aaaaatgagt
    66241 aataaccccc agtagaggct ggtacgattc aattcaacat tttgttcgtt cgggtttgat
    66301 tgtgtcatag ctctctaatt cggattaggt ttatcgttgg atgaactgca ttgctgatat
    66361 tgaccctaaa aaaaaaacgg taggtacagc tagtccgtga acagccaacc atcgcactgt
    66421 aaaaattgga taggttcgat ctatggtcat tgggtcctcc taaaaagatc tactaaattc
    66481 atcgagttgt tccaaagaat caaaacggcc ggttattaat ggaattcctt gtcggctctc
    66541 tgtaaaatac tcgtttggac gagggcttcc aaacacatcg taagctaaac ccgtgctcac
    66601 aaataaccaa cccgcaatga atagggaagg tatagtaatg ctatgaatga cccagtatcg
    66661 aatactggta ataatatcag caaaagaacg ttctcctgtg cttccagaca tgctgagctc
    66721 cacatattct tgtacagtca aaggggtatc gattccgtaa aagataagat cagtaaatgg
    66781 aaattcactg aattgcaatc tttgtgagat cgtcaatata gtaccgaggg tacttttaga
    66841 atctaccgaa tcagtatagc tatccttctt ctgacacagc aacgcaattt caatcaatat
    66901 cgaaatgcag tgctagaaaa tttcgttctt cttttcttct tgctggtcga tgtataacta
    66961 ggtaccattt ataggtgtcg aagaggtttt ttattttaat ccccctcttt ttttttaaag
    67021 aaatgggtta gtcgtccaga aacaagtaac aaggattcga tacaataaaa aagaaaaaat
    67081 aaaatgaaaa tagaaaatcg aacggattcc ccaattttgt tccatattga tttcaaaaaa
    67141 ggtttcgttt ttgaaatgaa gttacatgac actgttttta ttagtatttt gaatattagg
    67201 ttactcaaga gttgcccaac gaatctgttg attctgaatc ttttgaggtg tcgatgtcaa
    67261 agatgatgaa tttatttctt tttctacccc caatcacttt atttttttta gtaccttcta
    67321 gaataattga tgaatcaaaa actttcaatt gaactgagtc tttcaattgg tataatattt
    67381 ttgcgtatcc tcgtatcttt caaaagtgga aacttaggaa agtgctttct aaacatatgt
    67441 ataaaaagaa cagatttcct ttagctcctc catgcctact ataactagtt atttcggttt
    67501 tttactagcg gctttaactc taacctcggc tctatttatt ggtctgagta agataggact
    67561 tatttgaaat taattgaatg aataattgaa taattcataa aaagaaatcc ttctgtggta
    67621 ttccatatat ttggtagttc cttaccgtgt taattcccaa ttattgggaa ttgagattcc
    67681 taagcaatac gaattaatag taatatttcg ggatagatat tacctcccct tttccctttt
    67741 caaataaatt aaattgaaat gattgaagtt tttctatttg gaattgtctt aggtctaatt
    67801 cctattactt tggctggatt attcgtaacc gcatatttac aatacaggcg tggtgatcag
    67861 ttggaccttt gattaatatt aattcacatc tcttttttta actgacctcc tcctttcttt
    67921 aatttcattt ttttgggggg gtcaaaggtc aaattcagat tgctgtattt catatttcag
    67981 ttcagtggaa ttttcgatct aacaagacaa gagcagaatc acgctctgta ggatttgaac
    68041 ctacgacatt gggttttgga gacccacgtt ctaccgaact gaactaagag cgctttctta
    68101 ccacaacgga aaagactgta aagaagggga ttcttttttt tatatagtat agaaccccaa
    68161 aaaaaatttc aaccccaata aatacttctt gcatatgtat actatcataa aattgaaaat
    68221 tatgtattat gtatgtccaa attgaatcgc tctaaaatgt atctcaggtt actgcttcga
    68281 ggagcaataa taggtaggga tgacaggatt tgaacccgtg acattttgta cccaaaacaa
    68341 acgcgctacc aagctgcgct acatcccttt taactggtct acagtatcat tgtagaaaat
    68401 cccggtcttg ttttccacat ccttatttta tttccatttc cttcctttct atgcaaaatg
    68461 tatcttgcta tttcttcctc ttggtctcat atcatataac atataataat aaattaatat
    68521 ttttctcggg aattctcagg cgcaaaggga cctgtttttt tgctttaaga aaaagaaaat
    68581 attctctacc gaatcattgc gcatgtcaag ttgaattgag gattccacac acaaatacaa
    68641 aaatacaagt ggtctttaaa tatatataca tctcttacca taatgtatta caatatggaa
    68701 tataaaaaaa agaaggagga ttctcaatgc gagattttaa aacatatctt tccgtggcac
    68761 cggtactaag tactctctgg ttcgggtctt tagcaggttt attgatagaa atcaatcgtt
    68821 tcttcccaga tgcgttgaca tttccttttt tttcattcta gttattgata tggaaagggg
    68881 tgaagaagat tagagataga gtcaaatatt tgtgactaat ctctctttcc cgtctttttt
    68941 tttttcgaat tagatagatt gaatacgggg gtaaagagaa agaaaaaagt ggattcaacc
    69001 tcagttaaat tcgggttaag gctccaatta aattaagaat aaaattaata atagagttaa
    69061 aagaaaacaa aagggaaatg tgactagaat aagagtatca tgcaatacaa gatacttaaa
    69121 tgaaatactg tactgcgatt agaaatcgct ttcgaaattg ttgtattact tattatttac
    69181 tatattaatt gcaacaaaat ctttatttca taatttgatt ttgagttgtt agccacttct
    69241 attttttcgt cccctttcct ttcttcttat ttgcgtcgga tcgggaaata gaaacgttgg
    69301 gtgaatcaaa aaccaaagga ggttcatggc caagggtaaa gacgttcgag taagggttat
    69361 tttggaatgt accggttgtg ttcgaaacgg tcttaataag gaatcaacgg gtatttccag
    69421 atatattact caaaagaatc gacacaatac acctagtcga ttggagttga gaaaattctg
    69481 tccgtattgt ttcaaacata caattcatgg ggagataaag aaatagatat agatcgaacc
    69541 gagtgcttgg gtgtcaccct ttcaaggaac atgaaaaaaa tttcgatata tatttctatt
    69601 atttcatata ttgaaataaa aacaactaaa taaatataga caaacccaat cctatgaatt
    69661 tcttctataa ttttttttga tttgatcgaa atagtatttt agggataagg aataaacaaa
    69721 ttatggataa atccaagcgg ctctttctta aatccaagcg atcttttcgt aggcgtttgc
    69781 ccccgatcca atcgggggat cgaattgatt atagaaacat gagtttaatt agtcgattta
    69841 ttagtgaaca aggaaaaata ttatctagac gggtgaatag attaacctta aaagaacaac
    69901 gattaattac tattgctata aaacaagctc gtattttatc ttcgttacct tttcttaata
    69961 atgagaaaca atttgaaaga agggagtcaa ccaccagaac tcctggtttt aggaacagaa
    70021 aaaaataggc ttacttttca attgaatcaa aattctaatc cgaactcaaa aacagatgga
    70081 cgttttgttc aaaaaatccg agaatcattc gtgtcgtaag aaaaaaaaga atcgggtaag
    70141 aggaataatt ttaagaggaa taattttttt tatcgggcgt gttcgctcat tttgacgact
    70201 ttatcatatt atcagatttt atcatactaa tttctactct accttcccgg agttcattct
    70261 ccagagaatt ccatttcaaa agagaattcc atttcaaaga gtttggcgga ttcctcccaa
    70321 tccccttatt ttatgatctc gttggaaatc atataaagac aattcctatt tgatatagct
    70381 atttgtgcaa ggattttacg attaagaagc aactgcccct tatacagatt gtgtattaat
    70441 ctactataaa tataggatgc ccccgccccg cgaattactg catttattcg agtgatccac
    70501 aaacgacgaa aatccctttt tttcctatct ctatcacgat gcgccgaaac caaagctctt
    70561 attttctgtt gaataattgt tcgagtaagt cttgaatgag ctccgcgaaa acttgatgca
    70621 aataaacgca tttttgttct acgtctccga gctatatatc ctcgtctaat tctggtcatt
    70681 gagtaaatga aactttaatg aataactaat tgatttcctt tctttcagtt attcttttcc
    70741 cccttcctag tctattaata acaaaacgga ttcttccaat ttataaaata aaaattccaa
    70801 tggcttttgc tactataacc ttccctacca cgcttttttc cttttttcta ggcattggaa
    70861 aaataaaaat agaaatagct aaagaaattg tgggttccat cgtctctatg gttacttctt
    70921 aaacggtgag gtcttctcta tacaccggag ccctttcctt cattttattg gtaacttgta
    70981 cagttaccac tctttggctc tacccatgaa ttttccagta atttgtcttt cataatgaga
    71041 tataccttat acagtaacgg tatttaatta tgaagattgg gtgggtagct gaccttgtga
    71101 gtccgttctt ctaaacataa tatttctact tttttaaata ggatttcccc cgcttaatgg
    71161 gtaactattt gttaccaatg gggaattctt tctcatctta aattgaaaat tcaggtgatt
    71221 taatttgcac caattgaaac cataaatttc atacacaata gaaagatatg atagatccat
    71281 cttttttaga tagtgaatga agttcttcca ttctatccga ttcaccggta ctgatcatgg
    71341 atactggaaa aattgttttt tcttttgttt tgtctcagcc cacgatttaa acgagtcgca
    71401 catacaccct cgtacatgtt cctcgacgct gagggcatcc cccaagagcg ggggatttcg
    71461 tgacgtttct gattggctgt cttgggtttc taataagttg tttaatagtt ggcatgctga
    71521 attatacatt atgggctggt ttagattgat cctaaccgga tgattatgag tttattcgat
    71581 ttcaatatat taatagaata ttaaaccttt aattaagtaa ttaagaagta agaagataaa
    71641 atcttaaatc atatatttgc acgaaatcac tgctattttt tatccaaccg ctacaaaatc
    71701 aacaattcca tgagcttggg cttctgttgc tgacataaaa gtatcccttt ccatgtcttc
    71761 ggatacagcc cataagggct tgcctgttct ttgtacataa acccttgtaa ggatttcgcg
    71821 cagtttcagt agttcttccg cttccaggat aagttcggac gtttgtgcct cataaaaacc
    71881 ggcagcaggt tgatggatca ttaccctgat catataatat aacacaatca aaggttcctg
    71941 tatctcgcac gaggaggcaa ggcgaagaga taaagaataa aataagaaaa agatagaaaa
    72001 ccgtacgggc atttttttca cattgcatac ggctccacaa tggaattttt ttacctttca
    72061 tcgaagaaag agaaaatgtg ggatccatta tacccagatc ggtaaatgat ccaattacca
    72121 cccttctttt tttttttcgg aggagttcaa aaatactatg atggccccgt tgctttaata
    72181 tatttatttt gtctgtgatt cagcaatccc aaagttcctt tttttttatt ttcgtactct
    72241 ttcataacat aaatgttgtt aataacctgc cggtgtgaaa aaagtttgtg acgctgaaat
    72301 cgacctacga taggtaagat aaaataggaa atacccttcc tttatctcat actactcttt
    72361 cgatacataa tctaatattt tgaaaaacaa taaaaaattt gcatatcaaa ttcgaagtgc
    72421 catgctaata ttacttaata ttaataatcc atatggcgaa ggcatagtct tcttttttct
    72481 cttaaataaa aaacccattg gcgccaagcg tgagggaatg ctagacgttt ggtaattgct
    72541 cctccgacca ggataaaaga ccccattgag gcggccaatc ccatgcatat tgtctgtata
    72601 tctggtcgca caaattgcat agtatcataa atggctattc caggtattac ccatccgccg
    72661 ggagagttta taagcaaata cagatccttg gtatcactct ccgaactgag atatacaaaa
    72721 agaccaataa gttgattcga aacattgcta tcaatcgctt ggcctaaaaa aattaatctt
    72781 tctcgataaa gtcggttgat tcggataaaa ttgtatccct taggagccgt acgggcacct
    72841 tttgatgcat acggttcaac aaaactaaaa cttgcgaaaa aaaaatcaat gtgtagcttc
    72901 cagccctctt tcttttttta tagcggactc cttctaatga aggaaggggc ttctctttca
    72961 tttttgaaga acgatgcgtt tggccggttt tcctataata tataatatta gaatataaaa
    73021 aacagtttta tcgcactaac ttttcattga tgtatttttt catcgagatc caatccaaaa
    73081 atcacgatgc cattttcttg ttcctgaatg ggcttcttcc atttttttag gtttctgctc
    73141 tactccgagt aaggatctgc ccgattttga tttgcacata taggacaaat gaccccaata
    73201 ccacgtcttt gttttttttt ttcatttttt ctcaattttg caattcattt cttttatgtc
    73261 ttccgccaaa tattcgacgt atccattata tttattattc gattgattaa ctgtttggga
    73321 tcagtgctat ttaataattt ctttctaaat aggattgttt atgatatcta taagtcctaa
    73381 taatagatat attaccaatt gggtttttct aaacggagcc tggatactta attttattgg
    73441 tccagccaag tcgaccataa attatttgaa ttgctaatat taatctggat acctcttcac
    73501 aaaacggatc taattccatt tcattgcact tcacgttaca aatttttgat gattcaatcg
    73561 ctttttttgg gggcgaaaga gaggatatct cgatcggggg agagaatggg gaaatcccat
    73621 atgacccaat atatctgaca gggcgcacta tatgtcaatc caagttggat ttcgctctcc
    73681 gggagttcga aaaggcactt ttggaacacc aataggcata aactgaaaga aaaaagaatt
    73741 aagtactcta tttcactttg atgtggaaac gtaataatgg ttttattatt ttaataatat
    73801 tagctttatc gtcatatttt ctacatagat agaataagtt cataaaataa aggaaaacaa
    73861 agaaaatttt tacgaatagg tactttgaat gatgactaaa tatggatgca tgcgctcttc
    73921 gaaaagggaa taaaccccca ttgcgtattg gtacttatcg agtatagaat agatctgctt
    73981 ctcttttttc ctatgaacca aattgttcca tttttactaa aagaatagaa caaatagtaa
    74041 ccctttttcc gagataatcc actgaaaaaa aaaaaaaagt ggggtccata gcatagtttt
    74101 ttcaatgcaa taaagttaca tagtgtctat tttttgttga taaaggggta ttaccatggg
    74161 tttgccttgg tatcgtgttc atactgtcgt attgaatgat cccggtcgtt tgctttctgt
    74221 tcatataatg catacagctc tggttgctgg ttgggccggt tcaatggctc tatatgaatt
    74281 agcagttttt gatccctccg accctgttct cgatccaatg tggagacaag gtatgttcgt
    74341 tatacccttc atgactcgtt taggaataac caattcatgg ggcggttgga gtattacagg
    74401 agggacgata acgaatccgg gggtttggag ttacgaaggt gtagccgggg cgcatattgt
    74461 gttctctggc ttgtgcttct tggcagctat ctggcattgg gtgtattggg atctagaaat
    74521 atttggtgat gaacgcacag gaaaaccttc tttggatttg cctaagatct ttggaattca
    74581 tttatttctc tcaggagtgg cttgctttgg ctttggcgca tttcatgtaa caggattgta
    74641 tggtcctgga atatgggtgt ccgacccata tggactaact ggaaaggtac aatctgtaaa
    74701 tcccgcgtgg ggtgtggaag gttttgatcc ctttgttcca ggaggaatag cctctcatca
    74761 tattgcagca gggacattgg gcatattagc aggcttattc catcttagtg tccgcccgcc
    74821 ccaacgtcta tataaaggat tacgtatggg caatattgaa accgttcttt ccagcagtat
    74881 cgctgctgtc ttttttgcag cttttgttgt tgctggaact atgtggtatg gttcagcaac
    74941 tactcctatc gaattatttg gtcccacccg ttatcaatgg gatcagggat actttcagca
    75001 agaaatatat cgaagagtta gcgctggact agccgaaaat caaagtttat cagaggcttg
    75061 gtctaaaatt cctgaaaaat taacttttta tgattacatc ggaaataatc cagcgaaagg
    75121 gggattattc agagcgggtt caatggataa cggagatgga atagctgtcg ggtggttagg
    75181 acatcctgtc tttagagata aagaagggcg tgaacttttt gtacgtcgca tgcctacttt
    75241 ttttgaaaca tttccagttg ttttggtaga cggagatgga attgttagag ccgatgttcc
    75301 ctttagaagg gcagaatcga agtatagtgt cgaacaagta ggcgtaaccg ttgagttcta
    75361 tggtggcgaa ctgaacggag tgagttatag tgatcctgcg actgtgaaaa aatatgctag
    75421 acgtgcccaa ttgggtgaaa tttttgaatt agatcgtgct actttgaaat ccgatggtgt
    75481 ttttcgtagc agtccaagag gttggtttac ttttggacat gcttcctttg ctctgctctt
    75541 cttcttcggg cacatttggc atggtgctag aaccttattc agagatgttt ttgctggtat
    75601 tgacccagat ttggatgctc aagtggaatt tggagcattc caaaaacttg gagatccaac
    75661 tacaagaaga caagtagtct gatgcagcat tgctctgtta tttttcgctt ctcacttcta
    75721 ttttctcttt gtgattttac ataggatact gaaaaagtct ggatttaaat ctccgccctt
    75781 tcgccttttc tttgattttt tttttcttta atcggggaga tgatccccaa taaacaggta
    75841 tggaagctat aattgtaaac cgcgatcaca tttatggaag cattggttta tacattcctc
    75901 ttagtctcga ctctagggat catttttttc gctatctttt ttcgcgaacc gcctaaagtt
    75961 ccaactaaaa aatgaaatga tttttcatta tctgaattga agtaatgagc ctcccaacat
    76021 ttggaggctc attacttcaa ctagtccccg tgctcttcga acgggtctct tagttgttga
    76081 gagggttgcc caaaagcagt atataaggcg tacccagtaa aacttacaag taatccagat
    76141 atagagatgg cgactagggt tgctgtttcc attattatat aatttcaaga ccacaatgga
    76201 tctatgataa gattgtttat ttacaacgga atggtataca aagtcaacag atctcaatga
    76261 atacaaaata ggatttatgg ctgcacaaac tgttgagggt agttctagat ctggtccaag
    76321 acggacgtct gtaggggctt tattgaaacc attgaattcg gaatatggta aagtagctcc
    76381 tggatgggga actactcctt tgatgggtgt cgcaatggct ctatttgcgg tattcctatc
    76441 tattattttg gagatttata attcttccgt tttactggac ggaatttcac tgaattagat
    76501 ttaattagat ttataagaac cctagctttt aaataaaaat acaaaaaacg atgcattttg
    76561 gcctcggctt tttattttag cttattcttt tttggtagtt cgaccgcgaa atttttgtgt
    76621 ttctgtattt ccggaatatg agtgtgtgac ttgttataat tgatcctatt gagagtacag
    76681 aaagtgggtc tgtcgtcttg atagagatgg ttttaccccg tcggatattc attctagtat
    76741 ctggagcacg gaatatatga aatatatcac gaagtatttg aactatgatt catacttaat
    76801 attcagacct cgtggccgga ttcctcaaat ttttcaaaag aaaaaagttt tcaattgaaa
    76861 gagttttctt ctttcaaatt cccgtttctg ctttgatttt gctcaaagaa caaacttttc
    76921 tttctagttt tagtcattat atcgattcta ctcgttgaat aaatgatgat ccaatggttc
    76981 ttactcaggg aatccttgac ttagcttgaa ggttttattg aatcatcgtg gttctagtat
    77041 taatttaagg tttcaattga ttcctagggt cttaacaaga aaattcctat caataataaa
    77101 gaaaacaaaa gtaaagctac attccataca aattaaaata acagatgaaa gaaaaaaata
    77161 gggaaataga agattcaaga ggcctggaac gatcaacaga aagacaagtg agcctacttg
    77221 attttttgac attctaatta taacaaaaaa aaaagagctt tcttactttt actctttcgt
    77281 atttttagcg aaaatggaat caaaagatta agaagtttcc aattttctat tccatacctc
    77341 ttttaacctg ttttttggtt tttttgtttg agctgtacga gatgaaattc tcatatacgg
    77401 ttctcagagg gggagtcccc ttggtttacc tatctcaata aagtctacga ttggttcgaa
    77461 gagcgtctcg agattcaggc gattgcagat gatataacta gtaaatacgt tcctcctcat
    77521 gtcaacatat tttattgtct aggaggaatt acgcttactt gttttttagt acaagtcgct
    77581 acagggtttg ctatgacttt ttactaccgt ccgaccgtta cggaggcttt tgcttctgtt
    77641 caatacataa tgacggaagc gaactttggt tggttaatcc gatcagttca tcgatggtca
    77701 gcaagtatga tggtcctaat gataatcctg cacgtatttc gtgtgtatct cactggtggt
    77761 tttaaaaaac ctcgcgaatt gacttgggtt acaggtgtgg ttctggctgt attgaccgca
    77821 tcctttggtg taacaggtta ttctttaccc tgggaccaaa ttgggtattg ggcagtaaaa
    77881 atagtaacag gcgtaccgga agcgattccg gtaataggat cgcctttggt agagttatta
    77941 cgtggaagtg ctagtgtggg acagtccact ttgacgcgtt tttatagttt acacacgttt
    78001 gtattacctc ttcttactgc cgtatttatg ttaatgcatt tcctaatgat acgtaagcag
    78061 ggtatttctg gtcctttata aagaatatag agagatttgt aatcaatcat tttttttatt
    78121 acttggggga ggaacaataa tatttcattg ctacaaatat ggattattga caaagaataa
    78181 gacatgtgtt ttgaaatttc ccctcaactc cacaatattg tattatttat ttgacatgaa
    78241 tgaatagttg aagggaattc tccgaagaga aaatggatta tgggagtgtg tgacttgaac
    78301 tattgattgg gccgtgcaga agtatgcctt taatctgcta cattgaaatt cacaaaaaaa
    78361 tgtgtcttta ttccaaccgc cgccctatag agaggatagg ctgggttcgc ttgaagagaa
    78421 tcttttctat gatcagaccg aagcatgccg tgcatgaata ggctccgtaa aatccagtag
    78481 aagtaaaatc cagtagaata agtgatgtgg cataatcccg atttttttta gttattttac
    78541 ttacttaata gtatggaaat gcattcattt cttctgcatc gatccgtttt atgatcctat
    78601 cggagtgaaa caaaggatct aaagaagagc agcggctaga ctatattagt aacaagcaaa
    78661 tcctttgtac gcaaaaaaaa aatatcactc gatccattgg gataagggtg aatcgcaagg
    78721 gctgagacaa cccagaaagc tcttgattat gatcaatatt gtaagcctac ttgggtatgg
    78781 agcatttacc tgtaagaact taattctttg caatggatag ttgcaacttc gtaaaatgga
    78841 atccagaaat agaattattc atatatgtgt ggatatggct aaatatagct tttctaaaat
    78901 atatatatat atattttttt atatgtatcc gtttagttcg gtggattctt gctcgagccg
    78961 gatgatgaaa aattatcatg tccggttctt tggggggatg gatctataag aattcaccta
    79021 tcccaataac aaaaaaacct gacttgaatg atcctgtatt aagagctaag ttggctaaag
    79081 gtatgggtca taattattac ggagaacccg catggcccaa cgatctttta tatatttttc
    79141 cagtagtaat tctcggtact attgcatgta atgtaggctt agcggttcta gaaccatcaa
    79201 tgattggtga acccgcggat ccgtttgcaa cccctttgga aatattaccc gaatggtatt
    79261 tctttcccgt atttcaaata cttcgtacag tacccaacaa acttttgggt gttcttttaa
    79321 tggtttcagt acccgcggga ttattaacag tacctttttt agaaaatgtt aataaattcc
    79381 aaaatccatt tcgccgccca gtagcgacaa ccgtcttttt gattggtacc gcagcggcct
    79441 tgttcttggg tattggagca acattaccta ttgataaatc cctaacttta ggtctttttt
    79501 aacttgattc cattgtaaaa tatcataatg tgcgtatcta gggagtagtc gcttcagagt
    79561 caaagtgaat tctccctaga tacctctatt caattcaatt ccggtccgaa tggatagatt
    79621 gtgctaaagg tgcaaaccct tttttttatt tttaagaaaa aaatgaacta aattcaattc
    79681 aattgattta aaattgattt gattttgctt ttaggtaaat caactgttaa gtgcttttct
    79741 atttcttttc taaaatgccc aatatctgtt ttacatcttc tatgcgaaaa tgctcaattt
    79801 tcataaggtc ttcttgactg ttattcaaaa ggtcgaataa tgtatgtata ttggactttt
    79861 tgagacaatt atagatcctg ggagacaatt ctgattggtc aataaaaatg gatttccatg
    79921 ctatttcttt tttctttttc tttagtttag caaccctatc gtgaaaagtc aaatagggta
    79981 aagaaacctt gtattgattg ttctctaaat gtaagttttc ttctgccgac tggagaaagg
    80041 gaataaataa atcaatcaaa ttccgggagg cttcatgaag tgcttcttta ggagttaaac
    80101 ctccatttgt ccatatttct agaaaaagga tctcttgttt ttcatttcca tttccataag
    80161 aatgaatact atgattcgcg tttcgaacag gcatgaatat agcatctata ggataacttc
    80221 cgtcttgaaa gttatttggt gtttttatat tatatcctcg attcctttca atctgtaatc
    80281 caatacaaaa atcagttggt tccgttaggt tagctatatg ctgcgtatta tcaacgattt
    80341 ccacagaagg tggtaagagg atgtcttgag cagttacata tccaggacct ttgacacaaa
    80401 taagcgcgtc acgagttcca tatagattac ttctcaatac aatttctttc aaattcatta
    80461 aaatttcatg taccgattct tgaataccta ctatggtaga atattcatgc gggattttct
    80521 cagattttgc gcgtgtaata catgttcctt cgatttctcc aagcaaagct cttcgcatcg
    80581 caatgcctat tgtgtcggct tgacctttca taagtggaga cagaataaag cgtccataat
    80641 aaagacgctt actgtctgct cttgattcaa cacatttcca ctgtagtgtc cgagtagata
    80701 cttttaattt ctctcgaacc atagtaatat tatttgtcag atttttgagt catttatttc
    80761 tcttgaaatc tcttcaatgt ttatttctac actcgccttt ttttaggggg tctgcagcca
    80821 ttatgtggca taggggttac atcccttacg aaacttaaaa gtataccact tcgacgaata
    80881 gcgcgtaatg ctgcatctct tccgagaccc ggacctttta tcatgacttc tgctcgttgc
    80941 ataccttgat ctgttactgc tcgaatagca tttcctgctg cggtttgagc agcaaaaggt
    81001 gtccctcttc ttgtacccct gaatccacaa gtaccggcgg aggaccaaga aataacccga
    81061 ccccgtacat ctgtaactgt cacaatggtg ttgttgaaac ttgcttgaac atgaataacg
    81121 ccctttggta ttcgccgtgc acttttacgt gaacccacac gtccagtcct acgtgaaccg
    81181 cttcttggta tagattttgc catattttat catttccgaa atataagtca gagatatatg
    81241 gatatatcca tttcatgtca aaacagatct tttattttga tttgttcatc ggttccttta
    81301 gagagtccct tttcgaaaga ttatccttgt ctttgtttat gtctcgggtt ggaacaaatt
    81361 actataatgc gtccccttct acggatcagt cggcattttt cacaaatttt acgaacggag
    81421 gctcttattt tcataattgt tattccttaa ctgaatttcg aatctacttt actgattgga
    81481 agaaaataag tttcttgaaa tttttgaacc gtgaattgga tcctcatgaa aggaatcttg
    81541 aaaaaccacc gaaccattcg aatctttgtt gtggggtcta taaattctgc gccccacccc
    81601 cccccgtttg aatcataacg acttacttaa actttgattc tatctcctgg tagtatatgt
    81661 ataaaagagt gtcggatcct ttctgaaaca gaacttagaa tctgacttca ttatttaaac
    81721 gaaccccgaa cataccattg tgaagtgatt cagtaattaa accctcatga atccattttt
    81781 cttcttttat tccagacaaa ccctccttga agtatgaact aatgtaggaa ggcgtgatat
    81841 tagacaactt ggctttttta ttcgtttttt tcacaaacag gaagttacag atacaattcg
    81901 gatagcagaa aatttaccat atatagcaca aaatttctcc gccgattcct tctatccgag
    81961 ctgcacggtc tgtcattata ccccgagaag tagagagaat tacaatcccc atcccgtcta
    82021 aaattctagg aattcgttga tagttagaat agattcggag accaggtcga cttattcgtt
    82081 ttaaatttaa aagagttcta tatggtcctt tcctattcct tctatgtcgt agggttaaaa
    82141 ccaaaaaata tttgttattt tctacaagtt tccttacgtt ttcgagaaaa ccctcttgta
    82201 aaagtatttt aacaatgttt tgggtcatgt tagtagatgc tattcgaacc gttccctttc
    82261 gatccatgtc agcatttcgt atagaagtta ttatgtcagc aatagtgtcc ttacccatga
    82321 taaactaaaa ttattgttgc ttccgaattt tgatataatc agcatgttct ttttttataa
    82381 aaattattaa agaaaattct taaaagtata tgcgtgagac ataatctact aatttatcta
    82441 ttttatttaa atactatcac tatctcacgg tctcatatta taatacctca ggtgctaatg
    82501 aaactatttt agtaaaattt aactgtctca attcccgggc gatcgcgcca aaaacgcggg
    82561 ttccttttgg atttccttct tgatcaatga caactgcagc attgtcatca tatcgtatta
    82621 ttataccgtt atcgcgtttg agttctttac aagtacgtac aattacagct ctgatcactt
    82681 ctgatctttc tagaggcgta tttggtactg cttcttttat cacagcaaca ataacatcac
    82741 caatatgagc atatcggcga ttactagctc ctattattcg aatacacatc aattctcgtg
    82801 ccccgctatt gtctgctaca ttcaaatggg tttgaggttg aatcatatca tttttttttt
    82861 atccgttttt ttaatgtaaa ataaagcaaa ggacgaagta aaaaaaaaaa aaaagaaaga
    82921 aaaccctgca attgtttttt tatacacaag acttctttcc tttggttcta catttctatc
    82981 cagaaataat gaattgagtt cttataggca ttttggacgc cgctattgaa atagcctttc
    83041 gagctatatt ttcggctact ccacccattt cataaagtat tctacccggt ttaacaacag
    83101 ctacccaata ttctggggat cctttccctg aacccatacg ggtttccgtg ggtcttactg
    83161 taactggttt gtctggaaat atacgtaccc atatttttcc gccacggcgt acatttcgtg
    83221 tcattgctcg gcgccctgct tcgatttgtc tagctgtaat ccaagcaggt tcaagtgctt
    83281 gaagagcata tctaccgaaa caaatatgat tacctcgata agatattcct ttcattcttc
    83341 ctctatgttg tttacggaat cttgttcttt tggggttata gttgatggtt ctttttcaat
    83401 tccatctcta ctacagaact ggacatgaga gtttcttctc atccagctcc tcgcgaatga
    83461 aacgactaaa acggatttta tgaagatata catgtgttta atgaataata tgctgaatca
    83521 taggattctt tgaaattgca tctaattaat caattcgtta atctattcga aatttgtcta
    83581 gcgtgtttag atattattta attaaacatg tattctattt ctagataatg tcaatgtctt
    83641 tttttataac gttatcgtta taaaaacatc tttcttttgt ttttcctttt atcatatggg
    83701 atcgacaaaa atgtatcaat ctaataaaaa aaaaactttc gcgggcgaat atttactctt
    83761 tccatatcta ttttagttat agggttcgtt catgacctct caaaataaaa gaataaaaga
    83821 ggaggtccct ggtttgtttc gccatcccac ccaatgaatc attaagattc attttcaata
    83881 gaatcttctg cattcacggg ttatatcgtt cccattgctt ctcgattaat ggttaggtct
    83941 gaattttccg gcggagtcct tttttcttaa gtcaattttc tcagtcttta ttggctcgag
    84001 gctcttgatt tttttgttct ataagcggat tcatctaatt atgcatgaat cattattgaa
    84061 tttatgcttt attacactgc gttttatgag atgactcatc gaccttacat attggaatca
    84121 tatatcattg atatttccgt tctctctttc tctcatcctt ccacttatcc gcatactttt
    84181 tttctatttt gctttccgac ttagaacttc acaactcata atccgattgg tttttttatc
    84241 tttatgcaaa aaaagatttc agttgctaca acgatatgtc caatatatta tatctttatc
    84301 ttgactggtt ctttggatcc agataatgcg aagcaatgag ttggttatta gtgctatagt
    84361 tattagttca tactctgggc cctggtccgt tttttgaatc ctagccctaa aaaaaccaac
    84421 gagtcacaca ctaagcatag caattatata aaatgatcaa tcgaattttt attgaaccct
    84481 ctagaattgc agaattgctc ttttttttgt tttgcttgaa cataaaaaga ataaaagggt
    84541 ttttcttttt ttgtccatta cttggtataa tgtaaaaaca cgtaaagtct tattattctt
    84601 cgtctacaaa tatccaaatt ttgattccta ataccccgta tatagttcga actgtatagg
    84661 aacaataatc aattttagct ccaatggttt gtagaggaac cctaccttct ctgatccatt
    84721 cgacgcgtgc aatttctttt ccgtcgatac gtcccgcaat ttgtacttga attccttttg
    84781 tattcgccag ctcggttaat tcaatagctt ttttcattgc tttgcgaaaa gaaactctat
    84841 tctttaattg gccagctata aattctgcaa gaatattagg gtgtccataa ggatttgcaa
    84901 ttcgtgtaat agcaatgttt agttttcggt tcgcacaatg aagttctttt tgtacattca
    84961 tctgcaattc ttcgactctc cgcggtctat tttctattaa gaattttggg aatcctatat
    85021 aaattatgac ttgaattaga tcgattcttt tttgaatctc tatccgtgca attccctcaa
    85081 cgccaacacc ggaggatatt ctcatatttt tttgtacata attcttaata cagtttcgta
    85141 ttttttgatc ttcttgtaga ccttccgaat aattttttgg ctgtgcaaac caaagagaat
    85201 gatgactttg tgttgtacca agtcggaacc caagcggatt tattttttgt cccataaccc
    85261 cccactacta tatgtatcat gacatgtcag atttttgttc ttttttttag ttatcaatcc
    85321 agattttttt gagtacacca tatattcttc aaattcttta tataaggata tatctttcaa
    85381 aacaatagtt atatgacaag tcggtctttt tatccgccct cgagctcgag gttttaatct
    85441 tttcacagca gtaccctcgt ttacttcggc tttactaatg actaaatttg cttcgttcaa
    85501 actcatattg tgactagcat ttgctgctgc agaataaacc aatttaaaaa tgggataaca
    85561 cgctcgataa ggcatcagtt ctagtatcat aaggctttcc tcgtaagaac gcctacgaat
    85621 ctgatggatt ccccttcggt ctttgtgagc agacatacat atatgttgac ctaaagcgta
    85681 tacttctgta gataggttct tctttctctt ctttatcata aggttcacct cttaccaatg
    85741 aatctatatt cactttatta acgacgggat ctattatcat tttttgcatg tccacggaaa
    85801 tttatagtcg gcgcaaattc ccccaattta tgtcctacca tacgatctgt tatataaata
    85861 ggcaaatgtt cctttccatt atgtatagcg atagtatggc caaccattgt gggtataatg
    85921 gtagatgccc gggaccaggt tattattatt tctttttccg cttttgtatt aagtttctcg
    85981 atttttctta ataaatgatt cgctacaaaa gggttttttt ttagtgaacg tgtcacagtg
    86041 aattaactcc tatttttttc ttttgtaaat tgtaaaaata atttggattt tctctcctat
    86101 ttactacggc ggcgaagaat caaattatca ctatatttat tcctttttct acttcttctt
    86161 ccaagtgcag gataacccca aggggttgcg ggtctttttc taccaattgg agcccttcct
    86221 tcaccacccc catgggggtg gtctacaggg ttcataacta ctcctcttac tacaggacgc
    86281 ttacctagcc aacatttcga tccggctcta cccaaacttt tctggttcac cccaacattc
    86341 cctacttgtc cgactgttgc tgagcagttt ttggatatca aacggacctc cccagagggt
    86401 aattttaatg cggccgattt accctctttt gcaatcagtt tcgctacagc acccgcagct
    86461 ctagctaatt gtccaccctt tccaagtgtg atttctatgt tatgtatggc tgtgcctaag
    86521 ggcatatcgg ttgaagtaga ttcgtctttt tgatcaatca aaaccccttc ccaaactgta
    86581 caagcttctt ccaaagcata cggctttctg gatgtagatg atgatatcta tacagatgga
    86641 tcttatatat atcatataat gaagtaccac atgagtggat atatagaatc caaatctgcc
    86701 gaatcactca tgttctgatc ttctacatcc taggtcttcc tgttccgtca tctggcttat
    86761 gttcttcatg tagcattcag accgaatgac tctatgaaat tacgtcgata cttccacata
    86821 ttatgggtaa cgtaggagac gtctctattt ttcccccggg aaatctttag aattaccaca
    86881 gcttagcttt caattcgcct ctgaccatca aatcaaatgt gaataacccg tcttcctctc
    86941 tttgaaacaa ggggcgcttc tggttctgtc ggcgcttgaa acaattttgt cttctccata
    87001 ttactatatc tctagagtca ataattttat atgaggaact actgaactca atcacttgct
    87061 gccgttactc ttcagttttc tgttgaggtc tatcctgtag aggtactcga attggatcag
    87121 tgatcgattt ctaggtttcg tcgtaaacct aattggttac ttccaattac gtaaatcaat
    87181 agttcaaacc gcactcaaag gtagggcatt tcccattttt ataggaactt ctgtaccaga
    87241 aacaatggta tctccaatta tagcccctct gggatgtaaa atatatctct tctcaccatc
    87301 cccatagtgt atgagacaaa tgtatgcatt tcgattaggg tcgtattcta tggttacgat
    87361 tctaccatat atgtcttttt cattccgtct aaaatcgatt ttacggtata gacgcttatg
    87421 acctccccct ctatgccctg cggtaatgat tcctctggca ttacgacctt taccacaacg
    87481 atgctgtcca tagatcaaat tatttcgtgg attggatttc acttgactgt ctacggctcc
    87541 attgcgtgtg ctcggggtag aagttttgta taaatgtatc gccatgctct taagtatttt
    87601 gatttaagtt cttttctttc taagaggtgg aatagaataa cccggttgaa gcgtaatgat
    87661 catacgtctg taatgcattg tatgtcccat aatgggtccc attcttctac cctttcgggg
    87721 gagttgatga ctattcatag ctattacctt gacaccaaag aagagttcga cccaatgctt
    87781 tatttctgtc ctagttgatc ctgattcgac attagaagta tattgatttt tccccaataa
    87841 ccgaatactt ttgtctgtaa atactgcata tttgattcca tccataaatc tattttcttc
    87901 cctatgagtt cgagtctcaa taagaatgct agttcttact gttcatatgt tatgatatga
    87961 atataccaca ccaattcgtt atgtatagat gatgagattc cattgataca gagccaattc
    88021 caatagactt attggagggt cccattggcg tgcatccagt aggaattgaa cctacgaatt
    88081 cgccaattat gagttgggcg ctttaaccat tcagccatgg atgcttagtg gggatcctcg
    88141 tacatggtga ataaccaaat tccaattgaa atgaaatctt taggataaat caatgcaatt
    88201 taggaggaat caatgaaagg acatcaattc aaatcctgga ttttcgaatt gagagagata
    88261 ttgagagagg tcaagaattc tcactatttc ttagattcat ggacccaatt caattcagtg
    88321 ggatctttca ttcacatttt tttccaccaa gaacgtttta taaaactctt ggacccacga
    88381 attttgagta tcctactttc acgcaattca cagggttcaa caagcaatcg atatttcacg
    88441 atcaagggtg tagtactatt tgtagtagcg atccttatat atcgtattaa caatcgaaat
    88501 atggtcgcaa gaaaaaatct ctatttgacg gggcttcttc ctatacctat gaattccatt
    88561 ggacccagaa atgatacatt ggaagaatct tttgggtctt ccaatatcaa taggttgatt
    88621 gtttcgctcc tggatcttcc aaaaggaaaa aagatctcag agagcttttt cctggatccg
    88681 aaagagagta cttgggttct cccaataact aaaaagtgta tcatgcctga atctaactgg
    88741 ggttcgcggt ggtggaggaa ctggctcgga aaaaagaggg attctggttg taagatatct
    88801 aatgaaaccg tcgctggaat tgagatctca ttcaaagaga aagatatcaa atatctggag
    88861 tttccttttg tatattatat ggatgatccg atccgcaagg accatggttg ggaattgttt
    88921 gatcgtcttt ctccgagtaa gaggcgaaac agaatcaact tgaattcggg acagctattc
    88981 gaaatcttag tgaaagactc gatttgttat ctcatgtttg cttttcgtga aaaaatacca
    89041 attgaagtgg agggtttctt caaacaacaa ggagctgggt cagctattca atcaaatgat
    89101 attgagcgtt ttgcccatct cttctcgaga aacaagtggg ctatttcttt gcaaaattgt
    89161 gctcaatttc atatgtggca attccgccaa gatctcttcg ttagttgggg gaagaatccg
    89221 cacgaatcgg attttttgag gaagatatcg agagagaatt ggatttgctt agacaatgtg
    89281 tggttggtaa acaaggatcg attttttagc aaggtacgga atgtatcgtc aaatattcaa
    89341 tatgattcca caagatctag tttcgttcaa gtaacggatt ctagccaatt gaaaggatct
    89401 tctgatcaat ccagagatca tttcgattca tttagtaatg aggattcgga atatcacaca
    89461 ttgatcaatc aaagagagat tcaacaacta aaagaaagat cgattctttg ggatccttcc
    89521 tttcttcaaa cggaacgaac agagatagaa tcagaccgat tccctaaatg cctttctgga
    89581 tattcctcaa tgtcccggct attcacggaa cgtgaaaggc agatgaataa gcatctgctt
    89641 ccggaagaaa tcgaagaatt tcttgggaat cctacaagat ccattcgttc ttttttctct
    89701 gacagatggt cagaacttca tctgggttcg aatcctactg agaggtccac tagagatcag
    89761 aaattgttga agaaagaaca agatgtttct tttgtccctt ccaggcgatc ggaaaataaa
    89821 gaaatagtta atatattcaa gataattacg tatttacaaa ataccgtctc aattcatcct
    89881 atttcatcag atccgggatg tgatatggtt ccgaaggatg aactggatat ggaaagttcc
    89941 aataagattt cattcttaaa caaaaatcat ttatttcatc tattccatga ccggaacagg
    90001 ggggaataca cgttacacca cgattttgaa tcagaagaga gatttcaaga aatggcagat
    90061 ctattcactc tatcaataac cgagccggat ctggtgtatc ataagggatt ttccttttct
    90121 attgattcct acggattgga tcaaaaacga ttcttgaatg aggtattcaa ctccagggat
    90181 gaatcgaaaa agaaatcttt attggttcta cctcctattt tttatgaaga gaatgaatct
    90241 ttttatcgaa ggatcagaaa aaaatgggtc cggatctcct gcgggaatga tttggaagat
    90301 ccaaaaccaa aaatagtggt atttgctagc aacaacataa tggaggcagt caatcaatat
    90361 agattgatcc gaaatcggat tcaaatccaa tatagcacct atgggtacat aagaaatgta
    90421 ttgaatcgat tctttttaat gaatagatcc gatcgcaact tcgaatatgg aattcaaagg
    90481 gatcaaatag gaaatgatac tctgaatcat agaactataa tgaaatatac gatcaaccaa
    90541 catttatcga atttgaaaaa gagtcagaag aaatggttcg atcctcttat tttgatttct
    90601 cgaaccgaga gattcatgaa tcgggatcct aatgcatata gatacaaatg gtccaatggg
    90661 agcaagaatt tccaggagca tttggaacat tccgtttctg agcagaagag ccattttcaa
    90721 gtagtgttcg atcgattacg tattaatcaa tattcgattg attggtctga ggttatcgac
    90781 aaaaaagatt tgtctaagtc acttcgtttc tttttgtcca agttccttct ctttttgtcc
    90841 aagttgcttt tctttttgtc taactcactt ccttttttct ttgtgagttt cgggaatatc
    90901 cccattcata ggtctgagat ccacatctat gaattgaaag gtccgaatga tcaactctgc
    90961 aatcagttgt tagaatcaat aggtcttcaa atcgttcatt tgaaaaaatt gaaacccttc
    91021 ttattggatg atcataatac ttcccaaaaa tcgaaattct tgatcaatgg agggataata
    91081 tcaccatttt tgttcaataa gataccaaag tggatgattg actcattcca tactagaaat
    91141 aatcgcagga aatcttttga taacacggat ttctatttct caatgatatc cgacgatcaa
    91201 gacaattggc tgaatcctgt gaaaccattt catagaagtt cattgatatc ttctttttat
    91261 aaagcaaatc gacttcgatt cttgaataat ccacaacgct tccgcttcta ttgtaacaaa
    91321 agattcccct tttatgtgga aaaggcccgt atcaaaaatt atgattttac gtatggacaa
    91381 ttcctccata tcttgttcat tcgcaacaaa atattttctt tgtgcggcgg taaaaaaaaa
    91441 catgcttttt tggagagaga tactatttca ccaatcgagt cacaggtatc taacatattc
    91501 atacctaacg attttccaca aagtggtgac gaaaggtata acttgtacaa atctttccat
    91561 tttccaattc gatccgatct attagttcgt agagctattt actcgatcgc agccatttct
    91621 ggaacacctc taacagaggg acaaatagtc aattttgaaa gaacttattg tcaacctctt
    91681 tcagatatga atctatctga ttcagaagag aagaacttgc ctcagtatct caatttcaat
    91741 tcaaacatgg gtttgattca cactccatgt tctgagaaat atttaccatc cgaaaagagg
    91801 aaaaaacgga gtctttgtct aaagaaatgc gttgagaaag ggcagatgta tagaaccttt
    91861 caacgagaca gtgctttttc aactctctca aaatggaatc gattccaaac atatatgcca
    91921 tggttcctta cttcgacagg gtacaaatat ctaaatttga tatttttaga tactttttca
    91981 gacctattgc cggtactaag tagcagtcaa aaatttgtat ccatttttca tgatattatg
    92041 catggatcag atatatcatg gcgaattctt cagaaaaaat tgtgtcttcc acaatggaat
    92101 ctgataagtg agatttcgag taagtgttta cataatcttc ttctgtccga agaaatgatt
    92161 catcgaaata atgagtcacc attgatatcg acacatctga gatcgccaaa tgttcgggag
    92221 ttcctctatt caatcctttt ccttcttctt gttgctggat atctcgttcg tacacatctt
    92281 ctctttgttt cccgagccta tggtgagtta cagacagagt tcgaaaaggt caaatctttg
    92341 atgattccat catacatgat tgagttgcga aaacttctgg ataggtatcc cacatctgaa
    92401 cggaattctt tctggttaaa gaatcttttt ctagttgctc tggaacaatt aggagattct
    92461 ctagaagaaa tacggggttc tgcttttggc ggcaacatgc tatggggtgg tggtcccgct
    92521 gatggggtta aatcaatacg ttctaagacg aaagatttga atatcaatct catcgatatc
    92581 atcgatctca taagtctcat accaaatccc atcaatcgaa tcactttttc gagaaatacg
    92641 agacatctaa gtcatacaag taaagagatc cattcattga taagaaaaag aaaaaaggtg
    92701 aacggtgatt ggattgatga taaaatagaa tcctgggtcg cgaacggtga ttcgattgat
    92761 gataaagaaa gagaattctt ggttcagttc tccaccttaa cgacagaaaa aaggattgat
    92821 caaattctat tgagtctgac tcatagtgat catttatcaa agaatgactc tggttatcaa
    92881 atgattgaac agccgggaac aatttactta cgatacttag ttgacattca taaaaagcat
    92941 ttaatgaatt atgagttcaa ttcaccctgt ttagcagaaa gacggatatt ccttgctcat
    93001 tatcagacaa tcacttattc acaaacttcg tgtggggcta atagttttca tttcccatct
    93061 catggaaaac ccttttcgct ccgcctagcc ctatccccct ctaggggtat tttagtgata
    93121 ggttctatag gaaccgggcg ctcccatttg gtcaaatacc tagcgacaaa ctcctatgtt
    93181 cctttcatta cagtatttct gaacaagttc ctggatacca agcctaaagg ttttcttatt
    93241 gatgatatcg atattgatga tagtgacgat attgatgcta gtgacgatat cgatcgtgac
    93301 cttgatacgg agctggagct tctaactatg atgaatgcgc taactatcga tatgatgtcg
    93361 gaaataggcc gattttatat cacccttcaa ttcgaattag caaaagcaat gtctccttgc
    93421 ataatatgga ttccaaacat tcatgatctg gatgtgaatg agtcgaatga cttatccctc
    93481 ggtctattag tgaactatct ctccagggat tgtgaaagat gttccactag aaatattctt
    93541 gttattgctt cgactcatat tccccaaaaa gtggatcccg ctctaatagc cccgaataaa
    93601 ttaaatacat gcattaagat acgaaggctt cttattccac aacaacgaaa gcacttttgc
    93661 actctttcat atactagggg atttcacttg gaaaagaaaa tgttccatac taatggattc
    93721 gggtccataa ccatgggttc caatgcacga gatcttgtag cacttaccaa tgaggcccta
    93781 tcgattagta ttacacagaa gaaatcaatt atagacacta atacaattcg atccgctctt
    93841 catagacaaa cttgggattt gcgatcccag gtaagatcgg ttcaggatca tgggatcctt
    93901 ttctatcaga taggaagggc tgttgcacaa aatgtacttc taagtaattg ccccatagat
    93961 cctctatcta tctatatgaa gaagaaatca tgtaacgaag gggattctta tttgtacaaa
    94021 tggtacttcg aacttggaac gagcatgaag aaattaacga tacttcttta tcttttgagt
    94081 tgttctgccg gatcggtcgc tcaagacctt tggtctatac ccggacccga tgaaaaaaac
    94141 gggatcactt cttctggact cgttgagaat gattctgatc tagttcatgg cctattagaa
    94201 gtagaaggcg ctctggtggg atcctcacgg acagaaaaag attgcagtcg gtttgataat
    94261 gatcgagtga cattgcttct tcggcccgaa ccaaggaatc ccttagatat gatgcaaaat
    94321 ggatcttgtt ctatcgttga tcagagattt ctctatgaaa aatacgaatc ggagtttgaa
    94381 gaaggggaag gagaaggagt cctcgacccg caacagatag aggaggattt attcaatcac
    94441 atagtctggg ctcctagaat atggcgcccc tggggctttc tatttgattg tatcgaaagg
    94501 cccaattcat tgggatttcc ctatcgggcg gggtcatttc ggggcaagcg gatcatttat
    94561 gatgaaaagg atgagcttca agagaatgat tcggagttct tgcagagtag aaccatgcag
    94621 taccagacac gagatagatc ttccaaagaa caaggctttt ttcgaataag ccaattcatt
    94681 tgggaccctg cggatccact ctttttccta ttcaaagatc agccccttgt ctctgtgttt
    94741 tcacatcgag aattctttgc agatgaagag atgtcaaagg ggcttcttac ttccgaaaca
    94801 gatcctccta catctatatc taaacgctgg tttatcaaga atacgcaaga aaagcacttc
    94861 gaattgttga ttcatcgcca gagatggctt agaaccaata gttcattatc taatggattt
    94921 ttccgttcta atactccatc cgagagttat cagtatttat caaatctgtt cctatctaac
    94981 ggaacgctat tggatcaaat gacaaagaca ttgttgagaa aaagatggct tttcccggat
    95041 gaaatgaaaa ttggattcat gtaacaggag aaaggtttcc cattacttag ccggaaagat
    95101 atgcggccat gaaataggga ttaagtggaa cataattgac tgggtggtag agtcgtggaa
    95161 acaccagttt cttccatatt ttggacctta gctccatgga acaatatgct actgctgaaa
    95221 catagaagaa ttgaaatctt agatcaaaac actatgtatg gatggtatga actgcttaaa
    95281 caagaattct tgaacagcga accaccagag ctattactaa aaacggacta tgtaatgtac
    95341 tttatctgct gggttacagg cgggcatttt accagaggtt tatattgtat caatctaccc
    95401 ttgtgtgatt cctgttgaag catatactcg gggggtgggt gcagggcgga cgatttcaaa
    95461 gcggactccc cattcattag atagagaaga tccccaagat ttcgcgatcc gctgccgaac
    95521 ttattccaat tccaagatct cggatcgaat cggtatatca ataccgattc gatccgagat
    95581 ctcttattga attgctcatt caatgagcat tctcaatatt atgccttgaa gaggactcga
    95641 acctccacgc tctttagcac gagattttga gtctcgcgtg tctaccattt caccaccaag
    95701 gcatcttgaa agtgaatcgt attccatgaa gatgatatct atctagtgtg atgtatggaa
    95761 tatatgacaa aggtggagtg ttggagtatt tctattgatc ggtcatgtca tataggcccc
    95821 aatcggacat ccaattgctt cgatttgaat tatccggagg atgccttata tattatctat
    95881 attaatatta tatcaaaaag atggacaatc aaaccgattt ctcgattcaa tagaagccca
    95941 aagaggtgaa taaggtccca aataacgaga gatatggaaa aagcaggtcc gattacgcct
    96001 attcctaatc ctaaatggaa tgtaacgacg tagggatcca tatggaaaca tagtatctat
    96061 ttagatacgc tcgaatgacc ccttctcata atgagaatcc tattccggtc tggtccggta
    96121 tggaatgaac ttataatcat ggaatcgact cgatcatcag attatagatt ataagttcat
    96181 aaccctagcc cattcccatt ttgggcggaa cagatctact aattctttga ttccagttag
    96241 taagagggat cttgaactaa gaaatcgatt ctagaagcta actagaagct aaaaaagggt
    96301 atcctgagca attgcaataa tcgggttcat tgatattcct ggtatagtag atgctatcac
    96361 acatacaatc atactcaatt cgatggaatt gtttgatctt aaaggggatc ttctataatt
    96421 tcgcacgtga ggggttattt cttggtttcg tccagtcatt aataacttga ttatttttag
    96481 ataatagtag atagaaacaa cgctcgtaag gagtcctatt gaaaccaaga aatataggcc
    96541 tgcctgccat ccacaccaga ataaatagag ttttccgaaa aaacctgcta gtggaggaag
    96601 acctcctagg gataagagac atagagctaa agagagagcc aaaaaaggat cttttgtgta
    96661 taatcccgca taatctcgaa tgttatcagt tccggtacgt agaccaaatg atacaatgca
    96721 agcaaaagtt cctagattca tggagatata gaacagcata taagttatca tgctcgcata
    96781 tccaccattt gagtctccaa caattattcc aataattaca tatccgattt gacctatgga
    96841 cgaatatgca agcatacgtt tcatacttgt ttgagtaata gcaatgagat tcccaaatat
    96901 catgctaaga atagctagga tttccagaag aagatgccac tcgtttgatg agaaataaaa
    96961 aggaatatcg aaaattcgag tggctgaagc tgaagcagct actttcgaag taacagaaag
    97021 aaaagcaacg actggagtgg gagagtcaga gtcgaaaaga ggattcctca cttctttctc
    97081 tcattcaaaa ccgtgcatga gactttcatc tcgcacggct cctaagtgat aaaagtaaag
    97141 aagaactcat cttctttctt ttttgattac cttcctcgcg tatgtataag atcgaatcca
    97201 ttcgatttcg aaaaaggatt actaatcctt aacttttcga ggaatccttc atcagtggtt
    97261 gtgaatgact gatttttctc aatcttttcg accttggttc cgtaggagca agtcagaaag
    97321 attgagaaat agaaccatct gatttgattc gttctcaata gccatgagat gatcatctta
    97381 gggtgatcct tttgtcgacg gatgctccta ttacactcgt agtctctgaa ggatgagaac
    97441 caactctgta gcatctacat cgagaattca agtattgtat acgtcattag tccgatcctt
    97501 tgtaggaact acccgtaata acgaacttgc aaaatggatc tgtttatcat aaagagattt
    97561 gttgttcctg accctgcttc accttaattg ttatttgaac aagtataaag ttatgtcttg
    97621 gtccgagtgg ggatagcatt tctcttctgc atgtccatga agttttgaaa aatccaaaca
    97681 tctcagagat atatagagag gtaggaattt ttcgaacgaa ccgcactcct tcgtatacgt
    97741 caggagtcca ttgatgagaa ggggctgggg aaagcttgaa cccaattcct acagtgatga
    97801 atataagcgc aattgaaatt cctggggagt tatacatttg tgtattgata agaccattca
    97861 ctatttcttg aagctcgatc tctcccccgg atgaaccata tagccaagag aaaccatgaa
    97921 ccagaataga agagcttgcc ccacccatga gtaaatattt catagtagcc tcattagacc
    97981 gtacgtcttt cttggtatat ccagataata ggtaggagca taaactgaaa cattctggag
    98041 ctacaaagat agttattaaa tcgttagcac cgcataaaaa cattcctcct agagtagctg
    98101 ttaatatgaa taacagaaac tccgttatag ccatttctgt acattcaatg tactccacgg
    98161 atagaggaat acatagagtt gaacatagta aaataagaaa ttgaaagatt tcgttgaaat
    98221 tgttcgtttg gaaatttccc gaaaagctaa tcataggttc ttctctccat cggaacaata
    98281 gggccgttat gctcattact aaacttgttg aagagatgaa atagaaccaa ggtatatctt
    98341 tttgatcaga ggttgaatcg atcatcagaa gaataattag gccaaaaatt aggatacatt
    98401 ctgggaaaat aaaacttcca tcgaagagaa gaaaatgaaa ggctttcata aaaattctcg
    98461 tagaatcgag aatgaagttt tcattctgta catgccagat catgaattag taactgcatc
    98521 caatctccaa aaaaatccca attgtttcga actttctatt tttggaatgg aatatttacg
    98581 gaatctccat gaataggatc aaaccttatt ccatggtatt tacatgagat tcctctttct
    98641 tattcttaag caagtccccg agagggctta gttgatccat gatttctgtt tcatctttcg
    98701 tttccttttc gtttgtttcg agaaatatat cgatcaattc cgattctttc tttttctttt
    98761 ttctattgat tcttttccga tcgagatgta tggatccatg gatctatgtg tctatataga
    98821 ccctgttcat ggattaacga aaatgtgcaa aagctctatt tgcctctgcc attctatgag
    98881 tctcttcctt tttgcgtatg gcatcgccac tccctttggc agcatccact aattcggaac
    98941 ttaatttgaa agtcatattt cgacccggac gttttcggga tgcccctaat aaccaacgaa
    99001 cggcaagtgc ttttccttgt gcggatccta tttcaatggg aacttgatga gtcgatccgc
    99061 ctacacgtct tgcttttact gctatatcgg gagttactcc acgtattgct tgacgtaaaa
    99121 cggatagtgg atttttttct gtcttttgtt gaatcttttt caaggctcga tagataattt
    99181 gataagccaa tgattttttt ccgtgtttca gaatacggtt aaccaacatg ttaactaatc
    99241 gattacgata aattggatcg gattttgcag ttttttcttc tgtagtacct cgacgtgaca
    99301 tgagcgcgaa aggggttcaa gaatcagttt tctttttata agggctaaaa tcatttattt
    99361 tggctttttg accccatatt gtagggtgga tctcgaaaga tatgaaagat ctccctccaa
    99421 gccgtacata cgactttcat cgaatacggc tttccacaga attccatact cgatctcata
    99481 gatacatatg gaattctgtt tactcacttt aaattgagta tccgtttccc cccctttcct
    99541 gctaggattg gaaatcctgt attttacata tccatacgat tgagtccttg ggtttccgaa
    99601 atagtgtaaa tagtgtaaaa agaagtgctt cgaatcattg ctatttgacc cggacctgtt
    99661 ctaaaaaagt cgagacattt cgaattgttt gttgacacgg acaaagtcag ggaaaacttc
    99721 tgaaattatt tcaatattgg accttggaca tataatagtt ccgaatcaaa tctctttaga
    99781 aagaagatct tttgtctcac ggtagcctgc tccagtcccc ttacgaaact ttcgttattg
    99841 ggttagccat acacttcaca tgtttctagc gattcacatg gcatcatcaa atgatacaag
    99901 tcttggataa gaatctacaa cgcactagaa cgcccttgtt gacgatcctt tactccgaca
    99961 gcatctaggg ttcctcgaac aatgtgatat ctcacaccgg gtaaatcttt aaccctcccc
   100021 cctcttacta agactacaga atgttcttgt gaattatggc caataccagg tatataagca
   100081 gtgatttcaa acccagaggt taatcgtact ctggcaactt tacgtaaggc agagtttggt
   100141 tttttggggg tgatagtgga aaagttgaca gataagtcac ccttactgcc actctacaga
   100201 accgtacatg agattttcgc ctcatacggc tcctcgttca attctttcga agtcatcggg
   100261 tccttttcct cgttcgataa tctcctccct tcttccactc cgtcccgaag agtaactagg
   100321 accaattcag tcacgttttc atgttccaat tgaacacttt ccttttttga ttattctcaa
   100381 aggagaagat tattctcttt ttaacaaaca tctgcggatc caatcacacg atcttataat
   100441 aagaacaaga gatctttctc gatcaatccc tttgcccctc attcttcgag aatcagaaag
   100501 atccttttca agtttgaatt tgttcatttt gaatctgggt tcttctactt tatttttatt
   100561 tacttatttc tttattattt tttttccctc tcttttcttt ttttatttct tttttttatt
   100621 ttattccctt ccatcattcc ttaagtccca taggtttgat cctatcgaat ctgatccatt
   100681 ttctcattga gcgaagggta cgaaataaat cggatttctt tttcgatcaa aagtactatg
   100741 tgaaatcttc ggttttttcc tctttctcta tccctatccc ataggtacag catttgaatc
   100801 catagagaac cgtttcttct gtatctatat gaatcgatat tattccattc caattccttc
   100861 ccgatacctc ccaaggaaaa tcccgaattg gatcccaaat tgacgggtta gtgtgagctt
   100921 atccatgcgg ttatgcactc ttcgaatggg aatccatttt ctgaaagatc ctggctttcg
   100981 tgctttggtg ggtctccgag atcctttcga cgacctatgt tgtgttgaag ggatatctat
   101041 atgatccgat cgattgcgta aagcccgcgg tagcaacgga accggggaaa gtatacataa
   101101 gtatacagaa aagacagttc ttttctattc tattagtatt ttgattctat tagtattcga
   101161 ttagtattag ttagttatcc cggctcagtg agtcctttct tccgtgatta actgttggca
   101221 ccagtcctac attttgtctc cgtggaccga ggagaaaggg ggctcggcgg gaagaggatt
   101281 gtaccatgag agaagcaagg aggtcaacct ctttcaaata tacaacatgc attctggcaa
   101341 tgcaatgtag ttggactttc atcttcatgc gaatgaatca tcttttccac ggaggcaaat
   101401 ctttgcctgc taggcaagag gatagcaagt tcaaaattct gtttcggtag acatgtattt
   101461 ctattactat gaaattcata aatgaagtag ttaatcgttt tgtcaatttt tcggggtctt
   101521 aaaggggcgt ggaaagacat aagaactctt gaatggaaat cgaaaaggga tggaactccg
   101581 gttccttcgg aaatggtaag atctttggcg caagaagaag gggttgatcc gtatcatctt
   101641 gacttggttc tgatttcgct atttttttaa gaataccgct tctcctaccc gtatcgaata
   101701 gaacttcttc atgtaaaacc tgcttgattt agatcgggag aatcgtacgg ttttatgaaa
   101761 gcatgtgcta tggttcgaat ccgtagtcaa tcctatttct aggagcagtt gacaattgaa
   101821 tccaattttt cccattccat tcatttcgta tccgtaatag tgcgaaagga aggcccggtt
   101881 ccaagttgtt caagaatagt ggcgttgagt ttctcgaccc tttgccttag gattagtcag
   101941 ttctatttct tggtgggggc agggaaggga tataactcag cggtagagtg tcaccttgac
   102001 gtggtggaag tcatcagttc gagcctgatt atccctaaac ccaatatgag ttgtgggttt
   102061 ttctattttg acttgccccc ccgccgtgat cgaataagaa tggataagag gctcgtggga
   102121 ttgacgtgag ggggtaggga tggctatatt tctgggagcg aactccaggc gaatatgaag
   102181 cgcatggata caagttatgc cttggaatga aagacaattc cgaatcagct ttgtctacga
   102241 acaaggaagc tataagtaat gcaactatga atctcatgga gagttcgatc ctggctcagg
   102301 atgaacgctg gcggcatgct taacacatgc aagtcggacg ggaagtggtg tttccagtgg
   102361 cggacgggtg agtaacgcgt aagaacctgc ccttgggagg ggaacaacag ctggaaacgg
   102421 ctgctaatac cccgtaggct gaggagcaaa aggaggaatc cgcccgagga ggggctcgcg
   102481 tctgattagc tagttggtga ggcaatagct taccaaggcg atgatcagta gctggtccga
   102541 gaggatgatc agccacactg ggactgagac acggcccaga ctcctacggg aggcagcagt
   102601 ggggaatttt ccgcaatggg cgaaagcctg acggagcaat gccgcgtgga ggtagaaggc
   102661 ccacgggtcg tgaacttctt ttcccggaga agaagcaatg acggtatctg gggaataagc
   102721 atcggctaac tctgtgccag cagccgcggt aatacagagg atgcaagcgt tatccggaat
   102781 gattgggcgt aaagcgtctg taggtggctt tttaagtccg ccgtcaaatc ccagggctca
   102841 accctggaca ggcggtggaa actaccaagc tggagtacgg taggggcaga gggaatttcc
   102901 ggtggagcgg tgaaatgcgt agagatcgga aagaacacca acggcgaaag cactctgctg
   102961 ggccgacact gacactgaga gacgaaagct aggggagcga atgggattag ataccccagt
   103021 agtcctagcc gtaaacgatg gatactaggc gctgcgcgta tcgacccgtg cagtgctgta
   103081 gctaacgcgt taagtatccc gcctggggag tacgttcgca agaatgaaac tcaaaggaat
   103141 tgacgggggc ccgcacaagc ggtggagcat gtggtttaat tcgatgcaaa gcgaagaacc
   103201 ttaccagggc ttgacatgcc gcgaatcctc ttgaaagaga ggggtgcctt cgggaacgcg
   103261 gacacaggtg gtgcatggct gtcgtcagct cgtgccgtaa ggtgttgggt taagtcccgc
   103321 aacgagcgca accctcgtgc ttagttgcca ccgttgagtt tggaaccctg agcagactgc
   103381 cggtgataag ccggaggaag gtgaggatga cgtcaagtca tcatgcccct tatgccctgg
   103441 gcgacacacg tgctacaatg gccgggacaa agggtcgcga tcccgcgagg gtgagctaac
   103501 tccaaaaacc cgtcctcagt tcggattgca ggctgcaact cgcctgcatg aagccggaat
   103561 cgctagtaat cgccggtcag ccatacggcg gtgaattcgt tcccgggcct tgtacacacc
   103621 gcccgtcaca ctatgggagc tggccatgcc cgaagtcgtt accttaaccg caaggagggg
   103681 ggtgccgaag gcagggctag tgactggagt gaagtcgtaa caaggtagcc gtactggaag
   103741 gtgcggctgg atcacctcct tttcagggag agctaatgct tgttgggtat tttggtttga
   103801 caccgcttca cacccaaaaa gaagcgagct acgcctgagt taaacttgga gatggaagtc
   103861 ttctttcgtt tctcgacggt gaagtaagac caagcccatg agcttattat cctaggtcgg
   103921 aacaagttga taggatcccc cttttacgcc cccatgtccc tcccgtgtgg cgacatgggg
   103981 gcgtaaaaag gaaagagagg gatggggttt ctctcgcttt tggcatagtg ggcccccagc
   104041 gggaggccca cacgccgggc tattagctca gtggtagagc gcgcccctga taattgcgtc
   104101 gttgtgcctg ggctgtgagg gctctcagcc acatggatag ttcaatgtgc tcatcagcgc
   104161 ctgaccctga gatgtggatc atccaaggca cattagcatg gcgtacttct cctgttcgaa
   104221 ccgggggttt gaaaccaaac tcctcctcag gaggatagat ggggcgattc aggtgagatc
   104281 caatgtagat ccaactttct attcactcgt gggatccggg cggtccgggg gggactacca
   104341 cggctcctct cttctcgata atccatacat cccttatcag tgtatggaca gctatctctc
   104401 gagcacaggt ttaggttcgg cctcaatggg aaaaaaaatg gagcacctaa caacgtatct
   104461 tcacagacca agaactacga gatcgcccct ttcatttcat tctggggtga cggagggatc
   104521 gtaccattcg agcctttttt tcatgctttt cccggaggtc tggagaaagc tgcaatcaat
   104581 aggattttcc taatcctccc ttcccgaaag gaagaacgtc aaattctttt tccttttcct
   104641 ttccgcaggg accaggggat tggatctagc cgtaagaaga atgcttggct gataaataac
   104701 tcacttcttg gtcttcgacc ccctcagtca ctacgaatgc ccccgatcgg tgcaatggga
   104761 tgtgtctatt tatctatctc ttgactcgaa atgggagcag gtttgaaaaa ggatcttaga
   104821 gtgtctaggg ttggccggga gggtctctta acgccttctt ttttcttctc atcggagtta
   104881 tttcacaaat acttgccatg gtaaggaaga aggggggaac aagcacactt ggagagcgca
   104941 gtacaacgga gagttgtatg ctgcgttcgg gaaggatgaa tcgctcccga aacggaatct
   105001 attgattctc tcccaattgg ttggaccgta ggtgcgatga tttacttcac gggcgaggtc
   105061 tctggttcaa atccaggatg gcccagctgc gccaaggaaa agaatagaag aagcatctga
   105121 ctccttcatg catgctccac ttggctcggg gggatatagc tcagttggta gagctccgct
   105181 cttgcaattg ggtcgttgcg attacgggtt ggatgtctaa ttgtccaggc ggtaatgata
   105241 gtatcttgta cctgaaccgg tggctcactt tttctaagta atggggaaga ggaccgaaac
   105301 atgccactga aagactctac tgagacaaag atgggctgtc aagaatgtag aagaggtagg
   105361 atgggcggtt ggtcagatct agtatggatt gtacatggac ggtagttgga gtcggcggct
   105421 ctcttagggt tccctcatct gggatccctg gggaagggga tcaagttggc ccttgcgaac
   105481 agcttgatgc actatctccc ttcaaccctt tgagcgaaat gcgacaaaag gaaggaaaat
   105541 ccatggaccg accccatcgt ctccaccccg taggaactac gagatcaccc caaggatgcc
   105601 ttcggtatcc aggggtcgcg gaccgaccat agaaccctgc tcaataagtg gaatgcatta
   105661 gctgtccact ctcaggttgg gcagtaaggg ccggagaagg gcaattactc attcttaaaa
   105721 ccagcattct taagaccaaa gagtcggggc ggaaaagggg ggaaagccct ctgttcctgg
   105781 ttctcctgta gctggatcct ccggaaccac aagaatcttg agttagaatg ggattccaac
   105841 tcagcacctt ttcttttgag attttgagaa gagttgctct ttggagagca cagtacgatg
   105901 aaagttgtaa gctgtgttcg ggggggagtt attgtctatc gttggcctct atggtagaat
   105961 cagtgggggc ctgagaggcg gtggtttacc ctgtggcgga tgtcagcggt tcgagtccgc
   106021 ttatctccaa ctcgtgaact tagccgatac aaagaatatg atagcaccca atttttccga
   106081 ttcggcagtt cgatctatgg tttatcattc atggacgttg ataagatcct tccatttagc
   106141 agcaccttag gatggcatag ccttaaagta aagttaaggg cgaggttcaa acaaggaaag
   106201 gcttacggtg gatacctagg cacccagaga cgaggaaggg cgtagtaagc gacgaaatgc
   106261 ttcggggagt tgaaaataag cgtagatccg gagattcccg aataggtcaa cctttcgaac
   106321 tgctgctgaa tccatgggca ggcaagagac aacctggcga actgaaacat cttagtagcc
   106381 agaggaaaag aaagcaaaag cgattcccgt agtagcggcg agcgaaatgg gagcagccta
   106441 aaccgtgaaa acggggttgt gggagagcaa tacaagcgtc gtgctgctag gcgaagcggt
   106501 ggagtgctgc accctagatg gcgagagtcc agtagccgaa agcatcacta gcttacgctc
   106561 tgacccgagt agcatggggc acgtggaatc ccgtgtgaat cagcaaggac caccttgcaa
   106621 ggctaaatac tcctgggtga ccaatagcga agtagtaccg tgagggaagg gtgaaaagaa
   106681 cccccatcgg ggagtgaaat agaacatgaa accgtaagct cccaagcagt gggaggagac
   106741 cagggctctg accgcgtgcc tgttgaagaa tgagccggcg actcataggc agtggcttgg
   106801 ttaagggaac ccaccggagc cgtagcgaaa gcgagtcttc atagggcact tgtcactgct
   106861 tatggacccg aacctgggtg atctatccat gaccaggatg aagcttgggt gaaactaagt
   106921 ggaggtccga accgactgat gttgaagaat cagcggatga gttgtggtta ggggtgaaat
   106981 gccactcgaa cccagagcta gctggttctc cccgaaatgc gttgaggcgc agcagttgac
   107041 tggacatcta ggggtaaagc actgtttcgg tgcgggccgc gagagcggta ccaaatcgag
   107101 gcaaactctg aatactagat atgacctcaa aataacaggg gtcaaggtcg gccagtgaga
   107161 cgatggggga taagcttcat cgtcgagagg gaaacagccc ggatcaccag ctaaggcccc
   107221 taaatgaccg ctcagtgata aaggaggtag gggtgcagag acagccagga ggtttgccta
   107281 gaagcagcca cccttgaaag agtgcgtaat agctcactga tcgagcgctc ttgcgccgaa
   107341 gatgaacggg gctaagcgat ctgccgaagc tgtgggatgt aaaaatgcat cggtagggga
   107401 gcgttccgcc ttagagggaa gcacccgcgc gagcggcggt ggacgaagcg gaagcgagaa
   107461 tgtcggcttg agtaacgcaa acattggtga gaatccaatg ccccgaaaac ccaagggttc
   107521 ctccgcaagg ttcgtccacg gagggtgagt cagggcctaa gatcaggccg aaaggcgtag
   107581 tcgatggaca acaggtgaat attcctgtac taccccttgt tggtcccgag ggacggagga
   107641 ggctaggtta gccgaaagat ggttatcggt tcaaggacgc aaggtgcccc tgctttttca
   107701 gggtaagaag gggtagagaa aatgccccga gccaatgttc gagtaccagg cgctacggcg
   107761 ctgaagtaac ccatgctata ctcccaggaa aagctcgaac gaccttcaac aaaagggtac
   107821 ctgtacccga aaccgacaca ggtgggtagg tagagaatac ctaggggcgc gagacaactc
   107881 tctctaagga actcggcaaa atagccccgt aacttcggga gaaggggtgc ctcctcacaa
   107941 agggggtcgc agtgaccagg cccgggcgac tgtttaccaa aaacacaggt ctccgcaaag
   108001 tcgtaagacc atgtatgggg gctgacgcct gcccagtgcc ggaaggtcaa ggaagttggt
   108061 gacctgatga caggggagcc ggcgaccgaa gccccggtga acggcggccg taactataac
   108121 ggtcctaagg tagcgaaatt ccttgtcggg taagttccga cccgcacgaa aggcgtaacg
   108181 atctgggcac tgtctcggag agaggctcgg tgaaatagac atgtctgtga agatgcggac
   108241 tacctgcacc tggacagaaa gaccctatga agcttcactg ttccctggga ttggctttgg
   108301 gcttttcctg cgcagcttag gtggaaggcg aagaaggcct ccttccgggg gggcccgagc
   108361 catcagtgag ataccactct ggaagagcta gaattctaac cttgtgtcag gacctacggg
   108421 ccaagggaca gtctcaggta gacagtttct atggggcgta ggcctcccaa aaggtaacgg
   108481 aggcgtgcaa aggtttcctc gggccggacg gagattggcc ctcgagtgca aaggcagaag
   108541 ggagcttgac tgcaagaccc acccgtcgag cagggacgaa agtcggcctt agtgatccga
   108601 cggtgccgag tggaagggcc gtcgctcaac ggataaaagt tactctaggg ataacaggct
   108661 gatcttcccc aagagctcac atcgacggga aggtttggca cctcgatgtc ggctcttcgc
   108721 cacctggggc tgtagtatgt tccaagggtt gggctgttcg cccattaaag cggtacgtga
   108781 gctgggttca gaacgtcgtg agacagttcg gtccatatcc ggtgtgggcg ttagagcatt
   108841 gagaggacct ttccctagta cgagaggacc gggaaggacg cacctctggt gtaccagtta
   108901 tcgtgcccac ggtaaacgct gggtagccaa gtgcggagcg gataactgct gaaagcatct
   108961 aagtagtaag cccaccccaa gatgagtgct ctcctattcc gacttcccca gagcctctgg
   109021 tagcacagcc gagacagcga cgggttctct gcccctgcgg ggatggagcg acagaagttt
   109081 tgagaattca agagaaggtc acggcgagac gagccgttta tcattacgat aggtgtcaag
   109141 tggaagtgca gtgatgtatg cagctgaggc atcctaacag accggtagac ttgaaccttg
   109201 ttcctacatg acccgatcaa ttcgatcagg cactcgccat ctattttcat tgttcaactc
   109261 tttgacaaca tgaaaaaacc aaaagctctg ccctccctct ctatcggatg gaagggcaga
   109321 ggcctttggc gtcccctcca gtcaagaatt ggggcctcac aatcactagc caatatgctt
   109381 ttctcgcatg cctttcttcg ttcatggttc gatattctgg tgtcctaggc gtagaggaac
   109441 cacaccaatc catcccgaac ttggtggtta aactctactg cggtgacgat actgtagggg
   109501 aggtcctgcg gaaaaatagc tcgacgccag gatgataaaa agcttaacac ctctcgttct
   109561 tattcccttt gcaatatgaa aaaaaaaaaa tgaaaaatga aaaagtcgtc ttattcaaaa
   109621 ccccaattat gaaatccctt ctcccccact tcacacctag taacgcaccg tgttcttata
   109681 gagagaaagg tgctttcaca tcttcttaac ccgaaatggc tgaggagagg aaaggttcct
   109741 tttttttagg gtacttccgg gaacagatcc agtggagacg gggcggggcc tgtagctcag
   109801 aggattagag cacgtggcta cgaaccacgg tgtcgggggt tcgaatccct cctcgcccac
   109861 aaccggccca aaagggaagg acccttccct ctgggggtag gaaaatcatg atcgggatag
   109921 cggacccaaa gctatggaac ttgggtgtgg gtcttttgtc gaaatggagt agccttactt
   109981 tttctttttt tttatttacc attcatggtt ttttaaataa agtatgcccg gcccgaagca
   110041 gaatagcaga gcaagtatta gtagcatagc aaaaatgtgt tcctcgtcat taatatgttt
   110101 gctcgcggta attgtggcct ctcgggagaa tcgattactg catctttgat gcacttgcta
   110161 gtactagtac atctgagaat tcttaattgg ctaattggaa atagcccccg gactatggaa
   110221 caaaggatta tcccggacct acaccgaggt attgacggtt attctcaaat atcgcagaac
   110281 agaatgtgat acgatgagat agaatgcaat agaaacaaag acacagggaa cgggttacct
   110341 acttttaacg gtcaaagcga accctttcat tctgacattc tgaattcttt aattcggaat
   110401 gaatcaaatc tccccaagta ggattcgaac ctacgaccag tcagttaaca gccgaccgct
   110461 ctaccactga gctactgagg aacagcggga gattctatct catagagttc aattcccgtt
   110521 ctcaacccat gaccaatatg aactcgaagt ttccttcgta actccccgaa cttcttcgta
   110581 gtggctccgt cccatgcccc gtttcatagg gaaccacaaa gtggctctat ttcattatat
   110641 tccatccata tcccaattcc attcatttaa tatccctttg gtgtcattga cataagaatt
   110701 gatataagag atgtcgtttc tagtctatct gtttctattt ctatatatgg aaagttcaaa
   110761 aatcatcata taataatcca gaaattgaaa tagaaaagaa aaaagggagg tttgtgatga
   110821 tttttcaatc ttttatacta ggtaatctag tatccttatg catgaagata atcaattcgg
   110881 tcgttgtggt cggactctat tatggatttc tgaccacatt ctccataggg ccctcttatc
   110941 tcttacttct ccgagctcgg gttatggaag aaggaaccga gaagaaggta tcggcaacaa
   111001 caggttttat tgtgggacag ctcatgatgt tcatatcgat ctattatgcg cctctgcatc
   111061 tagcattggg tagacctcat acaataactg tcctagctct accgtatctt ttgtttcatt
   111121 tcttctggaa caatcacaaa cactcttttg attatggatc tactaccaga aattcaatgc
   111181 gtaatcttag cattcaatgt gtattcctga ataatctcat ttttcaatta ttcaaccatt
   111241 tcattttacc aagttcaatg ttagccagat tagtcaacat ttatatgttt cgatgcaaca
   111301 acaagatgtt atttgtaaca agtagttttg ttggttggtt aattggtcac attttattca
   111361 tgaaatgggt tggattggta ttagtttgga tacagcaaaa gaattctatt aggtctaatg
   111421 tacttattcg atctaataag taccttgtgt cagaattgag aaattctatg gctcgaatct
   111481 atagtattct cttatttatt acctgtatct actatttagg cagaataccg tcacccattt
   111541 ttactaagaa actgaaagtg aaagaaacct cagaaacctc agaaacggaa gaaagggagg
   111601 aagaaacaga tgtagaaata gaaacaactt tcgaaaggag ggggactaaa caggaacaag
   111661 aggtatccac cgaagaagat ccttctcctt cccttttttt ggaagaaaag gaggatccgg
   111721 atgggaatca agaaaattcg aagttagaaa tatttaaaga aaaagaagag aaatatttat
   111781 tatggtttga gaaacctctc gcgactcttc ttttcgacta taaacaatgg aatcgcccat
   111841 ttcgatataa aaaaaagaaa agaaataatc gatttattaa tgttgtaaga aatgaaatgt
   111901 cacacttttt tttttataca tgtcaaagtg atggaaaaga aaggatctct tttacgtatc
   111961 cagcaagttt gtcaactttt tttgaaatga tacaacaaaa gatgtctttt ttaacaaaag
   112021 aaaaactatc ctctgatgaa ttgtataata attggagtta caccaatgaa aaaaaaaata
   112081 acttaaacaa ggagtttagg attaaaaaaa atattaatac ataaaataaa tatactaaga
   112141 gaaaaaaaga gatgcgactc ccccctacat attttaaacc ttcccctaca aaaaaactgg
   112201 taataccaac cccattcgta attccatcaa tcactcgtct atcgaacaaa tgggttagtt
   112261 cagccaatcc tcttatccat tgagttaagg atagtgcata aaaagcatct atataagcac
   112321 gattatatga ccaatcgtat agcaaattga taattttatc tcccaaaact ctttgactct
   112381 tattgactct tttagtaaat aaattaagtc cattccagtt ttggaaagat gaataaaagg
   112441 gtttatataa aaaagccgct ataaatattc caaaaaacgt tatactaact gaaaaagttg
   112501 catttggcaa aaattcatac caatcaaaaa aatgatttga attttgatgt aaaaggttta
   112561 tagacggagt taacaatttt gataagatat caaaattgtt tccttcttga ttaaagggga
   112621 ttcctatggc tccaacaaac aaaggaaata agactaatat aagcatagag aatagcatag
   112681 tattgtccga ttcatgggga taaaaaaaag tctttgtagg accaaaaggc aaaatagtaa
   112741 gaaaaggcat ttttgttaca tgagtatcca ttcggtatgt tttcttcgaa aaaaaagaag
   112801 tcctttccct ttcattatta tttattttta ataaagcaac taaaggaaaa ctttttttaa
   112861 tcgatttttg ctcctcttta ccccatagag atattgaata gaaggaattt ccttttttgc
   112921 cactgtaatt ttgaaaacga acgtttaaat gtccttcaaa agtaagtaaa taaatccgaa
   112981 acatataaaa tgcagttaat ccggctgtga aagaagcaat tattgcgaaa atcggtgaat
   113041 ataaccaact atcattaaga atttcatctt tggaccaaaa acaagcaaga ggtggaatac
   113101 cacaaagaga aagtgtacct aataaaaaag cagtttttgt aattggcacg tgctttctta
   113161 acccgcccat aagagccata ttctggcttt tatctggagc gtatccaaca agagcttcca
   113221 ttgaatgaat aattgatccg gatcctaaaa acaacaaggc tttcgaataa gcatgagtaa
   113281 tcaaatgaaa taaagcggct cgataagacc ccatacctag agctaacatc atataaccca
   113341 attgagacat tgtagaatag gctaaacttt tcttaatatc tttttgagca agagctaaag
   113401 tggctcctaa taatactgtt attataccta taaaagatat tagattcatt atgtatggta
   113461 tcgctatgaa aagtggaaga agacgagcta caagaaaaat tcctgctgct accatagtag
   113521 cggcgtggat aagagccgaa ataggagtag gtccctccat ggcatcaggt aaccatacat
   113581 gaaggggaaa ttgtgcggat ttagcaactg cgccgccaaa taatagaaag gcacacaaag
   113641 taacaaataa aaagtgaacc tccttcttat aaatcaagtt attgaatatt tcgaacaaat
   113701 cccgaaattc aaaactaccc gttgtccaat aaagacctaa gattcctaat aataaaccaa
   113761 aatcccctac acgattagtt acaaaggctt tttgacaagc acttgccgca ctaggtcgtg
   113821 tgaaccaaaa ccctattaat agataagaac acatcccaac caactcccaa aaaatataaa
   113881 tttgtatcaa attcgaactt gtaactaatc ccaacatgga agtattgaaa aaactcatat
   113941 aagcaaaaaa tctcaaatat ccttgatcat gagacatata attgtcgcta taaaaaagaa
   114001 ccagaattcc aactgtggtg attaatattg acataataga agtaagcgga tcaataaagt
   114061 gtccgaactc gaaagaaaaa tcattattga tggtccaaga ccatatgtat tgatagatag
   114121 aactcctatt tatttgctga atagatagat cgaccgaaaa aatcataact atacttaaca
   114181 aaaaaatact aggaaaagcc caaatacggc gaagattttt tgttgccgtt ggaaaaagta
   114241 gaagtcccac tcctattaac ataggaactg gaagcagaac gaaaggtatg atccaagaat
   114301 attgatatgt atgttccata aaaataataa tttttttatt cttaattaat tgtttctgat
   114361 tcaccggttc ttatctcttt taaaagggat tactaaagta ttaaaaaagc aactgaaact
   114421 caaatggaat tttctgttcg tagttagttt gaacctttct caactacttc aaaaattttc
   114481 aaagtgaaaa ataacgaatt attttatact aagtttatac taagtttata ctaagtaaga
   114541 tttttaggaa aacgtagcag caaattacaa tttccattat tattccctat tacaaaaatt
   114601 tatggacata tatcaagact aaaaaattgg acaaaaaaaa aagaagtact ttattttgat
   114661 atcaatcatc ggatgtccca taactttgcc taataaaaaa agaactaggt atttttgttt
   114721 gtttattcag aataattaac gagtttcatt cgggactgat tgattatgtt ctattctaat
   114781 aaatggcatt taataaccaa ttactagaaa agaaaaagat tcaagttttt tattaggtag
   114841 gtaagggttc ttaagcttgt tcgatatgta ttttttatgt acaaatggaa catcccaaaa
   114901 agagacagag atagaaaggt atcacaaata actccgaaat acaaattatt ttgcctcaga
   114961 tattgtatgg aataggaatt gaaaaaaaaa aaacgatttg ttttaaacaa tagatgtctt
   115021 tcacatccaa tttttgcaat gaataacttt ttattttttg aatggcagtt ccaaaaaaac
   115081 gtagttctat attaaaaaaa cgtattcgta aaaatatttg gaaaaaaggg ggatattggg
   115141 cagcgctgaa agctttttcg ttagcgaaat ccctttcgac cgggaattca aaaagttttt
   115201 tgtacgacaa ataatgaata aaacgttgga ataattggaa tccgcatcca cctgactcca
   115261 aaaacgagcc aatttcgttt cgaatttaga ttccattttt taatatagaa tagaaaaata
   115321 gaagtaaaaa aaaaatagaa atagaaaaag taagtaataa ataatgattt ccattcccta
   115381 ctgttttgaa ccaatggatt tggctactga attggtattt ttttttattt gaaaaaaaaa
   115441 aaaggaataa aaattgagag ttttgccttt atttgtattt gaatatgctt ttcattcccg
   115501 ggatggggat tcttaatttc cccatcaccc acccacttat aaataagaca ataataaatt
   115561 ataaataaga caataataaa ggttttgttt tgtcttttct tttttttttt ttcttttcta
   115621 tttctccttt tctatttcaa tttatgctat agaatagcat aaattgaaat ctttagacaa
   115681 aagcaatgag ttgttgaaac taattattaa ttatactgtt tttttttaac tttctgaatc
   115741 atcactccaa gtgagaatga gaaaagcgtc tttcgccatt tcggcgtatt tctaatttct
   115801 atacgaatag tatgcaattt agaagtaata aaaaaatcct atgtttgaaa gggagaatca
   115861 atctaaaaat atctattttt agaaatcgga tttagaaatc aatttttaaa gtaggacaat
   115921 agaaatccaa attcttttat ataatatgta tagctcaata cctaattggt ttgataaacc
   115981 ctaagacaaa ttcatactga aaaaaaacct aacgattatc acaagacaaa agttatgcaa
   116041 attaaataaa atttttttga attattggat attatgctta aattgtgatc gtgatccata
   116101 aaaaagaaaa agaatatgtt attgttaaat tgttaagtta aataaaactg aaaccttaaa
   116161 taactaaata aaacgataaa aaagggattg tttcaatctc tattgaaaca ggtttttatt
   116221 catcaattga atgcttccta aaaataaaaa gtatttcatt gaaactttct ctttcacttt
   116281 caatctcgac gattaaataa aaataagtta ttattatttc tagcaagccg ctatggtgaa
   116341 atcggtagac acgctgctct taggaagcag tgctagagca tctcggttcg aatccgagtg
   116401 gcggcataac atcttctaat cttctaaaag atatataaaa gccctataat gaattgaatt
   116461 tccgatttcc attccgtata ctcaagagac tttcactttt tacttttaat ttcatttttt
   116521 atttatgata ttttcaactt tagaacatat attaactcat atatcatttt cggtcatttc
   116581 aattggaatt acaattcatt taataacctt attagtcgat gaaatcgtag gactatatca
   116641 ttcatcagaa aaggggatga tagctaccct tttctgtcta acaggattat tagtaattcg
   116701 ttggatttat tcggggcatt tcccattaag tgatttatat gaatcattaa tctttctgtc
   116761 atggagtttc tccattattc ataggatttt aaaacataaa aatcatttaa gcgcaataac
   116821 cgcgccaagt gctattttta cccaaggctt tgcaacttcg tgtttgttaa ccaaaatgca
   116881 tcaatccgga atattagtgc ccgctctaca agttcagtgg ttaatgatgc acgtaagtat
   116941 gatggtattc ggctatgcag ctcttttatg cggatcatta ttatccacag ctcttctagt
   117001 cattacattt cgaaaagtga taaggatttt tggtaaaagc aataaattat taaatggaac
   117061 tgtaactgag tcattttcct tcggtgaaat acaatacatg aatgcaaaaa ccaatgtttt
   117121 actaaatact tatttttttt ctgctagaaa ttattacagg tatcaattga ttcaacaatt
   117181 ggatcattgg agttatcata ttattagtct aggatttatc tttttaacca taggtattct
   117241 ttcaggcgca gtatgggcta atgaggcatg gggatcatat tggaattggg atccaaagga
   117301 aacttgggca tttattactt ggactatatt cgggatttat ttccatactc gaacaaataa
   117361 aaaatcggaa ggttttaatt ccgcaattgt ggcttctatg ggctttgtta taatttggat
   117421 atgttatttc ggggtcaatc tattaggaat agggttacat agttatggtt catttaatta
   117481 acaattcaca tctaattgaa ttgcaaattg aagaaaagaa agggcctgat gaagacaaac
   117541 ataggacagc gcatatatat aaacgaaact gagtggaaac cgccgagaac cttttgaatc
   117601 actccactac ttgattcaaa aggttctcac aaacgccaaa ggggtttggt tacaattcaa
   117661 atttattttt tcttttttta ttcatgaaaa ttctctataa aaaaattaga tagaatagct
   117721 tcgaccttgt ccactgatag tgacagaacg aaatccggat aaataccaat accaagtacg
   117781 ggtagaagaa tagagatcaa aacaaataat tcccgtggtc cagaatcaaa aaaataagag
   117841 tttacgccat taaatagctt gtacccataa aacatttgcc gtaacataga taatgaataa
   117901 ataggagtta atatcattcc aattgccatt acaaaagtaa tcagtatttt tgctattaaa
   117961 aaatattttt ggctagtaat tattccaaaa aagactatca attccgcaac aaaaccactc
   118021 atgcccggta atgcaaggga agccattgat aagatactaa atagcgtgaa tatctttgga
   118081 attggtatag ccagtccgcc catttcgtca agataaccat gacgtattct atcataactc
   118141 gttcctgcta agaaaaaaag tgcagcgcta ataaacccat gagaaattat ttgtaaaatg
   118201 gctccgctga gtcctgtatc agttatcgag ccaattccta taattatgaa acccatatga
   118261 gatacagagg aataggcgat tctttttttt aaattgcgtt ggccaggaga tgttaaagct
   118321 gcataaatta tttgcattgt acctactatg attaaccagg gagaaaatag agaatgagcg
   118381 tgcggtaata gttccatatt gatccgaacc aagccatatg ctcccatttt taataagatt
   118441 ccggccagaa gcatacaagt actgtaatgg gcctccccat gggtgtctgg taaccatgta
   118501 tgtaagggta taatcggtga tttgacagca aaagcaataa gaaatccaat atagaatagt
   118561 atttccagtg ccacgggata cgatcgatta gctaatattt ccaaatttaa tgttggttca
   118621 ttggaaccgt ataaaccgat acccaaaact cctattaata gaaaaacgga acctcctgca
   118681 gtgtacaaaa taaactttgt agctgaataa agacgtttct ttccacccca tgctgataga
   118741 agtagataaa caggaattaa ttctaattcc cacatgatga aaaaaagtaa aaggtcacga
   118801 gaagcaaatg atcctatttg accgctatac attgctaaca tcaggaaata gaataatcgg
   118861 gaattccgag taactggcca agccgctaac gtagctaaag tggtgataaa tcccgtcaat
   118921 aaaatgggtc ctagggaaag tccatctatt cccaatctcc agtaaaaacc aaaaaaattg
   118981 atccatttat aatcctctgc gagttgtatt aatggatcgt ccaattcaaa atgataacag
   119041 aaggcatagg tcgttagaag gagttctagc acgcatatat atatagtata ccccctagtc
   119101 accttatttc ctctatgagg gagaaagaaa atgaaaaaac ccgtggctat cggaaaaact
   119161 acaattattg ttaaccaagg aaaaaagttc gtggtaaagg caagatacac tcgaaccaga
   119221 caaaaccgtg ctcgaaaaat agaatatata ttcttaattt ttttttttta tttttcgagt
   119281 acgggttttt gtcggtaatc agtaagtaaa aaaaatgtat tcaaaataga ttcaagtggg
   119341 gtttttggga acgtatcaat atcaataagc tagacccatg cttcgagttg tttcatgcca
   119401 taaataaact cgaacactca agaaatccgt tggacaggcg gattcacatc tcttacaacc
   119461 aacacaatcc tccgttcttg gagcagaagc aatttgttta gctttacatc cgtcccaagg
   119521 tatcatttct aatacatccg tgggacatgc tcggacacat tgagtacacc ctatacatgt
   119581 atcataaatc tttactgaat gtgacattga atctatcaat ttctgaattc ataaattttc
   119641 gatctagtaa ttttggaaat gaatcatata ttgaaacacc agatcaatca acgatttacc
   119701 agaattttgg aatcaatcca tttctggatc aactgataag agggaacaaa gatactttga
   119761 ttttttacgt ttttgccaat atgatcgagg ttaggacgta ttatagatgc taattcgaat
   119821 tgatgaatat tcttattttg aaatactatt ttatttattc aacaaagtcg attgattgat
   119881 acgaattgat tttctgttac gataaattga cgaaacaata gctgatccga tagctgcttc
   119941 agcggctgca atagctataa caaaaattga gaaaatatct ccttttaatt gcctactatc
   120001 aaaaaaatcg gaaaatgtta caaaatttat attaaccgca tttagtataa gttcaagaca
   120061 catcagggcc cggacaatat ttcggctcgt gatcaatcca tagataccaa tagaaaataa
   120121 ataagcactc aaaataagta catgctcgag catcattgac caactccgta ccaatttcga
   120181 ttcatttcaa tatgaacaat aagtcaagtg atttgattgc ttataatcta acaagtatag
   120241 aacaaaagaa tatattgcta atagatcgaa tcattctatt tgatttatac atgaaacagt
   120301 attcaaatag aattgaaggc aaatagatgt gctaacacag aaaagttgaa tttggattgc
   120361 tgttgctagt tataaagatt ttttactgac gagctacggc aattgcacct atcaaagcaa
   120421 ctaaaagaat tatcgaaatg agttcaaatg gaagaaaaaa gtcggttgat aaatgaattc
   120481 caatttgttg actattactt atcaaatctt gctctataat ctggttggat cgtgtagtcc
   120541 aaataatccc gtaccacgac gtatctagaa tagtagtgag taaggacaaa aaaagacttg
   120601 tacaaaccag agaagtaact ccatccccaa tagtccaaag attcaaatga aaatcgttgg
   120661 aatagtctga accattcatg aacattacag caaatatgat taaaacattt acagctccta
   120721 cataaataag gagctgtgca gcagctacaa aaggcgaatt tgatagaata tagaataagg
   120781 atatacaaat aagaacgaat cccaatgaaa aggcagaata aatcgggttg gtaagtaata
   120841 ccactcccag acctcctaat ataagacccg atcctagaaa aactaaaaga aaatcatgta
   120901 ttggtccagc caaatccatt atattaaaat aagagataaa taaatcgaaa tattttttca
   120961 tgaccttatt gaaccgacca ggcaattttt ttttatgagg cattcccgat tgaattcaat
   121021 tcaaatctaa taggtgtgaa ttgatgtggg tacagttatt ggatcaattt cgttcttttc
   121081 tttattggaa atggcagttg gaaattgaaa gtctatattt cgaaaaaatt gtggatatat
   121141 taacagactt tcaatacaaa tgaatttgta cttctcataa tccaatctat agttgggatt
   121201 tgtaccaaac aaagagaaag accttattcc tttataccaa cacggaacct ttgtaatttc
   121261 caataataaa gagatttacc cgttttttct ttgagacgaa ttcaaaactg ttcgaattgt
   121321 aaaatcgtca attactgaca ttggtaaacg acctaaagca atttgattgt aattcaattc
   121381 gtgacggtcg taagtagcaa gttcatattc ttcagtcatt gataaacaat ttgttggaca
   121441 atactcaacg cagttaccac aaaaaataca aattccgaaa tcaatactgt aattaagcaa
   121501 gcgtttcttt cgaatatccg tttccaattt ccaatcaaca acaggcagat ctataggaca
   121561 tacacgaaca catacttcac aagcaataca tttatcaaat tcaaaatgga ttcgaccgcg
   121621 gaagcgctct gatgttatta atttttcata aggatattga atagttacag ggaaacgatt
   121681 tgcttgggat aaggtaatca tgaaactttg accgatgtac cttgcagctc gtactgtttg
   121741 ttgaccataa ttcatgaacc cagttaccat agggaacata tcgggaatat ctatgaataa
   121801 attttgtctt tctcttgttt gaggtaagcc gtgaatatag tatctttttt tttgtttaca
   121861 gtgaaaggag ttgggaagag gttgttaata ataaattacc aagagaaata ggtaaaagaa
   121921 atttccagcc aagatttaat aattggtcca ttcttagtct aggtaaagtc catcttgttg
   121981 tgatagaaat gaacaagaac aaataagttt tagctaatgt aataaagata ccaattgtcg
   122041 ttccaaagat tccatccgct ttatttattt caaataactc aggaacaaat atgtacggaa
   122101 ttgaaagatt ccaaccgccc aagtaaagaa ctgttacaaa taatgaggaa actaataaat
   122161 ttagatagga agcaacgtaa aataaaccaa atttgatccc tgaatattcg gtttgatagc
   122221 ctgctactaa ttcttcttct gcttctggta aatcaaaagg taatctttcg cattctgcta
   122281 gggaagaaat tagaaaaacg ataaacccta taggttgacg ccacaaattc cacccccaaa
   122341 aaccatattt tgattgcgcc ccgactatat caactgtact tgaactatta gataatcata
   122401 gtcggtgata acattactgt tcccatcgct attccaaaac cgtacatgag attttcacct
   122461 catacggctc ctcagggcca caaataaatg taaggaccgg gcaagtattc gttatcttga
   122521 tatggttata gcatagatag actcgtggaa ggtccccaat tataccaatg gaattctgtc
   122581 tgctataaga ataaatcaaa aagcatttct gaattgatct catccttcaa cttttttggg
   122641 gtgagtaata acttaataaa tccttcaata aaatactctt tgtagaaata tctattgata
   122701 tttcgagcca tcattttttt ttttcgatta cgaaaaaaaa aaattagaca ttccattagt
   122761 tcatgaatca tgacacaatt tttctttcta tgaagatagg aaagaaataa gaaaaaaaat
   122821 cgcttttctt tttattgtaa tttctttttt tttctatttt ttttgttcct cttcttcttt
   122881 ctgagaaaaa ggggtcctca aaatcaaaaa agtaagggat tatttcgttc ctgatagtaa
   122941 tttctttaat tgggggatag gagcatactc tgaatcggaa ttgtggggag tactgcctga
   123001 tcatttctac caacttaaag ccccaattag tattcttttt atgttatgca gacgtatctt
   123061 tttcgttaat ttacataatc tccattacta attctttgtg tgtattttag tgttccttat
   123121 tatccaccca tttttttttt caatcccccg ttcgttaata tatgtattgt aatacattca
   123181 aacatatagt gaaaactcca tacggttgac ttttgagccc gcttcaagct aggatgacca
   123241 atcaactaat cttggggtaa agggcatctt ccacttttgt ttactttaac ttaactcttg
   123301 tacataggaa atgagactca atcttctttt actgcgaatt tagaagttgt tttctttcac
   123361 tcatatataa ctatctaatt tttttattaa cctaaagaat caataaatga ataaaaaaaa
   123421 aaaaaatgcg gatatccatt aaatttcttt tttttttcta gaaggaaaag aaaagcttct
   123481 attttagcga atcgcacgta gagatattga taaaacacat aaagttaatg gtatttcata
   123541 actaatcgat tgagcagcag ctcgcagacc acctaaaaac gaatatttat tatttgatcc
   123601 atatcctgac ataagaagtc caataggagc aatacttgaa acggcaatcc ataaaaaaat
   123661 accaatattg agatccgcta aaacaaggtg ataactaaaa ggaattactg aataacttag
   123721 tagaattgat atgactgcta tagatggtcc aatactgaag aaacgagtat ttcctctagc
   123781 tggaagaaga ttctctttga aaagtagttt tgttccatct gctaaagctt gaagaattcc
   123841 gaaagggctg gcgtattcag ggccaatacg ttgttgtatt cctgcggata tttctctttc
   123901 taaccacaca attactagta cacctattgt gattcctaat acaagagtca aaataggggc
   123961 aaacacccgt atggtcccat agagctcttt taaggattcc aatcgggaaa aagaattaat
   124021 atcttgtact tctgttgtat caactatcat ttcaacgatc aacttctccc ataatgatat
   124081 ctatactacc tagtatcgtc ataatatccg ccaatttcat tcttttaact aactgaggaa
   124141 gaatttgcaa attgataaaa cccggtgggc gaattttcca tcgccaagga aaactacttt
   124201 gatctcctat cagaaaaatt cccaattctc cttttggggc ttcgactctc acataaagtt
   124261 cttgtttcgg taattcaaaa gtaggagaag gttttttact aatgaatcga tcttcaaaat
   124321 cattccattc tggatcgctt tctctagcaa agcatcggat ttctaaattc tcatagggcc
   124381 cccccggaat tccttccaaa gcctgttgaa taatttttac cgattctgtc atttcaccga
   124441 ttcggactaa ataacgagct aatgaatccc cttctttttg ccactggact tcccaatcaa
   124501 attcgtcgta acactcataa tgatccactt tacgaagatc ccattctatt ccagacgctc
   124561 gtagcattgg tcctgataaa ccccaattta ttgcttcttc tccaccaaaa atgcctactc
   124621 cttcaactcg ttctaaaaag acagggtttc gtgtaataag tttttgatat tcaacaaccc
   124681 ccgttaaaaa ataatcacag aaatccaaac atttctctat ccagccatgg ggtaaatcgg
   124741 ccgctatccc tccgatacga aaataattat gcatcattct cataccggtg gcagcttcga
   124801 atagatcata tactaattct ctttctctga aaatatagaa gaagggagtc tgtgcaccaa
   124861 tatctgccat aaaagggccg agccataaca gatgagaggc tatacgactc aactccaaca
   124921 taattactct gatatagctg gcccttttag gtacttgaat atttcccaac tgttctggtc
   124981 catttacagt tattgcttct gtgaacatag tagctaaata atcccaacgt gttacataag
   125041 gcagatattg tataattgtt cggttttccg caattttttc catccctctg tgtaaataac
   125101 ccaatatcgg ttcacagtca ataacatctt cgccatcgag agtaacgatg agacgaagaa
   125161 caccatgcat tgatgggtgg tgaggcccca tatttactct cataaggtct tttcctgtag
   125221 ctagtatact cataggtttt tcctcgattc attcttacat gaattgttga aaacaaaaag
   125281 aagttatcaa gattcaaaat ctaataaatc aaataattca aaattctttt tttcaaatta
   125341 acgatttttt gactcccgga tattcaactg actaattaat tctttataac gtactccatt
   125401 tttctttgac aaataagaaa gtaggcgttg gcgtttttcc agaactttcc gtaaacccct
   125461 ctgagataaa tagtcttttc tgtgcaattc caaatgggaa gtaagtcttt gtatcttatt
   125521 agtgaaactt aatacttgaa attcaacaga cccactgttt tctttttttt tttcttgaaa
   125581 agtaactgag atgaatgaat tttttaccat aaaacgaaat cctcttttcc ctttctttta
   125641 atatgaaatt tactgatcag taataataat gttagtcatt tgaattgaat atacacaatc
   125701 atcttaaagc cgttatgaac ttccgataaa atcaatcaac aatcaatccc attttcaatg
   125761 tgattaggga taaaaaggat ggtatatttc ttcaaaagag aaaaagcgag acctaaaaaa
   125821 aaattatgtt aattcattta tagatctaac caatccgtat gtccttaaag tggtatcctg
   125881 tatcataatg gaatgtaaga caaggcatgt gtccgtctct ttgttttcat ataccaggta
   125941 tggtacgtat ggtacgcgat cgataagaaa aatgtactag taacaaattt gcaatcgtgg
   126001 atacatatgt atccttatca tactgaaacg actgccatta ttggtattaa accaatagcg
   126061 attcatacaa actaaatctt ctaatcgata attgggccaa agaaagaact ttaatttaat
   126121 tagtttcttt ttctctctag caagatcttt gcttttatcc aaaacgtgac cccctttttt
   126181 tacgttatta caaaatacgg aatttctctg aataccattt tgattcttcc aattgaaaca
   126241 aatcagagtt ctcaattctc tacgatggtt agggaataaa atattttcag gaacaagcaa
   126301 atcataattc tttttgtctc tatttccagt cattctttga tgtcttgcaa tggattcata
   126361 attttttttt ttatgaacat ggcttttttc tcggtatctt ttagtaattt ggcgcttatt
   126421 cttatgaacc aatgaaatac ccacgatttg atatataaaa aactgtccat cattttttac
   126481 agacagacga agcggttcga taataaatat tccccctttc accaattctg taagagtgaa
   126541 atccttatga atcgtcaaaa tatccagacc catttctccc ccttgaatag aggatatagc
   126601 aatttctctt ggatttatca gtcgaagcag gagacaatag atcttgatat tatttattat
   126661 tctttgattt aaaaaagaat cccatctcaa ctgaaaatgc aaatactttt ttaggaagaa
   126721 ataaagttct gcttctgtgt tgttcttgta ttgttttttc gttctacgtt ttttgatgtc
   126781 tgatcccgaa aaatttgctt caacatcttt ttcttggttt gagagaactg acccaagact
   126841 tacttggttt tgtgcatctg atcgaggatt cccttggtct gggggttctt tttcttcttt
   126901 acttctattg tataattcaa gagagttttt ttgattcgat gatataaaaa ggtcttcctt
   126961 tttctttcga gttatttttt tattcccatt ttcatttcca ttaaaactga aaagaagtaa
   127021 tttgattggt atgatccacg gttttttttt atatgcatta aaaaatagca ctaattctcg
   127081 gaagaaccaa agctccagat ttgatatagg acaacttagt attgcttcat tcattcccat
   127141 ccaatcaaaa aagaactttt tttgattgga tggtttaatt tcttcatctt catgaattgt
   127201 aagataaaaa agaactttct tattaatttc atcaattatt tgatacttat cagccccaat
   127261 cttagtattt ggattcctgt tggtaccaat atcaacccag acttcaatat caaccttatt
   127321 tctaagacaa aaatcgagaa ttctccaatc aaaatatttt ctatccgaaa atttatccat
   127381 atccataata ttatcttctt ctagataatt attaataggg atacctccca acatatcaaa
   127441 taatttgcct tcccttatgt tggaattaga aaggatttct tctttattat ttacttggaa
   127501 taatgattta tgaatatacg agtctttctt atcttcataa ttaatagatt tatatgataa
   127561 aagatcatat ttatagtgtt ttttaaaatt atctttttga ttctgtaacg gattcgcttc
   127621 aaaaaaattt tgtttgtcgg aatgagttaa tccatttttt tcatatgaac cctttttgtt
   127681 taaatctttc ttttgagcca tactgtgttg attggctcta tttcgccatt tttgtggtac
   127741 taatataggc catcttatcc gagataaatc ggattgatat ggataatgcc cctttaacca
   127801 gtttttccat tgattcattt caaaattcca aaaagattca tgtcttaatt cgtaatgaaa
   127861 tattccttgt tttttaaaat aatcttttat ttccttctta agaaaaaggg atgttccgtc
   127921 atattgaaag acaaatctta aattataaaa gtgaataagt tgggtttgtg ataatttgta
   127981 aaatacatat gcttgtgatt gtgagaaaaa agagaaatca taagaaatct ttgaattctt
   128041 attactaacc ttagaaagtg atttttttat agtcgaaata aagtgaattt catttttact
   128101 tttacttgtt ttattaattc tttcctgatt tgtttcatta ttgtggatat ttttctcaat
   128161 aatttggatt ttttttggtg attcaaaaaa aaaatgggca ttgattcttg gaatattgac
   128221 aatagctaga aaaattttta tgtatatccc ttcaatgaaa aattttataa agaaatatga
   128281 tttaccaatt aatcgagtat ttcttttttt taatatttgc caaatctttt tggacgctcc
   128341 taatatttta ggacgataac ttgttttgtt cgaactaata tttatttcgt aagttagctg
   128401 tttttttttc ttttcttttg taattttttc tattttcttt tttattatgt ttgttcgatt
   128461 agtcagatct tttatttttt tttcgggcag tgctaaattt gtccaatcca tagatcgaat
   128521 ttgaatggac gattcgtgaa tcatccgatt actcattatc aaatcttttt tatcttcacc
   128581 caattcatct atttctcgca atctaaataa tggaattttg tttgtttttg aaagttcttt
   128641 tactcttcct tttactttta gtaatagaat tcttttgatg acccatcttt ttgtttcttt
   128701 tgcgatttgt tgaaaaattt gggttctttc ttttaaaact cttaaagact ttgttttcaa
   128761 ttgtctaatt ttttttttta gttctttgaa aatgggttta aaaaatgaag gtctttttcg
   128821 gggaggacca aaaggcaact ccgcctccat tccccaaact gttaaaaaac aaaaatcgtt
   128881 gtttttttgt cccccttttt ttttcattgc atctttatga gggaattgta gcttagattt
   128941 gtgccagggt ttcaggcaaa aaggaaatag gatctttatc tgaataccct ctgttaacca
   129001 gtttttcgga aattctcgtt cggataattg aacaccatta tgggtgcatt ttacatacat
   129061 ttccctattc caatccttta aatcctcgga ccattcggga atttgaaata atagcatgcg
   129121 agcaatattt ttagctatta tcagtgaagg taatataata tattttctaa gaattgattg
   129181 agttaataat acaaaacttc tgagtatttg agcaaaaaaa aatgtattcc agatttctgc
   129241 tatgggtatc tctgtttttt cttttctttt gtatttttct cttttgtcct cctcttggtt
   129301 atcaattttt ttttgctttt caattttaga atcagaaagt tttttgtctt tttgtttcca
   129361 catccaattt ttaaaaatta ctttcatcag ttcggaaata tcaaaagaaa aaaaaaaaga
   129421 tttgtctagc ctgtccaaaa aaagcgggga atgcacattt gcttgaaaca gttcccaagt
   129481 aatagtttta cgtctttgtg cgcgcatgga gcctttgatt agacctcgac gaaaatccga
   129541 ttgttgtgaa taatgggtca aattcacttt ctttgcttgc ttaggactct tagtatattt
   129601 tgtattaata tacgtggagg tatttggctt tggctggtta tcagtaaaaa taactacatg
   129661 tttgaacttt ctcgaacgaa ttgcccctgc tacagtttcg cccctgtttt tctttttttg
   129721 tcctaaacca gtaattgagt tgtatgacca gcgaggaacc tttttactaa tttcttttat
   129781 tccaatagag ttttttctaa ttctttggtc gttgggatcc gttataacta catcgaataa
   129841 aatttttaaa attagtattc gatcttctga atcaattttt tcttgtgtgt gttctggaaa
   129901 taaagaacgt actttttttg ttgaaaataa ttttagacga aacccatcta gtgtctgctc
   129961 aaatttggta taattcttaa taagaagaag accatgaatt ttatttatcc aaaacgtcct
   130021 gatgttcttt tggctagaag tttcatttag cgttaggggt gaaaaaaaaa aatggattct
   130081 tccacgataa ggtccatgca aaaaaggatc gtatttttta ggtaagtatt cttgtttagt
   130141 cttatcatta cacaattgag tccttttttc aagtacattc agagtactag atcctttatc
   130201 taaaacagcg attctattcc taaactcctt gtttaagtta tttttttttt cattggtgta
   130261 actccaatta ttatacaatt catcagagga tagtttttct tttgttaaaa aagacatctt
   130321 ttgttgtatc atttcaaaaa aagttgacaa acttgctgga tacgtaaaag agatcctttc
   130381 ttttccatca ctttgacatg tataaaaaaa aaagtgtgac atttcatttc ttacaacatt
   130441 aataaatcga ttatttcttt tctttttttt atatcgaaat gggcgattcc attgtttata
   130501 gtcgaaaaga agagtcgcga gaggtttctc aaaccataat aaatatttct cttctttttc
   130561 tttaaatatt tctaacttcg aattttcttg attcccatcc ggatcctcct tttcttccaa
   130621 aaaaagggaa ggagaaggat cttcttcggt ggatacctct tgttcctgtt tagtccccct
   130681 cctttcgaaa gttgtttcta tttctacatc tgtttcttcc tccctttctt ccgtttctga
   130741 ggtttctgag gtttctttca ctttcagttt cttagtaaaa atgggtgacg gtattctgcc
   130801 taaatagtag atacaggtaa taaataagag aatactatag attcgagcca tagaatttct
   130861 caattctgac acaaggtact tattagatcg aataagtaca ttagacctaa tagaattctt
   130921 ttgctgtatc caaactaata ccaatccaac ccatttcatg aataaaatgt gaccaattaa
   130981 ccaaccaaca aaactacttg ttacaaataa catcttgttg ttgcatcgaa acatataaat
   131041 gttgactaat ctggctaaca ttgaacttgg taaaatgaaa tggttgaata attgaaaaat
   131101 gagattattc aggaatacac attgaatgct aagattacgc attgaatttc tggtagtaga
   131161 tccataatca aaagagtgtt tgtgattgtt ccagaagaaa tgaaacaaaa gatacggtag
   131221 agctaggaca gttattgtat gaggtctacc caatgctaga tgcagaggcg cataatagat
   131281 cgatatgaac atcatgagct gtcccacaat aaaacctgtt gttgccgata ccttcttctc
   131341 ggttccttct tccataaccc gagctcggag aagtaagaga taagagggcc ctatggagaa
   131401 tgtggtcaga aatccataat agagtccgac cacaacgacc gaattgatta tcttcatgca
   131461 taaggatact agattaccta gtataaaaga ttgaaaaatc atcacaaacc tccctttttt
   131521 cttttctatt tcaatttctg gattattata tgatgatttt tgaactttcc atatatagaa
   131581 atagaaacag atagactaga aacgacatct cttatatcaa ttcttatgtc aatgacacca
   131641 aagggatatt aaatgaatgg aattgggata tggatggaat ataatgaaat agagccactt
   131701 tgtggttccc tatgaaacgg ggcatgggac ggagccacta cgaagaagtt cggggagtta
   131761 cgaaggaaac ttcgagttca tattggtcat gggttgagaa cgggaattga actctatgag
   131821 atagaatctc ccgctgttcc tcagtagctc agtggtagag cggtcggctg ttaactgact
   131881 ggtcgtaggt tcgaatccta cttggggaga tttgattcat tccgaattaa agaattcaga
   131941 atgtcagaat gaaagggttc gctttgaccg ttaaaagtag gtaacccgtt ccctgtgtct
   132001 ttgtttctat tgcattctat ctcatcgtat cacattctgt tctgcgatat ttgagaataa
   132061 ccgtcaatac ctcggtgtag gtccgggata atcctttgtt ccatagtccg ggggctattt
   132121 ccaattagcc aattaagaat tctcagatgt actagtacta gcaagtgcat caaagatgca
   132181 gtaatcgatt ctcccgagag gccacaatta ccgcgagcaa acatattaat gacgaggaac
   132241 acatttttgc tatgctacta atacttgctc tgctattctg cttcgggccg ggcatacttt
   132301 atttaaaaaa ccatgaatgg taaataaaaa aaaagaaaaa gtaaggctac tccatttcga
   132361 caaaagaccc acacccaagt tccatagctt tgggtccgct atcccgatca tgattttcct
   132421 acccccagag ggaagggtcc ttcccttttg ggccggttgt gggcgaggag ggattcgaac
   132481 ccccgacacc gtggttcgta gccacgtgct ctaatcctct gagctacagg ccccgccccg
   132541 tctccactgg atctgttccc ggaagtaccc taaaaaaaag gaacctttcc tctcctcagc
   132601 catttcgggt taagaagatg tgaaagcacc tttctctcta taagaacacg gtgcgttact
   132661 aggtgtgaag tgggggagaa gggatttcat aattggggtt ttgaataaga cgactttttc
   132721 atttttcatt tttttttttt catattgcaa agggaataag aacgagaggt gttaagcttt
   132781 ttatcatcct ggcgtcgagc tatttttccg caggacctcc cctacagtat cgtcaccgca
   132841 gtagagttta accaccaagt tcgggatgga ttggtgtggt tcctctacgc ctaggacacc
   132901 agaatatcga accatgaacg aagaaaggca tgcgagaaaa gcatattggc tagtgattgt
   132961 gaggccccaa ttcttgactg gaggggacgc caaaggcctc tgcccttcca tccgatagag
   133021 agggagggca gagcttttgg ttttttcatg ttgtcaaaga gttgaacaat gaaaatagat
   133081 ggcgagtgcc tgatcgaatt gatcgggtca tgtaggaaca aggttcaagt ctaccggtct
   133141 gttaggatgc ctcagctgca tacatcactg cacttccact tgacacctat cgtaatgata
   133201 aacggctcgt ctcgccgtga ccttctcttg aattctcaaa acttctgtcg ctccatcccc
   133261 gcaggggcag agaacccgtc gctgtctcgg ctgtgctacc agaggctctg gggaagtcgg
   133321 aataggagag cactcatctt ggggtgggct tactacttag atgctttcag cagttatccg
   133381 ctccgcactt ggctacccag cgtttaccgt gggcacgata actggtacac cagaggtgcg
   133441 tccttcccgg tcctctcgta ctagggaaag gtcctctcaa tgctctaacg cccacaccgg
   133501 atatggaccg aactgtctca cgacgttctg aacccagctc acgtaccgct ttaatgggcg
   133561 aacagcccaa cccttggaac atactacagc cccaggtggc gaagagccga catcgaggtg
   133621 ccaaaccttc ccgtcgatgt gagctcttgg ggaagatcag cctgttatcc ctagagtaac
   133681 ttttatccgt tgagcgacgg cccttccact cggcaccgtc ggatcactaa ggccgacttt
   133741 cgtccctgct cgacgggtgg gtcttgcagt caagctccct tctgcctttg cactcgaggg
   133801 ccaatctccg tccggcccga ggaaaccttt gcacgcctcc gttacctttt gggaggccta
   133861 cgccccatag aaactgtcta cctgagactg tcccttggcc cgtaggtcct gacacaaggt
   133921 tagaattcta gctcttccag agtggtatct cactgatggc tcgggccccc ccggaaggag
   133981 gccttcttcg ccttccacct aagctgcgca ggaaaagccc aaagccaatc ccagggaaca
   134041 gtgaagcttc atagggtctt tctgtccagg tgcaggtagt ccgcatcttc acagacatgt
   134101 ctatttcacc gagcctctct ccgagacagt gcccagatcg ttacgccttt cgtgcgggtc
   134161 ggaacttacc cgacaaggaa tttcgctacc ttaggaccgt tatagttacg gccgccgttc
   134221 accggggctt cggtcgccgg ctcccctgtc atcaggtcac caacttcctt gaccttccgg
   134281 cactgggcag gcgtcagccc ccatacatgg tcttacgact ttgcggagac ctgtgttttt
   134341 ggtaaacagt cgcccgggcc tggtcactgc gacccccttt gtgaggaggc accccttctc
   134401 ccgaagttac ggggctattt tgccgagttc cttagagaga gttgtctcgc gcccctaggt
   134461 attctctacc tacccacctg tgtcggtttc gggtacaggt acccttttgt tgaaggtcgt
   134521 tcgagctttt cctgggagta tagcatgggt tacttcagcg ccgtagcgcc tggtactcga
   134581 acattggctc ggggcatttt ctctacccct tcttaccctg aaaaagcagg ggcaccttgc
   134641 gtccttgaac cgataaccat ctttcggcta acctagcctc ctccgtccct cgggaccaac
   134701 aaggggtagt acaggaatat tcacctgttg tccatcgact acgcctttcg gcctgatctt
   134761 aggccctgac tcaccctccg tggacgaacc ttgcggagga acccttgggt tttcggggca
   134821 ttggattctc accaatgttt gcgttactca agccgacatt ctcgcttccg cttcgtccac
   134881 cgccgctcgc gcgggtgctt ccctctaagg cggaacgctc ccctaccgat gcatttttac
   134941 atcccacagc ttcggcagat cgcttagccc cgttcatctt cggcgcaaga gcgctcgatc
   135001 agtgagctat tacgcactct ttcaagggtg gctgcttcta ggcaaacctc ctggctgtct
   135061 ctgcacccct acctccttta tcactgagcg gtcatttagg ggccttagct ggtgatccgg
   135121 gctgtttccc tctcgacgat gaagcttatc ccccatcgtc tcactggccg accttgaccc
   135181 ctgttatttt gaggtcatat ctagtattca gagtttgcct cgatttggta ccgctctcgc
   135241 ggcccgcacc gaaacagtgc tttaccccta gatgtccagt caactgctgc gcctcaacgc
   135301 atttcgggga gaaccagcta gctctgggtt cgagtggcat ttcaccccta accacaactc
   135361 atccgctgat tcttcaacat cagtcggttc ggacctccac ttagtttcac ccaagcttca
   135421 tcctggtcat ggatagatca cccaggttcg ggtccataag cagtgacaag tgccctatga
   135481 agactcgctt tcgctacggc tccggtgggt tcccttaacc aagccactgc ctatgagtcg
   135541 ccggctcatt cttcaacagg cacgcggtca gagccctggt ctcctcccac tgcttgggag
   135601 cttacggttt catgttctat ttcactcccc gatgggggtt cttttcaccc ttccctcacg
   135661 gtactacttc gctattggtc acccaggagt atttagcctt gcaaggtggt ccttgctgat
   135721 tcacacggga ttccacgtgc cccatgctac tcgggtcaga gcgtaagcta gtgatgcttt
   135781 cggctactgg actctcgcca tctagggtgc agcactccac cgcttcgcct agcagcacga
   135841 cgcttgtatt gctctcccac aaccccgttt tcacggttta ggctgctccc atttcgctcg
   135901 ccgctactac gggaatcgct tttgctttct tttcctctgg ctactaagat gtttcagttc
   135961 gccaggttgt ctcttgcctg cccatggatt cagcagcagt tcgaaaggtt gacctattcg
   136021 ggaatctccg gatctacgct tattttcaac tccccgaagc atttcgtcgc ttactacgcc
   136081 cttcctcgtc tctgggtgcc taggtatcca ccgtaagcct ttccttgttt gaacctcgcc
   136141 cttaacttta ctttaaggct atgccatcct aaggtgctgc taaatggaag gatcttatca
   136201 acgtccatga atgataaacc atagatcgaa ctgccgaatc ggaaaaattg ggtgctatca
   136261 tattctttgt atcggctaag ttcacgagtt ggagataagc ggactcgaac cgctgacatc
   136321 cgccacaggg taaaccaccg cctctcaggc ccccactgat tctaccatag aggccaacga
   136381 tagacaataa ctcccccccg aacacagctt acaactttca tcgtactgtg ctctccaaag
   136441 agcaactctt ctcaaaatct caaaagaaaa ggtgctgagt tggaatccca ttctaactca
   136501 agattcttgt ggttccggag gatccagcta caggagaacc aggaacagag ggctttcccc
   136561 ccttttccgc cccgactctt tggtcttaag aatgctggtt ttaagaatga gtaattgccc
   136621 ttctccggcc cttactgccc aacctgagag tggacagcta atgcattcca cttattgagc
   136681 agggttctat ggtcggtccg cgacccctgg ataccgaagg catccttggg gtgatctcgt
   136741 agttcctacg gggtggagac gatggggtcg gtccatggat tttccttcct tttgtcgcat
   136801 ttcgctcaaa gggttgaagg gagatagtgc atcaagctgt tcgcaagggc caacttgatc
   136861 cccttcccca gggatcccag atgagggaac cctaagagag ccgccgactc caactaccgt
   136921 ccatgtacaa tccatactag atctgaccaa ccgcccatcc tacctcttct acattcttga
   136981 cagcccatct ttgtctcagt agagtctttc agtggcatgt ttcggtcctc ttccccatta
   137041 cttagaaaaa gtgagccacc ggttcaggta caagatacta tcattaccgc ctggacaatt
   137101 agacatccaa cccgtaatcg caacgaccca attgcaagag cggagctcta ccaactgagc
   137161 tatatccccc cgagccaagt ggagcatgca tgaaggagtc agatgcttct tctattcttt
   137221 tccttggcgc agctgggcca tcctggattt gaaccagaga cctcgcccgt gaagtaaatc
   137281 atcgcaccta cggtccaacc aattgggaga gaatcaatag attccgtttc gggagcgatt
   137341 catccttccc gaacgcagca tacaactctc cgttgtactg cgctctccaa gtgtgcttgt
   137401 tccccccttc ttccttacca tggcaagtat ttgtgaaata actccgatga gaagaaaaaa
   137461 gaaggcgtta agagaccctc ccggccaacc ctagacactc taagatcctt tttcaaacct
   137521 gctcccattt cgagtcaaga gatagataaa tagacacatc ccattgcacc gatcgggggc
   137581 attcgtagtg actgaggggg tcgaagacca agaagtgagt tatttatcag ccaagcattc
   137641 ttcttacggc tagatccaat cccctggtcc ctgcggaaag gaaaaggaaa aagaatttga
   137701 cgttcttcct ttcgggaagg gaggattagg aaaatcctat tgattgcagc tttctccaga
   137761 cctccgggaa aagcatgaaa aaaaggctcg aatggtacga tccctccgtc accccagaat
   137821 gaaatgaaag gggcgatctc gtagttcttg gtctgtgaag atacgttgtt aggtgctcca
   137881 ttttttttcc cattgaggcc gaacctaaac ctgtgctcga gagatagctg tccatacact
   137941 gataagggat gtatggatta tcgagaagag aggagccgtg gtagtccccc ccggaccgcc
   138001 cggatcccac gagtgaatag aaagttggat ctacattgga tctcacctga atcgccccat
   138061 ctatcctcct gaggaggagt ttggtttcaa acccccggtt cgaacaggag aagtacgcca
   138121 tgctaatgtg ccttggatga tccacatctc agggtcaggc gctgatgagc acattgaact
   138181 atccatgtgg ctgagagccc tcacagccca ggcacaacga cgcaattatc aggggcgcgc
   138241 tctaccactg agctaatagc ccggcgtgtg ggcctcccgc tgggggccca ctatgccaaa
   138301 agcgagagaa accccatccc tctctttcct ttttacgccc ccatgtcgcc acacgggagg
   138361 gacatggggg cgtaaaaggg ggatcctatc aacttgttcc gacctaggat aataagctca
   138421 tgggcttggt cttacttcac cgtcgagaaa cgaaagaaga cttccatctc caagtttaac
   138481 tcaggcgtag ctcgcttctt tttgggtgtg aagcggtgtc aaaccaaaat acccaacaag
   138541 cattagctct ccctgaaaag gaggtgatcc agccgcacct tccagtacgg ctaccttgtt
   138601 acgacttcac tccagtcact agccctgcct tcggcacccc cctccttgcg gttaaggtaa
   138661 cgacttcggg catggccagc tcccatagtg tgacgggcgg tgtgtacaag gcccgggaac
   138721 gaattcaccg ccgtatggct gaccggcgat tactagcgat tccggcttca tgcaggcgag
   138781 ttgcagcctg caatccgaac tgaggacggg tttttggagt tagctcaccc tcgcgggatc
   138841 gcgacccttt gtcccggcca ttgtagcacg tgtgtcgccc agggcataag gggcatgatg
   138901 acttgacgtc atcctcacct tcctccggct tatcaccggc agtctgctca gggttccaaa
   138961 ctcaacggtg gcaactaagc acgagggttg cgctcgttgc gggacttaac ccaacacctt
   139021 acggcacgag ctgacgacag ccatgcacca cctgtgtccg cgttcccgaa ggcacccctc
   139081 tctttcaaga ggattcgcgg catgtcaagc cctggtaagg ttcttcgctt tgcatcgaat
   139141 taaaccacat gctccaccgc ttgtgcgggc ccccgtcaat tcctttgagt ttcattcttg
   139201 cgaacgtact ccccaggcgg gatacttaac gcgttagcta cagcactgca cgggtcgata
   139261 cgcgcagcgc ctagtatcca tcgtttacgg ctaggactac tggggtatct aatcccattc
   139321 gctcccctag ctttcgtctc tcagtgtcag tgtcggccca gcagagtgct ttcgccgttg
   139381 gtgttctttc cgatctctac gcatttcacc gctccaccgg aaattccctc tgcccctacc
   139441 gtactccagc ttggtagttt ccaccgcctg tccagggttg agccctggga tttgacggcg
   139501 gacttaaaaa gccacctaca gacgctttac gcccaatcat tccggataac gcttgcatcc
   139561 tctgtattac cgcggctgct ggcacagagt tagccgatgc ttattcccca gataccgtca
   139621 ttgcttcttc tccgggaaaa gaagttcacg acccgtgggc cttctacctc cacgcggcat
   139681 tgctccgtca ggctttcgcc cattgcggaa aattccccac tgctgcctcc cgtaggagtc
   139741 tgggccgtgt ctcagtccca gtgtggctga tcatcctctc ggaccagcta ctgatcatcg
   139801 ccttggtaag ctattgcctc accaactagc taatcagacg cgagcccctc ctcgggcgga
   139861 ttcctccttt tgctcctcag cctacggggt attagcagcc gtttccagct gttgttcccc
   139921 tcccaagggc aggttcttac gcgttactca cccgtccgcc actggaaaca ccacttcccg
   139981 tccgacttgc atgtgttaag catgccgcca gcgttcatcc tgagccagga tcgaactctc
   140041 catgagattc atagttgcat tacttatagc ttccttgttc gtagacaaag ctgattcgga
   140101 attgtctttc attccaaggc ataacttgta tccatgcgct tcatattcgc ctggagttcg
   140161 ctcccagaaa tatagccatc cctaccccct cacgtcaatc ccacgagcct cttatccatt
   140221 cttattcgat cacggcgggg gggcaagtca aaatagaaaa acccacaact catattgggt
   140281 ttagggataa tcaggctcga actgatgact tccaccacgt caaggtgaca ctctaccgct
   140341 gagttatatc ccttccctgc ccccaccaag aaatagaact gactaatcct aaggcaaagg
   140401 gtcgagaaac tcaacgccac tattcttgaa caacttggaa ccgggccttc ctttcgcact
   140461 attacggata cgaaatgaat ggaatgggaa aaattggatt caattgtcaa ctgctcctag
   140521 aaataggatt gactacggat tcgaaccata gcacatgctt tcataaaacc gtacgattct
   140581 cccgatctaa atcaagcagg ttttacatga agaagttcta ttcgatacgg gtaggagaag
   140641 cggtattctt aaaaaaatag cgaaatcaga accaagtcaa gatgatacgg atcaacccct
   140701 tcttcttgcg ccaaagatct taccatttcc gaaggaaccg gagttccatc ccttttcgat
   140761 ttccattcaa gagttcttat gtctttccac gcccctttaa gaccccgaaa aattgacaaa
   140821 acgattaact acttcattta tgaatttcat agtaatagaa atacatgtct accgaaacag
   140881 aattttgaac ttgctatcct cttgcctagc aggcaaagat ttgcctccgt ggaaaagatg
   140941 attcattcgc atgaagatga aagtccaact acattgcatt gccagaatgc atgttgtata
   141001 tttgaaagag gttgacctcc ttgcttctct catggtacaa tcctcttccc gccgagcccc
   141061 ctttctcctc ggtccacgga gacaaaatgt aggactggtg ccaacagtta atcacggaag
   141121 aaaggactca ctgagccggg ataactaact aatactaatc gaatactaat agaatcaaaa
   141181 tactaataga atagaaaaga actgtctttt ctgtatactt atgtatactt tccccggttc
   141241 cgttgctacc gcgggcttta cgcaatcgat cggatcatat agatatccct tcaacacaac
   141301 ataggtcgtc gaaaggatct cggagaccca ccaaagcacg aaagccagga tctttcagaa
   141361 aatggattcc cattcgaaga gtgcataacc gcatggataa gctcacacta acccgtcaat
   141421 ttgggatcca attcgggatt ttccttggga ggtatcggga aggaattgga atggaataat
   141481 atcgattcat atagatacag aagaaacggt tctctatgga ttcaaatgct gtacctatgg
   141541 gatagggata gagaaagagg aaaaaaccga agatttcaca tagtactttt gatcgaaaaa
   141601 gaaatccgat ttatttcgta cccttcgctc aatgagaaaa tggatcagat tcgataggat
   141661 caaacctatg ggacttaagg aatgatggaa gggaataaaa taaaaaaaag aaataaaaaa
   141721 agaaaagaga gggaaaaaaa ataataaaga aataagtaaa taaaaataaa gtagaagaac
   141781 ccagattcaa aatgaacaaa ttcaaacttg aaaaggatct ttctgattct cgaagaatga
   141841 ggggcaaagg gattgatcga gaaagatctc ttgttcttat tataagatcg tgtgattgga
   141901 tccgcagatg tttgttaaaa agagaataat cttctccttt gagaataatc aaaaaaggaa
   141961 agtgttcaat tggaacatga aaacgtgact gaattggtcc tagttactct tcgggacgga
   142021 gtggaagaag ggaggagatt atcgaacgag gaaaaggacc cgatgacttc gaaagaattg
   142081 aacgaggagc cgtatgaggc gaaaatctca tgtacggttc tgtagagtgg cagtaagggt
   142141 gacttatctg tcaacttttc cactatcacc cccaaaaaac caaactctgc cttacgtaaa
   142201 gttgccagag tacgattaac ctctgggttt gaaatcactg cttatatacc tggtattggc
   142261 cataattcac aagaacattc tgtagtctta gtaagagggg ggagggttaa agatttaccc
   142321 ggtgtgagat atcacattgt tcgaggaacc ctagatgctg tcggagtaaa ggatcgtcaa
   142381 caagggcgtt ctagtgcgtt gtagattctt atccaagact tgtatcattt gatgatgcca
   142441 tgtgaatcgc tagaaacatg tgaagtgtat ggctaaccca ataacgaaag tttcgtaagg
   142501 ggactggagc aggctaccgt gagacaaaag atcttctttc taaagagatt tgattcggaa
   142561 ctattatatg tccaaggtcc aatattgaaa taatttcaga agttttccct gactttgtcc
   142621 gtgtcaacaa acaattcgaa atgtctcgac ttttttagaa caggtccggg tcaaatagca
   142681 atgattcgaa gcacttcttt ttacactatt tacactattt cggaaaccca aggactcaat
   142741 cgtatggata tgtaaaatac aggatttcca atcctagcag gaaagggggg gaaacggata
   142801 ctcaatttaa agtgagtaaa cagaattcca tatgtatcta tgagatcgag tatggaattc
   142861 tgtggaaagc cgtattcgat gaaagtcgta tgtacggctt ggagggagat ctttcatatc
   142921 tttcgagatc caccctacaa tatggggtca aaaagccaaa ataaatgatt ttagccctta
   142981 taaaaagaaa actgattctt gaaccccttt cgcgctcatg tcacgtcgag gtactacaga
   143041 agaaaaaact gcaaaatccg atccaattta tcgtaatcga ttagttaaca tgttggttaa
   143101 ccgtattctg aaacacggaa aaaaatcatt ggcttatcaa attatctatc gagccttgaa
   143161 aaagattcaa caaaagacag aaaaaaatcc actatccgtt ttacgtcaag caatacgtgg
   143221 agtaactccc gatatagcag taaaagcaag acgtgtaggc ggatcgactc atcaagttcc
   143281 cattgaaata ggatccgcac aaggaaaagc acttgccgtt cgttggttat taggggcatc
   143341 ccgaaaacgt ccgggtcgaa atatgacttt caaattaagt tccgaattag tggatgctgc
   143401 caaagggagt ggcgatgcca tacgcaaaaa ggaagagact catagaatgg cagaggcaaa
   143461 tagagctttt gcacattttc gttaatccat gaacagggtc tatatagaca catagatcca
   143521 tggatccata catctcgatc ggaaaagaat caatagaaaa aagaaaaaga aagaatcgga
   143581 attgatcgat atatttctcg aaacaaacga aaaggaaacg aaagatgaaa cagaaatcat
   143641 ggatcaacta agccctctcg gggacttgct taagaataag aaagaggaat ctcatgtaaa
   143701 taccatggaa taaggtttga tcctattcat ggagattccg taaatattcc attccaaaaa
   143761 tagaaagttc gaaacaattg ggattttttt ggagattgga tgcagttact aattcatgat
   143821 ctggcatgta cagaatgaaa acttcattct cgattctacg agaattttta tgaaagcctt
   143881 tcattttctt ctcttcgatg gaagttttat tttcccagaa tgtatcctaa tttttggcct
   143941 aattattctt ctgatgatcg attcaacctc tgatcaaaaa gatatacctt ggttctattt
   144001 catctcttca acaagtttag taatgagcat aacggcccta ttgttccgat ggagagaaga
   144061 acctatgatt agcttttcgg gaaatttcca aacgaacaat ttcaacgaaa tctttcaatt
   144121 tcttatttta ctatgttcaa ctctatgtat tcctctatcc gtggagtaca ttgaatgtac
   144181 agaaatggct ataacggagt ttctgttatt catattaaca gctactctag gaggaatgtt
   144241 tttatgcggt gctaacgatt taataactat ctttgtagct ccagaatgtt tcagtttatg
   144301 ctcctaccta ttatctggat ataccaagaa agacgtacgg tctaatgagg ctactatgaa
   144361 atatttactc atgggtgggg caagctcttc tattctggtt catggtttct cttggctata
   144421 tggttcatcc gggggagaga tcgagcttca agaaatagtg aatggtctta tcaatacaca
   144481 aatgtataac tccccaggaa tttcaattgc gcttatattc atcactgtag gaattgggtt
   144541 caagctttcc ccagcccctt ctcatcaatg gactcctgac gtatacgaag gagtgcggtt
   144601 cgttcgaaaa attcctacct ctctatatat ctctgagatg tttggatttt tcaaaacttc
   144661 atggacatgc agaagagaaa tgctatcccc actcggacca agacataact ttatacttgt
   144721 tcaaataaca attaaggtga agcagggtca ggaacaacaa atctctttat gataaacaga
   144781 tccattttgc aagttcgtta ttacgggtag ttcctacaaa ggatcggact aatgacgtat
   144841 acaatacttg aattctcgat gtagatgcta cagagttggt tctcatcctt cagagactac
   144901 gagtgtaata ggagcatccg tcgacaaaag gatcacccta agatgatcat ctcatggcta
   144961 ttgagaacga atcaaatcag atggttctat ttctcaatct ttctgacttg ctcctacgga
   145021 accaaggtcg aaaagattga gaaaaatcag tcattcacaa ccactgatga aggattcctc
   145081 gaaaagttaa ggattagtaa tcctttttcg aaatcgaatg gattcgatct tatacatacg
   145141 cgaggaaggt aatcaaaaaa gaaagaagat gagttcttct ttacttttat cacttaggag
   145201 ccgtgcgaga tgaaagtctc atgcacggtt ttgaatgaga gaaagaagtg aggaatcctc
   145261 ttttcgactc tgactctccc actccagtcg ttgcttttct ttctgttact tcgaaagtag
   145321 ctgcttcagc ttcagccact cgaattttcg atattccttt ttatttctca tcaaacgagt
   145381 ggcatcttct tctggaaatc ctagctattc ttagcatgat atttgggaat ctcattgcta
   145441 ttactcaaac aagtatgaaa cgtatgcttg catattcgtc cataggtcaa atcggatatg
   145501 taattattgg aataattgtt ggagactcaa atggtggata tgcgagcatg ataacttata
   145561 tgctgttcta tatctccatg aatctaggaa cttttgcttg cattgtatca tttggtctac
   145621 gtaccggaac tgataacatt cgagattatg cgggattata cacaaaagat ccttttttgg
   145681 ctctctcttt agctctatgt ctcttatccc taggaggtct tcctccacta gcaggttttt
   145741 tcggaaaact ctatttattc tggtgtggat ggcaggcagg cctatatttc ttggtttcaa
   145801 taggactcct tacgagcgtt gtttctatct actattatct aaaaataatc aagttattaa
   145861 tgactggacg aaaccaagaa ataacccctc acgtgcgaaa ttatagaaga tcccctttaa
   145921 gatcaaacaa ttccatcgaa ttgagtatga ttgtatgtgt gatagcatct actataccag
   145981 gaatatcaat gaacccgatt attgcaattg ctcaggatac ccttttttag cttctagtta
   146041 gcttctagaa tcgatttctt agttcaagat ccctcttact aactggaatc aaagaattag
   146101 tagatctgtt ccgcccaaaa tgggaatggg ctagggttat gaacttataa tctataatct
   146161 gatgatcgag tcgattccat gattataagt tcattccata ccggaccaga ccggaatagg
   146221 attctcatta tgagaagggg tcattcgagc gtatctaaat agatactatg tttccatatg
   146281 gatccctacg tcgttacatt ccatttagga ttaggaatag gcgtaatcgg acctgctttt
   146341 tccatatctc tcgttatttg ggaccttatt cacctctttg ggcttctatt gaatcgagaa
   146401 atcggtttga ttgtccatct ttttgatata atattaatat agataatata taaggcatcc
   146461 tccggataat tcaaatcgaa gcaattggat gtccgattgg ggcctatatg acatgaccga
   146521 tcaatagaaa tactccaaca ctccaccttt gtcatatatt ccatacatca cactagatag
   146581 atatcatctt catggaatac gattcacttt caagatgcct tggtggtgaa atggtagaca
   146641 cgcgagactc aaaatctcgt gctaaagagc gtggaggttc gagtcctctt caaggcataa
   146701 tattgagaat gctcattgaa tgagcaattc aataagagat ctcggatcga atcggtattg
   146761 atataccgat tcgatccgag atcttggaat tggaataagt tcggcagcgg atcgcgaaat
   146821 cttggggatc ttctctatct aatgaatggg gagtccgctt tgaaatcgtc cgccctgcac
   146881 ccaccccccg agtatatgct tcaacaggaa tcacacaagg gtagattgat acaatataaa
   146941 cctctggtaa aatgcccgcc tgtaacccag cagataaagt acattacata gtccgttttt
   147001 agtaatagct ctggtggttc gctgttcaag aattcttgtt taagcagttc ataccatcca
   147061 tacatagtgt tttgatctaa gatttcaatt cttctatgtt tcagcagtag catattgttc
   147121 catggagcta aggtccaaaa tatggaagaa actggtgttt ccacgactct accacccagt
   147181 caattatgtt ccacttaatc cctatttcat ggccgcatat ctttccggct aagtaatggg
   147241 aaacctttct cctgttacat gaatccaatt ttcatttcat ccgggaaaag ccatcttttt
   147301 ctcaacaatg tctttgtcat ttgatccaat agcgttccgt tagataggaa cagatttgat
   147361 aaatactgat aactctcgga tggagtatta gaacggaaaa atccattaga taatgaacta
   147421 ttggttctaa gccatctctg gcgatgaatc aacaattcga agtgcttttc ttgcgtattc
   147481 ttgataaacc agcgtttaga tatagatgta ggaggatctg tttcggaagt aagaagcccc
   147541 tttgacatct cttcatctgc aaagaattct cgatgtgaaa acacagagac aaggggctga
   147601 tctttgaata ggaaaaagag tggatccgca gggtcccaaa tgaattggct tattcgaaaa
   147661 aagccttgtt ctttggaaga tctatctcgt gtctggtact gcatggttct actctgcaag
   147721 aactccgaat cattctcttg aagctcatcc ttttcatcat aaatgatccg cttgccccga
   147781 aatgaccccg cccgataggg aaatcccaat gaattgggcc tttcgataca atcaaataga
   147841 aagccccagg ggcgccatat tctaggagcc cagactatgt gattgaataa atcctcctct
   147901 atctgttgcg ggtcgaggac tccttctcct tccccttctt caaactccga ttcgtatttt
   147961 tcatagagaa atctctgatc aacgatagaa caagatccat tttgcatcat atctaaggga
   148021 ttccttggtt cgggccgaag aagcaatgtc actcgatcat tatcaaaccg actgcaatct
   148081 ttttctgtcc gtgaggatcc caccagagcg ccttctactt ctaataggcc atgaactaga
   148141 tcagaatcat tctcaacgag tccagaagaa gtgatcccgt ttttttcatc gggtccgggt
   148201 atagaccaaa ggtcttgagc gaccgatccg gcagaacaac tcaaaagata aagaagtatc
   148261 gttaatttct tcatgctcgt tccaagttcg aagtaccatt tgtacaaata agaatcccct
   148321 tcgttacatg atttcttctt catatagata gatagaggat ctatggggca attacttaga
   148381 agtacatttt gtgcaacagc ccttcctatc tgatagaaaa ggatcccatg atcctgaacc
   148441 gatcttacct gggatcgcaa atcccaagtt tgtctatgaa gagcggatcg aattgtatta
   148501 gtgtctataa ttgatttctt ctgtgtaata ctaatcgata gggcctcatt ggtaagtgct
   148561 acaagatctc gtgcattgga acccatggtt atggacccga atccattagt atggaacatt
   148621 ttcttttcca agtgaaatcc cctagtatat gaaagagtgc aaaagtgctt tcgttgttgt
   148681 ggaataagaa gccttcgtat cttaatgcat gtatttaatt tattcggggc tattagagcg
   148741 ggatccactt tttggggaat atgagtcgaa gcaataacaa gaatatttct agtggaacat
   148801 ctttcacaat ccctggagag atagttcact aatagaccga gggataagtc attcgactca
   148861 ttcacatcca gatcatgaat gtttggaatc catattatgc aaggagacat tgcttttgct
   148921 aattcgaatt gaagggtgat ataaaatcgg cctatttccg acatcatatc gatagttagc
   148981 gcattcatca tagttagaag ctccagctcc gtatcaaggt cacgatcgat atcgtcacta
   149041 gcatcaatat cgtcactatc atcaatatcg atatcatcaa taagaaaacc tttaggcttg
   149101 gtatccagga acttgttcag aaatactgta atgaaaggaa cataggagtt tgtcgctagg
   149161 tatttgacca aatgggagcg cccggttcct atagaaccta tcactaaaat acccctagag
   149221 ggggataggg ctaggcggag cgaaaagggt tttccatgag atgggaaatg aaaactatta
   149281 gccccacacg aagtttgtga ataagtgatt gtctgataat gagcaaggaa tatccgtctt
   149341 tctgctaaac agggtgaatt gaactcataa ttcattaaat gctttttatg aatgtcaact
   149401 aagtatcgta agtaaattgt tcccggctgt tcaatcattt gataaccaga gtcattcttt
   149461 gataaatgat cactatgagt cagactcaat agaatttgat caatcctttt ttctgtcgtt
   149521 aaggtggaga actgaaccaa gaattctctt tctttatcat caatcgaatc accgttcgcg
   149581 acccaggatt ctattttatc atcaatccaa tcaccgttca ccttttttct ttttcttatc
   149641 aatgaatgga tctctttact tgtatgactt agatgtctcg tatttctcga aaaagtgatt
   149701 cgattgatgg gatttggtat gagacttatg agatcgatga tatcgatgag attgatattc
   149761 aaatctttcg tcttagaacg tattgattta accccatcag cgggaccacc accccatagc
   149821 atgttgccgc caaaagcaga accccgtatt tcttctagag aatctcctaa ttgttccaga
   149881 gcaactagaa aaagattctt taaccagaaa gaattccgtt cagatgtggg atacctatcc
   149941 agaagttttc gcaactcaat catgtatgat ggaatcatca aagatttgac cttttcgaac
   150001 tctgtctgta actcaccata ggctcgggaa acaaagagaa gatgtgtacg aacgagatat
   150061 ccagcaacaa gaagaaggaa aaggattgaa tagaggaact cccgaacatt tggcgatctc
   150121 agatgtgtcg atatcaatgg tgactcatta tttcgatgaa tcatttcttc ggacagaaga
   150181 agattatgta aacacttact cgaaatctca cttatcagat tccattgtgg aagacacaat
   150241 tttttctgaa gaattcgcca tgatatatct gatccatgca taatatcatg aaaaatggat
   150301 acaaattttt gactgctact tagtaccggc aataggtctg aaaaagtatc taaaaatatc
   150361 aaatttagat atttgtaccc tgtcgaagta aggaaccatg gcatatatgt ttggaatcga
   150421 ttccattttg agagagttga aaaagcactg tctcgttgaa aggttctata catctgccct
   150481 ttctcaacgc atttctttag acaaagactc cgttttttcc tcttttcgga tggtaaatat
   150541 ttctcagaac atggagtgtg aatcaaaccc atgtttgaat tgaaattgag atactgaggc
   150601 aagttcttct cttctgaatc agatagattc atatctgaaa gaggttgaca ataagttctt
   150661 tcaaaattga ctatttgtcc ctctgttaga ggtgttccag aaatggctgc gatcgagtaa
   150721 atagctctac gaactaatag atcggatcga attggaaaat ggaaagattt gtacaagtta
   150781 tacctttcgt caccactttg tggaaaatcg ttaggtatga atatgttaga tacctgtgac
   150841 tcgattggtg aaatagtatc tctctccaaa aaagcatgtt tttttttacc gccgcacaaa
   150901 gaaaatattt tgttgcgaat gaacaagata tggaggaatt gtccatacgt aaaatcataa
   150961 tttttgatac gggccttttc cacataaaag gggaatcttt tgttacaata gaagcggaag
   151021 cgttgtggat tattcaagaa tcgaagtcga tttgctttat aaaaagaaga tatcaatgaa
   151081 cttctatgaa atggtttcac aggattcagc caattgtctt gatcgtcgga tatcattgag
   151141 aaatagaaat ccgtgttatc aaaagatttc ctgcgattat ttctagtatg gaatgagtca
   151201 atcatccact ttggtatctt attgaacaaa aatggtgata ttatccctcc attgatcaag
   151261 aatttcgatt tttgggaagt attatgatca tccaataaga agggtttcaa ttttttcaaa
   151321 tgaacgattt gaagacctat tgattctaac aactgattgc agagttgatc attcggacct
   151381 ttcaattcat agatgtggat ctcagaccta tgaatgggga tattcccgaa actcacaaag
   151441 aaaaaaggaa gtgagttaga caaaaagaaa agcaacttgg acaaaaagag aaggaacttg
   151501 gacaaaaaga aacgaagtga cttagacaaa tcttttttgt cgataacctc agaccaatca
   151561 atcgaatatt gattaatacg taatcgatcg aacactactt gaaaatggct cttctgctca
   151621 gaaacggaat gttccaaatg ctcctggaaa ttcttgctcc cattggacca tttgtatcta
   151681 tatgcattag gatcccgatt catgaatctc tcggttcgag aaatcaaaat aagaggatcg
   151741 aaccatttct tctgactctt tttcaaattc gataaatgtt ggttgatcgt atatttcatt
   151801 atagttctat gattcagagt atcatttcct atttgatccc tttgaattcc atattcgaag
   151861 ttgcgatcgg atctattcat taaaaagaat cgattcaata catttcttat gtacccatag
   151921 gtgctatatt ggatttgaat ccgatttcgg atcaatctat attgattgac tgcctccatt
   151981 atgttgttgc tagcaaatac cactattttt ggttttggat cttccaaatc attcccgcag
   152041 gagatccgga cccatttttt tctgatcctt cgataaaaag attcattctc ttcataaaaa
   152101 ataggaggta gaaccaataa agatttcttt ttcgattcat ccctggagtt gaatacctca
   152161 ttcaagaatc gtttttgatc caatccgtag gaatcaatag aaaaggaaaa tcccttatga
   152221 tacaccagat ccggctcggt tattgataga gtgaatagat ctgccatttc ttgaaatctc
   152281 tcttctgatt caaaatcgtg gtgtaacgtg tattcccccc tgttccggtc atggaataga
   152341 tgaaataaat gatttttgtt taagaatgaa atcttattgg aactttccat atccagttca
   152401 tccttcggaa ccatatcaca tcccggatct gatgaaatag gatgaattga gacggtattt
   152461 tgtaaatacg taattatctt gaatatatta actatttctt tattttccga tcgcctggaa
   152521 gggacaaaag aaacatcttg ttctttcttc aacaatttct gatctctagt ggacctctca
   152581 gtaggattcg aacccagatg aagttctgac catctgtcag agaaaaaaga acgaatggat
   152641 cttgtaggat tcccaagaaa ttcttcgatt tcttccggaa gcagatgctt attcatctgc
   152701 ctttcacgtt ccgtgaatag ccgggacatt gaggaatatc cagaaaggca tttagggaat
   152761 cggtctgatt ctatctctgt tcgttccgtt tgaagaaagg aaggatccca aagaatcgat
   152821 ctttctttta gttgttgaat ctctctttga ttgatcaatg tgtgatattc cgaatcctca
   152881 ttactaaatg aatcgaaatg atctctggat tgatcagaag atcctttcaa ttggctagaa
   152941 tccgttactt gaacgaaact agatcttgtg gaatcatatt gaatatttga cgatacattc
   153001 cgtaccttgc taaaaaatcg atccttgttt accaaccaca cattgtctaa gcaaatccaa
   153061 ttctctctcg atatcttcct caaaaaatcc gattcgtgcg gattcttccc ccaactaacg
   153121 aagagatctt ggcggaattg ccacatatga aattgagcac aattttgcaa agaaatagcc
   153181 cacttgtttc tcgagaagag atgggcaaaa cgctcaatat catttgattg aatagctgac
   153241 ccagctcctt gttgtttgaa gaaaccctcc acttcaattg gtattttttc acgaaaagca
   153301 aacatgagat aacaaatcga gtctttcact aagatttcga atagctgtcc cgaattcaag
   153361 ttgattctgt ttcgcctctt actcggagaa agacgatcaa acaattccca accatggtcc
   153421 ttgcggatcg gatcatccat ataatataca aaaggaaact ccagatattt gatatctttc
   153481 tctttgaatg agatctcaat tccagcgacg gtttcattag atatcttaca accagaatcc
   153541 ctcttttttc cgagccagtt cctccaccac cgcgaacccc agttagattc aggcatgata
   153601 cactttttag ttattgggag aacccaagta ctctctttcg gatccaggaa aaagctctct
   153661 gagatctttt ttccttttgg aagatccagg agcgaaacaa tcaacctatt gatattggaa
   153721 gacccaaaag attcttccaa tgtatcattt ctgggtccaa tggaattcat aggtatagga
   153781 agaagccccg tcaaatagag attttttctt gcgaccatat ttcgattgtt aatacgatat
   153841 ataaggatcg ctactacaaa tagtactaca cccttgatcg tgaaatatcg attgcttgtt
   153901 gaaccctgtg aattgcgtga aagtaggata ctcaaaattc gtgggtccaa gagttttata
   153961 aaacgttctt ggtggaaaaa aatgtgaatg aaagatccca ctgaattgaa ttgggtccat
   154021 gaatctaaga aatagtgaga attcttgacc tctctcaata tctctctcaa ttcgaaaatc
   154081 caggatttga attgatgtcc tttcattgat tcctcctaaa ttgcattgat ttatcctaaa
   154141 gatttcattt caattggaat ttggttattc accatgtacg aggatcccca ctaagcatcc
   154201 atggctgaat ggttaaagcg cccaactcat aattggcgaa ttcgtaggtt caattcctac
   154261 tggatgcacg ccaatgggac cctccaataa gtctattgga attggctctg tatcaatgga
   154321 atctcatcat ctatacataa cgaattggtg tggtatattc atatcataac atatgaacag
   154381 taagaactag cattcttatt gagactcgaa ctcataggga agaaaataga tttatggatg
   154441 gaatcaaata tgcagtattt acagacaaaa gtattcggtt attggggaaa aatcaatata
   154501 cttctaatgt cgaatcagga tcaactagga cagaaataaa gcattgggtc gaactcttct
   154561 ttggtgtcaa ggtaatagct atgaatagtc atcaactccc ccgaaagggt agaagaatgg
   154621 gacccattat gggacataca atgcattaca gacgtatgat cattacgctt caaccgggtt
   154681 attctattcc acctcttaga aagaaaagaa cttaaatcaa aatacttaag agcatggcga
   154741 tacatttata caaaacttct accccgagca cacgcaatgg agccgtagac agtcaagtga
   154801 aatccaatcc acgaaataat ttgatctatg gacagcatcg ttgtggtaaa ggtcgtaatg
   154861 ccagaggaat cattaccgca gggcatagag ggggaggtca taagcgtcta taccgtaaaa
   154921 tcgattttag acggaatgaa aaagacatat atggtagaat cgtaaccata gaatacgacc
   154981 ctaatcgaaa tgcatacatt tgtctcatac actatgggga tggtgagaag agatatattt
   155041 tacatcccag aggggctata attggagata ccattgtttc tggtacagaa gttcctataa
   155101 aaatgggaaa tgccctacct ttgagtgcgg tttgaactat tgatttacgt aattggaagt
   155161 aaccaattag gtttacgacg aaacctagaa atcgatcact gatccaattc gagtacctct
   155221 acaggataga cctcaacaga aaactgaaga gtaacggcag caagtgattg agttcagtag
   155281 ttcctcatat aaaattattg actctagaga tatagtaata tggagaagac aaaattgttt
   155341 caagcgccga cagaaccaga agcgcccctt gtttcaaaga gaggaagacg ggttattcac
   155401 atttgatttg atggtcagag gcgaattgaa agctaagctg tggtaattct aaagatttcc
   155461 cgggggaaaa atagagacgt ctcctacgtt acccataata tgtggaagta tcgacgtaat
   155521 ttcatagagt cattcggtct gaatgctaca tgaagaacat aagccagatg acggaacagg
   155581 aagacctagg atgtagaaga tcagaacatg agtgattcgg cagatttgga ttctatatat
   155641 ccactcatgt ggtacttcat tatatgatat atataagatc catctgtata gatatcatca
   155701 tctacatcca gaaagccgta tgctttggaa gaagcttgta cagtttggga aggggttttg
   155761 attgatcaaa aagacgaatc tacttcaacc gatatgccct taggcacagc catacataac
   155821 atagaaatca cacttggaaa gggtggacaa ttagctagag ctgcgggtgc tgtagcgaaa
   155881 ctgattgcaa aagagggtaa atcggccgca ttaaaattac cctctgggga ggtccgtttg
   155941 atatccaaaa actgctcagc aacagtcgga caagtaggga atgttggggt gaaccagaaa
   156001 agtttgggta gagccggatc gaaatgttgg ctaggtaagc gtcctgtagt aagaggagta
   156061 gttatgaacc ctgtagacca cccccatggg ggtggtgaag gaagggctcc aattggtaga
   156121 aaaagacccg caaccccttg gggttatcct gcacttggaa gaagaagtag aaaaaggaat
   156181 aaatatagtg ataatttgat tcttcgccgc cgtagtaaat aggagagaaa atccaaatta
   156241 tttttacaat ttacaaaaga aaaaaatagg agttaattca ctgtgacacg ttcactaaaa
   156301 aaaaaccctt ttgtagcgaa tcatttatta agaaaaatcg agaaacttaa tacaaaagcg
   156361 gaaaaagaaa taataataac ctggtcccgg gcatctacca ttatacccac aatggttggc
   156421 catactatcg ctatacataa tggaaaggaa catttgccta tttatataac agatcgtatg
   156481 gtaggacata aattggggga atttgcgccg actataaatt tccgtggaca tgcaaaaaat
   156541 gataatagat cccgtcgtta ataaagtgaa tatagattca ttggtaagag gtgaacctta
   156601 tgataaagaa gagaaagaag aacctatcta cagaagtata cgctttaggt caacatatat
   156661 gtatgtctgc tcacaaagac cgaaggggaa tccatcagat tcgtaggcgt tcttacgagg
   156721 aaagccttat gatactagaa ctgatgcctt atcgagcgtg ttatcccatt tttaaattgg
   156781 tttattctgc agcagcaaat gctagtcaca atatgagttt gaacgaagca aatttagtca
   156841 ttagtaaagc cgaagtaaac gagggtactg ctgtgaaaag attaaaacct cgagctcgag
   156901 ggcggataaa aagaccgact tgtcatataa ctattgtttt gaaagatata tccttatata
   156961 aaga
//
