# Supplementary material for: Plastome comparative genomics in maples resolves the infrageneric backbone relationships
Source: PeerJ. 2020 Jul 13;8:e9483. doi: 10.7717/peerj.9483 (PMC7365138; doi:10.7717/peerj.9483)
Supplement: Data S2 [file peerj-08-9483-s008.zip › Acer_pauciflorum_M324_CP.gb]

LOCUS       Acer_pauciflorum_M324_CP      156957 bp    DNA     circular UNA 29-APR-2020
DEFINITION  .
ACCESSION   urn.local...cq-bg6jq0y
VERSION     urn.local...cq-bg6jq0y
KEYWORDS    .
SOURCE      
  ORGANISM  .
FEATURES             Location/Qualifiers
     misc_feature    1..85309
                     /standard_name="LSC"
     repeat_region   85310..112062
                     /rpt_type="inverted"
                     /standard_name="repeat region"
     misc_feature    112063..130204
                     /standard_name="SSC"
     repeat_region   130205..156957
                     /note="repeat_hit position 112099 - 85343, match 100.%,
                     length 26757"
                     /rpt_type="inverted"
                     /standard_name="repeat region"
ORIGIN      
        1 aaagatatat ccttttggtt attggttatg ggcgaacgac gggaattgaa cccgcgcatg
       61 gtggattcac aatccactgc cttgatccac ttggctacat ccgccccccc actagctaca
      121 aaattacaaa ataaaaagat tcaaatttct accattaatc atcttttttt atcttacctt
      181 aattatgaag atacaaatga agagacaaga ggcataaatt tccaaacttt tttatattat
      241 atagaaaatt gactcaaaat aataaactgt aaagtcataa taactaaaat aactaaaaaa
      301 taactaaaga ctaattttat tattagcacg tagtaataat atgatactaa ataaaaaggc
      361 ataaaaaagc tttgtgtttt gttgaagtca aaaaaggaca aaaataacaa attgaaaaaa
      421 aacctaataa ataacggagc aataccgatt tattggaaga ggatcggcat tgctccgtta
      481 ttttcaaaaa cgtgtataca cgaagatcga aatcttatcc atttgtagaa ggagcttcaa
      541 tagcagctag gtctagaggg aaattatgag cattacgttc atgcataact tccataccaa
      601 ggttagcgcg gttaataata tcagcccagg tattaattac acgaccttga ctatcaacta
      661 cagattggtt aaaattgaaa ccgtttaggt tgaaagccat agtgctaata cctaaagcag
      721 tgaaccagat acctactaca ggccaagcgg ctaagaagaa gtgtaaagaa cgagagttgt
      781 tgaaactcgc atattgaaag atcaatcggc caaaataacc atgagcagct acaatattat
      841 aagtttcttc ctcttgaccg aatctgtaac cttcattagc agattcattt tctgtggttt
      901 ccctgatcaa actagaagtt accaaggaac catgcatagc actgaatagg gagccgccga
      961 atacaccagc tacgcctaac atgtgaaatg ggtgcataag gatgttgtgc tcagcctgga
     1021 atacaatcat gaagttgaaa gtaccagaga ttcctagagg cataccatca gaaaaacttc
     1081 cttgaccaat tgggtaaatc aagaaaacag cagtagcagc tgcaacagga gctgaatacg
     1141 caacagcaat ccaagggcgc atacccagac ggaaactaag ttcccactcg cgacccatgt
     1201 aacaagctac accaagtaag aagtgtagaa caattagctc ataaggaccg ccattgtata
     1261 accattcatc aacagatgcc gcttcccata tcgggtaaaa gtgcaaacct atagctgcag
     1321 aagtaggaat aatggcacca gaaataatat tgtttccata aagtagagat ccagaaacag
     1381 gttcacgaat accatcaata tccactggag gagcagcaat gaaggcgata ataaatacag
     1441 aagttgcggt caataaggta gggatcatca aaacaccaaa ccatccaatg taaagacggt
     1501 tttcggtgct ggttatccag ttacagaagc gaccccatag gcgttcgctt tcgcgtctct
     1561 ctaaaattgc agtcatggta aaatcttggt ttatttaatc atcagggact cccaagcaca
     1621 caaactttct agaactagat aattgggagc ttgttattca acagtataac atgacttata
     1681 gccccgtgtc aaccaatagc aacatcgata tctctgatct tatctatcta tctatctaga
     1741 aattcagaag cattttttat ttttttatat tttatagata tatttttttg atatgataat
     1801 caaaatgggt tgcccgggac tcgaacccgg aactagtcgg atggagtaga aaaattcctt
     1861 gtgaaattga tataggtaaa aaagtctctc cccaagccgt gcctgcattt ttcattgcac
     1921 acagctttcc ctatgtataa catcgaagac tccctaaaaa acgctaaaaa agtgaaatac
     1981 ccagttgatc aacctttatt agtcttattg cataaacatt taatagaaat taatgaattt
     2041 ttttgttatc tattcatcag ttaggaacaa tttcgaattt atcatgatta acaaaatcgt
     2101 taatacaaat aatatccaaa taccaaaccc gccccctata taacctccgc gaagtaaaca
     2161 aagctcttgg aaagattaaa gaaagaacgt gctcttcctc cgtaaagaat tcttccaaga
     2221 attccgagcc taatcttttc aaaaaaacgc gcacagtact tttgtgttta cgaaccaaac
     2281 ttttaacaca agaaacccga agtatatatt ttattctata caaactcttt ttttttgaag
     2341 atccgctgtg ataatgagaa agctttctgc atatacgcat aaaccggtcg ataatataag
     2401 aatctgagga atcggcccag gtcggcttac taatcggatg ccctaatgag ttacaaaaac
     2461 gcgccatagt caatgatcca atcagaggaa taattggaac ggttgtctcg aactgcttca
     2521 tagcattatc gattagaaat gcattttcta gcatttgact ccgcaccaca aaagtattta
     2581 gtcgccccct ggaaagatag cccagaaagt tgatataatc tttgtataag tggtttatat
     2641 gaatccttcc gggttgagac cacacgtgaa aatgccattg ccataaattg acaaggtaat
     2701 atttccattt attcatcaga agaggcatat cttttgaagc cagaacggat tttccttgat
     2761 atctaacata atgcatgata ggatgcttga acagccataa gttgtcctga aaatcattaa
     2821 caaagacttg gacaagatct tctacttttc cataaaaaga aattcgctca aaaaggagtc
     2881 ctgaagatgt tgatcgtaaa tgagaagatt ggttacggag aaaaaagaag attgattcat
     2941 attcatatac atgagaatta tataggaaca agaaaaatct tggattgctt gttgaaaaaa
     3001 tggaatttga tttctttgga gtaataagac tattccagtt aaaatactca tgaagaaaga
     3061 atcgcaataa atgtaaagag gaggcatctt ttacccaata gcgaaaggct cgaaccaaga
     3121 tttccgggcg aatggggtag ggtattagta catctaagac atagtgtaaa tgtgagaaat
     3181 tgttctcgaa aaaaggaaat attgaatgaa ttgattggaa attatgagat ttcgccattt
     3241 ctttttcttt cccttctaag aaagctacta atcgtaggga aaatggaatt tccacaatga
     3301 ctgaaaatcc ctccgatatc atttgcgaat aaaattgatt gttgtgtcca ataaattgat
     3361 ttggattcga atccttagca taaatactca aatgaatccg ttgatacgtc cgactaatta
     3421 aacgtttcac actgagtgaa ctagatttat tgtcataacc cccattttcc aacggaatcg
     3481 tcgatctatt taaaccgtga tcatgagcaa gtgtataaat atactctcga aaaagaagtg
     3541 ggtataggaa gttgtgttgc tgagatctat ctagttctaa atggatttga tattctttca
     3601 tttgaaatta gattgcaaca aaaggtaagg tatttattgg attatcaaat gatacattgg
     3661 gttatcaaat gatacatagt gcgatacagt caaaacaaag tattgtagta aagaaaaaaa
     3721 tggatacctt ggaaacgggt aaactcatta ccggattctc gattttatca tttttgaatt
     3781 ggtttatgtt tgttatagta taaataggtg gttagaaatc ctttattttt gcaatccaac
     3841 cgctcttttg attttggaaa acaaaatatc tttatcaata tactgcttct tctacacatt
     3901 catctccaac ccataatagg gacaaactca tagttaggac tcattaaaaa aatagctaat
     3961 cgactcgcgg aaaacccctt ccccgcatta ggaactaata tctttttaac gtttaattag
     4021 atcggggaat tattcaaatt caattcagaa gagaagctcg ttccttttta tttcccgaga
     4081 attggaacca taaggctcta tccatttatt cactcgaccc aactttgaat tccatttttt
     4141 gttctgcgcc aacaactcaa accctatttt gaagccattg aatcagaata aagtattctc
     4201 caaattttcc gacatgctgg tttttccatt cattcctttc aggatcagtc gtggtcttac
     4261 aaactctccc gatggtatgg acgaatcctt tgtttcatat aaatgtgtaa aagatgctag
     4321 ccgcacttaa aagccgagta ctctaccgtt gagttagcaa cccgaataat tcgaatgggt
     4381 ggatacaatc ggaataaaaa agaaataaaa gaaaagaaat gaaattgcac aacggaatca
     4441 aaatattaaa ttagcaagaa atcgactaac aaaatttaga atcgattggg aacataaaaa
     4501 aaagacttct tgtataacag tgaatccaac gaacccatta ctttaatttt gaattttgaa
     4561 tgaagtaaag aaaaaaacca aacctctgtt acggagataa ataggtacgg agataaatgg
     4621 atctgtttat ccttatccac gatcgaatta tagttgttcg atacgctgtt gtcaatatga
     4681 cggtgaatgt tgaatattaa tgttaagaaa agaatctaaa aaaataaaat ggcgaaaaca
     4741 aaaagaatga atttattaat ttaattaaaa tattaaaata aaaaaaaatt ataaaatgaa
     4801 ataaataaat aatatagaaa agaaataatt tagaaatgct tttgaaaaaa aatcgaaaag
     4861 aaaaagaaag aacttgcgtt agatttgcac tacatattta ctatacataa atacaaatag
     4921 atacatagct atagctgaaa gaataaaaaa aaaaagaaat ctcgggttga cattgattca
     4981 atcaatcaat ataagtaaaa taaacaagtt gaatcccttg ttttgtgatt tgttaataga
     5041 tttacaacga caaactataa aaagcccggt ttcgattgcg agtaatgtaa attttcgatt
     5101 tctcgaccca attagttcgt tgtattcatt tgatcttttt tatatgcatc ttatatcaat
     5161 aaaattctag caataaaatt gatttttgtt cttctgctta ttttttttgt ccttatactt
     5221 ccagaacatt atactttatg ggagcaatat taaataggga taaaaaatag gtatgaatag
     5281 aacaaaaaag gggggagtag taaagaaaaa gttatacaaa actatatagg agtcatccac
     5341 accctctttt tttattctat atcctcgatg caatttcgtt taattaagat gaagttcctt
     5401 aaaaatccca gccttctttg aaatatcatg aaccgttcct gtaggttgag cgcccttgtc
     5461 aaggaaatct aaaatagcag gaagatttaa atgggtttga ttatttatcg gatcataaaa
     5521 acccactttc cgaagatctc ttccctctct tcgggatcga gcatcgattg caacgattcg
     5581 ataaacagct cattgggata gatgtagatg aacaataccc cccctagaaa cgtataagaa
     5641 gttttctcct cgtacggctc gagaaaaaat gattagaaat tgtgtgattt aagtccttct
     5701 ttttcgaaaa ttcgaaaaaa aagcattcgt actctcataa ctcaagttgg ataactttta
     5761 aatagcccaa aagaaaatct ttagggattt ctttttttga gtggtctcta accccttttt
     5821 tgtttgtctc gtttcgaatc gattttttga ttcttaattc ccattctgat ctaattgttg
     5881 agacaattga aaacggtatt tccttgttcc aggatccttt ttatctttgc cttgaatcat
     5941 tgggtttaga cattacttcg gtgatctttc gttttcaaaa atggcggcaa cacacccctt
     6001 tttgcgattt ttttctatca aagaatcata cgaacaattg attcctgcat gatacacttt
     6061 tcatcgaaag agttttacca attccaacaa attgtcgttt tggatttcaa aattgttcga
     6121 atcagattct ttcaatttat atatcgaaaa tatacttacg aagtttgtta caacttattg
     6181 attggtatta accctagatc cttgcccctg cgaaatgaac aaatactttc tactcaagct
     6241 ccatcatgtc ctatttacac tacaccccaa caaaaaacga gaattctagt agaacagaac
     6301 aaagtatgtc gagccaagag cccattcatt tctagataat ctacaatcta aaatggcgga
     6361 tgaaaaaaaa atccacagcg gatcgtgtcc ttcaagtcgc acgttgcttt ctaccacatc
     6421 gtttcaaacg aagttttacc ataacatttt ttcgagtttt gaaccggtat gtaattgatt
     6481 caattatgga atcatgaata gtcattgctt cggtcaatac ccagtccttt ttccttcgat
     6541 atgaaaggaa tagttagtta atttatgagg aagaagcctc agtaagaatt gaatttcacc
     6601 ctctatttta attttattgt tttcatttta ttgcatgaat gcaatatttc tttttatttc
     6661 taaataaaac aaaaaagaac acgaataaaa ataaaaagaa aataaagtca aaagtaaata
     6721 tagaggatga agatatatga atggaccccg tctcaattat taattatgat taaatacatt
     6781 tccaattatt aattagagcc aaacatcaaa tacctccagc tcaaagaaaa ttaatccata
     6841 tgaaactcga ttgattatga gatcttacat cgctcacgaa ctcgtatgga ccccactccc
     6901 aattcattct gggggatgat taatcataaa taaaaatagg atcctatttg atacgggatg
     6961 ctagactctt ttgtatagat aaaaagccaa aagggtccag attacgtcat tctttactat
     7021 aattgttctt ttaccctaaa ccggtcttag aaacttaatt ccattgattg aattcaaaca
     7081 gtacacgaat accctcttgt ttagatttca agaaatgaaa taaaaaattg gggaggtttt
     7141 cgcatttcga tttagaatgt atccttgcaa attcacggag gtcgggtatg tagggatttt
     7201 ttaagccact cacttacata tcaaagtgaa agggaggggg agggcccatc cgactttttt
     7261 tgaattcaaa ctcttgtgat ctatgttgcc atcttacttg gatcacaaat ggattccatt
     7321 ttattttcgt attatttgaa ctcgattcaa tttatgaaaa aacatcttat tcagagaaga
     7381 gttttgaaaa ttcgaaacaa gaagtccatt ttatcaaaaa ttagactctt aaaaaaatta
     7441 tactctgaaa gagaggttgc tcaaaaaagt aatttggagt ctgatattcg gatatatata
     7501 agaggtcgct ctgggacgga aggattcgaa cctccgaata gcgggaccaa aacccgttgc
     7561 cttaccgctt ggccacgccc cattttaatt tcttttctat tcgatactaa taaacactaa
     7621 tattggttgt tcgtcaattc ccggccaaat ctctatggaa taaattagat tctttttttt
     7681 aagattttga cacaagtaga tgcagaatta aactccattt attgatcatt acatagaatt
     7741 caattaagat attgtatgaa agtatgattt cttctattct cttgtgagaa ttcaaggatt
     7801 tttgttttga ttggttcggt tcaaagaagt atttttttgt ctaccttact ttcttttcgt
     7861 catttttatc atttttagct tatatcaata acatattttt aactcaatca aaatacaatt
     7921 atctccaaga acaaaatgtt tgttatgctt aataccttta gtttgatcta tatctttctt
     7981 aattctgccc tttattcgag tagtttttta ttcggcaaat tacccgaggc gtacgctttt
     8041 ttgaatccaa ttgtagatgt tatgccagta atacctcttt tcttttttct cttagccttt
     8101 gtttggcaag ctgctgtaag ttttcgataa gatctttaat agtgtccgag aaaaattcat
     8161 gatttattca agctcgagaa aaaaaaaaat ttctaacaat tgataagacc agatgagtct
     8221 tccaatttga atgaaccctc aagtaaaaca gtaaaattct tgggcagaca cgataaattt
     8281 cgatttcccc atttcatggt tcttaccttt ttttttcact gaaagaccct attagagtcc
     8341 gccacaatat cgaaatcgaa gtcgaattgt gttaatttcg aaaaataaaa actcttttgt
     8401 atttctatca atttgaaaaa ccgtttcatt tcttggtgtc aaaataggat atgtagtata
     8461 aaaatagaga atctattctc tttttccccc ccaaaaaaaa ttggagattg tgtaatgctt
     8521 actctcaaac tctttgttta caccgtagtt atattctttg tttctctctt catcttcggg
     8581 ttcctatcta atgacccagg gcgtaatcct ggacgtgaag actaaaaaat aagaaatttt
     8641 tctttacttt attcttaatt cttataaatg tttttaggat ttgattttat ctattctaca
     8701 tctttaattt tatctattct acatctttaa ctagtcaaat aaaaaaaagc aaaagggttc
     8761 gctaaattca aatttgaaag atacccagtc agcgacggaa acggaaagag agggattcga
     8821 accctcggta cgaatagctc gtacaacgga ttagcaatcc gacgctttaa tccactcagc
     8881 catctctcct aattgaaaaa aaaaaaaata ataattacta tgttacatta cacaaaagat
     8941 aatgcttgaa aaaaaggccc ttctttactt taactttatt atatagctta tatatttttt
     9001 attgtatttt gtattgtatt atacagatgg atacaacttt tatcagcaat tccatttttt
     9061 atttctataa aatgaaaaat gaaaataaaa aaatgaaaaa tgaaaataaa gaatggcctc
     9121 gaaagagata tctcgaatca aaatagaaaa aaataaagaa tatctcttta caaaattaca
     9181 aaaggctttt ttttattttc acggcctggt ctggtcagta cccagccggg cccttttttt
     9241 gttccaatga accataccgc caaatcatag aaaaatgatt tagatggaat caaagtgtca
     9301 tttcttattc tttattattc ttttgtttct tcttcttttt ttttatttaa tttactttta
     9361 ctggatactc gaaaaaaggg aaaaacagaa cgatgtattt ttttttgcac aatgcatttt
     9421 atgttatggc tgaaattgtt ttgtcgagcc gtatctgtca aaaccccttc aagaaccaaa
     9481 ttttttattt tatttagtta ttcaatttcg ttttttattt ttaaacaaaa taagtcctct
     9541 tttcctaatt tcattaggac tcctaacaaa cacgtcaata ctctaagctc taatttgcat
     9601 ttcatgattt tttttatttc tgtcctatat tgattacgtc cgattccctt gttcgacaaa
     9661 agtctcattt ctatacaata atcgtattgt agcgggtata gtttagtggt aaaagtgcga
     9721 ttcgttctat taatcccctt aatagttaag gggttcttca gtttcattca tattctgatc
     9781 aaaaacttta tttcttaaaa ggatttcatt tgaatccttt acctctaaat gaaagattcg
     9841 aggaagaata tccattctcg tgatttgtat ccaagggtca attagaaatt tcaaatttgg
     9901 attatgaaat tacgaaacat aatttttgtg aatttggaat tagatcaatc tttccaattg
     9961 aataagtata agtaagggat ccatggataa agatagaaaa gtctatttcc aatcgtaact
    10021 aaatcttcaa tttttgtttt gcatagggta gattgaagca aaatagctat taaacgataa
    10081 ctttggttta ctagagacat cgccatattc atatcctatt tttttagctc gggagaaaga
    10141 aaatactttt cctaaggatt ctctcaaata gaaatcgaga acgaagtaac tagaaaagtt
    10201 gggattgtta taacggcact cttctagagg gatcatctag aaagcaaatt gttttgaatg
    10261 cattcagaca aaaaaagctg acatagatgt tatgggtcga attttttgat tgcgtccccg
    10321 tcttatatct tgggaatttt tccatcttcc ataaaggagc cgaatgaaac caaagtttca
    10381 tgttcggttt tgaattagag gcgttcaaaa tggtgaatcg acgtcgacta taacccctag
    10441 ccttccaagc taacgatgcg ggttcgattc ccgctacccg ctccatatga taatgatata
    10501 aatcattata tcaattcagc gatgcattaa ttcaatttga attaatgcat cactgaattg
    10561 aatacgtaat tccggaaatt ctctcactga ttctttatgg tattttttcc gaacaagaga
    10621 taggaaaaaa aagaatgcga aaaaaaacaa attaggaatg aaaagcgtcc attgtctaat
    10681 ggataggaca gaggtcttct aaacctttgg tataggttca aatcctattg gacgcaattt
    10741 agcaatttat ttgcatttcc atagtataat atatatattc tatactttgc atatgatata
    10801 atatgatatt attagattaa taaattatta gattccaaat tttcaaataa aaaagtaaaa
    10861 ttacgtatat ttatatctta tttagcctta tatcttattt gacttatatc ttatttattt
    10921 attttattaa ttaaataatt aattaaataa taatcaatat taaataaagt actataaaga
    10981 ttaagaatga tagatttttt atttataatt gttcctgaag tagaaagcgt tccatttgtt
    11041 cctgaatagc ttctttcaaa agggcttccg cttcctcggt gaatgtctta gtagaagata
    11101 tgatttcttg gaactgaggt ttattcgttt ttaaataagt acgtaactca ccgagaaatt
    11161 ttcttacctg tccgatttct aatgaatcaa gataaccatt cgttccagta taaatagtca
    11221 ttatctgctc ttcgaccgtg agaggggctg attgggattg tttgagcaac tcacgtaatc
    11281 gttgacccct tgccaattga ttctgagtag ctttatcgag atcagaagca aattgtgcaa
    11341 aggcttctaa ttctgcgaat tgggccaatt ccaattttaa tttgccggct acttgtttca
    11401 tagctttaat ttgagctgcg gatcctactc tggagacaga aatacccacg ttaatagcag
    11461 gtctgattcc agcattgaat agatccgcgg ataagaatat ttgtccatct gtaatggaaa
    11521 ttacattagt aggaatatac gctgaaacat ctcctgattg ggtttcaact attggtaaag
    11581 cggtcatact tccttcacct aactgagaac ttaatttagc ggctctttcc aaaagtcgtg
    11641 aatgcaaata aaaaacatct cctggataag cttcgcgacc gggtggtctt cgtaatagaa
    11701 gagacatttg tcgataagcc tgcgcctgtt tggagagatc atcataaatg attaaagtgt
    11761 gtcgttcacg gtacataaaa tattcagcca gagaagctcc tgtataagga gcgagatatt
    11821 gtaatgtagc gggggaatcc gccgtttcgg ctaccacaat agtgtattcc atcgcccccc
    11881 tttcctggaa agtagtcact acctgagcca cagaagatgc tttttgacca atagctacat
    11941 aaacacatat tacatttttc ccttgttgat tgagaatcgt atccgtggct actgctgttt
    12001 taccagtctg tctgtcgcca ataattaatt ctcgctgacc gcgtcctata ggtatcattg
    12061 aatcaatagc aataagtcct gtttgaagag gctcatatac ggaacgtctc gaaataatac
    12121 ctggagcggg agattcaatt aatcgagatt cagaagctga aatttcacct cgaccgtcaa
    12181 taggtttagc cagggcattt ataacacgac ccaaataagc ctcgcttact ggtatctgag
    12241 caatttttcc tgttgctttt acagaacttc cctcttgtat ccttaaaccg tcacccatta
    12301 atacaacacc aacattattt gattccaaat tcagagcaat gcctattgta ccctcttcaa
    12361 attctactaa ttcacccgcc attacttcat caagaccata aatacgagcg atgccgtcgc
    12421 ctacttgaag tacggtacct atatttacaa tcttgactgc tctattatat tgctcaatac
    12481 gttcacggat aatattacta atttcgtcgg ctctaattgt taccatgagt ataatttttt
    12541 tttttagtta aagaaaaaaa acaatgccta caggaaaagg actaatcagt tatttctgcc
    12601 atcgcctcaa acgtgtcaat attctcacta atggtacgta aatgtaactc cttgttcaaa
    12661 gaactattca gagtgcctcg agctcctttt aaaacttgtt ggaaaacctg ttgtcggact
    12721 tgctgaaccg ccctttggtg gtcaaaacga atggtttcat ttttgtaatt ttctaattct
    12781 tccaaagtct tataagttga cttaatcaaa ttcaattttt ctcgttctat ctccgagtat
    12841 ccattcactc gaaattgatc tgcttccctt tcgactttcc gtaagcgagc ccgggctttt
    12901 tccagccgtt gaatggcccc cccctgcagt tcctctgaat ttcgaatagt attcaggatc
    12961 ttccgttttc gattatctaa taaatcactt aatgaaagta gattatcttt ccattcatct
    13021 caaaacttac atgatccctt cccgaaccaa acatgaattt ttcgattcat ttggctctca
    13081 cactcaatta cttcaacttt ttaagtatgg gggcaattcc catatctttt ttttttaatg
    13141 taatgagcct atcctctacc tctcttctct attcatattc caagatgtcg cgactaatca
    13201 ctaatccaag accagaatat tttgaggact cttctgacgg aacaaaacaa aaatattgaa
    13261 ttgtcagcaa agttgtttct ttttttcgtc aaatccaaag aattcttttt actttatatt
    13321 atacacaggt caccgattca gcataaaaag cggttgattg aaatatttca aatattttgc
    13381 attccaataa aagaaaaggc tcaaaggctc aaataatttt atcgacatga gtgttttata
    13441 tcgaaaaaaa aacaaattcc aattattcat tttgcaaaca tttctattct atattaatat
    13501 agtagtagaa agagtaccat gctgcgtctg gacttcaaac agtttggttt agctttaacc
    13561 atgttaatga ccccacacta ttggtttggt tgatagagaa tcaaagcgga tttaccaatg
    13621 aatcacgaaa tgctatggtt cttaaatatg atttgaaatt gattcagaag taattcgcgg
    13681 aatcgtgcac ctttttcgat ctagttataa tgaaaaaaag tacagctggt tggatccagc
    13741 ctattcttga aataaacaac tcgcacgcac tccctttcca aaaaagatca atacaccaag
    13801 gactacactt agatttattg gatttgttgc taaaatatcg gtattaaacc cgaaactccc
    13861 ggcaaatgac cagcgaacca aggaaacgaa agaatcggtt atatttttca tattatctcc
    13921 tcttttagat agactaaaaa aaaatacgga atttgcatat ttataggatt aaacaaaggg
    13981 attcgcaaat aaaagcgcta atgctacaac cagtccataa attgttaaag cttccataaa
    14041 agccagacta agcaataaag tacctcgtat ttttccctcc gcctcgggtt gtctcgcgat
    14101 accttctaca gcttgacccg cagcagtacc ttgacctact ccaggtccaa tagaagcaag
    14161 tccgacggcc aacccagcgg caataacaga agcggcagaa atcagtggat tcatgataag
    14221 ttcctcgcac taaaataaag aaatagttaa tgatacaatc gtccaatgaa aatatgaatt
    14281 atgacttaat tattcgatcg ctaagattca tccagtcgaa ataactaaga actcggaatt
    14341 gaagtaataa taatattagt attaaaccat aaaagctact tcgatatctc ttttttagtt
    14401 ccgatccaca ggatttttgt gaatccatac gacttttgtt cttccatttc ttctttccaa
    14461 actctttttt tattcttcgt tcgttagttt tctttatttc atcgctttat tcattcacat
    14521 tcaattcaca ggcaaagacg aaaccgaaga atttctattg gaatctctat ctaagttcac
    14581 aatagtaggg cgaattagat atatctttag ttgatatata actatcaata tctaatatca
    14641 tatatacatg tctttcttcc ataacgtaaa ccaactattc atatcttcat atcttagatt
    14701 caagctattc gtatcttaaa gtcaatcgta ttctagaatc attcttggaa ccatacacaa
    14761 gagttggctt agagtcatta gatcccatat accaaattat gttcccctct cccaatcaac
    14821 ccatttttta tgaatctcgt ttggcaaatc attgcataga aataaacata agtattttat
    14881 tccggtaagg tcattcactt taattattta attatttatt aatattttct tttggtcaat
    14941 cgttgaattg aataaaatca actgaaatgg gaatcattct agaaagcatc tttctttttc
    15001 tttttttttt taatcacaca ccgtgtaaat tgtgatacta tgatactata agaattttta
    15061 tattaagaat tttgattcaa ataatgactc cttatatttg aattgaatga taatattcat
    15121 tggcaggagt atgatataat aaagccaaac atgaatttta ggaaaaagat ctttttgatc
    15181 tctttccttt tttacaattc ccaaatatct gaattttttt tctatgactc ttggtcgtat
    15241 atcccgtatt tgtctatttc tatttgtata ttgatgtttc ctacgtggat tatctttagt
    15301 tacgcataca ctgcgttatt ctaagctaaa aaaaaaaaga gactatttcg aaaactagtc
    15361 aatgatggcc ctccatagat tcgcctatat aagccgccgc taaagttgca aaaataagag
    15421 cttgaatacc gcttgtaaat aatccaagga acatcacagg tataggaacc actaaaggta
    15481 ctaaagaaac aagaacaaca actactaatt catcagctaa tatattcccg aaaagtcgaa
    15541 agctaagtga taaaggtttt gtgaaatctt ctaaaatgtt aatgggtaaa agaattggag
    15601 tcggttgaat gtatttactg aaataaccta atcccttttt agaaagacct gcatagaaat
    15661 atgctactga cgtgagcaag gctaaagcaa cggtagtatt gatatcattc gtaggtgcag
    15721 ctaactcccc atggggtaac tgtattattt tccaaggtaa aagagcaccg gaccaattcg
    15781 aaacaaaaat aaatagaaac atagttccaa taaagggaac ccatggacca tattcttctc
    15841 caatctgagt tttgctcacg tctcgaataa attcaaggac atattcgaag aaattttgac
    15901 cggcagtcgg aatagtttgt ggattccgaa cagctataag ggctgaacct aataagatag
    15961 caattacaac ccaagaagta ataagtactt gggcatggac ttgtaaacct cctatttgcc
    16021 aatagaaatg ttggcctact tccacaccgg atatatcgta taaccctttt agtgtgttac
    16081 tggaacatga tataacattc atattgccct ctaacagaaa tagaacttta aaaagaatta
    16141 ttttgattca accctctccc tttcgacttg tatactttaa ttagaattat ccgttttgaa
    16201 tactcgctaa tcacacaata tccacagttt tttttttaat ttcttttctt ttatgcgatt
    16261 caagaagagt aaccgattcc aaaaatccat gtagttacca aaaaaattta tttatcttat
    16321 tattaatcaa ggatttcgta tatagctaga acggccctca caaattgcaa atacaaattt
    16381 attaagaatt aatcggattg aagctatagc cgtttgctgg aatcgaaata tctgcgagat
    16441 cggggtcaca atttgtatcg attaaacaaa ttgttggaat tacaaaagcg atacattctc
    16501 gaagagccgt atattcttct tgctgatcaa cgatgattac aatatccggt acccccgtca
    16561 tatattgaat cccgcccgga tacgtttgca agcgtgataa ttgtctcttc aggatagctg
    16621 catctctttt tggaagacgg ttgagtctcc ccgtcttttg ttccgctctc aaatccctga
    16681 acttatgaag tctcgtttct gtagtggacc gattcgttaa cataccaccg agcctttttt
    16741 tttattaata taatataatg acaccgggtt cttattgcag ctcgtgctac taaatccgct
    16801 gctttataac aagcttctga taaaaaacga gcagttcttg tcagatttgg aatatgaata
    16861 cctttatgtt ttgctgagat ataaggtgac attctaggat tccattccct agtaccatga
    16921 ccaaaaggaa ttcctgcttc catcagctct tcaaaatgga tattccacta tcttcttgcc
    16981 atttctcccc atacttcctc ttttttttta tcaaaaaaag atttgataaa aaaaagagac
    17041 gaggtgccct gaaataaata attgttccaa tggaaccttc tcttctacca gagattggcc
    17101 attgatacac aatccaggcc attcattact ttcgattcgt tattatcttt cttttcttac
    17161 tattaagaaa tcaaaggatc aaaaatagtt aagagaatcc gctccttagg actcattaaa
    17221 tcctctaaat gattggtcta atgtatcatg taaagtcttt gaaatgcaaa agtctaataa
    17281 ttctctgtgg tgtaagaaaa tatctatcat cccccccccg aataaattct tttttttgtt
    17341 ttcaaaagaa tattgttatg ctgccgtgaa cagtgcacta atgctttgaa tccggtacca
    17401 acgggtatca tcccccctag aacaacgttc tctttcaggc ctttcaacca gtcgatacga
    17461 ccccggagag ctgcttttgc taaaacccga gcggtttctt gaaaacttgc ttcagatata
    17521 aaactttgag tattcagaga tgctctcgtt attcccaata atatagctcg ataacagatc
    17581 gcttcttcca aagcacgccc cgttcgctcc gctcgtaaca atccaataag ttcgccgggt
    17641 aaaaaaatat tagacattcc atcttctgaa accaacactt ttgatgttat ttgacgtaca
    17701 ataatttcga tatgtctatt atggatttgg accccctggg atcgataaac cttttggatc
    17761 ttattaacca aagagatacg actttgcact atagttagct cagcaccaat taagaatccc
    17821 caaggaatcc caagaattct tgttatacgc gcgttccaac cctcaactct tttttctagg
    17881 ttcatcgata ttgaatcaat cgaacgcact tctaacactt gttctacttt tggaagaccc
    17941 tgcgttatat caccagatct tgatttttca tatataaatg taattaatgt atctccttca
    18001 taaaggattt ctccataatg cccatgaaca gttgctcctg gagtagccaa ataaggctta
    18061 gctgatctta ttactacaga gccagcttga acaattaaaa cttgacctga tttgaggtgt
    18121 ggtccatttg tggctataca tatattttca caaataaact gcccaagact cattattgtg
    18181 gacatttcct cacaataatt atgatggata aaataccaat tcaaattaaa tggattcaaa
    18241 acaatcttac tgtctggatc aggattataa attctctcgt tttcatccat taaataaaat
    18301 ttacgtactt gaaaagtctg ttttaaatta tcaagtttca aatagttagt taccgaaatc
    18361 ggattataag gtattaaata gtaaaatgaa taaaaattcg caatttgaag gactgttcct
    18421 aagggtccca acgaattcct aattggaatt agaggatctt tttgaatgtg aattgattgc
    18481 tttatcacat tatgatattt gatatcgttg aatggaccca ttcgaaaaca attagatgat
    18541 gacaaaatta tcaaagattg gcattcctta tttctattca acaaggtatg aatagttcct
    18601 tgattttgtc taagtgattg ttgaaccctt gccttgaaat aaatggagta aaaaggattt
    18661 atattggtgc gatctggacc attatcagag atcaatcctg gacttgacgg agcattcctt
    18721 tttctgatat acaaaatatg ggattgcact aagtcgattc ttaggaaatc tcgagtcata
    18781 ccatttgtac ttacttcaac aaaggaagca cagacctctt cgacggaaga actttttttg
    18841 tcttggtccc aattcaagac taaacaagtt cgaactaatt gaatacttgt gtcagaaata
    18901 ccccgaaagg gtttgcccct tccataaagg atataattga caactcgaag gtgcatatta
    18961 tccttttccc gcagcagatc ctgggggaag agtgttgcta aattgatacc gttcgctatt
    19021 tcatatgtga ctacgggtcg aaccaaaaca aaatgctttt tcttggtagg tgtgatccgt
    19081 tggacataga tccatttttt caattttttt gattcccggg tggattcctt aagttctttt
    19141 tttcccgttt ccggcggtat caagatgcca ctgtgtcggg atatcttatc cgtttcccca
    19201 ggaaaatgga tatccccaga aaaaatttgg agttcaatct tttttttttt tttctccact
    19261 cggaccaatc cgcccacttg gcttcttcta tttaaagcga ttcgggtatc tactccaatg
    19321 atactattat tccgtaccat tacgtaagaa gattcgggta aaatatgcac ttcctcggga
    19381 atgaaaaaaa agcgatcaat tttcatttga aattttggct taattttttt gactcctcga
    19441 tactcaatca agccctcttt tttgacgatt gaatgcgccc ctacagtccc atatttagta
    19501 attcctgaat tctttcttct gtatcgagga tcatcaaaat aagcaagaat actattttta
    19561 cggaaaatgc cctttatggg tatttcaatc gagatacctg aatggggcat tagttctttc
    19621 tcttgttctt gaatggattg gaacggaatg caaaattgat ttcttcgcct ttttgccaat
    19681 aaatcagaat tcttgtggag aattgcagga tgtatgagat tacaatgacc aatacctatg
    19741 attcgattaa atcccgaata atcaaaaata tcatcttctt ttttatcaga aaaatctgac
    19801 ctaactaatt ggtgtctcac ttgatcatta ttcactgaga ggctagaaat atatcttcgt
    19861 tcgacagaat gagaatggac gttcagttga tcttgatcct tgtggagtga aaaagaaact
    19921 acaccggatc tgcacgaacc tcctgataat atccataaat gacttgtttt tggtaagagc
    19981 cggacattac tatattgaaa ttcgggtgca tggtacacgt cggtactcca gtgcatttct
    20041 ccctctgagt cagaataaat atgttttcga accctctcct taaaattcaa agtgtatgtt
    20101 cccgcccgaa tctcagcaat cacttgttct gattctacat attgatcatt ttgaactaaa
    20161 agaaagcttt ttggtggaat agtcacctta tgcataatat cttcactctc aataattaca
    20221 tacaaatcaa tatcacatag aaaagcagga tgcccgtgcc gtgtacgtgt gggatggact
    20281 aaatcctcat tgaattttat ttttccatta gagggggctc gcacatgttc tgcgatgccc
    20341 cctgtaaata ctccgccggt atgaaaagtt cttaatgtta gttgagtccc cggttccccg
    20401 atggattgac ccgaaataat acctacagct tctcccaatt caaccaggtc accatgagtg
    20461 ggactccgac cataacataa tcgacagatc caagaggtac tcctacaagt aaagggggtt
    20521 cgaatcgata ttgcttgtgt tcgaaaggtt atgaatcgat tgacgagtcc aatcccaata
    20581 tcttgatttc gaatggcaat gcatcggggg cctatatata tatcgtctgc taatacacga
    20641 ccaattaatg tttggctaaa aactctttcc gacatcatcc ggttttgagg acttacagaa
    20701 attcctcgga tggtgccaca atctgttcta cgtacaacaa tgtgttgaac tacttcaaca
    20761 agtcggcgcg taagatatcc agcatctgat gttcgtacag cggtatccac aactcctttg
    20821 cgggctccat agcaagagat tatatattct gttaaagaca gtccttcgcg taaattgctt
    20881 tgaatgggta aatcaatcat ttgcccttgg ggatcagaca ttaatcctct catacccact
    20941 aattggtgga cttgagatgc atttcctcta gctcccgaaa aagacattat atggactgga
    21001 ttaaagggat ctgtcatcct aaaattagga ttcagttctt gtcgcaaata ttcacttgta
    21061 gcataccata tctcaatgga ttggcgcagt ttttctaccg cgtgtacatt cccataatga
    21121 tggtgttttt ccaaaatcaa actttgttgt tcagcatctt ggactagcca tcctttagaa
    21181 ggtaccgtta aaagatcatc aattcctaat gaaatggatg tagcagtggc ttgctggaaa
    21241 cccagagtct ttacttgatc caggatgtgt gatgtatatg ccattccgaa gtgatctatt
    21301 aacctgctaa taagtcgttt aatggcagtt ccatctatca ttttattgtg aaagaccaga
    21361 cccgcccgtt ccgccatagg tacctccata ttccgttgag taggattcga caatggattt
    21421 gagtcaatga ttgaaaactt ccttttctcg atcttgattc gcgtagaaag gtcaagaact
    21481 acggtcctag ttgaatcgga aaggcccgaa ttcacatcgg tgttatagaa ttacttagct
    21541 tagacaccat atgattaggt accatatgag caggcccggc aaaaaccttg tatcgcttct
    21601 tcgatttctc gataaagaga aatatgaccg acggtggttc gaatgtatat acaaagaatt
    21661 tcttttttta cacttcttac tattagataa tgtccataaa tctcatgata ggtacccaaa
    21721 gattcatagt gaacttcgat gggagcttcc cttgaagcaa taacgcgttg atctagtcgc
    21781 caccggagcc acagaggact atctaaattg attcttttct gccgaaaagc tccaattgca
    21841 tcataggaat tacaaaaaaa ggggtctttc gtataattat agctatagct attatcgcca
    21901 cttctttgat tttgatagtt tctttgatta catggattat acctatttgc caaaatacct
    21961 cgaagattcc tgctcgttaa tacatagagt ccaataagca tatcttgagt cggtacagaa
    22021 atgggatccc caatagcagg agacaagaga ttcatatgag aaaacataag taaacgagcc
    22081 tccgcttgag cctctaaaga taaaggtaca tgaacagcca tttgatcccc atcaaagtct
    22141 gcattgaatc ccttacagac taatggatgt aaacaaatag cacgtccttc cactaaaacg
    22201 ggctggaatg cctgtatgcc taatctatgc aaagtaggcg ctcgattcag caatacagga
    22261 tgtccccgca taacttcctg aagtatttcc catataatcg gccctttgtc ccgaatttga
    22321 ctcttagcaa ctcctatgtt tgaagcaaga tgttgtctaa ttagactaca aattacaaat
    22381 gcctggaaaa gctctattgc gatttcgcgg ggcaacccgc atcgatgtaa tgaaagtgag
    22441 gggcctacga caatcacaga acgccccgaa taatcgaccc gtttgccaag cagagtctca
    22501 cgaaatcttc cctctttgcc ttcaattaca tctgaaaacg acttatacac cttattatga
    22561 ccatcccgca ttggttgtcc acggattcca ttatcaagaa gtgtatctac ggcttcttgt
    22621 accaatttct cctgacacat tactaattcc cctggcgtag atctacttgt tgttaataga
    22681 tcggtaagag tattgttccg atagataact cttctataga gttcattaat atctgaactc
    22741 attagtttac ctccctctat ctgaatgatc ggtctcaact cgggaggaag aactggtaat
    22801 agacataaaa ccatccactc tgggtctata tttgttcgaa taaaatgctt agctaattct
    22861 atgcgtctaa ccaaaaaatc ccttcttctt ccaatttttc gatcttccca ttcattacct
    22921 gtgggtcctt cttcccctaa ttctttccat tcgacccacg aataatctat aataattcgc
    22981 aaatctagat cggctaattg ttcccggata gcaactgctc cagtagaaat ttctcggttg
    23041 cgaaatatat cgaaaccttg ggtagtaaaa aaaagtggga tgctgtattt ccaggattgg
    23101 atttcatatt cgaataaacc tcgtaatcgt aaaaaagtgg gttttttagc tataggccta
    23161 gcaaaagaaa aattgggata ggatcctata ggatctcccc cccttcaaaa tcggacatga
    23221 gcgtttcccc tcatccggct caagtagtta caccaaatta aggctaaaga aaggggttcc
    23281 cactttcaaa ttctagaaaa caccctaaac aactactcct tactcaagtt cctagtgaag
    23341 actaagcaac atttcctcga ttcattttaa atgcaatgtt caatttttga gtagtctact
    23401 tcccccgaat catgaatctc ctattcaaat taaaagaaag aagtaccttg aaattcataa
    23461 gggatttcct tgtctatgta tcgttccatg cgatctttta ggtcctgctt cacctcgacg
    23521 gttatgccac gatgtcctta aagcctatat gcgatgtata gactcccgta accatgacct
    23581 atttgcttat ttgaagataa tttcatttct ttctaaagaa gaagtctttt ttttttcacg
    23641 aggtacaact tttatttctt ttttactgaa tcgaccatag acccatcccc cttttgattt
    23701 gggagtattg aatacacccc ttattctgag cttcatgtta ctcctacatg tcagattctg
    23761 ggcatcccaa ttcgattgac tgggatgaca gtttcatatt tctaatctgt aaaatcaaaa
    23821 tttcgatcaa atcacacatc gcaatatact agaccttcta attctttaag aggtttatct
    23881 aaaagattcg cgatataact aggaagacgt ttcaaatacc acacgtgggt tactgggcat
    23941 cccagtttta tgtatcccat ttgatatctt cgtatccgag aatcaacaaa ttcaactccg
    24001 cattgttcac aaaattgcgg gtcttgcttt tcatctccga ttactcgata atttccacaa
    24061 gcacaaattc cacttttaat aggtccaaaa attctttcac aaaataatcc atctttttcc
    24121 ggtttattcg ttttgtaatg aaaagtatag ggttttgtca cttctccaac tatgtctcca
    24181 ttaggtagga ttttattggt ccaagcgctt atttgttgag gagagactga tccaattcgg
    24241 agttgttgat gtttataccg atcaatcata gaagcaaatt tgtgattcat tccgattaag
    24301 cttccttctt attaatctgg aagtttttct cagatacaag gaaatgattc agttccaaag
    24361 ccaaagatcg tagttctcga acgagcaatc gaaaagattc tggagcatct tcgggtttag
    24421 gtattgttcc tccaatgatc gtagtaccaa gtacttcttg gcgagctcta atatgatcgg
    24481 atttataagt aagcatctct tgtaaaatat gagcaacacc aaagccctca agagcccaaa
    24541 cctccatttc tccgacccgt tgcccccctt gcttggacct tcctctgagg ggttgttggg
    24601 ttacaagtgc ataatgccca ctggaacgtc cgtgtatttt atcatcaact tgatgaatta
    24661 atttcaagat ataaggcttt cctattataa caggttgttc aaaaggatct cccgttcgtc
    24721 catcaaatat tctgcttttt cccggatact cgggttcaaa gacccatgga ttcgctgttt
    24781 gtttactggc ttcatataat tcagaaaaca cgagttttct cgaagcctct tgttcatatc
    24841 tctcatcaaa aggtgctatt ctataatgtc tatttagcag accccccgct aacccgagcg
    24901 agcattcaaa tatctgtcct acattcattc gtgaaggtac tcctaatggg ttgaagacca
    24961 tatcaacagg ccttccatct tgcaagtaag gcatatcctg tctaggcaaa attttggaaa
    25021 tgatcccttt atttccatgt cttccagcta ctttatcacc cactttaatt tcacgtttct
    25081 gtgaaatata tacacgaatc gtttctggat tataactgga accccccttt ttttggatcc
    25141 atctcacatc aataactcga ccccgaccgc ctataggtag ttttagacaa gtttcctttg
    25201 aagtggatac ctgaatgcca agtatggccc gtaataatct atcttccgga gcatacgatg
    25261 attctttcgc cgtctgaggc gttaatttac ctactaaaat atcgcccgtc tccacccaag
    25321 atcccagcat aacaattcca tttttgtcta aattgcggag taaacggact tctagatgtg
    25381 gtatttcatt agtgatcctt tcgggacctt ggcttgttac atgagtctga atttcatatt
    25441 tccgtatgtg aaaagaagta taaatatctc tatatatcag acgttcgcta ataagtaccg
    25501 catcctcaaa attgtaacct tcccatggca tataagctac taatacgttt ttccccaaag
    25561 cgagttcgcc accaaccgta gcggcaccat ccgctaaaac ttgtcccttt ttaatgcatc
    25621 tatcccgccc aacctggggc tggggttttt gatgcataca agtatttttg ttggaacgtt
    25681 gatacataac taatggaata cctattgtat ctccattgcc cgataaaacg atcttgtcaa
    25741 tatccgtata aaggactttt ccctcgtgtt cggctatagc ggtaacccct gaatctaggg
    25801 ccacttggcg ttccaaccca gttccaacaa tgcacttctc ggaccgagag agcggaactg
    25861 cttggcgttg catattcgaa ctcattaaag cccgattcgc atcattatgc tcgataaaag
    25921 gaatgaggga agctccaata gaaaaatatt ggaagggata aatacttcga agatgaaccc
    25981 gttcccacga aatagtcagg aattcttgac gatatcgagt cggaacaacc tgttcttcct
    26041 gaataccctg actcagcgcc aaagaatttc ctgccgctac catatagtat tcatctatac
    26101 ttggtgataa ataaagcatt cgtatctttt tcgatttctc aaagatttca taaaatgggc
    26161 tttctagaga cccccaataa ccaattctcg catgaattgc taaggatcca ataagtccaa
    26221 cattgattcc ttcagacgtg tcaattgggc aaatgcgccc atagtgacta ggatgtatat
    26281 ctcgtatccg aaaactagca gttcgtcctg tcaatcctcc agggcccaaa taactcaatt
    26341 ttctcccatg aactatttgt gtcaatggat tagttcgatc caaaacttga gataatgggt
    26401 gtaatccgaa aaaagaatca taagtggttg ttaatggagt tgaagttacc aaattttgag
    26461 gagtcggcat caatttatgc ctaattgctc cgcctatagt tcctctaacc gcattttcta
    26521 accgaaccag ggccaatccg aattgatctt gtaagagatc cgctacagac cgaatacgtt
    26581 tatttttcaa atgattcata tcgtcaagtg tacccattcc aaatttaagt ccaatcaaat
    26641 gatccgcagc tgccaataca tctcgtggta acaaaaatat attgttttgg ggtatattaa
    26701 gattcagcct ctggttcata tttcgtcgac caatccttcc taattcgcat ctttggtgaa
    26761 aaaatttctt ttgtaattcc ttacataagg attcagaaaa taccggatct ccgcctacac
    26821 aagcaaattg ttgataaaac tccaaaatgg cattttcttt tgacccaatt ttttttttct
    26881 ctttatcagt caggaaagac aagaaaattt cagggtagca aatattctct agaatttctc
    26941 ttagattcga acccatagct gatgatagaa ctagaataga tattttctgt ttcctactca
    27001 cacgagccca tatccttgct tttctatcaa tctctaattc taatcttcct ccccaatctg
    27061 atattatggt gcccgcatag accaaaattc cgttatggtc caattctgac cggtaataga
    27121 tacctgggct ttgcaatatt tgattgatca caattctgta tattccattt actataaaag
    27181 ttcccaagga attcattaga ggaatgtttc caataaaaat tgtttgttct tgcatatccc
    27241 ctctgctttt ccaaattaat cctgcggata catataattc agaagaatat gtgagtgatt
    27301 catatacagc atctctttct tttatcaaag gttctaccaa ttgatatgtt tccacaaata
    27361 attgaaattc aatttcttga tctgtatctt caatttttgg aaacttataa agttcttctg
    27421 ttaagccccg atcaatgaac ctacaaaatc cttcaaattg tatctgattc aacccgggta
    27481 ttgtagacat tcccgcattt ccgtcaccga gcattttgaa tttcccattt atcaaaaaat
    27541 cccattcttt tctcattctg cattgaatca tatgaatcga tctagcaatg atggaatttc
    27601 gattctgttt actgaatcac atgaaatttt acccaactcc atatatatgg aatgtatgaa
    27661 atacgtatga acggaggaaa aaagatgatt ttagacttaa ttacttaatt ttagacttag
    27721 ttaaattgga atttctaaga gacagatcca aacggaaagg gattgataaa ttccacttag
    27781 aattatggag tttttttatt ttgtctagaa tagaaaattc actttatacc attattatga
    27841 tattacatat tccaatccga ttggatatca gaaaaataaa tggattcggg atttgatcca
    27901 ttcacggaga taaagacata ataatcagaa acaatataac aatagaaagt tcattttttg
    27961 agtacttaac tctttcgtga attccattgt tccaaaaatg atttgcggag aactcctttt
    28021 tctttttttc gtagaatttt tatttttaga atacgattga agtgcataag aaggcttgta
    28081 tttattaaac ccgcgctgct atagctatct atccatacat cgctctcctt tattgcatac
    28141 ttctactcgg gacagcacat gtcgtactct atcaaaattt ctattttctc ttcaatctaa
    28201 tcaatcaaaa ttgcagtacg acaagtgtgc gccaattccc tataaacagg catcatacac
    28261 aaataatata ccccataagc taactgtgga acacaactta tgtttggggt ttacatatac
    28321 taataattga cattataatt gaaattgagt tgagaaggtt tttttcaata aaaaatcaag
    28381 actgattagt tatatatcaa ttttgatttt cttatatcat ttatcattac ggaaagacaa
    28441 tttgagatgt aaatccaaga gtgggtcatg aatttacagt catatagtta atggttccaa
    28501 tttgttctga attttggctt ttgtaactga aaaaaattcc catttggttt tttaatagaa
    28561 aagagaggta tttagatatt gggtgttttg agatactata aaattaattg aagggaagga
    28621 gccggccccc ccaaaaaaaa caaataacaa ataaagggga atattttcat cgattttgta
    28681 tcgttttggc ggcatggccg agcggtaagg tgggggactg caaatccttt ttccccagtt
    28741 caaatctggg tgtcgcctga ttaacaaaag acaagactcg aaatccctta ttctttattc
    28801 tcctttgctg ttataactcg ccgaattttt cccagcaaaa cacgcgtagt cttgagactt
    28861 tcttgattgg aaacagctgg gggttccctt ctttaaatta aagtgccgta actcgttgta
    28921 tttaggattc aaggaaagat tgtagtagtg gaagggctat catatcaaat aaagagttac
    28981 cgattttttc cattactaat gtcgtgtcta ctggccgggt cttgaattag attggatgga
    29041 taattggctt ttttctttta cttaatgata atgaaggaca agaaaaataa agaataggta
    29101 tcagtattcc tacatatata tattagtagc attccctttg atacttcaaa agaaaagcgt
    29161 aactgcagtt taatttttca tatttattgg actttcatca agggtgttgg gtcagaatcc
    29221 ccttttgact ctgcaccagt gattccacta ttattaataa acactaatgg aataattcct
    29281 tcatattcag agagataggg gacataattc acatggatat agtaagtctc gcttgggctg
    29341 cgttaatggt agtctttaca ttttcccttt cactcgtaat atggggaagg agtggactct
    29401 agagatacta cgaattgagt tggggaatca aattgtatca cttttttata gatcgttttg
    29461 caaagcataa ataatcttta ttaattattt aatatattga attcattaat ttaattcaat
    29521 ttcgaattaa aaaattgaat taataaaaat atcttcattc cgaaattgta ttggctttta
    29581 tttctgctgt gctttattga cgcgtttgct atcatggctg aaggattcaa aatcgataga
    29641 ataacccttt tcgaatttcg aaatccgaag aagttaccat agaactcctt ggattatctg
    29701 taaaccgcgc aatcaattac ttctttgaaa tgctaaaaaa aagattactt tttaattttc
    29761 tataaattag aaaataataa gagttgcctc gcgattattt cagattgatt ggaatcaaca
    29821 aaaataaaat agataaagga aacaaataga tgaagcaaag aaatagaatt gagatactat
    29881 gtacattcca tatatttaat tgatattaac atttatgaag atccatatac atattgtaga
    29941 ttgatctcga ttcagtttgt atctttctag attacaataa taaaaatgga tagtatggtc
    30001 gaacgattca aaaatgaatc gttcgaccat actattacta tcggagctta gaggctactg
    30061 cggattctag tccgttcatt gcattttgga aattgaattc tttttttgag ttcttaaatc
    30121 attgataaga actaagaaat caagtgtaat tcaaattaat cactttaatt actttgactg
    30181 accgttttta catatattat aagtaaaaaa gcagtaggaa ctagaatgaa cagtgcagta
    30241 gcaataaatg cgagaatatt tacttccata atctcatcgt ttcgtttttt tttttttact
    30301 tcgcaataac tcgggattta atccctttaa tcccatagag atgataaatc tttcgtttgt
    30361 caattcaatg ggatcgatta gatttcaatg atattgaatc ggatcaatat catgaataac
    30421 aatatctgag ctatcaagtc gattcatcgt cgagaattga atagtataac ataggcggat
    30481 cttttatcca cataccaata caaacttaga ttcctgattc actcaaaaga attcctttcc
    30541 tttctatttt aagactttat tttgatttat cattctttta cattctgtct tttcgataac
    30601 ctaccgcctt tcttgtacaa tctgctttcc acttccattg tttccaaacg gtttacaaat
    30661 aaacccaaac aaacagaaaa tagaaaaaag caaggagtta agttcgaaac tccttttttt
    30721 taatgatctc cttttcttgg aaaacaaaga aaaagaagga tacctcgggg aatgaaacta
    30781 taccatttgt acccagttta acagaaaatg gagagagata attatgtatt tttttattgg
    30841 atttggatcc gtcgggactg acggggctcg aacccgcagc ttccgccttg acagggcggt
    30901 gctctgacca attgaactac aatcccggat aaataaaata aataaaacgt acagcatccg
    30961 tattcttatg atttgattca aaccatttcg atttcgatta atagtgccct gttgtaacag
    31021 agacgtgagt gatatccaca tgaatataca ctttagtgaa agaagaaagc agcacggatt
    31081 attgattatt agtaatccct tcgttattgc caaatcgatt gagaatccat ttttcattga
    31141 aaaaagcgtc tttttgtctt tgctttcttc ttttcattag actttctact taataatcct
    31201 gatagaaatc tagatcacta gcaagatcag aatcagaatt tatgagacaa aataaatgga
    31261 acaaataaaa aaatagtggt ggggatatat cagaaaattt gacttttttg attctttcat
    31321 atcttacatt tctggaaaac taaaggggtt atatcatttc atggtgaatc agcgaattat
    31381 taattattgg gccgagctgg atttgaacca gcgtagacat attgccaacg aatttacagt
    31441 ccgtccccat taaccgctcg ggcatcgacc cagaaagagt ctattcgagt cttattgata
    31501 atccatgatc aacttccttt cgtagtaacc tacccccagg ggaagtcgaa tccccgctgc
    31561 ctccttgaaa gagagatgtc ctgaaccact agacgatggg ggcataattg cccgaccgcc
    31621 atcatactat gctcatagta tgagcagttt tttgaaattg tcaatataat ggaatggtat
    31681 gactagatcc gaaggatctt tacgtctttt ctgatcccat accatagcat tttttgattc
    31741 gttttcgtca tttatattca tgaatcactc attcgaatct ttattctgaa gattctagaa
    31801 aattaatata aaaaaaagaa ggttaaactt catttcttcc actttcactt tcattcattg
    31861 attaacttct tgttaagatc agagaggcgt atctccatat cacactaagc caggaaatta
    31921 acagatgaga aatcgaaatc tgaaaatctg ggggatcaac aagttatcaa aatttgtttt
    31981 ttctctaaaa attgggttca gagcacaacc aaaatccctt cagcacatgc ttcaataaaa
    32041 tatcttggat ctacgtcgaa ttggtaggta catgtatcca tcaaatgaat tttgtttcgt
    32101 tctgatgggg gtcaggtcac ttcaaatcaa tttcattcgg gttggtcttg aaacaattaa
    32161 ttttgttgat atttatcaaa tccaatatca ataaacaaaa attaccttat acctatactc
    32221 cttaagtaaa tccaaatact ccttaaataa atcaaaatta tcgttcccga aggggacact
    32281 aactagtatg agtctactgt gtatacttat aatagaactt ataatatata tatacataga
    32341 tagatccatc ttatgcgcct actgactcat tcagtaattg aataaaatgg cccttttaac
    32401 tcagtggtag agtaacgcca tggtaaggcg taagtcatcg gttcaaatcc gataaggggc
    32461 tttttggccg ttttgataaa aaacctcaag cggtaatatt aatatttaaa cgaagaataa
    32521 agatattact ttttttttgt aataaaaaaa gagtaaccaa ctgtataata atgtaattct
    32581 aaactatata atttaatgat aaaaagttac ccttataatg agttctagta tactaattag
    32641 actagtcatt ctagttcgaa aagaaagttt cacatttgtt tattataatg agtaatgata
    32701 atgctaagtc gtttcttcaa tcgcccaata tttttctttt ccattattcc agtcaaatcc
    32761 attgtaaaga ttagaaatca acaaaagaaa aagtaagtgg acctaaccca ttgaatcatg
    32821 gctatatcca ctatgctgat attaaaattt aaaattcgat agatatgaaa ttggaaccgt
    32881 agatcttttt tttatttcat atttcttttg actctgcaag aatctgtcga tatttccgat
    32941 tcaatcttct tgttcctaga cgttccatag gaaaaacttg atattccgtt cctctacaga
    33001 aaaaggatta ttccaagtta caacacaaga gagatttaca atctattttg attcccgaac
    33061 acacgaagat ccattgggat ttctatctaa tattctgatt tctatctata taaatcttat
    33121 atagatagaa atcagatcat ggcttcatgt atcaaatatt ttaatatcaa tgcatacgat
    33181 ctttttgttc cgacaatgtg aggaaagtgg atgtgagaaa gaaactttca tttacagtct
    33241 cttattattt catttaatat tgtattgaat tattgaatta aaaattctct ttttgtctct
    33301 gacatatatc tgacatagaa aagtaaataa aaagatattc aaagtctatt tcttgcttcg
    33361 acctgcgaaa aagctactct ggagttttct attaatctga aagaaaaggg aatataataa
    33421 agaagacaat aaaaaaaaga aaatgaaaaa ggaaagcaat aaaaaagaaa atatatacta
    33481 ctgtagtagt ttaatacaca tagaaagcag aagagtacat aaaaatattg atttttctca
    33541 atctcacgga caagagccaa gaataagatt agttggtaga acgagattgt gagtctgggg
    33601 atcaaccagt aatgagagaa gggatcactt cttccttgaa ttgaagagtt ctttcaaaaa
    33661 atgaatctat ctgattgata agttataaga caattcatgg ttcaggttga gacgattatt
    33721 aagaatagga aggaatacac gaattgagtt catggattta gctaagtcag ggtcagacta
    33781 tggaccacta aagggtttta tcttcgaaac caattcgcag gggcagtgta cgagaaatca
    33841 aattctatcg aaatgatcga atcctcgaac gccccgaaag tgccataaca taaggtgttc
    33901 ggaaatggtt gaagtagttg aataggagga ccgttatgac tatagccctt ggtaaattta
    33961 ccaaagatga aaatgattta tttgatatta tggatgactg gttacggaga gaccgtttcg
    34021 tttttgtagg ttggtccggt ctattgctct ttccttgtgc ctatttcgct ttagggggtt
    34081 ggttcacagg cacaaccttt gtaacttcat ggtataccca tggattggcc agttcctatt
    34141 tggaaggatg caacttctta accgccgcag tctccactcc tgctaatagt ttagcacatt
    34201 ctttgttgtt actatggggt cctgaagcac aaggagattt tactcgttgg tgtcaattag
    34261 gcggtctttg gacttttgtt gctctccacg gcgctttcgg actaataggt ttcatgttac
    34321 gtcaatttga acttgctcga tctgttcaat tgcgacctta taatgcaata gcattctccg
    34381 gtccgattgc tgtttttgtt tctgtattcc tgatttatcc actgggtcag tctggttggt
    34441 tctttgcgcc tagttttggt gtagctgcta tatttcgatt cattcttttt ttccaagggt
    34501 ttcataattg gacattgaat ccatttcata tgatgggagt tgccggtgta ttgggcgctg
    34561 ctctgctatg cgctattcat ggtgctaccg tagaaaatac tttatttgaa gatggtgatg
    34621 gtgcaaatac attccgtgct tttaacccaa ctcaagccga agaaacttat tcaatggtca
    34681 ccgctaaccg cttttggtcc caaatctttg gggttgcttt ttccaataaa cgttggttac
    34741 atttctttat gttatttgta ccagtaactg gtttatggat gagtgctctt ggagtagtcg
    34801 gtctggctct gaacttgcgt gcttatgact tcgtttccca ggaaatccgt gcagcggaag
    34861 atcctgaatt tgagactttc tacacaaaaa atattctttt aaacgagggt attcgtgcct
    34921 ggatggcggc tcaagatcag cctcatgaaa accttatatt ccctgaggag gttctacccc
    34981 gtggaaacgc tctttaatgg aactttagct gtagctggtc gtgaccaaga aaccaccggt
    35041 ttcgcttggt gggccgggaa tgcgcgactt atcaatttat ccggaaaact gctgggagct
    35101 catgtagccc atgccggatt aatcgtattc tgggcgggag caatgaacct atttgaagtg
    35161 gcccatttcg taccagaaaa gccaatgtat gaacaaggat taattttact tccccaccta
    35221 gctactctag gctggggggt aggtcctggg ggagaagtta tagacacctt tccatacttt
    35281 gtatctgggg tacttcactt aatttcctcc gcggtattgg gctttggcgg tatttatcat
    35341 gcacttctgg gacctgagac tcttgaagaa tcttttccat ttttcggtta tgtatggaaa
    35401 gatagaaata aaatgaccac aattttgggt attcacttaa ttttgttagg tataggcgct
    35461 tttcttctag tattcaaagc tctttatttt gggggcgtat atgatacctg ggctccgggg
    35521 gggggagatg taagaaaaat taccaacttg acccttagcc caaatattat atttggttat
    35581 ttactaaaat ccttctttgg aggagaaggg tggattgtta gtgtggacga tatggaagat
    35641 ataattggag ggcatgtatg gttaggttcc atttgtatat ttggcggaat ctggcatatc
    35701 ttaaccaaac cttttgcatg ggctcgccgt gcacttgtat ggtctgggga ggcttacttg
    35761 tcttatagtt taggtgcttt atctgttttt ggtttcattg cttgctgctt tgtctggttc
    35821 aataataccg cttatcctag tgagttttat gggcccactg gaccagaagc ttctcaagct
    35881 caagcattta cttttctagt tagagaccaa cgtcttgggg ctaacgtcgg atccgctcaa
    35941 ggacctactg gtttaggtaa atatctaatg cgctctccaa ctggagaagt catttttgga
    36001 ggagaaacta tgcgcttttg ggatctgcgt gctccctggt tagaacctct aaggggtccc
    36061 aacggtttag acttgagtag gttgaaaaaa gacatacagc cttggcaaga acgacgttcg
    36121 gcggaatata tgactcatgc ccctttaggt tctttaaatt ctgtgggtgg tgtagctact
    36181 gagatcaatg cagttaatta cgtctctccg cgaagttggt tagctacgtc tcattttgtt
    36241 ctaggattct tcctattcgt aggtcattta tggcacgcag gaagggctcg tgcagctgca
    36301 gccggatttg aaaaaggaat tgatcgcgat tttgaacctg ttctttccat gactcctctt
    36361 aactgagaca ggggatcaaa tgcttatgct taaaatagga atcgatttta tttcaccata
    36421 catattgagg gaggtgggtc atacttaaaa aggactcctt tttactttct tttcaactca
    36481 tttatatcga atcgattttc tattttttct ggctcggcta gcctacctag ccgagtcatt
    36541 ctcctttatg agacgaaaaa gtcaggcaaa accaaaataa ataaagaaaa aatagattcc
    36601 ccgagcaaaa ggagagagag ggattcgaac cctcgatagt tctttgttcc gaactatacc
    36661 ggttttcaag accggagcta tcaaccactc ggccatctct ccgaaagaca atttctattt
    36721 tacttttacc gaatagaaca tggccatatg agtggatacc atcactatgt atagaaagat
    36781 atgaggtgtg aatctctagg tcaatctatc tatccgtatt atctagaaaa tagatggatg
    36841 catgatccag cactcccatt tttgaagtca aaaaaaggta ctctcgactc catgtccgaa
    36901 taaaaaagtg ctaaaaagtt gtatatacgt tatatagaat taatggattc atgttagtaa
    36961 aatccctcta tgatgcattt tattcaaatt ttttgactga tagagggatc aaatggtata
    37021 gttatttttt ggggtagctt ggaggattag aaacatgact attgctttcc aattggctgt
    37081 ttttgcatta attgttactt catccatctt actgattagt gtacccgttg tatttgcttc
    37141 tcctgatggt tggtcgagta acaaaaatgt tgtattttct ggtacatcat tatggattgg
    37201 attagtcttt ctggtgggta tccttaattc tctcatctct tgaatctatt cgttccagat
    37261 ccaacaataa cccggccctt ccctataatt ttttcttttt ctttatttgc attttggaga
    37321 cttatagtca atttgaatct gtctcacaac ccgaaaaaga aaaaattata gagagggttc
    37381 caacttctgg aacttgaatg aaaaaaaaaa ataataataa tatttatatt aatctaaata
    37441 atagaattct aatagaatag aattcgaata taaattcgaa ttttaaagaa atttgatata
    37501 tattaaatag aaataaatag aaatcaaata agaaatatat tctataattt ttaatagatt
    37561 taatagaaat aagatattca aaaaaattca ataattaaaa ttaattaatt aattgaaatt
    37621 cttatttcaa tatttaagaa tattgaattt gaatttgcta ttcgcttttt aagatgggtt
    37681 ttgaattgtt ttaattggtt gggttggatg gtgaaatttg atggaatccc cccgaagaga
    37741 gtatctggcc taactctgga taaacattat ccgggcattt taccaaaaaa aatgcggata
    37801 tagtcgaatg gtaaaatttc tctttgccaa ggagaagacg cgggttcgat tcccgctatc
    37861 cgcccaggat aaagtaattt atttaataag ataaaagaat cattatagtt gaccgtgata
    37921 gtatagtggt tctatctttc caacccaata gaaaaagaaa agtgttaatt aattactagt
    37981 taacaaaatc aaacctaatt tttttttgtc aaaaaaaatt gaaaatgttg cggagacggg
    38041 atttgaaccc atgacctcaa ggttatgagc cttgcgagct accaaactgc tctaccccgc
    38101 gatgaagaaa agaactggga actaatgaac aaccaaggat tgaatgtgcc cctcttccat
    38161 atctgtacaa atagaatagc ctatttatac agaatggtaa aggggctcct ctatgatcta
    38221 tgatcataga gaaaaataga aaaatgaagg gatattttaa tccttaccaa cttgatcttg
    38281 ttgcccccgg caacaaacat gcgtgaacca tttcacgaag tatgtgtccg gaaagtccaa
    38341 agtctcgata gttagctctc ggttttccgg tcgaaaaaca acgtcgatga aggcgcgtag
    38401 gtgcactatt acgcggtggg gattgtaact ttccatgaat tttccatttt tcactcaacg
    38461 acggagcttt gtttatttct ttttttgagg atcgccgaat caaatgatat ttttgttcta
    38521 attgttgcct tttcttctcc ctatgaatca aacttttctt tgccataacg gttcagtttc
    38581 tattattatc aatgatacaa gtcggatcct agatgtagaa atagggctgt agaaatataa
    38641 gaaggcatat ccctttctcc atcgaaagaa attatattat tgcgcagata caagacaaaa
    38701 agaaggaaga attaaccaaa tttacccgat gtagaggcaa tcaagaaagc ggcataagtg
    38761 aatatataac ctacagaaaa gtgagctaat ccaaccaatc ttgcttgcac aatagaaagg
    38821 gccactggtt tatctctcca tcgaatcaaa tttgccaaag gtgtgcgttc gtgagcccat
    38881 gctaaagttt caatcaattc ctgccaatac ccgcgccagg aaattaagaa cataaatcca
    38941 gtagcccaaa caagatgtcc aaataagaac atccacgccc agactgataa actattcata
    39001 ccaaacgggt tatacccatt gataagttgt gaagagttta accatagata atctcttaac
    39061 catcccatca aataagtgga cgattcatta aactgtgaaa cgttaccctg ccataatgtg
    39121 atgtgcttcc aatgccaata aaaagtaacc catccaatgg tatttaacat ccagaaaact
    39181 gccaaataaa atgcatccca agccgaaata tcacaagtac cgcctcgtcc cggaccgtcg
    39241 caaggaaaac tataaccgaa atccttttta tctggcatta acttggaacc gcgtgcatct
    39301 aaagcaccct ttactaagat caatgtagtt gtatgtaaac ctagagcaat agcatgatga
    39361 accaagaagt ctccaggacc tattgttaag aatagtgaat tactattctc attaatagca
    39421 gttaaccagc caggcaacca tatgcttcga cccgcattga atgctgggcc attcgttgaa
    39481 gataaaagta cgtcgaatcc atatgaagtt ttaccatggg cagattgtat ccattgggca
    39541 aatatcggtt cgatcaagat ttgtttctcc ggagtaccaa aagcaagcat gacatcatta
    39601 tgaacataaa gtcccaaagt atggaacccc agaaacaggc tggcccaact taaatgggat
    39661 atgatagctt ctttatggtc taacattctt gccaatacat tatcctcatt ctgttccgga
    39721 ttgtaatctc taataaaaaa aatagctcca tgagcaaaag ctcccgtcat gatgaatccc
    39781 gcgatgtatt ggtgatgagt atataacgca gcttgagtag taaagtcttg tgctatgaat
    39841 gcataagcag gtaaagagta catgtgttga gctaccaagg aagtaataac ccctaaagag
    39901 gctagagcaa ggcctaattg aaaatgaagc gaattattga ttgtgtcata aagaccctta
    39961 tggccgcgcc ccaatcgccc tcccggagga atatgggctt ctaaaagatc ttttatactg
    40021 tgcccaatcc cgaaatttgt tctatacata tgaccagcaa cgagaaaaat aaatgcaata
    40081 gctagatgat ggtgtgcaat atcggtcagc cataaacttt gagtttgtgg atggaatcct
    40141 ccgagaaggg ttagaatggc agttcctgat ccttgggagg taccaaataa atgactactt
    40201 gaatcggggt tttgagcata aagattccac tgacctgtaa aaagcgggcc caacccttgg
    40261 ggatgtggta atacatctaa gaaattattc catcgaacat tttctcccct ggacgcagga
    40321 atagcgacat ggactaaatg ccctgtccaa gccaaggaac ttactccgaa cagtcctgac
    40381 aaatgatgat tgagacgaga ttcagcattt ttgaaccacg aaacgctggg tttccatttc
    40441 ggttgtaggt gtaaccaacc cgctattaag gatatggcag aaagaaataa tagaaaaaga
    40501 gctccagtat aaaggtcttc attagtacgt aaaccgattg tataccacca ctgataaaca
    40561 ccagaataag cgatattcac tgggccaaga gcaccccctc gagaaaaagc ttccacggcc
    40621 ggttgaccaa aatgaggatc ccaaattgca tgagcaatag gtcttacatg taaagggtcc
    40681 tgtacccatg cctcaaaatt tccttgccaa gctacatgaa acagatttcc ggaagtccac
    40741 agaaaaatga ttgctaattg accgaagtga gaagcaaaaa tattctgata aagacgttcc
    40801 tcagtaatat catcatgact ctcgaagtca tgtgcagtag caataccaaa ccaaatacga
    40861 cgagtagtgg ggtcctgagc taagccttgg ctaaaccttg gaaatcttaa tgccataatg
    40921 cctttcaaat cctcctagcc attatcctac tgcaataatt cttgctaaga agaacgccca
    40981 tgttgtggca attccaccca gaaggtaatg ggttactcct acagcacgtc cctgtacaat
    41041 gctcaaggct ctaggctgag tagcaggagc aacttttaat ttattatgag cccaaacgat
    41101 ggattcaata agttcttgcc aataaccacg cccactgaag agaaacatta aactaaatgc
    41161 ccatacaaaa tgagcaccta ggaaaaaaag gccatatgca gataatgaag aaccataaga
    41221 ctgaattacc tgagacgcct gtgcccataa aaaatcgcgg agccacccat taatagtaat
    41281 ggaactctgc gcaaaatttc ctcctgtaat atgagttacc accccttgat cgcttatact
    41341 accccaaaca tctgactgca ttttccaact gaaatggaat attactacgg agattgcgtt
    41401 gtacatccag aatagtccta agaagacatg gtcccaagcg gatacttgac atgtcccccc
    41461 tcttccgggc ccatcacaag ggaaacgaaa cccaagattt gctttatccg gtatcaaacg
    41521 cgagctacga gcaaatagaa ctccttttag gagtatcaat accgtcacat gaatcgtaaa
    41581 tgcatgaatg tgatgtacca aaaaatctgc ggttcctaat ggaataggta acaaagctac
    41641 tttgccaccc actgccacta aatcaccacc accccaagtc aaactggtgc tcgctgttgc
    41701 accaggggcc gttccaccag gtgctaaagc gtgggtgttt tgtatccatt gagcaaagac
    41761 aggttgtaat tgtatagcgg tatctgaaaa catatcttgg ggacgtccta aagcgctcat
    41821 ggtatcatta tgaatataca aaccaaaact gtgaaagcct agaaatatac atacccagtt
    41881 gagatgtgat atgattgcgt cgcgatgcct aaggacacga tctaatagat cgttgtatcg
    41941 agtagttgga tcataatctc ttaccataaa aatggctgca tgcgcagcag caccaacgat
    42001 gagaaatcca ccaatccaca tgtgatgtgt gaacaatgac aattgtgtcc catagtcagt
    42061 agctagatat ggataagggg gcattgaata catatgatga gctacaacaa tggttaaaga
    42121 tcctaacata gctaggttaa gagataattg agcatgccat gacgttgtta ggatctcata
    42181 tagcccttta tgaccctggc ctgtaaatgg acctttatga gcttctaaaa tctcttttag
    42241 accatgacca atgccccagt tggtcctata catgtgaccc gctatcagga aaagaattgc
    42301 aatagctaga tgatggtgtg caatatcggt cagccataga cccccagtta ctggatctaa
    42361 tcctccacga aaagtaagaa attccgcata ttttgaccaa ttcaaggtaa aaaatggggt
    42421 tgctccttcg gcaaaactgg gataaagttg agccaaaaga tcccgattca agataaattc
    42481 atgaggaagt gggatctctt taggatctac tccggcgttt agaaattggt taatcggtaa
    42541 agatacatgt acttgatgtc ccgcccaaga aagggaccca agccctagta gccctgctaa
    42601 atggtgattc aacatagatt ctacatcctg aaaccaagcc aattttggag cagctttgtg
    42661 ataatggaac caaccagcaa aaagcattaa ggctgcaaag atcaatgcgc caattgcggt
    42721 acaatagagt tgtaattcac tagttattcc agacgctcgc caaatctgaa aaaaaccaga
    42781 ggttatttgt attcctcgga aacccccgcc cacgtcaccg ttcaatattt cttggcccac
    42841 gattggccaa accacctggg cactaggtcc aatgtgagta ggatcgctta gccaggcttc
    42901 ataattggaa aaacgagcac cgtggaaata catgccactc agccaaagaa aaatgatgga
    42961 gagttgtccg aaatgggcac taaatacctt tcgagagatc tcttccaaat cactggtatg
    43021 gctatcgaag tcgtgagcat cagcatgtaa gttccagatc caagtggtag tatcaggtcc
    43081 cttagctatt gttcttgaaa aatgacccgg tctggcccat tcctcgaaag aagtttttat
    43141 gggatcccta tctaccaaaa tttttacttc tggttccggc gaacgaataa tcattgagtc
    43201 ctcctctttc cggacaacac atacaaagaa acccgccaac agttagtcaa gtcattagtg
    43261 aacctatgag agatgcttat aattagtctt tttctcgtct acttctatct cccatctatt
    43321 tattttcttt agttattcac tagagcaatt atgatctgga agtcgatcca gggcaagtgt
    43381 tcggatctat tatgacatat ccatgaggtg ctcaacggac cttattaatc ttttttagtt
    43441 ttagaaaacc ctttcccggt gtcaaaaacc aattttttta catagtgtat tcatatctca
    43501 attagaaatc cctaaacgga gctactttct gtcttacata gaacatatta ctttattcaa
    43561 aattccaaat aacgtgagca gtcattagtc attagtcatt actaagataa gagacattcc
    43621 aggatctata tctataatat ttggtcattc gagggtcact tttattagtt ttaatagaat
    43681 aggagaaaaa aaaaaatgaa ttctctaccg tatctatgta ttctttctcc ctacgaaata
    43741 ccagacgaaa tagaacggcc ttagaaaaga tataatgaaa ttctttgatt gggtcttccc
    43801 agaaaaaggg tcttattatt aaaaacggat gaggccaaca aacaattaat tataactata
    43861 acaaaaaaat agatatataa attctaacga aataaataaa cagagagttc ttattcgaaa
    43921 cgccccgtga tcttcaacca attctgcgct tcaatataat taccaggagt gagcgcgata
    43981 gcttgtttcc aatactcggc ggcttgattg aaccaagcct ccgcaatttc agaatctccc
    44041 tgtcgaatgg cctgttctcc tcggttggaa taggcgggtc aattcctttc cttagaaccg
    44101 tacttgagag tttcccacct catacggctc ggcaatcaat ttttttgtgt ccccgttttt
    44161 taatcgacta tatcgaattg aatgagattt cttatcctaa ccaaaagagg ttaatttcat
    44221 gagcatgagt ttcaaacttg acttttgatt aaattaataa tcagctttca ttttatcttt
    44281 tctcccaccg tcagaagaat aacataaaag aaaagcattt ctactatcgt tagaattttc
    44341 tgaaaggtat ctatctcggt ttcgtctaaa aatttatata gaatctttga aaaagtcttt
    44401 tcttcctaag aaagaaaaga cttactgtct ttgggatctg atgctacacc gctgctcaat
    44461 accttagggg atccgcttta ttacagaagt tgattcctaa tttttatttc atatcatgga
    44521 cataaataag cagttcttat tgtatcggca tcggccaaaa acctcgcgaa ttggtcttta
    44581 cggtgcttcc tctatcaatt agatccttta tccatagaat aaagtatcta ggcatatcta
    44641 tttcttcata ttttgactct atgaagtttc tttctttgct acagctgata aaaatcgttt
    44701 tttgcacgat gcatatgtag aaagcctatt tttttttcta gtatttatta gtgtattcgc
    44761 tctttcttcc ttctatagta gagatagtcg cacgtaatga cagatcacag ccatattatt
    44821 aaaagcttgg ggtaagaacg ggtttcgttc tagtgcccga aaataatatt ctaaagcttt
    44881 tgtatgctct ccgttacttg tgtggataag gcctatgtta tagagtatat agcttcgatc
    44941 atagggatca atttctagtc gcatagcttc ataataattc tgtaaagctt ccgcataatt
    45001 tccttccgat tgagctgaca tccgttacgg tcgtcattcg attcaaagaa ttctccgttc
    45061 cagaaacgta catgagattt tcatctcata cggctcctcc cctatgtgca taatgaaaat
    45121 aatacatgga atcaaaaaag attgaaatat tctcattatg aattcagtgg ggctaacgtt
    45181 tttacaagaa atctctagcc aacctttctg caaaagatat tttcttaaca tcacgcgtgt
    45241 tgatactggt actagataaa aatgtaaact ccaacaattt ctttgttctc aacgcccttt
    45301 aatttccagg aattaatcac ttcaacagtc ttctatggtt ctaagggtat ccaaagtacc
    45361 aacgagatgg atgtttgtta tcccaaccat tctttttagt cccgatccca ataaggaaag
    45421 gcggtaattt taaacaaagt tttcgtgttg ttgattccta ggcgtagcgc ctcttcccct
    45481 atgcggccta ttggtactag tctagtatgg tagggttggc ctgtaatata gaacccatag
    45541 gtgtaacctt tcgctcaata ctcgaatcaa caattgaagc atctgaggct gcattaatcg
    45601 gggatacacg acagaaggaa ttgttttatc tagaaacttc accttcaaca agcgtagatt
    45661 ttttcaataa tctttttcgt tcttttctat cccgaatctt ccgtctttct cctaagaccg
    45721 aagcggtaaa taaaaaaata atcaaatcac accatctcta taataggtaa atgcctcttt
    45781 ttctcctgaa gttgtcggaa ttattcgtaa taagatattg gccacaattg aaaaggtctt
    45841 atcaataaaa ttttcattta tccgcgatct aggcataggt agaaatccat tctataattc
    45901 ttttcattaa ctctcgtgag aaaacgatcc cacaagtaaa ggaattttac agtacgaaat
    45961 aacataaaag cagactcata tccaattttt tctttttgaa gggggtcgat aaaaaataag
    46021 aaatattaga atccgattcg atttcatcca aatgtagtag tataaatgta gtagtataag
    46081 aatgaaagga actattccga tttgatcaaa gtagaagaat caaagaattt atcttgcgga
    46141 ttaggagaat tcgagaagtt tttctgaaat taagatccaa agaagaaaaa aatcgaataa
    46201 ttcttcaata atccttctat aatgaaaata gaataaccct ccattttgtg ttttgtccat
    46261 agcgggtaga cgcttataca ctatacaatc aaatcgaaaa ggatgattta tgaatttgga
    46321 atagatttac gggttaaggg gttgttgtta agcgacctaa aattggaaag aaattttcaa
    46381 attcttatgg aaattgaatt cgaataaaaa gataattatg atcgaaaggt atccatttac
    46441 catagtccaa caaaatagac cgatcagttg attcgttcca attcattgat tgaatccggt
    46501 aaaaatatca gaaaaaggta ggagcgccgc ctccgtcttg gcaaacaaga tatatcttta
    46561 ttgttattgt ttttaaccgt ttttcaaaaa aagattatat tatctttttc tcccagctcc
    46621 ctggctcgaa gaaaaaatgc tttctttgat gaaaagtttt ccatttttat agctagaatg
    46681 gattcgagtg tctgtaccca tctaacaatc gaatatgaac aactcgcaat tcgctcggat
    46741 tctcggtcat aatcattatg taggagagat ggccgagtgg ttcaaggcgt agcattggaa
    46801 ctgctatgta ggcttttgtt taccgagggt tcgaatccct ctctttccgt atcttcaccc
    46861 aattcaccaa tgcttcagac ctttctttga gatagattct caattcctaa tttctgtgat
    46921 acggaaggaa agaaagaacg ggcagggaat aaggatctgc ctactgatct atgatacatg
    46981 aatgggagaa aaatacaaat ctccggatcc aattccttac cttgtgtccc tttacttaac
    47041 ttaagtgaaa gggaaaaatt gtacgaaccc ttggtttgtt attttagtta ggtttaagtc
    47101 tgacgagaat aatattctac gacaagtaat tcatttattt tcaaaccgac ccatttacta
    47161 tctattattt gattgactaa tcctttatat tggaatgcgt gaagagtcaa atgctttggc
    47221 aattcttcat ggtgggatga atcaagataa ttttgaatca gagctctgga ttttttgtca
    47281 tcccttgctg taataatatc tcggggtttg caacgataac ttggtatatc tactatacga
    47341 ccattaacta aaatatgtct atgattaact aattggcggg cttgaggaat agttgaagcc
    47401 atacccaatc gaaaaaggat gttatctaaa cgcatttcaa gtaattgtag taaaaccaga
    47461 cccgttgatc ctttggcttt tccggcgata cgaacatatt taagtaattg ccgttctgta
    47521 agaccataat gaaaacgcaa tttttgtttt tcttctaaac gaatacgata ttgagatttt
    47581 ttcccggagc gcgattggtt tctaagatcg cttccggctc caggtctttt actcgttagt
    47641 cccggtaaag cccccaggcg gcgtattttt ttgaaacgag gccctcggta acgtgacata
    47701 aaaactcctt attttattga aatttcataa acctaaatta aaactaaaac tgagctaaat
    47761 gataaatgaa gcgaaatcca ctgaagtatt gtactacaaa gaataatgag atgtatcaat
    47821 atccacacac ttttttgtat tgtatatata taaatagaaa tcaaaagacg gttctttttc
    47881 ttgatttatt ctgctgaggt ctaacccctc caattatgat tcataattag aagctcctac
    47941 aacataataa atcaatgccc cttggaaaag agggacgaag ccctttcaat gttcttttct
    48001 ttcaaaaaga cattatcaat cattttttaa aatcaaacaa atagagaaaa gccggctatc
    48061 ggaatcgaac cgatgaccat cgcattacaa atgcgatgct ctaacctctg agctaagcgg
    48121 gcttaaataa cggcaatgag atggtgcatg catagaaatt tggtaaatta ctagaatctt
    48181 atctattaac tattcattct tagctattca taaagaaaag aatagagaat caaattcaaa
    48241 ataaatattg aatattatag aacataacga ttaaaataac gattaataga atatagcgat
    48301 ctatagaatt tcgatttcta tatttatcaa taataaatat cttactctta attaggtaat
    48361 aagagttttt tgttttgaat tgaaaatcaa atgacattag aaattgtttt tttctaacct
    48421 aattttatta atatattcga ttctattatt atatagaata gaatatacag aatattatta
    48481 ttctactgat tctatatatc tattttttct atatctctat tttttttttc tagatatcta
    48541 tttatctatt ttgaattatc aatcgaatcc agtattagct tcttatgata cattatctaa
    48601 attatccatt tttttattct aattctaaaa aatgatgctt tgggtttcga ctaaataatt
    48661 cgatttgaat tcgaaattaa taaaatgatt agttataact attatattag aaacgattaa
    48721 ttaatattta attaatttga attttagtta ttttttgtta tgttatatag gatccgcctt
    48781 agccttaagt aaaggataag aaaaaaatga aattaaagaa aaagatgaaa tccagataaa
    48841 tgcaatgcag ataaatgcaa tccatataac tgtaatccag attagaatga gggagtctaa
    48901 tgatacattt ctccgttttt tgttttcaac gaaagaaaag acgaaaaaaa aaaaaagaat
    48961 cgaccgttcg agtattctac cggattgcat gagaaaaatg agagtaagag aggcatatgt
    49021 taatgttatg taatatatat ccatatatat tgaattgcgg atacagaaag gatagaatca
    49081 tttctgacaa gaaatcgaaa cacctttcaa tataggaatc cgtatctaat gaattctatg
    49141 tttcagcgta aatgaaagaa aaaggagaac ggcatcgagg tcctaatctc aaaatgcaag
    49201 gggggatatg gcgaaattgg tagacgctac ggacttaatt ggattgagcc ttggtatgga
    49261 aacctactaa gtgataactt tcaaattcag agaaacccgg gaatcaaaaa tgggcaatcc
    49321 tgagccaaat cctgttttac gagaataaaa caaagcaaac aagggttcag aaagcgaaaa
    49381 aagggatagg tgcagagact caacggaagc tgttctaaca aacggagttg actgcctttt
    49441 tttgggaaag aaaggcaaat taatcgaata tcgaaactgc ataaaggata agtctataat
    49501 acactatgga tacaaaatga aaaattatct caaaaatgac aacctgaagc tgtatttata
    49561 ttaatgaaaa agaaaacaaa agaattggga ttccaagttg aagaatcgaa tattcattga
    49621 tccaatcatt cactccatag tctggtagat tgtttctttt gaagaactga ttactcagac
    49681 gagaataaag atagagtccc attctacatg tcaatataaa taccggcaac aatgaaattt
    49741 atagtaagag gaaaatccgt cgactttaga aatcgtgagg gttcaagtcc ctctatcccc
    49801 ccaaaaagac cgatttgact atttctccta ccctctcttt tttttagtgg ttccaaattt
    49861 gttctctttc tcattcattc taccttttta caaacgtatc agagcagaat ttttttcttt
    49921 tatcacaatc ccaagtggtg tggtatatat gatatacgta caaatgaaca tctttgaaca
    49981 aagaatccca attcacaatt catatcattg ctcatactga aacttataaa ttattctatt
    50041 caagaaatct aattccacgc tcaagacttt taatactttt tttatctttt ttaattgaca
    50101 tagaccccag tcatctagta aaataaggat gatgcgccgg taatggtcgg gatagctcag
    50161 ctggtagagc agaggactga aaatcctcgt gtcaccagtt caaatctggt tcctggcata
    50221 tatattgaat ttgtagaaat atctcttcta caaattcagt gatatgaatc gatatacata
    50281 atacatattg attaatcgta tagatcatga tacatacata cttattcatc tagctaggta
    50341 tctggaaatg gacccccccc ctttttttat agatgagtaa atagtatata aatgagtgaa
    50401 agagtatata aaaaatgtat atctaataat aataaaagaa ttaattagat tctttttcct
    50461 cttctttttg atttgttcat actatgtctc cgcccgttca aaaagaatgt taatacacca
    50521 tacatattcg aaagggttaa attggttggt tgaaagaccc aagcaaaagt ctagtctagg
    50581 aagttgaatg aagggtggga atagcctaaa ttcatctccg atacagtaca aattagaatt
    50641 cgatcccttt tcattttgta tttttatttt cttttttctg tttcttcctt ccctcctatg
    50701 tgaacctcta gagcccatct aagcgatgtg cgcgatacaa agttcatgat gcagaactct
    50761 tttttttagt tcatcctatt ggcttggctc atccaaaaca agcatcttac aattttgaaa
    50821 atctcaaaat tgtaattgta ttgtcttttt tttttctatt taatttattt agcgcgttca
    50881 taataataat acgaatgcga cttcaattcc tctctttgat ctagaaaaga acgtacaaat
    50941 atttcttgaa tatcgggagt tgtaaaaatg aagattagtt tcttataatt caatgagcat
    51001 cttgtatttc ataaaaattg ggggcaatat aatccttacg taagggccat cctatccaac
    51061 tttcaggcat taagatacgt ttaagccgtg gatgattatc ataaaagatt cccaacatat
    51121 cataagattc ccgttcttga aaattcgaac ttttccaaac ccagaaaacg gacggaattt
    51181 taggattatt ccttggagca aatactttta tgcatacttc ttccggttga tctaccccat
    51241 actctattct tgtaagatga tacacactgg ctaacagtcc gcccggtgct acatcatagg
    51301 cacattggga acgtagataa ttgtaaccat atacatataa aatgacagca acggaatgcc
    51361 aatcctccgg ctttatttgt aaagtttcta ttccttggta atcgaagccc aaagatctat
    51421 gaattagccc gtgtttgact agccaagcag acaaacgacc ctgcatcttt ttttctctcc
    51481 cacattttga tttctataaa tatttcacat ttacgatgaa attttttcat ttatgaagat
    51541 taattcgctc tttctttttc tgtacaaaaa aatacttcct aattaaggaa ttcgggggaa
    51601 gatactgaac ttttgtattt gaaaaatgtt tcagtttcag gagggatttc ggacatcgat
    51661 ggtggttgat agagtaatcc ttgatcataa tttccagtat cagtactgcc tacaacacga
    51721 aacttgtgat tggtagtaaa agtaaacgac cgattctcct gttgcaagcg aattcgctct
    51781 tcatagattt ctcgagatat tttcttacga agttttgtta tggcatctat aactgcctct
    51841 ggtttaggcg gacagcccgg caaataaaca tccacaggaa ttagcttatc gactccccga
    51901 acagtactat aagaatcggt actgaacatc ccccccgtaa tcgtacatgc ccccatagca
    51961 ataacatatt ttggttcagg catttgttca tataatctca ctaaagaagg agccattttc
    52021 attgttactg tgccggctgt taaaattagg tctgcctgtc taggactcga tcttggtacc
    52081 agtccataac ggtcaaaatc gaaccgtgag cctattaatg aagcaaattc aatgaagcaa
    52141 caactggtac cataaagaag cggccataaa ctggagagtc ttgaccaatt tgaaagatca
    52201 tttgatgtag ttgaaataac tgaattgggg gttgttcgat caagtaagga aaactcaatg
    52261 gaattcataa ttgtctcaat gttctttttt tttttttact tttttggtta ttgtctcaat
    52321 attccgaaac taagaccact ccaacgctcc ttttcgccac gcataaactg aaccaacaat
    52381 taggataagc ataaaaatga aagcttctat aaatacggat atccccaata catcaaaact
    52441 cattgcccat ggataaagaa aaaccgtttc aacatcaaaa acaacaaaaa ctagagcaaa
    52501 catataataa cggattcgaa attgtaacca agcatcgccc attggttcta tacccgattc
    52561 ataactagaa agcttctctg gtcctttgct aatcggggct aaaactgcgg aaattaaaaa
    52621 tgccaaaatc ggaataacgt ttgatattat tagaaatgcc cagaaaatat catatttgta
    52681 aagcagaaac atagacgaac tcctttgaat gtgaaaaata taccgaattt gtcgattcga
    52741 attggaattc attgtcaagt catcggtaac aggttagtca aaaccaaaat gcattttggt
    52801 cgaaccacac agtttcactt gtttgctgtg atgtctcgtt tctcgattgt actcctattt
    52861 tcattacact tccttcgatt ttatttcagt atagtataaa tctcttatac aaacaaaaca
    52921 aataaaactc tcttgctttc acctcgtttc ggccttttag aaaaaaaaaa attccaaata
    52981 gaattctcat tttgatttcg aattttttaa tatttgaatt cgaaatgcaa tcgattttga
    53041 ttctattttc tatatatatt ttgttttctg tttatgaaaa gatcttcgtt tttcaaacgc
    53101 ggacgtgtcg acaaatacag taatccgttc ctatatccat gtgacttact attcgatttg
    53161 agtggggtta ggttggagtt ttcattttta accggattca tgtcatgatt ttgcctcctt
    53221 tactgtccac aatcaaagag ttagtgagac ttcttttcct tggtataccc actcattttt
    53281 ggtgaatttt tggaggcaaa atcatatgga attcacatac gaaaaaaatg aattactagg
    53341 tttctttatc cgagattcga aaaaaaaata acgattgaaa cgggcttttg ttttccgttt
    53401 tatgttctgc tctgaacgag tcccccataa gcaagcttat gggaatgatt ttatttcgat
    53461 gaaccaagca accacgagcg accggttaca aacaacaaaa aatacagtaa ttgagtaaat
    53521 gaaaactata gaactttttg tatttcaatt tggattatta tattattata gggctatacg
    53581 gactcgaacc gtagaccttc tcggtaaaag agatcgaact gattcttatc aaaatgattc
    53641 gaactctttc aaagacccaa catgcatttt tttttgcatt gggctctttc attaactgct
    53701 agaaatatca gttagtctac catatttttt tttcttgaca gaaaaataag gaaatggctc
    53761 cacgtgctcg gattcattat ttggattgtg atataggagc actaccaaag tgtttcaaag
    53821 aaaggttatc ttgacgtagg tttgcttctg gcctagatta acctaagtta aatggagtct
    53881 ctatcatcct gattaaagaa tcaaatatga aacttcatac gccttaaggt tcataggaca
    53941 aaaagagaat ttttgaggtc cttatactca ttatgcctag cattgaatag actaggtatt
    54001 caccttatca atatctcaaa tcaatgatgg attccatttg gttcctaaat gggaacctga
    54061 atcgaaccga accatttgtc aggctattgt tctcttgttt tgttccctaa aaatcctgga
    54121 gtcagacatt gatttctcaa aaagatcaat tctttgattg catgatggac tcttctgaaa
    54181 aacattggcg cacgtgtaaa cgaggtgctc tacctaactg agctatagcc cttgtgcttg
    54241 tgatacatat tttatcatat tatggagata atttcttgtc aagatgaata tcccatgatc
    54301 caacatcgta tctctttgat ctttttgatt ggtattgctt cgaagtctta ttggatttat
    54361 aatccatcaa tgggaggggt cttttttttt tctccttata atgataaatg acctacttaa
    54421 ctcagtggtt agagtattgc tttcatacgg caggagtcat tggttcaaat ccaatagtag
    54481 gtagaactta ttagatacca tggtcaatgg tatctaataa gtttttctac ttactgattt
    54541 tgtatctttt ctatcctatt cgatttgatt ttcgaattga aactaaaact tttttcctta
    54601 catcagaatc cgattcccct tgattgtatt tgattggatt caatcggaag aatccatatg
    54661 tgtataaaca cgaattcttt tgattaggat tattcgattc gggcgcaccg actagttacg
    54721 aaatcacatt gagaacctct actcgtgtcc tagctcgtct gagagctaga tttgcctcaa
    54781 ttgtttgtct cttactttca gctttcctca agccggcttc cgctatttca agagtttgct
    54841 gagcttcttg gggatcaatg tcactactct tctccgcatc atttactaaa acggtgatct
    54901 cattattacc tattctagca aaaccgccca tcagagccat cgttaaccat tggtcattaa
    54961 agcgtattct caaaatacct atatctacag ctgtggcaat aggcgcgtga tttggtaata
    55021 cgccaatttg tccactatta gtagataaaa tgatttcttt cacttcggaa tcccaaacaa
    55081 ttcgattagg ggtcagtaca caaagattta aggtcatttc ttcaaattgt tctccatttc
    55141 taagtttgta gccttcgcag taacttcatc gatgttacct actaaataaa aggcctgttc
    55201 aggaagacca tctaattctc cggacagaat caatttaaag cccctaattg tttctgctag
    55261 accaacatat ttccccggag aaccggtaaa tacttctgct acgaaaaaag gttgtgataa
    55321 gaaacgctca attttgcggg ctcttgctac ggttaaacgg tcctcttcgg ataattcatc
    55381 caacccaagg atagctataa tgtcctgaag ttctttgtaa cgttgtaaag tttgcttaac
    55441 tctttgcgca gtttcataat gttcctcacc aacgatccga ggttggagca tagttgacgt
    55501 cgaatctaaa ggatctactg cgggatagat accttttgcg gctaatcctc ttgatagtac
    55561 ggtagtcgca tctaaatgtg caaatgtcgt ggcaggagcg gggtcggtca aatcgtccgc
    55621 aggtacataa acggcttgaa tggaagttat ggacccctcc ttggtagacg taattctttc
    55681 ttgtaaagaa cccatttcgg tactaagggt aggttgataa cccacagcgg aaggcattct
    55741 acccaataaa gcggatacct cggatcccgc ttggacgaaa cggaaaatat tgtcgataaa
    55801 tagaagtacg tcttgttcat taacatctcg gaaatattcc gccatagtta gggcagtcaa
    55861 accaactctc atacgagctc ccggcggttc attcatctga ccgtagacta gagccacctt
    55921 tgattccgca aggttttgtt cattaattac tccagattct ttcatttcca tgtaaagatc
    55981 atttccttca cgagtacgtt caccgactcc gccaaatacg gatacacccc catgagcttt
    56041 ggcaatgttg ttgatcaatt ccataatgag tactgtttta cccactccag ctcccccgaa
    56101 tagtccgatt tttcctcccc gacgataagg agctaaaaga tctactacct taattcctgt
    56161 ttcaaaaata gataattttg tatctaactg tataaaggca ggcgcagatt tatgaatagg
    56221 agatgttgtg cgagtatcta caggacctaa attatcaaca ggctcgccaa gcacgttgaa
    56281 aattcgtcct agagtcgctc cgccaactgg aacgcttaga ggagctcccg tgtcaatcac
    56341 ttcaattcct ctcattagac catctgtagc actcatggct acagctctaa ctcgattatt
    56401 ccctaataat tgctgtacct cgcaagtcac attaattggt tgaccgacag tatctcgacc
    56461 cttaactatc agagcgttgt aaatattagg catctcccct gggggaaagg ctacatccag
    56521 taccggacca ataatttgag caatacgtcc caggtttttt ttttcaagtg cggaaccccc
    56581 aggaccagaa gtagtaggat ttattctcat aataataata aagtgaaata tatcaatttt
    56641 ttttacgaaa tttatcaaat ccaaaaagaa aatcttcgat agcaagttga tcggttaatt
    56701 caataagaaa tgggggttag cactcgattt tgttggtagc gtccaaccga atgcaattca
    56761 attgtttatt tatggaattt caatgaagaa attttaaagt tcaaacaacc cattttcaaa
    56821 atctcaagtg gatgaataaa attcttgaga aagtatttga tttctctatc attaccagcc
    56881 atattatcta cggaattcga acctgaactt tttttttgat tcattatttc ttgtccctta
    56941 tttcttattc ttattttagc atatccattt atgtctagtc tattcttttt ttataccccc
    57001 ctttttattt tatggatgaa ttccgcatat tttcttttcc catctaggat ttacatatac
    57061 aacgtatatt cctgtcaaca gtcaatttct tattatttag atattttgat tgaaaaaaaa
    57121 gtaagggatt caaaacttta aaaacatgga ttggcttgcg ccagacatat gaaagagtat
    57181 acaataatga tgtatttggt gaatcaaata ccacggtcta ctaaaaaaaa taaggagacg
    57241 ttctgattag ttgataatat taaatgaaat ttttgtgaaa gattcctgtg aaagggtttc
    57301 attaactcct aatttatgtc gagtagacct tgttgctgcg agaattctta attcatgagt
    57361 tgtagggagg gacttatgtc accacaaaca gagactaaag caagtgttgg attcaaagcc
    57421 ggtgttaaag attataaatt gacttattat actcctgagt atgtaaccaa agatactgat
    57481 atcttggcag cattccgagt aactcctcaa cccggggttc cgcccgagga agccggggcc
    57541 gcggtagctg cggaatcttc tactggtaca tggacaactg tgtggaccga tgggcttacc
    57601 agccttgatc gttataaagg acgatgctac aacattgagc ccgttgctgg agaagaaaat
    57661 caatatatat gttatgtagc ttacccttta gacctttttg aagagggttc tgttactaac
    57721 atgtttactt ccattgtggg taatgtattt gggtttaaag ccctgcgcgc tctacgtcta
    57781 gaggatctac gaatccctcc cgcgtattcg aaaactttcc aaggcccccc tcatggcatc
    57841 caagttgaga gagataaatt gaacaagtat gggcgccccc tattgggatg tactattaaa
    57901 cctaaattgg gattatccgc taagaactac ggtagagcag tttatgaatg tctacgtggt
    57961 ggacttgact ttaccaaaga tgatgagaac gtaaactccc aaccatttat gcgttggaga
    58021 gaccgtttct tgttttgtgc agaagctatt tataaatcgc aggcagaaac tggtgaaatc
    58081 aaaggtcatt acttgaatgc tactgcaggt acatgggaag agatgataaa aagggcggta
    58141 tttgccagag agttgggagt tcctatcgta atgcatgact acttaacagg gggattcacc
    58201 gcaaatacta gcttggctca ttattgccga gataatggtc tacttcttca catccatcgt
    58261 gcaatgcatg cagttattga tagacagaag aatcatggta tacactttcg tgtactagct
    58321 aaagctttgc gtatgtcagg tggagatcat attcacgcag gtacagtagt aggtaaactt
    58381 gaaggagaaa gagacataac tttgggcttt gttgatttac tacgtgatga ttttattgaa
    58441 aaagaccgaa gccgcggtat ttatttcact caagattggg tctctttacc aggtgttctg
    58501 cccgtggctt cagggggtat tcacgtttgg catatgcctg ctttgaccga gatctttggg
    58561 gacgattccg tactgcaatt cggtggagga actttaggac acccttgggg aaatgcgcca
    58621 ggcgccgtag ctaatcgagt agctctagaa gcatgtgtac aagctcgtaa tgaaggacgc
    58681 gatcttgctc gcgagggtaa tgaaattatc cgtgaggcta gcaaatggag tgctgaattg
    58741 gctgctgctt gtgaagtatg gaaggagatc aaatttgaat ttgaagcaat ggatactttg
    58801 taatccagtg attaacgttt ggtttattag ttgaattgca attaaactcg gcccaatctt
    58861 ttactaaaag gattgagccg aacccaacga atttattgta tagatttttg atactacata
    58921 tttatctaga tatataagat ctgaaataca aaatagaaga ctaaacacaa ctctttctat
    58981 tgttgtgttg ggtccacaat gaatcctatg ggcccttagg attggtgtat tcttttcgat
    59041 cccgtagttt cgtcatggat cgagccaagt atcacaactt cttctaccca tcctgtatat
    59101 cgtccttttc gttccgtgtt ggaatataaa cttattatat tagtagatag tagacgggat
    59161 tttacgaaaa aagctcttca tattcatagg agagaacaaa tatttatttt ttcaatgcca
    59221 attttacaca atatggggac aaccactatt tataattgaa aaagatcgta tagagtgaag
    59281 cgatactccg gggtctaaca aaagagaatg atttctttca attgactatt catctattgt
    59341 attttcatct aaataggggc aagaaagtgc tatggaaaaa tggtggttca attcgatggg
    59401 ggagttcgaa tacaggtgtg ggctaagtaa atcaatcgat agtctgggtc ctattaaaaa
    59461 taaaaatacc agtgtaagtg agggcccggt tagaaatgat aaagataaaa acattcatag
    59521 ttggggtgat agttctagtt acagcaatgt tcatcattta gttagcgtta gggacattcg
    59581 gaatttcatc tctgatgaca ccttttttgt tagggatagt aatagggaca gttattccat
    59641 atattttgat attgaaaatc aaattttaga gattaacaat gatcattctt ttctgagtga
    59701 actagaaagt tttttttatc gttttcgtaa ttattattat aggaataatg gatctaaaag
    59761 tgacgatccc gactatgatc cttccatcta taatactaaa tcgagttgga ataatcacat
    59821 taataatttc gttgactctt atcttcagtc tcaaatctgt attgatagtc acattttaag
    59881 tagtagtaac aattacagcg acagttacat ttataattac atttgtggtg aaagtagaaa
    59941 tagtagtgaa agcaaaagtt caaatataaa aactagtacg aatggtagtg atttaactat
    60001 aagaaaaagt tcgaataatc tcgatgtaac tcaaaaatac aggcatttgt gggttcaatg
    60061 tgaaaattgt tatggattaa attataagaa atttttgaag tcaaaaatga atatttgtga
    60121 acaatgcgaa tattatttga aaataagtag ttcagataga atcgaacttt cggttgatcc
    60181 aggtacttgg gatccgatgg atgacggcat ggtttctctg gatcccattg aatttcattc
    60241 agaagaggaa ccttataaag atcgtattga ttcttatcaa aaaaaaacag gattaacaga
    60301 ggctgttcaa acaggtacag gtcaactaaa cgggattccc gtcgcaattg gggttatgga
    60361 ttttcagttt atggggggta gtatgggatc cgtagtaggc gagaaaatca cccgtttgat
    60421 cgagtatgct accaataaac ttttacctct tattctagtg tgtgcttccg gaggggcacg
    60481 catgcaagaa ggaagtttga gcttgatgca aatggctaaa atatcttctg ctttatatga
    60541 ttatcaatca aataaaaagt tattctatgt atcaattctt acatctccta ctactggtgg
    60601 agtaacagct agttttggta tgttggggga tatcattatt gccgaaccca atgcctatat
    60661 tgcatttgcg ggtaaaagag taattgaaca aacattgaat aagacagtac ctgaaggttc
    60721 acaagcggct gaatatttat tccataaggg cttattcgat ccaatcgtac cacgtaaccc
    60781 tttaaaaggt gttctgagtg agctatttca gctccacgcc ttttttcctt tcaataaaaa
    60841 ttcaatcaag tagagtcaag tagagtcttg agttcaactt ttttttgtgg cgaacaacta
    60901 gttagttagt ttatcagaat caaaataaaa aaaccgaaaa aatgcatttt tatttggtga
    60961 cataagcttt aattgtagaa agaatcatgc ggataattgt tgttttttac cgatattgct
    61021 gattagcaat atcggtaaaa aaacaacaac ataaacagcg agttcttcct tcgaattagg
    61081 aggcaaggca aataaaacga atttcgtgtt ctgttcgcct cttctatatg tatatatttc
    61141 aaatatagaa aatatagaat cttgcatctt tctatatctc ccaagaagtc ccctttttat
    61201 aagaattcct gctcttgggt cggattctaa cgaatctttc agagattttt aaatttttaa
    61261 gagactcttt ttttattaaa aaagaaatta gaagaagaag ataagaacaa tataagaata
    61321 aaaataaaag aagtaagaat aataaagaaa gtggattatc atacatacat ctatttcatg
    61381 tagaaagatg aataagtccg tttatttagt tcgacattgc ttgcacttat tctatatact
    61441 cacttcgata tacttagtat actaatatac gaattataat atgaattata attattataa
    61501 gatatcctta taacaataac aggtacaaat attaaatcga ggtaccccat tctatgacaa
    61561 ttctcaacaa cttaccctcc ctttttgtgc ctttagtggg cctagtattt ccggcaattg
    61621 caatggcctc tttatctctt catgttcaaa aaaaaaagat tttttaaatc tgatgtggtc
    61681 aaatctcatc tagttttttt tttcaagact tagcgaacaa ggatatccat ttagtagaat
    61741 attgtataag aataacgggt ggctttctcc gaacataaat gaaaaagatc ttatacatgc
    61801 gtaaacatga tatatggaca gacgaattct agcaattaaa aaaaaaatag gctgggatcc
    61861 gaactcatgt ctgaaattaa agtaaatcta tccatatgta tgtagctatt gatagggaat
    61921 catatgaagg ggatgctttt attttattat atctaaccaa ttcgattaat tactactaaa
    61981 agttcacatc agaatagtac tagttgatga gagttacttc ggaaaaaaaa gtaaagtgaa
    62041 attttttttt tgttattcca taaaatgcaa ctggatctac tatgtatgag ttggcgatca
    62101 gaatatatat ggatagaatt tatagcagga tctcgcaaaa caagtaattt ctgctgggcg
    62161 tttatccttt ttttaggttc attaggattc ttattggttg gaatttctag ttatcttgat
    62221 aagaatttga tatccttctt tccgtctcaa caaatccttt ttttcccaca agggatcgta
    62281 atgtctttct atgggatcgc gggtctcttt attagttcct atttgtggtg cacaattaca
    62341 tggaatgtag gtagcggtta tgatcgattt gatagaaaag aaggaatagt gtgcattttt
    62401 cgttggggat ttcctggaaa aaatcgccgc atctttttac gattccttat gaaagatatt
    62461 cagtccatca gaatagaagt aaaagagggt atttatgctc gtcgtgtcct ttatatggaa
    62521 atcagaggcc tgggagacgt tcccttgact cgtactgatg agaatttgac tccacgggaa
    62581 attgagcaaa aggctgcgga attggcctat ttcttgcgtg taccaattga agtattttga
    62641 aaaaagaaac tgcaaaaaaa tgctttctca gcaagaggaa aacccctaag aatcctcttt
    62701 tttctataag cataacttac ttaattaaag tttcttcaga acgcctcgtg gggcaaaagc
    62761 aaggcaaacg tgtacgtggc gttcataata taaaacgaaa ccttttttgt ttttgtctgt
    62821 caattttttt tttcgaaata tttgatattt tcttttttaa taatttgata ttttcttttt
    62881 taataaacag ggagttcttt catttcgaaa tccgaaaaat attcattatt ggaatcttta
    62941 tttgaatctt tcgggcattc atcaaagagg agtaattact tcgaatattt gatcaattaa
    63001 gatatctgga aacaatctat ttttttatta tttcttcatt tgaattcgaa ttcgaagtgg
    63061 attcttcttc tatttctgta ttttttctac actagattca aggactaacc tctgaatcac
    63121 aactaaaaaa tgggggctcg attaataaat taataattaa taggcgcgat accttataat
    63181 agaacttatg cttgatagaa atattagatc gcatagagtc aacgaatgag gtgacaattc
    63241 acagatgaaa aaatgacaaa aaagagcgca tctattcccc ttcgatatct ttcatttata
    63301 gtatttgtag tctttttgcc ccggtggatc actctctcat ttaataaaag tctagaatct
    63361 tgggttacta attggtggaa tactaggcaa tccgaaactt ttttgaacga tattcaagaa
    63421 aagagtattc tagaaaaatt catagaatta gaggagctat ttctcttgga tgaaatggta
    63481 aaggaattcc cggaaagaca tctacaaaag tttcgtatgg ggctccacaa agaaacaatc
    63541 caattgatca agatacacga tgaggagcat atccatacaa ttttgcactt ctcgacaaat
    63601 ctaatctgtt tcgttattct aagtgcttat tctattctgg gtaatgaaga acttgttttt
    63661 cttaattctt gggttcaaga attcctatat aatttaagtg acacaataaa agccttttcc
    63721 attcttttag taaccgattt atgtatcgga ttccattcgc cccacggttg ggaactaatg
    63781 attggctatg tctataacga ttttggattt tttcataatg atcaaattat atctggtctt
    63841 gtttccactt ttccagtcat tctagataca attttcaaat attggatttt cctttattta
    63901 aatcgtgtat ctccgtcact tgtagtgatt tatcattcaa tgaatgactg aaaaacgagt
    63961 caattagaat gtttcttact ttgtacctaa gcaaagcatt ccaggtcgta cttaccttac
    64021 tctttctacc cattcagagg attcctccta tattccagta aaattatttc agtaaatagc
    64081 aaaatcgtgg atagggaact atactagcga cctacccaat tttattgtag aaattttcgg
    64141 gatcaacgat tggaccatgc aaattagaaa tactttttct tcgataaagg aagagattac
    64201 tcgattcatt tccgtatcac tcatgatata tataataact cgggcctcca tttcaaatgc
    64261 atatcccatt tttgcgcagc agggttttga aaatccacga gaagccactg gtcgtattgt
    64321 atgcgccaat tgccatttag ctaataaacc tgtggatatt gaggttccgc aagcggtact
    64381 tcctgatact gtgtttgaag cagttgttag aattccttat gatatgcaac tgaaacaagt
    64441 tcttgctaat ggtaaaaagg gggggttgaa tgtaggggcc gttcttattt taccggaagg
    64501 gtttgaatta gcccccctca gtcgtatttc tgccgagatg aaagaaaaga taggcaatct
    64561 atcttttcag aattacggcc ccactaaaaa aaatattctt gtgatagggc ctgttcctgg
    64621 taagaaatat agtgaaatca cttttcctat tctttccccg gatcccgcga ctaataaaga
    64681 tgttcacttc ttaaaatacc caatatacgt aggtggtaac aggggaaggg gccagattta
    64741 tcccgacggg acaaaaagta acaatacggt ttataatgct acagcagcgg gtatagtaag
    64801 caaaatcata cgaaaagaaa aaggggggta cgaaataacc ataacggatg cattggatgg
    64861 acgccaagtg gttgatatta tccctccagg accagaactt cgtgtttcag agggcgaatc
    64921 tatcaaactt gatcaaccat taacaagtaa tcctaatgtg ggtggatttg gtcagggaga
    64981 tgcagaaata gtacttcaag atccactacg tgtccaaggc cttttgttct ttttagcatc
    65041 tgttgttttg gcacaaatct ttttagttct taaaaagaaa cagtttgaga aggttcaatt
    65101 gtccgaaatg aatttctaga tccgcaaatt tatcaacatc cggtttgtaa aaagaacaaa
    65161 atttttgttc gcaattccaa ttatgttatg tatgagcaaa aaaattatga aaagtctttt
    65221 gcttgtttat attctttttc gacaaaatgt cgggaatttc ttgtactgca ctcctaaatc
    65281 atagtatata ttgtgaagaa ggctatttta ctttacccct cctttgtttt gtcaatccaa
    65341 gtgggagggg ttatcacgat tgtctgatta aaatatttta gaatgtgtca gtagttttct
    65401 attctaatcg aatcaaattc gattagaact agatactaag cataagataa gtaagcggag
    65461 aatataaaga aagcaaggat aaataaggga aacaagggaa tcaaaaaggt attattcgtc
    65521 gtcctagtct tcgacatcag aaaggggatt ttccacatcc ctttctggtg tcgaaatcat
    65581 aatggttctt gattccattc gtcaaagatt cctattctta gtttcgattt ttccaggttt
    65641 atcagaactt tttttttgtt tatttcttat gtatacatat aattaagtaa tgaaaaaaaa
    65701 aaagaaatga agttttttga agcatcggaa aaagtgatcc attttctcat ttatacgaac
    65761 aaaacaaaat attatgatta ttaagaactc aacgggacac tacccctcga atcagacaaa
    65821 gaaagaagtt ataggccccg ttgagttctt acgctttgat gtctataacg ctgttcatcc
    65881 gcttactaca gggacgaacc caatccggaa tatgaaccat aaaagaaaat gcctattaaa
    65941 ccgatcacag gaataccagt tacagtacct attatccaaa gaggaatcct tccagtagta
    66001 tcggccattt atcccacttc cctccacatt ttatcaagtg gtcgtgctag agacataaac
    66061 agtcatagat aattataaga ttaagatgcg atccttccga ctgggataag ataatcccta
    66121 ctattttttt attattctac tattctcttt tcttctctta attgttttct tctcttaatt
    66181 gaagaaataa ttggaaaata aaacagcaag tacaaaaatg agtaataacc cccagtagag
    66241 gctggtacga ttcaattcaa cattttgttc gttcgggttt gattgtgtca tagctctcta
    66301 attcggatta ggtttatcgt tggatgaact gcattgctga tattgaccct aaaaaaaaaa
    66361 cggtaggtac agctagtccg tgaacagcca accatcgcac tgtaaaaatt ggataggttc
    66421 gatctatggt cattgggtcc tcctaaaaag atctactaaa ttcatcgagt tgttccaaag
    66481 aatcaaaacg gccggttatt aatggaattc cttgtcggct ctctgtaaaa tactcgtttg
    66541 gacgagggct tccaaacaca tcgtaagcta aacccgtgct cacaaataac caacccgcaa
    66601 tgaataggga aggtatagta atgctatgaa tgacccagta tcgaatactg gtaataatat
    66661 cagcaaaaga acgttctcct gtgcttccag acatgctgag ctccacatat tcttgtacag
    66721 tcaaaggggt atcgattccg taaaagataa gatcagtaaa tggaaattca ctgaattgca
    66781 atctttgtga gatcgtcaat atagtaccga gggtactttt agaatctacc gaatcagtat
    66841 agctatcctt cttctgacac agcaacgcaa tttcaatcaa tatcgaaatg cagtgctaga
    66901 aaatttcgtt cttcttttct tcttgctggt cgatgtataa ctaggtacca ttcataggtg
    66961 tcgaagaggt tttttatttt aatccccctc ttttttttta aagaaattgg ttagtcgtcc
    67021 agaaacaagt aacaaggatt cgatacaata aaaaagaaaa aataaaatgc aaatagaaaa
    67081 tcgaacggat tccccaattt tgttccatat tgatttcaaa aaaggtttcg tttttgaaat
    67141 gaagttacat gacactgttt ttattagtat tttgaatatt aggttactca agagttgccc
    67201 aacgaatctg ttgattctga atcttttgag gtgtcgatgt caaagatgat gaatttattt
    67261 ctttttctac ccctaatcac tttatttttt ttagtacctt ctagaataat tgatgaatca
    67321 aaaactttca attgaactga gtctttcaat tggtataata tttttgcgta tcctcgtatc
    67381 tttcaaaagt ggaaacttag gaaagtgctt tctaaacata tgtataaaaa gaacagattt
    67441 cctttagctc ctccatgcct actataacta gttatttcgg ttttttacta gcggctttaa
    67501 ctctaacctc ggctctattt attggtctga gtaagatagg acttatttga aattaattga
    67561 atgaataatt gaataattca taaaaagaaa tccttctgtg gtattccata tatttggtag
    67621 ttccttaccg tgttaattcc caattattgg gaattgagat tcctaagcaa tacgaattaa
    67681 tagtaatatt tcgggataga tattacctcc ccttttccct tttcaaataa attaaattga
    67741 aatgattgaa gtttttctat ttggaattgt cttaggtcta attcctatta ctttggctgg
    67801 attattcgta accgcatatt tacaatacag gcgtggtgat cagttggacc tttgattaat
    67861 attaattcac atctcttttt ttaactgacc tcctcctttc tttaatttca tttttttggg
    67921 ggggtcaaag gtcaaattca gattgctgta tttcatattt cagttcagtg gaattttcga
    67981 tctaacaaga caagagcaga atcacgctct gtaggatttg aacctacgac attgggtttt
    68041 ggagacccac gttctaccga actgaactaa gagcgctttc ttaccacaac ggaaaagact
    68101 gtaaagaagg ggattctttt ttttatatag tatagaaccc ccaaaaaaat ttcaacccca
    68161 ataaatactt cttgcatatg tatactatca taaaattgaa aattatgtat tatgtatgtc
    68221 caaattgaat cgctctaaaa tgtatctcag gttactgctt cgaggagcaa taataggtag
    68281 ggatgacagg atttgaaccc gtgacatttt gtacccaaaa caaacgcgct accaagctgc
    68341 gctacatccc ttttaactgg tctacagtat cattgtagaa aatcccggtc ttgttttcca
    68401 catccttatt ttatttccat ttccttcctt tctatgcaaa atgtatcttg ctatttcttc
    68461 ctcttggtct catatcatat aacatataat aataaattaa tatttttctc gggaattctc
    68521 aggcgcaaag ggacctgttt ttttgcttta agaaaaagaa aatattctct accgaatcat
    68581 tgcgcatgtc aagttgaatt ggggattcca cacacaaata caaaaataca agtggtcttt
    68641 aaatatatat acatctctta ccataatgta ttacaatatg gaatataaaa aaaagaagga
    68701 ggattctcaa tgcgagattt taaaacatat ctttccgtgg caccggtact aagtactctc
    68761 tggttcgggt ctttagcagg tttattgata gaaatcaatc gtttcttccc agatgcgttg
    68821 acatttcctt ttttttcatt ctagttattg atatggaaag gggtgaagaa gattagagat
    68881 agagtcaaat atttgtgact aatctctctt tcccgtcttt ttttttttcg aattagatag
    68941 attgaatacg ggggtaaaga gaaagaaaaa agtggattca acctcagtta aattcgggtt
    69001 aaggctccaa tttaattaag aataaaatta ataatagagt taaaagaaaa caaaagggaa
    69061 atgtgactag aataagagta tcatgcaata caagatactt aaatgaaata ctgtactgcg
    69121 attagaaatc gctttcgaaa ttgttgtatt acttattatt tactatatta attgcaacaa
    69181 aatctttatt tcataatttg attttgagtt gttagccact tctatttttt cgtccctttt
    69241 cctttcttct tatttgcgtc ggatcgggaa atagaaacgt tgggtgaatc aaaaacccaa
    69301 aggaggttca tggccaaggg taaagacgtt cgagtaaggg ttattttgga atgtaccggt
    69361 tgtgttcgaa acggtcttaa taaggaatca acgggtattt ccagatatat tactcaaaag
    69421 aatcgacaca atacacctag tcgattggag ttgagaaaat tctgtccgta ttgtttcaaa
    69481 catacaattc atggggagat aaagaaatag atatagatcg aaccgagtgc ttgggtgtca
    69541 ccctttcaag gaacatgaaa aaaatttcga tatatatttc tattatttca tatattgaaa
    69601 taaaaacaac taaataaata tagacaaacc caatcctatg aatttcttct ataatttttt
    69661 ttgatttgat cgaaatagta ttttagggat aaggaataaa caaattatgg ataaatccaa
    69721 gcgactcttt cttaaatcca agcgatcttt tcgtaggcgt ttgcccccga tccaatcggg
    69781 ggatcgaatt gattatagaa acatgagttt aattagtcga tttattagtg aacaaggaaa
    69841 aatattatct agacgggtga atagattaac cttaaaagaa caacgattaa ttactattgc
    69901 tataaaacaa gctcgtattt tatcttcgtt accttttctt aataatgaga aacaatttga
    69961 aagaagggag tcaaccacca gaactcctgg ttttaggaac agaaaaaaat aggcttactt
    70021 ttcaattgaa tcaaaattct aatccgaact caaaaacaga tggacgtttt gttcaaaaaa
    70081 tccgagaatc attcgtgtcg taagaaaaaa aagaatcggg taagaggaat aattttaaga
    70141 ggaataattt tttttatcgg gcgtgttcgc tcattttgac gactttatca tattatcaga
    70201 ttttatcata ctaatttcta ctctaccttc ccggagttca ttctccagag aattccattt
    70261 caaagagttt ggcggattcc tcccaatccc cttattttat gatctcgttg gaaatcatat
    70321 aaagacaact cctatttgat atagctattt gtgcaaggat tttacgatta agaagcaact
    70381 gccccttata cagattgtgt attaatctac tataaatata ggatgccccc gccccgcgaa
    70441 ttactgcatt tattcgagtg atccacaaac gacgaaaatc cctttttttc ctatctctat
    70501 cacgatgcgc cgaaaccaaa gctcttattt tctgttgaat aattgttcga gtaagtcttg
    70561 aatgagctcc gcgaaaactt gatgcaaata aacgcatttt tgttctacgt ctccgagcta
    70621 tatatcctcg tctaattctg gtcattgagt aaatgaaact ttaatgaata actaattgat
    70681 ttcctttctt tcagttattc ttttccccct tcctagtcta ttaataacaa aacggattct
    70741 tccaatttat aaaataaaaa ttccaatggc ttttgctact ataaccttcc ctaccacgct
    70801 tttttccttt tttctaggca ttggaaaaat aaaaatagaa atagctaaag aaattgtggg
    70861 ttccatcgtc tctatggtta cttcttaaac ggtgaggtct tctctataca ccggagccct
    70921 ttccttcatt ttattggtaa cttgtacagt taccactctt tggctctacc catgaatttt
    70981 ccagtaattt gtctttcata atgagatata ccttatacag taacggtatt taattatgaa
    71041 gattgggtgg gtagctgacc ttgtgagtcc gttcttctaa acataatatt tctacttttt
    71101 taaataggat ttcccccgct taatgggtaa ctatttgtta ccaatgggga attctttctc
    71161 atcttaaatt gaaaattcag gtgatttaat ttgcaccaat tgaaaccata aatttcatac
    71221 acaatagaaa gatatgatag atccatcttt tttagatagt gaatggagtt cttccattct
    71281 atccgattca ccggtactga tcattgatac tggaaaaatt gttttttctt ttgttttgtc
    71341 tcagcccacg atttaaacga gtcgcacata caccctcgta catgttcctc gacgctgagg
    71401 gcatccccca agagcggggg atttcgtgac gtttctgatt ggctgtcttg ggtttctaat
    71461 aagttgttta atagttggca tgctgaatta tacattatgg gctggtttag attgatccta
    71521 accggatgat tatgagttta ttcgatttca atatattaat agaatattaa acctttaatt
    71581 aagtaattaa gaagtaagaa gataaaatct taaatcatat atttgcacga aatcactgct
    71641 attttttatc caaccgctac aaaatcaaca attccatgag cttgggcttc tgttgctgac
    71701 ataaaagtat ccctttccat gtcttcggat acagcccata agggcttgcc tgttctttgt
    71761 acataaaccc ttgtaaggat ttcgcgcagt ttcagtagtt cttccgcttc caggataagt
    71821 tcggacgttt gtgcctcata aaaaccggca gcaggttgat ggatcattac cctgatcata
    71881 taatataaca caatcaaagg ttcctgtatc tcgcacgagg aggcaaggcg aagagataaa
    71941 gaataaaata agaaaaagat agaaaaccgt acgggcattt ttttcacatt gcatacggct
    72001 ccacaatgga atttttttac ctttcatcga agaaagagaa aatgtgggat ccattatacc
    72061 cagatcggta aatgatccaa ttaccaccct tctttttttt ttcggaggag ttcaaaaata
    72121 ctatgatggc cccgttgctt taatatattt attttgtctg tgattcagca atcccaaagt
    72181 ttcttttttt tttattttcg tactctttca taacataaat gttgttaata acctgccggt
    72241 gtgaaaaaag tttgtgacgc tgaaattgac ctacgatagg taagataaaa taggaaatac
    72301 ccttccttta tctcatacta ctctttcgat acataatcta atattttgaa aaacaataaa
    72361 aaatttgcat atcaaattcg aagtgccatg ctaatattac ttaatattaa taattcatat
    72421 ggcgaaggca tagtcttctt ttttctctta aataaaaaac ccattggcgc caagcgtgag
    72481 ggaatgctag acgtttggta attgctcctc cgaccaggat aaaagacccc attgaggcgg
    72541 ccaatcccat gcatattgtc tgtatatctg gtcgcacaaa ttgcatagta tcataaatgg
    72601 ctattccagg tattacccat ccgccgggag agtttataag caaatacaga tccttggtat
    72661 cactctccga actgagatat acaaaaagac caataagttg attcgaaaca ttgctatcaa
    72721 tcgcttggcc taaaaaaatt aatctttctc gataaagtcg gttgattcgg ataaaattgt
    72781 atcccttagg agccgtacgg gcaccttttg atgcatacgg ttcaacaaaa ctaaaacttg
    72841 cgaaaaaaaa aatcaatgtg tagcttccag ccctctttct ttttttatag cggactcctt
    72901 ctaatgaagg aaggggcttc tctttcattt ttgaagaacg atgcgtttgg ccggttttcc
    72961 tataatatat aatattagaa tataaaaaac agttttatcg cactaacttt tcattgatgt
    73021 attttttcat cgagatccaa tccaaaaatc acgatgccat tttcttgttc ctgaatgggc
    73081 ttcttccatt tttttaggtt tctgctctac tccgagtaag gatctgcccg attttgattt
    73141 gcacatatag gacaaatgac cccaatacca cgtctttgtt tttttttttc attttttctc
    73201 aattttgcaa ttcatttctt ttatgtcttc cgccaaatat tcgacgtatc cattatattt
    73261 attattcgat tgattaactg tttgggatca gcgctattta ataatttctt tctaaatagg
    73321 attgtttatg atatctataa gtcctaataa tagatatatt accaattggg tttttctaaa
    73381 cggagcctgg atacttaatt ttattggtcc agccaagtcg accataaatt atttgaattg
    73441 ctaatattaa tctggatacc tcttcacaaa acggatctaa ttccatttca ttgcacttca
    73501 cgttacaaat ttttgatgat tcaatcgctt tttttggggg cgaaagagag gatatctcga
    73561 tcgggggaga gaatggggaa atcccatatg acccaatata tctgacaggg cgcactatat
    73621 gtcaatccaa gttggatttc gctctccggg agttcgaaaa ggaacttttg gaacaccaat
    73681 aggcataaac tgaaagaaaa aagaattaag tactctattt cactttgatg tggaaacgta
    73741 ataatggttt tattatttta ataatattag ctttatcgtc atattttcta catagataga
    73801 ataagttcat aaaataaagg aaaacaaaga aaatttttac gaataggtac tttgaatgat
    73861 gactaaatat ggatgcatgc gctcttcgaa aagggaataa acccccattg cgtattggta
    73921 cttatcgagt atagaataga tctgcttctc ttttttccta tgaaccaaat tgttccattt
    73981 ttactaaaag aatagaacaa atagtaaccc tttttccgag ataatccact gaaaaaaaaa
    74041 ggggggtcca tagcatagtt ttttcaatgc aataaagtta catagtgtct attttttgtt
    74101 gataaagggg tattaccatg ggtttgcctt ggtatcgtgt tcatactgtc gtattgaatg
    74161 atcccggtcg tttgctttct gttcatataa tgcatacagc tctggttgct ggttgggccg
    74221 gttcaatggc tctatatgaa ttagcagttt ttgatccctc cgaccctgtt ctcgatccaa
    74281 tgtggagaca aggtatgttc gttataccct tcatgactcg tttaggaata accaattcat
    74341 ggggcggttg gagtattaca ggagggacga taacgaatcc gggggtttgg agttacgaag
    74401 gtgtagccgg ggcgcatatt gtgttctctg gcttgtgctt cttggcagct atctggcatt
    74461 gggtgtattg ggatctagaa atatttggtg atgaacgcac aggaaaacct tctttggatt
    74521 tgcctaagat ctttggaatt catttatttc tctcaggagt ggcttgcttt ggctttggcg
    74581 catttcatgt aacaggattg tatggtcctg gaatatgggt gtccgaccca tatggactaa
    74641 ctggaaaggt acaatctgta aatcccgcgt ggggtgtgga aggttttgat ccctttgttc
    74701 caggaggaat agcctctcat catattgcag cagggacatt gggcatatta gcaggcttat
    74761 tccatcttag tgtccgcccg ccccaacgtc tatataaagg attacgtatg ggcaatattg
    74821 aaaccgttct ttccagcagt atcgctgctg tcttttttgc agcttttgtt gttgctggaa
    74881 ctatgtggta tggttcagca actactccta tcgaattatt tggtcccacc cgttatcaat
    74941 gggatcaggg atactttcag caagaaatat atcgaagagt tagcgctgga ctagccgaaa
    75001 atcaaagttt atcagaggct tggtctaaaa ttcctgaaaa attaactttt tatgattaca
    75061 tcggaaataa tccagcgaaa gggggattat tcagagcggg ttcaatggat aacggagatg
    75121 gaatagctgt cgggtggtta ggacatcctg tctttagaga taaagaaggg cgtgaacttt
    75181 ttgtacgtcg catgcctact ttttttgaaa catttccagt tgttttggta gacggagatg
    75241 gaattgttag agccgatgtt ccctttagaa gggcagaatc gaagtatagt gtcgaacaag
    75301 taggcgtaac cgttgagttc tatggtggcg aactgaacgg agtgagttat agtgatcctg
    75361 cgactgtgaa aaaatatgct agacgtgccc aattgggtga aatttttgaa ttagatcgtg
    75421 ctactttgaa atccgatggt gtttttcgta gcagtccaag aggttggttt acttttggac
    75481 atgcttcctt tgctctgctc ttcttcttcg ggcacatttg gcatggtgct agaaccttat
    75541 tcagagatgt ttttgctggt attgacccag atttggatgc tcaagtggaa tttggagcat
    75601 tccaaaaact tggagatcca actacaagaa gacaagtagt ctgatgcagc attgctctgt
    75661 tatttttcgc ttctcacttc tattttctct ttgtgatttt acataggata ctgaaaaagt
    75721 ctggatttaa atctccgccc tttcgccttt tctttgattt ttttttcttt aatcggggag
    75781 atgatcccca ataaacaggt atggaagcta taattgtaaa ccgcgatcac atttatggaa
    75841 gcattggttt atacattcct cttagtctcg actctaggga tcattttttt cgctatcttt
    75901 tttcgcgaac cgcctaaagt tccaactaaa aaatgaaatg atttttcatt atctgaattg
    75961 aagtaatgag cctcccaaca tttggaggct cattacttca actagtcccc gtgctcttcg
    76021 aacgggtctc ttagttgttg agagggttgc ccaaaagcag tatataaggc atacccagta
    76081 aaacttacaa gtaatccaga tatagagatg gcgactaggg ttgctgtttc cattattata
    76141 taatttcaag accacaatgg atctatgata agattgttta tttacaacgg aatggtatac
    76201 aaagtcaaca gatctcaatg aatacaaaat aggatttatg gctgcacaaa ctgttgaggg
    76261 tagttctaga tctggtccaa gacggacgtc tgtaggggct ttattgaaac cattgaattc
    76321 ggaatatggt aaagtagctc ctggatgggg aactactcct ttgatgggtg tcgcaatggc
    76381 tctatttgcg gtattcctat ctattatttt ggagatttat aattcttccg ttttactgga
    76441 cggaatttca ctgaattaga tttaattaga tttataagaa ccctagcttt taaataaaaa
    76501 tacaaaaaac gatgcattta ggcctcggct ttttatttta gcttattctt ttttggtagt
    76561 tcgaccgcga aatttttgtg tttctgtatt tccggaatat gagtgtgtga cttgttataa
    76621 ttgatcctat tgagagtaca gaaagtgggt ctgtcgtctt gatagagatg gttttacccc
    76681 gtcggatatt cattctagta tctggagcac ggaatatatg aaatatatca cgaagtattt
    76741 gaactatgat tcatacttaa tattcagacc tcgtggccgg attcctcaaa tttttcaaaa
    76801 gaaaaaagtt ttcaattgaa agagttttct tctttcaaat tcccgtttct gctttgattt
    76861 tgctcaaaga acaaactttt ctttctagtt ttagtcatta tatcgattct actcgttgaa
    76921 taaatgatga tccaatggtt cttactcagg gaatccttga cttagcttga aggttttatt
    76981 gaatcatcgt ggttctagta ttaatttaag gtttcaattg attcctaggg tcttaacaag
    77041 aaaattccta tcaataataa agaaaacaaa agtaaagcta cattccatac aaattaaaat
    77101 aacagatgaa agaaaaaaat agggaaatag aagattcaag aggcctggaa cgatcaacag
    77161 aaagacaagt gagcctactt gattttttga cattctaatt ataacaaaaa aaaagagctt
    77221 tcttactttt actctttcgt atttttagcg aaaatggaat caaaagatta agaagtttcc
    77281 aattttctat tccatacctc ttttaacctg tttttttgtt tgagctgtac gagatgaaat
    77341 tctcatatac ggttctcaga gggggagtcc ccttggttta cctatctcaa taaagtctac
    77401 gattggttcg aagagcgtct cgagattcag gcgattgcag atgatataac tagtaaatac
    77461 gttcctcctc atgtcaacat attttattgt ctaggaggaa ttacgcttac ttgtttttta
    77521 gtacaagtcg ctacagggtt tgctatgact ttttactacc gtccgaccgt tacggaggct
    77581 tttgcttctg ttcaatacat aatgacggaa gcgaactttg gttggttaat ccgatcagtt
    77641 catcgatggt cagcaagtat gatggtccta atgataatcc tgcacgtatt tcgtgtgtat
    77701 ctcactggtg gttttaaaaa acctcgcgaa ttgacttggg ttacaggtgt ggttctggct
    77761 gtattgaccg catcctttgg tgtaacaggt tattctttac cctgggacca aattgggtat
    77821 tgggcagtaa aaatagtaac aggcgtaccg gaagcgattc cggtaatagg atcgcctttg
    77881 gtagagttat tacgtggaag tgctagtgtg ggacagtcca ctttgacgcg tttttatagt
    77941 ttacacacgt ttgtattacc tcttcttact gccgtattta tgttaatgca tttcctaatg
    78001 atacgtaagc agggtatttc tggtccttta taaagaatat agagagattt gtaatcaatc
    78061 atttttttta ttacttgggg gaggaacaat aatatttcat tgctacaaat atggattatt
    78121 gacaaagaat aagacatgtg ttttgaaatt tcccctcaac tccacaatat tgtattattt
    78181 atttgacatg aatgaatagt tgaagggaat tctccgaaga gaaaatggat tatgggagtg
    78241 tgtgacttga actattgatt gggccgtgca gaagtatgcc tttaatctgc tacattgaaa
    78301 ttcacaaaaa aatgtgtctt tattccaacc gccgccctat agagaggata ggctgggttc
    78361 gcttgaagag agtcttttct atgatcagac cgaagcatgc cgtgcatgaa taggctccgt
    78421 aaaatccagt agaagtaaaa tccagtagaa taagtgatgt ggcataatcc cgattttttt
    78481 tagttatttt acttacttaa tagtatggaa atgcattcat ttcttctgca tcgatccgtt
    78541 ttatgatcct atcggagtga aacaaaggat ctaaagaaga gcagcggcta gactatatta
    78601 gtaacaagca aatcctttgt acgcaaaaaa aaatatcact cgatccattg ggataagggt
    78661 gaatcgcaag ggctgagaca acccagaaag ctcttgatta tgatcaatat tgtaagccta
    78721 cttgggtatg gagcatttac ctgtaagaac ttaattcttt gcaatggata gttgcaactt
    78781 cgtaaaatgg aatccagaaa tagaattatt catatatgtg tggatatggc taaatatagc
    78841 ttttctaaaa tatatatata tatatttttt tatatgtatc cgtttagttc ggtggattct
    78901 tgctcgagcc ggatgatgaa aaattatcat gtccggttct ttggggggat ggatctataa
    78961 gaattcacct atcccaataa caaaaaaacc tgacttgaat gatcctgtat taagagctaa
    79021 gttggctaaa ggtatgggtc ataattatta cggagaaccc gcatggccca acgatctttt
    79081 atatattttt ccagtagtaa ttctcggtac tattgcatgt aatgtaggct tagcggttct
    79141 agaaccatca atgattggtg aacccgcgga tccgtttgca acccctttgg aaatattacc
    79201 cgaatggtat ttctttcccg tatttcaaat acttcgtaca gtacccaaca aacttttggg
    79261 tgttctttta atggtttcag tacccgcggg attattaaca gtaccttttt tagaaaatgt
    79321 taataaattc caaaatccat ttcgccgccc agtagcgaca accgtctttt tgattggtac
    79381 cgcagcggcc ttgttcttgg gtattggagc aacattacct attgataaat ccctaacttt
    79441 aggtcttttt taacttgatt ccattgtaaa atatcataat gtgcgtatct agggagtagt
    79501 cgcttcagag tcaaagtgaa ttctccctag atacctctat tcaattcaat tccggtccga
    79561 atggatagat tgtgctaaag gtgcaaaccc tttttttttt gatttttaag aaaaaaatga
    79621 actaaattca attcaattga tttaaaattg atttgatttt gcttttaggt aaatcaactg
    79681 ttaagtgctt ttctatttct tttctaaaat gcccaatatc cgttttacat cttctatgcg
    79741 aaaatgctca attttcataa ggtcttcttg actgttattc aaaaggtcga ataatgtatg
    79801 tatattggac tttttgagac aattatagat cctgggagac aattctgatt ggtcaataaa
    79861 aatggatttc catgctattt cttttttctt tttctttagt ttagcaaccc tatcgtgaaa
    79921 agtcaaatag ggtaaagaaa ccttgtattg attgttctct aaatgtaagt tttcttctgc
    79981 cgactggaga aagggaataa ataaatcaat caaattccgg gaggcttcat gaagtgcttc
    80041 tttaggagtt aaacctccat ttgtccatat ttctagaaaa aggatctctt gtttttcatt
    80101 tccatttcca taagaatgaa tactatgatt cgcgtttcga acaggcatga atatagcatc
    80161 tataggataa cttccgtctt gaaagttatt tggtgttttt atattatatc ctcgattcct
    80221 ttcaatctgt aatccaatac aaaaatcagt tggttccgtt aggttagcta tatgctgcgt
    80281 attatcaacg atttccacag aaggtggtaa gaggatgtct tgagcagtta catatccagg
    80341 acctttgaca caaataagcg cgtcacgagt tccatataga ttacttctca atacaatttc
    80401 tttcaaattc attaaaattt catgtaccga ttcttgaata cctactatgg tagaatattc
    80461 atgcgggatt ttctcagatt ttgcgcgtgt aatacatgtt ccttcgattt ctccaagcaa
    80521 agctcttcgc atcgcaatgc ctattgtgtc ggcttgacct ttcataagtg gagacagaat
    80581 aaagcgtcca taataaagac gcttactgtc tgctcttgat tcaacacatt tccactgtag
    80641 tgtccgagta gatactttta atttctctcg aaccatagta atattatttg tcagattttt
    80701 gagtcattta tttctcttga aatctcttca atgtttattt ctacactcgc ctttttttag
    80761 ggggtctgca gccattatgt ggcatagggg ttacatccct tacgaaactt aaaagtatac
    80821 cacttcgacg aatagcgcgt aatgctgcat ctcttccgag acccggacct tttatcatga
    80881 cttctgctcg ttgcatacct tgatctgtta ctgctcgaat agcatttcct gctgcggttt
    80941 gagcagcaaa aggtgtccct cttcttgtac ccctgaatcc acaagtaccg gcggaggacc
    81001 aagaaataac ccgaccccgt acatctgtaa ctgtcacaat ggtgttgttg aaacttgctt
    81061 gaacatgaat aacgcccttt ggtattcgcc gtgcactttt acgtgaaccc acacgtccag
    81121 tcctacgtga accgcttctt ggtatagatt ttgccatatt ttatcatttc cgaaatataa
    81181 gtcagagata tatggatata tccatttcat gtcaaaacag atcttttatt ttgatttgtt
    81241 catcggttcc tttagagagt cccttttcga aagattatcc ttgtctttgt ttatgtctcg
    81301 ggttggaaca aattactata atgcgtcccc ttctacggat cagtcggcat ttttcacaaa
    81361 ttttacgaac ggaggctctt attttcataa ttgttattcc ttaactgaat ttcgaatcta
    81421 ctttactgat tggaagaaaa taagtttctt gaaatttttg aaccgtgaat tagatcctca
    81481 tgaaaggaat cttgaaaaac caccgaacca ttcgaatctt tgttgtgggg tctataaatt
    81541 ctgcgccccc cccccccgtt tgaatcataa cgacttactt aaactttgat tctatctcct
    81601 ggtagtatat gtataaaaga gtgtcggatc ctttctgaaa cagaacttag aatctgactt
    81661 cattatttaa acgaaccccg aacataccat tgtgaagtga ttcagtaatt aaaccctcat
    81721 gaatccattt ttcttctttt attccagaca aaccctcctt gaagtatgaa ctaatgtagg
    81781 aaggcgtgat attagacaac ttggcttttt tattcgtttt tttcacaaac aggaagttac
    81841 agatacaatt cggatagcag aaaatttacc atatatagca caaaatttct ccgccgattc
    81901 cttctatccg agctgcacgg tctgtcatta taccccgaga agtagagaga attacaatcc
    81961 ccatcccgtc taaaattcta ggaattcgtt gatagttaga atagattcgg agaccaggtc
    82021 gacttattcg ttttaaattt aaaagagttc tatatggtcc tttcctattc cttctatgtc
    82081 gtagggttaa aaccaaaaaa tatttgttat tttctacaag tttccttacg ttttcgagaa
    82141 aaccctcttg taaaagtatt ttaacaatgt tttgggtcat gttagtagat gctattcgaa
    82201 ccgttccctt tcgatccatg tcagcatttc gtatagaagt tattatgtca gcaatagtgt
    82261 ccttacccat gataaactaa aattattgtt gcttccgaat ttggatataa tcagcatgtt
    82321 ctttttttat aaaaattatt aaagaaaatt cttaaaagta tatgcgtgag acataatcta
    82381 ctaatttatc tattttattt aaatactatc actatctcac ggtctcatat tataatacct
    82441 caggtgctaa tgaaactatt ttagtaaaat ttaactgtct caattcccgg gcgatcgcgc
    82501 caaaaacgcg ggttcctttt ggatttcctt cttgatcaat gacaactgca gcattgtcat
    82561 catatcgtat tattataccg ttatcgcgtt tgagttcttt acaagtacgt acaattacag
    82621 ctctgatcac ttctgatctt tctagaggcg tatttggtac tgcttctttt atcacagcaa
    82681 caataacatc accaatatga gcatatcggc gattactagc tcctattatt cgaatacaca
    82741 tcaattctcg tgccccgcta ttgtctgcta cattcaaatg ggtttgaggt tgaatcatat
    82801 catttttttt tatccgtttt tttaatgtaa aataaagcaa aggacgaagt aaaaaaaaaa
    82861 aaaaagaaag aaaaccctgc aattgttttt ttatacacaa gacttctttc ctttggttct
    82921 acatttctat ccagaaataa tgaattgagt tcttataggc atttttgacg ccgctattga
    82981 aatagccttt cgagctatat tttcggctac tccacccatt tcataaagta ttctacccgg
    83041 tttaacaaca gctacccaat attctgggga tcctttccct gaacccatac gggtttccgt
    83101 gggtcttact gtaactggtt tgtctggaaa tatacgtacc catatttttc cgccacggcg
    83161 tacatttcgt gtcattgctc ggcgccctgc ttcgatttgt ctagctgtaa tccaagcggg
    83221 ttcaagtgct tgaagagcat atctaccgaa acaaatatga ttacctcgat aagatattcc
    83281 tttcattctt cctctatgtt gtttacggaa tcttgttctt tttgggttat agttgatggt
    83341 tctttttcaa ttccatctct actacagaac tggacatgag agtttcttct catccagctc
    83401 ctcgcgaatg aaacgactaa aacagatttt atgaagatat acatgtgttt aatgaataat
    83461 atgctgaatc ataggattct ttgaaattgc atctaattaa tcaattcgtt aatctattca
    83521 aaatttgtct agcgtgttta gatattattt aattaaacat gtattctatt tctagataat
    83581 gtcaatgtct ttttttataa cgttatcgtt ataaaaacat ctttcttttg tttttccttt
    83641 tatcatatgg gatcgacaaa aatgtatcaa tctaataaaa aaaaactttc gcgggcgaat
    83701 atttactctt tccatatcta ttttagttat agggttcgtt catgacctct caaaataaaa
    83761 gaataaaaga ggaggtccct ggtttgttcc gccatcccac ccaatgaatc attaagattc
    83821 attttcaata gaatcttctg cattcacggg ttatatcgtt cccattgctt ctcgattaat
    83881 ggttaggtct gaattttccg gcggagtcct tttttcttaa gtcaattttc tcagtcttta
    83941 ttggctcgag gctcttgatt tttttgttct ataagcgtat tcatctaatt atgcatgaat
    84001 cattattgaa tttatgcttt attacactgc gttttatgag atgactcatc gaccttacat
    84061 attggaatca tatatcattg atatttccgt tctctctttc tctcatcctt ccacttatcc
    84121 gcatactttt tttctatttt gctttccgac ttagaacttc acaactcata atccgattgg
    84181 ttttttttat ctttatcttt atgcaaaaaa agatttcagt tgctacaacg atatgtccaa
    84241 tatattatat ctttatcttg actggttctt tggatccaga taatgcgaag caatgagttg
    84301 gttattagtg ctatagttat tagttcatac tctgggccct ggtccgtttt ttgaatccta
    84361 gccctaaaaa aaccaacgag tcacacacta agcatagcaa ttatataaaa tgatcaatcg
    84421 aatttttatt gaaccctcta gaattgcaga attgctcttt tttttgtttt gcttgaacat
    84481 aaaaagaata aaagggtttt tctttttttg tccattactt ggtataatgt aaaaacacgt
    84541 aaagtcttat tattcttcgt ctacaaatat ccaaattttg attcctaata ccccgtatat
    84601 agttcgaact gtataggaac aataatcaat tttagctcca atggtttgta gaggaaccct
    84661 accttctctg atccattcga cgcgtgcaat ttcttttccg tcgatacgtc ccgcaatttg
    84721 tacttgaatt ccttttgtat tcgccagctc ggttaattca atagcttttt tcattgcttt
    84781 gcgaaaagaa actctattct ttaattggcc agctataaat tctgcaagaa tattagggtg
    84841 tccataagga tttgcaattc gtgtaatagc aatgtttagt tttcggttcg cacaatgaag
    84901 ttctttttgt acattcatct gcaattcttc gactctccgc ggtctatttt ctattaagaa
    84961 ttttgggaat cctatataaa ttatgacttg aattagatcg attctttttt gaatctctat
    85021 ccgtgcaatt ccctcaacgc caacaccgga ggatattctc atattttttt gtacataatt
    85081 cttaatacag tttcgtattt tttgatcttc ttgtagacct tccgaataat tttttggctg
    85141 tgcaaaccaa agagaatgat gactttgtgt tgtaccaagt cggaacccaa gcggatttat
    85201 tttttgtccc ataacccccc actactatat gtatcatgac atgtcagatt tttgttcttt
    85261 tttttagtta tcaatccaga tttttttgag tacaccatat attcttcaaa ttctttatat
    85321 aaggatatat ctttcaaaac aatagttata tgacaagtcg gtctttttat cagataactg
    85381 cgccctcgag ctcgaggttt taatcttttc acagcagtac cctcgtttac ttcggcttta
    85441 ctaatgacta aatttgcttc gttcaaactc atattgtgac tagcatttgc tgctgcagaa
    85501 taaaccaatt taaaaatggg ataacacgct cgataaggca tcagttctag tatcataagg
    85561 ctttcctcgt aagaacgcct acgaatctga tcgattcccc ttcggtcttt gtgagcagac
    85621 atacatatat gttgacctaa agcgtatact tctgtagata ggttcttctt tctcttcttt
    85681 atcataaggt tcacctctta ccaatgaatc tatattcact ttattaacga cgggatctat
    85741 tatcattttt tgcatgtcca cggaaattta tagtcggcgc aaattccccc aatttatgtc
    85801 ctaccatacg atctgttata taaataggca aatgttcctt tccattatgt atagcgatag
    85861 tatggccaac cattgtgggt ataatggtag atgcccggga ccaggttatt attatttctt
    85921 tttccgcttt tgtattaagt ttctcgattt ttcttaataa atgattcgct acaaaagggt
    85981 ttttttttag tgaacgtgtc acagtgaatt aactcctatt tttttctttt gtaaattgta
    86041 aaaataattt ggattttctc tcctatttac tacggcggcg aagaatcaaa ttatcactat
    86101 atttattcct ttttctactt cttcttccaa gtgcaggata accccaaggg gttgcgggtc
    86161 tttttctacc aattggagcc cttccttcac cacccccatg ggggtggtct acagggttca
    86221 taactactcc tcttactaca ggacgcttac ctagccaaca tttcgatccg gctctaccca
    86281 aacttttctg gttcacccca acattcccta cttgtccgac tgttgctgag cagtttttgg
    86341 atatcaaacg gacctcccca gagggtaatt ttaatgcggc cgatttaccc tcttttgcaa
    86401 tcagtttcgc tacagcaccc gcagctctag ctaattgtcc accctttcca agtgtgattt
    86461 ctatgttatg tatggctgtg cctaagggca tatcggttga agtagattcg tctttttgat
    86521 caatcaaaac cccttcccaa actgtacaag cttcttccaa agcatacggc tttctggatg
    86581 tagatgatga tatctataca gatggatctt atatatatca tataatgaag taccacatga
    86641 gtggatatat agaatccaaa tctgccgaat cactcatgtt ctgatcttct acatcctagg
    86701 tcttcctgtt ccgtcatctg gcttatgttc ttcatgtagc attcagaccg aatgactcta
    86761 tgaaattacg tcgatacttc cacatattat gggtaacgta ggagacgtct ctatttttcc
    86821 cccgggaaat ctttagaatt accactgctt agctttcaat tcgcctctga ccatcaaatc
    86881 aaatgtgaat aacccgtctt cctctctttg aaacaagggg cgcttctggt tctgtcggcg
    86941 cttgaaacaa ttttgtcttc tccatattac tatatctcta gagtcaataa ttttatatga
    87001 ggaactactg aactcaatca cttgctgccg ttactcttca gttttctgtt gaggtctatc
    87061 ctgtagaggt actcgaattg gatcagtgat cgatttctag gtttcgtcgt aaacctaatt
    87121 ggttacttcc aattacgtaa atcaatagtt caaaccgcac tcaaaggtag ggcatttccc
    87181 atttttatag gaacttctgt accagaaaca atggtatctc caattatagc ccctctggga
    87241 tgtaaaatat atctcttctc accatcccca tagtgtatga gacaaatgta tgcatttcga
    87301 ttagggtcgt attctatggt tacgattcta ccatatatgt ctttttcatt ccgtctaaaa
    87361 tcgattttac ggtatagacg cttatgacct ccccctctat gccctgcggt aatgattcct
    87421 ctggcattac gacctttacc acaacgatgc tgtccataga tcaaattatt tcgtggattg
    87481 gatttcactt gactgtctac ggctccattg cgtgtgctcg gggtagaagt tttgtataaa
    87541 tgtatcgcca tgctcttaag tattttgatt taagttcttt tctttctaag aggtggaata
    87601 gaataacccg gttgaagcgt aatgatcata cgtctgtaat gcattgtatg tcccataatg
    87661 ggtcccattc ttctaccctt tcgggggagt tgatgactat tcatagctat taccttgaca
    87721 ccaaagaaga gttcgaccca atgctttatt tctgtcctag ttgatcctga ttcgacatta
    87781 gaagtatatt gatttttccc caataaccga atacttttgt ctgtaaatac tgcatatttg
    87841 attccatcca taaatctatt ttcttcccta tgagttcgag tctcaataag aatgctagtt
    87901 cttactgttc atatgttatg atatgaatat accacaccaa ttcgttatgt atagatgatg
    87961 agattccatt gatacagagc caattccaat agacttattg gagggtccca ttggcgtgca
    88021 tccagtagga attgaaccta cgaattcgcc aattatgagt tgggcgcttt aaccattcag
    88081 ccatggatgc ttagtgggga tcctcgtaca tggtgaataa ccaaattcca attgaaatga
    88141 aatctttagg ataaatcaat gcaatttagg aggaatcaat gaaaggacat caattcaaat
    88201 cctggatttt cgaattgaga gagatattga gagaggtcaa gaattctcac tatttcttag
    88261 attcatggac ccaattcaat tcagtgggat ctttcattca catttttttc caccaagaac
    88321 gttttataaa actcttggac ccacgaattt tgagtatcct actttcacgc aattcacagg
    88381 gttcaacaag caatcgatat ttcacgatca agggtgtagt actatttgta gtagcgatcc
    88441 ttatatatcg tattaacaat cgaaatatgg tcgcaagaaa aaatctctat ttgacggggc
    88501 ttcttcctat acctatgaat tccattggac ccagaaatga tacattggaa gaatcttttg
    88561 ggtcttccaa tatcaatagg ttgattgttt cgctcctgga tcttccaaaa ggaaaaaaga
    88621 tctcagagag ctttttcctg gatccgaaag agagtacttg ggttctccca ataactaaaa
    88681 agtgtatcat gcctgaatct aactggggtt cgcggtggtg gaggaactgg ctcggaaaaa
    88741 agagggattc tggttgtaag atatctaatg aaaccgtcgc tggaattgag atctcattca
    88801 aagagaaaga tatcaaatat ctggagtttc cttttgtata ttatatggat gatccgatcc
    88861 gcaaggacca tggttgggaa ttgtttgatc gtctttctcc gagtaagagg cgaaacagaa
    88921 tcaacttgaa ttcgggacag ctattcgaaa tcttagtgaa agactcgatt tgttatctca
    88981 tgtttgcttt tcgtgaaaaa ataccaattg aagtggaggg tttcttcaaa caacaaggag
    89041 ctgggtcagc tattcaatca aatgatattg agcgttttgc ccatctcttc tcgagaaaca
    89101 agtgggctat ttctttgcaa aattgtgctc aatttcatat gtggcaattc cgccaagatc
    89161 tcttcgttag ttgggggaag aatccgcacg aatcggattt tttgaggaag atatcgagag
    89221 agaattggat ttgcttagac aatgtgtggt tggtaaacaa ggatcgattt tttagcaagg
    89281 tacggaatgt atcgtcaaat attcaatatg attccacaag atctagtttc gttcaagtaa
    89341 cggattctag ccaattgaaa ggatcttctg atcaatccag agatcatttc gattcattta
    89401 gtaatgagga ttcggaatat cacacattga tcaatcaaag agagattcaa caactaaaag
    89461 aaagatcgat tctttgggat ccttcctttc ttcaaacgga acgaacagag atagaatcag
    89521 accgattccc taaatgcctt tctggatatt cctcaatgtc ccggctattc acggaacgtg
    89581 aaaggcagat gaataagcat ctgcttccgg aagaaatcga agaatttatt gggaatccta
    89641 caagatccat tcgttctttt ttctctgaca gatggtcaga acttcatctg ggttcgaatc
    89701 ctactgagag gtccactaga gatcagaaat tgttgaagaa agaacaagat gtttcttttg
    89761 tcccttccag gcgatcggaa aataaagaaa tagttaatat attcaagata attacgtatt
    89821 tacaaaatac cgtctcaatt catcctattt catcagatcc gggatgtgat atggttccga
    89881 aggatgaact ggatatggaa agttccaata agatttcatt cttaaacaaa aatcatttat
    89941 ttcatctatt ccatgaccgg aacagggggg aatacacgtt acaccacgat tttgaatcag
    90001 aagagagatt tcaagaaatg gcagatctat tcactctatc aataaccgag ccggatctgg
    90061 tgtatcataa gggattttcc ttttctattg attcctacgg attggatcaa aaacgattct
    90121 tgaatgaggt attcaactcc agggatgaat cgaaaaagaa atctttattg gttctacctc
    90181 ctatttttta tgaagagaat gaatcttttt atcgaaggat cagaaaaaaa tgggtccgga
    90241 tctcctgcgg gaatgatttg gaagatccaa aaccaaaaat agtggtattt gctagcaaca
    90301 acataatgga ggcagtcaat caatatagat tgatccgaaa tcggattcaa atccaatata
    90361 gcacctatgg gtacataaga aatgtattga atcgattctt tttaatgaat agatccgatc
    90421 gcaacttcga atatggaatt caaagggatc aaataggaaa tgatactctg aatcatagaa
    90481 ctataatgaa atatacgatc aaccaacatt tatcgaattt gaaaaagagt cagaagaaat
    90541 ggttcgatcc tcttattttg atttctcgaa ccgagagatt catgaatcgg gatcctaatg
    90601 catatagata caaatggtcc aatgggagca agaatttcca ggagcatttg gaacattccg
    90661 tttctgagca gaagagccat tttcaagtag tgttcgatcg attacgtatt aatcaatatt
    90721 cgattgattg gtctgaggtt atcgacaaaa aagatttgtc taagtcactt cgtttctttt
    90781 tgtccaagtt ccttctcttt ttgtccaagt tgcttttctt tttgtctaac tcacttcctt
    90841 ttttctttgt gagtttcggg aatatcccca ttcataggtc tgagatccac atctatgaat
    90901 tgaaaggtcc gaatgatcaa ctctgcaatc agttgttaga atcaataggt cttcaaatcg
    90961 ttcatttgaa aaaattgaaa cccttcttat tggatgatca taatacttcc caaaaatcga
    91021 aattcttgat caatggaggg ataatatcac catttttgtt caataagata ccaaagtgga
    91081 tgattgactc attccatact agaaataatc gcaggaaatc ttttgataac acggatttct
    91141 atttctcaat gatatccgac gatcaagaca attggctgaa tcctgtgaaa ccatttcata
    91201 gaagttcatt gatatcttct ttttataaag caaatcgact tcgattcttg aataatccac
    91261 aacgcttccg cttctattgt aacaaaagat tcccctttta tgtggaaaag gcccgtatca
    91321 aaaattatga ttttacgtat ggacaattcc tccatatctt gttcattcgc aacaaaatat
    91381 tttctttgtg cggcggtaaa aaaaaacatg cttttttgga gagagatact atttcaccaa
    91441 tcgagtcaca ggtatctaac atattcatac ctaacgattt tccacaaagt ggtgacgaaa
    91501 ggtataactt gtacaaatct ttccattttc caattcgatc cgatctatta gttcgtagag
    91561 ctatttactc gatcgcagcc atttctggaa cacctctaac agagggacaa atagtcaatt
    91621 ttgaaagaac ttattgtcaa cctctttcag atatgaatct atctgattca gaagagaaga
    91681 acttgcctca gtatctcaat ttcaattcaa acatgggttt gattcacact ccatgttctg
    91741 agaaatattt accatccgaa aagaggaaaa aacggagtct ttgtctaaag aaatgcgttg
    91801 agaaagggca gatgtataga acctttcaac gagacagtgc tttttcaact ctctcaaaat
    91861 ggaatcgatt ccaaacatat atgccatggt tccttacttc gacagggtac aaatatctaa
    91921 atttgatatt tttagatact ttttcagacc tattgccggt actaagtagc agtcaaaaat
    91981 ttgtatccat ttttcatgat attatgcatg gatcagatat atcatggcga attcttcaga
    92041 aaaaattgtg tcttccacaa tggaatctga taagtgagat ttcgagtaag tgtttacata
    92101 atcttcttct gtccgaagaa atgattcatc gaaataatga gtcaccattg atatcgacac
    92161 atctgagatc gccaaatgtt cgggagttcc tctattcaat ccttttcctt cttcttgttg
    92221 ctggatatct cgttcgtaca catcttctct ttgtttcccg agcctatggt gagttacaga
    92281 cagagttcga aaaggtcaaa tctttgatga ttccatcata catgattgag ttgcgaaaac
    92341 ttctggatag gtatcccaca tctgaacgga attctttctg gttaaagaat ctttttctag
    92401 ttgctctgga acaattagga gattctctag aagaaatacg gggttctgct tttggcggca
    92461 acatgctatg gggtggtggt cccgctgatg gggttaaatc aatacgttct aagacgaaag
    92521 atttgaatat caatctcatc gatatcatcg atctcataag tctcatacca aatcccatca
    92581 atcgaatcac tttttcgaga aatacgagac atctaagtca tacaagtaaa gagatccatt
    92641 cattgataag aaaaagaaaa aaggtgaacg gtgattggat tgatgataaa atagaatcct
    92701 gggtcgcgaa cggtgattcg attgatgata aagaaagaga attcttggtt cagttctcca
    92761 ccttaacgac agaaaaaagg attgatcaaa ttctattgag tctgactcat agtgatcatt
    92821 tatcaaagaa tgactctggt tatcaaatga ttgaacagcc gggaacaatt tacttacgat
    92881 acttagttga cattcataaa aagcatttaa tgaattatga gttcaattca ccctgtttag
    92941 cagaaagacg gatattcctt gctcattatc agacaatcac ttattcacaa acttcgtgtg
    93001 gggctaatag ttttcatttc ccatctcatg gaaaaccctt ttcgctccgc ctagccctat
    93061 ccccctctag gggtatttta gtgataggtt ctataggaac cgggcgctcc catttggtca
    93121 aatacctagc gacaaactcc tatgttcctt tcattacagt atttctgaac aagttcctgg
    93181 ataccaagcc taaaggtttt cttattgatg atatcgatat tgatgatagt gacgatattg
    93241 atgctagtga cgatatcgat cgtgaccttg atacggagct ggagcttcta actatgatga
    93301 atgcgctaac tatcgatatg atgtcggaaa taggccgatt ttatatcacc cttcaattcg
    93361 aattagcaaa agcaatgtct ccttgcataa tatggattcc aaacattcat gatctggatg
    93421 tgaatgagtc gaatgactta tccctcggtc tattagtgaa ctatctctcc agggattgtg
    93481 aaagatgttc cactagaaat attcttgtta ttgcttcgac tcatattccc caaaaagtgg
    93541 atcccgctct aatagccccg aataaattaa atacatgcat taagatacga aggcttctta
    93601 ttccacaaca acgaaagcac ttttgcactc tttcatatac taggggattt cacttggaaa
    93661 agaaaatgtt ccatactaat ggattcgggt ccataaccat gggttccaat gcacgagatc
    93721 ttgtagcact taccaatgag gccctatcga ttagtattac acagaagaaa tcaattatag
    93781 acactaatac aattcgatcc gctcttcata gacaaacttg ggatttgcga tcccaggtaa
    93841 gatcggttca ggatcatggg atccttttct atcagatagg aagggctgtt gcacaaaatg
    93901 tacttctaag taattgcccc atagatcctc tatctatcta tatgaagaag aaatcatgta
    93961 acgaagggga ttcttatttg tacaaatggt acttcgaact tggaacgagc atgaagaaat
    94021 taacgatact tctttatctt ttgagttgtt ctgccggatc ggtcgctcaa gacctttggt
    94081 ctatacccgg acccgatgaa aaaaacggga tcacttcttc tggactcgtt gagaatgatt
    94141 ctgatctagt tcatggccta ttagaagtag aaggcgctct ggtgggatcc tcacggacag
    94201 aaaaagattg cagtcggttt gataatgatc gagtgacatt gcttcttcgg cccgaaccaa
    94261 ggaatccctt agatatgatg caaaatggat cttgttctat cgttgatcag agatttctct
    94321 atgaaaaata cgaatcggag tttgaagaag gggaaggaga aggagtcctc gacccgcaac
    94381 agatagagga ggatttattc aatcacatag tctgggctcc tagaatatgg cgcccctggg
    94441 gctttctatt tgattgtatc gaaaggccca attcattggg atttccctat cgggcggggt
    94501 catttcgggg caagcggatc atttatgatg aaaaggatga gcttcaagag aatgattcgg
    94561 agttcttgca gagtagaacc atgcagtacc agacacgaga tagatcttcc aaagaacaag
    94621 gcttttttcg aataagccaa ttcatttggg accctgcgga tccactcttt ttcctattca
    94681 aagatcagcc ccttgtctct gtgttttcac atcgagaatt ctttgcagat gaagagatgt
    94741 caaaggggct tcttacttcc gaaacagatc ctcctacatc tatatctaaa cgctggttta
    94801 tcaagaatac gcaagaaaag cacttcgaat tgttgattca tcgccagaga tggcttagaa
    94861 ccaatagttc attatctaat ggatttttcc gttctaatac tccatccgag agttatcagt
    94921 atttatcaaa tctgttccta tctaacggaa cgctattgga tcaaatgaca aagacattgt
    94981 tgagaaaaag atggcttttc ccggatgaaa tgaaaattgg attcatgtaa caggagaaag
    95041 gtttcccatt acttagccgg aaagatatgc ggccatgaaa tagggattaa gtggaacata
    95101 attgactggg tggtagagtc gtggaaacac cagtttcttc catattttgg accttagctc
    95161 catggaacaa tatgctactg ctgaaacata gaagaattga aatcttagat caaaacacta
    95221 tgtatggatg gtatgaactg cttaaacaag aattcttgaa cagcgaacca ccagagctat
    95281 tactaaaaac ggactatgta atgtacttta tctgctgggt tacaggcggg cattttacca
    95341 gaggtttata ttgtatcaat ctacccttgt gtgattcctg ttgaagcata tactcggggg
    95401 gtgggtgcag ggcggacgat ttcaaagcgg actccccatt cattagatag agaagatccc
    95461 caagatttcg cgatccgctg ccgaacttat tccaattcca agatctcgga tcgaatcggt
    95521 atatcaatac cgattcgatc cgagatctct tattgaattg ctcattcaat gagcattctc
    95581 aatattatgc cttgaagagg actcgaacct ccacgctctt tagcacgaga ttttgagtct
    95641 cgcgtgtcta ccatttcacc accaaggcat cttgaaagtg aatcgtattc catgaagatg
    95701 atatctatct agtgtgatgt atggaatata tgacaaaggt ggagtgttgg agtatttcta
    95761 ttgatcggtc atgtcatata ggccccaatc ggacatccaa ttgcttcgat ttgaattatc
    95821 cggaggatgc cttatatatt atctatatta atattatatc aaaaagatgg acaatcaaac
    95881 cgatttctcg attcaataga agcccaaaga ggtgaataag gtcccaaata acgagagata
    95941 tggaaaaagc aggtccgatt acgcctattc ctaatcctaa atggaatgta acgacgtagg
    96001 gatccatatg gaaacatagt atctatttag atacgctcga atgacccctt ctcataatga
    96061 gaatcctatt ccggtctggt ccggtatgga atgaacttat aatcatggaa tcgactcgat
    96121 catcagatta tagattataa gttcataacc ctagcccatt cccattttgg gcggaacaga
    96181 tctactaatt ctttgattcc agttagtaag agggatcttg aactaagaaa tcgattctag
    96241 aagctaacta gaagctaaaa aagggtatcc tgagcaattg caataatcgg gttcattgat
    96301 attcctggta tagtagatgc tatcacacat acaatcatac tcaattcgat ggaattgttt
    96361 gatcttaaag gggatcttct ataatttcgc acgtgagggg ttatttcttg gtttcgtcca
    96421 gtcattaata acttgattat ttttagataa tagtagatag aaacaacgct cgtaaggagt
    96481 cctattgaaa ccaagaaata taggcctgcc tgccatccac accagaataa atagagtttt
    96541 ccgaaaaaac ctgctagtgg aggaagacct cctagggata agagacatag agctaaagag
    96601 agagccaaaa aaggatcttt tgtgtataat cccgcataat ctcgaatgtt atcagttccg
    96661 gtacgtagac caaatgatac aatgcaagca aaagttccta gattcatgga gatatagaac
    96721 agcatataag ttatcatgct cgcatatcca ccatttgagt ctccaacaat tattccaata
    96781 attacatatc cgatttgacc tatggacgaa tatgcaagca tacgtttcat acttgtttga
    96841 gtaatagcaa tgagattccc aaatatcatg ctaagaatag ctaggatttc cagaagaaga
    96901 tgccattcgt ttgatgagaa ataaaaagga atatcgaaaa ttcgagtggc tgaagctgaa
    96961 gcagctactt tcgaagtaac agaaagaaaa gcaacgactg gagtgggaga gtcagagtcg
    97021 aaaagaggat tcctcacttc tttctctcat tcaaaaccgt gcatgagact ttcatctcgc
    97081 acggctccta agtgataaaa gtaaagaaga actcatcttc tttctttttt gattaccttc
    97141 ctcgcgtatg tataagatcg aatccattcg atttcgaaaa aggattacta atccttaact
    97201 tttcgaggaa tccttcatca gtggttgtga atgactgatt tttctcaatc ttttcgacct
    97261 tggttccgta ggagcaagtc agaaagattg agaaatagaa ccatctgatt tgattcgttc
    97321 tcaatagcca tgagatgatc atcttagggt gatccttttg tcgacggatg ctcctattac
    97381 actcgtagtc tctgaaggat gagaaccaac tctgtagcat ctacatcgag aattcaagta
    97441 ttgtatacgt cattagtccg atcctttgta ggaactaccc gtaataacga acttgcaaaa
    97501 tggatctgtt tatcataaag agatttgttg ttcctgaccc tgcttcacct taattgttat
    97561 ttgaacaagt ataaagttat gtcttggtcc gagtggggat agcatttctc ttctgcatgt
    97621 ccatgaagtt ttgaaaaatc caaacatctc agagatatat agagaggtag gaatttttcg
    97681 aacgaaccgc actccttcgt atacgtcagg agtccattga tgagaagggg ctggggaaag
    97741 cttgaaccca attcctacag tgatgaatat aagcgcaatt gaaattcctg gggagttata
    97801 catttgtgta ttgataagac cattcactat ttcttgaagc tcgatctctc ccccggatga
    97861 accatatagc caagagaaac catgaaccag aatagaagag cttgccccac ccatgagtaa
    97921 atatttcata gtagcctcat tagaccgtac gtctttcttg gtatatccag ataataggta
    97981 ggagcataaa ctgaaacatt ctggagctac aaagatagtt attaaatcgt tagcaccgca
    98041 taaaaacatt cctcctagag tagctgttaa tatgaataac agaaactccg ttatagccat
    98101 ttctgtacat tcaatgtact ccacggatag aggaatacat agagttgaac atagtaaaat
    98161 aagaaattga aagatttcgt tgaaattgtt cgtttggaaa tttcccgaaa agctaatcat
    98221 aggttcttct ctccatcgga acaatagggc cgttatgctc attactaaac ttgttgaaga
    98281 gatgaaatag aaccaaggta tatctttttg atcagaggtt gaatcgatca tcagaagaat
    98341 aattaggcca aaaattagga tacattctgg gaaaataaaa cttccatcga agagaagaaa
    98401 atgaaaggct ttcataaaaa ttctcgtaga atcgagaatg aagttttcat tctgtacatg
    98461 ccagatcatg aattagtaac tgcatccaat ctccaaaaaa atcccaattg tttcgaactt
    98521 tctatttttg gaatggaata tttacggaat ctccatgaat aggatcaaac cttattccat
    98581 ggtatttaca tgagattcct ctttcttatt cttaagcaag tccccgagag ggcttagttg
    98641 atccatgatt tctgtttcat ctttcgtttc cttttcgttt gtttcgagaa atatatcgat
    98701 caattccgat tctttctttt tcttttttct attgattctt ttccgatcga gatgtatgga
    98761 tccatggatc tatgtgtcta tatagaccct gttcatggat taacgaaaat gtgcaaaagc
    98821 tctatttgcc tctgccattc tatgagtctc ttcctttttg cgtatggcat cgccactccc
    98881 tttggcagca tccactaatt cggaacttaa tttgaaagtc atatttcgac ccggacgttt
    98941 tcgggatgcc cctaataacc aacgaacggc aagtgctttt ccttgtgcgg atcctatttc
    99001 aatgggaact tgatgagtcg atccgcctac acgtcttgct tttactgcta tatcgggagt
    99061 tactccacgt attgcttgac gtaaaacgga tagtggattt ttttctgtct tttgttgaat
    99121 ctttttcaag gctcgataga taatttgata agccaatgat ttttttccgt gtttcagaat
    99181 acggttaacc aacatgttaa ctaatcgatt acgataaatt ggatcggatt ttgcagtttt
    99241 ttcttctgta gtacctcgac gtgacatgag cgcgaaaggg gttcaagaat cagttttctt
    99301 tttataaggg ctaaaatcat ttattttggc tttttgaccc catattgtag ggtggatctc
    99361 gaaagatatg aaagatctcc ctccaagccg tacatacgac tttcatcgaa tacggctttc
    99421 cacagaattc catactcgat ctcatagata catatggaat tctgtttact cactttaaat
    99481 tgagtatccg tttccccccc tttcctgcta ggattggaaa tcctgtattt tacatatcca
    99541 tacgattgag tccttgggtt tccgaaatag tgtaaatagt gtaaaaagaa gtgcttcgaa
    99601 tcattgctat ttgacccgga cctgttctaa aaaagtcgag acatttcgaa ttgtttgttg
    99661 acacggacaa agtcagggaa aacttctgaa attatttcaa tattggacct tggacatata
    99721 atagttccga atcgaatctc tttagaaaga agatcttttg tctcacggta gcctgctcca
    99781 gtccccttac gaaactttcg ttattgggtt agccatacac ttcacatgtt tctagcgatt
    99841 cacatggcat catcaaatga tacaagtctt ggataagaat ctacaacgca ctagaacgcc
    99901 cttgttgacg atcctttact ccgacagcat ctagggttcc tcgaacaatg tgatatctca
    99961 caccgggtaa atctttaacc ctcccccctc ttactaagac tacagaatgt tcttgtgaat
   100021 tatggccaat accaggtata taagcagtga tttcaaaccc agaggttaat cgtactctgg
   100081 caactttacg taaggcagag tttggttttt tgggggtgat agtggaaaag ttgacagata
   100141 agtcaccctt actgccactc tacagaaccg tacatgagat tttcgcctca tacggctcct
   100201 cgttcaattc tttcgaagtc atcgggtcct tttcctcgtt cgataatctc ctcccttctt
   100261 ccactccgtc ccgaagagta actaggacca attcagtcac gttttcatgt tccaattgaa
   100321 cactttcctt ttttgattat tctcaaagga gaagattatt ctctttttaa caaacatctg
   100381 cggatccaat cacacgatct tataataaga acaagagatc tttctcgatc aatccctttg
   100441 cccctcattc ttcgagaatc agaaagatcc ttttcaagtt tgaatttgtt cattttgaat
   100501 ctgggttctt ctactttatt tttatttact tatttcttta ttattttttt tccctctctt
   100561 ttcttttttt atttcttttt tttattttat tcccttccat cattccttaa gtcccatagg
   100621 tttgatccta tcgaatctga tccattttct cattgagcga agggtacgaa ataaatcgga
   100681 tttctttttc gatcaaaagt actatgtgaa atcttcggtt ttttcctctt tctctatccc
   100741 tatcccatag gtacagcatt tgaatccata gagaaccgtt tcttctgtat ctatatgaat
   100801 cgatattatt ccattccaat tccttcccga tacctcccaa ggaaaatccc gaattggatc
   100861 ccaaattgac gggttagtgt gagcttatcc atgcggttat gcactcttcg aatgggaatc
   100921 cattttctga aagatcctgg ctttcgtgct ttggtgggtc tccgagatcc tttcgacgac
   100981 ctatgttgtg ttgaagggat atctatatga tccgatcgat tgcgtaaagc ccgcggtagc
   101041 aacggaaccg gggaaagtat acataagtat acagaaaaga cagttctttt ctattctatt
   101101 agtattttga ttctattagt attagattag tattagttag ttatcccggc tcagtgagtc
   101161 ctttcttccg tgattaactg ttggcaccag tcctacattt tgtctccgtg gaccgaggag
   101221 aaagggggct cggcgggaag aggattgtac catgagagaa gcaaggaggt caacctcttt
   101281 caaatataca acatgcattc tggcaatgca atgtagttgg actttcatct tcatgcgaat
   101341 gaatcatctt ttccacggag gcaaatcttt gcctgctagg caagaggata gcaagttcaa
   101401 aattctgttt cggtagacat gtatttctat tactatgaaa ttcataaatg aagtagttaa
   101461 tcgttttgtc aatttttcgg ggtcttaaag gggcgtggaa agacataaga actcttgaat
   101521 ggaaatcgaa aagggatgga actccggttc cttcggaaat ggtaagatct ttggcgcaag
   101581 aagaaggggt tgatccgtat catcttgact tggttctgat ttcgctattt ttttaagaat
   101641 accgcttctc ctacccgtat cgaatagaac ttcttcatgt aaaacctgct tgatttagat
   101701 cgggagaatc gtacggtttt atgaaagcat gtgctatggt tcgaatccgt agtcaatcct
   101761 atttctagga gcagttgaca attgaatcca atttttccca ttccattcat ttcgtatccg
   101821 taatagtgcg aaaggaaggc ccggttccaa gttgttcaag aatagtggcg ttgagtttct
   101881 cgaccctttg ccttaggatt agtcagttct atttcttggt gggggcaggg aagggatata
   101941 actcagcggt agagtgtcac cttgacgtgg tggaagtcat cagttcgagc ctgattatcc
   102001 ctaaacccaa tatgagttgt gggtttttct attttgactt gcccccccgc cgtgatcgaa
   102061 taagaatgga taagaggctc gtgggattga cgtgaggggg tagggatggc tatatttctg
   102121 ggagcgaact ccaggcgaat atgaagcgca tggatacaag ttatgccttg gaatgaaaga
   102181 caattccgaa tcagctttgt ctacgaacaa ggaagctata agtaatgcaa ctatgaatct
   102241 catggagagt tcgatcctgg ctcaggatga acgctggcgg catgcttaac acatgcaagt
   102301 cggacgggaa gtggtgtttc cagtggcgga cgggtgagta acgcgtaaga acctgccctt
   102361 gggaggggaa caacagctgg aaacggctgc taataccccg taggctgagg agcaaaagga
   102421 ggaatccgcc cgaggagggg ctcgcgtctg attagctagt tggtgaggca atagcttacc
   102481 aaggcgatga tcagtagctg gtccgagagg atgatcagcc acactgggac tgagacacgg
   102541 cccagactcc tacgggaggc agcagtgggg aattttccgc aatgggcgaa agcctgacgg
   102601 agcaatgccg cgtggaggta gaaggcccac gggtcgtgaa cttcttttcc cggagaagaa
   102661 gcaatgacgg tatctgggga ataagcatcg gctaactctg tgccagcagc cgcggtaata
   102721 cagaggatgc aagcgttatc cggaatgatt gggcgtaaag cgtctgtagg tggcttttta
   102781 agtccgccgt caaatcccag ggctcaaccc tggacaggcg gtggaaacta ccaagctgga
   102841 gtacggtagg ggcagaggga atttccggtg gagcggtgaa atgcgtagag atcggaaaga
   102901 acaccaacgg cgaaagcact ctgctgggcc gacactgaca ctgagagacg aaagctaggg
   102961 gagcgaatgg gattagatac cccagtagtc ctagccgtaa acgatggata ctaggcgctg
   103021 cgcgtatcga cccgtgcagt gctgtagcta acgcgttaag tatcccgcct ggggagtacg
   103081 ttcgcaagaa tgaaactcaa aggaattgac gggggcccgc acaagcggtg gagcatgtgg
   103141 tttaattcga tgcaaagcga agaaccttac cagggcttga catgccgcga atcctcttga
   103201 aagagagggg tgccttcggg aacgcggaca caggtggtgc atggctgtcg tcagctcgtg
   103261 ccgtaaggtg ttgggttaag tcccgcaacg agcgcaaccc tcgtgcttag ttgccaccgt
   103321 tgagtttgga accctgagca gactgccggt gataagccgg aggaaggtga ggatgacgtc
   103381 aagtcatcat gccccttatg ccctgggcga cacacgtgct acaatggccg ggacaaaggg
   103441 tcgcgatccc gcgagggtga gctaactcca aaaacccgtc ctcagttcgg attgcaggct
   103501 gcaactcgcc tgcatgaagc cggaatcgct agtaatcgcc ggtcagccat acggcggtga
   103561 attcgttccc gggccttgta cacaccgccc gtcacactat gggagctggc catgcccgaa
   103621 gtcgttacct taaccgcaag gaggggggtg ccgaaggcag ggctagtgac tggagtgaag
   103681 tcgtaacaag gtagccgtac tggaaggtgc ggctggatca cctccttttc agggagagct
   103741 aatgcttgtt gggtattttg gtttgacacc gcttcacacc caaaaagaag cgagctacgc
   103801 ctgagttaaa cttggagatg gaagtcttct ttcgtttctc gacggtgaag taagaccaag
   103861 cccatgagct tattatccta ggtcggaaca agttgatagg atcccccttt tacgccccca
   103921 tgtccctccc gtgtggcgac atgggggcgt aaaaaggaaa gagagggatg gggtttctct
   103981 cgcttttggc atagtgggcc cccagcggga ggcccacacg ccgggctatt agctcagtgg
   104041 tagagcgcgc ccctgataat tgcgtcgttg tgcctgggct gtgagggctc tcagccacat
   104101 ggatagttca atgtgctcat cagcgcctga ccctgagatg tggatcatcc aaggcacatt
   104161 agcatggcgt acttctcctg ttcgaaccgg gggtttgaaa ccaaactcct cctcaggagg
   104221 atagatgggg cgattcaggt gagatccaat gtagatccaa ctttctattc actcgtggga
   104281 tccgggcggt ccggggggga ctaccacggc tcctctcttc tcgataatcc atacatccct
   104341 tatcagtgta tggacagcta tctctcgagc acaggtttag gttcggcctc aatgggaaaa
   104401 aaaatggagc acctaacaac gtatcttcac agaccaagaa ctacgagatc gcccctttca
   104461 tttcattctg gggtgacgga gggatcgtac cattcgagcc tttttttcat gcttttcccg
   104521 gaggtctgga gaaagctgca atcaatagga ttttcctaat cctcccttcc cgaaaggaag
   104581 aacgtcaaat tctttttcct tttcctttcc gcagggacca ggggattgga tctagccgta
   104641 agaagaatgc ttggctgata aataactcac ttcttggtct tcgaccccct cagtcactac
   104701 gaatgccccc gatcggtgca atgggatgtg tctatttatc tatctcttga ctcgaaatgg
   104761 gagcaggttt gaaaaaggat cttagagtgt ctagggttgg ccgggagggt ctcttaacgc
   104821 cttctttttt cttctcatcg gagttatttc acaaatactt gccatggtaa ggaagaaggg
   104881 gggaacaagc acacttggag agcgcagtac aacggagagt tgtatgctgc gttcgggaag
   104941 gatgaatcgc tcccgaaacg gaatctattg attctctccc aattggttgg accgtaggtg
   105001 cgatgattta cttcacgggc gaggtctctg gttcaaatcc aggatggccc agctgcgcca
   105061 aggaaaagaa tagaagaagc atctgactcc ttcatgcatg ctccacttgg ctcgggggga
   105121 tatagctcag ttggtagagc tccgctcttg caattgggtc gttgcgatta cgggttggat
   105181 gtctaattgt ccaggcggta atgatagtat cttgtacctg aaccggtggc tcactttttc
   105241 taagtaatgg ggaagaggac cgaaacatgc cactgaaaga ctctactgag acaaagatgg
   105301 gctgtcaaga atgtagaaga ggtaggatgg gcggttggtc agatctagta tggattgtac
   105361 atggacggta gttggagtcg gcggctctct tagggttccc tcatctggga tccctgggga
   105421 aggggatcaa gttggccctt gcgaacagct tgatgcacta tctcccttca accctttgag
   105481 cgaaatgcga caaaaggaag gaaaatccat ggaccgaccc catcgtctcc accccgtagg
   105541 aactacgaga tcaccccaag gatgccttcg gtatccaggg gtcgcggacc gaccatagaa
   105601 ccctgctcaa taagtggaat gcattagctg tccactctca ggttgggcag taagggccgg
   105661 agaagggcaa ttactcattc ttaaaaccag cattcttaag accaaagagt cggggcggaa
   105721 aaggggggaa agccctccgt tcctggttct cctgtagctg gatcctccgg aaccacaaga
   105781 atcttgagtt agaatgggat tccaactcag caccttttct tttgagattt tgagaagagt
   105841 tgctctttgg agagcacagt acgatgaaag ttgtaagctg tgttcggggg ggagttattg
   105901 tctatcgttg gcctctatgg tagaatcagt gggggcctga gaggcggtgg tttaccctgt
   105961 ggcggatgtc agcggttcga gtccgcttat ctccaactcg tgaacttagc cgatacaaag
   106021 aatatgatag cacccaattt ttccgattcg gcagttcgat ctatggttta tcattcatgg
   106081 acgttgataa gatccttcca tttagcagca ccttaggatg gcatagcctt aaagtaaagt
   106141 taagggcgag gttcaaacaa ggaaaggctt acggtggata cctaggcacc cagagacgag
   106201 gaagggcgta gtaagcgacg aaatgcttcg gggagttgaa aataagcgta gatccggaga
   106261 ttcccgaata ggtcaacctt tcgaactgct gctgaatcca tgggcaggca agagacaacc
   106321 tggcgaactg aaacatctta gtagccagag gaaaagaaag caaaagcgat tcccgtagta
   106381 gcggcgagcg aaatgggagc agcctaaacc gtgaaaacgg ggttgtggga gagcaataca
   106441 agcgtcgtgc tgctaggcga agcggtggag tgctgcaccc tagatggcga gagtccagta
   106501 gccgaaagca tcactagctt acgctctgac ccgagtagca tggggcacgt ggaatcccgt
   106561 gtgaatcagc aaggaccacc ttgcaaggct aaatactcct gggtgaccga tagcgaagta
   106621 gtaccgtgag ggaagggtga aaagaacccc catcggggag tgaaatagaa catgaaaccg
   106681 taagctccca agcagtggga ggagaccagg gctctgaccg cgtgcctgtt gaagaatgag
   106741 ccggcgactc ataggcagtg gcttggttaa gggaacccac cggagccgta gcgaaagcga
   106801 gtcttcatag ggcacttgtc actgcttatg gacccgaacc tgggtgatct atccatgacc
   106861 aggatgaagc ttgggtgaaa ctaagtggag gtccgaaccg actgatgttg aagaatcagc
   106921 ggatgagttg tggttagggg tgaaatgcca ctcgaaccca gagctagctg gttctccccg
   106981 aaatgcgttg aggcgcagca gttgactgga catctagggg taaagcactg tttcggtgcg
   107041 ggccgcgaga gcggtaccaa atcgaggcaa actctgaata ctagatatga cctcaaaata
   107101 acaggggtca aggtcggcca gtgagacgat gggggataag cttcatcgtc gagagggaaa
   107161 cagcccggat caccagctaa ggcccctaaa tgaccgctca gtgataaagg aggtaggggt
   107221 gcagagacag ccaggaggtt tgcctagaag cagccaccct tgaaagagtg cgtaatagct
   107281 cactgatcga gcgctcttgc gccgaagatg aacggggcta agcgatctgc cgaagctgtg
   107341 ggatgtaaaa atgcatcggt aggggagcgt tccgccttag agggaagcac ccgcgcgagc
   107401 ggcggtggac gaagcggaag cgagaatgtc ggcttgagta acgcaaacat tggtgagaat
   107461 ccaatgcccc gaaaacccaa gggttcctcc gcaaggttcg tccacggagg gtgagtcagg
   107521 gcctaagatc aggccgaaag gcgtagtcga tggacaacag gtgaatattc ctgtactacc
   107581 ccttgttggt cccgagggac ggaggaggct aggttagccg aaagatggtt atcggttcaa
   107641 ggacgcaagg tgcccctgct ttttcagggt aagaaggggt agagaaaatg ccccgagcca
   107701 atgttcgagt accaggcgct acggcgctga agtaacccat gctatactcc caggaaaagc
   107761 tcgaacgacc ttcaacaaaa gggtacctgt acccgaaacc gacacaggtg ggtaggtaga
   107821 gaatacctag gggcgcgaga caactctctc taaggaactc ggcaaaatag ccccgtaact
   107881 tcgggagaag gggtgcctcc tcacaaaggg ggtcgcagtg accaggcccg ggcgactgtt
   107941 taccaaaaac acaggtctcc gcaaagtcgt aagaccatgt atgggggctg acgcctgccc
   108001 agtgccggaa ggtcaaggaa gttggtgacc tgatgacagg ggagccggcg accgaagccc
   108061 cggtgaacgg cggccgtaac tataacggtc ctaaggtagc gaaattcctt gtcgggtaag
   108121 ttccgacccg cacgaaaggc gtaacgatct gggcactgtc tcggagagag gctcggtgaa
   108181 atagacatgt ctgtgaagat gcggactacc tgcacctgga cagaaagacc ctatgaagct
   108241 tcactgttcc ctgggattgg ctttgggctt ttcctgcgca gcttaggtgg aaggcgaaga
   108301 aggcctcctt ccgggggggc ccgagccatc agtgagatac cactctggaa gagctagaat
   108361 tctaaccttg tgtcaggacc tacgggccaa gggacagtct caggtagaca gtttctatgg
   108421 ggcgtaggcc tcccaaaagg taacggaggc gtgcaaaggt ttcctcgggc cggacggaga
   108481 ttggccctcg agtgcaaagg cagaagggag cttgactgca agacccaccc gtcgagcagg
   108541 gacgaaagtc ggccttagtg atccgacggt gccgagtgga agggccgtcg ctcaacggat
   108601 aaaagttact ctagggataa caggctgatc ttccccaaga gctcacatcg acgggaaggt
   108661 ttggcacctc gatgtcggct cttcgccacc tggggctgta gtatgttcca agggttgggc
   108721 tgttcgccca ttaaagcggt acgtgagctg ggttcagaac gtcgtgagac agttcggtcc
   108781 atatccggtg tgggcgttag agcattgaga ggacctttcc ctagtacgag aggaccggga
   108841 aggacgcacc tctggtgtac cagttatcgt gcccacggta aacgctgggt agccaagtgc
   108901 ggagcggata actgctgaaa gcatctaagt agtaagccca ccccaagatg agtgctctcc
   108961 tattccgact tccccagagc ctctggtagc acagccgaga cagcgacggg ttctctgccc
   109021 ctgcggggat ggagcgacag aagttttgag aattcaagag aaggtcacgg cgagacgagc
   109081 cgtttatcat tacgataggt gtcaagtgga agtgcagtga tgtatgcagc tgaggcatcc
   109141 taacagaccg gtagacttga accttgttcc tacatgaccc gatcaattcg atcaggcact
   109201 cgccatctat tttcattgtt caactctttg acaacatgaa aaaaccaaaa gctctgccct
   109261 ccctctctat cggatggaag ggcagaggcc tttggcgtcc cctccagtca agaattgggg
   109321 cctcacaatc actagccaat atgcttttct cgcatgcctt tcttcgttca tggttcgata
   109381 ttctggtgtc ctaggcgtag aggaaccaca ccaatccatc ccgaacttgg tggttaaact
   109441 ctactgcggt gacgatactg taggggaggt cctgcggaaa aatagctcga cgccaggatg
   109501 ataaaaagct taacacctct cgttcttatt ccctttgcaa tatgaaaaaa aaaaaatgaa
   109561 aaatgaaaaa gtcgtcttat tcaaaacccc aattatgaaa tcccttctcc cccacttcac
   109621 acctagtaac gcaccgtgtt cttatagaga gaaaggtgct ttcacatctt cttaacccga
   109681 aatggctgag gagaggaaag gttccttttt tttagggtac ttccgggaac agatccagtg
   109741 gagacggggc ggggcctgta gctcagagga ttagagcacg tggctacgaa ccacggtgtc
   109801 gggggttcga atccctcctc gcccacaacc ggccaaaaag ggaaggaccc ttccctctgg
   109861 gggtaggaaa atcatgatcg ggatagcgga cccaaagcta tggaacttgg gtgtgggtct
   109921 tttgtcgaaa tggagtagcc ttactttttc ttttttttta tttaccattc atggtttttt
   109981 aaataaagta tgcccggccc gaagcagaat agcagagcaa gtattagtag catagcaaaa
   110041 atgtgttcct cgtcattaat atgtttgctc gcggtaattg tggcctctcg ggagaatcga
   110101 ttactgcatc tttgatgcac ttgctagtac tagtacatct gagaattctt aattggctaa
   110161 ttggaaatag cccccggact atggaacaaa ggattatccc ggacctacac cgaggtattg
   110221 acggttattc tcaaatatcg cagaacagaa tgtgatacga tgagatagaa tgcaatagaa
   110281 acaaagacac agggaacggg ttacctactt ttaacggtca aagcgaaccc tttcattctg
   110341 acattctgaa ttctttaatt cggaatgaat caaatctccc caagtaggat tcgaacctac
   110401 gaccagtcag ttaacagccg accgctctac cactgagcta ctgaggaaca gcgggagatt
   110461 ctatctcata gagttcaatt cccgttctca acccatgacc aatatgaact cgaagtttcc
   110521 ttcgtaactc cccgaacttc ttcgtagtgg ctccgtccca tgccccgttt catagggaac
   110581 cacaaagtgg ctctatttca ttatattcca tccatatccc aattccattc atttaatatc
   110641 cctttggtgt cattgacata agaattgata taagagatgt cgtttctagt ctatctgttt
   110701 ctatttctat atatggaaag ttcaaaaatc atcatataat aatccagaaa ttgaaataga
   110761 aaagaaaaaa gggaggtttg tgatgatttt tcaatctttt atactaggta atctagtatc
   110821 cttatgcatg aagataatca attcggtcgt tgtggtcgga ctctattatg gatttctgac
   110881 cacattctcc atagggccct cttatctctt acttctccga gctcgggtta tggaagaagg
   110941 aaccgagaag aaggtatcgg caacaactgg ttttattgcg ggacagctca tgatgttcat
   111001 atcgatctat tatgcgcctc tgcatctagc attgggtaga cctcatacaa taactgtcct
   111061 agctctaccg tatcttttgt ttcatttctt ctggaacaat cacaaacact cttttgatta
   111121 tggatctact accagaaatt caatgcgtaa tcttagcatt caatgtgtat tcctgaataa
   111181 tctcattttt caattattca accatttcat tttaccaagt tcaatgttag ccagattagt
   111241 caacatttat atgtttcgat gcaacaacaa gatgttattt gtaacaagta gttttgttgg
   111301 ttggttaatt ggtcacattt tattcatgaa atgggttgga ttggtattag tttggataca
   111361 gcaaaagaat tctattaggt ctaatgtact tattcgatct aataagtacc ttgtgtcaga
   111421 attgagaaat tctatggctc gaatctatag tattctctta tttattacct gtatctacta
   111481 tttaggcaga ataccgtcac ccatttttac taagaaactg aaagtgaaag aaacctcaga
   111541 aacctcagaa acggaagaaa gggaggaaga aacagatgta gaaatagaaa caactttcga
   111601 aaggaggggg actaaacagg aacaagaggt atccaccgaa gaagatcctt ctccttccct
   111661 ttttttggaa gaaaaggagg atccggatgg gaatcaagaa aattcgaagt tagaaatatt
   111721 taaagaaaaa gaagagaaat atttattatg gtttgagaaa cctctcgcga ctcttctttt
   111781 cgactataaa caatggaatc gcccatttcg atataaaaaa aagaaaagaa ataatcgatt
   111841 tattaatgtt gtaagaaatg aaatgtcaca cttttttttt tatacatgtc aaagtgatgg
   111901 aaaagaaagg atctctttta cgtatccagc aagtttgtca actttttttg aaatgataca
   111961 acaaaagatg tcttttttaa caaaagaaaa actatcctct gatgaattgt ataataattg
   112021 gagttacacc aatgaaaaaa aaaataactt aaacaaggag ttaatgatta aaaaaaatat
   112081 taatacataa aataaatata ctaagagata aaaagagatg cgactccccc ctacatattt
   112141 taaaccttcc cctacaaaaa aactggtaat accaacccca ttcgtaattc catcaatcac
   112201 tcgtctatcg aacaaatggg ttagttcagc caatcctctt atccattgag ttaaggatag
   112261 tgcataaaaa gcatctatat aagcacgatt atatgaccaa tcgtatagca aattgataat
   112321 tttatctccc aaaactcttt gactcttatt gactctttta gtaaataaat taagtccatt
   112381 ccagttttgg aaagatgaat aaaagggttt atataaaaaa gccgctataa atattccaaa
   112441 aaacgttata ctaactgaaa aagttgcatt tggcaaaaat tcataccaat caaaaaaatg
   112501 atttgaattt tgatgtaaaa ggtttataga cggagttaac aattttgata agatatccaa
   112561 attgtttcct tcttgattaa aggggattcc tatggctcca acaaacaaag gaaataagac
   112621 taatataagc atagagaata gcatagtatt gtccgattca tggggataaa aaaaagtctt
   112681 tgtaggacca aaaggcaaaa tagtaagaaa aggcattttt gttacatgag tatccattcg
   112741 gtatgttttc ttcgaaaaaa aagaagtcct ttccctttca ttattattta tttttaataa
   112801 agcaactaaa ggaaaacttt ttttaatcga tttttgctcc tctttacccc atagagatat
   112861 tgaatagaag gaatttcctt ttttgccact gtaattttga aaacgaacgt ttaaatgtcc
   112921 ttcaaaagta agtaaataaa tccgaaacat ataaaatgca gttaatccgg ctgtgaaaga
   112981 agcaattatt gcgaaaatcg gtgaatataa ccaactatca ttaagaattt catctttgga
   113041 ccaaaaacaa gcaagaggtg gaataccaca aagagaaagt gtacctaata aaaaagcagt
   113101 ttttgtaatt ggcacgtgct ttcttaaccc gcccataaga gccatattct ggcttttatc
   113161 tggagcgtat ccaacaagag cttccattga atgaataatt gatccggatc ctaaaaacaa
   113221 caaggctttc gaataagcat gagtaatcaa atgaaataaa gcggctcgat aagaccccat
   113281 acctagagct aacatcatat aacccaattg agacattgta gaataggcta aacttttctt
   113341 aatatctttt tgagcaagag ctaaagtggc tcctaataat actgttatta tacctataaa
   113401 agatattaga ttcattatgt atggtatcgc tatgaaaagt ggaagaagac gagctacaag
   113461 aaaaattccc gctgctacca tagtagcggc gtggataaga gccgaaatag gagtaggtcc
   113521 ctccatggca tcaggtaacc atacatgaag gggaaattgt gcggatttag caactgcgcc
   113581 gccaaataat agaaaggcac acaaagtaac aaataaaaag tgaacctcct tcttataaat
   113641 caagttattg aatatttcga acaaatcccg aaattcgaaa ctacccgttg tccaataaag
   113701 acctaagatt cctaataata aaccaaaatc ccctacacga ttagttacaa aggctttttg
   113761 acaagcactt gccgcactag gtcgtgtgaa ccaaaaccct attaatagat aagaacacat
   113821 cccaaccaac tcccaaaaaa tataaatttg tatcaaattc gaacttgtaa ctaatcccaa
   113881 catggaagta ttgaaaaaac tcatataagc aaaaaatctc aaatatcctt gatcatgaga
   113941 catataattg tcgctataaa aaagaaccag aattccaact gtggtgatta atattgacat
   114001 aatagaagta agcggatcaa taaagtgtcc gaactcgaaa gaaaaatcat tattgatggt
   114061 ccaagaccat atgtattgat agatagaact cctatttatt tgctgaatag atagatcgac
   114121 cgaaaaaatc ataactatac ttaacaaaaa aatactagga aaagcccaaa tacggcgaag
   114181 attttttgtt gccgttggaa aaagtagaag tcccactcct attaacatag gaactggaag
   114241 cagaacgaaa ggtatgatcc aagaatattg atatgtatgt tccataaaaa taataatttt
   114301 tttattctta attaattgtt tctgattcac cggttcttat ctcttttaaa agggattact
   114361 aaagtattaa aaaagcaact gaaactaaaa tggaattttc tgttcgtagt tagtttgaac
   114421 ctttctcaac tacttcaaaa attttcaaag tgaaaaataa cgaattattt tatactaagt
   114481 ttatactaag taagattttt aggaaaacgt agcagcaaat tacaatttcc attattattc
   114541 cctattacaa aaatttatgg acatatatca agactaaaaa attggacaaa aaaaaagaag
   114601 tactttattt tgatatcaat catcggatgt cccataactt tgcctaataa aaaaagaact
   114661 aggtattttt gtttgtttat tcagaataat taacgagttt cattcgggac tgattgatta
   114721 tgttctattc taataaatgg catttaataa ccaattacta gaaaagaaaa agattcaagt
   114781 tttttattag gtaggtaagg gttcttaagc ttgttcgata tgtatttttt atgtacaaat
   114841 ggaacatccc aaaaagagac agagatagaa aggtatcaca aataactccg aaatacaaat
   114901 tattttgcct cagatattgt atggaatagg aattgaaaaa aaaaaaaacg atttgtttta
   114961 aacaatagat gtctttcaca tccaattttt gcaatgaata actttttatt ttttgaatgg
   115021 cagttccaaa aaaacgtagt tctatattaa aaaaacgtat tcgtaaaaat atttggaaaa
   115081 aagggggata ttgggcagcg ctgaaagctt tttcgttagc gaaatccctt tcgaccggga
   115141 attcaaaaag ttttttgtac gacaaataat gaataaaacg ttggaataat tggaatccgc
   115201 atccacctga ctccaaaaac gagccaattt cgtttcgaat ttagattcca ttttttaata
   115261 tagaatagaa aaatagaagt aaaaaaaaat agaaatagaa aaagtaagta ataaataatg
   115321 atttccattc cctactgttt tgaaccaatg gatttggcta ctgaattggt actttttttt
   115381 atttgaaaaa aaaaaaaaag gaataaaaat tgagagtttt gcctttattt gtatttgaat
   115441 atgcttttca ttcccgggat ggggattctt aatttcccca tcacccaccc acttataaat
   115501 aagacaataa taaaggtttt gttttgtctt ttcttttttt ttttttcttt tctatttctc
   115561 cttttctatt tcaatttatg ctatagaata gcataaattg aaatctttag acaaaagcaa
   115621 tgagttgttg aaactaatta ttaattatac tgttttttta actttctgaa tcatcactcc
   115681 aagtgagaat gagaaaagcg tctttcgcca tttcggcgta tttctaattt ctatacgaat
   115741 agtatgcaat ttagaagtaa taaaaaaatc ctatgtttga aagggaggat caatctaaaa
   115801 atatctattt ttagaaatcg gatttagaaa tcaattttta aagtaggaca atagaaatca
   115861 aaattctttt atataatatg tatagctcaa tacctaattg gtttgataaa ccctaagaca
   115921 aattcatact gaaaaaaaaa cctaacgatt atcacaagac aaaagttatg caaattaaat
   115981 aaaatttttt tgaattattg gatattatgc ttaaattgtg atcgtgatcc ataaaaaaga
   116041 aaaagaatat gttattgtta aattgttaag ttaaataaaa ctgaaacctt aaataactaa
   116101 ataaaacgat aaaaaaggga ttgtttcaat ctctattgaa acaggttttt attcatcaat
   116161 tgaatgcttc ctaaaacatc aattgaatgc ttcctaaaaa taaaaagtat ttcattgaaa
   116221 ctttctcttt cactttcaat ctcgacgatt aaataaaaat aagttattat tatttctagc
   116281 aagccgctat ggtgaaatcg gtagacacgc tgctcttagg aagcagtgct agagcatctc
   116341 ggttcgaatc cgagtggcgg cataacatct tctaatcttc taaaagatat ataaaagccc
   116401 tataatgaat tgaatttccg atttccattc cgtatactca agagactttc actttttact
   116461 tttaatttca ttttttattt atgatatttt caactttaga acatatatta actcatatat
   116521 cattttcggt catttcaatt ggaattacaa ttcatttaat aaccttatta gtcgatgaaa
   116581 tcgtaggact atatcattca tcagaaaagg ggatgatagc tacccttttc tgtctaacag
   116641 gattattagt aattcgttgg atttattcgg ggcatttccc attaagtgat ttatatgaat
   116701 cattaatctt tctgtcatgg agtttctcca ttattcatag ggttttaaaa cataaaaatc
   116761 atttaagcgc aataaccgcg ccaagtgcta tttttaccca aggctttgca acttcgtgtt
   116821 tgttaaccaa aatgcatcaa tccggaatat tagtgcccgc tctacaagtt cagtggttaa
   116881 tgatgcacgt aagtatgatg gtattcggct atgcagctct tttatgcgga tcattattat
   116941 ccacagctct tctagtcatt acatttcgaa aagtgataag gatttttggt aaaagcaata
   117001 aattattaaa tggaactgta actgagtcgt tttccttcgg tgaaatacaa tacatgaatg
   117061 caaaaaccaa tgttttacta aatacttatt ttttttctgc tagaaattat tacaggtatc
   117121 aattgattca acaattggat cattggagtt atcatattat tagtctagga tttatctttt
   117181 taaccatagg tattctttca ggcgcagtat gggctaatga ggcatgggga tcatattgga
   117241 attgggatcc aaaggaaact tgggcattta ttacttggac tatatttggg atttatttcc
   117301 atactcgaac aaataaaaaa tcggaaggtt ttaattccgc aattgtggct tctatgggct
   117361 ttgttataat ttggatatgt tatttcgggg tcaatctatt aggaataggg ttacatagtt
   117421 atggttcatt taattaacaa ttcacatcta attgaattgc aaattgaaga aaagaaaggg
   117481 cctgatgaag acaaacatag gacagcgcat atatataaac gaaactgagt ggaaaccgcc
   117541 gagaaccttt tgaatcaagt agtggagtga ttcaaaaggt tctcacaaac gccaaagggg
   117601 tttggttaca attcaaattt attttttctt tttttattca tgaaaattct ctataaaaaa
   117661 attagataga atagcttcga ccttgtccac tgatagtgac agaacgaaat ccggataaat
   117721 accaatacca agtacgggta gaagaataga gatcaaaaca aataattccc gtggtccaga
   117781 atcaaaaaaa taagagttta cgccattaaa tagcttgtac ccataaaaca tttgccgtaa
   117841 catagataat gaataaatag gagttaatat cattccaatt gccattacaa aagtaatcag
   117901 tatttttgct attaaaaaat atttttggct agtaattatt ccaaaaaaga ctatcaattc
   117961 cgcaacaaaa ccactcatgc ccggtaatgc aagggaagcc attgataaga tactaaatag
   118021 cgtgaatatc tttggaattg gtatagccag tccgcccatt tcgtcgagat aaccatgacg
   118081 tattctatca taactcgttc ctgctaagaa aaaaagtgca gcgctaataa acccatgaga
   118141 aattatttgt aaaatggctc cgctgagtcc tgtatcagtt atcgagccaa ttcctataat
   118201 tatgaaaccc atatgagata cagaggaata ggcgattctt ttttttaaat tgcgttggcc
   118261 aggagatgtt aaagctgcat aaattatttg cattgtacct actatgatta accagggaga
   118321 aaatagagaa tgagcgtgcg gtaatagttc catattgatc cgaaccaagc catatgctcc
   118381 catttttaat aagattccgg ccagaagcat acaagtactg taatgggcct ccccatgggt
   118441 gtctggtaac catgtatgta agggtataat cggtgatttg acagcaaaag caataagaaa
   118501 tccaatatag aatagtattt ccagtgccac gggatacgat cgattagcta atatttccaa
   118561 atttaatgtt ggttcattgg aaccgtataa accgataccc aaaactccta ttaatagaaa
   118621 aacggaacct cctgcagtgt acaaaataaa ctttgtagct gaataaagac gtttctttcc
   118681 accccatgct gatagaagta gataaacagg aattaattct aattcccaca tgatgaaaaa
   118741 aagtaaaagg tcacgagaag caaatgatcc tatttgaccg ctatacattg ctaacatcag
   118801 gaaatagaat aatcgggaat tccgagtaac tggccaagcc gctaacgtag ctaaagtggt
   118861 gataaatccc gtcaataaaa tgggtcctag ggaaagtcca tctattccca atctccagta
   118921 aaaaccaaaa aaattgatcc atttataatc ctctgcgagt tgtattaatg gatcgtccaa
   118981 ttcaaaatga taacagaagg cataggtcgt tagaaggagt tctagcacgc atatatatat
   119041 agtatacccc ctagtcacct tatttcctct atgagggaga aagaaaatga aaaaacccgt
   119101 ggctatcgga aaaactacaa ttattgttaa ccaaggaaaa aagttcgtgg taaaggcaag
   119161 atacactcga accagacaaa accgtgctcg aaaaatagaa tatatattct taattttttt
   119221 tttttatttt tcgagtacgg gtttttgtcg gtaatcagta agtaaaaaaa atgtattcaa
   119281 aatagattca agtggggttt tttggaacgt atcaatatca ataagctaga cccatgcttc
   119341 gagttgtttc atgccataaa taaactcgaa cactcaagaa atccgttgga caggcggatt
   119401 cacatctctt acaaccaaca caatcctccg ttcttggagc agaagcaatt tgtttagctt
   119461 tacatccgtc ccaaggtatc atttctaata catccgtggg acatgctcgg acacattgag
   119521 tacaccctat acatgtatca taaatcttta ctgaatgtga cattgaatct atcaatttct
   119581 gaattcataa attttcgatc tagtaatttt tgaaatgaat catatattga aacaccagat
   119641 caatcaacga tttaccagaa ttttggaatc aatccatttc tggatcaact gataagaggg
   119701 aacaaagata ctttgatttt ttacgttttt gccaatatga tcgaggttag gacgtattat
   119761 agatgctaat tcgaattgat gaatattctg attttgaaat actattttat ttattcaaca
   119821 aagtcgattg attgatacga attgattttc tgttacgata aattgacgaa acaatagctg
   119881 atccgatagc tgcttcagcg gctgcaatag ctataacaaa aattgagaaa atatctcctt
   119941 ttaattgcct actatcaaaa aaatcggaaa atgttacaaa atttatatta accgcattta
   120001 gtataagttc aagacacatc agggcccgga caatatttcg gctcgtgatc aatccataga
   120061 taccaataga aaataaataa gcactcaaaa taagtacatg ctcgagcatc attgaccaac
   120121 tccgtaccaa tttcgattca tttcaatatg aacaataagt caagtgattt gattgcttat
   120181 aatctaacaa gtatagaaca aaagaatata ttgctaatag atcgaatcat tctatttgat
   120241 ttatacatga aacagtattc aaatagaatt gaaggcaaat agatgtgcta acacagaaaa
   120301 gttgaatttt gattactgtt gctagttata aagatttttt actgacgagc tacggcaatt
   120361 gcacctatca aagcaactaa aagaattatc gaaatgagtt caaatggaag aaaaaagtcg
   120421 gttgataaat gaattccaat ttgttgacta ttacttatca aatcttgctc tataatctgg
   120481 ttggatcgtg tagtccaaat aatcccgtac cacgacgtat ctagaatagt agtgagtaag
   120541 gacaaaaaaa gacttgtaca aaccagagaa gtaactccat ccccaatagt ccaaagattc
   120601 aaatgaaaat cgttggaata gtctgaacca ttcatgaaca ttacagcaaa tatgattaaa
   120661 acatttacag ctcctacata aataaggagc tgtgcagcag ctacaaaagg cgaatttgat
   120721 agaatataga ataaggatat acaaataaga acgaatccca atgaaaaggc agaataaatc
   120781 gggttggtaa gtaataccac tcccagacct cctaatataa gacccgatcc tagaaaaact
   120841 aaaagaaaat catgtattgg tccagccaaa tccattatat taaaataaga gataaataaa
   120901 ttgaaatgtt ttttcatgac cttattgaac cgaccaggca attttttttt atgaggcatt
   120961 cccgattgaa ttcaattcaa atctaatagg tgtgaattga tgtgggtaca gttattggat
   121021 caatttcgtt cttttcttta ttggaaatgg cagttggaaa ttgaaagtct atatttcgaa
   121081 aaaattgtgg atatattaac agactttcaa tacaaatgaa tttgtacttc tcataatcca
   121141 atctatagtt gggatttgta ccaaacaaag agaaagacct tattccttta taccaacacg
   121201 gaaccctagt aatttccaat aataaagaga tttacccgtt ttttctttga gacgaattca
   121261 aaactgttcg aattgtaaaa tcgtcaatta ctgacattgg taaacgacct aaagcaattt
   121321 gattgtaatt caattcgtga cggtcgtaag tagcaagttc atattcttca gtcattgata
   121381 aacaatttgt tggacaatac tcaacgcagt taccacaaaa aatacaaatt ccgaaatcaa
   121441 tactgtaatt aagcaagcgt ttctttcgaa tatcagtttc caatttccaa tcaacaacag
   121501 gcagatctat aggacataca cgaacacata cttcacaagc aatacattta tcaaattcaa
   121561 aatggattcg accgcggaag cgctctgatg ttattaattt ttcataagga tattgaatag
   121621 ttacagggaa acgatttgct tgggataagg taatcatgaa actttgaccg atgtaccttg
   121681 cagctcgtac tgtttgttga ccataattca tgaacccagt taccataggg aacatatcgg
   121741 gaatatctat gaataaattt tgtctttctc ttgtttgagg taagccgtga atatagtatc
   121801 tttttttttg tttacagtga aaggagttgg gaagaggttg ttaataataa attaccaaga
   121861 gaaataggta aaagaaattt ccagccaaga tttaataatt ggtccattct tagtctaggt
   121921 aaagtccatc ttgttgtgat agaaatgaac aagaacaaat aagttttagc taatgtaata
   121981 aagataccaa ttgtcgttcc aaagattcca tccgctttat ttatttcaaa taactcagga
   122041 acaaatatgt acggaattga aagattccaa ccgcccaagt aaagaactgt tacaaataat
   122101 gaggaaacta ataaatttag ataggaagca acgtaaaata aaccaaattt gatccctgaa
   122161 tattcggttt gatagcctgc tactaattct tcttctgctt ctggtaaatc aaaaggtaat
   122221 ctttcgcatt ctgctaggga agaaattaga aaaacgataa accctatagg ttgacgccac
   122281 aaattccacc cccaaaaacc atattttgat tgcgccccga ctatatcaac tgtacttgaa
   122341 ctattagata atcatagtcg gtgataacat tactgttccc atcgctattc caaaaccgta
   122401 catgagattt tcacctcata cggctcctca gggccacaaa taaatgtaag gaccgggcaa
   122461 gtattcgtta tcttgatatg gttatagcat agatagactc gtggaaggtc cccaattata
   122521 ccaatggaat tctgtctgct ataagaataa atcaaaaagc atttctgaat tgatctcatc
   122581 cttcaacttt tttggggtga gtaataactt aataaatcct tcaataaaat actctttgta
   122641 gaaatatcta ttgatatttc gagccatcat ttttttttcg attacgaaaa aaaaaaaatt
   122701 agacattcca ttagttcatg aatcatgaca caatttttct ttctatgaag ataggaaaga
   122761 aataagaaaa aaatcgcttt tctttttatt gtaatttctt tttttttcta ttttttttgt
   122821 tcctcttctt ctttctgaga aaaaggggtc ctcaaaatca aaaaagtaag ggattatttc
   122881 gttcctgata gtaatttctt taattggggg ataggagcat actctgaatc ggaattgtgg
   122941 ggagtactgc ctgatcattt ctaccaactt aaagccccaa ttagtattct ttttatgtta
   123001 tgcagacgta tctttttcgt taatttacat aatctccatt actaattctt tgtgtgtatt
   123061 ttagtgttcc ttattatcca cccatttttt ttttttttca atcccccgtt cgttaatata
   123121 tgtattgtaa tacattcaaa catatagtga aaactccata cggttgactt ttgagcccgc
   123181 ttcaagctag gatgaccaat caactaatct tggggtaaag ggcatcttcc acttttgttt
   123241 actttaactt aactcttgta cataggaaat gagactcaat cttcttttac tgcaaattta
   123301 gaagttgttt tctttcactc atatataact atctaatttt tttattaacc taaagaatca
   123361 ataaatgaat aaaaaaaaaa aaatgcggat atccattaaa tttctttttt tttttctaga
   123421 aggaaaagaa aagcttctat tttagcgaat cgcacgtaga gatattgata aaacacataa
   123481 agttaatggt atttcataac taatcgattg agcagcagct cgcagaccac ctaaaaacga
   123541 atatttatta tttgatccat atcctgacat aagaagtcca ataggagcaa tacttgaaac
   123601 ggcaatccat aaaaaaatac caatattgag atctgctaaa acaaggtgat aactaaaagg
   123661 aattactgaa taacttagta gaattgatat gactgctata gatggtccaa tactgaagaa
   123721 acgagtattt cctctagctg gaagaagatt ctctttgaaa agtagttttg ttccatctgc
   123781 taaagcttga agaattccga aagggctggc gtattcaggg ccaatacgtt gttgtattcc
   123841 tgcagatatt tctctttcta accacacaat tactagtaca cctattgtga ttcctaatac
   123901 aagagtcaaa ataggggcaa acacccgtat ggtcccatag agctctttta aggattccaa
   123961 tcgggaaaaa gaattaatat cttgtacttc tgttgtatca actatcattt caacgatcaa
   124021 cttctcccat aatgatatct atactaccta gtatcgtcat aatatccgcc aatttcattc
   124081 ttttaactaa ctgaggaaga atttgcaaat tgataaaacc cggtgggcga attttccatc
   124141 gccaaggaaa actgctttga tctcctatca gaaaaattcc caattctcct tttggggctt
   124201 cgactctcac ataaagttct tgtttcggta attcaaaagt aggagaaggt tttttactaa
   124261 tgaatcgatc ttcaaaatca ttccattctg gatcgctttc tctagcaaag catcggattt
   124321 ctaaattctc atagggcccc cccggaattc cttccaaagc ctgttgaata atttttaccg
   124381 attctgtcat ttcaccgatt cggactaaat aacgagctaa tgaatcccct tctttttgcc
   124441 actggacttc ccaatcaaat tcgtcgtaac actcataatg atccacttta cgaagatccc
   124501 attctattcc agacgctcgt agcattggtc ctgataaacc ccaatttatt gcttcttctc
   124561 caccaaaaat gcctactcct tcaactcgtt ctaaaaagac agggtttcgt gtaataagtt
   124621 tttgatattc aacaaccccc gttaaaaaat aatcacagaa atccaaacat ttctctatcc
   124681 agccatgggg taaatcggcc gctatccctc cgatacgaaa ataattatgc atcattctca
   124741 taccggtggc agcttcgaat agatcatata ctaattctct ttctctgaaa atatagaaga
   124801 agggagtctg tgcaccaata tctgccataa aagggccgag ccataacaga tgagaggcta
   124861 tacgactcaa ctccaacata attactctga tatagctggc ccttttaggt acttgaatat
   124921 ttcccaactg ttctggtcca tttacagtta ttgcttctgt gaacatagta gctaaataat
   124981 cccaacgtgt tacataaggc agatattgta taattgttcg gttttccgca attttttcca
   125041 tccctctgtg taaataaccc aatatcggtt cacagtcaat aacatcttcg ccatcgagag
   125101 taacgatgag acgaagaaca ccatgcattg atgggtggtg aggccccata tttactctca
   125161 taaggtcttt tcctgtagct agtatactca taggtttttc ctcgattcat tcttacatga
   125221 attgttgaaa acaaaaagaa gttatcaaga ttcaaaatct aataaatcaa ataattcaaa
   125281 attctttttt tcaaattaac gattttttga ctcccggata ttcaactgac taattaattc
   125341 tttataacgt actccatttt tctttgacaa ataagaaagt aggcgttggc gtttttccag
   125401 aactttccgt aaacccctct gagataaata gtcttttctg tgcaattcca aatgggaagt
   125461 aagtctttgt atcttattag tgaaacttaa tacttgaaat tcaacagacc cactgttttc
   125521 tttttttttt tcttgaaaag taactgagat gaatgaattt tttaccataa aacgaaatcc
   125581 tcttttccct ttcttttaat atgaaattta ctgatcagta ataataatgt tagtcatttg
   125641 aattgaatat acacaatcat cttaaagccg ttatgaactt ccgataaaat caatcaacaa
   125701 tcaatcccat tttcaatgtg attagggata aaaaggatgg tatatttctt caaaagagaa
   125761 aaagcgagac ctaaaaaaaa attctgttaa ttcatttata gatctaacca atccgtatgt
   125821 ccttaaagtg gtatcctgta tcataatgga atgtaagaca aggcatgtgt ccgtctcttt
   125881 gttttcatat accaggtatg gtacgtatgg tacgcgatcg ataagaaaaa tggactagta
   125941 acaaatttgc aatcgtggat acatatgtat ccttatcata ctgaaacgac tgccattatt
   126001 ggtattaaac caatagcgat tcatacaaac taaatcttct aatcgataat tgggccaaag
   126061 aaagaacttt aatttaatta gtttcttttt ctctctagca agatctttgc ttttatccaa
   126121 aacgtgaccc ccttttttta cgttattaca aaatacggaa tttctctgaa taccattttg
   126181 attcttccaa ttgaaacaaa tcagagttct caattctcta cgatggttag ggaataaaat
   126241 attttcagga acaagcaaat cataattctt tttgtctcta tttccagtca ttctttgatg
   126301 tcttgcaatg gattcataat tttttttttt atgaacatag cttttttctc ggtatctttt
   126361 agtaatttgg cgcttattct tatgaaccaa tgaaatacct acgatttgat atataaaaaa
   126421 ctgtccatca ttttttacag acagacgaag cggttcgata ataaatattc cccctttcac
   126481 caattctgta agagtgaaat ccttatgaat cgtcaaaata tccagaccca tttctccccc
   126541 ttgaatagag gatatagcaa tttctcttgg atttatcagt cgaagcagga gacaatagat
   126601 cttgatatta tttattattc tttgatttaa aaaagaatcc catctcaact gaaaatgcaa
   126661 atactttttt aggaagaaat aaagttctgc ttctgtgttg ttcttgtatt gttttttcgt
   126721 tctacgtttt ttgatgtctg atcccgaaga atttgcttca acatcttttt cttggtttga
   126781 gagaactgac ccaagactta cttggttttg tgcatctgat cgaggattcc cttggtctgg
   126841 gggttctttt tcttctttac ttctattgta taattcaaga gagttttttt gattcgatga
   126901 tataaaaagg tcttcctttt tctttcgagt tattttttta ttcccatttt catttccatt
   126961 aaaactgaaa agaagtaatt tgattggtat gatccacggt ttttttttat atgcattaaa
   127021 aaatagcact aattctcgga agaaccaaag ctccagattt gatataggac aacttagtat
   127081 tgcttcattc attcccatcc aatcaaaaaa gaactttttt tgattggatg gtttaatttc
   127141 ttcatcttca tgaattgtaa gataaaaaag aactttctta ttaatttcat caattatttg
   127201 atacttatca gccccaatct tagtatttgg attcctgttg gtaccaatat caacccagac
   127261 ttcaatatca accttatttc taagacaaaa atcgagaatt ctccaatcaa aatattttct
   127321 atccgaaaat ttatccatat ccataatatt atcttcttct agataattat taatagggat
   127381 acctcccaac atatcaaata atttgccttc ccttatgttg gaattagaaa agatttcttc
   127441 tttattattt acttggaata atgatttatg aatatacgag tctttcttat cttcataatt
   127501 aatagattta tatgataaaa gatcatatct atagtgtttt ttaaaattat ctttttgatt
   127561 ctgtaacgga ttcgcttcaa aaaaattttg tttgtcggaa tgagttaatc catttttttc
   127621 atatgaaccc tttttgtttt tttcatatga accctttttg tttaaatctt tcttttgagc
   127681 catactgtgt tgattggctc tatttcgcca tttttgtggt actaatatag gccatcttat
   127741 ccgagataaa tcggattgat atagataatg cccctttaac cagtttttcc attgattcat
   127801 ttcaaaattc caaaaagatt catgtcttaa ttcgtaatga aatattcctt gttttttaaa
   127861 ataatctttt atttccttct taagaaaaag ggatgttccg tcatattgaa agacaaatct
   127921 taaattataa aagtgaataa gttgggtttg tgataatttg taaaatacat atgcttgtga
   127981 ttgtgagaaa aaagagaaat cataagaaat ctttgaattc ttattactaa ccttagaaag
   128041 tgattttttt atagtcgaaa taaagtgaat ttcattttta cttttacttg ttttattaat
   128101 tctttcctga tttgtttcat tattgtggat atttttctca ataatttgga ttttttttgg
   128161 tgattcaaaa aaaaaattgg cattgattct tggaatattg acaatagcta gaaaaatttt
   128221 tatgtatatc ccttcaatga aaaattttat aaagaaatat gatttaccaa ttaatcgagt
   128281 atttcttttt tttaatattt gccaaatctt tttggacgct cctaatattt taggacgata
   128341 acttgttttg ttcgaactaa tatttatttc gtaagttagc tgtttttttt tcttttcttt
   128401 tgtaattttt tctattttct tttttattat gtttgttcga ttagtcagat cttttatttt
   128461 tttttcgggc agtgctaaat ttgtccaatc catagatcga atttgaatgg acgattcgtg
   128521 aatcatccga ttactcatta tcaaatcttt tttatcttca cccaattcat ctatttctcg
   128581 caatctaaat aatggaattt tgtttgtttt tgaaagttct tttactcttc cttttacttt
   128641 tagtaataga attcttttga tgacccatct ttttgtttct tttgcgattt gttgaaaaat
   128701 ttttgttctt tcttttaaaa ctcttaaaga ctttgttttc aattgtctaa tttttttttt
   128761 tagttctttg aaaatgggtt taaaaaatga aggtcttttt cggggaggac caaaaggcaa
   128821 ctccgcttcc attccccaaa ctgttaaaaa acaaaaatcg ttgttttttt gtcccccttt
   128881 ttttttcatt gcatctttat gagggaattg tagcttagat ttgtgccagg gtttcaggca
   128941 aaaaggaaat aggatcttta tctgaatacc ctctgttaac cagtttttcg gaaattctcg
   129001 ttcggataat tgaacaccat tatgggtgca ttttacatac atttccctat tccaatcctt
   129061 taaatcctcg gaccattcgg gaatttgaaa taatagcatg cgagcaatat ttttagctat
   129121 tatcagtgaa ggtaatataa tatattttct aagaattgat tgagttaata atacaaaact
   129181 tctgagtatt tgagcaaaaa aaaatgtatt ccagatttct gctatgggta tctctgtttt
   129241 ttcttttctt ttgtattttt ctcttttgtc ctcctcttgg ttatcaattt ttttttgctt
   129301 ttcaatttta gaatcagaaa gttttttgtc tttttgtttc cacatccaat ttttaaaaat
   129361 tactttcatc agttcggaaa tatcaaaaga aaaaaaaaaa gatttgtcta gcctgtccaa
   129421 aaaaagcggg gaatgcacat ttgcttgaaa cagttcccaa gtaatagttt tacgtctttg
   129481 tgcgcgcatg gagcctttga ttagacctcg acgaaaatcc gattgttgtg aataatgggt
   129541 caaattcact ttctttgctt gcttaggact cttagtatat tttgtattaa tatacgtgga
   129601 ggtatttggc tttggctggt tatcagtaaa aataactaca tgtttgaact ttctcgaacg
   129661 aattgcccct gctacagttt cgcccctgtt tttctttttt tgtcctaaac cagtaattga
   129721 gttgtatgac cagcgaggaa cctttttact aatttctttt attccaatag agttttttct
   129781 aattctttgg tcgttgggat ccgttataac tacatcgaat aaaattttta aaattagtat
   129841 tcgatcttct gaatcaattt tttcttgtgt gtgttctgga aataaagaac gtactttttt
   129901 tgttgaaaat aattttagac gaaacccatc tagtgtctgc tcaaatttgg tataattctt
   129961 aataagaaga agaccatgaa ttttatttat ccaaaacgtc ctgatgttct tttggctaga
   130021 agtttcattt agcgttaggg gtgaaaaaaa aaaatggatt cttccacgat aaggtccatg
   130081 caaaaaagga tcgtattttt taggtaagta ttcttgttta gtcttatcat tacacaattg
   130141 agtccttttt tcaagtacat tcagagtact agatccttta tctaaaacag cgattctatt
   130201 cctaaactcc ttgtttaagt tatttttttt ttcattggtg taactccaat tattatacaa
   130261 ttcatcagag gatagttttt cttttgttaa aaaagacatc ttttgttgta tcatttcaaa
   130321 aaaagttgac aaacttgctg gatacgtaaa agagatcctt tcttttccat cactttgaca
   130381 tgtataaaaa aaaaagtgtg acatttcatt tcttacaaca ttaataaatc gattatttct
   130441 tttctttttt ttatatcgaa atgggcgatt ccattgttta tagtcgaaaa gaagagtcgc
   130501 gagaggtttc tcaaaccata ataaatattt ctcttctttt tctttaaata tttctaactt
   130561 cgaattttct tgattcccat ccggatcctc cttttcttcc aaaaaaaggg aaggagaagg
   130621 atcttcttcg gtggatacct cttgttcctg tttagtcccc ctcctttcga aagttgtttc
   130681 tatttctaca tctgtttctt cctccctttc ttccgtttct gaggtttctg aggtttcttt
   130741 cactttcagt ttcttagtaa aaatgggtga cggtattctg cctaaatagt agatacaggt
   130801 aataaataag agaatactat agattcgagc catagaattt ctcaattctg acacaaggta
   130861 cttattagat cgaataagta cattagacct aatagaattc ttttgctgta tccaaactaa
   130921 taccaatcca acccatttca tgaataaaat gtgaccaatt aaccaaccaa caaaactact
   130981 tgttacaaat aacatcttgt tgttgcatcg aaacatataa atgttgacta atctggctaa
   131041 cattgaactt ggtaaaatga aatggttgaa taattgaaaa atgagattat tcaggaatac
   131101 acattgaatg ctaagattac gcattgaatt tctggtagta gatccataat caaaagagtg
   131161 tttgtgattg ttccagaaga aatgaaacaa aagatacggt agagctagga cagttattgt
   131221 atgaggtcta cccaatgcta gatgcagagg cgcataatag atcgatatga acatcatgag
   131281 ctgtcccgca ataaaaccag ttgttgccga taccttcttc tcggttcctt cttccataac
   131341 ccgagctcgg agaagtaaga gataagaggg ccctatggag aatgtggtca gaaatccata
   131401 atagagtccg accacaacga ccgaattgat tatcttcatg cataaggata ctagattacc
   131461 tagtataaaa gattgaaaaa tcatcacaaa cctccctttt ttcttttcta tttcaatttc
   131521 tggattatta tatgatgatt tttgaacttt ccatatatag aaatagaaac agatagacta
   131581 gaaacgacat ctcttatatc aattcttatg tcaatgacac caaagggata ttaaatgaat
   131641 ggaattggga tatggatgga atataatgaa atagagccac tttgtggttc cctatgaaac
   131701 ggggcatggg acggagccac tacgaagaag ttcggggagt tacgaaggaa acttcgagtt
   131761 catattggtc atgggttgag aacgggaatt gaactctatg agatagaatc tcccgctgtt
   131821 cctcagtagc tcagtggtag agcggtcggc tgttaactga ctggtcgtag gttcgaatcc
   131881 tacttgggga gatttgattc attccgaatt aaagaattca gaatgtcaga atgaaagggt
   131941 tcgctttgac cgttaaaagt aggtaacccg ttccctgtgt ctttgtttct attgcattct
   132001 atctcatcgt atcacattct gttctgcgat atttgagaat aaccgtcaat acctcggtgt
   132061 aggtccggga taatcctttg ttccatagtc cgggggctat ttccaattag ccaattaaga
   132121 attctcagat gtactagtac tagcaagtgc atcaaagatg cagtaatcga ttctcccgag
   132181 aggccacaat taccgcgagc aaacatatta atgacgagga acacattttt gctatgctac
   132241 taatacttgc tctgctattc tgcttcgggc cgggcatact ttatttaaaa aaccatgaat
   132301 ggtaaataaa aaaaaagaaa aagtaaggct actccatttc gacaaaagac ccacacccaa
   132361 gttccatagc tttgggtccg ctatcccgat catgattttc ctacccccag agggaagggt
   132421 ccttcccttt ttggccggtt gtgggcgagg agggattcga acccccgaca ccgtggttcg
   132481 tagccacgtg ctctaatcct ctgagctaca ggccccgccc cgtctccact ggatctgttc
   132541 ccggaagtac cctaaaaaaa aggaaccttt cctctcctca gccatttcgg gttaagaaga
   132601 tgtgaaagca cctttctctc tataagaaca cggtgcgtta ctaggtgtga agtgggggag
   132661 aagggatttc ataattgggg ttttgaataa gacgactttt tcatttttca tttttttttt
   132721 ttcatattgc aaagggaata agaacgagag gtgttaagct ttttatcatc ctggcgtcga
   132781 gctatttttc cgcaggacct cccctacagt atcgtcaccg cagtagagtt taaccaccaa
   132841 gttcgggatg gattggtgtg gttcctctac gcctaggaca ccagaatatc gaaccatgaa
   132901 cgaagaaagg catgcgagaa aagcatattg gctagtgatt gtgaggcccc aattcttgac
   132961 tggaggggac gccaaaggcc tctgcccttc catccgatag agagggaggg cagagctttt
   133021 ggttttttca tgttgtcaaa gagttgaaca atgaaaatag atggcgagtg cctgatcgaa
   133081 ttgatcgggt catgtaggaa caaggttcaa gtctaccggt ctgttaggat gcctcagctg
   133141 catacatcac tgcacttcca cttgacacct atcgtaatga taaacggctc gtctcgccgt
   133201 gaccttctct tgaattctca aaacttctgt cgctccatcc ccgcaggggc agagaacccg
   133261 tcgctgtctc ggctgtgcta ccagaggctc tggggaagtc ggaataggag agcactcatc
   133321 ttggggtggg cttactactt agatgctttc agcagttatc cgctccgcac ttggctaccc
   133381 agcgtttacc gtgggcacga taactggtac accagaggtg cgtccttccc ggtcctctcg
   133441 tactagggaa aggtcctctc aatgctctaa cgcccacacc ggatatggac cgaactgtct
   133501 cacgacgttc tgaacccagc tcacgtaccg ctttaatggg cgaacagccc aacccttgga
   133561 acatactaca gccccaggtg gcgaagagcc gacatcgagg tgccaaacct tcccgtcgat
   133621 gtgagctctt ggggaagatc agcctgttat ccctagagta acttttatcc gttgagcgac
   133681 ggcccttcca ctcggcaccg tcggatcact aaggccgact ttcgtccctg ctcgacgggt
   133741 gggtcttgca gtcaagctcc cttctgcctt tgcactcgag ggccaatctc cgtccggccc
   133801 gaggaaacct ttgcacgcct ccgttacctt ttgggaggcc tacgccccat agaaactgtc
   133861 tacctgagac tgtcccttgg cccgtaggtc ctgacacaag gttagaattc tagctcttcc
   133921 agagtggtat ctcactgatg gctcgggccc ccccggaagg aggccttctt cgccttccac
   133981 ctaagctgcg caggaaaagc ccaaagccaa tcccagggaa cagtgaagct tcatagggtc
   134041 tttctgtcca ggtgcaggta gtccgcatct tcacagacat gtctatttca ccgagcctct
   134101 ctccgagaca gtgcccagat cgttacgcct ttcgtgcggg tcggaactta cccgacaagg
   134161 aatttcgcta ccttaggacc gttatagtta cggccgccgt tcaccggggc ttcggtcgcc
   134221 ggctcccctg tcatcaggtc accaacttcc ttgaccttcc ggcactgggc aggcgtcagc
   134281 ccccatacat ggtcttacga ctttgcggag acctgtgttt ttggtaaaca gtcgcccggg
   134341 cctggtcact gcgaccccct ttgtgaggag gcaccccttc tcccgaagtt acggggctat
   134401 tttgccgagt tccttagaga gagttgtctc gcgcccctag gtattctcta cctacccacc
   134461 tgtgtcggtt tcgggtacag gtaccctttt gttgaaggtc gttcgagctt ttcctgggag
   134521 tatagcatgg gttacttcag cgccgtagcg cctggtactc gaacattggc tcggggcatt
   134581 ttctctaccc cttcttaccc tgaaaaagca ggggcacctt gcgtccttga accgataacc
   134641 atctttcggc taacctagcc tcctccgtcc ctcgggacca acaaggggta gtacaggaat
   134701 attcacctgt tgtccatcga ctacgccttt cggcctgatc ttaggccctg actcaccctc
   134761 cgtggacgaa ccttgcggag gaacccttgg gttttcgggg cattggattc tcaccaatgt
   134821 ttgcgttact caagccgaca ttctcgcttc cgcttcgtcc accgccgctc gcgcgggtgc
   134881 ttccctctaa ggcggaacgc tcccctaccg atgcattttt acatcccaca gcttcggcag
   134941 atcgcttagc cccgttcatc ttcggcgcaa gagcgctcga tcagtgagct attacgcact
   135001 ctttcaaggg tggctgcttc taggcaaacc tcctggctgt ctctgcaccc ctacctcctt
   135061 tatcactgag cggtcattta ggggccttag ctggtgatcc gggctgtttc cctctcgacg
   135121 atgaagctta tcccccatcg tctcactggc cgaccttgac ccctgttatt ttgaggtcat
   135181 atctagtatt cagagtttgc ctcgatttgg taccgctctc gcggcccgca ccgaaacagt
   135241 gctttacccc tagatgtcca gtcaactgct gcgcctcaac gcatttcggg gagaaccagc
   135301 tagctctggg ttcgagtggc atttcacccc taaccacaac tcatccgctg attcttcaac
   135361 atcagtcggt tcggacctcc acttagtttc acccaagctt catcctggtc atggatagat
   135421 cacccaggtt cgggtccata agcagtgaca agtgccctat gaagactcgc tttcgctacg
   135481 gctccggtgg gttcccttaa ccaagccact gcctatgagt cgccggctca ttcttcaaca
   135541 ggcacgcggt cagagccctg gtctcctccc actgcttggg agcttacggt ttcatgttct
   135601 atttcactcc ccgatggggg ttcttttcac ccttccctca cggtactact tcgctatcgg
   135661 tcacccagga gtatttagcc ttgcaaggtg gtccttgctg attcacacgg gattccacgt
   135721 gccccatgct actcgggtca gagcgtaagc tagtgatgct ttcggctact ggactctcgc
   135781 catctagggt gcagcactcc accgcttcgc ctagcagcac gacgcttgta ttgctctccc
   135841 acaaccccgt tttcacggtt taggctgctc ccatttcgct cgccgctact acgggaatcg
   135901 cttttgcttt cttttcctct ggctactaag atgtttcagt tcgccaggtt gtctcttgcc
   135961 tgcccatgga ttcagcagca gttcgaaagg ttgacctatt cgggaatctc cggatctacg
   136021 cttattttca actccccgaa gcatttcgtc gcttactacg cccttcctcg tctctgggtg
   136081 cctaggtatc caccgtaagc ctttccttgt ttgaacctcg cccttaactt tactttaagg
   136141 ctatgccatc ctaaggtgct gctaaatgga aggatcttat caacgtccat gaatgataaa
   136201 ccatagatcg aactgccgaa tcggaaaaat tgggtgctat catattcttt gtatcggcta
   136261 agttcacgag ttggagataa gcggactcga accgctgaca tccgccacag ggtaaaccac
   136321 cgcctctcag gcccccactg attctaccat agaggccaac gatagacaat aactcccccc
   136381 cgaacacagc ttacaacttt catcgtactg tgctctccaa agagcaactc ttctcaaaat
   136441 ctcaaaagaa aaggtgctga gttggaatcc cattctaact caagattctt gtggttccgg
   136501 aggatccagc tacaggagaa ccaggaacgg agggctttcc ccccttttcc gccccgactc
   136561 tttggtctta agaatgctgg ttttaagaat gagtaattgc ccttctccgg cccttactgc
   136621 ccaacctgag agtggacagc taatgcattc cacttattga gcagggttct atggtcggtc
   136681 cgcgacccct ggataccgaa ggcatccttg gggtgatctc gtagttccta cggggtggag
   136741 acgatggggt cggtccatgg attttccttc cttttgtcgc atttcgctca aagggttgaa
   136801 gggagatagt gcatcaagct gttcgcaagg gccaacttga tccccttccc cagggatccc
   136861 agatgaggga accctaagag agccgccgac tccaactacc gtccatgtac aatccatact
   136921 agatctgacc aaccgcccat cctacctctt ctacattctt gacagcccat ctttgtctca
   136981 gtagagtctt tcagtggcat gtttcggtcc tcttccccat tacttagaaa aagtgagcca
   137041 ccggttcagg tacaagatac tatcattacc gcctggacaa ttagacatcc aacccgtaat
   137101 cgcaacgacc caattgcaag agcggagctc taccaactga gctatatccc cccgagccaa
   137161 gtggagcatg catgaaggag tcagatgctt cttctattct tttccttggc gcagctgggc
   137221 catcctggat ttgaaccaga gacctcgccc gtgaagtaaa tcatcgcacc tacggtccaa
   137281 ccaattggga gagaatcaat agattccgtt tcgggagcga ttcatccttc ccgaacgcag
   137341 catacaactc tccgttgtac tgcgctctcc aagtgtgctt gttcccccct tcttccttac
   137401 catggcaagt atttgtgaaa taactccgat gagaagaaaa aagaaggcgt taagagaccc
   137461 tcccggccaa ccctagacac tctaagatcc tttttcaaac ctgctcccat ttcgagtcaa
   137521 gagatagata aatagacaca tcccattgca ccgatcgggg gcattcgtag tgactgaggg
   137581 ggtcgaagac caagaagtga gttatttatc agccaagcat tcttcttacg gctagatcca
   137641 atcccctggt ccctgcggaa aggaaaagga aaaagaattt gacgttcttc ctttcgggaa
   137701 gggaggatta ggaaaatcct attgattgca gctttctcca gacctccggg aaaagcatga
   137761 aaaaaaggct cgaatggtac gatccctccg tcaccccaga atgaaatgaa aggggcgatc
   137821 tcgtagttct tggtctgtga agatacgttg ttaggtgctc catttttttt cccattgagg
   137881 ccgaacctaa acctgtgctc gagagatagc tgtccataca ctgataaggg atgtatggat
   137941 tatcgagaag agaggagccg tggtagtccc ccccggaccg cccggatccc acgagtgaat
   138001 agaaagttgg atctacattg gatctcacct gaatcgcccc atctatcctc ctgaggagga
   138061 gtttggtttc aaacccccgg ttcgaacagg agaagtacgc catgctaatg tgccttggat
   138121 gatccacatc tcagggtcag gcgctgatga gcacattgaa ctatccatgt ggctgagagc
   138181 cctcacagcc caggcacaac gacgcaatta tcaggggcgc gctctaccac tgagctaata
   138241 gcccggcgtg tgggcctccc gctgggggcc cactatgcca aaagcgagag aaaccccatc
   138301 cctctctttc ctttttacgc ccccatgtcg ccacacggga gggacatggg ggcgtaaaag
   138361 ggggatccta tcaacttgtt ccgacctagg ataataagct catgggcttg gtcttacttc
   138421 accgtcgaga aacgaaagaa gacttccatc tccaagttta actcaggcgt agctcgcttc
   138481 tttttgggtg tgaagcggtg tcaaaccaaa atacccaaca agcattagct ctccctgaaa
   138541 aggaggtgat ccagccgcac cttccagtac ggctaccttg ttacgacttc actccagtca
   138601 ctagccctgc cttcggcacc cccctccttg cggttaaggt aacgacttcg ggcatggcca
   138661 gctcccatag tgtgacgggc ggtgtgtaca aggcccggga acgaattcac cgccgtatgg
   138721 ctgaccggcg attactagcg attccggctt catgcaggcg agttgcagcc tgcaatccga
   138781 actgaggacg ggtttttgga gttagctcac cctcgcggga tcgcgaccct ttgtcccggc
   138841 cattgtagca cgtgtgtcgc ccagggcata aggggcatga tgacttgacg tcatcctcac
   138901 cttcctccgg cttatcaccg gcagtctgct cagggttcca aactcaacgg tggcaactaa
   138961 gcacgagggt tgcgctcgtt gcgggactta acccaacacc ttacggcacg agctgacgac
   139021 agccatgcac cacctgtgtc cgcgttcccg aaggcacccc tctctttcaa gaggattcgc
   139081 ggcatgtcaa gccctggtaa ggttcttcgc tttgcatcga attaaaccac atgctccacc
   139141 gcttgtgcgg gcccccgtca attcctttga gtttcattct tgcgaacgta ctccccaggc
   139201 gggatactta acgcgttagc tacagcactg cacgggtcga tacgcgcagc gcctagtatc
   139261 catcgtttac ggctaggact actggggtat ctaatcccat tcgctcccct agctttcgtc
   139321 tctcagtgtc agtgtcggcc cagcagagtg ctttcgccgt tggtgttctt tccgatctct
   139381 acgcatttca ccgctccacc ggaaattccc tctgccccta ccgtactcca gcttggtagt
   139441 ttccaccgcc tgtccagggt tgagccctgg gatttgacgg cggacttaaa aagccaccta
   139501 cagacgcttt acgcccaatc attccggata acgcttgcat cctctgtatt accgcggctg
   139561 ctggcacaga gttagccgat gcttattccc cagataccgt cattgcttct tctccgggaa
   139621 aagaagttca cgacccgtgg gccttctacc tccacgcggc attgctccgt caggctttcg
   139681 cccattgcgg aaaattcccc actgctgcct cccgtaggag tctgggccgt gtctcagtcc
   139741 cagtgtggct gatcatcctc tcggaccagc tactgatcat cgccttggta agctattgcc
   139801 tcaccaacta gctaatcaga cgcgagcccc tcctcgggcg gattcctcct tttgctcctc
   139861 agcctacggg gtattagcag ccgtttccag ctgttgttcc cctcccaagg gcaggttctt
   139921 acgcgttact cacccgtccg ccactggaaa caccacttcc cgtccgactt gcatgtgtta
   139981 agcatgccgc cagcgttcat cctgagccag gatcgaactc tccatgagat tcatagttgc
   140041 attacttata gcttccttgt tcgtagacaa agctgattcg gaattgtctt tcattccaag
   140101 gcataacttg tatccatgcg cttcatattc gcctggagtt cgctcccaga aatatagcca
   140161 tccctacccc ctcacgtcaa tcccacgagc ctcttatcca ttcttattcg atcacggcgg
   140221 gggggcaagt caaaatagaa aaacccacaa ctcatattgg gtttagggat aatcaggctc
   140281 gaactgatga cttccaccac gtcaaggtga cactctaccg ctgagttata tcccttccct
   140341 gcccccacca agaaatagaa ctgactaatc ctaaggcaaa gggtcgagaa actcaacgcc
   140401 actattcttg aacaacttgg aaccgggcct tcctttcgca ctattacgga tacgaaatga
   140461 atggaatggg aaaaattgga ttcaattgtc aactgctcct agaaatagga ttgactacgg
   140521 attcgaacca tagcacatgc tttcataaaa ccgtacgatt ctcccgatct aaatcaagca
   140581 ggttttacat gaagaagttc tattcgatac gggtaggaga agcggtattc ttaaaaaaat
   140641 agcgaaatca gaaccaagtc aagatgatac ggatcaaccc cttcttcttg cgccaaagat
   140701 cttaccattt ccgaaggaac cggagttcca tcccttttcg atttccattc aagagttctt
   140761 atgtctttcc acgccccttt aagaccccga aaaattgaca aaacgattaa ctacttcatt
   140821 tatgaatttc atagtaatag aaatacatgt ctaccgaaac agaattttga acttgctatc
   140881 ctcttgccta gcaggcaaag atttgcctcc gtggaaaaga tgattcattc gcatgaagat
   140941 gaaagtccaa ctacattgca ttgccagaat gcatgttgta tatttgaaag aggttgacct
   141001 ccttgcttct ctcatggtac aatcctcttc ccgccgagcc ccctttctcc tcggtccacg
   141061 gagacaaaat gtaggactgg tgccaacagt taatcacgga agaaaggact cactgagccg
   141121 ggataactaa ctaatactaa tctaatacta atagaatcaa aatactaata gaatagaaaa
   141181 gaactgtctt ttctgtatac ttatgtatac tttccccggt tccgttgcta ccgcgggctt
   141241 tacgcaatcg atcggatcat atagatatcc cttcaacaca acataggtcg tcgaaaggat
   141301 ctcggagacc caccaaagca cgaaagccag gatctttcag aaaatggatt cccattcgaa
   141361 gagtgcataa ccgcatggat aagctcacac taacccgtca atttgggatc caattcggga
   141421 ttttccttgg gaggtatcgg gaaggaattg gaatggaata atatcgattc atatagatac
   141481 agaagaaacg gttctctatg gattcaaatg ctgtacctat gggataggga tagagaaaga
   141541 ggaaaaaacc gaagatttca catagtactt ttgatcgaaa aagaaatccg atttatttcg
   141601 tacccttcgc tcaatgagaa aatggatcag attcgatagg atcaaaccta tgggacttaa
   141661 ggaatgatgg aagggaataa aataaaaaaa agaaataaaa aaagaaaaga gagggaaaaa
   141721 aaataataaa gaaataagta aataaaaata aagtagaaga acccagattc aaaatgaaca
   141781 aattcaaact tgaaaaggat ctttctgatt ctcgaagaat gaggggcaaa gggattgatc
   141841 gagaaagatc tcttgttctt attataagat cgtgtgattg gatccgcaga tgtttgttaa
   141901 aaagagaata atcttctcct ttgagaataa tcaaaaaagg aaagtgttca attggaacat
   141961 gaaaacgtga ctgaattggt cctagttact cttcgggacg gagtggaaga agggaggaga
   142021 ttatcgaacg aggaaaagga cccgatgact tcgaaagaat tgaacgagga gccgtatgag
   142081 gcgaaaatct catgtacggt tctgtagagt ggcagtaagg gtgacttatc tgtcaacttt
   142141 tccactatca cccccaaaaa accaaactct gccttacgta aagttgccag agtacgatta
   142201 acctctgggt ttgaaatcac tgcttatata cctggtattg gccataattc acaagaacat
   142261 tctgtagtct tagtaagagg ggggagggtt aaagatttac ccggtgtgag atatcacatt
   142321 gttcgaggaa ccctagatgc tgtcggagta aaggatcgtc aacaagggcg ttctagtgcg
   142381 ttgtagattc ttatccaaga cttgtatcat ttgatgatgc catgtgaatc gctagaaaca
   142441 tgtgaagtgt atggctaacc caataacgaa agtttcgtaa ggggactgga gcaggctacc
   142501 gtgagacaaa agatcttctt tctaaagaga ttcgattcgg aactattata tgtccaaggt
   142561 ccaatattga aataatttca gaagttttcc ctgactttgt ccgtgtcaac aaacaattcg
   142621 aaatgtctcg acttttttag aacaggtccg ggtcaaatag caatgattcg aagcacttct
   142681 ttttacacta tttacactat ttcggaaacc caaggactca atcgtatgga tatgtaaaat
   142741 acaggatttc caatcctagc aggaaagggg gggaaacgga tactcaattt aaagtgagta
   142801 aacagaattc catatgtatc tatgagatcg agtatggaat tctgtggaaa gccgtattcg
   142861 atgaaagtcg tatgtacggc ttggagggag atctttcata tctttcgaga tccaccctac
   142921 aatatggggt caaaaagcca aaataaatga ttttagccct tataaaaaga aaactgattc
   142981 ttgaacccct ttcgcgctca tgtcacgtcg aggtactaca gaagaaaaaa ctgcaaaatc
   143041 cgatccaatt tatcgtaatc gattagttaa catgttggtt aaccgtattc tgaaacacgg
   143101 aaaaaaatca ttggcttatc aaattatcta tcgagccttg aaaaagattc aacaaaagac
   143161 agaaaaaaat ccactatccg ttttacgtca agcaatacgt ggagtaactc ccgatatagc
   143221 agtaaaagca agacgtgtag gcggatcgac tcatcaagtt cccattgaaa taggatccgc
   143281 acaaggaaaa gcacttgccg ttcgttggtt attaggggca tcccgaaaac gtccgggtcg
   143341 aaatatgact ttcaaattaa gttccgaatt agtggatgct gccaaaggga gtggcgatgc
   143401 catacgcaaa aaggaagaga ctcatagaat ggcagaggca aatagagctt ttgcacattt
   143461 tcgttaatcc atgaacaggg tctatataga cacatagatc catggatcca tacatctcga
   143521 tcggaaaaga atcaatagaa aaaagaaaaa gaaagaatcg gaattgatcg atatatttct
   143581 cgaaacaaac gaaaaggaaa cgaaagatga aacagaaatc atggatcaac taagccctct
   143641 cggggacttg cttaagaata agaaagagga atctcatgta aataccatgg aataaggttt
   143701 gatcctattc atggagattc cgtaaatatt ccattccaaa aatagaaagt tcgaaacaat
   143761 tgggattttt ttggagattg gatgcagtta ctaattcatg atctggcatg tacagaatga
   143821 aaacttcatt ctcgattcta cgagaatttt tatgaaagcc tttcattttc ttctcttcga
   143881 tggaagtttt attttcccag aatgtatcct aatttttggc ctaattattc ttctgatgat
   143941 cgattcaacc tctgatcaaa aagatatacc ttggttctat ttcatctctt caacaagttt
   144001 agtaatgagc ataacggccc tattgttccg atggagagaa gaacctatga ttagcttttc
   144061 gggaaatttc caaacgaaca atttcaacga aatctttcaa tttcttattt tactatgttc
   144121 aactctatgt attcctctat ccgtggagta cattgaatgt acagaaatgg ctataacgga
   144181 gtttctgtta ttcatattaa cagctactct aggaggaatg tttttatgcg gtgctaacga
   144241 tttaataact atctttgtag ctccagaatg tttcagttta tgctcctacc tattatctgg
   144301 atataccaag aaagacgtac ggtctaatga ggctactatg aaatatttac tcatgggtgg
   144361 ggcaagctct tctattctgg ttcatggttt ctcttggcta tatggttcat ccgggggaga
   144421 gatcgagctt caagaaatag tgaatggtct tatcaataca caaatgtata actccccagg
   144481 aatttcaatt gcgcttatat tcatcactgt aggaattggg ttcaagcttt ccccagcccc
   144541 ttctcatcaa tggactcctg acgtatacga aggagtgcgg ttcgttcgaa aaattcctac
   144601 ctctctatat atctctgaga tgtttggatt tttcaaaact tcatggacat gcagaagaga
   144661 aatgctatcc ccactcggac caagacataa ctttatactt gttcaaataa caattaaggt
   144721 gaagcagggt caggaacaac aaatctcttt atgataaaca gatccatttt gcaagttcgt
   144781 tattacgggt agttcctaca aaggatcgga ctaatgacgt atacaatact tgaattctcg
   144841 atgtagatgc tacagagttg gttctcatcc ttcagagact acgagtgtaa taggagcatc
   144901 cgtcgacaaa aggatcaccc taagatgatc atctcatggc tattgagaac gaatcaaatc
   144961 agatggttct atttctcaat ctttctgact tgctcctacg gaaccaaggt cgaaaagatt
   145021 gagaaaaatc agtcattcac aaccactgat gaaggattcc tcgaaaagtt aaggattagt
   145081 aatccttttt cgaaatcgaa tggattcgat cttatacata cgcgaggaag gtaatcaaaa
   145141 aagaaagaag atgagttctt ctttactttt atcacttagg agccgtgcga gatgaaagtc
   145201 tcatgcacgg ttttgaatga gagaaagaag tgaggaatcc tcttttcgac tctgactctc
   145261 ccactccagt cgttgctttt ctttctgtta cttcgaaagt agctgcttca gcttcagcca
   145321 ctcgaatttt cgatattcct ttttatttct catcaaacga atggcatctt cttctggaaa
   145381 tcctagctat tcttagcatg atatttggga atctcattgc tattactcaa acaagtatga
   145441 aacgtatgct tgcatattcg tccataggtc aaatcggata tgtaattatt ggaataattg
   145501 ttggagactc aaatggtgga tatgcgagca tgataactta tatgctgttc tatatctcca
   145561 tgaatctagg aacttttgct tgcattgtat catttggtct acgtaccgga actgataaca
   145621 ttcgagatta tgcgggatta tacacaaaag atcctttttt ggctctctct ttagctctat
   145681 gtctcttatc cctaggaggt cttcctccac tagcaggttt tttcggaaaa ctctatttat
   145741 tctggtgtgg atggcaggca ggcctatatt tcttggtttc aataggactc cttacgagcg
   145801 ttgtttctat ctactattat ctaaaaataa tcaagttatt aatgactgga cgaaaccaag
   145861 aaataacccc tcacgtgcga aattatagaa gatccccttt aagatcaaac aattccatcg
   145921 aattgagtat gattgtatgt gtgatagcat ctactatacc aggaatatca atgaacccga
   145981 ttattgcaat tgctcaggat accctttttt agcttctagt tagcttctag aatcgatttc
   146041 ttagttcaag atccctctta ctaactggaa tcaaagaatt agtagatctg ttccgcccaa
   146101 aatgggaatg ggctagggtt atgaacttat aatctataat ctgatgatcg agtcgattcc
   146161 atgattataa gttcattcca taccggacca gaccggaata ggattctcat tatgagaagg
   146221 ggtcattcga gcgtatctaa atagatacta tgtttccata tggatcccta cgtcgttaca
   146281 ttccatttag gattaggaat aggcgtaatc ggacctgctt tttccatatc tctcgttatt
   146341 tgggacctta ttcacctctt tgggcttcta ttgaatcgag aaatcggttt gattgtccat
   146401 ctttttgata taatattaat atagataata tataaggcat cctccggata attcaaatcg
   146461 aagcaattgg atgtccgatt ggggcctata tgacatgacc gatcaataga aatactccaa
   146521 cactccacct ttgtcatata ttccatacat cacactagat agatatcatc ttcatggaat
   146581 acgattcact ttcaagatgc cttggtggtg aaatggtaga cacgcgagac tcaaaatctc
   146641 gtgctaaaga gcgtggaggt tcgagtcctc ttcaaggcat aatattgaga atgctcattg
   146701 aatgagcaat tcaataagag atctcggatc gaatcggtat tgatataccg attcgatccg
   146761 agatcttgga attggaataa gttcggcagc ggatcgcgaa atcttgggga tcttctctat
   146821 ctaatgaatg gggagtccgc tttgaaatcg tccgccctgc acccaccccc cgagtatatg
   146881 cttcaacagg aatcacacaa gggtagattg atacaatata aacctctggt aaaatgcccg
   146941 cctgtaaccc agcagataaa gtacattaca tagtccgttt ttagtaatag ctctggtggt
   147001 tcgctgttca agaattcttg tttaagcagt tcataccatc catacatagt gttttgatct
   147061 aagatttcaa ttcttctatg tttcagcagt agcatattgt tccatggagc taaggtccaa
   147121 aatatggaag aaactggtgt ttccacgact ctaccaccca gtcaattatg ttccacttaa
   147181 tccctatttc atggccgcat atctttccgg ctaagtaatg ggaaaccttt ctcctgttac
   147241 atgaatccaa ttttcatttc atccgggaaa agccatcttt ttctcaacaa tgtctttgtc
   147301 atttgatcca atagcgttcc gttagatagg aacagatttg ataaatactg ataactctcg
   147361 gatggagtat tagaacggaa aaatccatta gataatgaac tattggttct aagccatctc
   147421 tggcgatgaa tcaacaattc gaagtgcttt tcttgcgtat tcttgataaa ccagcgttta
   147481 gatatagatg taggaggatc tgtttcggaa gtaagaagcc cctttgacat ctcttcatct
   147541 gcaaagaatt ctcgatgtga aaacacagag acaaggggct gatctttgaa taggaaaaag
   147601 agtggatccg cagggtccca aatgaattgg cttattcgaa aaaagccttg ttctttggaa
   147661 gatctatctc gtgtctggta ctgcatggtt ctactctgca agaactccga atcattctct
   147721 tgaagctcat ccttttcatc ataaatgatc cgcttgcccc gaaatgaccc cgcccgatag
   147781 ggaaatccca atgaattggg cctttcgata caatcaaata gaaagcccca ggggcgccat
   147841 attctaggag cccagactat gtgattgaat aaatcctcct ctatctgttg cgggtcgagg
   147901 actccttctc cttccccttc ttcaaactcc gattcgtatt tttcatagag aaatctctga
   147961 tcaacgatag aacaagatcc attttgcatc atatctaagg gattccttgg ttcgggccga
   148021 agaagcaatg tcactcgatc attatcaaac cgactgcaat ctttttctgt ccgtgaggat
   148081 cccaccagag cgccttctac ttctaatagg ccatgaacta gatcagaatc attctcaacg
   148141 agtccagaag aagtgatccc gtttttttca tcgggtccgg gtatagacca aaggtcttga
   148201 gcgaccgatc cggcagaaca actcaaaaga taaagaagta tcgttaattt cttcatgctc
   148261 gttccaagtt cgaagtacca tttgtacaaa taagaatccc cttcgttaca tgatttcttc
   148321 ttcatataga tagatagagg atctatgggg caattactta gaagtacatt ttgtgcaaca
   148381 gcccttccta tctgatagaa aaggatccca tgatcctgaa ccgatcttac ctgggatcgc
   148441 aaatcccaag tttgtctatg aagagcggat cgaattgtat tagtgtctat aattgatttc
   148501 ttctgtgtaa tactaatcga tagggcctca ttggtaagtg ctacaagatc tcgtgcattg
   148561 gaacccatgg ttatggaccc gaatccatta gtatggaaca ttttcttttc caagtgaaat
   148621 cccctagtat atgaaagagt gcaaaagtgc tttcgttgtt gtggaataag aagccttcgt
   148681 atcttaatgc atgtatttaa tttattcggg gctattagag cgggatccac tttttgggga
   148741 atatgagtcg aagcaataac aagaatattt ctagtggaac atctttcaca atccctggag
   148801 agatagttca ctaatagacc gagggataag tcattcgact cattcacatc cagatcatga
   148861 atgtttggaa tccatattat gcaaggagac attgcttttg ctaattcgaa ttgaagggtg
   148921 atataaaatc ggcctatttc cgacatcata tcgatagtta gcgcattcat catagttaga
   148981 agctccagct ccgtatcaag gtcacgatcg atatcgtcac tagcatcaat atcgtcacta
   149041 tcatcaatat cgatatcatc aataagaaaa cctttaggct tggtatccag gaacttgttc
   149101 agaaatactg taatgaaagg aacataggag tttgtcgcta ggtatttgac caaatgggag
   149161 cgcccggttc ctatagaacc tatcactaaa atacccctag agggggatag ggctaggcgg
   149221 agcgaaaagg gttttccatg agatgggaaa tgaaaactat tagccccaca cgaagtttgt
   149281 gaataagtga ttgtctgata atgagcaagg aatatccgtc tttctgctaa acagggtgaa
   149341 ttgaactcat aattcattaa atgcttttta tgaatgtcaa ctaagtatcg taagtaaatt
   149401 gttcccggct gttcaatcat ttgataacca gagtcattct ttgataaatg atcactatga
   149461 gtcagactca atagaatttg atcaatcctt ttttctgtcg ttaaggtgga gaactgaacc
   149521 aagaattctc tttctttatc atcaatcgaa tcaccgttcg cgacccagga ttctatttta
   149581 tcatcaatcc aatcaccgtt cacctttttt ctttttctta tcaatgaatg gatctcttta
   149641 cttgtatgac ttagatgtct cgtatttctc gaaaaagtga ttcgattgat gggatttggt
   149701 atgagactta tgagatcgat gatatcgatg agattgatat tcaaatcttt cgtcttagaa
   149761 cgtattgatt taaccccatc agcgggacca ccaccccata gcatgttgcc gccaaaagca
   149821 gaaccccgta tttcttctag agaatctcct aattgttcca gagcaactag aaaaagattc
   149881 tttaaccaga aagaattccg ttcagatgtg ggatacctat ccagaagttt tcgcaactca
   149941 atcatgtatg atggaatcat caaagatttg accttttcga actctgtctg taactcacca
   150001 taggctcggg aaacaaagag aagatgtgta cgaacgagat atccagcaac aagaagaagg
   150061 aaaaggattg aatagaggaa ctcccgaaca tttggcgatc tcagatgtgt cgatatcaat
   150121 ggtgactcat tatttcgatg aatcatttct tcggacagaa gaagattatg taaacactta
   150181 ctcgaaatct cacttatcag attccattgt ggaagacaca attttttctg aagaattcgc
   150241 catgatatat ctgatccatg cataatatca tgaaaaatgg atacaaattt ttgactgcta
   150301 cttagtaccg gcaataggtc tgaaaaagta tctaaaaata tcaaatttag atatttgtac
   150361 cctgtcgaag taaggaacca tggcatatat gtttggaatc gattccattt tgagagagtt
   150421 gaaaaagcac tgtctcgttg aaaggttcta tacatctgcc ctttctcaac gcatttcttt
   150481 agacaaagac tccgtttttt cctcttttcg gatggtaaat atttctcaga acatggagtg
   150541 tgaatcaaac ccatgtttga attgaaattg agatactgag gcaagttctt ctcttctgaa
   150601 tcagatagat tcatatctga aagaggttga caataagttc tttcaaaatt gactatttgt
   150661 ccctctgtta gaggtgttcc agaaatggct gcgatcgagt aaatagctct acgaactaat
   150721 agatcggatc gaattggaaa atggaaagat ttgtacaagt tatacctttc gtcaccactt
   150781 tgtggaaaat cgttaggtat gaatatgtta gatacctgtg actcgattgg tgaaatagta
   150841 tctctctcca aaaaagcatg ttttttttta ccgccgcaca aagaaaatat tttgttgcga
   150901 atgaacaaga tatggaggaa ttgtccatac gtaaaatcat aatttttgat acgggccttt
   150961 tccacataaa aggggaatct tttgttacaa tagaagcgga agcgttgtgg attattcaag
   151021 aatcgaagtc gatttgcttt ataaaaagaa gatatcaatg aacttctatg aaatggtttc
   151081 acaggattca gccaattgtc ttgatcgtcg gatatcattg agaaatagaa atccgtgtta
   151141 tcaaaagatt tcctgcgatt atttctagta tggaatgagt caatcatcca ctttggtatc
   151201 ttattgaaca aaaatggtga tattatccct ccattgatca agaatttcga tttttgggaa
   151261 gtattatgat catccaataa gaagggtttc aattttttca aatgaacgat ttgaagacct
   151321 attgattcta acaactgatt gcagagttga tcattcggac ctttcaattc atagatgtgg
   151381 atctcagacc tatgaatggg gatattcccg aaactcacaa agaaaaaagg aagtgagtta
   151441 gacaaaaaga aaagcaactt ggacaaaaag agaaggaact tggacaaaaa gaaacgaagt
   151501 gacttagaca aatctttttt gtcgataacc tcagaccaat caatcgaata ttgattaata
   151561 cgtaatcgat cgaacactac ttgaaaatgg ctcttctgct cagaaacgga atgttccaaa
   151621 tgctcctgga aattcttgct cccattggac catttgtatc tatatgcatt aggatcccga
   151681 ttcatgaatc tctcggttcg agaaatcaaa ataagaggat cgaaccattt cttctgactc
   151741 tttttcaaat tcgataaatg ttggttgatc gtatatttca ttatagttct atgattcaga
   151801 gtatcatttc ctatttgatc cctttgaatt ccatattcga agttgcgatc ggatctattc
   151861 attaaaaaga atcgattcaa tacatttctt atgtacccat aggtgctata ttggatttga
   151921 atccgatttc ggatcaatct atattgattg actgcctcca ttatgttgtt gctagcaaat
   151981 accactattt ttggttttgg atcttccaaa tcattcccgc aggagatccg gacccatttt
   152041 tttctgatcc ttcgataaaa agattcattc tcttcataaa aaataggagg tagaaccaat
   152101 aaagatttct ttttcgattc atccctggag ttgaatacct cattcaagaa tcgtttttga
   152161 tccaatccgt aggaatcaat agaaaaggaa aatcccttat gatacaccag atccggctcg
   152221 gttattgata gagtgaatag atctgccatt tcttgaaatc tctcttctga ttcaaaatcg
   152281 tggtgtaacg tgtattcccc cctgttccgg tcatggaata gatgaaataa atgatttttg
   152341 tttaagaatg aaatcttatt ggaactttcc atatccagtt catccttcgg aaccatatca
   152401 catcccggat ctgatgaaat aggatgaatt gagacggtat tttgtaaata cgtaattatc
   152461 ttgaatatat taactatttc tttattttcc gatcgcctgg aagggacaaa agaaacatct
   152521 tgttctttct tcaacaattt ctgatctcta gtggacctct cagtaggatt cgaacccaga
   152581 tgaagttctg accatctgtc agagaaaaaa gaacgaatgg atcttgtagg attcccaata
   152641 aattcttcga tttcttccgg aagcagatgc ttattcatct gcctttcacg ttccgtgaat
   152701 agccgggaca ttgaggaata tccagaaagg catttaggga atcggtctga ttctatctct
   152761 gttcgttccg tttgaagaaa ggaaggatcc caaagaatcg atctttcttt tagttgttga
   152821 atctctcttt gattgatcaa tgtgtgatat tccgaatcct cattactaaa tgaatcgaaa
   152881 tgatctctgg attgatcaga agatcctttc aattggctag aatccgttac ttgaacgaaa
   152941 ctagatcttg tggaatcata ttgaatattt gacgatacat tccgtacctt gctaaaaaat
   153001 cgatccttgt ttaccaacca cacattgtct aagcaaatcc aattctctct cgatatcttc
   153061 ctcaaaaaat ccgattcgtg cggattcttc ccccaactaa cgaagagatc ttggcggaat
   153121 tgccacatat gaaattgagc acaattttgc aaagaaatag cccacttgtt tctcgagaag
   153181 agatgggcaa aacgctcaat atcatttgat tgaatagctg acccagctcc ttgttgtttg
   153241 aagaaaccct ccacttcaat tggtattttt tcacgaaaag caaacatgag ataacaaatc
   153301 gagtctttca ctaagatttc gaatagctgt cccgaattca agttgattct gtttcgcctc
   153361 ttactcggag aaagacgatc aaacaattcc caaccatggt ccttgcggat cggatcatcc
   153421 atataatata caaaaggaaa ctccagatat ttgatatctt tctctttgaa tgagatctca
   153481 attccagcga cggtttcatt agatatctta caaccagaat ccctcttttt tccgagccag
   153541 ttcctccacc accgcgaacc ccagttagat tcaggcatga tacacttttt agttattggg
   153601 agaacccaag tactctcttt cggatccagg aaaaagctct ctgagatctt ttttcctttt
   153661 ggaagatcca ggagcgaaac aatcaaccta ttgatattgg aagacccaaa agattcttcc
   153721 aatgtatcat ttctgggtcc aatggaattc ataggtatag gaagaagccc cgtcaaatag
   153781 agattttttc ttgcgaccat atttcgattg ttaatacgat atataaggat cgctactaca
   153841 aatagtacta cacccttgat cgtgaaatat cgattgcttg ttgaaccctg tgaattgcgt
   153901 gaaagtagga tactcaaaat tcgtgggtcc aagagtttta taaaacgttc ttggtggaaa
   153961 aaaatgtgaa tgaaagatcc cactgaattg aattgggtcc atgaatctaa gaaatagtga
   154021 gaattcttga cctctctcaa tatctctctc aattcgaaaa tccaggattt gaattgatgt
   154081 cctttcattg attcctccta aattgcattg atttatccta aagatttcat ttcaattgga
   154141 atttggttat tcaccatgta cgaggatccc cactaagcat ccatggctga atggttaaag
   154201 cgcccaactc ataattggcg aattcgtagg ttcaattcct actggatgca cgccaatggg
   154261 accctccaat aagtctattg gaattggctc tgtatcaatg gaatctcatc atctatacat
   154321 aacgaattgg tgtggtatat tcatatcata acatatgaac agtaagaact agcattctta
   154381 ttgagactcg aactcatagg gaagaaaata gatttatgga tggaatcaaa tatgcagtat
   154441 ttacagacaa aagtattcgg ttattgggga aaaatcaata tacttctaat gtcgaatcag
   154501 gatcaactag gacagaaata aagcattggg tcgaactctt ctttggtgtc aaggtaatag
   154561 ctatgaatag tcatcaactc ccccgaaagg gtagaagaat gggacccatt atgggacata
   154621 caatgcatta cagacgtatg atcattacgc ttcaaccggg ttattctatt ccacctctta
   154681 gaaagaaaag aacttaaatc aaaatactta agagcatggc gatacattta tacaaaactt
   154741 ctaccccgag cacacgcaat ggagccgtag acagtcaagt gaaatccaat ccacgaaata
   154801 atttgatcta tggacagcat cgttgtggta aaggtcgtaa tgccagagga atcattaccg
   154861 cagggcatag agggggaggt cataagcgtc tataccgtaa aatcgatttt agacggaatg
   154921 aaaaagacat atatggtaga atcgtaacca tagaatacga ccctaatcga aatgcataca
   154981 tttgtctcat acactatggg gatggtgaga agagatatat tttacatccc agaggggcta
   155041 taattggaga taccattgtt tctggtacag aagttcctat aaaaatggga aatgccctac
   155101 ctttgagtgc ggtttgaact attgatttac gtaattggaa gtaaccaatt aggtttacga
   155161 cgaaacctag aaatcgatca ctgatccaat tcgagtacct ctacaggata gacctcaaca
   155221 gaaaactgaa gagtaacggc agcaagtgat tgagttcagt agttcctcat ataaaattat
   155281 tgactctaga gatatagtaa tatggagaag acaaaattgt ttcaagcgcc gacagaacca
   155341 gaagcgcccc ttgtttcaaa gagaggaaga cgggttattc acatttgatt tgatggtcag
   155401 aggcgaattg aaagctaagc agtggtaatt ctaaagattt cccgggggaa aaatagagac
   155461 gtctcctacg ttacccataa tatgtggaag tatcgacgta atttcataga gtcattcggt
   155521 ctgaatgcta catgaagaac ataagccaga tgacggaaca ggaagaccta ggatgtagaa
   155581 gatcagaaca tgagtgattc ggcagatttg gattctatat atccactcat gtggtacttc
   155641 attatatgat atatataaga tccatctgta tagatatcat catctacatc cagaaagccg
   155701 tatgctttgg aagaagcttg tacagtttgg gaaggggttt tgattgatca aaaagacgaa
   155761 tctacttcaa ccgatatgcc cttaggcaca gccatacata acatagaaat cacacttgga
   155821 aagggtggac aattagctag agctgcgggt gctgtagcga aactgattgc aaaagagggt
   155881 aaatcggccg cattaaaatt accctctggg gaggtccgtt tgatatccaa aaactgctca
   155941 gcaacagtcg gacaagtagg gaatgttggg gtgaaccaga aaagtttggg tagagccgga
   156001 tcgaaatgtt ggctaggtaa gcgtcctgta gtaagaggag tagttatgaa ccctgtagac
   156061 cacccccatg ggggtggtga aggaagggct ccaattggta gaaaaagacc cgcaacccct
   156121 tggggttatc ctgcacttgg aagaagaagt agaaaaagga ataaatatag tgataatttg
   156181 attcttcgcc gccgtagtaa ataggagaga aaatccaaat tatttttaca atttacaaaa
   156241 gaaaaaaata ggagttaatt cactgtgaca cgttcactaa aaaaaaaccc ttttgtagcg
   156301 aatcatttat taagaaaaat cgagaaactt aatacaaaag cggaaaaaga aataataata
   156361 acctggtccc gggcatctac cattataccc acaatggttg gccatactat cgctatacat
   156421 aatggaaagg aacatttgcc tatttatata acagatcgta tggtaggaca taaattgggg
   156481 gaatttgcgc cgactataaa tttccgtgga catgcaaaaa atgataatag atcccgtcgt
   156541 taataaagtg aatatagatt cattggtaag aggtgaacct tatgataaag aagagaaaga
   156601 agaacctatc tacagaagta tacgctttag gtcaacatat atgtatgtct gctcacaaag
   156661 accgaagggg aatcgatcag attcgtaggc gttcttacga ggaaagcctt atgatactag
   156721 aactgatgcc ttatcgagcg tgttatccca tttttaaatt ggtttattct gcagcagcaa
   156781 atgctagtca caatatgagt ttgaacgaag caaatttagt cattagtaaa gccgaagtaa
   156841 acgagggtac tgctgtgaaa agattaaaac ctcgagctcg agggcgcagt tatctgataa
   156901 aaagaccgac ttgtcatata actattgttt tgaaagatat atccttatat aaagaat
//
