# Supplementary material for: Plastome comparative genomics in maples resolves the infrageneric backbone relationships
Source: PeerJ. 2020 Jul 13;8:e9483. doi: 10.7717/peerj.9483 (PMC7365138; doi:10.7717/peerj.9483)
Supplement: Data S2 [file peerj-08-9483-s008.zip › Acer_pseudosieboldianum_M393_CP.gb]

LOCUS       Acer_pseudosieboldianum_M393_CP      156774 bp    DNA     circular UNA 29-APR-2020
DEFINITION  .
ACCESSION   urn.local...ct-bg6jss3
VERSION     urn.local...ct-bg6jss3
KEYWORDS    .
SOURCE      
  ORGANISM  .
FEATURES             Location/Qualifiers
     misc_feature    1..85149
                     /standard_name="LSC"
     repeat_region   85150..111889
                     /rpt_type="inverted"
                     /standard_name="repeat region"
     misc_feature    111890..130034
                     /standard_name="SSC"
     repeat_region   130035..156774
                     /note="repeat_hit position 112099 - 85343, match 100.%,
                     length 26757"
                     /rpt_type="inverted"
                     /standard_name="repeat region"
ORIGIN      
        1 tatatccttt tggttattgg ttatgggcga acgacgggaa ttgaacccgc gcatggtgga
       61 ttcacaatcc actgccttga tccacttggc tacatccgcc cccccactag ctacaaaatt
      121 acaaaataaa aagattcaaa tttctaccat taatcatctt tttttatctt accttaatta
      181 tgaagataca aatgaagaga caagaggcat aaatttccaa acttttttat attatataga
      241 atatagaaaa ttgactcaaa ataataaact gtaaagtcat aataactaaa ataactaaaa
      301 aataactaaa gactaattta attattagca cgtagtaata atatgatact aaataaaaag
      361 gcataaaaaa gctttgtgtt ttgttgaagt caaaaaagga caaaaataac aaattgaaaa
      421 aaaaaaccta ataaataacg gagcaatacc gatttattgg aagaggatcg gcattgctcc
      481 gttattttca aaaacgtgta tacacgaaga tcgaaatctt atccatttgt agaaggagct
      541 tcaatagcag ctaggtctag agggaaatta tgagcattac gttcatgcat aacttccata
      601 ccaaggttag cgcggttaat aatatcagcc caggtattaa ttacacgacc ttgactatca
      661 actacagatt ggttaaaatt gaaaccgttt aggttgaaag ccatagtgct aatacctaaa
      721 gcagtgaacc agatacctac tacaggccaa gcggctaaga agaagtgtaa agaacgagag
      781 ttgttgaaac tcgcatattg aaagatcaat cggccaaaat aaccatgagc agctacaata
      841 ttataagttt cttcctcttg accgaatctg taaccttcat tagcagattc attttctgtg
      901 gtttccctga tcaaactaga agttaccaag gaaccatgca tagcactgaa tagggagccg
      961 ccgaatacac cagctacgcc taacatgtga aatgggtgca taaggatgtt gtgctcagcc
     1021 tggaatacaa tcatgaagtt gaaagtacca gagattccta gaggcatacc atcagaaaaa
     1081 cttccttgac caattgggta aatcaagaaa acagcagtag cagctgcaac aggagctgaa
     1141 tacgcaacag caatccaagg gcgcataccc agacggaaac taagttccca ctcgcgaccc
     1201 atgtaacaag ctacaccaag taagaagtgt agaacaatta gctcataagg accgccattg
     1261 tataaccatt catcaacaga tgccgcttcc catatcgggt aaaagtgcaa acctatagct
     1321 gcagaagtag gaataatggc accagaaata atattgtttc cataaagtag agatccagaa
     1381 acaggttcac gaataccatc aatatccact ggaggagcag caatgaaggc gataataaat
     1441 acagaagttg cggtcaataa ggtagggatc atcaaaacac caaaccatcc aatgtaaaga
     1501 cggttttcgg tgctggttat ccagttacag aagcgacccc ataggcgttc gctttcgcgt
     1561 ctctctaaaa ttgcagtcat ggtaaaatct tggtttattt aatcatcagg gactcccaag
     1621 cacacaaact ttctagaact agataattgg gagcttgtta ttcaacagta taacatgact
     1681 tatagccccg tgtcaaccaa tagcaacatc gatatctctg atcttatcta tctatctatc
     1741 tagaaattca gaagcatttt ttattttttt atattttata gatatatttt tttgatatga
     1801 taatcaaaat gggttgcccg ggactcgaac ccggaactag tcggatggag tagaaaaatt
     1861 ccttgtgaaa ttgatatagg taaaaaaatc tctccccaag ccgtgcctgc atttttcatt
     1921 gcacacagct ttccctatgt ataacatcga agactcccta aaaaacgcta aaaaagtgaa
     1981 atacccagtt gatcaacctt tattagtctt attgcatgaa catttaatag aaattaatga
     2041 atttttttgt tatctattca tcagttagga acaatttcga atttatcatg attaacaaaa
     2101 tcgttaatac aaataatatc caaataccaa acccgccccc tatataacct ccgcgaagta
     2161 aacaaagctc ttggaaagat taaagaaaga acgtgctctt cctccgtaaa gaattcttcc
     2221 aagaattccg agcctaatct tttcaaaaaa acgcgcacag tacttttgtg tttacgaacc
     2281 aaacttttaa cacaagaaac ccgaagtata tattttattc tatacaaact cttttttttt
     2341 gaagatccgc tgtgataatg agaaagcttt ctgcatatac gcataaaccg gtcgataata
     2401 taagaatctg aggaatcggc ccaggtcggc ttactaatcg gatgccctaa tgagttacaa
     2461 aaacgcgcca tagtcaatga tccaatcaga ggaataattg gaacggttgt ctcgaactgc
     2521 ttcatagcat tatcgattag aaatgcattt tctagcattt gactccgcac caccaaagta
     2581 tttagtcgcc ccctggaaag atagcccaga aagttgatat aatctttgta taagtggttt
     2641 atatgaatcc ttccgggttg agaccacacg tgaaaatgcc attgccataa attgacaagg
     2701 taatatttcc atttattcat cagaagaggc atatcttttg aagccagaac ggattttcct
     2761 tgatatctaa cataatgcat gataggatgc ttgaacagcc ataagttgtc ctgaaaatca
     2821 ttaacaaaga cttggacaag atcttctact tttccataaa aagaaattcg ctcaaaaagg
     2881 agtcctgaag atgttgatcg taaatgagaa gattggttac ggagaaaaaa gaagattgat
     2941 tcatattcat atacatgaga attatatagg aacaagaaaa atcttggatt gcttgttgaa
     3001 aaaatggaat ttgatttctt tggagtaata agactattcc agttaaaata ctcatgaaga
     3061 aagaatcgca ataaatgtaa agaggaggca tcttttaccc aatagcgaaa ggctcgaacc
     3121 aagatttccg ggcgaatggg gtagggtatt agtacatcta agacatagtg taaatgtgag
     3181 aaattgttct cgaaaaaagg aaatattgaa tgaattgatt ggaaattatg agatttcgcc
     3241 atttcttttt ctttcccttc taagaaagct actaatcgca gggaaaatgg aatttccaca
     3301 atgactgaaa atccctccga tatcatttgc gaataaaatt gattgttgtg tccaataaat
     3361 tgatttggat tagaatcctt agcataaata ctcaaatgaa tccgttgata cgtccgacta
     3421 attaaacgtt tcacactgag tgaactagat ttattgtcat aacccccatt ttccaacgga
     3481 atcgtcgatc tatttaaacc gtgatcatga gcaagtgtat aaatatactc tcgaaaaaga
     3541 agtgggtata ggaagttgtg ttgctgagat ctatctagtt ctaaatggat ttgatattct
     3601 ttcatttgaa attagattgc aacaaaaggt aaggtattta ttggattatc aaatgataca
     3661 ttgggttatc aaatgataca tagtgcgata cagtcaaaac aaagtattgt agtaaagaaa
     3721 aaaatggata ccttggaaac gggtaaactc attaccggat tctcgatttt atcatttttg
     3781 aattggttta tgtttgttat agtataaata ggtggttaga aatcctttat ttttgcaatc
     3841 caaccgctct tttgattttg gaaaacaaaa tatctttatc aatatactgc ttcttctaca
     3901 cattcatctc caacccataa tagggacaaa ctcatagtta ggactcatta aaaaaatagc
     3961 taatcgactc gcggaaaacc ccttccccgc attaggaact aatatctttt taacgtttaa
     4021 ttagatcggg gaattattca aattcaattc agaagagaag ctcgttcctt tttatttccc
     4081 gagaattgga accataaggc tctatccatt tattcactcg acccaacttt gaattccatt
     4141 ttttgttctg cgccaacaac tcaaacccta ttttgaagcc attgaatcag aataaagtat
     4201 tctccaaatt ttccattgat acgacatgct ggtttttcca ttcattcctt tcaggatcag
     4261 tcgtggtctt acaaactctc ccgatggtat ggacgaatcc tttgtttcat ataaatgtgt
     4321 aaaagatgct agccgcactt aaaagccgag tactctaccg ttgagttagc aacccgaata
     4381 attcgaatgg gtggatacaa tcggaataaa aaagaaataa aagaaaagaa atgaaattgc
     4441 acaacggaat caaaatatta aattagcaag aaatcgacta acaaaattta gaatcgattg
     4501 ggaacataaa aaaaagactt cttgcataac agtgaatcca gcgaacccat tactttaatt
     4561 ttgaattttg aatgaagtaa agaaaaaaac caaacctctg ttacggagat aaataggtac
     4621 ggagataaat ggatctgttt atccttatcc acgatcgaat tatagttgtt cgatacgctg
     4681 ttgtcaatat gacggtgaat gttgaatatt aatgttaaga aaagaatcta aaaaaataaa
     4741 atggcgaaaa caaaaagaat gaatttatta atttaattaa aatattaaaa taaaaaaaaa
     4801 attataaaat gaaataaata aataatatag aaaagaaata atttagaaat gcttttgaaa
     4861 aaaaaaatcg aaaagaaaaa gaaagaactt gcgttagatt tgcactacat atttactata
     4921 cataaataca aatagataca tagctatagc tgaaagaata aaaaaaaaag aaatctcggg
     4981 ttgacattga ttcaatcaat caatataagt aaaataaaca aggtgaatcc cttgttttgt
     5041 gatttgttaa tagatttaca acgacaaact ataaaaagcc cggtttcgat tgcgagtaat
     5101 gtaaattttc gatttctcga cccaattagt tcgttgtatt catttgatct tttttatatg
     5161 catcttatat caataaaatt ctagcaataa aattgatttt tgttcttctg cttatttttt
     5221 ttgtccttat acttccagaa cattatactt tatgggagca atattaaata gggataaaaa
     5281 atgggtatga atagaacaaa aaagggggga gtagtaaaga aaaagttata caaaactata
     5341 taggagtcat ccacaccctc tttttttatt ctatatcctc gatgcaattt cgtttaatta
     5401 agatgaagtt ccttaaaaat cccagccttc tttgaaatat catgaaccgt tcctgtaggt
     5461 tgagcgccct tgtcaaggaa atctaaaata gcaggaagat ttaaatgggt ttgattattt
     5521 atcggatcat aaaaacccac tttccgaaga tctcttccct ctcttcggga tcgagcatcg
     5581 attgcaacga ttcgataaac agctcattgg gatagatgta gatgaacaat acccccccta
     5641 gaaacgtata agaagttttc tcctcgtacg gctcgagaaa aaatgattag aaattgtgtg
     5701 atttaagtcc ttctttttcg aaaattcgaa aaaaaaaagc attcgtactc tcataactca
     5761 agttggataa cttttaaata gcccaaaaga aaatctttag ggatttcttt ttttgagtgg
     5821 tctctaaccc cttttttgtt tgtctcgttt cgaatcgatt ttttgattct taattcccat
     5881 tctgatctaa ttgttgagac aattgaaaac ggtatttcct tgttccagga tcctttttat
     5941 ctttgccttg aatcattggg tttagacatt acttcggtga tctttcgttt tcaaaaatgg
     6001 cggcaacaca cccctttttg cgattttttt ctatcaaaga atcatacgaa caattgattc
     6061 ctgcatgata cacttttcat cgaaagagtt ttaccaattc caacaaattg tcgttttgga
     6121 tttcaaaatt gttcgaatcg gattctttca atttatatat cgaaaatata cttacgaagt
     6181 ttgttacaac ttattgattg gtattaaccc tagatccttg cccctgcgaa atgaacaaat
     6241 actttctact caagctccat catgtcctat ttacactaca ccccaacaaa aaacgagaat
     6301 tctagtagaa cagaacaaag tatgtcgagc caagagccca ttcatttcta gataatctac
     6361 aatctaaaat ggcggatgaa aaaaaaatcc acagcggatc gtgtccttca agtcgcacgt
     6421 tgctttctac cacatcgttt caaacgaagt tttaccataa cattttttcg agttttgaac
     6481 cggtatgtaa ttgattcaat tatggaatca tgaatagtca ttgcttcggt caatacccag
     6541 tcctttttcc ttcgatatga aaggaatagt tagttaattt atgaggaaga agcctcagta
     6601 agaattatga ggaagaagcc tcagtaagaa ttgaatttca ccctctattt taattttatt
     6661 gttttcattt tattgcatga atgcaatatt tctttttatt tctaaataaa acaaaaaaga
     6721 acacgaataa aaataaaaag aaaataaagt aaaaagtaaa tatagaggat gaagatatat
     6781 gaatggaccc cgtctcaatt attaattatg attaaataca tttccaatta ttaattagag
     6841 ccaaacatca aatacctcca gctcaaagaa aattaatcca tatgaaactc gattgattat
     6901 gagatcttac atcgctcacg aactcgtatg gaccccactc ccaattcatt ctgggggatg
     6961 attaatcata aataaaaata ggatcctatt tgatacggga tgctagactc ttttgtatag
     7021 ataaaaagcc aaaagggtcc agattacgtc attctttact atacttttac cctaaaccgg
     7081 tcttagaaac ttaattccat tgattgaatt caaacagtac cacgaatacc ctcttgttta
     7141 gatttcaaga aatgaaataa aaaattgggg aggttttcgc atttcgattt agaatgtatc
     7201 cttgcaaatt cacggaggta gggtatgtag ggatttttta agccactcac ttacatatca
     7261 aagtgaaagg gagggggagg gcccatccga ctttttttga attcaaactc ttgtgatcta
     7321 tgttgccatc ttacttggat cacaaatgga ttccatttta ttttcgtatt atttgaactc
     7381 gattcaattt atgaaaaaac atcttattca gagaagagtt ttgaaaattc gaaacaagaa
     7441 gtccatttta tcaaaaatta gactcttaaa aaaattatac tctgaaagag aggttgctca
     7501 aaaaagtaat ttggagtctg atattcggat atatataaga ggtcgctctg ggacggaagg
     7561 attcgaacct ccgaatagcg ggaccaaaac ccgttgcctt accgcttggc cacgccccat
     7621 tttaatttct tttctattcg atactaataa acactaatat tggttgttcg tcaattcccg
     7681 gccaaatctc tatggaataa attagattct tttttttaag attttgacac aagtagatgc
     7741 agaattaaac tccatttatt gatcattaca tagaattcaa ttaagatatt gtatgaaagt
     7801 atgatttctt ctattctctt gtgagaattg aaggattttt gttttgattg gttcggttca
     7861 aagaagtatt tttttgtcta ccttactttc ttttcgtcat ttttatcatt tttagcttat
     7921 atcaataaca tatttttaac tcaatcaaaa tacaattatc tccaagaaca aaatgtttgt
     7981 tatgcttaat acctttagtt tgatctatat ctttcttaat tctgcccttt attcgagtag
     8041 ttttttattc ggcaaattac ccgaggcgta cgcttttttg aatccaattg tagatgttat
     8101 gccagtaata cctcttttct tttttctctt agcctttgtt tggcaagctg ctgtaagttt
     8161 tcgataagat ctttaatagt gtccgagaaa aattcatgat ttattcaagc tcgagaaaaa
     8221 aaaaaattct aacaattgat aagaccagat gagtcttcca atttgaatga accctcaagt
     8281 aaaacagtaa aattcttggg cagacacgat aaatttcgat ttccccattt catggttctt
     8341 accttttttt tttcactgaa agaccctatt agagtccgcc acaatatcga aatcgaagtc
     8401 gaattgtgtt aatttcgaaa aataaaaact cttttgtatt tctatcaatt tgaaaaaccg
     8461 tttcatttct tggtgtcaaa ataggatatg tagtataaaa atagagaatc tattctcttt
     8521 ttccccccca aaaaaaattg gagattgtgt aatgcttact ctcaaactct ttgtttacac
     8581 cgtagttata ttctttgttt ctctcttcat cttcgggttc ctatctaatg acccagggcg
     8641 taatcctgga cgtgaagact aaaaaataag aaatttttct ttactttatt cttataaatg
     8701 tttttaggat ttgattttat ctattctaca tctttaattt tatctattct acatctttaa
     8761 ctagtcaaat aaaaaaaagc aaaagggttc gctaaattcg aatttgaaag atacccagtc
     8821 agcgacggaa acggaaagag agggattcga accctcggta cgaatagctc gtacaacgga
     8881 ttagcaatcc gacgctttaa tccactcagc catctctcct aattgaaaaa aaaaaaataa
     8941 taattactat gttacattac acaaaagata atgcttgaaa aaaaggccct tctttacttt
     9001 aactttatta tatagcttat atatttttta ttgtattttg tattgtatta tacagatgga
     9061 tacaactttt atcagcaatt ccatttttta tttctataaa atgaaaaatg aaaataaaga
     9121 atggcctcga aagagatatc tcgaatcaaa atagaaaaaa ataaagaata tctctttaca
     9181 aaattacaaa gggctttttt ttattttcac ggcctggtct ggtcagtacc cagccgggcc
     9241 ctttttttgt tccaatgaac cataccgcca aatcatagaa aaatgattta gatggaatca
     9301 aagtgtcatt tcttattctt tattattctt ttgtttcttc ttcttttttt ttatttaatt
     9361 tacttttact ggatactcga aaaaagggaa aaacagaacg atgtattttt ttttgcacaa
     9421 tgcattttat gttatggctg aaattgtttt gtcgagccgt atctgtcaaa accccttcaa
     9481 gaaccaaatt ttttatttta tttagttatt caatttcgtt ttttattttt aaacaaaata
     9541 agtcctcttt tcctaatttc attaggactc ctaacaaaca cgtcaatact ctaagctcta
     9601 atttgcattt catgattttt ttttatttct gtcctatatt gattacgtcc gattcccttg
     9661 ttcgacaaaa gtctcatttc tatacaataa tcgtattgta gcgggtatag tttagtggta
     9721 aaagtgcgat tcgttctatt aatcccctta atagttaagg ggttcttcag tttcattcat
     9781 attctgatca aaaactttat ttcttaaaag gatttcattt gaatccttta cctctaaatg
     9841 aaagattcga ggaagaatat ccattctcgt gatttgtatc caagggtcaa ttagaaattt
     9901 caaatttgga ttatgaaatt acgaaacata atttttgtga atttggaatt agatcaatct
     9961 ttccaattga ataagtataa gtaagggatc catggataaa gatagaaaag tctatttcca
    10021 atcgtaacta aatcttcaat ttttgttttg catagggtag attgaagcaa aatagctatt
    10081 aaacgataac tttggtttac tagagacatc gccatattca tatcctattt ttttagctcg
    10141 ggagaaagaa aatacttttc ctaaggattc tctcaaatag aaatcgagaa cgaagtaact
    10201 agaaaagttg ggattgttat aacggcactc ttctagaggg atcatctaga aagcaaattg
    10261 ttttgaatgc attcagacaa aaaaagctga catagatgtt atgggtcgaa ttttttgatt
    10321 gcgtccccgt cttatatctt gggaattttt ccatcttcca taaaggagcc gaatgaaacc
    10381 aaagtttcat gttcggtttt gaattagagg cgttcaaaat ggtgaatcga cgtcgactat
    10441 aacccctagc cttccaagct aacgatgcgg gttcgattcc cgctacccgc tccatatgat
    10501 aatgatataa atcattatat caattcagcg atgcattaat tcaatttgaa ttaatgcatc
    10561 actgaattga atacgtaatt ccggaaattc tctcactgat tctttatggt attttttccg
    10621 aacaagagat aggaaaaaaa agaatgcgaa aaaaaacaaa ttaggaatga aaagcgtcca
    10681 ttgtctaatg gataggacag aggtcttcta aacctttggt ataggttcaa atcctattgg
    10741 acgcaattta gcaatttatt tgcatttcca tagtataata tatatattct atactttgca
    10801 tatgatataa tatgatatga tattattaga ttaataaatt attagattcc aaattttcaa
    10861 ataaaaaagt aaaattacgt atatttatat cttatttagc cttatatctt atttgactta
    10921 tatcttattt atttattttt atatcttatt tatttatttt attaattaaa taattaatta
    10981 aataataatc aatattaaat aaagtactat aaagattaag aatgatagat tttttattta
    11041 taattgttcc tgaagtagaa agcgttccat ttgttcctga atagcttctt tcaaaagggc
    11101 ttctgcttcc tcggtgaatg tcttagtaga agatatgatt tcttggaact gaggtttatt
    11161 cgtttttaaa taagtacgta actcgccgag aaattttctt acctgtccga tttctaatga
    11221 atcaagataa ccattcgttc cagtataaat agtcattatc tgctcttcga ccgtgagagg
    11281 ggctgattgg gattgtttga gcaactcacg taatcgttga ccccttgcca attgattctg
    11341 agtagcttta tcgagatcag aagcaaattg tgcaaaggct tctaattctg cgaattgggc
    11401 caattccaat tttaatttgc cggctacttg tttcatagct ttaatttgag ctgcggatcc
    11461 tactctggag acagaaatac ccacgttaat agcaggtctg attccagcat tgaatagatc
    11521 cgcggataag aatatttgtc catctgtaat ggaaattaca ttagtaggaa tatacgctga
    11581 aacatctcct gattgggttt caactattgg taaagcggtc atacttcctt cacctaactg
    11641 agaacttaat ttagcggctc tttccaaaag tcgtgaatgc aaataaaaaa catctcctgg
    11701 ataagcttcg cgaccgggtg gtcttcgtaa tagaagagac atttgtcgat aagcctgcgc
    11761 ctgtttggag agatcatcat aaatgattaa agtgtgtcgt tcacggtaca taaaatattc
    11821 agccagagaa gctcctgtat aaggagcgag atattgtaat gtagcggggg aatccgccgt
    11881 ttcggctacc acaatagtgt attccatcgc ccccctttcc tggaaagtag tcactacctg
    11941 agccacagaa gatgcttttt gaccaatagc tacataaaca catattacat ttttcccttg
    12001 ttgattgaga atcgtatccg tggctactgc tgttttacca gtctgtctgt cgccaataat
    12061 taattctcgc tgaccgcgtc ctataggtat cattgaatca atagcaataa gtcctgtttg
    12121 aagaggctca tatacggaac gtctcgaaat aatacctgga gcgggagatt caattaatcg
    12181 agattcagaa gctgaaattt cacctcgacc gtcaataggt ttagccaggg catttataac
    12241 acgacccaaa taagcctcgc ttactggtat ctgagctatt tttcctgttg cttttacaga
    12301 acttccctct tgtatcctta aaccgtcacc cattaataca acaccaacat tatttgattc
    12361 caaattcaga gcaatgccta ttgtaccctc ttcaaattct actaattcac ccgccattac
    12421 ttcatcaaga ccataaatac gagcgatgcc gtcgcctact tgaagtacgg tacctatatt
    12481 tacaatcttg actgctctat tatattgctc aatacgttca cggataatat tactaatttc
    12541 gtcggctcta attgttacca tgagtataat tttttttttt agttaaagaa aaaaacaatg
    12601 cctacaggaa aaggactaat cagttatttc tgccatcgcc tcaaacgtgt caatattctc
    12661 actaatggta cgtaaatgta actccttgtt caaagaacta ttcagagtgc ctcgagctcc
    12721 ttttaaaact tgttggaaaa cctgttgtcg gacttgctga accgcccttt ggtggtcaaa
    12781 acgaatggtt tcatttttgt aattttctaa ttcttccaaa gtcttataag ttgacttaat
    12841 caaattcaat ttttctcgtt ctatctccga gtatccattc actcgaaatt gatctgcttc
    12901 cctttcgact ttccgtaagc gagcccgggc tttttccagc cgttgaatgg cccccccctg
    12961 cagttcctct gaatttcgaa tagtattcag gatcttccgt tttcgattat ctaataaatc
    13021 acttaatgaa agtagattat ctttccattc atctcaaaac ttacatgatc ccttcccgaa
    13081 ccaaacatga atttttcgat tcatttggct ctcacactca attacttcaa ctttttaagt
    13141 atgggggcaa ttcccatatc tttttttttt taatgtaatg agcctatcct ctacctctct
    13201 tctctattca tattccaaga tgtcgcgact aatcactaat ccaagaccag aatattttga
    13261 ggactcttct gacggaacaa aacaaaaata ttgaattgtc agcaaagttg tttctttttt
    13321 tcgtcaaatc caaagaattc tttttacttt atattataca caggtcaccg attcagcata
    13381 aaaagcggtt gattgaaata tttcaaatat tttgcattcc aataaaagaa aaggctcaaa
    13441 ggctcaaata attttatcga catgagtgtt ttatatcgaa aaaaaaaaac aaattccaat
    13501 tattcatttt gcaaacattt ctattctata ttaatatagt agtagaaaga gtaccatgct
    13561 gtgtctggac ttcaaacagt ttggtttagc tttaaccatg ttaatgaccc cacactattg
    13621 gtttggttga tagagaatca aagcggattt accaatgaat cacgaaatgc tatggttctt
    13681 aaatatgatt tgaaattgat tcagaagtaa ttcgcggaat cgtgcacctt tttcgatcta
    13741 gttataatga aaaaaagtac agctggttgg atccagccta ttcttgaaat aaacaactcg
    13801 cacgcactcc ctttccaaaa aagatcaata caccaaggac tacacttaga tttattggat
    13861 ttgttgctaa aatatcggta ttaaacccga aactcccggc aaatgaccag cgaaccaagg
    13921 aaacgaaaga atcggttata tttttcatat tatctcctct tttagataga ctaaaaaaaa
    13981 atacggaatt tgcatattta taggattaaa caaagggatt cgcaaataaa agcgctaatg
    14041 ctacaaccag tccataaatt gttaaagctt ccataaaagc cagactaagc aataaagtac
    14101 ctcgtatttt tccctccgcc tcgggttgtc tcgcgatacc ttctacagct tgacccgcag
    14161 cagtaccttg acctactcca ggtccaatag aagcaagtcc gacggccaac ccagcggcaa
    14221 taacagaagc ggcagaaatc agtggattca tgataagttc ctcgcactaa aataaagaaa
    14281 tagttaatga tacaatcgtc caatgaaaat gaattatgac ttaattattc gatcgctaag
    14341 attcatccag tcgaaataac taagaactcg gaattgaagt aataataata ttagtattaa
    14401 accataaaag ctacttcgat atctcttttt tagttccgat ccacaggatt tttgtgaatc
    14461 catacgactt ttgttcttcc atttcttctt tccaaactct ttttttattc ttcgttcgtt
    14521 agttttcttt atttcatcgc tttattcatt cacattcaat tcacaggcaa agacgaaacc
    14581 gaagaatttc tattggaatc tctatctaag ttcacaatag tagggcggat tagatatatc
    14641 tttagttgat atataactat caatatctaa tatcatatat acatgtcttt cttccataac
    14701 gtaaaccaac tattcatatc ttcatatctt agattcaagc tattcgtatc ttaaagtcaa
    14761 tcgtattcta gaatcattct tggaaccata cacaagagtt ggcttagagt cattagatcc
    14821 catataccaa attatgttcc cctctcccaa tcaacccatt ttttatgaat ctcgtttggc
    14881 aaatcattgc atagaaataa acataagtat tttattccgg taaggtcatt cactttaatt
    14941 atttaattat ttattaatat tttcttttgg tcaatcgttg aattgaataa aatcaactga
    15001 aatgggaatc attctagaaa gcatctttct ttttcttttt ttttttttaa tcacacaccg
    15061 tgtaaattgt gatactatga tactataaga atttttatat taagaatttt gattcaaata
    15121 atgactcctt atatttgaat tgaatgataa tattcattgg caggagtatg atataataaa
    15181 gccaaacata aattttagga aaaagatctt tttgatctct ttcctttttt acaattcccc
    15241 aatatctgaa ttttttttct atgactcttg gtcgtatatc ccgtatttgt ctatttctat
    15301 ttgtatattg atgtttccta cgtggattat ctttagttac gcatacactg cgttattcta
    15361 agctaaaaaa aaaaagagac tatttcgaaa actagtcaat gatggccctc catagattcg
    15421 cctatataag ccgccgctaa agttgcaaaa ataagagctt gaataccgct tgtaaataat
    15481 ccaaggaaca tcacaggtat aggaaccact aaaggtacta aagaaacaag aacaacaact
    15541 actaattcat cagctaatat attcccgaaa agtcgaaagc taagtgataa aggttttgtg
    15601 aaatcttcta aaatgttaat gggtaaaaga attggagtcg gttgaatgta tttactgaaa
    15661 taacctaatc cctttttaga aagacccgca tagaaatatg ctactgacgt gagcaaggct
    15721 aaagcaacgg tagtattgat atcattcgta ggtgcagcta actccccatg gggtaactgt
    15781 attattttcc aaggtaaaag agcaccggac caattcgaaa caaaaataaa tagaaacata
    15841 gttccaataa agggaaccca tggaccatat tcttctccaa tctgagtttt gctcacgtct
    15901 cgaataaatt caaggacata ttcgaagaaa ttttgaccgg cagtcggaat agtttgtgga
    15961 ttccgaacag ctataagggc tgaacctaat aagatagcaa ttacaaccca agaagtaata
    16021 agtacttggg catggacttg taaacctcct atttgccaat agaaatgttg gcctacttcc
    16081 acaccggata tatcgtataa cccttttagt gtgttactgg aacatgatat aacattcata
    16141 ttgccctcta acagaaatag aactttaaaa agaattattt tgattcaacc ctctcccttt
    16201 cgacttgtat actttaatta gaattatccg ttttgaatac tcgctaatca cacaatatcc
    16261 acagtttttt ttaatttctt ttcttttatg cgattcaaga agagtaaccg attccaaaaa
    16321 tccatgtagt taccaaaaaa atttatttat cttattatta atcaaggatt tcgtatatag
    16381 ctagaacgac cctcacaaat tgcaaataca aatttattaa gaattaatcg gattgaagct
    16441 atagccgttt gctggaatcg aaatatctgc gagatcgggg tcacaatttg tatcgattaa
    16501 acaaattgtt ggaattacaa aagcgataca ttctcgaaga gccgtatatt cttcttgctg
    16561 atcaacgatg attacaatat ccggtacccc cgtcatatat tgaatcccgc ccggatacgt
    16621 ttgcaagcgt gataattgtc tcttcaggat agctgcatct ctttttggaa gacggttgag
    16681 tctccccgtc ttttgttccg ctctcaaatc cctgaactta tgaagtctcg tttctgtagt
    16741 ggaccgattc gttaacatac caccgagcct ttttttttat taatataata taatgacacc
    16801 gggttcttat tgcagctcgt gctactaaat ccgctgcttt ataacaagct tctgataaaa
    16861 aacgagcagt tcttgtcaga tttgtaatat gaataccttt atgttttgct gagatataag
    16921 gtgacattct aggattccat ttcctagtac catgaccaaa aggaattcct gcttccatca
    16981 gctcttcaaa atggatattc cactatcttc ttgccatttc tccccatact tcctcttttt
    17041 ttttatcaaa aaaagatttg ataaaaaaaa gagacgaggt gccctgaaat aaataattgt
    17101 tccaatggaa ccttctcttc taccagagat tggccattga tacacaatcc aggccattca
    17161 ttactttcga ttcgttatta tctttctttt cttactatta agaaatcaaa ggatcaaaaa
    17221 tagttaagag aatccgctcc ttaggactca ttaaatcctc taaatgattg ttctaatgta
    17281 tcatgtaaag tctttgaaat gcaaaagtct aataattctc tgtggtgtaa gaaaatatct
    17341 atcatccccc ccccgaataa attctttttt ttgttttcaa aagaatattg ttatgctgcc
    17401 gtgaacagtg cactaatgct ttgaatccgg taccaacggg tatcatcccc cctagaacaa
    17461 cgttctcttt caggcctttc aaccagtcga tacgaccccg gagagctgct tttgctaaaa
    17521 cccgagcggt ttcttgaaaa cttgcttcag atataaaact ttgagtattc agagatgctc
    17581 tcgttattcc caataatata gctcgataac agatcgcttc ttccaaagca cgccccgttc
    17641 gctccgctcg taacaatcca ataagttcgc cgggtaaaaa aatattagac attccatctt
    17701 ctgaaaccaa cacttttgat gttatttgac gtacaataat ttcgatatgt ctattatgga
    17761 tttggacccc ctgggatcga taaacctttt ggatcttatt aaccaaagag atacgacttt
    17821 gcactatagt tagctcagca ccaattaaga atccccaagg aatcccaaga attcttgtta
    17881 tacgcgcgtt ccaaccctca actctttttt ctaggttcat cgatattgaa tcaatcgaac
    17941 gcacttctaa cacttgttct acttttggaa gaccctgcgt tatatcacca gatcttgatt
    18001 tttcatatat aaatgtaatt aatgtatctc cttcataaag gatttctcca taatgcccat
    18061 gaacagttgc tcctggagta gccaaataag gcttagctga tcttattact acagagccag
    18121 cttgaacaat taaaacttga cctgatttga ggtgtggtcc atttgtggct atacatatat
    18181 tttcacaaat aaactgccca agactcatta ttgtggacat ttcctcacaa taattatgat
    18241 ggataaaata ccaattcaaa ttaaatggat tcaaaacaat cttactgtct ggatcaggat
    18301 tataaattct ctcgttttca tccattaaat aaaatttacg tacttgaaaa gtctgtttta
    18361 aattatcaag tttcaaatag ttagttaccg aaatcggatt ataaggtatt aaatagtaaa
    18421 atgaataaaa attcgcaatt tgaaggactg ttcctaaggg tcccaacgaa ttcctaattg
    18481 gaattagagg atctttttga atgtgaattg attgctttat cacattatga tatttgatat
    18541 cgttgaatgg acccattcga aaacaattag atgatgacaa aattatcaaa gattggcatt
    18601 ccttatttct attcaacaag gtatgaatag ttccttgatt ttgtctaagt gattgttgaa
    18661 cccttgcctt gaaataaatg gagtaaaaag gatttatatt ggtgcgatct ggaccattat
    18721 cagagatcaa tcctggactt gacggagcat tcctttttct gatatacaaa atatgggatt
    18781 gcactaagtc gattcttagg aaatctcgag tcataccatt tgtacttact tcaacaaagg
    18841 aagcacagac ctcttcgacg gaagaacttt ttttgtcttg gtcccaattc aagactaaac
    18901 aagttcgaac taattgaata cttgtgtcag aaataccccg aaagggtttg ccccttccat
    18961 aaaggatata attgacaact cgaaggtgca tattatcctt ttcccgcagc agatcctggg
    19021 ggaagagtgt tgctaaattg ataccgttcg ctatttcata tgtgactacg ggtcgaacca
    19081 aaacaaaatg ctttttcttg gtaggtgtga tccgttggac atagatccat tttttcaatt
    19141 tttttgattc ccgggtggat tccttaagtt ctttttttcc cgtttccggc ggtatcaaga
    19201 tgccactgtg tcgggatatc ttatccgttt ccccaggaaa atggatatcc ccagaaaaaa
    19261 tttggagttc aatctttttt ttttttttct ccactcggac caatccgccc acttggcttc
    19321 ttctatttaa agcgattcgg gtatctactc caatgatact attattccgt accattacgt
    19381 aagaagattc gggtaaaata tgcacttcct cgggaatgaa aaaaaagcga tcaattttca
    19441 tttgaaattt tggcttaatt tttttgactc ctcgatactc aatcaagccc tcttttttga
    19501 cgattgaatg cgcccctaca gtcccatatt tagtaattcc tgaattcttt cttctgtatc
    19561 gaggatcatc aaaataagca agaatactat ttttacggaa aatgcccttt atgggtattt
    19621 caatcgagat acctgaatgg ggcattagtt ctttctcttg ttcttgaatg gattggaacg
    19681 gaatgcaaaa ttgatttctt cgcctttttg ccaataaatc agaattcttg tggagaattg
    19741 caggatgtat gagattacaa tgaccaatac ctatgattcg attaaatccc gaataatcaa
    19801 aaatatcatc ttctttttta tcagaaaaat ctgacctaac taattggtgt ctcacttgat
    19861 cattattcac tgagaggcta gaaatatatc ttcgttcgac agaatgagaa tggacgttca
    19921 gttgatcttg atccttgtgg agtgaaaaag aaactacacc ggatctgcac gaacctcctg
    19981 ataatatcca taaatgactt gtttttggta agagccggac attactatat tgaaattcgg
    20041 gtgcatggta cacgtcggta ctccagtgta tttctccctc tgagtcagaa taaatatgtt
    20101 ttcgaaccct ctccttaaaa ttcaaagtgt atgttcccgc ccgaatctca gcaatcactt
    20161 gttctgattc tacatattga tcattttgaa ctaaaagaaa gctttttggt ggaatagtca
    20221 ccttatgcat aatatcttca ctctcaataa ttacatacaa atcaatatca catagaaaag
    20281 caggatgccc gtgccgtgta cgtgtgggat ggactaaatc ctcattgaat tttatttttc
    20341 cattagaggg ggctcgcaca tgttctgcga tgccccctgt aaatactccg ccggtatgaa
    20401 aagttcttaa tgttagttga gtccccggtt ccccgatgga ttgacccgaa ataataccta
    20461 cagcttctcc caattcaacc aggtcaccat gagtgggact ccgaccataa cataatcgac
    20521 agatccaaga ggtactccta caagtaaagg gggttcgaat cgatattgct tgtgttcgaa
    20581 aggttatgaa tcgattgacg agtccaatcc caatatcttg atttcgaatg gcaatgcatc
    20641 gggggcctat atatatatcg tctgctaata cacgaccaat taatgtttgg ctaaaaactc
    20701 tttccgacat catccggttt tgaggactta cagaaattcc tcggatggtg ccacaatctg
    20761 ttctacgtac aacaatgtgt tgaactactt caacaagtcg gcgcgtaaga tatccagcat
    20821 ctgatgttcg tacagcggta tccacaactc ctttgcgggc tccatagcaa gagattatat
    20881 attctgttaa agacagtcct tcgcgtaaat tgctttgaat gggtaaatca atcatttgcc
    20941 cttggggatc agacattaat cctctcatac ccactaattg gtggacttga gatgcatttc
    21001 ctctagctcc cgaaaaagac attatatgga ctggattaaa gggatctgtc atcctaaaat
    21061 taggattcag ttcttgtcgc aaatattcac ttgtagcata ccatatctca atggattggc
    21121 gcagtttttc taccgcgtgt atattcccat aatgatggtg tttttccaaa atcaaacttt
    21181 gttgttcagc atcttggact agccatcctt tagaaggtac cgttaaaaga tcatcaattc
    21241 ctaatgaaat ggatgtagca gtggcttgct ggaaacccag agtctttact tgatccagga
    21301 tgtgtgatgt atatgccatt ccgaagtgat ctattaacct gctaataagt cgtttaatgg
    21361 cagttccatc tatcatttta ttgtgaaaga ccagacccgc ccgttccgcc ataggtacct
    21421 ccatattccg ttgagtagga ttcgacaatg gatttgagtc aatgattgaa aacttccttt
    21481 tctcgatctt gattcgcgta gaaaggtcaa gaactacggt cctagttgaa tcggaaaggc
    21541 ccgaattcac atcggtgtta tagaattact tagcttagac accatatgat taggtaccat
    21601 atgagcaggc ccggcaaaaa ccttgtatcg cttcttcgat ttctcgataa agagaaatat
    21661 gaccaacggt ggttcgaatg tatatacaaa gaatttcttt ttttacactt cttactatta
    21721 gataatgtcc ataaatctca tgataggtac ccaaagattc atagtgaact tcgatgggag
    21781 cttcccttga agcaataacg cgttgatcta gtcgccaccg gagccacaga ggactatcta
    21841 aattgattct tttctgccga aaagctccaa ttgcatcata ggaattacaa aaaaaggggt
    21901 ctttcgtata attatagcta tagctattat cgccacttct ttgattttga tagtttcttc
    21961 gattacatgg attataccta tttgccaaaa tacctcgaag attcctgctc gttaatacat
    22021 agagtccaat aagcatatct tgagtcggta cagaaatggg atccccaata gcaggagaca
    22081 agagattcat atgagaaaac ataagtaaac gagcctccgc ttgagcctct aaagataaag
    22141 gtacatgaac agccatttga tccccatcaa agtctgcatt gaatccctta cagactaatg
    22201 gatgtaaaca aatagcacgt ccttccacta aaacgggctg gaatgcctgt atgcctaatc
    22261 tatgcaaagt aggcgctcga ttcagcaata caggatgtcc ccgcataact tcctgaagta
    22321 tttcccatat aatcggccct ttgtcccgaa tttgactctt agcaactcct atgtttgaag
    22381 caagatgttg tctaattaga ctacaaatta caaatgcctg gaaaagctct attgcgattt
    22441 cgcggggcaa cccgcatcga tgtaatgaaa gtgaggggcc tacgacaatc acagaacgcc
    22501 ccgaataatc gacccgtttg ccaagcagag tctcacgaaa tcttccctct ttgccttcaa
    22561 ttacatctga aaacgactta tacaccttat tatgaccatc ccgcattggt tgtccacgga
    22621 ttccattatc aagaagtgta tctacggctt cttgtaccaa tttctcctga cacattacta
    22681 attcccctgg cgtagatcta cttgttgtta atagatcggt aagagtattg ttccgataga
    22741 taactcttct atagagttca ttaatatctg aactcattag tttacctccc tctatctgaa
    22801 tgatcggtct caactcggga ggaagaactg gtaatagaca taaaaccatc cactctgggt
    22861 ctatatttgt tcgaataaaa tgcttagcta attctatgcg tctaaccaaa aaatcccttc
    22921 ttcttccaat ttttcgatct tcccattcat tacctgtggg tccttcttcc cctaattctt
    22981 tccattcgac ccacgaataa tctataataa ttcgcaaatc tagatcggct aattgttccc
    23041 ggatagcaac tgctccagta gaaatttctc ggttgcgaaa tatatcgaaa ccttgggtag
    23101 taaaaaaaag tgggatgctg tatttccagg attggatttc atattcgaat aaacctcgta
    23161 atcgtaaaaa agtgggtttt ttagctatag gcctagcaaa agaaaaattg ggataggatc
    23221 ctataggatc tccccccctt caaaatcgga catgagcgtt tcccctcatc cggctcaagt
    23281 agttacacca aattaaggct aaagaaaggg gttcccactt tcaaattcta gaaaacaccc
    23341 taaacaacta ctccttactc aagttcctag tgaagactaa gcaacatttc ctcgattcat
    23401 tttaaatgca atgttcaatt tttgagtagt ctacttcccc cgaatcatga atctcctatt
    23461 caaattaaaa gaaagaagta ccttgaaatt cataagggat ttccttgtct atgtatcgtt
    23521 ccatgcgatc ttttaggtcc tgcttcacct cgacggttat gccacgatgt ccttaaagcc
    23581 tatatgcgat gtatagactc ccgtaaccat gacctatttg cttatttgaa gataatttca
    23641 tttctttcta aagaagaagt cttttttttt tcacgaggta caactatcaa tttttatttc
    23701 ttttttactg aatcgaccat agacccatcc cccttttgat ttgggagtat tgaatacacc
    23761 ccttattctg agcttcatgt tactcctaca tgtcagattc tgggcatccc aattcgattg
    23821 actgggatga cagtttcata tttctaatct gtaaaatcaa aatttcgatc aaatcacaca
    23881 tcgcaatata ctagaccttc taattcttta agaggtttat ctaaaagatt cgcgatataa
    23941 ctaggaagac gtttcaaata ccacacgtgg gttactgggc atcccagttt tatgtatccc
    24001 atttgatatc ttcgtatccg agaatcaaca aattcaactc cgcattgttc acaaaattgc
    24061 gggtcttgct tttcatctcc gattactcga taatttccac aagcacaaat tccactttta
    24121 ataggtccaa aaattctttc acaaaataat ccatcttttt ccggtttatt cgttttgtaa
    24181 tgaaaagtat agggttttgt cacttctcca actatgtctc cattaggtag gattttattg
    24241 gtccaagcgc ttatttgttg aggagagact gatccaattc ggagttgttg atgtttatac
    24301 cgatcaatca tagaagcaaa tttgtgattc attccgatta agcttccttc ttattaatct
    24361 ggaagttttt ctcagataca aggaaatgat tcagttccaa agccaaagat cgtagttctc
    24421 gaacgagcaa tcgaaaagat tctggagcat cttcgggttt aggtattgtt cctccaatga
    24481 tcgtagtacc aagtacttct tggcgagctc taatatgatc ggatttataa gtaagcatct
    24541 cttgtaaaat atgagcaaca ccaaagccct caagagccca aacctccatt tctccgaccc
    24601 gttgcccccc ttgcttggac cttcctctga ggggttgttg ggttacaagt gcataatgcc
    24661 cactggaacg tccgtgtatt ttatcatcaa cttgatgaat taatttcaag atataaggct
    24721 ttcctattat aacaggttgt tcaaaaggat ctcccgttcg tccatcaaat attctgcttt
    24781 ttcccggata ctcgggttca aagacccatg gattcgctgt ttgtttactg gcttcatata
    24841 attcagaaaa cacgagtttt ctcgaagcct cttgttcata tctctcatca aaaggtgcta
    24901 ttctataatg tctatttagc agaccccccg ctaacccgag cgagcattca aatatctgtc
    24961 ctacattcat tcgtgaaggt actcctaatg ggttgaagac catatcaaca ggccttccat
    25021 cttgcaagta aggcatatcc tgtctaggca aaattttgga aatgatccct ttatttccat
    25081 gtcttccagc tactttatca cctactttaa tttcacgttt ctgtgaaata tatacacgaa
    25141 tcgtttctgg attataactg gaacccccct ttttttggat ccatctcaca tcaataactc
    25201 gaccccgacc gcctataggt agttttagac aagtttcctt tgaagtggat acctgaatgc
    25261 caagtatggc ccgtaataat ctatcttccg gagcatacga tgattctttc gccgtctgag
    25321 gcgttaattt acctactaaa atatcgcccg tctccaccca agatcccagc ataacaattc
    25381 catttttgtc taaattgcgg agtaaacgga cttctagatg tggtatttca ttagtgatcc
    25441 tttcgggacc ttggcttgtt acatgagtct gaatttcata tttccgtatg tgaaaagaag
    25501 tataaatatc tctatatatc agacgttcgc taataagtac cgcatcctca aaattgtaac
    25561 cttcccatgg catataagct actaatacgt ttttccccaa agcgagttcg ccaccaaccg
    25621 tagcggcacc atccgctaaa acttgtccct ttttaatgca tctatcccgc ccaacctggg
    25681 gctggggttt ttgatgcata caagtatttt tgttggaacg ttgatacata actaatggaa
    25741 tacctattgt atctccattg cccgataaaa cgatcttgtc aatatccgta taaaggactt
    25801 ttccctcgtg ttcggctata gcggtaaccc ctgaatctag ggccacttgg cgttccaacc
    25861 cagttccaac aatgcacttc tcggaccgag agagcggaac tgcttggcgt tgcatattcg
    25921 aactcattaa agcccgattc gcatcattat gctcgataaa aggaatgagg gaagctccaa
    25981 tagaaaaata ttggaaggga taaatacttc gaagatgaac ccgttcccac gaaatagtca
    26041 ggaattcttg acgatatcga gtcggaacaa cctgttcttc ctgaataccc tgactcagcg
    26101 ccaaagaatt tcctgccgct accatatagt attcatctat acttggtgat aaataaagca
    26161 ttcgtatctt tttcgatttc tcaaagattt cataaaatgg gctttctaga gacccccaat
    26221 aaccaattct cgcatgaatt gctaaggatc caataagtcc aacattgatt ccttcagacg
    26281 tgtcaattgg gcaaatgcgc ccatagtgac taggatgtat atctcgtatc cgaaaactag
    26341 cagttcgtcc tgtcaatcct ccagggccca aataactcaa ttttctccca tgaactattt
    26401 gtgtcaatgg attagttcga tccaaaactt gagataatgg gtgtaatccg aaaaaagaat
    26461 cataagtggt tgttaatgga gttgaagtta ccaaattttg aggagtcggc atcaatttat
    26521 gcctaattgc tccgcctata gttcctctaa ccgcattttc taaccgaacc agggccaatc
    26581 cgaattgatc ttgtaagaga tccgctacag accgaatacg tttatttttc aaatgattca
    26641 tatcgtcaag tgtacccatt ccaaatttaa gtccaatcaa atgatccgca gctgccaata
    26701 catctcgtgg taacaaaaat atattgtttt ggggtatatt aagattcagc ctctggttca
    26761 tatttcgtcg accaatcctt cctaattcgc atctttggtg aaaaaatttc ttttgtaatt
    26821 ccttacataa ggattcagaa aataccggat ctccgcctac acaagcaaat tgttgataaa
    26881 actccaaaat ggcattttct tttgacccaa tttttttttt ctctttatca gtcaggaaag
    26941 acaagaaaat ttcagggtag caaatattct ctagaatttc tcttagattc gaacccatag
    27001 ctgatgatag aactagaata gatattttct gtttcctact cacacgagcc catatccttg
    27061 cttttctatc aatctctaat tctaatcttc ctccccaatc tgatattatg gtgcccgcat
    27121 agaccaaaat tccgttatgg tccaattctg accggtaata gatacctggg ctttgcaata
    27181 tttgattgat cacaattctg tatattccat ttactataaa agttcccaag gaattcatta
    27241 gaggaatgtt tccaataaaa attgtttgtt cttgcatatc ccctctgctt ttccaaatta
    27301 atcctgcgga tacatataat tcagaagaat atgtgagtga ttcatataca gcatctcttt
    27361 cttttatcaa aggttctacc aattgatatg tttccacaaa taattgaaat tcaatttctt
    27421 gatctgtatc ttcaattttt ggaaacttat aaagttcttc tgttaagccc cgatcaatga
    27481 acctacaaaa tccttcaaat tgtatctgat tcaacccggg tattgtagac attcccgcat
    27541 ttccgtcacc gagcattttg aatttcccat ttatcaaaaa atcccattct tttctcattc
    27601 tgcattgaat catatgaatc gatctagcaa tgatggaatt tcgattctgt ttactgaatc
    27661 acatgaaatt ttacccaact ccatatatat ggaatgtatg aaatacgtat gaacggagga
    27721 aaaaagatga ttttagactt aattacttaa ttttagactt agttaaattg gaatttctaa
    27781 gagacagatc caaacggaaa gggattgata aattccactt agaattatgg agttttttta
    27841 ttttgtctag aatagaaaat tcactttata ccattattat gatattacat attccaatcc
    27901 gattggatat cagaaaaata aatggattcg ggatttgatc cattcacgga gataaagaca
    27961 taataatcag aaacaatata acaatagaaa gttcattttt tgagtactta actctttcgt
    28021 gaattccatt gttccaaaaa tgatttgcgg agaactcctt tttctttttt tcgtagaatt
    28081 tttattttta gaatacgatt gaagtgcata agaaggcttg tatttattaa acccgcgctg
    28141 ctatagctat ctatccatac atcgctctcc tttattgcag acttctactc gggacagcac
    28201 atgtcgtact ctatcaaaat ttctattttc tcttcaatct aatcaatcaa aaatctaatc
    28261 aatcaaaatt gcagtacgac aagtgtgcgc caattcccta taaacaggca tcatacacaa
    28321 ataatatacc ccataagcta actgtggaac acaacttatg tttggggttt acatatacta
    28381 ataattgaca ttataattga aattgagttg agaaggtttt tttcaataaa aaatcaagac
    28441 tgattagtta tatatcaatt ttgattttct tatatcattt atcattacgg aaagacaatt
    28501 tgagatgtaa atccaagagt gggtcatgaa tttacagtca tatagttaat ggttccaatt
    28561 tgttctgaat tttggctttt gtaactgaaa aaaattccca tttggttttt taatagaaaa
    28621 gagaggtatt tagatattgg gtgttttgag atactataaa attaattgaa gggaaggagc
    28681 tggccccccc aaaaaaaaca aataacaaat aaaggggaat attttcatcg attttgtatc
    28741 gttttggcgg catggccgag cggtaaggtg ggggactgca aatccttttt ccccagttca
    28801 aatctgggtg tcgcctgatt aacaaaagac aagactcgaa atcccttatt ctttattctc
    28861 ctttgctgtt ataactcgcc gaatttttcc cagcaaaaca cgcgtagtct tgagactttc
    28921 ttgattggaa acagctgggg gttcccttct ttaaattaaa gtgccgtaac tcgttgtatt
    28981 taggattcaa ggaaagattg tagtagtgga agggctatca tatcaaataa agagttaccg
    29041 attttttcca ttactaatgt cgtgtctact ggccgggtct tgaattagat tggatggata
    29101 attggctttt ttcttttact taatgataat gaaggacaag aaaaataaag aataggtatc
    29161 agtattccta catatatata ttagtagcat tccctttgat acttcaaaag aaaagcgtaa
    29221 ctgcagtttc atttttcata tttattggac tttcatcaag ggtgttgggt cagaatcccc
    29281 ttttgactct gcaccagtga ttccactatt attaataaac actaatggaa taattccttc
    29341 atattcagag agatagggga cataattcac atggatatag taagtctcgc ttgggctgcg
    29401 ttaatggtag tctttacatt ttccctttca ctcgtaatat ggggaaggag tggactctag
    29461 agatactacg aattgagttg gggaatcaaa ttgtatcact tttttataga tcgttttgca
    29521 aagcataaat aatctttatt aattatttaa tatattgaat tcattaattt aattcaattt
    29581 cgaattaaaa aattgaatta ataaaaatat cttcattccg aaattgtatt ggcttttatt
    29641 tctgctgtgc tttattgacg cgtttgctat catggctgaa ggattcaaaa tcaatagaat
    29701 aacccttttc gaatttcgaa atccgaagaa gttgccatag aactccttgg attatctgta
    29761 aaccgcgcaa tcaattactt ctttgaaatg ctaaaaaaaa gattactttt taattttcta
    29821 taaattagaa aataataaga gttgcctcgc gattatttca gattgattgg aatcaacaaa
    29881 aataaaatag ataaaggaaa caaatagatg aagcaaagaa atagaattga gatactatgt
    29941 acattccata tatttaattg atattaacat ttatgaagat ccatatacat attgtagatt
    30001 gatctcgatt cagtttgtat ctttctagat tacaataata aaaatggata gtatggtcga
    30061 acgattcatt tttgaatcgt tcgaccatac tattactatc ggagcttaga ggctactgcg
    30121 gattctagtc cgttcattgc attttggaaa ttgaattctt tttttgagtt cttaaatcat
    30181 tgataagaac taagaaatca agtgtaattc aaattaatca ctttaattac tttgactgac
    30241 cgtttttaca tatattataa gtaaaaaagc agtaggaact agaatgaaca gtgcagtagc
    30301 aataaatgcg agaatattta cttccataat ctcatcgttt cgtttttttt tttttacttc
    30361 gcaataactc gggatttaat ccctttaatc ccatagagat gataaatctt tcgtttgtca
    30421 attcaatggg atcgattaga tttcaatgat attgaatcgg atcaatatca tgaataacaa
    30481 tatctgagct atcaagtcga ttcatcgtcg agaattgaat agtataacat aggcggatct
    30541 tttatccaca taccaataca aacttagatt cctgattcac tcaaaagaat tcctttcctt
    30601 tctattttaa gactttattt tgatttatca ttcttttaca ttctgtcttt tcgataacct
    30661 accgcctttc ttgtacaatc tgctttccac ttccattgtt tccaaacggt ttacaaataa
    30721 acccaaacaa acagaaaata gaaaaaagca aggagttaag ttctaaactc ctttttttta
    30781 atgatctcct tttcttggaa aacaaagaaa aagaaggata cctcggggaa tgaaactata
    30841 ccatttgtac ccagtttaac agaaaatgga gagagataat tatgtatttt tttattggat
    30901 ttggatccgt cgggactgac ggggctcgaa cccgcagctt ccgccttgac agggcggtgc
    30961 tctgaccaat tgaactacaa tcccggataa ataaaataaa taaaacgtac agcatccgta
    31021 ttcttatgat ttgattcaaa ccatttcgat ttcgattaat agtgccctgt tgtaacagag
    31081 acatgagtga tatccacatg aatatacact ttagtgaaag aagaaagcag cacggattat
    31141 tgattattag taatcccttc gttattgcca aatcgattga gaatccattt ttcattgaaa
    31201 aaagcgtctt tttgtctttg ctttcttctt ttcattagac tttctactta ataatcctga
    31261 tagaaatcta gatcactagc aagatcagaa tcagaattta tgagacaaaa taaatggaac
    31321 aaataaaaaa atagtggtgg ggatatatca gaaaatttga cttttttgat tctttcatat
    31381 cttacatttc tggaaaacta aaggggttat atcatttcat ggtgaatcag cgaattatta
    31441 attattgggc cgagctggat ttgaaccagc gtagacatat tgccaacgaa tttacagtcc
    31501 gtccccatta accgctcggg catcgaccca gaaagagtct attcgagtct tattgataat
    31561 ccatgatcaa cttcctttcg tagtaaccta cccccagggg aagtcgaatc cccgctgcct
    31621 ccttgaaaga gagatgtcct gaaccactag acgatggggg cataattgcc cgaccgccat
    31681 catactatgc tcatagtatg agcagttttt tgaaattgtc aatataatgg aatggtatga
    31741 ctagatccga aggatcttta cgtcttttct gatcccatac catagcattt tttgattcgt
    31801 tttcgtcatt tatattcatg aatcactcat tcgaatcttt attctgaaga ttctagaaaa
    31861 ttaatataaa aaaaagaggg ttaaacttca tttcttccac tttcactttc attcattgat
    31921 taacttcttg ttaagatcag agaggcgtat ctccatatca cactaagcca ggaaattaac
    31981 agatgagaaa tcgaaatctg aaaatctggg ggatcaacaa gttatcaaaa tctgtttttt
    32041 ctctaaaaat agggttcaga gcacaaccaa aatcccttca gcacatgctt caataaaata
    32101 tcttggatct acgtcgaatt ggtaggtaca tgtatccatc aaatgaattt tgtttcgttc
    32161 tgatgggggt caggtcactt caaatcaatt tcattcgggt tggtcttgaa acaattaatt
    32221 ttgttgatat ttatcaaatc caatatcaat aaacaaaaat taccttatac ctatactcct
    32281 taagtaaatc caaatactcc ttaaataaat caaaattatc gttcccgaag gggacactaa
    32341 ctagtatgag tctactgtgt atacttataa tagaacttat aatatatata tatatacata
    32401 gatagatcca tcttatgcgc ctactgactc attcagtaat tgaataaaat ggccctttta
    32461 actcagtggt agagtaacgc catggtaagg cgtaagtcat cggttcaaat ccgataaggg
    32521 gctttttggc cgttttgata aaaaacctca agcggtaata ttaatattta aacgaagaat
    32581 aaagatatta cttttttttt ttgtaataaa aaaagagtaa ccaactgtat aataatgtaa
    32641 ttctaaacta tataatttaa tgataaaaag ttacccttat aatgagttct agtatactaa
    32701 ttagactagt cattctagtt cgaaaagaaa gtttcacatt tgtttattat aatgagtaat
    32761 gataatgcta agtcgtttct tcaatcgccc aatatttttc ttttccatta ttccagtcaa
    32821 atccattgta aagattagaa atcaacaaaa gaaaaagtaa gtggacctaa cccattgaat
    32881 catggctata tccactatgc tgatattaaa atttaaaatt cgatagatat gaaattggaa
    32941 ccgtagatct tttttttatt tcatatttct tttgactctg caagaatctg tcgatatttc
    33001 cgattcaatc ttcttgttcc tagacgttcc ataggaaaaa cttgatattc cgttcctcta
    33061 cagaaaaagg attattccaa gttacaacac aagagagatt tacaatatat ttggattccc
    33121 gaacacacga agatccattg ggatttctat ctaatattct gatttctatc tatataaatc
    33181 ttatatagat agaaatcaga tcatggcttc atgtatcaaa tattttaata tcaatgcata
    33241 cgatcttttt gttccgacaa tgtgaggaaa gtggatgtga gaaagaaact ttcatttaca
    33301 gtctcttatt atttcattta atattgtatt gaattattga attaaaaatt ctctttttgt
    33361 ctctgacata tatctgacat agaaaagtaa ataaaaagat attcaaagtc tatttcttgc
    33421 ttcgacctgc gaaaaagcta ctctggagtt ttctattaat ctgaaagaaa agggaatata
    33481 ataaagaaga caataaaaaa aagaaaatga aaaaggaaag caataaaaaa gaaaatatat
    33541 actactgtag tagtttaata cacatagaaa gcagaagagt acataaaaat attgattttt
    33601 ctcaatctca cggacaagag ccaagaataa gattagttgg tagaacgaga ttgtgagtct
    33661 ggggatcaac cagtaatgag agaagggatc acttcttcct tgaattgaag agttctttca
    33721 aaaaatgaat ctatctgatt gataagttat aagacaattc atggttcagg ttgagacgat
    33781 tattaagaat aggaaggaat acacgaattg agttcatgga tttagctaag tcagggtcag
    33841 actatggacc actaaagggt tttatcttcg aaaccaattc gcaggggcag tgtacgagaa
    33901 atcaaattct atcgaaatga tcgaatcctc gaacgccccg aaagtgccat aacataaggt
    33961 gttcggaaat ggttgaagta gttgaatagg aggaccgtta tgactatagc ccttggtaaa
    34021 tttaccaaag atgaaaatga tttatttgat attatggatg actggttacg gagagaccgt
    34081 ttcgtttttg taggttggtc cggtctattg ctctttcctt gtgcctattt cgctttaggg
    34141 ggttggttca caggcacaac ctttgtaact tcatggtata cccatggatt ggccagttcc
    34201 tatttggaag gatgcaactt cttaaccgcc gcagtctcca ctcctgctaa tagtttagca
    34261 cattctttgt tgttactatg gggtcctgaa gcacaaggag attttactcg ttggtgtcaa
    34321 ttaggcggtc tttggacttt tgttgctctc cacggcgctt tcggactaat aggtttcatg
    34381 ttacgtcaat ttgaacttgc tcgatctgtt caattgcgac cttataatgc aatagcattc
    34441 tccggtccga ttgctgtttt tgtttctgta ttcctgattt atccactggg tcagtctggt
    34501 tggttctttg cgcctagttt tggtgtagct gctatatttc gattcattct ttttttccaa
    34561 gggtttcata attggacatt gaatccattt catatgatgg gagttgccgg tgtattgggc
    34621 gctgctctgc tatgcgctat tcatggtgct accgtagaaa atactttatt tgaagatggt
    34681 gatggtgcaa atacattccg tgcttttaac ccaactcaag ccgaagaaac ttattcaatg
    34741 gtcaccgcta accgcttttg gtcccaaatc tttggggttg ctttttccaa taaacgttgg
    34801 ttacatttct ttatgttatt tgtaccagta actggtttat ggatgagtgc tcttggagta
    34861 gtcggtctgg ctctgaactt gcgtgcttat gacttcgttt cccaggaaat ccgtgcagcg
    34921 gaagatcctg aatttgagac tttctacaca aaaaatattc ttttaaacga gggtattcgt
    34981 gcctggatgg cggctcaaga tcagcctcat gaaaacctta tattccctga ggaggttcta
    35041 ccccgtggaa acgctcttta atggaacttt agctgtagct ggtcgtgacc aagaaaccac
    35101 cggtttcgct tggtgggccg ggaatgcgcg acttatcaat ttatccggaa aactgctggg
    35161 agctcatgta gcccatgccg gattaatcgt attctgggcg ggagcaatga acctatttga
    35221 agtggcccat ttcgtaccag aaaagccaat gtatgaacaa ggattaattt tacttcccca
    35281 cctagctact ctaggctggg gggtaggtcc tgggggagaa gttatagaca cctttccata
    35341 ctttgtatct ggggtacttc acttaatttc ctccgcggta ttgggctttg gcggtattta
    35401 tcatgcactt ctgggacctg agactcttga agaatctttt ccatttttcg gttatgtatg
    35461 gaaagataga aataaaatga ccacaatttt gggtattcac ttaattttgt taggtatagg
    35521 cgcttttctt ctagtattca aagctcttta ttttgggggc gtatatgata cctgggctcc
    35581 ggggggggga gatgtaagaa aaattaccaa cttgaccctt agcccaaata ttatatttgg
    35641 ttatttacta aaatccttct ttggaggaga agggtggatt gttagtgtgg acgatatgga
    35701 agatataatt ggagggcatg tatggttagg ttccatttgt atatttggcg gaatctggca
    35761 tatcttaacc aaaccttttg catgggctcg ccgtgcactt gtatggtctg gggaggctta
    35821 cttgtcttat agtttaggtg ctttatctgt ttttggtttc attgcttgct gctttgtctg
    35881 gttcaataat accgcttatc ctagtgagtt ttatgggccc actggaccag aagcttctca
    35941 agctcaagca tttacttttc tagttagaga ccaacgtctt ggggctaacg tcggatccgc
    36001 tcaaggacct actggtttag gtaaatatct aatgcgctct ccaactggag aagtcatttt
    36061 tggaggagaa actatgcgct tttgggatct gcgtgctccc tggttagaac ctctaagggg
    36121 tcccaacggt ttagacttga gtaggttgaa aaaagacata cagccttggc aagaacgacg
    36181 ttcggcggaa tatatgactc atgccccttt aggttcttta aattctgtgg gtggtgtagc
    36241 tactgagatc aatgcagtta attacgtctc tccgcgaagt tggttagcta cgtctcattt
    36301 tgttctagga ttcttcctat tcgtaggtca tttatggcac gcaggaaggg ctcgtgcagc
    36361 tgcagccgga tttgaaaaag gaattgatcg cgattttgaa cctgttcttt ccatgactcc
    36421 tcttaactga gacaggggat caaatgctta tgcttaaaat aggaatcgat tttatttcac
    36481 catacatatt gagggaggtg ggtcatactt aaaaaggact cctttttact ttcttttcaa
    36541 ctcatttata tcgaatcgat tttctatttt ttctggctcg gctagcctac ctagccgagt
    36601 cattctcctt tatgagacga aaaagtcagg caaaaccaaa ataaataaag aaaaaatgga
    36661 ttccccgagc aaaaggagag agagggattc gaaccctcga tagttctttg ttccgaacta
    36721 taccggtttt caagaccgga gctatcaacc actcggccat ctctccgaaa gacaatttct
    36781 attttacttt taccgaatag aacatggcca tatgagtgga taccatcact atgtatagaa
    36841 agatatgagg tgtgaatctc taggtcaatc tatctatccg tattatctag aaaatagatg
    36901 gatgcatgat ccagcactcc catttttgaa gtcaaaaaaa ggtactctcg actccatgtc
    36961 cgaataaaaa agtgctaaaa agttgtatat acgttatata gaattaatgg attcatgtta
    37021 gtaaaatccc tctatgatgc attttattca aattttttga ctgatagagg gatcaaatgg
    37081 tatagttatt ttttggggta gcttggagga ttagaaacat gactattgct ttccaattgg
    37141 ctgtttttgc attaattgtt acttcatcca tcttactgat tagtgtaccc gttgtatttg
    37201 cttctcctga tggttggtcg agtaacaaaa atgttgtatt ttctggtaca tcattatgga
    37261 ttggattagt ctttctggtg ggtatcctta attctctcat ctcttgaatc tattcgttcc
    37321 agatccaaca ataacccggc ccttccctat aattttttct ttttctttat ttgcattttg
    37381 gagacttata gtcaatttga atctgtctca caacccgaaa aagaaaaaat tatagagagg
    37441 gttccaactt ctggaacttg aatgaaaaaa aaaaaataat aataatattt atattaatct
    37501 aaataataga attctaatag aatagaattc gaatataaat tcgaatttta aagaaatttg
    37561 atatatatta aatagaaata aatagaaatc aaataagaaa tatattctat aatttttaat
    37621 agatttaata gaaataagat attcaaaaaa attcaataat taaaattaat taattgaaat
    37681 tcttatttca atatttaaga atattgaatt tgaatttgct attcgctttt taagatgggt
    37741 tttgaattgt tttaattggt tgggttggat ggtgaaattt gatggaatcc ccccgaagag
    37801 agtatctggc ctaactctgg ataaacatta tccgggcatt ttaccaaaaa aaatgcggat
    37861 atagtcgaat ggtaaaattt ctctttgcca aggagaagac gcgggttcga ttcccgctat
    37921 ccgcccagga taaagtaatt tatttaataa gataaaagaa tcattatagt tgaccgtgat
    37981 agtatagtgg ttctatcttt ccaacccaat agaaaaagaa aagtgttaat taattactag
    38041 ttaacaaaat caaacctaat tttttttttg tcaaaaaaaa ttgaaaatgt tgcggagacg
    38101 ggatttgaac ccatgacctc aaggttatga gccttgcgag ctaccaaact gctctacccc
    38161 gcgatgaaga aaagaactgg gaactaatga acaaccaagg attgaatgtg cccctcttcc
    38221 atatctgtac aaatagaata gcctatttat acagaatggt aaaggggctc ctctatgatc
    38281 tatgatcata gagaaaaata gaaaaatgaa gggatatttt aatccttacc aacttgatct
    38341 tgttgccccc ggcaacaaac atgcgtgaac catttcacga agtatgtgtc cggaaagtcc
    38401 aaagtctcga tagttagctc tcggttttcc ggtcgaaaaa caacgtcgat gaagacgcgt
    38461 aggtgcacta ttacgcggtg gggattgtaa ctttccatga attttccatt tttcactcaa
    38521 cgacggagct ttgtttattt ctttttttga ggatcgccga atcaaatgat atttttgttc
    38581 taattgttgc cttttcttct ccctatgaat caaacttttt tttgccataa cggttcagtt
    38641 tctattatta tcaatgatac aagtcggatc ctagatgtag aaatagggct gtagaaatat
    38701 aagaaggcat atccctttct ccatcgaaag aaattatatt atcgcgcaga tacaagacaa
    38761 aaagaaggaa gaattaacca aatttacccg atgtagaggc aatcaagaaa gcggcataag
    38821 tgaatatata acctacagaa aagtgagcta atccaaccaa tcttgcttgc acaatagaaa
    38881 gggccactgg tttatctctc catcgaatca aatttgccaa aggtgtgcgt tcgtgagccc
    38941 atgctaaagt ttcaatcaat tcctgccaat acccgcgcca ggaaattaag aacataaatc
    39001 cagtagccca aacaagatgt ccaaataaga acatccacgc ccagactgat aaactattca
    39061 taccaaacgg gttataccca ttgataagtt gtgaagagtt taaccataga taatctctta
    39121 accatcccat caaataagtg gacgattcat taaactgtga aacgttaccc tgccataatg
    39181 tgatgtgctt ccaatgccaa taaaaagtaa cccatccaat ggtatttaac atccagaaaa
    39241 ctgccaaata aaatgcatcc caagccgaaa tatcacaagt accgcctcgt cccggaccgt
    39301 cgcaaggaaa actataaccg aaatcctttt tatctggcat taacttggaa ccgcgtgcat
    39361 ctaaagcacc ctttactaag atcaatgtag ttgtatgtaa acctagagca atagcatgat
    39421 gaaccaagaa gtctccagga cctattgtta agaatagtga attactattc tcattaatag
    39481 cagttaacca gccaggcaac catatgcttc gacccgcatt gaatgctggg ccattcgttg
    39541 aagataaaag tacgtcgaat ccatatgaag ttttaccatg agcagattgt atccattggg
    39601 caaatatcgg ttcgatcaag atttgtttct ccggagtacc aaaagcaagc atgacatcat
    39661 tatgaacata aagtcccaaa gtatggaacc ccagaaacag gctggcccaa cttaaatggg
    39721 atatgatagc ttctttatgg tctaacattc ttgccaatac attatcctca ttctgttccg
    39781 gattgtaatc tctaataaaa aaaatagctc catgagcaaa agctcccgtc atgatgaatc
    39841 ccgcgatgta ttggtgatga gtatataacg cagcttgagt agtaaagtct tgtgctatga
    39901 atgcataagc aggtaaagag tacatgtgtt gagctaccaa ggaagtaata acccctaaag
    39961 aggctagagc aaggcctaat tgaaaatgaa gcgaattatt gattgtgtca taaagaccct
    40021 tatggccgcg ccccaatcgc cctcccggag gaatatgggc ttctaaaaga tcttttatac
    40081 tgtgcccaat cccgaaattt gttctataca tatgaccagc aacgagaaaa ataaatgcaa
    40141 tagctagatg atggtgtgca atatcggtca gccataaact ttgagtttgt ggatggaatc
    40201 ctccgagaag ggttagaatg gcagttcctg atccttggga ggtaccaaat aaatgactac
    40261 ttgaatcggg gttttgagca taaagattcc actgacctgt aaaaagcggg cccaaccctt
    40321 ggggatgtgg taatacatct aagaaattat tccatcgaac attttctccc ctggacgcag
    40381 gaatagcgac atggactaaa tgccctgtcc aagccaagga acttactccg aacagtcctg
    40441 acaaatgatg attgagacga gattcagcat ttttgaacca cgaaacgctg ggtttccatt
    40501 tcggttgtag gtgtaaccaa cccgctatta aggatatggc agaaagaaat aatagaaaaa
    40561 gagctccagt ataaaggtct tcattagtac gtaaaccgat tgtataccac cactgataaa
    40621 caccagaata agcgatattc actgggccaa gagcaccccc tcgagaaaaa gcttccacgg
    40681 ccggttgacc aaaatgagga tcccaaattg catgagcaat aggtcttaca tgtaaagggt
    40741 cctgtaccca tgcctcaaaa tttccttgcc aagctacatg aaacagattt ccggaagtcc
    40801 acagaaaaat gattgctaat tgaccgaagt gagaagcaaa aatattctga taaagacgtt
    40861 cctcagtaat atcatcatga ctctcgaagt catgtgcagt agcaatacca aaccaaatac
    40921 gacgagtagt ggggtcctga gctaagcctt ggctaaacct tggaaatctt aatgccataa
    40981 tgcctttcaa atcctcctag ccattatcct actgcaataa ttcttgctaa gaagaacgcc
    41041 catgttgtgg caattccacc cagaaggtaa tgggttactc ctacagcacg tccctgtaca
    41101 atgctcaagg ctctaggctg agtagcagga gcaactttta atttattatg agcccaaacg
    41161 atggattcaa taagttcttg ccaataacca cgcccactga agagaaacat taaactaaat
    41221 gcccatacaa aatgagcacc taggaaaaaa aggccatatg cagataatga agaaccataa
    41281 gactgaatta cctgagacgc ctgtgcccat aaaaaatcgc ggagccaccc attaatagta
    41341 atggaactct gcgcaaaatt tcctcctgta atatgagtta ccaccccttg atcgcttata
    41401 ctaccccaaa catctgactg cattttccaa ctgaaatgga atattactac ggagattgcg
    41461 ttgtacatcc agaatagtcc taagaagaca tggtcccaag cggatacttg acatgtcccc
    41521 cctcttccgg gcccatcaca agggaaacga aacccaagat ttgctttatc cggtatcaaa
    41581 cgcgagctac gagcaaatag aactcctttt aggagtatca ataccgtcac atgaatcgta
    41641 aatgcatgaa tgtgatgtac caaaaaatct gcggttccta atggaatagg taacaaagct
    41701 actttgccac ccactgccac taaatcacca ccaccccaag tcaaactggt gctcgctgtt
    41761 gcaccagggg ccgttccacc aggtgctaaa gcgtgggtgt tttgtatcca ttgagcaaag
    41821 acaggttgta attgtatagc ggtatctgaa aacatatctt ggggacgtcc taaagcgctc
    41881 atggtatcat tatgaatata caaaccaaaa ctgtgaaagc ctagaaatat acatacccag
    41941 ttgagatgtg atatgattgc gtcgcgatgc ctaaggacac gatctaatag atcgttgtat
    42001 cgagtagttg gatcataatc tcttaccata aaaatggctg catgcgcagc agcaccaacg
    42061 atgagaaatc caccaatcca catgtgatgt gtgaacaatg acaattgtgt cccatagtca
    42121 gtagctagat atggataagg gggcattgaa tacatatgat gagctacaac aatggttaaa
    42181 gatcctaaca tagctaggtt aagagataat tgagcatgcc atgacgttgt taggatctca
    42241 tatagccctt tatgaccctg gcctgtaaat ggacctttat gagcttctaa aatctctttt
    42301 agaccatgac caatgcccca gttggtccta tacatgtgac ccgctatcag gaaaagaatt
    42361 gcaatagcta gatgatggtg tgcaatatcg gtcagccata gacccccagt tactggatct
    42421 aatcctccac gaaaagtaag aaattccgca tattttgacc aattcaaggt aaaaaatggg
    42481 gttgctcctt cggcaaaact gggataaagt tgagccaaaa gatcccgatt caagataaat
    42541 tcatgaggaa gtgggatctc tttaggatct actccggcgt ttagaaattg gttaatcggt
    42601 aaagatacat gtacttgatg tcccgcccaa gaaagggacc caagccctag tagccctgct
    42661 aaatggtgat tcaacataga ttctacatcc tgaaaccaag ccaattttgg agcagctttg
    42721 tgataatgga accaaccagc aaaaagcatt aaggctgcaa agatcaatgc gccaattgcg
    42781 gtacaataga gttgtaattc actagttatt ccagacgctc gccaaatctg aaaaaaacca
    42841 gaggttattt gtattcctcg gaaacccccg cccacgtcac cgttcaatat ttcttggccc
    42901 acgattggcc aaaccacctg ggcactaggt ccaatgtgag taggatcact tagccaggct
    42961 tcataattgg aaaaacgagc accgtggaaa tacatgccac tcagccaaag aaaaatgatg
    43021 gatagttgtc cgaaatgggc actaaatacc tttcgagaga tctcttccaa atcactggta
    43081 tggctatcga agtcgtgagc atcagcatgt aagttccaga tccaagtggt agtatcaggt
    43141 cccttagcta ttgttcttga aaaatgaccc ggtctggccc attcctcgaa agaagttttt
    43201 atgggatccc tatctaccaa aatttttact tctggttccg gcgaacgaat aatcattgag
    43261 tcctcctctt tccggacaac acatacaaag aaacccgcca acagttagtc aagtcattag
    43321 tgaacctatg agagatgctt ataattagtc tttttctcgt ctacttctat ctcccatcta
    43381 tttattttct ttagttattc actagagcaa ttatgatctg gaagtcgatc cagggcaagt
    43441 gttcggatct attatgacat atccatgagg tgctcaacgg accttattaa tcttttttag
    43501 ttttagaaaa ccctttcccg gtgtcaaaaa cccatttttt tacatagtgt attcatatct
    43561 caattagaaa tctctaaacg gagctacttt ctgtcttaca tagaacatat tactttattc
    43621 aaaattccaa ataacgtgag cagtcattag tcattagtca ttactaagat aagagacatt
    43681 ccaggatcta tatctataat atttggtcat tcgagggtca cttttattag ttttaataga
    43741 ataggagaaa aaaaaaaatg aattctctac cgtatctatg tattctttct ccctacgaaa
    43801 taccagacga aatagaacgg ccttagaaaa gatataatga aattctttga ttgggtcttc
    43861 ccagaaaaag ggtcttatta ttaaaaacgg atgaggccaa caaacaatta attataacta
    43921 taacaaaaaa atagatatat aaattctaac gaaataaata aacagagagt tcttattcga
    43981 aacgccccgt gatcttcaac caattctgcg cttcaatata attaccagga gtgagcgcga
    44041 tagcttgttt ccaatactcg gcggcttgat tgaaccaagc ctccgcaatt tcagaatctc
    44101 cctgtcgaat ggcctgttct cctcggttgg aataggcggg tcaactcctt tccttagaac
    44161 cgtacttgag agtttcccac ctcatacggc tcggcaatcg atttttttgt gtccccgttt
    44221 ttttaatcga ctatatcgaa ttgaatgaga tttcttatcc taaccaaaag aggttaattt
    44281 catgagcatg agtttcaaac ttgacttttg attaaattaa taatcagctt tcattttatc
    44341 ttttctccca ccgtcagaag aataacataa aagaaaagca tttctactat cgttagaatt
    44401 ttctgaaagg tatctatctc ggtttcgtct aaaaatttat atagaatctt tgaaaaagtc
    44461 ttttcttcct aagaaagaaa agacttactg tctttgggat ctgatgctac accgctgctc
    44521 aataccttag gggatccgct ttattacaga agttgattcc taatttttat ttcatatcat
    44581 ggacataaat aagcagttct tattgtatcg gcatcggccc aaaacctcgc gaattggtct
    44641 ttacggtgct tcctctatca attagatcct ttatccatag aataaagtat ctaggcatat
    44701 ctatttcttc atattttgac tctatgaagt ttctttcttt gctacagctg ataaaaatcg
    44761 ttttttgcac gatgcatatg tagaaagcct attttttttt tctagtattt attagtgtat
    44821 tcgctctttc ttccttctat agtagagata gtcgcacgta atgacagatc acagccatat
    44881 tattaaaagc ttggggtaag aacgggtttc gttctagtgc ccgaaaataa tattctaaag
    44941 cttttgtatg ctctccgtta cttgtgtgga taaggcctat gttatagagt atatagcttc
    45001 gatcataggg atcaatttct agtcgcatag cttcataata attctgtaaa gcttccgcat
    45061 aatttccttc cgattgagct gacatccgtt acggtcgtca ttcgattcaa agaattctcc
    45121 gttccagaaa cgtacatgag attttcatct catacggctc ctcccctatg tgcataatga
    45181 aaataataca tggaatcaaa aaagattgaa atattctcat tatgaattca gtggggctaa
    45241 cgtttttaca agaaatctct agccaacctt tctgcaaaag atattttctt aacatcacgc
    45301 gtgttgatac tggtactaga taaaaatgta aactccaaca atttctttgt tctcaacgcc
    45361 ctttaatttc caggaattaa tcacttcaac agtcttctat ggttctaagg gtatccaaag
    45421 taccaacgag atggatgttt gttatcccaa ccattctttt tagtcccgat cccaataagg
    45481 aaaggcggta attttaaaca aagttttcgt gttgttgatt cctaggcgta gcgcctcttc
    45541 ccctatgcgg cctattggta ctagtctagt atggtagggt tggcctgtaa tatagaaccc
    45601 ataggtgtaa cctttcgctc aatactcgaa tcaacaattg aagcatctga ggctgcatta
    45661 atcggggata cacgacagaa ggaattgttt tatctagaaa cttcaccttc aacaagcgta
    45721 gattttttca ataatctttt tcgttctttt ctatcccgaa tcttccgtct ttctcctaag
    45781 accgaagcgg taaataaaaa aataatcaaa tcacaccatc tctataatag gtaaatgcct
    45841 ctttttctcc tgaagttgtc ggaattattc gtaataagat attggccaca attgaaaagg
    45901 tcttatcaat aaaattttca tttatccgcg atctaggcat aggtagaaat ccattctata
    45961 attcttttca ttaactctcg tgagaaaacg atcccacaag taaaggaatt ttacagtacg
    46021 aaataacata aaagcagact catatccaat tttttctttt tgaagggggt caataaaaaa
    46081 taagaaatat tagaatccga ttcgatttca tccaaatgta gtagtataaa tgtagtagta
    46141 taagaatgaa aggaactatt ccaatttgat caaagtagaa gaatcaaaga atttatcttg
    46201 cggattagga gaattcgaga agtttttctg aaattaagat ccaaagaaga aaaaaatcga
    46261 ataattcttc aataatcctt ctataatgaa aatagaataa ccctccattt tgtgttttgt
    46321 ccatagcggg tagacgctta tacactatac aatcaaatcg aaaaggatga tttatgaatt
    46381 tggaatagat ttacgggtta aggggttgtt gttaagcgac ctaaaattgg aaagaaattt
    46441 tcaaattctt atggaaattg aattcgaata aaaagataat tatgatcgaa aggtatccat
    46501 ttaccatagt ccaacaaaat agaccgatca gttgattcgt tccaattcat tgattgaatc
    46561 cggtaaaaat atcagaaaaa ggtaggagcg ccgcctccgt cttggcaaac aagatatatc
    46621 tttattgtta ttgtttttaa ccgtttttca aaaaaagatt atattatctt tttctcccag
    46681 ctccctggct cgaagaaaaa atactttctt tgatgaaaag ttttccattt ttatagctag
    46741 aatggattcg agtgtctgta cccatctaac aatcgaatat gaacaactcg caattcgctc
    46801 ggattctcgg tcataatcat tatgtaggag agatggccga gtggttcaag gcgtagcatt
    46861 ggaactgcta tgtaggcttt tgtttaccga gggttcgaat ccctctcttt ccgtatcttc
    46921 acccaattca ccaatgcttc agacctttct ttgagataga ttctcaattc ctaatttctg
    46981 tgatacggaa ggaaagaaag aacgggcagg gaataaggat ctgcctactg atctatgata
    47041 catgaatggg agaaaaatac aaatctccgg atccaattcc ttaccttgtg tccctttact
    47101 taacttaagt gaaagggaaa aattgtacga acccttggtt tgttatttta gttaggttta
    47161 agtctgacga gaataatatt ctacgacaag taattcattt attttcaaac cgacccattt
    47221 actatctatt atttgattga ctaatccttt atattggaat gcgtgaagag tcaaatgctt
    47281 tggcaattct tcatggtggg atgaatcaag ataattttga atcagagctc tggatttttt
    47341 gtcatccctt gctgtaataa tatctcgggg tttgcaacga taacttggta tatctactat
    47401 acgaccatta actaaaatat gtctatgatt aactaattgg cgggcttgag gaatagttga
    47461 agccataccc aatcgaaaaa ggatgttatc taaacgcatt tcaagtaatt gtagtaaaac
    47521 cagacccgtt gatcctttgg cttttccggc gatacgaaca tatttaagta attgccgttc
    47581 tgtaagacca taatgaaaac gcaatttttg tttttcttct aaacgaatac gatattgaga
    47641 ttttttcccg gagcgcgatt ggtttctaag atcgcttccg gctccaggtc ttttactcgt
    47701 tagtcccggt aaagccccca ggcggcgtat ttttttgaaa cgaggccctc ggtaacgtga
    47761 cataaaaact ccttatttta ttgaaatttc ataaacctaa attaaaacta aaactgagct
    47821 aaatgataaa tgaagcgaaa tccactgaag tattgtacta caaagaataa tgagatgtat
    47881 caatatccac acactttttt gtattgtata tatataaata gaaatcaaaa gacggttctt
    47941 tttcttgatt tattctgctg aggtctaacc cctccaatta tgattcataa ttagaagctc
    48001 ctacaacata ataaatcact gccccttgga aaagagggac gaagcccttt caatgttctt
    48061 ttctttcaaa aagacattat caatcatttt ttaaaatcaa acaaatagag aaaagccggc
    48121 tatcggaatc gaaccgatga ccatcgcatt acaaatgcga tgctctaacc tctgagctaa
    48181 gcgggcttaa ataacggcaa tgagatggtg catgcataga aatttggtaa attactagaa
    48241 tcttatctat taactattca ttcttagcta ttcataaaga aaagaataga gaatcaaatt
    48301 caaaataaat attgaatatt atagaacata acgattaaaa taacgattaa tagaatatag
    48361 cgatctatag aatttcgatt tatctatttt gaattatcaa tcgaatccag tattagcttc
    48421 ttatgataca ttatctaaat tatccatttt tttattctaa ttctaaaaaa tgatgctttg
    48481 gctttcgact aaataattcg atttgaattc gaaattaata aaattattag ttataactat
    48541 tactattata ttagaaacga ttaattaata tttaattaat ttgaatttta gttatttttt
    48601 gttatgttat ataggatccg ccttagcctt aagtaaagga taagaaaaaa atgaaattaa
    48661 agaaaaagat gaaatccaga taaatgcaat gcagataaat gcaatccata taactgtaat
    48721 ccagattaga atgagggagt ctaatgatac atttctccgt tttttgtttt caacgaaaga
    48781 aaagacgaaa aaaaaaaaag aatcgaccgt tcgagtattc taccggattg catgagaaaa
    48841 atgagagtaa gagaggcata tgttaatgtt atgtaatata tatccatata tattgaattg
    48901 cggatacaga aaggatagaa tcatttctga caagaaatcg aaacaccttt caatatagga
    48961 atccgtatct aatgaattct atgtttcagc gtaaatgaaa gaaaaaggag aacggcatcg
    49021 aggtcctaat ctcaaaatgc aaggggggat atggcgaaat tggtagacgc tacggactta
    49081 attggattga gccttggtat ggaaacctac taagtgataa ctttcaaatt cagagaaacc
    49141 cgggaatcaa aaatgggcaa tcctgagcca aatcctgttt tacgagaata aaacaaagca
    49201 aacaagggtt cagaaagcga aaaaagggat aggtgcagag actcaacgga agctgttcta
    49261 acaaatggag ttgactgcct ttttttggga aagaaaggca aattaatcga atatcgaaac
    49321 tgcataaagg ataagtctat aatacactat ggatacaaaa tgaaaaatta tctcaaaaat
    49381 gacaacctga agctgtattt atattaatga aaaagaaaac aaaagaattg ggattccaag
    49441 ttgaagaatc gaatattcat tgatccaatc attcactcca tagtctggta gattgtttct
    49501 tttgaagaac tgattactca gacgagaata aagatagagt cccattctac atgtcaatat
    49561 aaataccggc aacaatgaaa tttatagtaa gaggaaaatc cgtcgacttt agaaatcgtg
    49621 agggttcaag tccctctatc cccccaaaaa gaccgatttg actatttctc ctaccctctc
    49681 ttttttttag tggttccaaa tttgttctct ttctcattca ttctaccttt ttacaaacgt
    49741 atcagagcag aatttttttc ttttatcaca atcacaagtg gtgtggtata tatgatatac
    49801 ctacaaatga acatctttga acaaagaatc ccgattcaca attcatatca ttgctcatac
    49861 tgaaacttat aaattattct attcaagaaa tctaattcca cgctcaagac ttttaatact
    49921 ttttttatct tttttaattg acatagaccc cagtcatcta gtaaaataag gatgatgcgc
    49981 cggtaatggt cgggatagct cagctggtag agcagaggac tgaaaatcct cgtgtcacca
    50041 gttcaaatct ggttcctggc atatatattg aatttgtaga aatatctctt ctacaaattc
    50101 agtgatatga atcgatatac ataatacata ttgattaatc gtatagatca cgatacatac
    50161 atacttattc atctagctag gtatctggaa atggaccccc cccccttttt tatagtagta
    50221 tataaatgag tgaaagagta tataaaaaat gtatatctaa taataataaa agaattaatt
    50281 agattctttt tcctcttctt tttgatttgt tcatactatg tctccgcccg ttcaaaaaga
    50341 atgttaatac accatacata ttcgaaaggg ttaaattggt tggttgaaag acccaagcaa
    50401 aagtctagtc taggaagttg aatgaagggt gggaatagcc taaattcatc tccgatacag
    50461 tacaaattag aattcgatcc cttttcattt tgtattttta ttttcttttt tctgtttctt
    50521 ccttccctcc tatgtgaacc tctagagccc atctaagcga tgtgcgcgat acaaagttca
    50581 tgatgcagaa ctcttttttt tagttcatcc tattggcttg gctcatccaa aacaagcatc
    50641 ttacaatttt gaaaatctca aaattgtaat tgtattgtct tttttttttc tatttaattt
    50701 atttagtgcg ttcataataa taatacgaat gcgacttcaa ttcctctctt tgatctagaa
    50761 aagaacgtac aaatatttct tgaatatcgg gagttgtaaa aatgaagatt agtttcttat
    50821 aattcaatga gcatcttgta tttcataaaa attgggggca atataatcct tacgtaaggg
    50881 ccatcctatc caactttcag gcattaagat acgtttaagc cgtggatgat tatcataaaa
    50941 gattcccaac atatcataag attcccgttc ttgaaaattc gaacttttcc aaacccagaa
    51001 aacggacgga attttaggat tattccttgg agcaaatact tttatgcata cttcttccgg
    51061 ttgatctacc ccatactcta ttcttgtaag atgatacaca ctggctaaca gtccgcccgg
    51121 tgctacatca taggcacatt gggaacgtag ataattgtaa ccatatacat ataaaatgac
    51181 agcaacggaa tgccaatcct ccggctttat ttgtaaagtt tctattcctt ggtaatcgaa
    51241 gcccaaagat ctatgaatta gcccgtgttt gactagccaa gcagacaaac gaccctgcat
    51301 ctttttttct ctcccacatt ttgatttcta taaatatttc acatttacga tgaaattttt
    51361 tcatttatga agattaattc gctctttctt tttctgtaca aaaaaatact tcctaattaa
    51421 ggaattcggg ggaagatact gaacttttgt atttgaaaaa tgtttcagtt tcaggaggga
    51481 tttcggacat cgatggtggt tgatagagta atccttgatc ataatttcca gtatcagtac
    51541 tgcctacaac acgaaacttg tgattggtag taaaagtaaa cgaccgattc tcctgttgca
    51601 agcgaattcg ctcttcatag atttctcgag atattttctt acgaagtttt gttatggcat
    51661 ctataactgc ctctggttta ggcggacagc ccggcaaata aacatccaca ggaattagct
    51721 tatcgactcc ccgaacagta ctataagaat cggtactgaa catccccccc gtaatcgtac
    51781 atgcccccat agcaataaca tattttggtt caggcatttg ttcatataat ctcactaaag
    51841 aaggagccat tttcattgtt actgtgccag ctgttaaaat taggtctgcc tgtctaggac
    51901 tcgatcttgg taccagtcca taacggtcaa aatcgaaccg tgagcctatt aatgaagcaa
    51961 attcaatgaa gcaacaactg gtaccataaa gaagcggcca taaactggag agtcttgacc
    52021 aatttgaaag atcatttgat gtagttgaaa taactgaatt gggggttgtt cgatcaagta
    52081 aggaaaactc aatggaattc ataattgtct caatgttctt tttttttttt ttttactttt
    52141 ttggttattg tctcaatatt ccgaaactaa gaccactcca acgctccttt tcgccacgca
    52201 taaactgaac caacaattag gataagcata aaaatgaaag cttctataaa tacggatatc
    52261 cccaatacat caaaactcat tgcccatgga taaagaaaaa ccgtttcaac atcaaaaaca
    52321 acaaaaacta gagcaaacat ataataacgg attcgaaatt gtaaccaagc atcgcccatt
    52381 ggttctatac ccgattcata actagaaagc ttctctggtc ctttgctaat cggggctaaa
    52441 actgcggaaa ttaaaaatgc caaaatcgga ataacgtttg atattattag aaatgcccag
    52501 aaaatatcat atttgtaaag cagaaacata gacgaactcc tttgaatgtg aaaaatatac
    52561 cgaatttgtc gattcgaatt ggaattcatt gtcaagtcat cggtaacagg ttagtcaaaa
    52621 ccaaaatgca ttttggtcga accacacagt ttcacttgtt tgctgtgatg tctcgtttct
    52681 cgattgtact cctattttca ttacactccc ttcgatttta tttcagtata gtataaatct
    52741 cttatacaaa caaaacaaat aaaactctct tgctttcacc tcgtttcggc cttttagaaa
    52801 aaaaaaattc caaatagaat tctcattttg atttcgaatt ttttaatatt tgaattcgaa
    52861 atgcaatcga ttttgattct attttctata tatattttgt tttctgttta tgaaaagatc
    52921 ttcgtttttc aaacgcggac gtgtcgacaa atacagtaat ccattcctat atccatgtga
    52981 cttactattc gatttgagtg gggttaggtt ggagttttca tttttaaccg gattcatgtc
    53041 atgattttgc ctcctttact gtccacaatc aaagagttag tgagacttct tttccttggt
    53101 atacccactc atttttggtg aatttttgga ggcaaaatca tatggaattc acatacgaaa
    53161 aaaatgaatt actaggtttc tttatccgag attcgaaaaa aaaaaataac gattgaaatg
    53221 ggcttttgtt ttccgtttta tgttctgctc tgaacgagtc ccccataagc aagcttatgg
    53281 gaatgatttt atttcgatga accaagcaac cacgagcgac cggttacaaa caacaaaaaa
    53341 tacagtaatt gagtaaatga aaactataga actttttgta tttcaatttg gattattata
    53401 ttattatagg gttatagggc tatacggact cgaaccgtag accttctcgg taaaagagat
    53461 cgaactgatt cttatcaaaa tgattcgaac tctttcaaag acccaacatg catttttttt
    53521 tgcattgggc tctttcatta actgctagaa atatcagtta gtctaccata tttttttttc
    53581 ttgacagaaa aataaggaaa tggctccacg tgctcggatt cattatttgg attgtgatat
    53641 aggagcacta ccaaagtgtt tcaaagaaag gttatcttga cgtaggtttg cttctggcct
    53701 agattaacct aagttaaatg gagtctctat catcctgatt aaagaatcaa atatgaaact
    53761 tcatacgcct taaggttcat aggacaaaaa gagaattttt gaggtcctta tactcattat
    53821 gcctagcatt gaatagacta ggtattcacc ttatcaatat ctcaaatcaa tgatggattc
    53881 catttggttc ctaaatggga acctgaatcg aaccgaacca tttgtcaggc tattgttctc
    53941 ttgttttgtt ccctaaaaat cctggagtca gacattgatt tctcaaaaag atcaattctt
    54001 tgattgcatg atggactctt ctgaaaaaca ttggcgcacg tgtaaacgag gtgctctacc
    54061 taactgagct atagcccttg tgcttgtgat acatatttta tcatattatg gagataattt
    54121 cttgtcaaga tgaatatccc atgatccaac atcgtatctc tttgatcttt ttgattggta
    54181 ttgcttcgaa gtcttattgg atttataatc catcaatggg aggggtcttt tttttttctc
    54241 cttatctttt tttttctcct tataatgata aatgacctac ttaactcagt ggttagagta
    54301 ttgctttcat acggcaggag tcattggttc aaatccaata gtaggtagaa cttattagat
    54361 accatggtca atggtatcta ataagttttt ctacttactg attttgtatc ttttctatcc
    54421 tattcgattt gattttcgaa ttgaaactaa aacttttttc cttacatcag aatccgattc
    54481 cccttgattg tatttgattg gattcaatcg gaagaatcca tatgtgtata aacacaaatt
    54541 cttttgatta ggattattcg attcgggcgc accgactagt tacgaaatca cattgagaac
    54601 ctctactcgt gtcctagctc gtctgagagc tagatttgcc tcaattgttt gtctcttact
    54661 ttcagctttc ctcaagccgg cttccgctat ttcaagagtt tgctgagctt cttggggatc
    54721 aatgtcacta ctcttctccg catcatttac taaaacggtg atctcattat tacctattct
    54781 agcaaaaccg cccatcagag ccatcgttaa ccattggtca ttaaagcgta ttctcaaaat
    54841 acctatatct acagctgtgg caataggcgc gtgatttggt aatacgccaa tttgtccact
    54901 attagtagat aaaatgattt ctttcacttc ggaatcccaa acaattcgat taggggtcag
    54961 tacacaaaga tttaaggtca tttcttcaaa ttgttctcca tttctaagtt tgtagccttc
    55021 gcagtaactt catcgatgtt acctactaaa taaaaggcct gttcaggaag accatctaat
    55081 tctccggaca gaatcaattt aaagccccta attgtttctg ctagaccaac atatttcccc
    55141 ggagaaccgg taaatacttc tgctacgaaa aaaggttgtg ataagaaacg ctcaattttg
    55201 cgggctcttg ctacggttaa acggtcctct tcggataatt catccaaccc aaggatagct
    55261 ataatgtcct gaagttcttt gtaacgttgt aaagtttgct taactctttg cgcagtttca
    55321 taatgttcct caccaacgat ccgaggttgg agcatagttg acgtcgaatc taaaggatct
    55381 actgcgggat agataccttt ggcggctaat cctcttgata gtacggtagt cgcatctaaa
    55441 tgtgcaaatg tcgtggcagg agcggggtcg gtcaaatcgt ccgcaggtac ataaacggct
    55501 tgaatggaag ttatggaccc ctccttggta gacgtaattc tttcttgtaa agaacccatt
    55561 tcggtactaa gggtaggttg ataacccaca gcggaaggca ttctacccaa taaagcggat
    55621 acctcggatc ccgcttggac gaaacggaaa atattgtcga taaatagaag tacgtcttgt
    55681 tcattaacat ctcggaaata ttccgccata gttagggcag tcaaaccaac tctcatacga
    55741 gctcccggcg gttcattcat ctgaccgtag actagagcca cctttgattc cgcaaggttt
    55801 tgttcattaa ttactccaga ttctttcatt tccatgtaaa gatcatttcc ttcacgagta
    55861 cgttcaccga ctccgccaaa tacggataca cccccatgag ctttggcaat gttgttgatc
    55921 aattccataa tgagtactgt tttacccact ccagctcccc cgaatagtcc gatttttcct
    55981 ccccgacgat aaggagctaa aagatctact accttaattc ctgtttcaaa aatagataat
    56041 tttgtatcta actgtataaa ggcaggcgca gatttatgaa taggagatgt tgtgcgagta
    56101 tctacaggac ctaaattatc aacaggctcg ccaagcacgt tgaaaattcg tcctagagtc
    56161 gctccgccaa ctggaacgct tagaggagct cccgtgtcaa tcacttcaat tcctctcatt
    56221 agaccatctg tagcactcat ggctacagct ctaactcgat tattccctaa taattgctgt
    56281 acctcgcaag tcacattaat tggttgaccg acagtatctc gacccttaac tatcagagcg
    56341 ttgtaaatat taggcatctc ccctggggga aaggctacat ccagtaccgg accaataatt
    56401 tgagcaatac gtcccaggtt ttttttttca agtgcggaac ccccaggacc agaagtagta
    56461 ggatttattc tcataataat aataaagtga aatatatcaa ttttttttac gaaatttatc
    56521 aaatccaaaa agaaaatctt cgatagcaag ttgatcggtt aattcaataa gaaatggggg
    56581 ttagcactcg attttgttgg tagcgtccaa ccgaatgcaa ttcaattgtt tatttatgga
    56641 atttcaatga agaaatttta aagttcaaac aacccatttt caaaatctca agtggatgaa
    56701 taaaattctt gagaaagtat ttgatttctc tatcattacc agccatatta tctacggaat
    56761 tcgaacctga actttttttt tgattcatta tttcttgtcc cttatttctt attcttattt
    56821 tagcatatcc atttatgtct agtctattct ttttttatac cccccctttt tattttatgg
    56881 atgaattccg catattttct tttcacatct aggatttaca tatacaacgt atattcctgt
    56941 caacagtcaa tttcttatta tttcgatatt ttgattgaaa aaaaagtaag ggattcaaaa
    57001 ctttaaaaac atggattggc ttgcgccaga catatgaaag agtatacaat aatgatgtat
    57061 ttggtgaatc aaataccacg gtctactaaa aaaaataagg agacgttctg attagttgat
    57121 aatattaaat gaaatttttg tgaaagattc ctgtgaaagg gtttcattaa ctcctaattt
    57181 atgtcgagta gaccttgttg ctgcgagaat tcttaattca tgagttgtag ggagggactt
    57241 atgtcaccac aaacagagac taaagcaagt gttggattca aagccggtgt taaagattat
    57301 aaattgactt attatactcc tgagtatgta accaaagata ctgatatctt ggcagcattc
    57361 cgagtaactc ctcaacccgg ggttccgccc gaggaagccg gggccgcggt agctgcggaa
    57421 tcttctactg gtacatggac aactgtgtgg accgatgggc ttaccagcct tgatcgttat
    57481 aaaggacgat gctacaacat tgagcccgtt gctggagaag aaaatcaata tatatgttat
    57541 gtagcttacc ctttagacct ttttgaagag ggttctgtta ctaacatgtt tacttccatt
    57601 gtgggtaatg tatttgggtt taaagccctg cgcgctctac gtctagagga tctacgaatc
    57661 cctcccgcgt attcgaaaac tttccaaggc ccccctcatg gcatccaagt tgagagagat
    57721 aaattgaaca agtatgggcg ccccctattg ggatgtacta ttaaacctaa attgggatta
    57781 tccgctaaga actacggtag agcagtttat gaatgtctac gtggtggact tgactttacc
    57841 aaagatgatg agaacgtaaa ctcccaacca tttatgcgtt ggagagaccg tttcttgttt
    57901 tgtgcagaag ctatttataa atcgcaggca gaaactggtg aaatcaaagg tcattacttg
    57961 aatgctactg caggtacatg ggaagagatg ctaaaaaggg cggtatttgc cagagagttg
    58021 ggagttccta tcgtaatgca tgactactta acagggggat tcaccgcaaa tactagcttg
    58081 gctcattatt gccgagataa tggtctactt cttcacatcc atcgtgcaat gcatgcagtt
    58141 attgatagac agaagaatca tggtatacac tttcgtgtac tagctaaagc tttgcgtatg
    58201 tcaggtggag atcatattca cgcaggtaca gtagtaggta aacttgaagg agaaagagac
    58261 ataactttgg gctttgttga tttactacgt gatgatttta ttgaaaaaga ccgaagccgc
    58321 ggtatttatt tcactcaaga ttgggtctct ttaccaggtg ttctgcccgt ggcttcaggg
    58381 ggtattcacg tttggcatat gcctgctttg accgagatct ttggggacga ttccgtactg
    58441 caattcggtg gaggaacttt aggacaccct tggggaaatg cgccaggcgc cgtagctaat
    58501 cgagtagctc tagaagcatg tgtacaagct cgtaatgaag gacgcgatct tgctcgcgag
    58561 ggtaatgaaa ttatccgtga ggctagcaaa tggagtgctg aattggctgc tgcttgtgaa
    58621 atatggaagg agatcaaatt tgaatttgaa gcaatggata ctttgtaatc cagtgattaa
    58681 cgtttggttt attagttgaa ttgcaattaa actcggccca atcttttact aaaaggattg
    58741 agccgaaccc aacgaattta ttgtatagat ttttgatact acatatttat ctagatatat
    58801 aagatctgaa atacaaaata gaagactaaa cacaactctt tctattgttg tgttgggtcc
    58861 acaatgaatc ctatgggccc ttaggattgg tgtattcttt tcgatcccgt agtttcgtca
    58921 tggatcgagc caagtatcac aacttcttct acccatcctg tatatcgtcc ttttcgttcc
    58981 gtgttggaat ataaacttat tatattagta gatagtagac gggattttac gaaaaaagct
    59041 cttcatattc ataggagaga acaaatattt attttttcaa tgccaatttt acacaatatg
    59101 gggacaacca ctatttctaa ttgaaaaaga tcgtatagag tgaagcgata ctccggggtc
    59161 taacaaaaga gaatgatttc tttcaattga ctattcatct attgtatttt catctaaata
    59221 ggggcaagaa agtgctatgg aaaaatggtg gttcaattcg atgggggagt tcgaatacag
    59281 gtgtgggcta agtaaatcaa tcgatagtct gggtcctatt aaaaataaaa ataccagtgt
    59341 aagtgagggc ccggttagaa atgataaaga taaaaacatt catagttggg gtgatagttc
    59401 tagttacagc aatgttcatc atttagttag cgttagggac attcggaatt tcatctctga
    59461 tgacaccttt tttgttaggg atagtaatag ggacagttat tccatatatt ttgatattga
    59521 aaatcaaatt ttagagatta acaatgatca ttcttttctg agtgaactag aaagtttttt
    59581 ttatcgtttt cgtaattatt attataggaa taatggatct aaaagtgacg atcccgacta
    59641 tgatccttcc atctataata ctaaatcgag ttggaataat cacattaata atttcgttga
    59701 ctcttatctt cagtctcaaa tctgtattga tagtcacatt ttaagtagta gtaacaatta
    59761 cagcgacagt tacatttata attacatttg tggtgaaagt agaaatagta gtgaaagcaa
    59821 aagttcaaat ataaaaacta gtacgaatgg tagtgattta actataagaa aaagttcgaa
    59881 taatctcgat gtaactcaaa aatacaggca tttgtgggtt caatgtgaaa attgttatgg
    59941 attaaattat aagaaatttt tgaagtcaaa aatgaatatt tgtgaacaat gcgaatatta
    60001 tttgaaaata agtagttcag atagaatcga actttcggtt gatccaggta cttgggatcc
    60061 gatggatgac ggcatggttt ctctggatcc cattgaattt cattcagaag aggaacctta
    60121 taaagatcgt attgattctt atcaaaaaaa aacaggatta acagaggctg ttcaaacagg
    60181 tacaggtcaa ctaaacggga ttcccgtcgc aattggggtt atggattttc agtttatggg
    60241 gggtagtatg ggatccgtag taggcgagaa aatcacccgt ttgatcgagt atgctaccaa
    60301 taaactttta cctcttattc tagtgtgtgc ttccggaggg gcacgcatgc aagaaggaag
    60361 tttgagcttg atgcaaatgg ctaaaatatc ttctgcttta tatgattatc aatcaaataa
    60421 aaagttattc tatgtatcaa ttcttacatc tcctactact ggtggagtaa cagctagttt
    60481 tggtatgttg ggggatatca ttattgccga acccaatgcc tatattgcat ttgcgggtaa
    60541 aagagtaatt gaacaaacat tgaataagac agtacctgaa ggttcacaag cggctgaata
    60601 tttattccat aagggcttat tcgatccaat cgtaccacgt aaccctttaa aaggtgttct
    60661 gagtgagcta tttcagctcc acgccttttt tcctttcaat aaaaattcaa tcaagtagag
    60721 tcttgagttc aacttttttt tgtggcgaac aactagttag ttagtttatc agaatcaaaa
    60781 taaaaaaacc gaaaaaatgc atttttattt ggtgacataa gctttaattg tagaaagaat
    60841 catgcggata attgttgttt tttaccgata ttgctgatta gcaatatcgg taaaaaaaca
    60901 acaacataaa cagcgagttc ttccttcgaa ttaggaggca aggcaaataa aacgaatttc
    60961 gtgttctgtt cgcctcttct atatgtatat atttcaaata tagaaaatat agaatcttgc
    61021 atctttctat atctcccaag aagtcccctt tttataagaa ttcctgctct tgggtcggat
    61081 tctaacgaat ctttcagaga tttttaaatt tttaaaagac tcttttttta ttaaaaaaga
    61141 aattagaaga agaagataag aacaatataa gaataaaaat aaaagaagta agaataataa
    61201 agaaagtgga ttatcataca tacatctatt tcatgtagaa agatgaataa gtccgtttat
    61261 ttagttcgac attgcttgca cttattctat atactcactt cgatatactt agtatactaa
    61321 tatacgaatt ataatatgaa ttataattat tataagatat ccttataaca ataacaggta
    61381 caaatattaa atcgaggtac cccattctat gacaattctc aacaacttac cctccctttt
    61441 tgtgccttta gtgggcctag tatttccggc aattgcaatg gcctctttat ctcttcatgt
    61501 tcaaaaaaaa aagatttttt aaatctgatg tggtcaaatc tcatctagtt tttttttcaa
    61561 gacttagcga acaaggatat ccatttagta gaatattgta taagaataac gggtggcttt
    61621 ctccgaacat aaatgaaaaa gatcttatac atgcgtaaac atgatatatg gacagacgaa
    61681 ttctagcaat taaaaaaaaa taggctggga tccgaactca tgtctgaaat taaagtaaat
    61741 ctatccatat gtatgtagct attgataggg aatcatatga aggggatgct tttattttat
    61801 tatatctaac caattcgatt aattactact aaaagttcac atcagaatag tactagttga
    61861 tgagagttac ttcggaaaaa aaagtaaagt gcaatttttt tttgttattc cataaaatgc
    61921 aactggatct actatgtatg agttggcgat cagaatatat atggatagaa tttatagcag
    61981 gatctcgcaa aacaagtaat ttctgctggg cgtttatcct ttttttaggt tcattaggat
    62041 tcttattggt tggaatttct agttatcttg ataagaattt gatatccttc tttccgtctc
    62101 aacaaatcct ttttttccca caagggatcg taatgtcttt ctatgggatc gcgggtctct
    62161 ttattagttc ctatttgtgg tgcacaatta catggaatgt aggtagcggt tatgatcgat
    62221 ttgatagaaa agaaggaata gtgtgcattt ttcgttgggg atttcctgga aaaaatcgcc
    62281 gcatcttttt acgattcctt atgaaagata ttcagtccat cagaatagaa gtaaaagagg
    62341 gtatttatgc tcgtcgtgtc ctttatatgg aaatcagagg cctgggagac gttcccttga
    62401 ctcgtactga tgagaatttg actccacagg aaattgagca aaaggctgcg gaattggcct
    62461 atttcttgcg tgtacctatt gaagtatttt gaaaaaagaa actgcaaaaa aatgctttct
    62521 cagcaagagg aaaaccccta agaatcctct tttttctata agcataactt acttaattaa
    62581 agtttcttca gaacgcctcg tggggcaaaa gcaaggcaaa cgtgtacgtg gcgttcataa
    62641 tataaaacga aacctttttt gtttttgtct gtcaattttt ttttcgaaat atttgatatt
    62701 ttctttttta ataaacaggg agttctttca tttcgaaatc cgaaaaatat tcattattgg
    62761 aatctttatt tgaatctttc gggcattcat caaagaggag taattacttc gaatatttga
    62821 tcaattaaga tatctggaaa caatctattt ttttattatt tcttcatttg aattcgaatt
    62881 cgaagtggat tcttcttcta tttctgtatt ttttctacac tagattcaag gactaacctc
    62941 tgaatcacaa ctaaaaaatg ggggctcgat taataaatta ataattaata ggcgcgatac
    63001 cttataatag aacttatgct tgatagaaat attagatcgc atagagtcaa cgaatgaggt
    63061 gacaattcac agatgaaaaa atgacaaaaa agagcgcatc tattcccctt cgatatcttt
    63121 catttatagt atttgtagtc tttttgcccc ggtggatcac tctctcattt aataaaagtc
    63181 tagaatcttg ggttactaat tggtggaata ctaggcaatc cgaaactttt ttgaacgata
    63241 ttcaagaaaa gagtattcta gaaaaattca tagaattaga ggagctattt ctcttggatg
    63301 aaatggtaaa ggaattcccg gaaagacatc tacaaaagtt tcgtatgggg ctccacaaag
    63361 aaacaatcca attgatcaag atacacgatg aggagcatat ccatacaatt ttgcacttct
    63421 cgacaaatct aatctgtttc gttattctaa gtgcttattc tattctgggt aatgaagaac
    63481 ttgtttttct taattcttgg gttcaagaat tcctatataa tttaagtgac acaataaaag
    63541 ccttttccat tcttttagta accgatttat gtatcggatt ccattcgccc cacggttggg
    63601 aactaatgat tggctatgtc tataacgatt ttggattttt tcataatgat caaattatat
    63661 ctggtcttgt ttccactttt ccagtcattc tagatacaat tttcaaatat tggattttcc
    63721 tttatttaaa tcgtgtatct ccgtcacttg tagtgattta tcattcaatg aatgactgaa
    63781 aaacgagtca attagaatgt ttcttacttt gtacctaagc aaagcattcc aggtcgtact
    63841 taccttactc tttctaccca ttcagaggat tcctcctata ttccagtaaa attatttcag
    63901 taaatagcaa aatcgtggat agggaactat actagcgacc tacccaattt tattgtagaa
    63961 attttcggga tcaacgattg gaccatgcaa attagaaata ctttttcttc gataaaggaa
    64021 gagattactc gattcatttc cgtatcactc atgatatata taataactcg ggcctccatt
    64081 tcaaatgcat atcccatttt tgcgcagcag ggttttgaaa atccacgaga agccactggt
    64141 cgtattgtat gcgccaattg ccatttagct aataaacctg tggatattga ggttccgcaa
    64201 gcggtacttc ctgatactgt gtttgaagca gttgttagaa ttccttatga tatgcaactg
    64261 aaacaagttc ttgctaatgg taaaaagggg gggttgaatg taggggccgt tcttatttta
    64321 ccggaagggt ttgaattagc ccccctcagt cgtatttctg ccgagatgaa agaaaagata
    64381 ggcaatctat cttttcagaa ttacggcccc actaaaaaaa atattcttgt gatagggcct
    64441 gttcctggta agaaatatag tgaaatcact tttcctattc tttccccgga tcccgcgact
    64501 aataaagatg ttcacttctt aaaataccca atatacgtag gtggtaacag gggaaggggc
    64561 cagatttatc ccgacgggac aaaaagtaac aatacggttt ataatgctac agcagcgggt
    64621 atagtaagca aaatcatacg aaaagaaaaa ggggggtacg aaataaccat aacggatgca
    64681 ttggatggac gccaagtggt tgatattatc cctccaggac cagaacttcg tgtttcagag
    64741 ggcgaatcta tcaaacttga tcaaccatta acaagtaatc ctaatgtggg tggatttggt
    64801 cagggagatg cagaaatagt acttcaagat ccactacgtg tccaaggcct tttgttcttt
    64861 ttagcatctg ttgttttggc acaaatcttt ttagttctta aaaagaaaca gtttgagaag
    64921 gttcaattgt ccgaaatgaa tttctagatc cgcaaattta tcaacatccg gtttgtaaaa
    64981 agaacaaaat ttttgttcgc aattccaatt atgttatgta tgagcaaaaa aattatgaaa
    65041 agtcttttgc ttgtttatat tctttttcga caaaatgtcg ggaatttctt gtactgcact
    65101 cctaaatcat agtatatatt gtgaagaagg ctattttact ttacccctcc tttgttttgt
    65161 caatccaagt gggaggggtt atcacgattg tctgattaaa atattttaga atgtgtcagt
    65221 agttttctat tctaatcgaa tcaaattcga ttagaactag atactaagca taagataagt
    65281 aagcggagaa tataaagaaa gcaaggataa ataagggaaa caagggaatc aaaaaggtat
    65341 tattcgtcgt cctagtcttc gacatcagaa aggggatttt ccacatccct ttctggtgtc
    65401 gaaatcataa tggttcttga ttccattcgt caaagattcc tattcttagt ttcgattttt
    65461 ccaggtttat cagaactttt tttttgttta tttcttatgt atacatataa ttaagtaatg
    65521 aaaaaaaaaa agaaatgaag ttttttgaag catcggaaaa agtgatccat tttctcattt
    65581 atacgaacaa aacaaaatat tatgattatt aagaactcaa cgggacacta cccctcgaat
    65641 cagacaaaga aagaagttat aggccccgtt gagttcttac gctttgatgt ctataacgct
    65701 gttcatccgc ttactacagg gacgaaccca atccggaata tgaaccataa aagaaaatgc
    65761 ctattaaacc gatcacagga ataccagtta cagtacctat tatccaaaga ggaatccttc
    65821 cagtagtatc ggccatttat cccacttccc tccacatttt atcaagtggt cgtgctagag
    65881 acataaacag tcatagataa ttataagatt aagatgcggt ccttccgact gggataagat
    65941 aatccctact atttttttat tattctacta ttctcttttc ttctcttaat tgaagaaata
    66001 attggaaaat aaaacagcaa gtacaaaaat gagtaataac ccccagtaga ggctggtacg
    66061 attcaattca acattttgtt cgttcgggtt tgattgtgtc atagctctct aattcggatt
    66121 aggtttatcg ttggatgaac tgcattgctg atattgaccc taaaaaaaaa acggtaggta
    66181 cagctagtcc gtgaacagcc aaccatcgca ctgtaaaaat tggataggtt cgatctatgg
    66241 tcattgggtc ctcctaaaaa gatctactaa attcatcgag ttgttccaaa gaatcaaaac
    66301 ggccggttat taatggaatt ccttgtcggc tctctgtaaa atactcgttt ggacgagggc
    66361 ttccaaacac atcgtaagct aaacccgtgc tcacaaataa ccaacccgca atgaataggg
    66421 aaggtatagt aatgctatga atgacccagt atcgaatact ggtaataata tcagcaaaag
    66481 aacgttctcc tgtgcttcca gacatgctga gctccacata ttcttgtaca gtcaaagggg
    66541 tatcgattcc gtaaaagata agatcagtaa atggaaattc actgaattgc aatctttgtg
    66601 agatcgtcaa tatagtaccg agggtacttt tagaatctac cgaatcagta tagctatcct
    66661 tcttctgaca cagcaacgca atttcaatca atatcgaaat gcagtgctag aaaatttcgt
    66721 tcttcttttc ttcttgctgg tcgatgtata actaggtacc atttataggt gtcgaagagg
    66781 ttttttattt taatccccct cttttttttt aaagaaattg gttagtcgtc cagaaacaag
    66841 taacaaggat tcgatacaat aaaaaagaaa aaataaaatg aaaatagaaa atcgaacgga
    66901 ttccccaatt ttgttccata ttgatttcaa aaaaggtttc gtttttgaaa tgaagttaca
    66961 tgacactgtt tttattagta ttttgaatat taggttactc aagagttgcc caacgaatct
    67021 gttgattctg aatcttttga ggtgtcgatg tcaaagatga tgaatttatt tctttttcta
    67081 cccccaatca ctttattttt tttagtacct tctagaataa ttgatgaatc aaaaactttc
    67141 aattgaactg agtctttcaa ttggtataat atttttgcgt atcctcgtat ctttcaaaag
    67201 tggaaactta ggaaagtgct ttctaaacat atgtataaaa agaacagatt tcctttagct
    67261 cctccatgcc tactataact agttatttcg gttttttact agcggcttta actctaacct
    67321 cggctctatt tattggtctg agtaagatag gacttatttg aaattaattg aatgaataat
    67381 tgaataattc ataaaaagaa atccttctgt ggtattccat atatttggta gttccttacc
    67441 gtgttaattc ccaattattg ggaattgaga ttcctaagca atacgaatta atagtaatat
    67501 ttcgggatag atattacctc cccttttccc ttttcaaata aattaaattg aaatgattga
    67561 agtttttcta tttggaattg tcttaggtct aattcctatt actttggctg gattattcgt
    67621 aaccgcatat ttacaataca ggcgtggtga tcagttggac ctttgattaa tattaattca
    67681 catctctttt tttaactgac ctcctccttt ctttaatttc atttttttgg gggggtcaaa
    67741 ggtcaaattc agattgctgt atttcatatt tcagttcagt ggaattttcg atctaacaag
    67801 acaagagcag aatcacgctc tgtaggattt gaacctacga cattgggttt tggagaccca
    67861 cgttctaccg aactgaacta agagcgcttt cttaccacaa cggaaaagac tgtaaagaag
    67921 gggattcttt tttttatata gtatagaacc ccaaaaaaaa tttcaacccc aataaatact
    67981 tcttgcatat gtatactatc ataaaattga aaattatgta ttatgtatgt ccaaattgaa
    68041 tcgctctaaa atgtatctca ggttactgct tcgaggagca ataataggta gggatgacag
    68101 gatttgaacc cgtgacattt tgtacccaaa acaaacgcgc taccaagctg cgctacatcc
    68161 cttttaactg gtctacagta tcattgtaga aaatcccggt cttgttttcc acatccttat
    68221 tttatttcca tttccttcct ttctatgcaa aatgtatctt gctatttctt cctcttggtc
    68281 tcatatcata taacatataa taataaatta atatttttct cgggaattct caggcgcaaa
    68341 gggacctgtt tttttgcttt aagaaaaaga aaatattctc taccgaatca ttgcgcatgt
    68401 caagttgaat tgaggattcc acacacaaat acaaaaatac aagtggtctt taaatatata
    68461 tacatctctt accataatgt attacaatat ggaatataaa aaaaagaagg aggattctca
    68521 atgcgagatt ttaaaacata tctttccgtg gcaccggtac taagtactct ctggttcggg
    68581 tctttagcag gtttattgat agaaatcaat cgtttcttcc cagatgcgtt gacatttcct
    68641 tttttttcat tctagttatt gatatggaaa ggggtgaaga agattagaga tagagtcaaa
    68701 tatttgtgac taatctctct ttcccgtctt ttttttttcg aattagatag attgaatacg
    68761 ggggtaaaga gaaagaaaaa agtggattca acctcagtta aattcgggtt aaggctccaa
    68821 ttaaattaag aataaaatta ataatagagt taaaagaaaa caaaagggaa atgtgactag
    68881 aataagagta tcatgcaata caagatactt aaatgaaata ctgtactgcg attagaaatc
    68941 gctttcgaaa ttgttgtatt acttattatt tactatatta attgcaacaa aatctttatt
    69001 tcataatttg attttgagtt gttagccact tctatttttt cgtccccttt cctttcttct
    69061 tatttgcgtc ggatcgggaa atagaaacgt tgggtgaatc aaaaaccaaa ggaggttcat
    69121 ggccaagggt aaagacgttc gagtaagggt tattttggaa tgtaccggtt gtgttcgaaa
    69181 cggtcttaat aaggaatcaa cgggtatttc cagatatatt actcaaaaga atcgacacaa
    69241 tacacctagt cgattggagt tgagaaaatt ctgtccgtat tgtttcaaac atacaattca
    69301 tggggagata aagaaataga tatagatcga accgagtgct tgggtgtcac cctttcaagg
    69361 aacatgaaaa aaatttcgat atatatttct attatttcat atattgaaat aaaaacaact
    69421 aaataaatat agacaaaccc aatcctatga atttcttcta taattttttt ttgatttgat
    69481 cgaaatagta ttttagggat aaggaataaa caaattatgg ataaatccaa gcggctcttt
    69541 cttaaatcca agcgatcttt tcgtaggcgt ttgcccccga tccaatcggg ggatcgaatt
    69601 gattatagaa acatgagttt aattagtcga tttattagtg aacaaggaaa aatattatct
    69661 agacgagtga atagattaac cttaaaagaa caacgattaa ttactattgc tataaaacaa
    69721 gctcgtattt tatcttcgtt accttttctt aataatgaga aacaatttga aagaagggag
    69781 tcaaccacca gaactcctgg ttttaggaac agaaaaaaat aggcttactt ttcaattgaa
    69841 tcaaaattct aatccgaact caaaaacaga tggacgtttt gttcaaaaaa tccgagaatc
    69901 attcgtgtcg taagaaaaaa aagaatcggg taagaggaat aattttaaga ggaataattt
    69961 tttttatcgg gcgtgttcgc tcattttgac gactttatca tattatcaga ttttatcata
    70021 ctaatttcta ctctaccttc ccggagttca ttctccagag aattccattt caaaagagaa
    70081 ttccatttca aagagtttgg cggattcctc ccaatcccct tattttatga tctcgttgga
    70141 aatcatataa agacaattcc tatttgatat agctatttgt gcaaggattt tacgattaag
    70201 aagcaactgc cccttataca gattgtgtat taatctacta taaatatagg atgcccccgc
    70261 cccgcgaatt actgcattta ttcgagtgat ccacaaacga cgaaaatccc tttttttcct
    70321 atctctatca cgatgcgccg aaaccaaagc tcttattttc tgttgaataa ttgttcgagt
    70381 aagtcttgaa tgagctccgc gaaaacttga tgcaaataaa cgcatttttg ttctacgtct
    70441 ccgagctata tatcctcgtc taattctggt cattgagtaa atgaaacttt aatgaataac
    70501 taattgattt cctttctttc agttattctt ttcccccttc ctagtctatt aataacaaaa
    70561 cggattcttc caatttataa aataaaaatt ccaatggctt ttgctactat aaccttccct
    70621 accacgcttt tttccttttt tctaggcatt ggaaaaataa aaatagaaat agctaaagaa
    70681 attgtgggtt ccatcgtctc tatggttact tcttaaacgg tgaggtcttc tctatacacc
    70741 ggagcccctt ccttcatttt attggtaact tgtacagtta ccactctttg gctctaccca
    70801 tgaattttcc agtaatttgt ctttcataat gagatatacc ttatacagta acggtattta
    70861 attatgaaga ttgggtgggt agctgacctt gtgagtccgt tcttctaaac ataatatttc
    70921 tactttttta aataggattt cccccgctta atgggtaact atttgttacc aatggggaat
    70981 tctttctcat cttaaattga aaattcaggt gatttaattt gcaccaattg aaaccataaa
    71041 tttcatacac aatagaaaga tatgatagat ccatcttttt tagatagtga atgaagttct
    71101 tccattctat ccgattcacc ggtactgatc atggatactg gaaaaattgt tttttctttt
    71161 gttttgtctc agcccacgat ttaaacgagt cgcacataca ccctcgtaca tgttcctcga
    71221 cgctgagggc atcccccaag agcgggggat ttcgtgacgt ttctgattgg ctgtcttggg
    71281 tttctaataa gttgtttaat agttggcatg ctgaattata cattatgggc tggtttagat
    71341 tgatcctaac cggatgatta tgagtttatt cgatttcaat atattaatag aatattaaac
    71401 ctttaattaa gtaattaaga agtaagaaga taaaatctta aatcatatat ttgcacgaaa
    71461 tcactgctat tttttatcca accgctacaa aatcaacaat tccatgagct tgggcttctg
    71521 ttgctgacat aaaagtatcc ctttccatgt cttcggatac agcccataag ggcttgcctg
    71581 ttctttgtac ataaaccctt gtaaggattt cgcgcagttt cagtagttct tccgcttcca
    71641 ggataagttc ggacgtttgt gcctcataaa aaccggcagc aggttgatgg atcattaccc
    71701 tgatcatata atataacaca atcaaaggtt cctgtatctc gcacgaggag gcaaggcgaa
    71761 gagataaaga ataaaataag aaaaagatag aaaaccgtac gggcattttt ttcacattgc
    71821 atacggctcc acaatggaat ttttttacct ttcatcgaag aaagagaaaa tgtgggatcc
    71881 attataccca gatcggtaaa tgatccaatt accacccttc tttttttttt cggaggagtt
    71941 caaaaatact atgatggccc cgttgcttta atatatttat tttgtctgtg attcagcaat
    72001 cccaaagttt cttttttttt tattttcgta ctctttcata acataaatgt tgttaataac
    72061 ctgccggtgt gaaaaaagtt tgtgacgctg aaatcgacct acgataggta agataaaata
    72121 ggaaataccc ttcctttatc tcatactact ctttcgatac ataatctaat attttgaaaa
    72181 acaataaaaa atttgcatat caaattcgaa gtgccatgct aatattactt aatattaata
    72241 attcatatgg cgaaggcata gtcttctttt ttctcttaaa taaaaaaccc attggcgcca
    72301 agcgtgaggg aatgctagac gtttggtaat tgctcctccg accaggataa aagaccccat
    72361 tgaggcggcc aatcccatgc atattgtctg tatatctggt cgcacaaatt gcatagtatc
    72421 ataaatggct attccaggta ttacccatcc gccgggagag tttataagca aatacagatc
    72481 cttggtatca ctctccgaac tgagatatac aaaaagacca ataagttgat tcgaaacatt
    72541 gctatcaatc gcttggccta aaaaaattaa tctttctcga taaagtcggt tgattcggat
    72601 aaaattgtat cccttaggag ccgtacgggc accttttgat gcatacggtt caacaaaact
    72661 aaaacttgcg aaaaaaaaat caatgtgtag cttccagccc tctttctttt tttatagcgg
    72721 actccttcta atgaaggaag gggcttctct ttcatttttg aagaacgatg cgtttggccg
    72781 gttttcctat aatatataat attagaatat aaaaaacagt tttatcgcac taacttttca
    72841 ttgatgtatt ttttcatcga gatccaatcc aaaaatcacg atgccatttt cttgttcctg
    72901 aatgggcttc ttccattttt ttaggtttct gctctactcc gagtaaggat ctgcccgatt
    72961 tttatttgca catataggac aaatgacccc aataccacgt ctttgttttt ttttcatttt
    73021 ttctcaattt tgcaattcat ttcttttatg tcttccgcca aatattcgac gtatccatta
    73081 tatttattat tcgattgatt aactgtttgg gatcagtgct atttaataat ttctttctaa
    73141 ataggattgt ttatgatatc tataagtcct aataatagat atattaccaa ttgggttttt
    73201 ctaaacggag cctggatact taattttatt ggtccagcca agtcgaccat aaattatttg
    73261 aattgctaat attaatctgg atacctcttc acaaaacgga tctaattcca tttcattgca
    73321 cttcacgtta caaatttttg atgattcaat cgcttttttt gggggcgaaa gagaggatat
    73381 ctcgatcggg ggagagaatg gggaaatccc atatgaccca atatatctga cagggcgcac
    73441 tatatgtcaa tccaagttgg atttcgctct ccgggagttc gaaaaggcac ttttggaaca
    73501 ccaataggca taaactgaaa gaaaaaagaa ttaagtactc tatttcactt tgatgtggaa
    73561 acgtaataat ggttttatta ttttaataat attagcttta tcgtcatatt ttctacatag
    73621 atagaataag ttcataaaat aaaggaaaac aaagaaaatt tttacgaata ggtactttga
    73681 atgatgacta aatatggatg catgcgctct tcgaaaaggg aataaacccc cattgcgtat
    73741 tggtacttat cgagtataga atagatctgc ttctcttttt tcctatgaac caaattgttc
    73801 catttttact aaaagaatag aacaaatagt aacccttttt ccgagataat ccactgaaaa
    73861 aaaaaaaaaa ggggggtcca tagcatagtt ttttcaatgc aataaagtta catagtgtct
    73921 attttttgtt gataaagggg tattaccatg ggtttgcctt ggtatcgtgt tcatactgtc
    73981 gtattgaatg atcccggtcg tttgctttct gttcatataa tgcatacagc tctggttgct
    74041 ggttgggccg gttcaatggc tctatatgaa ttagcagttt ttgatccctc cgaccctgtt
    74101 ctcgatccaa tgtggagaca aggtatgttc gttataccct tcatgactcg tttaggaata
    74161 accaattcat ggggcggttg gagtattaca ggagggacga taacgaatcc gggggtttgg
    74221 agttacgaag gtgtagccgg ggcgcatatt gtgttctctg gcttgtgctt cttggcagct
    74281 atctggcatt gggtgtattg ggatctagaa atatttggtg atgaacgcac aggaaaacct
    74341 tctttggatt tgcctaagat ctttggaatt catttatttc tctcaggagt ggcttgcttt
    74401 ggctttggcg catttcatgt aacaggattg tatggtcctg gaatatgggt gtccgaccca
    74461 tatggactaa ctggaaaggt acaatctgta aatcccgcgt ggggtgtgga aggttttgat
    74521 ccctttgttc caggaggaat agcctctcat catattgcag cagggacatt gggcatatta
    74581 gcaggcttat tccatcttag tgtccgcccg ccccaacgtc tatataaagg attacgtatg
    74641 ggcaatattg aaaccgttct ttccagcagt atcgctgctg tcttttttgc agcttttgtt
    74701 gttgctggaa ctatgtggta tggttcagca actactccta tcgaattatt tggtcccacc
    74761 cgttatcaat gggatcaggg atactttcag caagaaatat atcgaagagt tagcgctgga
    74821 ctagccgaaa atcaaagttt atcagaggct tggtctaaaa ttcctgaaaa attaactttt
    74881 tatgattaca tcggaaataa tccagcgaaa gggggattat tcagagcggg ttcaatggat
    74941 aacggagatg gaatagctgt cgggtggtta ggacatcctg tctttagaga taaagaaggg
    75001 cgtgaacttt ttgtacgtcg catgcctact ttttttgaaa catttccagt tgttttggta
    75061 gacggagatg gaattgttag agccgatgtt ccctttagaa gggcagaatc gaagtatagt
    75121 gtcgaacaag taggcgtaac cgttgagttc tatggtggcg aactgaacgg agtgagttat
    75181 agtgatcctg cgactgtgaa aaaatatgct agacgtgccc aattgggtga aatttttgaa
    75241 ttagatcgtg ctactttgaa atccgatggt gtttttcgta gcagtccaag aggttggttt
    75301 acttttggac atgcttcctt tgctctgctc ttcttcttcg ggcacatttg gcatggtgct
    75361 agaaccttat tcagagatgt ttttgctggt attgacccag atttggatgc tcaagtggaa
    75421 tttggagcat tccaaaaact tggagatcca actacaagaa gacaagtagt ctgatgcagc
    75481 attgctctgt tatttttcgc ttctcacttc tattttctct ttgtgatttt acataggata
    75541 ctgaaaaagt ctggatttaa atctccgccc tttcgccttt tctttgattt ttttttcttt
    75601 aatcggggag atgatcccca ataaacaggt atggaagcta taattgtaaa ccgcgatcac
    75661 atttatggaa gcattggttt atacattcct cttagtctcg actctaggga tcattttttt
    75721 cgctatcttt tttcgcgaac cgcctaaagt tccaactaaa aaatgaaatg atttttcatt
    75781 atctgaattg aagtaatgag cctcccaaca tttggaggct cattacttca actagtcccc
    75841 gtgctcttcg aacgggtctc ttagttgttg agagggttgc ccaaaagcag tatataaggc
    75901 gtacccagta aaacttacaa gtaatccaga tatagagatg gcgactaggg ttgctgtttc
    75961 cattattata taatttcaag accacaatgg atctatgata agattgttta tttacaacgg
    76021 aatggtatac aaagtcaaca gatctcaatg aatacaaaat aggatttatg gctgcacaaa
    76081 ctgttgaggg tagttctaga tctggtccaa gacggacgtc tgtaggggct ttattgaaac
    76141 cattgaattc ggaatatggt aaagtagctc ctggatgggg aactactcct ttgatgggtg
    76201 tcgcaatggc tctatttgcg gtattcctat ctattatttt ggagatttat aattcttccg
    76261 ttttactgga cggaatttca ctgaattaga tttaattaga tttataagaa ccctagcttt
    76321 taaataaaaa tacaaaaaac gatgcattta ggcctcggct ttttatttta gcttattctt
    76381 ttttggtagt tcgaccgcga aatttttgtg tttctgtatt tccggaatat gagtgtgtga
    76441 cttgttataa ttgatcctat tgagagtaca gaaagtgggt ctgtcgtctt gatagagatg
    76501 gttttacccc gtcggatatt cattctagta tctggagcac ggaatatatg aaatatatca
    76561 cgaagtattt gaactatgat tcatacttaa tattcagacc tcgtggccgg attcctcaaa
    76621 tttttcaaaa gaaaaaagtt ttcaattgaa agagttttct tctttcaaat tcccgtttct
    76681 gctttgattt tgctcaaaga acaaactttt ctttctagtt ttagtcatta tatcgattct
    76741 actcgttgaa taaatgatga tccaatggtt cttactcagg gaatccttga cttagcttga
    76801 aggttttatt gaatcatcgt ggttctagta ttaatttaag gtttcaattg attcctaggg
    76861 tcttaacaag aaaattccta tcaataataa agaaaacaaa agtaaagcta cattccatac
    76921 aaattaaaat aacagatgaa agaaaaaaat agggaaatag aagattcaag aggcctggaa
    76981 cgatcaacag aaagacaagt gagcctactt gattttttga cattctaatt ataacaaaaa
    77041 aaaaagagct ttcttacttt tactctttcg tatttttagc gaaaatggaa tcaaaagatt
    77101 aagaagtttc caattttcta ttccatacct cttttaacct gttttttggt ttttttgttt
    77161 gagctgtacg agatgaaatt ctcatatacg gttctcagag ggggagtccc cttggtttac
    77221 ctatctcaat aaagtctacg attggttcga agagcgtctc gagattcagg cgattgcaga
    77281 tgatataact agtaaatacg ttcctcctca tgtcaacata ttttattgtc taggaggaat
    77341 tacgcttact tgttttttag tacaagtcgc tacagggttt gctatgactt tttactaccg
    77401 tccgaccgtt acggaggctt ttgcttctgt tcaatacata atgacggaag cgaactttgg
    77461 ttggttaatc cgatcagttc atcgatggtc agcaagtatg atggtcctaa tgataatcct
    77521 gcacgtattt cgtgtgtatc tcactggtgg ttttaaaaaa cctcgcgaat tgacttgggt
    77581 tacaggtgtg gttctggctg tattgaccgc atcctttggt gtaacaggtt attctttacc
    77641 ctgggaccaa attgggtatt gggcagtaaa aatagtaaca ggcgtaccgg aagcgattcc
    77701 ggtaatagga tcgcctttgg tagagttatt acgtggaagt gctagtgtgg gacagtccac
    77761 tttgacgcgt ttttatagtt tacacacgtt tgtattacct cttcttactg ccgtatttat
    77821 gttaatgcat ttcctaatga tacgtaagca gggtatttct ggtcctttat aaagaatata
    77881 gagagatttg taatcaatca ttttttttat tacttggggg aggaacaata atatttcatt
    77941 gctacaaata tggattattg acaaagaata agacatgtgt tttgaaattt cccctcaact
    78001 ccacaatatt gtattattta tttgacatga atgaatagtt gaagggaatt ctccgaagag
    78061 aaaatggatt atgggagtgt gtgacttgaa ctattgattg ggccgtgcag aagtatgcct
    78121 ttaatctgct acattgaaat tcacaaaaaa atgtgtcttt attccaaccg ccgccctata
    78181 gagaggatag gctgggttcg cttgaagaga atcttttcta tgatcagacc gaagcatgcc
    78241 gtgcatgaat aggctccgta aaatccagta gaagtaaaat ccagtagaat aagtgatgtg
    78301 gcataatccc gatttttttt agttatttta cttacttaat agtatggaaa tgcattcatt
    78361 tcttctgcat cgatccgttt tatgatccta tcggagtgaa acaaaggatc taaagaagag
    78421 cagcggctag actatattag taacaagcaa atcctttgta cgcaaaaaaa aaatatcact
    78481 cgatccattg ggataagggt gaatcgcaag ggctgagaca acccagaaag ctcttgatta
    78541 tgatcaatat tgtaagccta cttgggtatg gagcatttac ctgtaagaac ttaattcttt
    78601 gcaatggata gttgcaactt cgtaaaatgg aatccagaaa tagaattatt catatatgtg
    78661 tggatatggc taaatatagc ttttctaaaa tatatatata tatatttttt tatatgtatc
    78721 cgtttagttc ggtggattct tgctcgagcc ggatgatgaa aaattatcat gtccggttct
    78781 ttggggggat ggatctataa gaattcacct atcccaataa caaaaaaacc tgacttgaat
    78841 gatcctgtat taagagctaa gttggctaaa ggtatgggtc ataattatta cggagaaccc
    78901 gcatggccca acgatctttt atatattttt ccagtagtaa ttctcggtac tattgcatgt
    78961 aatgtaggct tagcggttct agaaccatca atgattggtg aacccgcgga tccgtttgca
    79021 acccctttgg aaatattacc cgaatggtat ttctttcccg tatttcaaat acttcgtaca
    79081 gtacccaaca aacttttggg tgttctttta atggtttcag tacccgcggg attattaaca
    79141 gtaccttttt tagaaaatgt taataaattc caaaatccat ttcgccgccc agtagcgaca
    79201 accgtctttt tgattggtac cgcagcggcc ttgttcttgg gtattggagc aacattacct
    79261 attgataaat ccctaacttt aggtcttttt taacttgatt ccattgtaaa atatcataat
    79321 gtgcgtatct agggagtagt cgcttcagag tcaaagtgaa ttctccctag atacctctat
    79381 tcaattcaat tccggtccga atggatagat tgtgctaaag gtgcaaaccc tttttttttt
    79441 tgatttttaa gaaaaaaatg aactaaattc aattcaattg atttaaaatt gatttgattt
    79501 tgcttttagg taaatcaact gttaagtgct tttctatttc ttttctaaaa tgcccaatat
    79561 ctgttttaca tcttctatgc gaaaatgctc aattttcata aggtcttctt gactgttatt
    79621 caaaaggtcg aataatgtat gtatattgga ctttttgaga caattataga tcctgggaga
    79681 caattctgat tggtcaataa aaatggattt ccatgctatt tcttttttct ttttctttag
    79741 tttagcaacc ctatcgtgaa aagtcaaata gggtaaagaa accttgtatt gattgttctc
    79801 taaatgtaag ttttcttctg ccgactggag aaagggaata aataaatcaa tcaaattccg
    79861 ggaggcttca tgaagtgctt ctttaggagt taaacctcca tttgtccata tttctagaaa
    79921 aaggatctct tgtttttcat ttccatttcc ataagaatga atactatgat tcgcgtttcg
    79981 aacaggcatg aatatagcat ctataggata acttccgtct tgaaagttat ttggtgtttt
    80041 tatattatat cctcgattcc tttcaatctg taatccaata caaaaatcag ttggttccgt
    80101 taggttagct atatgctgcg tattatcaac gatttccaca gaaggtggta agaggatgtc
    80161 ttgagcagtt acatatccag gacctttgac acaaataagc gcgtcacgag ttccatatag
    80221 attacttctc aatacaattt ctttcaaatt cattaaaatt tcatgtaccg attcttgaat
    80281 acctactatg gtagaatatt catgcgggat tttctcagat tttgcgcgtg taatacatgt
    80341 tccttcgatt tctccaagca aagctcttcg catcgcaatg cctattgtgt cggcttgacc
    80401 tttcataagt ggagacagaa taaagcgtcc ataataaaga cgcttactgt ctgctcttga
    80461 ttcaacacat ttccactgta gtgtccgagt agatactttt aatttctctc gaaccatagt
    80521 aatattattt gtcagatttt tgagtcattt atttctcttg aaatctcttc aatgtttatt
    80581 tctacactcg ccttttttta gggggtctgc agccattatg tggcataggg gttacatccc
    80641 ttacgaaact taaaagtata ccacttcgac gaatagcgcg taatgctgca tctcttccga
    80701 gacccggacc ttttatcatg acttctgctc gttgcatacc ttgatctgtt actgctcgaa
    80761 tagcatttcc tgctgcggtt tgagcagcaa aaggtgtccc tcttcttgta cccctgaatc
    80821 cacaagtacc ggcggaggac caagaaataa cccgaccccg tacatctgta actgtcacaa
    80881 tggtgttgtt gaaacttgct tgaacatgaa taacgccctt tggtattcgc cgtgcacttt
    80941 tacgtgaacc cacacgtcca gtcctacgtg aaccgcttct tggtatagat tttgccatat
    81001 tttatcattt ccgaaatata agtcagagat atatggatat atccatttca tgtcaaaaca
    81061 gatcttttat tttgatttgt tcatcggttc ctttagagag tcccttttcg aaagattatc
    81121 cttgtctttg tttatgtctc gggttggaac aaattactat aatgcgtccc cttctacgga
    81181 tcagtcggca tttttcacaa attttacgaa cggaggctct tattttcata attgttattc
    81241 cttaactgaa tttcgaatct actttactga ttggaagaaa ataagtttct tgaaattttt
    81301 gaaccgtgaa ttggatcctc atgaaaggaa tcttgaaaaa ccaccgaacc attcgaatct
    81361 ttgttgtggg gtctataaat tctgcgcccc accccccccc gtttgaatca taacgactta
    81421 cttaaacttt gattctatct cctggtagta tatgtataaa agagtgtcgg atcctttctg
    81481 aaacagaact tagaatctga cttcattatt taaacgaacc ccgaacatac cattgtgaag
    81541 tgattcagta attaaaccct catgaatcca tttttcttct tttattccag acaaaccctc
    81601 cttgaagtat gaactaatgt aggaaggcgt gatattagac aacttggctt ttttattcgt
    81661 ttttttcaca aacaggaagt tacagataca attcggatag cagaaaattt accatatata
    81721 gcacaaaatt tctccgccga ttccttctat ccgagctgca cggtctgtca ttataccccg
    81781 agaagtagag agaattacaa tccccatccc gtctaaaatt ctaggaattc gttgatagtt
    81841 agaatagatt cggagaccag gtcgacttat tcgttttaaa tttaaaagag ttctatatgg
    81901 tcctttccta ttccttctat gtcgtagggt taaaaccaaa aaatatttgt tattttctac
    81961 aagtttcctt acgttttcga gaaaaccctc ttgtaaaagt attttaacaa tgttttgggt
    82021 catgttagta gatgctattc gaaccgttcc ctttcgatcc atgtcagcat ttcgtataga
    82081 agttattatg tcagcaatag tgtccttacc catgataaac taaaattatt gttgcttccg
    82141 aattttgata taatcagcat gttctttttt tataaaaatt attaaagaaa attcttaaaa
    82201 gtatatgcgt gagacataat ctactaattt atctatttta tttaaatact atcactatct
    82261 cacggtctca tattataata cctcaggtgc taatgaaact attttagtaa aatttaactg
    82321 tctcaattcc cgggcgatcg cgccaaaaac gcgggttcct tttggatttc cttcttgatc
    82381 aatgacaact gcagcattgt catcatatcg tattattata ccgttatcgc gtttgagttc
    82441 tttacaagta cgtacaatta cagctctgat cacttctgat ctttctagag gcgtatttgg
    82501 tactgcttct tttatcacag caacaataac atcaccaata tgagcatatc ggcgattact
    82561 agctcctatt attcgaatac acatcaattc tcgtgccccg ctattgtctg ctacattcaa
    82621 atgggtttga ggttgaatca tatcattttt tttttatccg tttttttaat gtaaaataaa
    82681 gcaaaggacg aagtaaaaaa aaaaaaaaag aaagaaaacc ctgcaattgt ttttttatac
    82741 acaagacttc tttcctttgg ttctacattt ctatccagaa ataatgaatt gagttcttat
    82801 aggcattttg gacgccgcta ttgaaatagc ctttcgagct atattttcgg ctactccacc
    82861 catttcataa agtattctac ccggtttaac aacagctacc caatattctg gggatccttt
    82921 ccctgaaccc atacgggttt ccgtgggtct tactgtaact ggtttgtctg gaaatatacg
    82981 tacccatatt tttccgccac ggcgtacatt tcgtgtcatt gctcggcgcc ctgcttcgat
    83041 ttgtctagct gtaatccaag cgggttcaag tgcttgaaga gcatatctac cgaaacaaat
    83101 atgattacct cgataagata ttcctttcat tcttcctcta tgttgtttac ggaatcttgt
    83161 tcttttgggg ttatagttga tggttctttt tcaattccat ctctactaca gaactggaca
    83221 tgagagtttc ttctcatcca gctcctcgcg aatgaaacga ctaaaacgga ttttatgaag
    83281 atatacatgt gtttaatgaa taatatgctg aatcatagga ttctttgaaa ttgcatctaa
    83341 ttaatcaatt cgttaatcta ttcgaaattt gtctagcgtg tttagatatt atttaattaa
    83401 acatgtattc tatttctaga taatgtcaat gtcttttttt ataacgttat cgttataaaa
    83461 acatctttct tttgtttttc cttttatcat atgggatcga caaaaatgta tcaatctaat
    83521 aaaaaaaaaa ctttcgcggg cgaatattta ctctttccat atctatttta gttatagggt
    83581 tcgttcatga cctctcaaaa taaaagaata aaagaggagg tccctggttt gtttcgccat
    83641 cccacccaat gaatcattaa gattcatttt caatagaatc ttctgcattc acgggttata
    83701 tcgttcccat tgcttctcga ttaatggtta ggtctgaatt ttccggcgga gtcctttttt
    83761 cttaagtcaa ttttctcagt ctttattggc tcgaggctct tgattttttt gttctataag
    83821 cggattcatc taattatgca tgaatcatta ttgaatttat gctttattac actgcgtttt
    83881 atgagatgac tcatcgacct tacatattgg aatcatatat cattgatatt tccgttctct
    83941 ctttctctca tccttccact tatccgcata ctttttttct attttgcttt ccgacttaga
    84001 acttcacaac tcataatccg attggttttt ttatctttat gcaaaaaaag atttcagttg
    84061 ctacaacgat atgtccaata tattatatct ttatcttgac tggttctttg gatccagata
    84121 atgcgaagca atgagttggt tattagtgct atagttatta gttcatactc tgggccctgg
    84181 tccgtttttt gaatcctagc cctaaaaaaa ccaacgagtc acacactaag catagcaatt
    84241 atataaaatg atcaatcgaa tttttattga accctctaga attgcagaat tgctcttttt
    84301 tttgttttgc ttgaacataa aaagaataaa agggtttttc tttttttgtc cattacttgg
    84361 tataatgtaa aaacacgtaa agtcttatta ttcttcgtct acaaatatcc aaattttgat
    84421 tcctaatacc ccgtatatag ttcgaactgt ataggaacaa taatcaattt tagctccaat
    84481 ggtttgtaga ggaaccctac cttctctgat ccattcgacg cgtgcaattt cttttccgtc
    84541 gatacgtccc gcaatttgta cttgaattcc ttttgtattc gccagctcgg ttaattcaat
    84601 agcttttttc attgctttgc gaaaagaaac tctattcttt aattggccag ctataaattc
    84661 tgcaagaata ttagggtgtc cataaggatt tgcaattcgt gtaatagcaa tgtttagttt
    84721 tcggttcgca caatgaagtt ctttttgtac attcatctgc aattcttcga ctctccgcgg
    84781 tctattttct attaagaatt ttgggaatcc tatataaatt atgacttgaa ttagatcgat
    84841 tcttttttga atctctatcc gtgcaattcc ctcaacgcca acaccggagg atattctcat
    84901 atttttttgt acataattct taatacagtt tcgtattttt tgatcttctt gtagaccttc
    84961 cgaataattt tttggctgtg caaaccaaag agaatgatga ctttgtgttg taccaagtcg
    85021 gaacccaagc ggatttattt tttgtcccat aaccccccac tactatatgt atcatgacat
    85081 gtcagatttt tgttcttttt tttagttatc aatccagatt tttttgagta caccatatat
    85141 tcttcaaatt ctttatataa ggatatatct ttcaaaacaa tagttatatg acaagtcggt
    85201 ctttttatcc gccctcgagc tcgaggtttt aatcttttca cagcagtacc ctcgtttact
    85261 tcggctttac taatgactaa atttgcttcg ttcaaactca tattgtgact agcatttgct
    85321 gctgcagaat aaaccaattt aaaaatggga taacacgctc gataaggcat cagttctagt
    85381 atcataaggc tttcctcgta agaacgccta cgaatctgat ggattcccct tcggtctttg
    85441 tgagcagaca tacatatatg ttgacctaaa gcgtatactt ctgtagatag gttcttcttt
    85501 ctcttcttta tcataaggtt cacctcttac caatgaatct atattcactt tattaacgac
    85561 gggatctatt atcatttttt gcatgtccac ggaaatttat agtcggcgca aattccccca
    85621 atttatgtcc taccatacga tctgttatat aaataggcaa atgttccttt ccattatgta
    85681 tagcgatagt atggccaacc attgtgggta taatggtaga tgcccgggac caggttatta
    85741 ttatttcttt ttccgctttt gtattaagtt tctcgatttt tcttaataaa tgattcgcta
    85801 caaaagggtt tttttttagt gaacgtgtca cagtgaatta actcctattt ttttcttttg
    85861 taaattgtaa aaataatttg gattttctct cctatttact acggcggcga agaatcaaat
    85921 tatcactata tttattcctt tttctacttc ttcttccaag tgcaggataa ccccaagggg
    85981 ttgcgggtct ttttctacca attggagccc ttccttcacc acccccatgg gggtggtcta
    86041 cagggttcat aactactcct cttactacag gacgcttacc tagccaacat ttcgatccgg
    86101 ctctacccaa acttttctgg ttcaccccaa cattccctac ttgtccgact gttgctgagc
    86161 agtttttgga tatcaaacgg acctccccag agggtaattt taatgcggcc gatttaccct
    86221 cttttgcaat cagtttcgct acagcacccg cagctctagc taattgtcca ccctttccaa
    86281 gtgtgatttc tatgttatgt atggctgtgc ctaagggcat atcggttgaa gtagattcgt
    86341 ctttttgatc aatcaaaacc ccttcccaaa ctgtacaagc ttcttccaaa gcatacggct
    86401 ttctggatgt agatgatgat atctatacag atggatctta tatatatcat ataatgaagt
    86461 accacatgag tggatatata gaatccaaat ctgccgaatc actcatgttc tgatcttcta
    86521 catcctaggt cttcctgttc cgtcatctgg cttatgttct tcatgtagca ttcagaccga
    86581 atgactctat gaaattacgt cgatacttcc acatattatg ggtaacgtag gagacgtctc
    86641 tatttttccc ccgggaaatc tttagaatta ccacagctta gctttcaatt cgcctctgac
    86701 catcaaatca aatgtgaata acccgtcttc ctctctttga aacaaggggc gcttctggtt
    86761 ctgtcggcgc ttgaaacaat tttgtcttct ccatattact atatctctag agtcaataat
    86821 tttatatgag gaactactga actcaatcac ttgctgccgt tactcttcag ttttctgttg
    86881 aggtctatcc tgtagaggta ctcgaattgg atcagtgatc gatttctagg tttcgtcgta
    86941 aacctaattg gttacttcca attacgtaaa tcaatagttc aaaccgcact caaaggtagg
    87001 gcatttccca tttttatagg aacttctgta ccagaaacaa tggtatctcc aattatagcc
    87061 cctctgggat gtaaaatata tctcttctca ccatccccat agtgtatgag acaaatgtat
    87121 gcatttcgat tagggtcgta ttctatggtt acgattctac catatatgtc tttttcattc
    87181 cgtctaaaat cgattttacg gtatagacgc ttatgacctc cccctctatg ccctgcggta
    87241 atgattcctc tggcattacg acctttacca caacgatgct gtccatagat caaattattt
    87301 cgtggattgg atttcacttg actgtctacg gctccattgc gtgtgctcgg ggtagaagtt
    87361 ttgtataaat gtatcgccat gctcttaagt attttgattt aagttctttt ctttctaaga
    87421 ggtggaatag aataacccgg ttgaagcgta atgatcatac gtctgtaatg cattgtatgt
    87481 cccataatgg gtcccattct tctacccttt cgggggagtt gatgactatt catagctatt
    87541 accttgacac caaagaagag ttcgacccaa tgctttattt ctgtcctagt tgatcctgat
    87601 tcgacattag aagtatattg atttttcccc aataaccgaa tacttttgtc tgtaaatact
    87661 gcatatttga ttccatccat aaatctattt tcttccctat gagttcgagt ctcaataaga
    87721 atgctagttc ttactgttca tatgttatga tatgaatata ccacaccaat tcgttatgta
    87781 tagatgatga gattccattg atacagagcc aattccaata gacttattgg agggtcccat
    87841 tggcgtgcat ccagtaggaa ttgaacctac gaattcgcca attatgagtt gggcgcttta
    87901 accattcagc catggatgct tagtggggat cctcgtacat ggtgaataac caaattccaa
    87961 ttgaaatgaa atctttagga taaatcaatg caatttagga ggaatcaatg aaaggacatc
    88021 aattcaaatc ctggattttc gaattgagag agatattgag agaggtcaag aattctcact
    88081 atttcttaga ttcatggacc caattcaatt cagtgggatc tttcattcac atttttttcc
    88141 accaagaacg ttttataaaa ctcttggacc cacgaatttt gagtatccta ctttcacgca
    88201 attcacaggg ttcaacaagc aatcgatatt tcacgatcaa gggtgtagta ctatttgtag
    88261 tagcgatcct tatatatcgt attaacaatc gaaatatggt cgcaagaaaa aatctctatt
    88321 tgacggggct tcttcctata cctatgaatt ccattggacc cagaaatgat acattggaag
    88381 aatcttttgg gtcttccaat atcaataggt tgattgtttc gctcctggat cttccaaaag
    88441 gaaaaaagat ctcagagagc tttttcctgg atccgaaaga gagtacttgg gttctcccaa
    88501 taactaaaaa gtgtatcatg cctgaatcta actggggttc gcggtggtgg aggaactggc
    88561 tcggaaaaaa gagggattct ggttgtaaga tatctaatga aaccgtcgct ggaattgaga
    88621 tctcattcaa agagaaagat atcaaatatc tggagtttcc ttttgtatat tatatggatg
    88681 atccgatccg caaggaccat ggttgggaat tgtttgatcg tctttctccg agtaagaggc
    88741 gaaacagaat caacttgaat tcgggacagc tattcgaaat cttagtgaaa gactcgattt
    88801 gttatctcat gtttgctttt cgtgaaaaaa taccaattga agtggagggt ttcttcaaac
    88861 aacaaggagc tgggtcagct attcaatcaa atgatattga gcgttttgcc catctcttct
    88921 cgagaaacaa gtgggctatt tctttgcaaa attgtgctca atttcatatg tggcaattcc
    88981 gccaagatct cttcgttagt tgggggaaga atccgcacga atcggatttt ttgaggaaga
    89041 tatcgagaga gaattggatt tgcttagaca atgtgtggtt ggtaaacaag gatcgatttt
    89101 ttagcaaggt acggaatgta tcgtcaaata ttcaatatga ttccacaaga tctagtttcg
    89161 ttcaagtaac ggattctagc caattgaaag gatcttctga tcaatccaga gatcatttcg
    89221 attcatttag taatgaggat tcggaatatc acacattgat caatcaaaga gagattcaac
    89281 aactaaaaga aagatcgatt ctttgggatc cttcctttct tcaaacggaa cgaacagaga
    89341 tagaatcaga ccgattccct aaatgccttt ctggatattc ctcaatgtcc cggctattca
    89401 cggaacgtga aaggcagatg aataagcatc tgcttccgga agaaatcgaa gaatttcttg
    89461 ggaatcctac aagatccatt cgttcttttt tctctgacag atggtcagaa cttcatctgg
    89521 gttcgaatcc tactgagagg tccactagag atcagaaatt gttgaagaaa gaacaagatg
    89581 tttcttttgt cccttccagg cgatcggaaa ataaagaaat agttaatata ttcaagataa
    89641 ttacgtattt acaaaatacc gtctcaattc atcctatttc atcagatccg ggatgtgata
    89701 tggttccgaa ggatgaactg gatatggaaa gttccaataa gatttcattc ttaaacaaaa
    89761 atcatttatt tcatctattc catgaccgga acagggggga atacacgtta caccacgatt
    89821 ttgaatcaga agagagattt caagaaatgg cagatctatt cactctatca ataaccgagc
    89881 cggatctggt gtatcataag ggattttcct tttctattga ttcctacgga ttggatcaaa
    89941 aacgattctt gaatgaggta ttcaactcca gggatgaatc gaaaaagaaa tctttattgg
    90001 ttctacctcc tattttttat gaagagaatg aatcttttta tcgaaggatc agaaaaaaat
    90061 gggtccggat ctcctgcggg aatgatttgg aagatccaaa accaaaaata gtggtatttg
    90121 ctagcaacaa cataatggag gcagtcaatc aatatagatt gatccgaaat cggattcaaa
    90181 tccaatatag cacctatggg tacataagaa atgtattgaa tcgattcttt ttaatgaata
    90241 gatccgatcg caacttcgaa tatggaattc aaagggatca aataggaaat gatactctga
    90301 atcatagaac tataatgaaa tatacgatca accaacattt atcgaatttg aaaaagagtc
    90361 agaagaaatg gttcgatcct cttattttga tttctcgaac cgagagattc atgaatcggg
    90421 atcctaatgc atatagatac aaatggtcca atgggagcaa gaatttccag gagcatttgg
    90481 aacattccgt ttctgagcag aagagccatt ttcaagtagt gttcgatcga ttacgtatta
    90541 atcaatattc gattgattgg tctgaggtta tcgacaaaaa agatttgtct aagtcacttc
    90601 gtttcttttt gtccaagttc cttctctttt tgtccaagtt gcttttcttt ttgtctaact
    90661 cacttccttt tttctttgtg agtttcggga atatccccat tcataggtct gagatccaca
    90721 tctatgaatt gaaaggtccg aatgatcaac tctgcaatca gttgttagaa tcaataggtc
    90781 ttcaaatcgt tcatttgaaa aaattgaaac ccttcttatt ggatgatcat aatacttccc
    90841 aaaaatcgaa attcttgatc aatggaggga taatatcacc atttttgttc aataagatac
    90901 caaagtggat gattgactca ttccatacta gaaataatcg caggaaatct tttgataaca
    90961 cggatttcta tttctcaatg atatccgacg atcaagacaa ttggctgaat cctgtgaaac
    91021 catttcatag aagttcattg atatcttctt tttataaagc aaatcgactt cgattcttga
    91081 ataatccaca acgcttccgc ttctattgta acaaaagatt ccccttttat gtggaaaagg
    91141 cccgtatcaa aaattatgat tttacgtatg gacaattcct ccatatcttg ttcattcgca
    91201 acaaaatatt ttctttgtgc ggcggtaaaa aaaaacatgc ttttttggag agagatacta
    91261 tttcaccaat cgagtcacag gtatctaaca tattcatacc taacgatttt ccacaaagtg
    91321 gtgacgaaag gtataacttg tacaaatctt tccattttcc aattcgatcc gatctattag
    91381 ttcgtagagc tatttactcg atcgcagcca tttctggaac acctctaaca gagggacaaa
    91441 tagtcaattt tgaaagaact tattgtcaac ctctttcaga tatgaatcta tctgattcag
    91501 aagagaagaa cttgcctcag tatctcaatt tcaattcaaa catgggtttg attcacactc
    91561 catgttctga gaaatattta ccatccgaaa agaggaaaaa acggagtctt tgtctaaaga
    91621 aatgcgttga gaaagggcag atgtatagaa cctttcaacg agacagtgct ttttcaactc
    91681 tctcaaaatg gaatcgattc caaacatata tgccatggtt ccttacttcg acagggtaca
    91741 aatatctaaa tttgatattt ttagatactt tttcagacct attgccggta ctaagtagca
    91801 gtcaaaaatt tgtatccatt tttcatgata ttatgcatgg atcagatata tcatggcgaa
    91861 ttcttcagaa aaaattgtgt cttccacaat ggaatctgat aagtgagatt tcgagtaagt
    91921 gtttacataa tcttcttctg tccgaagaaa tgattcatcg aaataatgag tcaccattga
    91981 tatcgacaca tctgagatcg ccaaatgttc gggagttcct ctattcaatc cttttccttc
    92041 ttcttgttgc tggatatctc gttcgtacac atcttctctt tgtttcccga gcctatggtg
    92101 agttacagac agagttcgaa aaggtcaaat ctttgatgat tccatcatac atgattgagt
    92161 tgcgaaaact tctggatagg tatcccacat ctgaacggaa ttctttctgg ttaaagaatc
    92221 tttttctagt tgctctggaa caattaggag attctctaga agaaatacgg ggttctgctt
    92281 ttggcggcaa catgctatgg ggtggtggtc ccgctgatgg ggttaaatca atacgttcta
    92341 agacgaaaga tttgaatatc aatctcatcg atatcatcga tctcataagt ctcataccaa
    92401 atcccatcaa tcgaatcact ttttcgagaa atacgagaca tctaagtcat acaagtaaag
    92461 agatccattc attgataaga aaaagaaaaa aggtgaacgg tgattggatt gatgataaaa
    92521 tagaatcctg ggtcgcgaac ggtgattcga ttgatgataa agaaagagaa ttcttggttc
    92581 agttctccac cttaacgaca gaaaaaagga ttgatcaaat tctattgagt ctgactcata
    92641 gtgatcattt atcaaagaat gactctggtt atcaaatgat tgaacagccg ggaacaattt
    92701 acttacgata cttagttgac attcataaaa agcatttaat gaattatgag ttcaattcac
    92761 cctgtttagc agaaagacgg atattccttg ctcattatca gacaatcact tattcacaaa
    92821 cttcgtgtgg ggctaatagt tttcatttcc catctcatgg aaaacccttt tcgctccgcc
    92881 tagccctatc cccctctagg ggtattttag tgataggttc tataggaacc gggcgctccc
    92941 atttggtcaa atacctagcg acaaactcct atgttccttt cattacagta tttctgaaca
    93001 agttcctgga taccaagcct aaaggttttc ttattgatga tatcgatatt gatgatagtg
    93061 acgatattga tgctagtgac gatatcgatc gtgaccttga tacggagctg gagcttctaa
    93121 ctatgatgaa tgcgctaact atcgatatga tgtcggaaat aggccgattt tatatcaccc
    93181 ttcaattcga attagcaaaa gcaatgtctc cttgcataat atggattcca aacattcatg
    93241 atctggatgt gaatgagtcg aatgacttat ccctcggtct attagtgaac tatctctcca
    93301 gggattgtga aagatgttcc actagaaata ttcttgttat tgcttcgact catattcccc
    93361 aaaaagtgga tcccgctcta atagccccga ataaattaaa tacatgcatt aagatacgaa
    93421 ggcttcttat tccacaacaa cgaaagcact tttgcactct ttcatatact aggggatttc
    93481 acttggaaaa gaaaatgttc catactaatg gattcgggtc cataaccatg ggttccaatg
    93541 cacgagatct tgtagcactt accaatgagg ccctatcgat tagtattaca cagaagaaat
    93601 caattataga cactaataca attcgatccg ctcttcatag acaaacttgg gatttgcgat
    93661 cccaggtaag atcggttcag gatcatggga tccttttcta tcagatagga agggctgttg
    93721 cacaaaatgt acttctaagt aattgcccca tagatcctct atctatctat atgaagaaga
    93781 aatcatgtaa cgaaggggat tcttatttgt acaaatggta cttcgaactt ggaacgagca
    93841 tgaagaaatt aacgatactt ctttatcttt tgagttgttc tgccggatcg gtcgctcaag
    93901 acctttggtc tatacccgga cccgatgaaa aaaacgggat cacttcttct ggactcgttg
    93961 agaatgattc tgatctagtt catggcctat tagaagtaga aggcgctctg gtgggatcct
    94021 cacggacaga aaaagattgc agtcggtttg ataatgatcg agtgacattg cttcttcggc
    94081 ccgaaccaag gaatccctta gatatgatgc aaaatggatc ttgttctatc gttgatcaga
    94141 gatttctcta tgaaaaatac gaatcggagt ttgaagaagg ggaaggagaa ggagtcctcg
    94201 acccgcaaca gatagaggag gatttattca atcacatagt ctgggctcct agaatatggc
    94261 gcccctgggg ctttctattt gattgtatcg aaaggcccaa ttcattggga tttccctatc
    94321 gggcggggtc atttcggggc aagcggatca tttatgatga aaaggatgag cttcaagaga
    94381 atgattcgga gttcttgcag agtagaacca tgcagtacca gacacgagat agatcttcca
    94441 aagaacaagg cttttttcga ataagccaat tcatttggga ccctgcggat ccactctttt
    94501 tcctattcaa agatcagccc cttgtctctg tgttttcaca tcgagaattc tttgcagatg
    94561 aagagatgtc aaaggggctt cttacttccg aaacagatcc tcctacatct atatctaaac
    94621 gctggtttat caagaatacg caagaaaagc acttcgaatt gttgattcat cgccagagat
    94681 ggcttagaac caatagttca ttatctaatg gatttttccg ttctaatact ccatccgaga
    94741 gttatcagta tttatcaaat ctgttcctat ctaacggaac gctattggat caaatgacaa
    94801 agacattgtt gagaaaaaga tggcttttcc cggatgaaat gaaaattgga ttcatgtaac
    94861 aggagaaagg tttcccatta cttagccgga aagatatgcg gccatgaaat agggattaag
    94921 tggaacataa ttgactgggt ggtagagtcg tggaaacacc agtttcttcc atattttgga
    94981 ccttagctcc atggaacaat atgctactgc tgaaacatag aagaattgaa atcttagatc
    95041 aaaacactat gtatggatgg tatgaactgc ttaaacaaga attcttgaac agcgaaccac
    95101 cagagctatt actaaaaacg gactatgtaa tgtactttat ctgctgggtt acaggcgggc
    95161 attttaccag aggtttatat tgtatcaatc tacccttgtg tgattcctgt tgaagcatat
    95221 actcgggggg tgggtgcagg gcggacgatt tcaaagcgga ctccccattc attagataga
    95281 gaagatcccc aagatttcgc gatccgctgc cgaacttatt ccaattccaa gatctcggat
    95341 cgaatcggta tatcaatacc gattcgatcc gagatctctt attgaattgc tcattcaatg
    95401 agcattctca atattatgcc ttgaagagga ctcgaacctc cacgctcttt agcacgagat
    95461 tttgagtctc gcgtgtctac catttcacca ccaaggcatc ttgaaagtga atcgtattcc
    95521 atgaagatga tatctatcta gtgtgatgta tggaatatat gacaaaggtg gagtgttgga
    95581 gtatttctat tgatcggtca tgtcatatag gccccaatcg gacatccaat tgcttcgatt
    95641 tgaattatcc ggaggatgcc ttatatatta tctatattaa tattatatca aaaagatgga
    95701 caatcaaacc gatttctcga ttcaatagaa gcccaaagag gtgaataagg tcccaaataa
    95761 cgagagatat ggaaaaagca ggtccgatta cgcctattcc taatcctaaa tggaatgtaa
    95821 cgacgtaggg atccatatgg aaacatagta tctatttaga tacgctcgaa tgaccccttc
    95881 tcataatgag aatcctattc cggtctggtc cggtatggaa tgaacttata atcatggaat
    95941 cgactcgatc atcagattat agattataag ttcataaccc tagcccattc ccattttggg
    96001 cggaacagat ctactaattc tttgattcca gttagtaaga gggatcttga actaagaaat
    96061 cgattctaga agctaactag aagctaaaaa agggtatcct gagcaattgc aataatcggg
    96121 ttcattgata ttcctggtat agtagatgct atcacacata caatcatact caattcgatg
    96181 gaattgtttg atcttaaagg ggatcttcta taatttcgca cgtgaggggt tatttcttgg
    96241 tttcgtccag tcattaataa cttgattatt tttagataat agtagataga aacaacgctc
    96301 gtaaggagtc ctattgaaac caagaaatat aggcctgcct gccatccaca ccagaataaa
    96361 tagagttttc cgaaaaaacc tgctagtgga ggaagacctc ctagggataa gagacataga
    96421 gctaaagaga gagccaaaaa aggatctttt gtgtataatc ccgcataatc tcgaatgtta
    96481 tcagttccgg tacgtagacc aaatgataca atgcaagcaa aagttcctag attcatggag
    96541 atatagaaca gcatataagt tatcatgctc gcatatccac catttgagtc tccaacaatt
    96601 attccaataa ttacatatcc gatttgacct atggacgaat atgcaagcat acgtttcata
    96661 cttgtttgag taatagcaat gagattccca aatatcatgc taagaatagc taggatttcc
    96721 agaagaagat gccactcgtt tgatgagaaa taaaaaggaa tatcgaaaat tcgagtggct
    96781 gaagctgaag cagctacttt cgaagtaaca gaaagaaaag caacgactgg agtgggagag
    96841 tcagagtcga aaagaggatt cctcacttct ttctctcatt caaaaccgtg catgagactt
    96901 tcatctcgca cggctcctaa gtgataaaag taaagaagaa ctcatcttct ttcttttttg
    96961 attaccttcc tcgcgtatgt ataagatcga atccattcga tttcgaaaaa ggattactaa
    97021 tccttaactt ttcgaggaat ccttcatcag tggttgtgaa tgactgattt ttctcaatct
    97081 tttcgacctt ggttccgtag gagcaagtca gaaagattga gaaatagaac catctgattt
    97141 gattcgttct caatagccat gagatgatca tcttagggtg atccttttgt cgacggatgc
    97201 tcctattaca ctcgtagtct ctgaaggatg agaaccaact ctgtagcatc tacatcgaga
    97261 attcaagtat tgtatacgtc attagtccga tcctttgtag gaactacccg taataacgaa
    97321 cttgcaaaat ggatctgttt atcataaaga gatttgttgt tcctgaccct gcttcacctt
    97381 aattgttatt tgaacaagta taaagttatg tcttggtccg agtggggata gcatttctct
    97441 tctgcatgtc catgaagttt tgaaaaatcc aaacatctca gagatatata gagaggtagg
    97501 aatttttcga acgaaccgca ctccttcgta tacgtcagga gtccattgat gagaaggggc
    97561 tggggaaagc ttgaacccaa ttcctacagt gatgaataga agcgcaattg aaattcctgg
    97621 ggagttatac atttgtgtat tgataagacc attcactatt tcttgaagct cgatctctcc
    97681 cccggatgaa ccatatagcc aagagaaacc atgaaccaga atagaagagc ttgccccacc
    97741 catgagtaaa tatttcatag tagcctcatt agaccgtacg tctttcttgg tatatccaga
    97801 taataggtag gagcataaac tgaaacattc tggagctaca aagatagtta ttaaatcgtt
    97861 agcaccgcat aaaaacattc ctcctagagt agctgttaat atgaataaca gaaactccgt
    97921 tatagccatt tctgtacatt caatgtactc cacggataga ggaatacata gagttgaaca
    97981 tagtaaaata agaaattgaa agatttcgtt gaaattgttc gtttggaaat ttcccgaaaa
    98041 gctaatcata ggttcttctc tccatcggaa caatagggcc gttatgctca ttactaaact
    98101 tgttgaagag atgaaataga accaaggtat atctttttga tcagaggttg aatcgatcat
    98161 cagaagaata attaggccaa aaattaggat acattctggg aaaataaaac ttccatcgaa
    98221 gagaagaaaa tgaaaggctt tcataaaaat tctcgtagaa tcgagaatga agttttcatt
    98281 ctgtacatgc cagatcatga attagtaact gcatccaatc tccaaaaaaa tcccaattgt
    98341 ttcgaacttt ctatttttgg aatggaatat ttacggaatc tccatgaata ggatcaaacc
    98401 ttattccatg gtatttacat gagattcctc tttcttattc ttaagcaagt ccccgagagg
    98461 gcttagttga tccatgattt ctgtttcatc tttcgtttcc ttttcgtttg tttcgagaaa
    98521 tatatcgatc aattccgatt ctttcttttt cttttttcta ttgattcttt tccgatcgag
    98581 atgtatggat ccatggatct atgtgtctat atagaccctg ttcatggatt aacgaaaatg
    98641 tgcaaaagct ctatttgcct ctgccattct atgagtctct tcctttttgc gtatggcatc
    98701 gccactccct ttggcagcat ccactaattc ggaacttaat ttgaaagtca tatttcgacc
    98761 cggacgtttt cgggatgccc ctaataacca acgaacggca agtgcttttc cttgtgcgga
    98821 tcctatttca atgggaactt gatgagtcga tccgcctaca cgtcttgctt ttactgctat
    98881 atcgggagtt actccacgta ttgcttgacg taaaacggat agtggatttt tttctgtctt
    98941 ttgttgaatc tttttcaagg ctcgatagat aatttgataa gccaatgatt tttttccgtg
    99001 tttcagaata cggttaacca acatgttaac taatcgatta cgataaattg gatcggattt
    99061 tgcagttttt tcttctgtag tacctcgacg tgacatgagc gcgaaagggg ttcaagaatc
    99121 agttttcttt ttataagggc taaaatcatt tattttggct ttttgacccc atattgtagg
    99181 gtggatctcg aaagatatga aagatctccc tccaagccgt acatacgact ttcatcgaat
    99241 acggctttcc acagaattcc atactcgatc tcatagatac atatggaatt ctgtttactc
    99301 actttaaatt gagtatccgt ttccccccct ttcctgctag gattggaaat cctgtatttt
    99361 acatatccat acgattgagt ccttgggttt ccgaaatagt gtaaatagtg taaaaagaag
    99421 tgcttcgaat cattgctatt tgacccggac ctgttctaaa aaagtcgaga catttcgaat
    99481 tgtttgttga cacggacaaa gtcagggaaa acttctgaaa ttatttcaat attggacctt
    99541 ggacatataa tagttccgaa tcgaatctct ttagaaagaa gatcttttgt ctcacggtag
    99601 cctgctccag tccccttacg aaactttcgt tattgggtta gccatacact tcacatgttt
    99661 ctagcgattc acatggcatc atcaaatgat acaagtcttg gataagaatc tacaacgcac
    99721 tagaacgccc ttgttgacga tcctttactc cgacagcatc tagggttcct cgaacaatgt
    99781 gatatctcac accgggtaaa tctttaaccc tcccccctct tactaagact acagaatgtt
    99841 cttgtgaatt atggccaata ccaggtatat aagcagtgat ttcaaaccca gaggttaatc
    99901 gtactctggc aactttacgt aaggcagagt ttggtttttt gggggtgata gtggaaaagt
    99961 tgacagataa gtcaccctta ctgccactct acagaaccgt acatgagatt ttcgcctcat
   100021 acggctcctc gttcaattct ttcgaagtca tcgggtcctt ttcctcgttc gataatctcc
   100081 tcccttcttc cactccgtcc cgaagagtaa ctaggaccaa ttcagtcacg ttttcatgtt
   100141 ccaattgaac actttccttt tttgattatt ctcaaaggag aagattattc tctttttaac
   100201 aaacatctgc ggatccaatc acacgatctt ataataagaa caagagatct ttctcgatca
   100261 atccctttgc ccctcattct tcgagaatca gaaagatcct tttcaagttt gaatttgttc
   100321 attttgaatc tgggttcttc tactttattt ttatttactt atttctttat tatttttttt
   100381 ccctctcttt tcttttttta tttctttttt ttattttatt cccttccatc attccttaag
   100441 tcccataggt ttgatcctat cgaatctgat ccattttctc attgagcgaa gggtacgaaa
   100501 taaatcggat ttctttttcg atcaaaagta ctatgtgaaa tcttcggttt tttcctcttt
   100561 ctctatccct atcccatagg tacagcattt gaatccatag agaaccgttt cttctgtatc
   100621 tatatgaatc gatattattc cattccaatt ccttcccgat acctcccaag gaaaatcccg
   100681 aattggatcc caaattgacg ggttagtgtg agcttatcca tgcggttatg cactcttcga
   100741 atgggaatcc attttctgaa agatcctggc tttcgtgctt tggtgggtct ccgagatcct
   100801 ttcgacgacc tatgttgtgt tgaagggata tctatatgat ccgatcgatt gcgtaaagcc
   100861 cgcggtagca acggaaccgg ggaaagtata cataagtata cagaaaagac agttcttttc
   100921 tattctatta gtattttgat tctattagta ttcgattagt attagttagt tatcccggct
   100981 cagtgagtcc tttcttccgt gttggcacca gtcctacatt ttgtctccgt ggaccgagga
   101041 gaaagggggc tcggcgggaa gaggattgta ccatgagaga agcaaggagg tcaacctctt
   101101 tcaaatatac aacatgcatt ctggcaatgc aatgtagttg gactttcatc ttcatgcgaa
   101161 tgaatcatct tttccacgga ggcaaatctt tgcctgctag gcaagaggat agcaagttca
   101221 aaattctgtt tcggtagaca tgtatttcta ttactatgaa attcataaat gaagtagtta
   101281 atcgttttgt caatttttcg gggtcttaaa ggggcgtgga aagacataag aactcttgaa
   101341 tggaaatcga aaagggatgg aactccggtt ccttcggaaa tggtaagatc tttggcgcaa
   101401 gaagaagggg ttgatccgta tcatcttgac ttggttctga tttcgctatt tttttaagaa
   101461 taccgcttct cctacccgta tcgaatagaa cttcttcatg taaaacctgc ttgatttaga
   101521 tcgggagaat cgtacggttt tatgaaagca tgtgctatgg ttcgaatccg tagtcaatcc
   101581 tatttctagg agcagttgac aattgaatcc aatttttccc attccattca tttcgtatcc
   101641 gtaatagtgc gaaaggaagg cccggttcca agttgttcaa gaatagtggc gttgagtttc
   101701 tcgacccttt gccttaggat tagtcagttc tatttcttgg tgggggcagg gaagggatat
   101761 aactcagcgg tagagtgtca ccttgacgtg gtggaagtca tcagttcgag cctgattatc
   101821 cctaaaccca atatgagttg tgggtttttc tattttgact tgcccccccg ccgtgatcga
   101881 ataagaatgg ataagaggct cgtgggattg acgtgagggg gtagggatgg ctatatttct
   101941 gggagcgaac tccaggcgaa tatgaagcgc atggatacaa gttatgcctt ggaatgaaag
   102001 acaattccga atcagctttg tctacgaaca aggaagctat aagtaatgca actatgaatc
   102061 tcatggagag ttcgatcctg gctcaggatg aacgctggcg gcatgcttaa cacatgcaag
   102121 tcggacggga agtggtgttt ccagtggcgg acgggtgagt aacgcgtaag aacctgccct
   102181 tgggagggga acaacagctg gaaacggctg ctaatacccc gtaggctgag gagcaaaagg
   102241 aggaatccgc ccgaggaggg gctcgcgtct gattagctag ttggtgaggc aatagcttac
   102301 caaggcgatg atcagtagct ggtccgagag gatgatcagc cacactggga ctgagacacg
   102361 gcccagactc ctacgggagg cagcagtggg gaattttccg caatgggcga aagcctgacg
   102421 gagcaatgcc gcgtggaggt agaaggccca cgggtcgtga acttcttttc ccggagaaga
   102481 agcaatgacg gtatctgggg aataagcatc ggctaactct gtgccagcag ccgcggtaat
   102541 acagaggatg caagcgttat ccggaatgat tgggcgtaaa gcgtctgtag gtggcttttt
   102601 aagtccgccg tcaaatccca gggctcaacc ctggacaggc ggtggaaact accaagctgg
   102661 agtacggtag gggcagaggg aatttccggt ggagcggtga aatgcgtaga gatcggaaag
   102721 aacaccaacg gcgaaagcac tctgctgggc cgacactgac actgagagac gaaagctagg
   102781 ggagcgaatg ggattagata ccccagtagt cctagccgta aacgatggat actaggcgct
   102841 gcgcgtatcg acccgtgcag tgctgtagct aacgcgttaa gtatcccgcc tggggagtac
   102901 gttcgcaaga atgaaactca aaggaattga cgggggcccg cacaagcggt ggagcatgtg
   102961 gtttaattcg atgcaaagcg aagaacctta ccagggcttg acatgccgcg aatcctcttg
   103021 aaagagaggg gtgccttcgg gaacgcggac acaggtggtg catggctgtc gtcagctcgt
   103081 gccgtaaggt gttgggttaa gtcccgcaac gagcgcaacc ctcgtgctta gttgccaccg
   103141 ttgagtttgg aaccctgagc agactgccgg tgataagccg gaggaaggtg aggatgacgt
   103201 caagtcatca tgccccttat gccctgggcg acacacgtgc tacaatggcc gggacaaagg
   103261 gtcgcgatcc cgcgagggtg agctaactcc aaaaacccgt cctcagttcg gattgcaggc
   103321 tgcaactcgc ctgcatgaag ccggaatcgc tagtaatcgc cggtcagcca tacggcggtg
   103381 aattcgttcc cgggccttgt acacaccgcc cgtcacacta tgggagctgg ccatgcccga
   103441 agtcgttacc ttaaccgcaa ggaggggggt gccgaaggca gggctagtga ctggagtgaa
   103501 gtcgtaacaa ggtagccgta ctggaaggtg cggctggatc acctcctttt cagggagagc
   103561 taatgcttgt tgggtatttt ggtttgacac cgcttcacac ccaaaaagaa gcgagctacg
   103621 cctgagttaa acttggagat ggaagtcttc tttcgtttct cgacggtgaa gtaagaccaa
   103681 gcccatgagc ttattatcct aggtcggaac aagttgatag gatccccctt ttacgccccc
   103741 atgtccctcc cgtgtggcga catgggggcg taaaaaggaa agagagggat ggggtttctc
   103801 tcgcttttgg catagtgggc ccccagcggg aggcccacac gccgggctat tagctcagtg
   103861 gtagagcgcg cccctgataa ttgcgtcgtt gtgcctgggc tgtgagggct ctcagccaca
   103921 tggatagttc aatgtgctca tcagcgcctg accctgagat gtggatcatc caaggcacat
   103981 tagcatggcg tacttctcct gttcgaaccg ggggtttgaa accaaactcc tcctcaggag
   104041 gatagatggg gcgattcagg tgagatccaa tgtagatcca actttctatt cactcgtggg
   104101 atccgggcgg tccggggggg actaccacgg ctcctctctt ctcgataatc catacatccc
   104161 ttatcagtgt atggacagct atctctcgag cacaggttta ggttcggcct caatgggaaa
   104221 aaaaatggag cacctaacaa cgtatcttca cagaccaaga actacgagat cgcccctttc
   104281 atttcattct ggggtgacgg agggatcgta ccattcgagc ctttttttca tgcttttccc
   104341 ggaggtctgg agaaagctgc aatcaatagg attttcctaa tcctcccttc ccgaaaggaa
   104401 gaacgtcaaa ttctttttcc ttttcctttc cgcagggacc aggggattgg atctagccgt
   104461 aagaagaatg cttggctgat aaataactca cttcttggtc ttcgaccccc tcagtcacta
   104521 cgaatgcccc cgatcggtgc aatgggatgt gtctatttat ctatctcttg actcgaaatg
   104581 ggagcaggtt tgaaaaagga tcttagagtg tctagggttg gccgggaggg tctcttaacg
   104641 ccttcttttt tcttctcatc ggagttattt cacaaatact tgccatggta aggaagaagg
   104701 ggggaacaag cacacttgga gagcgcagta caacggagag ttgtatgctg cgttcgggaa
   104761 ggatgaatcg ctcccgaaac ggaatctatt gattctctcc caattggttg gaccgtaggt
   104821 gcgatgattt acttcacggg cgaggtctct ggttcaaatc caggatggcc cagctgcgcc
   104881 aaggaaaaga atagaagaag catctgactc cttcatgcat gctccacttg gctcgggggg
   104941 atatagctca gttggtagag ctccgctctt gcaattgggt cgttgcgatt acgggttgga
   105001 tgtctaattg tccaggcggt aatgatagta tcttgtacct gaaccggtgg ctcacttttt
   105061 ctaagtaatg gggaagagga ccgaaacatg ccactgaaag actctactga gacaaagatg
   105121 ggctgtcaag aatgtagaag aggtaggatg ggcggttggt cagatctagt atggattgta
   105181 catggacggt agttggagtc ggcggctctc ttagggttcc ctcatctggg atccctgggg
   105241 aaggggatca agttggccct tgcgaacagc ttgatgcact atctcccttc aaccctttga
   105301 gcgaaatgcg acaaaaggaa ggaaaatcca tggaccgacc ccatcgtctc caccccgtag
   105361 gaactacgag atcaccccaa ggatgccttc ggtatccagg ggtcgcggac cgaccataga
   105421 accctgctca ataagtggaa tgcattagct gtccactctc aggttgggca gtaagggccg
   105481 gagaagggca attactcatt cttaaaacca gcattcttaa gaccaaagag tcggggcgga
   105541 aaagggggga aagccctctg ttcctggttc tcctgtagct ggatcctccg gaaccacaag
   105601 aatcttgagt tagaatggga ttccaactca gcaccttttc ttttgagatt ttgagaagag
   105661 ttgctctttg gagagcacag tacgatgaaa gttgtaagct gtgttcgggg gggagttatt
   105721 gtctatcgtt ggcctctatg gtagaatcag tgggggcctg agaggcggtg gtttaccctg
   105781 tggcggatgt cagcggttcg agtccgctta tctccaactc gtgaacttag ccgatacaaa
   105841 gaatatgata gcacccaatt tttccgattc ggcagttcga tctatggttt atcattcatg
   105901 gacgttgata agatccttcc atttagcagc accttaggat ggcatagcct taaagtaaag
   105961 ttaagggcga ggttcaaaca aggaaaggct tacggtggat acctaggcac ccagagacga
   106021 ggaagggcgt agtaagcgac gaaatgcttc ggggagttga aaataagcgt agatccggag
   106081 attcccgaat aggtcaacct ttcgaactgc tgctgaatcc atgggcaggc aagagacaac
   106141 ctggcgaact gaaacatctt agtagccaga ggaaaagaaa gcaaaagcga ttcccgtagt
   106201 agcggcgagc gaaatgggag cagcctaaac cgtgaaaacg gggttgtggg agagcaatac
   106261 aagcgtcgtg ctgctaggcg aagcggtgga gtgctgcacc ctagatggcg agagtccagt
   106321 agccgaaagc atcactagct tacgctctga cccgagtagc atggggcacg tggaatcccg
   106381 tgtgaatcag caaggaccac cttgcaaggc taaatactcc tgggtgaccg atagcgaagt
   106441 agtaccgtga gggaagggtg aaaagaaccc ccatcgggga gtgaaataga acatgaaacc
   106501 gtaagctccc aagcagtggg aggagaccag ggctctgacc gcgtgcctgt tgaagaatga
   106561 gccggcgact cataggcagt ggcttggtta agggaaccca ccggagccgt agcgaaagcg
   106621 agtcttcata gggcacttgt cactgcttat ggacccgaac ctgggtgatc tatccatgac
   106681 caggatgaag cttgggtgaa actaagtgga ggtccgaacc gactgatgtt gaagaatcag
   106741 cggatgagtt gtggttaggg gtgaaatgcc actcgaaccc agagctagct ggttctcccc
   106801 gaaatgcgtt gaggcgcagc agttgactgg acatctaggg gtaaagcact gtttcggtgc
   106861 gggccgcgag agcggtacca aatcgaggca aactctgaat actagatatg acctcaaaat
   106921 aacaggggtc aaggtcggcc agtgagacga tgggggataa gcttcatcgt cgagagggaa
   106981 acagcccgga tcaccagcta aggcccctaa atgaccgctc agtgataaag gaggtagggg
   107041 tgcagagaca gccaggaggt ttgcctagaa gcagccaccc ttgaaagagt gcgtaatagc
   107101 tcactgatcg agcgctcttg cgccgaagat gaacggggct aagcgatctg ccgaagctgt
   107161 gggatgtaaa aatgcatcgg taggggagcg ttccgcctta gagggaagca cccgcgcgag
   107221 cggcggtgga cgaagcggaa gcgagaatgt cggcttgagt aacgcaaaca ttggtgagaa
   107281 tccaatgccc cgaaaaccca agggttcctc cgcaaggttc gtccacggag ggtgagtcag
   107341 ggcctaagat caggccgaaa ggcgtagtcg atggacaaca ggtgaatatt cctgtactac
   107401 cccttgttgg tcccgaggga cggaggaggc taggttagcc gaaagatggt tatcggttca
   107461 aggacgcaag gtgcccctgc tttttcaggg taagaagggg tagagaaaat gccccgagcc
   107521 aatgttcgag taccaggcgc tacggcgctg aagtaaccca tgctatactc ccaggaaaag
   107581 ctcgaacgac cttcaacaaa agggtacctg tacccgaaac cgacacaggt gggtaggtag
   107641 agaataccta ggggcgcgag acaactctct ctaaggaact cggcaaaata gccccgtaac
   107701 ttcgggagaa ggggtgcctc ctcacaaagg gggtcgcagt gaccaggccc gggcgactgt
   107761 ttaccaaaaa cacaggtctc cgcaaagtcg taagaccatg tatgggggct gacgcctgcc
   107821 cagtgccgga aggtcaagga agttggtgac ctgatgacag gggagccggc gaccgaagcc
   107881 ccggtgaacg gcggccgtaa ctataacggt cctaaggtag cgaaattcct tgtcgggtaa
   107941 gttccgaccc gcacgaaagg cgtaacgatc tgggcactgt ctcggagaga ggctcggtga
   108001 aatagacatg tctgtgaaga tgcggactac ctgcacctgg acagaaagac cctatgaagc
   108061 ttcactgttc cctgggattg gctttgggct tttcctgcgc agcttaggtg gaaggcgaag
   108121 aaggcctcct tccggggggg cccgagccat cagtgagata ccactctgga agagctagaa
   108181 ttctaacctt gtgtcaggac ctacgggcca agggacagtc tcaggtagac agtttctatg
   108241 gggcgtaggc ctcccaaaag gtaacggagg cgtgcaaagg tttcctcggg ccggacggag
   108301 attggccctc gagtgcaaag gcagaaggga gcttgactgc aagacccacc cgtcgagcag
   108361 ggacgaaagt cggccttagt gatccgacgg tgccgagtgg aagggccgtc gctcaacgga
   108421 taaaagttac tctagggata acaggctgat cttccccaag agctcacatc gacgggaagg
   108481 tttggcacct cgatgtcggc tcttcgccac ctggggctgt agtatgttcc aagggttggg
   108541 ctgttcgccc attaaagcgg tacgtgagct gggttcagaa cgtcgtgaga cagttcggtc
   108601 catatccggt gtgggcgtta gagcattgag aggacctttc cctagtacga gaggaccggg
   108661 aaggacgcac ctctggtgta ccagttatcg tgcccacggt aaacgctggg tagccaagtg
   108721 cggagcggat aactgctgaa agcatctaag tagtaagccc accccaagat gagtgctctc
   108781 ctattccgac ttccccagag cctctggtag cacagccgag acagcgacgg gttctctgcc
   108841 cctgcgggga tggagcgaca gaagttttga gaattcaaga gaaggtcacg gcgagacgag
   108901 ccgtttatca ttacgatagg tgtcaagtgg aagtgcagtg atgtatgcag ctgaggcatc
   108961 ctaacagacc ggtagacttg aaccttgttc ctacatgacc cgatcaattc gatcaggcac
   109021 tcgccatcta ttttcattgt tcaactcttt gacaacatga aaaaaccaaa agctctgccc
   109081 tccctctcta tcggatggaa gggcagaggc ctttggcgtc ccctccagtc aagaattggg
   109141 gcctcacaat cactagccaa tatgcttttc tcgcatgcct ttcttcgttc atggttcgat
   109201 attctggtgt cctaggcgta gaggaaccac accaatccat cccgaacttg gtggttaaac
   109261 tctactgcgg tgacgatact gtaggggagg tcctgcggaa aaatagctcg acgccaggat
   109321 gataaaaagc ttaacacctc tcgttcttat tccctttgca atatgaaaaa aaaaaaatga
   109381 aaaatgaaaa agtcgtctta ttcaaaaccc caattatgaa atcccttctc ccccacttca
   109441 cacctagtaa cgcaccgtgt tcttatagag agaaaggtgc tttcacatct tcttaacccg
   109501 aaatggctga ggagaggaaa ggttcctttt ttttagggta cttccgggaa cagatccagt
   109561 ggagacgggg cggggcctgt agctcagagg attagagcac gtggctacga accacggtgt
   109621 cgggggttcg aatccctcct cgcccacaac cggcccaaaa gggaaggacc cttccctctg
   109681 ggggtaggaa aatcatgatc gggatagcgg acccaaagct atggaacttg ggtgtgggtc
   109741 ttttgtcgaa atggagtagc cttacttttt cttttttttt atttaccatt catggttttt
   109801 taaataaagt atgcccggcc cgaagcagaa tagcagagca agtattagta gcatagcaaa
   109861 aatgtgttcc tcgtcattaa tatgtttgct cgcggtaatt gtggcctctc gggagaatcg
   109921 attactgcat ctttgatgca cttgctagta ctagtacatc tgagaattct taattggcta
   109981 attggaaata gcccccggac tatggaacaa aggattatcc cggacctaca ccgaggtatt
   110041 gacggttatt ctcaaatatc gcagaacaga atgtgatacg atgagataga atgcaataga
   110101 aacaaagaca cagggaacgg gttacctact tttaacggtc aaagcgaacc ctttcattct
   110161 gacattctga attctttaat tcggaatgaa tcaaatctcc ccaagtagga ttcgaaccta
   110221 cgaccagtca gttaacagcc gaccgctcta ccactgagct actgaggaac agcgggagat
   110281 tctatctcat agagttcaat tcccgttctc aacccatgac caatatgaac tcgaagtttc
   110341 cttcgtaact ccccgaactt cttcgtagtg gctccgtccc atgccccgtt tcatagggaa
   110401 ccacaaagtg gctctatttc attatattcc atccatatcc caattccatt catttaatat
   110461 ccctttggtg tcattgacat aagaattgat ataagagatg tcgtttctag tctatctgtt
   110521 tctatttcta tatatggaaa gttcaaaaat catcatataa taatccagaa attgaaatag
   110581 aaaagaaaaa aagggaggtt tgtgatgatt tttcaatctt ttatactagg taatctagta
   110641 tccttatgca tgaagataat caattcggtc gttgtggtcg gactctatta tggatttctg
   110701 accacattct ccatagggcc ctcttatctc ttacttctcc gagctcgggt tatggaagaa
   110761 ggaaccgaga agaaggtatc ggcaacaact ggttttattg cgggacagct catgatgttc
   110821 atatcgatct attatgcgcc tctgcatcta gcattgggta gacctcatac aataactgtc
   110881 ctagctctac cgtatctttt gtttcatttc ttctggaaca atcacaaaca ctcttttgat
   110941 tatggatcta ctaccagaaa ttcaatgcgt aatcttagca ttcaatgtgt attcctgaat
   111001 aatctcattt ttcaattatt caaccatttc attttaccaa gttcaatgtt agccagatta
   111061 gtcaacattt atatgtttcg atgcaacaac aagatgttat ttgtaacaag tagttttgtt
   111121 ggttggttaa ttggtcacat tttattcatg aaatgggttg gattggtatt agtttggata
   111181 cagcaaaaga attctattag gtctaatgta cttattcgat ctaataagta ccttgtgtca
   111241 gaattgagaa attctatggc tcgaatctat agtattctct tatttattac ctgtatctac
   111301 tatttaggca gaataccgtc acccattttt actaagaaac tgaaagtgaa agaaacctca
   111361 gaaacctcag aaacggaaga aagggaggaa gaaacagatg tagaaataga aacaactttc
   111421 gaaaggaggg ggactaaaca ggaacaagag gtatccaccg aagaagatcc ttctccttcc
   111481 ctttttttgg aagaaaagga ggatccggat gggaatcaag aaaattcgaa gttagaaata
   111541 tttaaagaaa aagaagagaa atatttatta tggtttgaga aacctctcgc gactcttctt
   111601 ttcgactata aacaatggaa tcgcccattt cgatataaaa aaaagaaaag aaataatcga
   111661 tttattaatg ttgtaagaaa tgaaatgtca cacttttttt tttatacatg tcaaagtgat
   111721 ggaaaagaaa ggatctcttt tacgtatcca gcaagtttgt caactttttt tgaaatgata
   111781 caacaaaaga tgtctttttt aacaaaagaa aaactatcct ctgatgaatt gtataataat
   111841 tggagttaca ccaatgaaaa aaaaaataac ttaaacaagg agtttaggat taaaaaaaat
   111901 attaatacat aaaataaata tactaagaga taaaaagaga tgcgactccc ccctacatat
   111961 tttaaacctt cccctacaaa aaaactggta ataccaaccc cattcgtaat tccatcaatc
   112021 actcgtctat cgaacaaatg ggttagttca gccaatcctc ttatccattg agttaaggat
   112081 agtgcataaa aagcatctat ataagcacga ttatatgacc aatcgtatag caaattgata
   112141 attttatctc ccaaaactct ttgactctta ttgactcttt tagtaaataa attaagtcca
   112201 ttccagtttt ggaaagatga ataaaagggt ttatataaaa aagccgctat aaatattcca
   112261 aaaaacgtta tactaactga aaaagttgca tttggcaaaa attcatacca atcaaaaaaa
   112321 tgatttgaat tttgatgtaa aaggtttata gacggagtta acaattttga taagatatca
   112381 aaattgtttc cttcttgatt aaaggggatt cctatggctc caacaaacaa aggaaataag
   112441 actaatataa gcatagagaa tagcatagta ttgtccgatt catggggata aaaaaaagtc
   112501 tttgtaggac caaaaggcaa aatagtaaga aaaggcattt ttgttacatg agtatccatt
   112561 cggtatgttt tcttcgaaaa aaaagaagtc ctttcccttt cattattatt tatttttaat
   112621 aaagcaacta aaggaaaact ttttttaatc gatttttgct cctctttacc ccatagagat
   112681 attgaataga aggaatttcc ttttttgcca ctgtaatttt gaaaacgaac gtttaaatgt
   112741 ccttcaaaag taagtaaata aatccgaaac atataaaatg cagttaatcc ggctgtgaaa
   112801 gaagcaatta ttgcgaaaat cggtgaatat aaccaactat cattaagaat ttcatctttg
   112861 gaccaaaaac aagcaagagg tggaatacca caaagagaaa gtgtacctaa taaaaaagca
   112921 gtttttgtaa ttggcacgtg ctttcttaac ccgcccataa gagccatatt ctggctttta
   112981 tctggagcgt atccaacaag agcttccatt gaatgaataa ttgatccgga tcctaaaaac
   113041 aacaaggctt tcgaataagc atgagtaatc aaatgaaata aagcggctcg ataagacccc
   113101 atacctagag ctaacatcat ataacccaat tgagacattg tagaataggc taaacttttc
   113161 ttaatatctt tttgagcaag agctaaagtg gctcctaata atactgttat tatacctata
   113221 aaagatatta gattcattat gtatggtatc gctatgaaaa gtggaagaag acgagctaca
   113281 agaaaaattc ctgctgctac catagtagcg gcgtggataa gagccgaaat aggagtaggt
   113341 ccctccatgg catcaggtaa ccatacatga aggggaaatt gtgcggattt agcaactgcg
   113401 ccgccaaata atagaaaggc acacaaagta acaaataaaa agtgaacctc cttcttataa
   113461 atcaagttat tgaatatttc gaacaaatcc cgaaattcaa aactacccgt tgtccaataa
   113521 agacctaaga ttcctaataa taaaccaaaa tcccctacac gattagttac aaaggctttt
   113581 tgacaagcac ttgccgcact aggtcgtgtg aaccaaaacc ctattaatag ataagaacac
   113641 atcccaacca actcccaaaa aatataaatt tgtatcaaat tcgaacttgt aactaatccc
   113701 aacatggaag tattgaaaaa actcatataa gcaaaaaatc tcaaatatcc ttgatcatga
   113761 gacatataat tgtcgctata aaaaagaacc agaattccaa ctgtggtgat taatattgac
   113821 ataatagaag taagcggatc aataaagtgt ccgaactcga aagaaaaatc attattgatg
   113881 gtccaagacc atatgtattg atagatagaa ctcctattta tttgctgaat agatagatcg
   113941 accgaaaaaa tcataactat acttaacaaa aaaatactag gaaaagccca aatacggcga
   114001 agattttttg ttgccgttgg aaaaagtaga agtcccactc ctattaacat aggaactgga
   114061 agcagaacga aaggtatgat ccaagaatat tgatatgtat gttccataaa aataataatt
   114121 tttttattct taattaattg tttctgattc accggttctt atctctttta aaagggatta
   114181 ctaaagtatt aaaaaagcaa ctgaaactca aatggaattt tctgttcgta gttagtttga
   114241 acctttctca actacttcaa aaattttcaa agtgaaaaat aacgaattat tttatactaa
   114301 gtttatacta agtttatact aagtaagatt tttaggaaaa cgtagcagca aattacaatt
   114361 tccattatta ttccctatta caaaaattta tggacatata tcaagactaa aaaattggac
   114421 aaaaaaaaag aagtacttta ttttgatatc aatcatcgga tgtcccataa ctttgcctaa
   114481 taaaaaaaga actaggtatt tttgtttgtt tattcagaat aattaacgag tttcattcgg
   114541 gactgattga ttatgttcta ttctaataaa tggcatttaa taaccaatta ctagaaaaga
   114601 aaaagattca agttttttat taggtaggta agggttctta agcttgttcg atatgtattt
   114661 tttatgtaca aatggaacat cccaaaaaga gacagagata gaaaggtatc acaaataact
   114721 ccgaaataca aattattttg cctcagatat tgtatggaat aggaattgaa aaaaaaaaaa
   114781 aaacgatttg ttttaaacaa tagatgtctt tcacatccaa tttttgcaat gaataacttt
   114841 ttattttttg aatggcagtt ccaaaaaaac gtagttctat attaaaaaaa cgtattcgta
   114901 aaaatatttg gaaaaaaggg ggatattggg cagcgctgaa agctttttcg ttagcgaaat
   114961 ccctttcgac cgggaattca aaaagttttt tgtacgacaa ataatgaata aaacgttgga
   115021 ataattggaa tccgcatcca cctgactcca aaaacgagcc aatttcgttt cgaatttaga
   115081 ttccattttt taatatagaa tagaaaaata gaagtaaaaa aaaaaataga aatagaaaaa
   115141 gtaagtaata aataatgatt tccattccct actgttttga accaatggat ttggctactg
   115201 aattggtact tttttttatt tgaaaaaaaa aaaaggaata aaaattgaga gttttgcctt
   115261 tatttgtatt tgaatatgct tttcattccc gggatgggga ttcttaattt ccccatcacc
   115321 cacccactta taaataagac aataataaat tataaataag acaataataa aggttttgtt
   115381 ttgtcttttc tttttttttt tttcttttct atttctcctt ttctatttca atttatgcta
   115441 tagaatagca taaattgaaa tctttagaca aaagcaatga gttgttgaaa ctaattatta
   115501 attatactgt ttttttttta actttctgaa tcatcactcc aagtgagaat gagaaaagcg
   115561 tctttcgcca tttcggcgta tttctaattt ctatacgaat agtatgcaat ttagaagtaa
   115621 taaaaaaatc ctatgtttga aagggagaat caatctaaaa atatctattt ttagaaatcg
   115681 gatttagaaa tcaattttta aagtaggaca atagaaatcc aaattctttt atataatatg
   115741 tatagctcaa tacctaattg gtttgataaa ccctaagaca aattcatact gaaaaaaaac
   115801 ctaacgatta tcacaagaca aaagttatgc aaattaaata aaattttttt gaattattgg
   115861 atattatgct taaattgtga tcgtgatcca taaaaaagaa aaagaatatg ttattgttaa
   115921 attgttaagt taaataaaac tgaaacctta aataactaaa taaaacgata aaaaagggat
   115981 tgtttcaatc tctattgaaa caggttttta ttcatcaatt gaatgcttcc taaaacatca
   116041 attgaatgct tcctaaaaat aaaaagtatt tcattgaaac tttctctttc actttcaatc
   116101 tcgacgatta aataaaaata agttattatt atttctagca agccgctatg gtgaaatcgg
   116161 tagacacgct gctcttagga agcagtgcta gagcatctcg gttcgaatcc gagtggcggc
   116221 ataacatctt ctaatcttct aaaagatata taaaagccct ataatgaatt gaatttccga
   116281 tttccattcc gtatactcaa gagactttca ctttttactt ttaatttcat tttttattta
   116341 tgatattttc aactttagaa catatattaa ctcatatatc attttcggtc atttcaattg
   116401 gaattacaat tcatttaata accttattag tcgatgaaat cgtaggacta tatcattcat
   116461 cagaaaaggg gatgatagct acccttttct gtctaacagg attattagta attcgttgga
   116521 tttattcggg gcatttccca ttaagtgatt tatatgaatc attaatcttt ctgtcatgga
   116581 gtttctccat tattcatagg attttaaaac ataaaaatca tttaagcgca ataaccgcgc
   116641 caagtgctat ttttacccaa ggctttgcaa cttcgtgttt gttaaccaaa atgcatcaat
   116701 ccggaatatt agtgcccgct ctacaagttc agtggttaat gatgcacgta agtatgatgg
   116761 tattcggcta tgcagctctt ttatgcggat cattattatc cacagctctt ctagtcatta
   116821 catttcgaaa agtgataagg atttttggta aaagcaataa attattaaat ggaactgtaa
   116881 ctgagtcatt ttccttcggt gaaatacaat acatgaatgc aaaaaccaat gttttactaa
   116941 atacttattt tttttctgct agaaattatt acaggtatca attgattcaa caattggatc
   117001 attggagtta tcatattatt agtctaggat ttatcttttt aaccataggt attctttcag
   117061 gcgcagtatg ggctaatgag gcatggggat catattggaa ttgggatcca aaggaaactt
   117121 gggcatttat tacttggact atattcggga tttatttcca tactcgaaca aataaaaaat
   117181 cggaaggttt taattccgca attgtggctt ctatgggctt tgttataatt tggatatgtt
   117241 atttcggggt caatctatta ggaatagggt tacatagtta tggttcattt aattaacaat
   117301 tcacatctaa ttgaattgca aattgaagaa aagaaagggc ctgatgaaga caaacatagg
   117361 acagcgcata tatataaacg aaactgagtg gaaaccgccg agaacctttt gaatcactcc
   117421 actacttgat tcaaaaggtt ctcacaaacg ccaaaggggt ttggttacaa ttcaaattta
   117481 ttttttcttt ttttattcat gaaaattctc tataaaaaaa ttagatagaa tagcttcgac
   117541 cttgtccact gatagtgaca gaacgaaatc cggataaata ccaataccaa gtacgggtag
   117601 aagaatagag atcaaaacaa ataattcccg tggtccagaa tcaaaaaaat aagagtttac
   117661 gccattaaat agcttgtacc cataaaacat ttgccgtaac atagataatg aataaatagg
   117721 agttaatatc attccaattg ccattacaaa agtaatcagt atttttgcta ttaaaaaata
   117781 tttttggcta gtaattattc caaaaaagac tatcaattcc gcaacaaaac cactcatgcc
   117841 cggtaatgca agggaagcca ttgataagat actaaatagc gtgaatatct ttggaattgg
   117901 tatagccagt ccgcccattt cgtcaagata accatgacgt attctatcat aactcgttcc
   117961 tgctaagaaa aaaagtgcag cgctaataaa cccatgagaa attatttgta aaatggctcc
   118021 gctgagtcct gtatcagtta tcgagccaat tcctataatt atgaaaccca tatgagatac
   118081 agaggaatag gcgattcttt tttttaaatt gcgttggcca ggagatgtta aagctgcata
   118141 aattatttgc attgtaccta ctatgattaa ccagggagaa aatagagaat gagcgtgcgg
   118201 taatagttcc atattgatcc gaaccaagcc atatgctccc atttttaata agattccggc
   118261 cagaagcata caagtactgt aatgggcctc cccatgggtg tctggtaacc atgtatgtaa
   118321 gggtataatc ggtgatttga cagcaaaagc aataagaaat ccaatataga atagtatttc
   118381 cagtgccacg ggatacgatc gattagctaa tatttccaaa tttaatgttg gttcattgga
   118441 accgtataaa ccgataccca aaactcctat taatagaaaa acggaacctc ctgcagtgta
   118501 caaaataaac tttgtagctg aataaagacg tttctttcca ccccatgctg atagaagtag
   118561 ataaacagga attaattcta attcccacat gatgaaaaaa agtaaaaggt cacgagaagc
   118621 aaatgatcct atttgaccgc tatacattgc taacatcagg aaatagaata atcgggaatt
   118681 ccgagtaact ggccaagccg ctaacgtagc taaagtggtg ataaatcccg tcaataaaat
   118741 gggtcctagg gaaagtccat ctattcccaa tctccagtaa aaaccaaaaa aattgatcca
   118801 tttataatcc tctgcgagtt gtattaatgg atcgtccaat tcaaaatgat aacagaaggc
   118861 ataggtcgtt agaaggagtt ctagcacgca tatatatata gtataccccc tagtcacctt
   118921 atttcctcta tgagggagaa agaaaatgaa aaaacccgtg gctatcggaa aaactacaat
   118981 tattgttaac caaggaaaaa agttcgtggt aaaggcaaga tacactcgaa ccagacaaaa
   119041 ccgtgctcga aaaatagaat atatattctt aatttttttt tttttatttt tcgagtacgg
   119101 gtttttgtcg gtaatcagta agtaaaaaaa atgtattcaa aatagattca agtggggttt
   119161 ttgggaacgt atcaatatca ataagctaga cccatgcttc gagttgtttc atgccataaa
   119221 taaactcgaa cactcaagaa atccgttgga caggcggatt cacatctctt acaaccaaca
   119281 caatcctccg ttcttggagc agaagcaatt tgtttagctt tacatccgtc ccaaggtatc
   119341 atttctaata catccgtggg acatgctcgg acacattgag tacaccctat acatgtatca
   119401 taaatcttta ctgaatgtga cattgaatct atcaatttct gaattcataa attttcgatc
   119461 tagtaatttt ggaaatgaat catatattga aacaccagat caatcaacga tttaccagaa
   119521 ttttggaatc aatccatttc tggatcaact gataagaggg aacaaagata ctttgatttt
   119581 ttacgttttt gccaatatga tcgaggttag gacgtattat agatgctaat tcgaattgat
   119641 gaatattctt attttgaaat actattttat ttattcaaca aagtcgattg attgatacga
   119701 attgattttc tgttacgata aattgacgaa acaatagctg atccgatagc tgcttcagcg
   119761 gctgcaatag ctataacaaa aattgagaaa atatctcctt ttaattgcct actatcaaaa
   119821 aaatcggaaa atgttacaaa atttatatta accgcattta gtataagttc aagacacatc
   119881 agggcccgga caatatttcg gctcgtgatc aatccataga taccaataga aaataaataa
   119941 gcactcaaaa taagtacatg ctcgagcatc attgaccaac tccgtaccaa tttcgattca
   120001 tttcaatatg aacaataagt caagtgattt gattgcttat aatctaacaa gtatagaaca
   120061 aaagaatata ttgctaatag atcgaatcat tctatttgat ttatacatga aacagtattc
   120121 aaatagaatt gaaggcaaat agatgtgcta acacagaaaa gttgaatttg gattgctgtt
   120181 gctagttata aagatttttt actgacgagc tacggcaatt gcacctatca aagcaactaa
   120241 aagaattatc gaaatgagtt caaatggaag aaaaaagtcg gttgataaat gaattccaat
   120301 ttgttgacta ttacttatca aatcttgctc tataatctgg ttggatcgtg tagtccaaat
   120361 aatcccgtac cacgacgtat ctagaatagt agtgagtaag gacaaaaaaa gacttgtaca
   120421 aaccagagaa gtaactccat ccccaatagt ccaaagattc aaatgaaaat cgttggaata
   120481 gtctgaacca ttcatgaaca ttacagcaaa tatgattaaa acatttacag ctcctacata
   120541 aataaggagc tgtgcagcag ctacaaaagg cgaatttgat agaatataga ataaggatat
   120601 acaaataaga acgaatccca atgaaaaggc agaataaatc gggttggtaa gtaataccac
   120661 tcccagacct cctaatataa gacccgatcc tagaaaaact aaaagaaaat catgtattgg
   120721 tccagccaaa tccattatat taaaataaga gataaataaa tcgaaatatt ttttcatgac
   120781 cttattgaac cgaccaggca attttttttt atgaggcatt cccgattgaa ttcaattcaa
   120841 atctaatagg tgtgaattga tgtgggtaca gttattggat caatttcgtt cttttcttta
   120901 ttggaaatgg cagttggaaa ttgaaagtct atatttcgaa aaaattgtgg atatattaac
   120961 agactttcaa tacaaatgaa tttgtacttc tcataatcca atctatagtt gggatttgta
   121021 ccaaacaaag agaaagacct tattccttta taccaacacg gaacctttgt aatttccaat
   121081 aataaagaga tttacccgtt ttttctttga gacgaattca aaactgttcg aattgtaaaa
   121141 tcgtcaatta ctgacattgg taaacgacct aaagcaattt gattgtaatt caattcgtga
   121201 cggtcgtaag tagcaagttc atattcttca gtcattgata aacaatttgt tggacaatac
   121261 tcaacgcagt taccacaaaa aatacaaatt ccgaaatcaa tactgtaatt aagcaagcgt
   121321 ttctttcgaa tatccgtttc caatttccaa tcaacaacag gcagatctat aggacataca
   121381 cgaacacata cttcacaagc aatacattta tcaaattcaa aatggattcg accgcggaag
   121441 cgctctgatg ttattaattt ttcataagga tattgaatag ttacagggaa acgatttgct
   121501 tgggataagg taatcatgaa actttgaccg atgtaccttg cagctcgtac tgtttgttga
   121561 ccataattca tgaacccagt taccataggg aacatatcgg gaatatctat gaataaattt
   121621 tgtctttctc ttgtttgagg taagccgtga atatagtatc tttttttttg tttacagtga
   121681 aaggagttgg gaagaggttg ttaataataa attaccaaga gaaataggta aaagaaattt
   121741 ccagccaaga tttaataatt ggtccattct tagtctaggt aaagtccatc ttgttgtgat
   121801 agaaatgaac aagaacaaat aagttttagc taatgtaata aagataccaa ttgtcgttcc
   121861 aaagattcca tccgctttat ttatttcaaa taactcagga acaaatatgt acggaattga
   121921 aagattccaa ccgcccaagt aaagaactgt tacaaataat gaggaaacta ataaatttag
   121981 ataggaagca acgtaaaata aaccaaattt gatccctgaa tattcggttt gatagcctgc
   122041 tactaattct tcttctgctt ctggtaaatc aaaaggtaat ctttcgcatt ctgctaggga
   122101 agaaattaga aaaacgataa accctatagg ttgacgccac aaattccacc cccaaaaacc
   122161 atattttgat tgcgccccga ctatatcaac tgtacttgaa ctattagata atcatagtcg
   122221 gtgataacat tactgttccc atcgctattc caaaaccgta catgagattt tcacctcata
   122281 cggctcctca gggccacaaa taaatgtaag gaccgggcaa gtattcgtta tcttgatatg
   122341 gttatagcat agatagactc gtggaaggtc cccaattata ccaatggaat tctgtctgct
   122401 ataagaataa atcaaaaagc atttctgaat tgatctcatc cttcaacttt tttggggtga
   122461 gtaataactt aataaatcct tcaataaaat actctttgta gaaatatcta ttgatatttc
   122521 gagccatcat tttttttttt tcgattacga aaaaaaaaaa ttagacattc cattagttca
   122581 tgaatcatga cacaattttt ctttctatga agataggaaa gaaataagaa aaaaaatcgc
   122641 ttttcttttt attgtaattt cttttttttt ctattttttt tgttcctctt cttctttctg
   122701 agaaaaaggg gtcctcaaaa tcaaaaaagt aagggattat ttcgttcctg atagtaattt
   122761 ctttaattgg gggataggag catactctga atcggaattg tggggagtac tgcctgatca
   122821 tttctaccaa cttaaagccc caattagtat tctttttatg ttatgcagac gtatcttttt
   122881 cgttaattta cataatctcc attactaatt ctttgtgtgt attttagtgt tccttattat
   122941 ccacccattt tttttttcaa tcccccgttc gttaatatat gtattgtaat acattcaaac
   123001 atatagtgaa aactccatac ggttgacttt tgagcccgct tcaagctagg atgaccaatc
   123061 aactaatctt ggggtaaagg gcatcttcca cttttgttta ctttaactta actcttgtac
   123121 ataggaaatg agactcaatc ttcttttact gcgaatttag aagttgtttt ctttcactca
   123181 tatataacta tctaattttt ttattaacct aaagaatcaa taaatgaata aaaaaaaaaa
   123241 aaatgcggat atccattaaa tttctttttt ttttctagaa ggaaaagaaa agcttctatt
   123301 ttagcgaatc gcacgtagag atattgataa aacacataaa gttaatggta tttcataact
   123361 aatcgattga gcagcagctc gcagaccacc taaaaacgaa tatttattat ttgatccata
   123421 tcctgacata agaagtccaa taggagcaat acttgaaacg gcaatccata aaaaaatacc
   123481 aatattgaga tccgctaaaa caaggtgata actaaaagga attactgaat aacttagtag
   123541 aattgatatg actgctatag atggtccaat actgaagaaa cgagtatttc ctctagctgg
   123601 aagaagattc tctttgaaaa gtagttttgt tccatctgct aaagcttgaa gaattccgaa
   123661 agggctggcg tattcagggc caatacgttg ttgtattcct gcagatattt ctctttctaa
   123721 ccacacaatt actagtacac ctattgtgat tcctaataca agagtcaaaa taggggcaaa
   123781 cacccgtatg gtcccataga gctcttttaa ggattccaat cgggaaaaag aattaatatc
   123841 ttgtacttct gttgtatcaa ctatcatttc aacgatcaac ttctcccata atgatatcta
   123901 tactacctag tatcgtcata atatccgcca atttcattct tttaactaac tgaggaagaa
   123961 tttgcaaatt gataaaaccc ggtgggcgaa ttttccatcg ccaaggaaaa ctactttgat
   124021 ctcctatcag aaaaattccc aattctcctt ttggggcttc gactctcaca taaagttctt
   124081 gtttcggtaa ttcaaaagta ggagaaggtt ttttactaat gaatcgatct tcaaaatcat
   124141 tccattctgg atcgctttct ctagcaaagc atcggatttc taaattctca tagggccccc
   124201 ccggaattcc ttccaaagcc tgttgaataa tttttaccga ttctgtcatt tcaccgattc
   124261 ggactaaata acgagctaat gaatcccctt ctttttgcca ctggacttcc caatcaaatt
   124321 cgtcgtaaca ctcataatga tccactttac gaagatccca ttctattcca gacgctcgta
   124381 gcattggtcc tgataaaccc caatttattg cttcttctcc accaaaaatg cctactcctt
   124441 caactcgttc taaaaagaca gggtttcgtg taataagttt ttgatattca acaacccccg
   124501 ttaaaaaata atcacagaaa tccaaacatt tctctatcca gccatggggt aaatcggccg
   124561 ctatccctcc gatacgaaaa taattatgca tcattctcat accggtggca gcttcgaata
   124621 gatcatatac taattctctt tctctgaaaa tatagaagaa gggagtctgt gcaccaatat
   124681 ctgccataaa agggccgagc cataacagat gagaggctat acgactcaac tccaacataa
   124741 ttactctgat atagctggcc cttttaggta cttgaatatt tcccaactgt tctggtccat
   124801 ttacagttat tgcttctgtg aacatagtag ctaaataatc ccaacgtgtt acataaggca
   124861 gatattgtat aattgttcgg ttttccgcaa ttttttccat ccctctgtgt aaataaccca
   124921 atatcggttc acagtcaata acatcttcgc catcgagagt aacgatgaga cgaagaacac
   124981 catgcattga tgggtggtga ggccccatat ttactctcat aaggtctttt cctgtagcta
   125041 gtatactcat aggtttttcc tcgattcatt cttacatgaa ttgttgaaaa caaaaagaag
   125101 ttatcaagat tcaaaatcta ataaatcaaa taattcaaaa ttcttttttt caaattaacg
   125161 attttttgac tcccggatat tcaactgact aattaattct ttataacgta ctccattttt
   125221 ctttgacaaa taagaaagta ggcgttggcg tttttccaga actttccgta aacccctctg
   125281 agataaatag tcttttctgt gcaattccaa atgggaagta agtctttgta tcttattagt
   125341 gaaacttaat acttgaaatt caacagaccc actgttttct tttttttttt cttgaaaagt
   125401 aactgagatg aatgaatttt ttaccataaa acgaaatcct cttttccctt tcttttaata
   125461 tgaaatttac tgatcagtaa taataatgtt agtcatttga attgaatata cacaatcatc
   125521 ttaaagccgt tatgaacttc cgataaaatc aatcaacaat caatcccatt ttcaatgtga
   125581 ttagggataa aaaggatggt atatttcttc aaaagagaaa aagtgagacc taaaaaaaaa
   125641 ttctgttaat tcatttatag atctaaccaa tccgtatgtc cttaaagtgg tatcctgtat
   125701 cataatggaa tgtaagacaa ggcatgtgtc cgtctctttg ttttcatata ccaggtatgg
   125761 tacgtatggt acgcgatcga taagaaaaat gtactagtaa caaatttgca atcgtggata
   125821 catatgtatc cttatcatac tgaaacgact gccattattg gtattaaacc aatagcgatt
   125881 catacaaact aaatcttcta atcgataatt gggccaaaga aagaacttta atttaattag
   125941 tttctttttc tctctagcaa gatctttgct tttatccaaa acgtgacccc ctttttttac
   126001 gttattacaa aatacggaat ttctctgaat accattttga ttcttccaat tgaaacaaat
   126061 cagagttctc aattttctac gatggttagg gaataaaata ttttcaggaa caagcaaatc
   126121 ataattcttt ttgtctctat ttccagtcat tctttgatgt cttgcaatgg attcataatt
   126181 ttttttttta tgaacatggc ttttttctcg gtatctttta gtaatttggc gcttattctt
   126241 atgaaccaat gaaataccta cgatttgata tataaaaaac tgtccatcat tttttacaga
   126301 cagacgaagc ggttcgataa taaatattcc ccctttcacc aattctgtaa gagtgaaatc
   126361 cttatgaatc gtcaaaatat ccagacccat ttctccccct tgaatagagg atatagcaat
   126421 ttctcttgga tttatcagtc gaagcaggag acaatagatc ttgatattat ttattattct
   126481 ttgatttaaa aaagaatccc atctcaactg aaaatgcaaa tactttttta ggaagaaata
   126541 aagttctgct tctgtgttgt tcttgtattg ttttttcgtt ctacgttttt tgatgtctga
   126601 tcccgaaaaa tttgcttcaa catctttttc ttggtttgag agaactgacc caagacttac
   126661 ttggttttgt gcatctgatc gaggattccc ttggtctggg ggttcttttt cttctttact
   126721 tctattgtat aattcaagag agtttttttg attcgatgat ataaaaaggt cttccttttt
   126781 ctttcgagtt atttttttat tcccattttc atttccatta aaactgaaaa gaagtaattt
   126841 gattggtatg atccacggtt tttttttata tgcattaaaa aatagcacta attctcggaa
   126901 gaaccaaagc tccagatttg atataggaca acttagtatt gcttcattca ttcccatcca
   126961 atcaaaaaag aacttttttt gattggatgg tttaatttct tcatcttcat gaattgtaag
   127021 ataaaaaaga actttcttat taatttcatc aattatttga tacttatcag ccccaatctt
   127081 agtatttgga ttcctgttgg taccaatatc aacccagact tcaatatcaa ccttatttct
   127141 aagacaaaaa tcgagaattc tccaatcaaa atattttcta tccgaaaatt tatccatatc
   127201 cataatatta tcttcttcta gataattatt aatagggata cctcccaaca tatcaaataa
   127261 tttgccttcc cttatgttgg aattagaaag gatttcttct ttattattta cttggaataa
   127321 tgatttatga atatacgagt ctttcttatc ttcataatta atagatttat atgataaaag
   127381 atcatattta tagtgttttt taaaattatc tttttgattc tgtaacggat tcgcttcaaa
   127441 aaaattttgt ttgtcggaat gagttaatcc atttttttca tatgaaccct ttttgtttaa
   127501 atctttcttt tgagccatac tgtgttgatt ggctctattt cgccattttt gtggtactaa
   127561 tataggccat cttatccgag ataaatcgga ttgatatgga taatgcccct ttaaccagtt
   127621 tttccattga ttcatttcaa aattccaaaa agattcatgt cttaattcgt aatgaaatat
   127681 tccttgtttt ttaaaataat cttttatttc cttcttaaga aaaagggatg ttccgtcata
   127741 ttgaaagaca aatcttaaat tataaaagtg aataagttgg gtttgtgata atttgtaaaa
   127801 tacatatgct tgtgattgtg agaaaaaaga gaaatcataa gaaatctttg aattcttatt
   127861 actaacctta gaaagtgatt tttttatagt cgaaataaag tgaatttcat ttttactttt
   127921 acttgtttta ttaattcttt cctgatttgt ttcattattg tggatatttt tctcaataat
   127981 ttggattttt tttggtgatt caaaaaaaaa atgggcattg attcttggaa tattgacaat
   128041 agctagaaaa atttttatgt atatcccttc aatgaaaaat tttataaaga aatatgattt
   128101 accaattaat cgagtatttc ttttttttaa tatttgccaa atctttttgg acgctcctaa
   128161 tattttagga cgataacttg ttttgttcga actaatattt atttcgtaag ttagctgttt
   128221 ttttttcttt tcttttgtaa ttttttctat tttctttttt attatgtttg ttcgattagt
   128281 cagatctttt attttttttt cgggcagtgc taaatttgtc caatccatag atcgaatttg
   128341 aatggacgat tcgtgaatca tccgattact cattatcaaa tcttttttat cttcacccaa
   128401 ttcatctatt tctcgcaatc taaataatgg aattttgttt gtttttgaaa gttcttttac
   128461 tcttcctttt acttttagta atagaattct tttgatgacc catctttttg tttcttttgc
   128521 gatttgttga aaaattttgg ttctttcttt taaaactctt aaagactttg ttttcaattg
   128581 tctaattttt ttttttagtt ctttgaaaat gggtttaaaa aatgaaggtc tttttcgggg
   128641 aggaccaaaa ggcaactccg cctccattcc ccaaactgtt aaaaaacaaa aatcgttgtt
   128701 tttttgtccc cctttttttt tcattgcatc tttatgaggg aattgtagct tagatttgtg
   128761 ccagggtttc aggcaaaaag gaaataggat ctttatctga ataccctctg ttaaccagtt
   128821 tttcggaaat tctcgttcgg ataattgaac accattatgg gtgcatttta catacatttc
   128881 cctattccaa tcctttaaat cctcggacca ttcgggaatt tgaaataata gcatgcgagc
   128941 aatattttta gctattatca gtgaaggtaa tataatatat tttctaagaa ttgattgagt
   129001 taataataca aaacttctga gtatttgagc aaaaaaaaat gtattccaga tttctgctat
   129061 gggtatctct gttttttctt ttcttttgta tttttctctt ttgtcctcct cttggttatc
   129121 aatttttttt tgcttttcaa ttttagaatc agaaagtttt ttgtcttttt gtttccacat
   129181 ccaattttta aaaattactt tcatcagttc ggaaatatca aaagaaaaaa aaaaagattt
   129241 gtctagcctg tccaaaaaaa gcggggaatg cacatttgct tgaaacagtt cccaagtaat
   129301 agttttacgt ctttgtgcgc gcatggagcc tttgattaga cctcgacgaa aatccgattg
   129361 ttgtgaataa tgggtcaaat tcactttctt tgcttgctta ggactcttag tatattttgt
   129421 attaatatac gtggaggtat ttggctttgg ctggttatca gtaaaaataa ctacatgttt
   129481 gaactttctc gaacgaattg cccctgctac agtttcgccc ctgtttttct ttttttgtcc
   129541 taaaccagta attgagttgt atgaccagcg aggaaccttt ttactaattt cttttattcc
   129601 aatagagttt tttctaattc tttggtcgtt gggatccgtt ataactacat cgaataaaat
   129661 ttttaaaatt agtattcgat cttctgaatc aattttttct tgtgtgtgtt ctggaaataa
   129721 agaacgtact ttttttgttg aaaataattt tagacgaaac ccatctagtg tctgctcaaa
   129781 tttggtataa ttcttaataa gaagaagacc atgaatttta tttatccaaa acgtcctgat
   129841 gttcttttgg ctagaagttt catttagcgt taggggtgaa aaaaaaaaat ggattcttcc
   129901 acgataaggt ccatgcaaaa aaggatcgta ttttttaggt aagtattctt gtttagtctt
   129961 atcattacac aattgagtcc ttttttcaag tacattcaga gtactagatc ctttatctaa
   130021 aacagcgatt ctattcctaa actccttgtt taagttattt tttttttcat tggtgtaact
   130081 ccaattatta tacaattcat cagaggatag tttttctttt gttaaaaaag acatcttttg
   130141 ttgtatcatt tcaaaaaaag ttgacaaact tgctggatac gtaaaagaga tcctttcttt
   130201 tccatcactt tgacatgtat aaaaaaaaaa gtgtgacatt tcatttctta caacattaat
   130261 aaatcgatta tttcttttct tttttttata tcgaaatggg cgattccatt gtttatagtc
   130321 gaaaagaaga gtcgcgagag gtttctcaaa ccataataaa tatttctctt ctttttcttt
   130381 aaatatttct aacttcgaat tttcttgatt cccatccgga tcctcctttt cttccaaaaa
   130441 aagggaagga gaaggatctt cttcggtgga tacctcttgt tcctgtttag tccccctcct
   130501 ttcgaaagtt gtttctattt ctacatctgt ttcttcctcc ctttcttccg tttctgaggt
   130561 ttctgaggtt tctttcactt tcagtttctt agtaaaaatg ggtgacggta ttctgcctaa
   130621 atagtagata caggtaataa ataagagaat actatagatt cgagccatag aatttctcaa
   130681 ttctgacaca aggtacttat tagatcgaat aagtacatta gacctaatag aattcttttg
   130741 ctgtatccaa actaatacca atccaaccca tttcatgaat aaaatgtgac caattaacca
   130801 accaacaaaa ctacttgtta caaataacat cttgttgttg catcgaaaca tataaatgtt
   130861 gactaatctg gctaacattg aacttggtaa aatgaaatgg ttgaataatt gaaaaatgag
   130921 attattcagg aatacacatt gaatgctaag attacgcatt gaatttctgg tagtagatcc
   130981 ataatcaaaa gagtgtttgt gattgttcca gaagaaatga aacaaaagat acggtagagc
   131041 taggacagtt attgtatgag gtctacccaa tgctagatgc agaggcgcat aatagatcga
   131101 tatgaacatc atgagctgtc ccgcaataaa accagttgtt gccgatacct tcttctcggt
   131161 tccttcttcc ataacccgag ctcggagaag taagagataa gagggcccta tggagaatgt
   131221 ggtcagaaat ccataataga gtccgaccac aacgaccgaa ttgattatct tcatgcataa
   131281 ggatactaga ttacctagta taaaagattg aaaaatcatc acaaacctcc ctttttttct
   131341 tttctatttc aatttctgga ttattatatg atgatttttg aactttccat atatagaaat
   131401 agaaacagat agactagaaa cgacatctct tatatcaatt cttatgtcaa tgacaccaaa
   131461 gggatattaa atgaatggaa ttgggatatg gatggaatat aatgaaatag agccactttg
   131521 tggttcccta tgaaacgggg catgggacgg agccactacg aagaagttcg gggagttacg
   131581 aaggaaactt cgagttcata ttggtcatgg gttgagaacg ggaattgaac tctatgagat
   131641 agaatctccc gctgttcctc agtagctcag tggtagagcg gtcggctgtt aactgactgg
   131701 tcgtaggttc gaatcctact tggggagatt tgattcattc cgaattaaag aattcagaat
   131761 gtcagaatga aagggttcgc tttgaccgtt aaaagtaggt aacccgttcc ctgtgtcttt
   131821 gtttctattg cattctatct catcgtatca cattctgttc tgcgatattt gagaataacc
   131881 gtcaatacct cggtgtaggt ccgggataat cctttgttcc atagtccggg ggctatttcc
   131941 aattagccaa ttaagaattc tcagatgtac tagtactagc aagtgcatca aagatgcagt
   132001 aatcgattct cccgagaggc cacaattacc gcgagcaaac atattaatga cgaggaacac
   132061 atttttgcta tgctactaat acttgctctg ctattctgct tcgggccggg catactttat
   132121 ttaaaaaacc atgaatggta aataaaaaaa aagaaaaagt aaggctactc catttcgaca
   132181 aaagacccac acccaagttc catagctttg ggtccgctat cccgatcatg attttcctac
   132241 ccccagaggg aagggtcctt cccttttggg ccggttgtgg gcgaggaggg attcgaaccc
   132301 ccgacaccgt ggttcgtagc cacgtgctct aatcctctga gctacaggcc ccgccccgtc
   132361 tccactggat ctgttcccgg aagtacccta aaaaaaagga acctttcctc tcctcagcca
   132421 tttcgggtta agaagatgtg aaagcacctt tctctctata agaacacggt gcgttactag
   132481 gtgtgaagtg ggggagaagg gatttcataa ttggggtttt gaataagacg actttttcat
   132541 ttttcatttt ttttttttca tattgcaaag ggaataagaa cgagaggtgt taagcttttt
   132601 atcatcctgg cgtcgagcta tttttccgca ggacctcccc tacagtatcg tcaccgcagt
   132661 agagtttaac caccaagttc gggatggatt ggtgtggttc ctctacgcct aggacaccag
   132721 aatatcgaac catgaacgaa gaaaggcatg cgagaaaagc atattggcta gtgattgtga
   132781 ggccccaatt cttgactgga ggggacgcca aaggcctctg cccttccatc cgatagagag
   132841 ggagggcaga gcttttggtt ttttcatgtt gtcaaagagt tgaacaatga aaatagatgg
   132901 cgagtgcctg atcgaattga tcgggtcatg taggaacaag gttcaagtct accggtctgt
   132961 taggatgcct cagctgcata catcactgca cttccacttg acacctatcg taatgataaa
   133021 cggctcgtct cgccgtgacc ttctcttgaa ttctcaaaac ttctgtcgct ccatccccgc
   133081 aggggcagag aacccgtcgc tgtctcggct gtgctaccag aggctctggg gaagtcggaa
   133141 taggagagca ctcatcttgg ggtgggctta ctacttagat gctttcagca gttatccgct
   133201 ccgcacttgg ctacccagcg tttaccgtgg gcacgataac tggtacacca gaggtgcgtc
   133261 cttcccggtc ctctcgtact agggaaaggt cctctcaatg ctctaacgcc cacaccggat
   133321 atggaccgaa ctgtctcacg acgttctgaa cccagctcac gtaccgcttt aatgggcgaa
   133381 cagcccaacc cttggaacat actacagccc caggtggcga agagccgaca tcgaggtgcc
   133441 aaaccttccc gtcgatgtga gctcttgggg aagatcagcc tgttatccct agagtaactt
   133501 ttatccgttg agcgacggcc cttccactcg gcaccgtcgg atcactaagg ccgactttcg
   133561 tccctgctcg acgggtgggt cttgcagtca agctcccttc tgcctttgca ctcgagggcc
   133621 aatctccgtc cggcccgagg aaacctttgc acgcctccgt taccttttgg gaggcctacg
   133681 ccccatagaa actgtctacc tgagactgtc ccttggcccg taggtcctga cacaaggtta
   133741 gaattctagc tcttccagag tggtatctca ctgatggctc gggccccccc ggaaggaggc
   133801 cttcttcgcc ttccacctaa gctgcgcagg aaaagcccaa agccaatccc agggaacagt
   133861 gaagcttcat agggtctttc tgtccaggtg caggtagtcc gcatcttcac agacatgtct
   133921 atttcaccga gcctctctcc gagacagtgc ccagatcgtt acgcctttcg tgcgggtcgg
   133981 aacttacccg acaaggaatt tcgctacctt aggaccgtta tagttacggc cgccgttcac
   134041 cggggcttcg gtcgccggct cccctgtcat caggtcacca acttccttga ccttccggca
   134101 ctgggcaggc gtcagccccc atacatggtc ttacgacttt gcggagacct gtgtttttgg
   134161 taaacagtcg cccgggcctg gtcactgcga ccccctttgt gaggaggcac cccttctccc
   134221 gaagttacgg ggctattttg ccgagttcct tagagagagt tgtctcgcgc ccctaggtat
   134281 tctctaccta cccacctgtg tcggtttcgg gtacaggtac ccttttgttg aaggtcgttc
   134341 gagcttttcc tgggagtata gcatgggtta cttcagcgcc gtagcgcctg gtactcgaac
   134401 attggctcgg ggcattttct ctaccccttc ttaccctgaa aaagcagggg caccttgcgt
   134461 ccttgaaccg ataaccatct ttcggctaac ctagcctcct ccgtccctcg ggaccaacaa
   134521 ggggtagtac aggaatattc acctgttgtc catcgactac gcctttcggc ctgatcttag
   134581 gccctgactc accctccgtg gacgaacctt gcggaggaac ccttgggttt tcggggcatt
   134641 ggattctcac caatgtttgc gttactcaag ccgacattct cgcttccgct tcgtccaccg
   134701 ccgctcgcgc gggtgcttcc ctctaaggcg gaacgctccc ctaccgatgc atttttacat
   134761 cccacagctt cggcagatcg cttagccccg ttcatcttcg gcgcaagagc gctcgatcag
   134821 tgagctatta cgcactcttt caagggtggc tgcttctagg caaacctcct ggctgtctct
   134881 gcacccctac ctcctttatc actgagcggt catttagggg ccttagctgg tgatccgggc
   134941 tgtttccctc tcgacgatga agcttatccc ccatcgtctc actggccgac cttgacccct
   135001 gttattttga ggtcatatct agtattcaga gtttgcctcg atttggtacc gctctcgcgg
   135061 cccgcaccga aacagtgctt tacccctaga tgtccagtca actgctgcgc ctcaacgcat
   135121 ttcggggaga accagctagc tctgggttcg agtggcattt cacccctaac cacaactcat
   135181 ccgctgattc ttcaacatca gtcggttcgg acctccactt agtttcaccc aagcttcatc
   135241 ctggtcatgg atagatcacc caggttcggg tccataagca gtgacaagtg ccctatgaag
   135301 actcgctttc gctacggctc cggtgggttc ccttaaccaa gccactgcct atgagtcgcc
   135361 ggctcattct tcaacaggca cgcggtcaga gccctggtct cctcccactg cttgggagct
   135421 tacggtttca tgttctattt cactccccga tgggggttct tttcaccctt ccctcacggt
   135481 actacttcgc tatcggtcac ccaggagtat ttagccttgc aaggtggtcc ttgctgattc
   135541 acacgggatt ccacgtgccc catgctactc gggtcagagc gtaagctagt gatgctttcg
   135601 gctactggac tctcgccatc tagggtgcag cactccaccg cttcgcctag cagcacgacg
   135661 cttgtattgc tctcccacaa ccccgttttc acggtttagg ctgctcccat ttcgctcgcc
   135721 gctactacgg gaatcgcttt tgctttcttt tcctctggct actaagatgt ttcagttcgc
   135781 caggttgtct cttgcctgcc catggattca gcagcagttc gaaaggttga cctattcggg
   135841 aatctccgga tctacgctta ttttcaactc cccgaagcat ttcgtcgctt actacgccct
   135901 tcctcgtctc tgggtgccta ggtatccacc gtaagccttt ccttgtttga acctcgccct
   135961 taactttact ttaaggctat gccatcctaa ggtgctgcta aatggaagga tcttatcaac
   136021 gtccatgaat gataaaccat agatcgaact gccgaatcgg aaaaattggg tgctatcata
   136081 ttctttgtat cggctaagtt cacgagttgg agataagcgg actcgaaccg ctgacatccg
   136141 ccacagggta aaccaccgcc tctcaggccc ccactgattc taccatagag gccaacgata
   136201 gacaataact cccccccgaa cacagcttac aactttcatc gtactgtgct ctccaaagag
   136261 caactcttct caaaatctca aaagaaaagg tgctgagttg gaatcccatt ctaactcaag
   136321 attcttgtgg ttccggagga tccagctaca ggagaaccag gaacagaggg ctttcccccc
   136381 ttttccgccc cgactctttg gtcttaagaa tgctggtttt aagaatgagt aattgccctt
   136441 ctccggccct tactgcccaa cctgagagtg gacagctaat gcattccact tattgagcag
   136501 ggttctatgg tcggtccgcg acccctggat accgaaggca tccttggggt gatctcgtag
   136561 ttcctacggg gtggagacga tggggtcggt ccatggattt tccttccttt tgtcgcattt
   136621 cgctcaaagg gttgaaggga gatagtgcat caagctgttc gcaagggcca acttgatccc
   136681 cttccccagg gatcccagat gagggaaccc taagagagcc gccgactcca actaccgtcc
   136741 atgtacaatc catactagat ctgaccaacc gcccatccta cctcttctac attcttgaca
   136801 gcccatcttt gtctcagtag agtctttcag tggcatgttt cggtcctctt ccccattact
   136861 tagaaaaagt gagccaccgg ttcaggtaca agatactatc attaccgcct ggacaattag
   136921 acatccaacc cgtaatcgca acgacccaat tgcaagagcg gagctctacc aactgagcta
   136981 tatccccccg agccaagtgg agcatgcatg aaggagtcag atgcttcttc tattcttttc
   137041 cttggcgcag ctgggccatc ctggatttga accagagacc tcgcccgtga agtaaatcat
   137101 cgcacctacg gtccaaccaa ttgggagaga atcaatagat tccgtttcgg gagcgattca
   137161 tccttcccga acgcagcata caactctccg ttgtactgcg ctctccaagt gtgcttgttc
   137221 cccccttctt ccttaccatg gcaagtattt gtgaaataac tccgatgaga agaaaaaaga
   137281 aggcgttaag agaccctccc ggccaaccct agacactcta agatcctttt tcaaacctgc
   137341 tcccatttcg agtcaagaga tagataaata gacacatccc attgcaccga tcgggggcat
   137401 tcgtagtgac tgagggggtc gaagaccaag aagtgagtta tttatcagcc aagcattctt
   137461 cttacggcta gatccaatcc cctggtccct gcggaaagga aaaggaaaaa gaatttgacg
   137521 ttcttccttt cgggaaggga ggattaggaa aatcctattg attgcagctt tctccagacc
   137581 tccgggaaaa gcatgaaaaa aaggctcgaa tggtacgatc cctccgtcac cccagaatga
   137641 aatgaaaggg gcgatctcgt agttcttggt ctgtgaagat acgttgttag gtgctccatt
   137701 ttttttccca ttgaggccga acctaaacct gtgctcgaga gatagctgtc catacactga
   137761 taagggatgt atggattatc gagaagagag gagccgtggt agtccccccc ggaccgcccg
   137821 gatcccacga gtgaatagaa agttggatct acattggatc tcacctgaat cgccccatct
   137881 atcctcctga ggaggagttt ggtttcaaac ccccggttcg aacaggagaa gtacgccatg
   137941 ctaatgtgcc ttggatgatc cacatctcag ggtcaggcgc tgatgagcac attgaactat
   138001 ccatgtggct gagagccctc acagcccagg cacaacgacg caattatcag gggcgcgctc
   138061 taccactgag ctaatagccc ggcgtgtggg cctcccgctg ggggcccact atgccaaaag
   138121 cgagagaaac cccatccctc tctttccttt ttacgccccc atgtcgccac acgggaggga
   138181 catgggggcg taaaaggggg atcctatcaa cttgttccga cctaggataa taagctcatg
   138241 ggcttggtct tacttcaccg tcgagaaacg aaagaagact tccatctcca agtttaactc
   138301 aggcgtagct cgcttctttt tgggtgtgaa gcggtgtcaa accaaaatac ccaacaagca
   138361 ttagctctcc ctgaaaagga ggtgatccag ccgcaccttc cagtacggct accttgttac
   138421 gacttcactc cagtcactag ccctgccttc ggcacccccc tccttgcggt taaggtaacg
   138481 acttcgggca tggccagctc ccatagtgtg acgggcggtg tgtacaaggc ccgggaacga
   138541 attcaccgcc gtatggctga ccggcgatta ctagcgattc cggcttcatg caggcgagtt
   138601 gcagcctgca atccgaactg aggacgggtt tttggagtta gctcaccctc gcgggatcgc
   138661 gaccctttgt cccggccatt gtagcacgtg tgtcgcccag ggcataaggg gcatgatgac
   138721 ttgacgtcat cctcaccttc ctccggctta tcaccggcag tctgctcagg gttccaaact
   138781 caacggtggc aactaagcac gagggttgcg ctcgttgcgg gacttaaccc aacaccttac
   138841 ggcacgagct gacgacagcc atgcaccacc tgtgtccgcg ttcccgaagg cacccctctc
   138901 tttcaagagg attcgcggca tgtcaagccc tggtaaggtt cttcgctttg catcgaatta
   138961 aaccacatgc tccaccgctt gtgcgggccc ccgtcaattc ctttgagttt cattcttgcg
   139021 aacgtactcc ccaggcggga tacttaacgc gttagctaca gcactgcacg ggtcgatacg
   139081 cgcagcgcct agtatccatc gtttacggct aggactactg gggtatctaa tcccattcgc
   139141 tcccctagct ttcgtctctc agtgtcagtg tcggcccagc agagtgcttt cgccgttggt
   139201 gttctttccg atctctacgc atttcaccgc tccaccggaa attccctctg cccctaccgt
   139261 actccagctt ggtagtttcc accgcctgtc cagggttgag ccctgggatt tgacggcgga
   139321 cttaaaaagc cacctacaga cgctttacgc ccaatcattc cggataacgc ttgcatcctc
   139381 tgtattaccg cggctgctgg cacagagtta gccgatgctt attccccaga taccgtcatt
   139441 gcttcttctc cgggaaaaga agttcacgac ccgtgggcct tctacctcca cgcggcattg
   139501 ctccgtcagg ctttcgccca ttgcggaaaa ttccccactg ctgcctcccg taggagtctg
   139561 ggccgtgtct cagtcccagt gtggctgatc atcctctcgg accagctact gatcatcgcc
   139621 ttggtaagct attgcctcac caactagcta atcagacgcg agcccctcct cgggcggatt
   139681 cctccttttg ctcctcagcc tacggggtat tagcagccgt ttccagctgt tgttcccctc
   139741 ccaagggcag gttcttacgc gttactcacc cgtccgccac tggaaacacc acttcccgtc
   139801 cgacttgcat gtgttaagca tgccgccagc gttcatcctg agccaggatc gaactctcca
   139861 tgagattcat agttgcatta cttatagctt ccttgttcgt agacaaagct gattcggaat
   139921 tgtctttcat tccaaggcat aacttgtatc catgcgcttc atattcgcct ggagttcgct
   139981 cccagaaata tagccatccc taccccctca cgtcaatccc acgagcctct tatccattct
   140041 tattcgatca cggcgggggg gcaagtcaaa atagaaaaac ccacaactca tattgggttt
   140101 agggataatc aggctcgaac tgatgacttc caccacgtca aggtgacact ctaccgctga
   140161 gttatatccc ttccctgccc ccaccaagaa atagaactga ctaatcctaa ggcaaagggt
   140221 cgagaaactc aacgccacta ttcttgaaca acttggaacc gggccttcct ttcgcactat
   140281 tacggatacg aaatgaatgg aatgggaaaa attggattca attgtcaact gctcctagaa
   140341 ataggattga ctacggattc gaaccatagc acatgctttc ataaaaccgt acgattctcc
   140401 cgatctaaat caagcaggtt ttacatgaag aagttctatt cgatacgggt aggagaagcg
   140461 gtattcttaa aaaaatagcg aaatcagaac caagtcaaga tgatacggat caaccccttc
   140521 ttcttgcgcc aaagatctta ccatttccga aggaaccgga gttccatccc ttttcgattt
   140581 ccattcaaga gttcttatgt ctttccacgc ccctttaaga ccccgaaaaa ttgacaaaac
   140641 gattaactac ttcatttatg aatttcatag taatagaaat acatgtctac cgaaacagaa
   140701 ttttgaactt gctatcctct tgcctagcag gcaaagattt gcctccgtgg aaaagatgat
   140761 tcattcgcat gaagatgaaa gtccaactac attgcattgc cagaatgcat gttgtatatt
   140821 tgaaagaggt tgacctcctt gcttctctca tggtacaatc ctcttcccgc cgagccccct
   140881 ttctcctcgg tccacggaga caaaatgtag gactggtgcc aacacggaag aaaggactca
   140941 ctgagccggg ataactaact aatactaatc gaatactaat agaatcaaaa tactaataga
   141001 atagaaaaga actgtctttt ctgtatactt atgtatactt tccccggttc cgttgctacc
   141061 gcgggcttta cgcaatcgat cggatcatat agatatccct tcaacacaac ataggtcgtc
   141121 gaaaggatct cggagaccca ccaaagcacg aaagccagga tctttcagaa aatggattcc
   141181 cattcgaaga gtgcataacc gcatggataa gctcacacta acccgtcaat ttgggatcca
   141241 attcgggatt ttccttggga ggtatcggga aggaattgga atggaataat atcgattcat
   141301 atagatacag aagaaacggt tctctatgga ttcaaatgct gtacctatgg gatagggata
   141361 gagaaagagg aaaaaaccga agatttcaca tagtactttt gatcgaaaaa gaaatccgat
   141421 ttatttcgta cccttcgctc aatgagaaaa tggatcagat tcgataggat caaacctatg
   141481 ggacttaagg aatgatggaa gggaataaaa taaaaaaaag aaataaaaaa agaaaagaga
   141541 gggaaaaaaa ataataaaga aataagtaaa taaaaataaa gtagaagaac ccagattcaa
   141601 aatgaacaaa ttcaaacttg aaaaggatct ttctgattct cgaagaatga ggggcaaagg
   141661 gattgatcga gaaagatctc ttgttcttat tataagatcg tgtgattgga tccgcagatg
   141721 tttgttaaaa agagaataat cttctccttt gagaataatc aaaaaaggaa agtgttcaat
   141781 tggaacatga aaacgtgact gaattggtcc tagttactct tcgggacgga gtggaagaag
   141841 ggaggagatt atcgaacgag gaaaaggacc cgatgacttc gaaagaattg aacgaggagc
   141901 cgtatgaggc gaaaatctca tgtacggttc tgtagagtgg cagtaagggt gacttatctg
   141961 tcaacttttc cactatcacc cccaaaaaac caaactctgc cttacgtaaa gttgccagag
   142021 tacgattaac ctctgggttt gaaatcactg cttatatacc tggtattggc cataattcac
   142081 aagaacattc tgtagtctta gtaagagggg ggagggttaa agatttaccc ggtgtgagat
   142141 atcacattgt tcgaggaacc ctagatgctg tcggagtaaa ggatcgtcaa caagggcgtt
   142201 ctagtgcgtt gtagattctt atccaagact tgtatcattt gatgatgcca tgtgaatcgc
   142261 tagaaacatg tgaagtgtat ggctaaccca ataacgaaag tttcgtaagg ggactggagc
   142321 aggctaccgt gagacaaaag atcttctttc taaagagatt cgattcggaa ctattatatg
   142381 tccaaggtcc aatattgaaa taatttcaga agttttccct gactttgtcc gtgtcaacaa
   142441 acaattcgaa atgtctcgac ttttttagaa caggtccggg tcaaatagca atgattcgaa
   142501 gcacttcttt ttacactatt tacactattt cggaaaccca aggactcaat cgtatggata
   142561 tgtaaaatac aggatttcca atcctagcag gaaagggggg gaaacggata ctcaatttaa
   142621 agtgagtaaa cagaattcca tatgtatcta tgagatcgag tatggaattc tgtggaaagc
   142681 cgtattcgat gaaagtcgta tgtacggctt ggagggagat ctttcatatc tttcgagatc
   142741 caccctacaa tatggggtca aaaagccaaa ataaatgatt ttagccctta taaaaagaaa
   142801 actgattctt gaaccccttt cgcgctcatg tcacgtcgag gtactacaga agaaaaaact
   142861 gcaaaatccg atccaattta tcgtaatcga ttagttaaca tgttggttaa ccgtattctg
   142921 aaacacggaa aaaaatcatt ggcttatcaa attatctatc gagccttgaa aaagattcaa
   142981 caaaagacag aaaaaaatcc actatccgtt ttacgtcaag caatacgtgg agtaactccc
   143041 gatatagcag taaaagcaag acgtgtaggc ggatcgactc atcaagttcc cattgaaata
   143101 ggatccgcac aaggaaaagc acttgccgtt cgttggttat taggggcatc ccgaaaacgt
   143161 ccgggtcgaa atatgacttt caaattaagt tccgaattag tggatgctgc caaagggagt
   143221 ggcgatgcca tacgcaaaaa ggaagagact catagaatgg cagaggcaaa tagagctttt
   143281 gcacattttc gttaatccat gaacagggtc tatatagaca catagatcca tggatccata
   143341 catctcgatc ggaaaagaat caatagaaaa aagaaaaaga aagaatcgga attgatcgat
   143401 atatttctcg aaacaaacga aaaggaaacg aaagatgaaa cagaaatcat ggatcaacta
   143461 agccctctcg gggacttgct taagaataag aaagaggaat ctcatgtaaa taccatggaa
   143521 taaggtttga tcctattcat ggagattccg taaatattcc attccaaaaa tagaaagttc
   143581 gaaacaattg ggattttttt ggagattgga tgcagttact aattcatgat ctggcatgta
   143641 cagaatgaaa acttcattct cgattctacg agaattttta tgaaagcctt tcattttctt
   143701 ctcttcgatg gaagttttat tttcccagaa tgtatcctaa tttttggcct aattattctt
   143761 ctgatgatcg attcaacctc tgatcaaaaa gatatacctt ggttctattt catctcttca
   143821 acaagtttag taatgagcat aacggcccta ttgttccgat ggagagaaga acctatgatt
   143881 agcttttcgg gaaatttcca aacgaacaat ttcaacgaaa tctttcaatt tcttatttta
   143941 ctatgttcaa ctctatgtat tcctctatcc gtggagtaca ttgaatgtac agaaatggct
   144001 ataacggagt ttctgttatt catattaaca gctactctag gaggaatgtt tttatgcggt
   144061 gctaacgatt taataactat ctttgtagct ccagaatgtt tcagtttatg ctcctaccta
   144121 ttatctggat ataccaagaa agacgtacgg tctaatgagg ctactatgaa atatttactc
   144181 atgggtgggg caagctcttc tattctggtt catggtttct cttggctata tggttcatcc
   144241 gggggagaga tcgagcttca agaaatagtg aatggtctta tcaatacaca aatgtataac
   144301 tccccaggaa tttcaattgc gcttctattc atcactgtag gaattgggtt caagctttcc
   144361 ccagcccctt ctcatcaatg gactcctgac gtatacgaag gagtgcggtt cgttcgaaaa
   144421 attcctacct ctctatatat ctctgagatg tttggatttt tcaaaacttc atggacatgc
   144481 agaagagaaa tgctatcccc actcggacca agacataact ttatacttgt tcaaataaca
   144541 attaaggtga agcagggtca ggaacaacaa atctctttat gataaacaga tccattttgc
   144601 aagttcgtta ttacgggtag ttcctacaaa ggatcggact aatgacgtat acaatacttg
   144661 aattctcgat gtagatgcta cagagttggt tctcatcctt cagagactac gagtgtaata
   144721 ggagcatccg tcgacaaaag gatcacccta agatgatcat ctcatggcta ttgagaacga
   144781 atcaaatcag atggttctat ttctcaatct ttctgacttg ctcctacgga accaaggtcg
   144841 aaaagattga gaaaaatcag tcattcacaa ccactgatga aggattcctc gaaaagttaa
   144901 ggattagtaa tcctttttcg aaatcgaatg gattcgatct tatacatacg cgaggaaggt
   144961 aatcaaaaaa gaaagaagat gagttcttct ttacttttat cacttaggag ccgtgcgaga
   145021 tgaaagtctc atgcacggtt ttgaatgaga gaaagaagtg aggaatcctc ttttcgactc
   145081 tgactctccc actccagtcg ttgcttttct ttctgttact tcgaaagtag ctgcttcagc
   145141 ttcagccact cgaattttcg atattccttt ttatttctca tcaaacgagt ggcatcttct
   145201 tctggaaatc ctagctattc ttagcatgat atttgggaat ctcattgcta ttactcaaac
   145261 aagtatgaaa cgtatgcttg catattcgtc cataggtcaa atcggatatg taattattgg
   145321 aataattgtt ggagactcaa atggtggata tgcgagcatg ataacttata tgctgttcta
   145381 tatctccatg aatctaggaa cttttgcttg cattgtatca tttggtctac gtaccggaac
   145441 tgataacatt cgagattatg cgggattata cacaaaagat ccttttttgg ctctctcttt
   145501 agctctatgt ctcttatccc taggaggtct tcctccacta gcaggttttt tcggaaaact
   145561 ctatttattc tggtgtggat ggcaggcagg cctatatttc ttggtttcaa taggactcct
   145621 tacgagcgtt gtttctatct actattatct aaaaataatc aagttattaa tgactggacg
   145681 aaaccaagaa ataacccctc acgtgcgaaa ttatagaaga tcccctttaa gatcaaacaa
   145741 ttccatcgaa ttgagtatga ttgtatgtgt gatagcatct actataccag gaatatcaat
   145801 gaacccgatt attgcaattg ctcaggatac ccttttttag cttctagtta gcttctagaa
   145861 tcgatttctt agttcaagat ccctcttact aactggaatc aaagaattag tagatctgtt
   145921 ccgcccaaaa tgggaatggg ctagggttat gaacttataa tctataatct gatgatcgag
   145981 tcgattccat gattataagt tcattccata ccggaccaga ccggaatagg attctcatta
   146041 tgagaagggg tcattcgagc gtatctaaat agatactatg tttccatatg gatccctacg
   146101 tcgttacatt ccatttagga ttaggaatag gcgtaatcgg acctgctttt tccatatctc
   146161 tcgttatttg ggaccttatt cacctctttg ggcttctatt gaatcgagaa atcggtttga
   146221 ttgtccatct ttttgatata atattaatat agataatata taaggcatcc tccggataat
   146281 tcaaatcgaa gcaattggat gtccgattgg ggcctatatg acatgaccga tcaatagaaa
   146341 tactccaaca ctccaccttt gtcatatatt ccatacatca cactagatag atatcatctt
   146401 catggaatac gattcacttt caagatgcct tggtggtgaa atggtagaca cgcgagactc
   146461 aaaatctcgt gctaaagagc gtggaggttc gagtcctctt caaggcataa tattgagaat
   146521 gctcattgaa tgagcaattc aataagagat ctcggatcga atcggtattg atataccgat
   146581 tcgatccgag atcttggaat tggaataagt tcggcagcgg atcgcgaaat cttggggatc
   146641 ttctctatct aatgaatggg gagtccgctt tgaaatcgtc cgccctgcac ccaccccccg
   146701 agtatatgct tcaacaggaa tcacacaagg gtagattgat acaatataaa cctctggtaa
   146761 aatgcccgcc tgtaacccag cagataaagt acattacata gtccgttttt agtaatagct
   146821 ctggtggttc gctgttcaag aattcttgtt taagcagttc ataccatcca tacatagtgt
   146881 tttgatctaa gatttcaatt cttctatgtt tcagcagtag catattgttc catggagcta
   146941 aggtccaaaa tatggaagaa actggtgttt ccacgactct accacccagt caattatgtt
   147001 ccacttaatc cctatttcat ggccgcatat ctttccggct aagtaatggg aaacctttct
   147061 cctgttacat gaatccaatt ttcatttcat ccgggaaaag ccatcttttt ctcaacaatg
   147121 tctttgtcat ttgatccaat agcgttccgt tagataggaa cagatttgat aaatactgat
   147181 aactctcgga tggagtatta gaacggaaaa atccattaga taatgaacta ttggttctaa
   147241 gccatctctg gcgatgaatc aacaattcga agtgcttttc ttgcgtattc ttgataaacc
   147301 agcgtttaga tatagatgta ggaggatctg tttcggaagt aagaagcccc tttgacatct
   147361 cttcatctgc aaagaattct cgatgtgaaa acacagagac aaggggctga tctttgaata
   147421 ggaaaaagag tggatccgca gggtcccaaa tgaattggct tattcgaaaa aagccttgtt
   147481 ctttggaaga tctatctcgt gtctggtact gcatggttct actctgcaag aactccgaat
   147541 cattctcttg aagctcatcc ttttcatcat aaatgatccg cttgccccga aatgaccccg
   147601 cccgataggg aaatcccaat gaattgggcc tttcgataca atcaaataga aagccccagg
   147661 ggcgccatat tctaggagcc cagactatgt gattgaataa atcctcctct atctgttgcg
   147721 ggtcgaggac tccttctcct tccccttctt caaactccga ttcgtatttt tcatagagaa
   147781 atctctgatc aacgatagaa caagatccat tttgcatcat atctaaggga ttccttggtt
   147841 cgggccgaag aagcaatgtc actcgatcat tatcaaaccg actgcaatct ttttctgtcc
   147901 gtgaggatcc caccagagcg ccttctactt ctaataggcc atgaactaga tcagaatcat
   147961 tctcaacgag tccagaagaa gtgatcccgt ttttttcatc gggtccgggt atagaccaaa
   148021 ggtcttgagc gaccgatccg gcagaacaac tcaaaagata aagaagtatc gttaatttct
   148081 tcatgctcgt tccaagttcg aagtaccatt tgtacaaata agaatcccct tcgttacatg
   148141 atttcttctt catatagata gatagaggat ctatggggca attacttaga agtacatttt
   148201 gtgcaacagc ccttcctatc tgatagaaaa ggatcccatg atcctgaacc gatcttacct
   148261 gggatcgcaa atcccaagtt tgtctatgaa gagcggatcg aattgtatta gtgtctataa
   148321 ttgatttctt ctgtgtaata ctaatcgata gggcctcatt ggtaagtgct acaagatctc
   148381 gtgcattgga acccatggtt atggacccga atccattagt atggaacatt ttcttttcca
   148441 agtgaaatcc cctagtatat gaaagagtgc aaaagtgctt tcgttgttgt ggaataagaa
   148501 gccttcgtat cttaatgcat gtatttaatt tattcggggc tattagagcg ggatccactt
   148561 tttggggaat atgagtcgaa gcaataacaa gaatatttct agtggaacat ctttcacaat
   148621 ccctggagag atagttcact aatagaccga gggataagtc attcgactca ttcacatcca
   148681 gatcatgaat gtttggaatc catattatgc aaggagacat tgcttttgct aattcgaatt
   148741 gaagggtgat ataaaatcgg cctatttccg acatcatatc gatagttagc gcattcatca
   148801 tagttagaag ctccagctcc gtatcaaggt cacgatcgat atcgtcacta gcatcaatat
   148861 cgtcactatc atcaatatcg atatcatcaa taagaaaacc tttaggcttg gtatccagga
   148921 acttgttcag aaatactgta atgaaaggaa cataggagtt tgtcgctagg tatttgacca
   148981 aatgggagcg cccggttcct atagaaccta tcactaaaat acccctagag ggggataggg
   149041 ctaggcggag cgaaaagggt tttccatgag atgggaaatg aaaactatta gccccacacg
   149101 aagtttgtga ataagtgatt gtctgataat gagcaaggaa tatccgtctt tctgctaaac
   149161 agggtgaatt gaactcataa ttcattaaat gctttttatg aatgtcaact aagtatcgta
   149221 agtaaattgt tcccggctgt tcaatcattt gataaccaga gtcattcttt gataaatgat
   149281 cactatgagt cagactcaat agaatttgat caatcctttt ttctgtcgtt aaggtggaga
   149341 actgaaccaa gaattctctt tctttatcat caatcgaatc accgttcgcg acccaggatt
   149401 ctattttatc atcaatccaa tcaccgttca ccttttttct ttttcttatc aatgaatgga
   149461 tctctttact tgtatgactt agatgtctcg tatttctcga aaaagtgatt cgattgatgg
   149521 gatttggtat gagacttatg agatcgatga tatcgatgag attgatattc aaatctttcg
   149581 tcttagaacg tattgattta accccatcag cgggaccacc accccatagc atgttgccgc
   149641 caaaagcaga accccgtatt tcttctagag aatctcctaa ttgttccaga gcaactagaa
   149701 aaagattctt taaccagaaa gaattccgtt cagatgtggg atacctatcc agaagttttc
   149761 gcaactcaat catgtatgat ggaatcatca aagatttgac cttttcgaac tctgtctgta
   149821 actcaccata ggctcgggaa acaaagagaa gatgtgtacg aacgagatat ccagcaacaa
   149881 gaagaaggaa aaggattgaa tagaggaact cccgaacatt tggcgatctc agatgtgtcg
   149941 atatcaatgg tgactcatta tttcgatgaa tcatttcttc ggacagaaga agattatgta
   150001 aacacttact cgaaatctca cttatcagat tccattgtgg aagacacaat tttttctgaa
   150061 gaattcgcca tgatatatct gatccatgca taatatcatg aaaaatggat acaaattttt
   150121 gactgctact tagtaccggc aataggtctg aaaaagtatc taaaaatatc aaatttagat
   150181 atttgtaccc tgtcgaagta aggaaccatg gcatatatgt ttggaatcga ttccattttg
   150241 agagagttga aaaagcactg tctcgttgaa aggttctata catctgccct ttctcaacgc
   150301 atttctttag acaaagactc cgttttttcc tcttttcgga tggtaaatat ttctcagaac
   150361 atggagtgtg aatcaaaccc atgtttgaat tgaaattgag atactgaggc aagttcttct
   150421 cttctgaatc agatagattc atatctgaaa gaggttgaca ataagttctt tcaaaattga
   150481 ctatttgtcc ctctgttaga ggtgttccag aaatggctgc gatcgagtaa atagctctac
   150541 gaactaatag atcggatcga attggaaaat ggaaagattt gtacaagtta tacctttcgt
   150601 caccactttg tggaaaatcg ttaggtatga atatgttaga tacctgtgac tcgattggtg
   150661 aaatagtatc tctctccaaa aaagcatgtt tttttttacc gccgcacaaa gaaaatattt
   150721 tgttgcgaat gaacaagata tggaggaatt gtccatacgt aaaatcataa tttttgatac
   150781 gggccttttc cacataaaag gggaatcttt tgttacaata gaagcggaag cgttgtggat
   150841 tattcaagaa tcgaagtcga tttgctttat aaaaagaaga tatcaatgaa cttctatgaa
   150901 atggtttcac aggattcagc caattgtctt gatcgtcgga tatcattgag aaatagaaat
   150961 ccgtgttatc aaaagatttc ctgcgattat ttctagtatg gaatgagtca atcatccact
   151021 ttggtatctt attgaacaaa aatggtgata ttatccctcc attgatcaag aatttcgatt
   151081 tttgggaagt attatgatca tccaataaga agggtttcaa ttttttcaaa tgaacgattt
   151141 gaagacctat tgattctaac aactgattgc agagttgatc attcggacct ttcaattcat
   151201 agatgtggat ctcagaccta tgaatgggga tattcccgaa actcacaaag aaaaaaggaa
   151261 gtgagttaga caaaaagaaa agcaacttgg acaaaaagag aaggaacttg gacaaaaaga
   151321 aacgaagtga cttagacaaa tcttttttgt cgataacctc agaccaatca atcgaatatt
   151381 gattaatacg taatcgatcg aacactactt gaaaatggct cttctgctca gaaacggaat
   151441 gttccaaatg ctcctggaaa ttcttgctcc cattggacca tttgtatcta tatgcattag
   151501 gatcccgatt catgaatctc tcggttcgag aaatcaaaat aagaggatcg aaccatttct
   151561 tctgactctt tttcaaattc gataaatgtt ggttgatcgt atatttcatt atagttctat
   151621 gattcagagt atcatttcct atttgatccc tttgaattcc atattcgaag ttgcgatcgg
   151681 atctattcat taaaaagaat cgattcaata catttcttat gtacccatag gtgctatatt
   151741 ggatttgaat ccgatttcgg atcaatctat attgattgac tgcctccatt atgttgttgc
   151801 tagcaaatac cactattttt ggttttggat cttccaaatc attcccgcag gagatccgga
   151861 cccatttttt tctgatcctt cgataaaaag attcattctc ttcataaaaa ataggaggta
   151921 gaaccaataa agatttcttt ttcgattcat ccctggagtt gaatacctca ttcaagaatc
   151981 gtttttgatc caatccgtag gaatcaatag aaaaggaaaa tcccttatga tacaccagat
   152041 ccggctcggt tattgataga gtgaatagat ctgccatttc ttgaaatctc tcttctgatt
   152101 caaaatcgtg gtgtaacgtg tattcccccc tgttccggtc atggaataga tgaaataaat
   152161 gatttttgtt taagaatgaa atcttattgg aactttccat atccagttca tccttcggaa
   152221 ccatatcaca tcccggatct gatgaaatag gatgaattga gacggtattt tgtaaatacg
   152281 taattatctt gaatatatta actatttctt tattttccga tcgcctggaa gggacaaaag
   152341 aaacatcttg ttctttcttc aacaatttct gatctctagt ggacctctca gtaggattcg
   152401 aacccagatg aagttctgac catctgtcag agaaaaaaga acgaatggat cttgtaggat
   152461 tcccaagaaa ttcttcgatt tcttccggaa gcagatgctt attcatctgc ctttcacgtt
   152521 ccgtgaatag ccgggacatt gaggaatatc cagaaaggca tttagggaat cggtctgatt
   152581 ctatctctgt tcgttccgtt tgaagaaagg aaggatccca aagaatcgat ctttctttta
   152641 gttgttgaat ctctctttga ttgatcaatg tgtgatattc cgaatcctca ttactaaatg
   152701 aatcgaaatg atctctggat tgatcagaag atcctttcaa ttggctagaa tccgttactt
   152761 gaacgaaact agatcttgtg gaatcatatt gaatatttga cgatacattc cgtaccttgc
   152821 taaaaaatcg atccttgttt accaaccaca cattgtctaa gcaaatccaa ttctctctcg
   152881 atatcttcct caaaaaatcc gattcgtgcg gattcttccc ccaactaacg aagagatctt
   152941 ggcggaattg ccacatatga aattgagcac aattttgcaa agaaatagcc cacttgtttc
   153001 tcgagaagag atgggcaaaa cgctcaatat catttgattg aatagctgac ccagctcctt
   153061 gttgtttgaa gaaaccctcc acttcaattg gtattttttc acgaaaagca aacatgagat
   153121 aacaaatcga gtctttcact aagatttcga atagctgtcc cgaattcaag ttgattctgt
   153181 ttcgcctctt actcggagaa agacgatcaa acaattccca accatggtcc ttgcggatcg
   153241 gatcatccat ataatataca aaaggaaact ccagatattt gatatctttc tctttgaatg
   153301 agatctcaat tccagcgacg gtttcattag atatcttaca accagaatcc ctcttttttc
   153361 cgagccagtt cctccaccac cgcgaacccc agttagattc aggcatgata cactttttag
   153421 ttattgggag aacccaagta ctctctttcg gatccaggaa aaagctctct gagatctttt
   153481 ttccttttgg aagatccagg agcgaaacaa tcaacctatt gatattggaa gacccaaaag
   153541 attcttccaa tgtatcattt ctgggtccaa tggaattcat aggtatagga agaagccccg
   153601 tcaaatagag attttttctt gcgaccatat ttcgattgtt aatacgatat ataaggatcg
   153661 ctactacaaa tagtactaca cccttgatcg tgaaatatcg attgcttgtt gaaccctgtg
   153721 aattgcgtga aagtaggata ctcaaaattc gtgggtccaa gagttttata aaacgttctt
   153781 ggtggaaaaa aatgtgaatg aaagatccca ctgaattgaa ttgggtccat gaatctaaga
   153841 aatagtgaga attcttgacc tctctcaata tctctctcaa ttcgaaaatc caggatttga
   153901 attgatgtcc tttcattgat tcctcctaaa ttgcattgat ttatcctaaa gatttcattt
   153961 caattggaat ttggttattc accatgtacg aggatcccca ctaagcatcc atggctgaat
   154021 ggttaaagcg cccaactcat aattggcgaa ttcgtaggtt caattcctac tggatgcacg
   154081 ccaatgggac cctccaataa gtctattgga attggctctg tatcaatgga atctcatcat
   154141 ctatacataa cgaattggtg tggtatattc atatcataac atatgaacag taagaactag
   154201 cattcttatt gagactcgaa ctcataggga agaaaataga tttatggatg gaatcaaata
   154261 tgcagtattt acagacaaaa gtattcggtt attggggaaa aatcaatata cttctaatgt
   154321 cgaatcagga tcaactagga cagaaataaa gcattgggtc gaactcttct ttggtgtcaa
   154381 ggtaatagct atgaatagtc atcaactccc ccgaaagggt agaagaatgg gacccattat
   154441 gggacataca atgcattaca gacgtatgat cattacgctt caaccgggtt attctattcc
   154501 acctcttaga aagaaaagaa cttaaatcaa aatacttaag agcatggcga tacatttata
   154561 caaaacttct accccgagca cacgcaatgg agccgtagac agtcaagtga aatccaatcc
   154621 acgaaataat ttgatctatg gacagcatcg ttgtggtaaa ggtcgtaatg ccagaggaat
   154681 cattaccgca gggcatagag ggggaggtca taagcgtcta taccgtaaaa tcgattttag
   154741 acggaatgaa aaagacatat atggtagaat cgtaaccata gaatacgacc ctaatcgaaa
   154801 tgcatacatt tgtctcatac actatgggga tggtgagaag agatatattt tacatcccag
   154861 aggggctata attggagata ccattgtttc tggtacagaa gttcctataa aaatgggaaa
   154921 tgccctacct ttgagtgcgg tttgaactat tgatttacgt aattggaagt aaccaattag
   154981 gtttacgacg aaacctagaa atcgatcact gatccaattc gagtacctct acaggataga
   155041 cctcaacaga aaactgaaga gtaacggcag caagtgattg agttcagtag ttcctcatat
   155101 aaaattattg actctagaga tatagtaata tggagaagac aaaattgttt caagcgccga
   155161 cagaaccaga agcgcccctt gtttcaaaga gaggaagacg ggttattcac atttgatttg
   155221 atggtcagag gcgaattgaa agctaagctg tggtaattct aaagatttcc cgggggaaaa
   155281 atagagacgt ctcctacgtt acccataata tgtggaagta tcgacgtaat ttcatagagt
   155341 cattcggtct gaatgctaca tgaagaacat aagccagatg acggaacagg aagacctagg
   155401 atgtagaaga tcagaacatg agtgattcgg cagatttgga ttctatatat ccactcatgt
   155461 ggtacttcat tatatgatat atataagatc catctgtata gatatcatca tctacatcca
   155521 gaaagccgta tgctttggaa gaagcttgta cagtttggga aggggttttg attgatcaaa
   155581 aagacgaatc tacttcaacc gatatgccct taggcacagc catacataac atagaaatca
   155641 cacttggaaa gggtggacaa ttagctagag ctgcgggtgc tgtagcgaaa ctgattgcaa
   155701 aagagggtaa atcggccgca ttaaaattac cctctgggga ggtccgtttg atatccaaaa
   155761 actgctcagc aacagtcgga caagtaggga atgttggggt gaaccagaaa agtttgggta
   155821 gagccggatc gaaatgttgg ctaggtaagc gtcctgtagt aagaggagta gttatgaacc
   155881 ctgtagacca cccccatggg ggtggtgaag gaagggctcc aattggtaga aaaagacccg
   155941 caaccccttg gggttatcct gcacttggaa gaagaagtag aaaaaggaat aaatatagtg
   156001 ataatttgat tcttcgccgc cgtagtaaat aggagagaaa atccaaatta tttttacaat
   156061 ttacaaaaga aaaaaatagg agttaattca ctgtgacacg ttcactaaaa aaaaaccctt
   156121 ttgtagcgaa tcatttatta agaaaaatcg agaaacttaa tacaaaagcg gaaaaagaaa
   156181 taataataac ctggtcccgg gcatctacca ttatacccac aatggttggc catactatcg
   156241 ctatacataa tggaaaggaa catttgccta tttatataac agatcgtatg gtaggacata
   156301 aattggggga atttgcgccg actataaatt tccgtggaca tgcaaaaaat gataatagat
   156361 cccgtcgtta ataaagtgaa tatagattca ttggtaagag gtgaacctta tgataaagaa
   156421 gagaaagaag aacctatcta cagaagtata cgctttaggt caacatatat gtatgtctgc
   156481 tcacaaagac cgaaggggaa tccatcagat tcgtaggcgt tcttacgagg aaagccttat
   156541 gatactagaa ctgatgcctt atcgagcgtg ttatcccatt tttaaattgg tttattctgc
   156601 agcagcaaat gctagtcaca atatgagttt gaacgaagca aatttagtca ttagtaaagc
   156661 cgaagtaaac gagggtactg ctgtgaaaag attaaaacct cgagctcgag ggcggataaa
   156721 aagaccgact tgtcatataa ctattgtttt gaaagatata tccttatata aaga
//
