# Supplementary material for: Plastome comparative genomics in maples resolves the infrageneric backbone relationships
Source: PeerJ. 2020 Jul 13;8:e9483. doi: 10.7717/peerj.9483 (PMC7365138; doi:10.7717/peerj.9483)
Supplement: Data S2 [file peerj-08-9483-s008.zip › Acer_serrulatum_M300_CP.gb]

LOCUS       Acer_serrulatum_M300_CP      156891 bp    DNA     circular UNA 29-APR-2020
DEFINITION  .
ACCESSION   urn.local...cz-bg6juel
VERSION     urn.local...cz-bg6juel
KEYWORDS    .
SOURCE      
  ORGANISM  .
FEATURES             Location/Qualifiers
     misc_feature    1..85259
                     /standard_name="LSC"
     repeat_region   85260..112012
                     /rpt_type="inverted"
                     /standard_name="repeat region"
     misc_feature    112013..130138
                     /standard_name="SSC"
     repeat_region   130139..156891
                     /note="repeat_hit position 112099 - 85343, match 100.%,
                     length 26757"
                     /rpt_type="inverted"
                     /standard_name="repeat region"
ORIGIN      
        1 aaagatatat ccttttggtt attggttatg ggcgaacgac gggaattgaa cccgcgcatg
       61 gtggattcac aatccactgc cttgatccac ttggctacat ccgccccccc actagctaca
      121 aaattacaaa ataaaaagat tcaaatttct accattaatc atcttttttt atcttacctt
      181 aattatgaag atacaaatga agagacaaga ggcataaatt tccaaacttt tttctattat
      241 atagaaaatt gactcaaaat aataaactgt aaagtcataa taactaaaat aactaaaaaa
      301 taactaaaga ctaattttat tattagcacg tagtaataat atgatactaa ataaaaaggc
      361 ataaaaaagc tttgtgtttt gttgaagtca aaaaaggaca aaaataacaa attgaaaaaa
      421 aacctaataa ataacggagc aataccgatt tattggaaga ggatcggcat tgctccgtta
      481 ttttcaaaaa cgtgtataca cgaagatcga aatcttatcc atttgtagaa ggagcttcaa
      541 tagcagctag gtctagaggg aaattatgag cattacgttc atgcataact tccataccaa
      601 ggttagcgcg gttaataata tcagcccagg tattaattac acgaccttga ctatcaacta
      661 cagattggtt aaaattgaaa ccgtttaggt tgaaagccat agtgctaata cctaaagcag
      721 tgaaccagat acctactaca ggccaagcgg ctaagaagaa gtgtaaagaa cgagagttgt
      781 tgaaactcgc atattgaaag atcaatcggc caaaataacc atgagcagct acaatattat
      841 aagtttcttc ctcttgaccg aatctgtaac cttcattagc agattcattt tctgtggttt
      901 ccctgatcaa actagaagtt accaaggaac catgcatagc actgaatagg gagccgccga
      961 atacaccagc tacgcctaac atgtgaaatg ggtgcataag gatgttgtgc tcagcctgga
     1021 atacaatcat gaagttgaaa gtaccagaga ttcctagagg cataccatca gaaaaacttc
     1081 cttgaccaat tgggtaaatc aagaaaacag cagtagcagc tgcaacagga gctgaatacg
     1141 caacagcaat ccaagggcgc atacccagac ggaaactaag ttcccactcg cgacccatgt
     1201 aacaagctac accaagtaag aagtgtagaa caattagctc ataaggaccg ccattgtata
     1261 accattcatc aacagatgcc gcttcccata tcgggtaaaa gtgcaaacct atagctgcag
     1321 aagtaggaat aatggcacca gaaataatat tgtttccata aagtagagat ccagaaacag
     1381 gttcacgaat accatcaata tccactggag gagcagcaat gaaggcgata ataaatacag
     1441 aagttgcggt caataaggta gggatcatca aaacaccaaa ccatccaatg taaagacggt
     1501 tttcggtgct ggttatccag ttacagaagc gaccccatag gcgttcgctt tcgcgtctct
     1561 ctaaaattgc agtcatggta aaatcttggt ttatttaatc atcagggact cccaagcaca
     1621 caaactttct agaactagat aattgggagc ttgttattca acagtataac atgacttata
     1681 gccccgtgtc aaccaatagc aacatcgata tctctgatct tatctatcta tctatctaga
     1741 aattcagaag cattttttat ttttttatat tttatagata tatttttttg atatgataat
     1801 caaaatgggt tgcccgggac tcgaacccgg aactagtcgg atggagtaga aaaattcctt
     1861 gtgaaattga tataggtaaa aaagtctctc cccaagccgt gcctgcattt ttcattgcac
     1921 acagctttcc ctatgtataa catcgaagac tccctaaaaa acgctaaaaa agtgaaatac
     1981 ccagttgatc aacctttatt agtcttattg cataaacatt taatagaaat taatgaattt
     2041 ttttgttatc tattcatcag ttaggaacaa tttcgaattt atcatgatta acaaaatcgt
     2101 taatacaaat aatatccaaa taccaaaccc gccccctata taacctccgc gaagtaaaca
     2161 aagctcttgg aaagattaaa gaaagaacgt gctcttcctc cgtaaagaat tcttccaaga
     2221 attccgagcc taatcttttc aaaaaaacgc gcacagtact tttgtgttta cgaaccaaac
     2281 ttttaacaca agaaacccga agtatatatt ttattctata caaactcttt ttttttgaag
     2341 atccgctgtg ataatgagaa agctttctgc atatacgcat aaaccggtcg ataatataag
     2401 aatctgagga atcggcccag gtcggcttac taatcggatg ccctaatgag ttacaaaaac
     2461 gcgccatagt caatgatcca atcagaggaa taattggaac ggttgtctcg aactgcttca
     2521 tagcattatc gattagaaat gcattttcta gcatttgact ccgcaccacc aaagtattta
     2581 gtcgccccct ggaaagatag cccagaaagt tgatataatc tttgtataag tggtttatat
     2641 gaatccttcc gggttgagac cacacgtgaa aatgccattg ccataaattg acaaggtaat
     2701 atttccattt attcatcaga agaggcatat cttttgaagc cagaacggat tttccttgat
     2761 atctaacata atgcatgata ggatgcttga acagccataa gttgtcctga aaatcattaa
     2821 caaagacttg gacaagatct tctacttttc cataaaaaga aattcgctca aaaaggagtc
     2881 ctgaagatgt tgatcgtaaa tgagaagatt ggttacggag aaaaaagaag attgattcat
     2941 attcatatac atgagaatta tataggaaca agaaaaatct tggattgctt gttgaaaaaa
     3001 tggaatttga tttctttgga gtaataagac tattccagtt aaaatactca tgaagaaaga
     3061 atcgcaataa atgtaaagag gaggcatctt ttacccaata gcgaaaggct cgaaccaaga
     3121 tttccgggcg aatggggtag ggtattagta catctaagac atagtgtaaa tgtgagaaat
     3181 tgttctcgaa aaaaggaaat attgaatgaa ttgattggaa attatgagat ttcgccattt
     3241 ctttttcttt cccttctaag aaagctacta atcgtaggga aaatggaatt tccacaatga
     3301 ctgaaaatcc ctccgatatc atttgcgaat aaaattgatt gttgtgtcca ataaattgat
     3361 ttggattcga atccttagca taaatactca aatgaatccg ttgatacgtc cgactaatta
     3421 aacgtttcac actgagtgaa ctagatttat tgtcataacc cccattttcc aacggaatcg
     3481 tcgatctatt taaaccgtga tcatgagcaa gtgtataaat atactctcga aaaagaagtg
     3541 ggtataggaa gttgtgttgc tgagatctat ctagttctaa atggatttga tattctttca
     3601 tttgaaatta gattgcaaca aaaggtaagg tatttattgg attatcaaat gatacattgg
     3661 gttatcaaat gatacatagt gcgatacagt caaaacaaag tattgtagta aagaaaaaaa
     3721 tggatacctt ggaaacgggt aaactcatta ccggattctc gattttatca tttttgaatt
     3781 ggtttatgtt tgttatagta taaataggtg gttagaaatc ctttattttt gcaatccaac
     3841 cgctcttttg attttggaaa acaaaatatc tttatcaata tactgcttct tctacacatt
     3901 catctccaac ccataatagg gacaaactca tagttaggac tcattaaaaa aatagctaat
     3961 cgactcgcgg aaaacccctt ccccgcatta ggaactaata tctttttaac gtttaattag
     4021 atcggggaat tattcaaatt caattcagaa gagaagctcg ttccttttta tttcccgaga
     4081 attggaacca taaggctcta tccatttatt cactcgaccc aactttgaat tccatttttt
     4141 gttctgcgcc aacaactcaa accctatttt gaagccattg aatcagaata aagtattctc
     4201 caaattttcc attgatacga catgctggtt tttccattca ttcctttcag gatcagtcgt
     4261 ggtcttacaa actctcccga tggtatggac gaatcctttg tttcatataa atgtgtaaaa
     4321 gatgctagcc gcacttaaaa gccgagtact ctaccgttga gttagcaacc cgaataattc
     4381 gaatgggtgg atacaatcgg aataaaaaag aaataaaaga aaagaaatga aattgcacaa
     4441 cggaatcaaa atattaaatt agcaagaaat cgactaacaa aatttagaat cgattgggaa
     4501 cataaaaaaa agacttcttg tataacagtg aatccagcga acccattact ttaattttga
     4561 atgaagtaaa gaaaaaaacc aaacctctgt tacggagata aataggtacg gagataaatg
     4621 gatctgttta tccttatcca cgatcgaatt atagttgttc gatacgctgt tgtcaatatg
     4681 acggtgaatg ttgaatatta atgttaagaa aagaatctaa aaaaataaaa tggcgaaaac
     4741 aaaaagaatg aatttattaa tttaattaaa atattaaaat aaaaaaaatt ataaaatgaa
     4801 ataaataaat aatatagaaa agaaataatt tagaaatgct tttgaaaaaa aatcgaaaag
     4861 aaaaagaaag aacttgcgtt agatttgcac tacatattta ctatacataa atacaaatag
     4921 atacatagct atagctgaaa gaataaaaaa aaaaagaaat ctcgggttga cattgattca
     4981 atcaatcaat ataagtaaaa taaacaagtt gaatcccttg ttttgtgatt tgttaataga
     5041 tttacaacga caaactataa aaagcccggt ttcgattgcg agtaatgtaa attttcgatt
     5101 tctcgaccca attagttcgt tgtattcatt tgatcttttt tatatgcatc ttatatcaat
     5161 aaaattctag caataaaatt gatttttgtt cttctgctta ttttttttgt ccttatactt
     5221 ccagaacatt atactttatg ggagcaatat taaataggga taaaaaatag gtatgaatag
     5281 aacaaaaaag gggggagtag taaagaaaaa gttatacaaa actatatagg agtcatccac
     5341 accctctttt tttattctat atcctcgatg caatttcgtt taattaagat gaagttcctt
     5401 aaaaatccca gccttctttg aaatatcatg aaccgttcct gtaggttgag cgcccttgtc
     5461 aaggaaatct aaaatagcag gaagatttaa atgggtttga ttatttatcg gatcataaaa
     5521 acccactttc cgaagatctc ttccctctct tcgggatcga gcatcgattg caacgattcg
     5581 ataaacagct cattgggata gatgtagatg aacaataccc cccctagaaa cgtataagaa
     5641 gttttctcct cgtacggctc gagaaaaaat gattagaaat tgtgtgattt aagtccttct
     5701 ttttcgaaaa ttcgaaaaaa aagcattcgt actctcataa ctcaagttgg ataactttta
     5761 aatagcccaa aagaaaatct ttagggattt ctttttttga gtggtctcta accccttttt
     5821 tgtttgtctc gtttcgaatc gattttttga ttcttaattc ccattctgat ctaattgttg
     5881 agacaattga aaacggtatt tccttgttcc aggatccttt ttatctttgc cttgaatcat
     5941 tgggtttaga cattacttcg gtgatctttc gttttcaaaa atggcggcaa cacacccctt
     6001 tttgcgattt ttttctatca aagaatcata cgaacaattg attcctgcat gatacacttt
     6061 tcatcgaaag agttttacca attccaacaa attgtcgttt tggatttcaa aattgttcga
     6121 atcagattct ttcaatttat atatcgaaaa tatacttacg aagtttgtta caacttattg
     6181 attggtatta accctagatc cttgcccctg cgaaatgaac aaatactttc tactcaagct
     6241 ccatcatgtc ctatttacac tacaccccaa caaaaaacga gaattctagt agaacagaac
     6301 aaagtatgtc gagccaagag cccattcatt tctagataat ctacaatcta aaatggcgga
     6361 tgaaaaaaaa atccacagcg gatcgtgtcc ttcaagtcgc acgttgcttt ctaccacatc
     6421 gtttcaaacg aagttttacc ataacatttt ttcgagtttt gaaccggtat gtaattgatt
     6481 caattatgga atcatgaata gtcattgctt cggtcaatac ccagtccttt ttccttcgat
     6541 atgaaaggaa tagttagtta atttatgagg aagaagcctc agtaagaatt gaatttcacc
     6601 ctctatttta attttattgt tttcatttta ttgcatgaat gcttcttttt atttctaaat
     6661 aaaacaaaaa agaacacgaa taaaaataaa aagaaaataa agtaaaaagt aaatatagag
     6721 gatgaagata tatgaatgga ccccgtctca attattaatt atgattaaat acatttccaa
     6781 ttattaatta gagccaaaca tcaaatacct ccagctcaaa gaaaattaat ccatatgaaa
     6841 ctcgattgat tatgagatct tacatcgctc acgaactcgt atggacccca ctcccaattc
     6901 attctggggg atgattaatc ataaataaaa ataggatcct atttgatacg ggatgctaga
     6961 ctcttttgta tagataaaaa gccaaaaggg tccagattac gtcattcttt actataattg
     7021 ttcttttacc ctaaaccggt cttagaaact taattccatt gattgaattc aaacagtaca
     7081 cgaataccct cttgtttaga tttcaagaaa tgaaataaaa aattggggag gttttcgcat
     7141 ttcgatttag aatgtatcct tgcaaattca cggaggtcgg gtatgtaggg attttttaag
     7201 ccactcactt acatatcaaa gtgaaaggga gggggagggc ccatccgact ttttttgaat
     7261 tcaaactctt gtgatctatg ttgccatctt acttggatca caaatggatt ccattttatt
     7321 ttcgtattat ttgaactcga ttcaatttat gaaaaaacat cttattcaga gaagagtttt
     7381 gaaaattcga aacaagaagt ccattttatc aaaaattaga ctcttaaaaa aattatactc
     7441 tgaaagagag gttgctcaaa aaagtaattt ggagtctgat attcggatat atataagagg
     7501 tcgctctggg acggaaggat tcgaacctcc gaatagcggg accaaaaccc gttgccttac
     7561 cgcttggcca cgccccattt taatttcttt tctattcgat actaataaac actaatattg
     7621 gttgttcgtc aattcccggc caaatctcta tggaataaat tagattcttt tttttaagat
     7681 tttgacacaa gtagatgcag aattaaactc catttattga tcattacata gaattcaatt
     7741 aagatattgt atgaaagtat gatttcttgt attctcttgt gagaattcaa ggatttttgt
     7801 tttgattggt tcggttcaaa gaagtatttt tttgtctacc ttactttctt ttcgtcattt
     7861 ttatcatttt tagcttatat caataacata tttttaactc aatcaaaata caattatctc
     7921 caagaacaaa atgtttgtta tgcttaatac ctttagtttg atctatatct ttcttaattc
     7981 tgccctttat tcgagtagtt ttttattcgg caaattaccc gaggcgtacg cttttttgaa
     8041 tccaattgta gatgttatgc cagtaatacc tcttttcttt tttctcttag cctttgtttg
     8101 gcaagctgct gtaagttttc gataagatct ttaatagtgt ccgagaaaaa ttcatgattt
     8161 attcaagctc gagaaaaaaa aaaaaaattc taacaattga taagaccaga tgagtcttcc
     8221 aatttgaatg aaccctcaag taaaacagta aaattcttgg gcagacacga taaatttcga
     8281 tttccccatt tcatggttct tacctttttt tttcactgaa agaccctatt agagtccgcc
     8341 acaatatcga aatcgaagtc gaattgtgtt aatttcgaaa aataaaaact cttttgtatt
     8401 tctatcaatt tgaaaaaccg tttcatttct tggtgtcaaa ataggatatg tagtataaaa
     8461 atagagaatc tattctcttt ttccccccca aaaaaaattg gagattgtgt aatgcttact
     8521 ctcaaactct ttgtttacac cgtagttata ttctttgttt ctctcttcat cttcgggttc
     8581 ctatctaatg acccagggcg taatcctgga cgtgaagact aaaaaataag aaatttttct
     8641 ttactttatt cttaattctt ataaatgttt ttaggatttg attttatcta ttctacatct
     8701 ttaattttat ctattctaca tctttaacta gtcaaataaa aaaaagcaaa agggttcgct
     8761 aaattcgaat ttgaaagata cccagtcagc gacggaaacg gaaagagagg gattcgaacc
     8821 ctcggtacga atagctcgta caacggatta gcaatccgac gctttaatcc actcagccat
     8881 ctctcctaat tgaaaaaaaa aataataata attactatgt tacattacac aaaagataat
     8941 gcttgaaaaa aaggcccttc tttactttaa ctttattata tagcttatat attttttatt
     9001 gtattttgta ttgtattata cagatggata caacttttat cagcaattcc attttttatt
     9061 tctataaaat gaaaataaaa aaatgaaaaa tgaaaataaa gaatggcctc gaaagagata
     9121 tctcgaatca aaatagaaaa aaataaagaa tatctcttta caaaattaca aaaggctttt
     9181 ttttattttc acggcctggt ctggtcagta cccagccggg cccttttttt gttccaatga
     9241 accataccgc caaatcatag aaaaatgatt tagatggaat caaagtgtca tttcttattc
     9301 tttattattc ttttgtttct tcttcttttt ttttatttaa tttactttta ctggatactc
     9361 gaaaaaaggg aaaaacagaa cgatgtattt ttttttgcac aatgcatttt atgttatggc
     9421 tgaaattgtt ttgtcgagcc gtatctgtca aaaccccttc aagaaccaaa ttttttattt
     9481 tatttagtta ttcaatttcg ttttttattt ttaaacaaaa taagtcctct tttcctaatt
     9541 tcattaggac tcctaacaaa cacgtcaata ctctaagctc taatttgcat ttcatgattt
     9601 ttttttattt ctgtcctata ttgattacgt ccgattccct tgttcgacaa aagtctcatt
     9661 tctatacaat aatcgtattg tagcgggtat agtttagtgg taaaagtgcg attcgttcta
     9721 ttaatcccct taatagttaa ggggttcttc agtttcattc atattctgat caaaaacttt
     9781 atttcttaaa aggatttcat ttgaatcctt tacctctaaa tgaaagattc gaggaagaat
     9841 atccattctc gtgatttgta tccaagggtc aattagaaat ttcaaatttg gattatgaaa
     9901 ttacgaaaca taatttttgt gaatttggaa ttagatcaat ctttccaatt gaataagtat
     9961 aagtaaggga tccatggata aagatagaaa agtctatttc caatcgtaac taaatcttca
    10021 atttttgttt tgcatagggt agattgaagc aaaatagcta ttaaacgata actttggttt
    10081 actagagaca tcgccatatt catatcctat ttttttagct cgggagaaag aaaatacttt
    10141 tcctaaggat tctctcaaat agaaatcgag aacgaagtaa ctagaaaagt tgggattgtt
    10201 ataacggcac tcttctagag ggatcatcta gaaagcaaat tgttttgaat gcattcagac
    10261 aaaaaaagct gacatagatg ttatgggtcg aattttttga ttgcgtcccc gtcttatatc
    10321 ttgggaattt ttccatcttc cataaaggag ccgaatgaaa ccaaagtttc atgttcggtt
    10381 ttgaattaga ggcgttcaaa atggtgaatc gacgtcgact ataaccccta gccttccaag
    10441 ctaacgatgc gggttcgatt cccgctaccc gctccatatg ataatgatat aaatcattat
    10501 atcaattcag cgatgcatta attcaatttg aattaatgca tcactgaatt gaatacgtaa
    10561 ttccggaaat tctctcactg attctttatg gtattttttc cgaacaagag ataggaaaaa
    10621 aaagaatgcg aaaaaaaaac aaattaggaa tgaaaagcgt ccattgtcta atggatagga
    10681 cagaggtctt ctaaaccttt ggtataggtt caaatcctat tggacgcaat ttagcaattt
    10741 atttgcattt ccatagtata atatatatat tctatacttt gcatatgata taatatgata
    10801 ttattagatt aataaattat ttattaatta aataattaat taaataataa tcaatattaa
    10861 ataaagtact ataaagatta agaatgatag attttttatt tataattgtt cctgaagtag
    10921 aaagcgttcc atttgttcct gaatagcttc tttcaaaagg gcttccgctt cctcggtgaa
    10981 tgtcttagta gaagatatga tttcttggaa ctgaggttta ttcgttttta aataagtacg
    11041 taactcaccg agaaattttc ttacctgtcc gatttctaat gaatcaagat aaccattcgt
    11101 tccagtataa atagtcatta tctgctcttc gaccgtgaga ggggctgatt gggattgttt
    11161 gagcaactca cgtaatcgtt gaccccttgc caattgattc tgagtagctt tatcgagatc
    11221 agaagcaaat tgtgcaaagg cttctaattc tgcgaattgg gccaattcca attttaattt
    11281 gccggctact tgtttcatag ctttaatttg agctgcggat cctactctgg agacagaaat
    11341 acccacgtta atagcaggtc tgattccagc attgaataga tccgcggata agaatatttg
    11401 tccatctgta atggaaatta cattagtagg aatatacgct gaaacatctc ctgattgggt
    11461 ttcaactatt ggtaaagcgg tcatacttcc ttcacctaac tgagaactta atttagcggc
    11521 tctttccaaa agtcgtgaat gcaaataaaa aacatctcct ggataagctt cgcgaccggg
    11581 tggtcttcgt aatagaagag acatttgtcg ataagcctgc gcctgtttgg agagatcatc
    11641 ataaatgatt aaagtgtgtc gttcacggta cataaaatat tcagccagag aagctcctgt
    11701 ataaggagcg agatattgta atgtagcggg ggaatccgcc gtttcggcta ccacaatagt
    11761 gtattccatc gccccccttt cctggaaagt agtcactacc tgagccacag aagatgcttt
    11821 ttgaccaata gctacataaa cacatattac atttttccct tgttgattga gaatcgtatc
    11881 cgtggctacc gctgttttac cagtctgtct gtcgccaata attaattctc gctgaccgcg
    11941 tcctataggt atcattgaat caatagcaat aagtcctgtt tgaagaggct catatacgga
    12001 acgtctcgaa ataatacctg gagcgggaga ttcaattaat cgagattcag aagctgaaat
    12061 ttcacctcga ccgtcaatag gtttagccag ggcatttata acacgaccca aataagcctc
    12121 gcttactggt atctgagcaa tttttcctgt tgcttttaca gaacttccct cttgtatcct
    12181 taaaccgtca cccattaata caacaccaac attatttgat tccaaattca gagcaatgcc
    12241 tattgtaccc tcttcaaatt ctactaattc acccgccatt acttcatcaa gaccataaat
    12301 acgagcgatg ccgtcgccta cttgaagtac ggtacctata tttacaatct tgactgctct
    12361 attatattgc tcaatacgtt cacggataat attactaatt tcgtcggctc taattgttac
    12421 catgagtata attttttttt ttagttaaag aaaaaaaaca atgcctacag gaaaaggact
    12481 aatcagttat ttctgccatc gcctcaaacg tgtcaatatt ctcactaatg gtacgtaaat
    12541 gtaactcctt gttcaaagaa ctattcagag tgcctcgagc tccttttaaa acttgttgga
    12601 aaacctgttg tcggacttgc tgaaccgccc tttggtggtc aaaacgaatg gtttcatttt
    12661 tgtaattttc taattcttcc aaagtcttat aagttgactt aatcaaattc aatttttctc
    12721 gttctatctc cgagtatcca ttcactcgaa attgatctgc ttccctttcg actttccgta
    12781 agcgagcccg ggctttttcc agccgttgaa tggccccccc ctgcagttcc tctgaatttc
    12841 gaatagtatt caggatcttc cgttttcgat tatctaataa atcacttaat gaaagtagat
    12901 tatctttcca ttcatctcaa aacttacatg atcccttccc gaaccaaaca tgaatttttc
    12961 gattcatttg gctctcacac tcaattactt caacttttta agtatggggg caattcccat
    13021 atcttttttt tttaatgtaa tgagcctatc ctctacctct cttctctatt catattccaa
    13081 gatgtcgcga ctaatcacta atccaagacc agaatatttt gaggactctt ctgacggaac
    13141 aaaacaaaaa tattgaattg tcagcaaagt tgtttctttt tttcgtcaaa tccaaagaat
    13201 tctttttact ttatattata cacaggtcac cgattcagca taaaaagcgg ttgattgaaa
    13261 tatttcaaat attttgcatt ccaataaaag aaaaggctca aaggctcaaa taattttatc
    13321 gacatgagtg ttttatatcg aaaaaaaaac aaattccaat tattcatttt gcaaacattt
    13381 ctattctata ttaatatagt agtagaaaga gtaccatgct gcgtctggac ttcaaacagt
    13441 ttggtttagc tttaaccatg ttaatgaccc cacactattg gtttggttga tagagaatca
    13501 aagcggattt accaatgaat cacgaaatgc tatggttctt aaatatgatt tgaaattgat
    13561 tcagaagtaa ttcgcggaat cgtgcacctt tttcgatcta gttataatga aaaaaagtac
    13621 agctggttgg atccagccta ttcttgaaat aaacaactcg cacgcactcc ctttccaaaa
    13681 aagatcaata caccaaggac tacacttaga tttattggat ttgttgctaa aatatcggta
    13741 ttaaacccga aactcccggc aaatgaccag cgaaccaagg aaacgaaaga atcggttata
    13801 tttttcatat tatctcctct tttagataga ctaaaaaaaa atacggaatt tgcatattta
    13861 taggattaaa caaagggatt cgcaaataaa agcgctaatg ctacaaccag tccataaatt
    13921 gttaaagctt ccataaaagc cagactaagc aataaagtac ctcgtatttt tccctccgcc
    13981 tcgggttgtc tcgcgatacc ttctacagct tgacccgcag cagtaccttg acctactcca
    14041 ggtccaatag aagcaagtcc gacggccaac ccagcggcaa taacagaagc ggcagaaatc
    14101 agtggattca tgataagttc ctcgcactaa aataaagaaa tagttaatga tacaatcgtc
    14161 caatgaaaat atgaattatg acttaattat tcgatcgcta agattcatcc agtcgaaata
    14221 actaagaact cggaattgaa gtaataataa tattagtatt aaaccataaa agctacttcg
    14281 atatctcttt tttagttccg atccacagga tttttgtgaa tccatacgac ttttgttctt
    14341 ccatttcttc tttccaaact ctttttttat tcttcgttcg ttagttttct ttatttcatc
    14401 gctttattca ttcacattca attcacaggc aaagacgaaa ccgaagaatt tctattggaa
    14461 tctctatcta agttcacaat agtagggcgg attagatata tctttagttg atatataact
    14521 atcaatatct aatatcatat atacatgtat acatgtcttt cttccataac gtaaaccaac
    14581 tattcatatc ttcatatctt agattcaagc tattcgtatc ttaaagtcaa tcgtattcta
    14641 gaatcattct tggaaccata cacaagagtt ggcttagagt cattagatcc catataccaa
    14701 attatgttcc cctctcccaa tcaacccatt ttttatgaat ctcgtttggc aaatcattgc
    14761 atagaaataa acataagtat tttattccgg taaggtcatt cactttaatt atttaattat
    14821 ttattaatat tttcttttgg tcaatcgttg aattgaataa aatcaactga aatgggaatc
    14881 attctagaaa gcatctttct ttttcttttt ttttttaatc acacaccgtg taaattgtga
    14941 tactatgata ctataagaat ttttatatta agaattttga ttcaaataat gactccttat
    15001 atttgaattg aatgataata ttcattggca ggagtatgat ataataaagc caaacatgaa
    15061 ttttaggaaa aagatctttt tgatctcttt ccttttttac aattccccaa tatctgcatt
    15121 ttttttctat gactcttggt cgtatatccc gtatttgtct atttctattt gtatattgat
    15181 gtttcctacg tggattatct ttagttacgc atacactgcg ttattctaag ctaaaaaaaa
    15241 aaagagacta tttcgaaaac tagtcaatga tggccctcca tagattcgcc tatataagcc
    15301 gccgctaaag ttgcaaaaat aagagcttga ataccgcttg taaataatcc aaggaacatc
    15361 acaggtatag gaaccactaa aggtactaaa gaaacaagaa caacaactac taattcatca
    15421 gctaatatat tcccgaaaag tcgaaagcta agtgataaag gttttgtgaa atcttctaaa
    15481 atgttaatgg gtaaaagaat tggagtcggt tgaatgtatt tactgaaata acctaatccc
    15541 tttttagaaa gacctgcata gaaatatgct actgacgtga gcaaggctaa agcaacggta
    15601 gtattgatat cattcgtagg tgcagctaac tccccatggg gtaactgtat tattttccaa
    15661 ggtaaaagag caccggacca attcgaaaca aaaataaata gaaacatagt tccaataaag
    15721 ggaacccatg gaccatattc ttctccaatc tgagttttgc tcacgtctcg aataaattca
    15781 aggacatatt cgaagaaatt ttgaccggca gtcggaatag tttgtggatt ccgaacagct
    15841 ataagggctg aacctaataa gatagcaatt acaacccaag aagtaataag tacttgggca
    15901 tggacttgta aacctcctat ttgccaatag aaatgttggc ctacttccac accggatata
    15961 tcgtataacc cttttagtgt gttactggaa catgatataa cattcatatt gccctctaac
    16021 agaaatagaa ctttaaaaag aattattttg attcaaccct ctccctttcg acttgtatac
    16081 tttaattaga attatccgtt ttgaatactc gctaatcaca caatatccac agtttttttt
    16141 aatttctttt cttttatgcg attcaagaag agtaaccgat tccaaaaatc catgtagtta
    16201 ccaaaaaaat ttatttatct tattattaat caaggatttc gtatatagct agaacgaccc
    16261 tcacaaattg caaatacaaa tttattaaga attaatcgga ttgaagctat agccgtttgc
    16321 tggaatcgaa atatctgcga gatcggggtc acaatttgta tcgattaaac aaattgttgg
    16381 aattacaaaa gcgatacatt ctcgaagagc cgtatattct tcttgctgat caacgatgat
    16441 tacaatatcc ggtacccccg tcatatattg aatcccgccc ggatacgttt gcaagcgtga
    16501 taattgtctc ttcaggatag ctacatctct ttttggaaga cggttgagtc tccccgtctt
    16561 ttgttccgct ctcaaatccc tgaacttatg aagtctcgtt tctgtagtgg accgattcgt
    16621 taacatacca ccgagccttt ttttttatta atataatata atgacaccgg gttcttattg
    16681 cagctcgtgc tactaaatcc gctgctttat aacaagcttc tgataaaaaa cgagcagttc
    16741 ttgtcagatt tgtaatatga atacctttat gttttgctga gatataaggt gacattctag
    16801 gattccattt cctagtacca tgaccaaaag gaattcctgc ttccatcagc tcttcaaaat
    16861 ggatattcca ctatcttctt gccatttctc cccatacttc ctcttttttt ttatcaaaaa
    16921 aagatttgat aaaaaaaaga gacgaggtgc cctgaaataa ataattgttc caatggaacc
    16981 ttctcttcta ccagagattg gccattgata cacaatccag gccattcatt actttcgatt
    17041 cgttattatc tttcttttct tactattaag aaatcaaagg atcaaaaata gttaagagaa
    17101 tccgctcctt aggactcatt aaatcctcta aatgattgtt ctaatgtatc atgtaaagtc
    17161 tttgaaatgc aaaagtctaa taattctctg tggtgtaaga aaatatctat catccccccc
    17221 ccgaataaat tctttttttt gttttcaaaa gaatattgtt atgctgccgt gaacagtgca
    17281 ctaatgcttt gaatccggta ccaacgggta tcatcccccc tagaacaacg ttctctttca
    17341 ggcctttcaa ccagtcgata cgaccccgga gagctgcttt tgctaaaacc cgagcggttt
    17401 cttgaaaact tgcttcagat ataaaacttt gagtattcag agatgctctc gttattccca
    17461 ataatatagc tcgataacag atcgcttctt ccaaagcacg ccccgttcgc tccgctcgta
    17521 acaatccaat aagttcgccg ggtaaaaaaa tattagacat tccatcttct gaaaccaaca
    17581 cttttgatgt tatttgacgt acaataattt cgatatgtct attatggatt tggaccccct
    17641 gggatcgata aaccttttgg atcttattaa ccaaagagat acgactttgc actatagtta
    17701 gctcagcacc aattaagaat ccccaaggaa tcccaagaat tcttgttata cgcgcgttcc
    17761 aaccctcaac tcttttttct aggttcatcg atattgaatc aatcgaacgc acttctaaca
    17821 cttgttctac ttttggaaga ccctgcgtta tatcaccaga tcttgatttt tcatatataa
    17881 atgtaattaa tgtatctcct tcataaagga tttctccata atgcccatga acagttgctc
    17941 ctggagtagc caaataaggc ttagctgatc ttattactac agagccagct tgaacaatta
    18001 aaacttgacc tgatttgagg tgtggtccat ttgtggctat acatatattt tcacaaataa
    18061 actgcccaag actcattatt gtggacattt ccccacaata attatgatgg ataaaatacc
    18121 aattcaaatt aaatggattc aaaacaatct tactgtctgg atcaggatta taaattctct
    18181 cgttttcatc cattaaataa aatttacgta cttgaaaagt ctgttttaaa ttatcaagtt
    18241 tcaaatagtt agttaccgaa atcggattat aaggtattaa atagtaaaat gaataaaaat
    18301 tcgcaatttg aaggactgtt cctaagggtc ccaacgaatt cctaattgga attagaggat
    18361 ctttttgaat gtgaattgat tgctttatca cattatgata tttgatatcg ttgaatggac
    18421 ccattcgaaa acaattagat gatgacaaaa ttatcaaaga ttggcattcc ttatttctat
    18481 tcaacaaggt atgaatagtt ccttgatttt gtctaagtga ttgttgaacc cttgccttga
    18541 aataaatgga gtaaaaagga tttatattgg tgcgatctgg accattatca gagatcaatc
    18601 ctggacttga cggagcattc ctttttctga tatacaaaat atgggattgc actaagtcga
    18661 ttcttaggaa atctcgagtc ataccatttg tacttacttc aacaaaggaa gcacagacct
    18721 cttcgacgga agaacttttt ttgtcttggt cccaattcaa gactaaacaa gttcgaacta
    18781 attgaatact tgtgtcagaa ataccccgaa agggtttgcc ccttccataa aggatataat
    18841 tgacaactcg aaggtgcata ttatcctttt cccgcagcag atcctggggg aagagtgttg
    18901 ctaaattgat accgttcgct atttcatatg tgactacggg tcgaaccaaa acaaaatgct
    18961 ttttcttggt aggtgtgatc cgttggacat agatccattt tttcaatttt tttgattccc
    19021 gggtggattc cttaagttct ttttttcccg tttccggcgg tatcaagatg ccactgtgtc
    19081 gggatatctt atccgtttcc ccaggaaaat ggatatcccc agaaaaaatt tggagttcaa
    19141 tctttttttt ttttttctcc actcggacca atccgcccac ttggcttctt ctatttaaag
    19201 cgattagggt atctactcca atgatactat tattccgtac cattacgtaa gaagattcgg
    19261 gtaaaatatg cacttcctcg ggaatgaaaa aaaagcgatc aattttcatt tgaaattttg
    19321 gcttaatttt tttgactcct cgatactcaa tcaagccctc ttttttgacg attgaatgcg
    19381 cccctacagt cccatattta gtaattcctg aattctttct tctgtatcga ggatcatcaa
    19441 aataagcaag aatactattt ttacggaaaa tgccctttat gggtatttca atcgagatac
    19501 ctgaatgggg cattagttct ttctcttgtt cttgaatgga ttggaacgga atgcaaaatt
    19561 gatttcttcg cctttttgcc aataaatcag aattcttgtg gagaattgca ggatgtatga
    19621 gattacaatg accaatacct atgattcgat taaatcccga ataatcaaaa atatcatctt
    19681 cttttttatc agaaaaatct gacctaacta attggtgtct cacttgatca ttattcactg
    19741 agaggctaga aatatatctt cgttcgacag aatgagaatg gacgttcagt tgatcttgat
    19801 ccttgtggag tgaaaaagaa actacaccgg atctgcacga acctcctgat aatatccata
    19861 aatgacttgt ttttggtaag agccggacat tactatattg aaattcgggt gcatggtaca
    19921 cgtcggtact ccagtgcatt tctccctctg agtcagaata aatatgtttt cgaaccctct
    19981 ccttaaaatt caaagtgtat gttcccgccc gaatctcagc aatcacttgt tctgattcta
    20041 catattgatc attttgaact aaaagaaagc tttttggtgg aatagtcacc ttatgcataa
    20101 tatcttcact ctcaataatt acatacaaat caatatcaca tagaaaagca ggatgcccgt
    20161 gccgtgtacg tgtgggatgg actaaatcct cattgaattt tatttttcca ttagaggggg
    20221 ctcgcacatg ttctgcgatg ccccctgtaa atactccgcc ggtatgaaaa gttcttaatg
    20281 ttagttgagt ccccggttcc ccgatggatt gacccgaaat aatacctaca gcttctccca
    20341 attcaaccag gtcaccatga gtgggactcc gaccataaca taatcgacag atccaagagg
    20401 tactcctaca agtaaagggg gttcgaatcg atattgcttg tgttcgaaag gttatgaatc
    20461 gattgacgag tccaatccca atatcttgat ttcgaatggc aatgcatcgg gggcctatat
    20521 atatatcgtc tgctaataca cgaccaatta atgtttggct aaaaactctt tccgacatca
    20581 tccggttttg aggacttaca gaaattcctc ggatggtgcc acaatctgtt ctacgtacaa
    20641 caatgtgttg aactacttca acaagtcggc gcgtaagata tccagcatct gatgttcgta
    20701 cagcggtatc cacaactcct ttgcgggctc catagcaaga gattatatat tctgttaaag
    20761 acagtccttc gcgtaaattg ctttgaatgg gtaaatcaat catttgccct tggggatcag
    20821 acattaatcc tctcataccc actaattggt ggacttgaga tgcatttcct ctagctcccg
    20881 aaaaagacat tatatggact ggattaaagg gatctgtcat cctaaaatta ggattcagtt
    20941 cttgtcgcaa atattcactt gtagcatacc atatctcaat ggattggcgc agtttttcta
    21001 ccgcgtgtac attcccataa tgatggtgtt tttccaaaat caaactttgt tgttcagcat
    21061 cttggactag ccatccttta gaaggtaccg ttaaaagatc atcaattcct aatgaaatgg
    21121 atgtagcagt ggcttgctgg aaacccagag tctttacttg atccaggatg tgtgatgtat
    21181 atgccattcc gaagtgatct attaacctgc taataagtcg tttaatggca gttccatcta
    21241 tcattttatt gtgaaagacc agacccgccc gttccgccat aggtacctcc atattccgtt
    21301 gagtaggatt cgacaatgga tttgagtcaa tgattgaaaa cttccttttc tcgatcttga
    21361 ttcgcgtaga aaggtcaaga actacggtcc tagttgaatc ggaaaggccc gaattcacat
    21421 cggtgttata gaattactta gcttagacac catatgatta ggtaccatat gagcaggccc
    21481 ggcaaaaacc ttgtatcgct tcttcgattt ctcgataaag agaaatatga ccgacggtgg
    21541 ttcgaatgta tatacaaaga atttcttttt ttacacttct tactattaga taatgtccat
    21601 aaatctcatg ataggtaccc aaagattcat agtgaacttc gatgggagct tcccttgaag
    21661 caataacgcg ttgatctagt cgccaccgga gccacagagg actatctaaa ttgattcttt
    21721 tctgccgaaa agctccaatt gcatcatagg aattacaaaa aaaggggtct ttcgtataat
    21781 tatagctata gctattatcg ccacttcttt gattttgata gtttcttcga ttacatggat
    21841 tatacctatt tgccaaaata cctcgaagat tcctgctcgt taatacatag agtccaataa
    21901 gcatatcttg agtcggtaca gaaatgggat ccccaatagc aggagacaag agattcatat
    21961 gagaaaacat aagtaaacga gcctccgctt gagcctctaa agataaaggt acatgaacag
    22021 ccatttgatc cccatcaaag tctgcattga atcccttaca gactaatgga tgtaaacaaa
    22081 tagcacgtcc ttccactaaa acgggctgga atgcctgtat gcctaatcta tgcaaagtag
    22141 gcgctcgatt cagcaataca ggatgtcccc gcataacttc ctgaagtatt tcccatataa
    22201 tcggcccttt gtcccgaatt tgactcttag caactcctat gtttgaagca agatgttgtc
    22261 taattagact acaaattaca aatgcctgga aaagctctat tgcgatttcg cggggcaacc
    22321 cgcatcgatg taatgaaagt gaggggccta cgacaatcac agaacgcccc gaataatcga
    22381 cccgtttgcc aagcagagtc tcacgaaatc ttccctcttt gccttcaatt acatctgaaa
    22441 acgacttata caccttatta tgaccatccc gcattggttg tccacggatt ccattatcaa
    22501 gaagtgtatc tacggcttct tgtaccaatt tctcctgaca cattactaat tcccctggcg
    22561 tagatctact tgttgttaat agatcggtaa gagtattgtt ccgatagata actcttctat
    22621 agagttcatt aatatctgaa ctcattagtt tacctccctc tatctgaatg atcggtctca
    22681 actcgggagg aagaactggt aatagacata aaaccatcca ctctgggtct atatttgttc
    22741 gaataaaatg cttagctaat tctatgcgtc taaccaaaaa atcccttctt cttccaattt
    22801 ttcgatcttc ccattcatta cctgtgggtc cttcttcccc taattctttc cattcgaccc
    22861 acgaataatc tataataatt cgcaaatcta gatcggctaa ttgttcccgg atagcaactg
    22921 ctccagtaga aatttctcgg ttgcgaaata tatcgaaacc ttgggtagta aaaaaaagtg
    22981 ggatgctgta tttccaggat tggatttcat attcgaataa acctcgtaat cgtaaaaaag
    23041 tgggtttttt agctataggc ctagcaaaag aaaaattggg ataggatcct ataggatctc
    23101 ccccccttca aaatcggaca tgagcgtttc ccctcatccg gctcaagtag ttacaccaaa
    23161 ttaaggctaa agaaaggggt tcccactttc aaattctaga aaacacccta aacaactact
    23221 ccttactcaa gttcctagtg aagactaagc aacatttcct cgattcattt taaatgcaat
    23281 gttcaatttt tgagtagtct acttcccccg aatcatgaat ctcctattca aattaaaaga
    23341 aagaagtacc ttgaaattca taagggattt ccttgtctat gtatcgttcc atgcgatctt
    23401 ttaggtcctg cttcacctcg acggttatgc cacgatgtcc ttaaagccca tatgcgatgt
    23461 atagactccc gtaaccatga cctatttgct tatttgaaga taatttcatt tctttctaaa
    23521 gaagaagtct tttttttttc acgaggtaca actatcaatt tttatttctt ttttactgaa
    23581 tcgaccatag acccatcccc cttttgattt gggagtattg aatacacccc ttattctgag
    23641 cttcatgtta ctcctacatg tcagattctg ggcatcccaa ttcgattgac tgggatgaca
    23701 gtttcatatt tctaatctgt aaaatcaaaa tttcgatcaa atcacacatc gcaatatact
    23761 agaccttcta attctttaag aggtttatct aaaagattcg cgatataact aggaagacgt
    23821 ttcaaatacc acacgtgggt tactgggcat cccagtttta tgtatcccat ttgatatctt
    23881 cgtatccgag aatcaacaaa ttcaactccg cattgttcac aaaattgcgg gtcttgcttt
    23941 tcatctccga ttactcgata atttccacaa gcacaaattc cacttttaat aggtccaaaa
    24001 attctttcac aaaataatcc atctttttcc ggtttattcg ttttgtaatg aaaagtatag
    24061 ggttttgtca cttctccaac tatgtctcca ttaggtagga ttttattggt ccaagcgctt
    24121 atttgttgag gagagactga tccaattcgg agttgttgat gtttataccg atcaatcata
    24181 gaagcaaatt tgtgattcat tccgattaag cttccttctt attaatctgg aagtttttct
    24241 cagatacaag gaaatgattc agttccaaag ccaaagatcg tagttctcga acgagcaatc
    24301 gaaaagattc tggagcatct tcgggtttag gtattgttcc tccaatgatc gtagtaccaa
    24361 gtacttcttg gcgagctcta atatgatcgg atttataagt aagcatctct tgtaaaatat
    24421 gagcaacacc aaagccctca agagcccaaa cctccatttc tccgacccgt tgcccccctt
    24481 gcttggacct tcctctgagg ggttgttggg ttacaagtgc ataatgccca ctggaacgtc
    24541 cgtgtatttt atcatcaact tgatgaatta atttcaagat ataaggcttt cctattataa
    24601 caggttgttc aaaaggatct cccgttcgtc catcaaatat tctgcttttt cccggatact
    24661 cgggttcaaa gacccatgga ttcgctgttt gtttactggc ttcatataat tcagaaaaca
    24721 cgagttttct cgaagcctct tgttcatatc tctcatcaaa aggtgctatt ctataatgtc
    24781 tatttagcag accccccgct aacccgagcg agcattcaaa tatctgtcct acattcattc
    24841 gtgaaggtac tcctaatggg ttgaagacca tatcaacagg ccttccatct tgcaagtaag
    24901 gcatatcctg tctaggcaaa attttggaaa tgatcccttt atttccatgt cttccagcta
    24961 ctttatcacc cactttaatt tcacgtttct gtgaaatata tacacgaatc gtttctggat
    25021 tataactgga accccccttt ttttggatcc atctcacatc aataactcga ccccgaccgc
    25081 ctataggtag ttttagacaa gtttcctttg aagtggatac ctgaatgcca agtatggccc
    25141 gtaataatct atcttccgga gcatacgatg attctttcgc cgtctgaggc gttaatttac
    25201 ctactaaaat atcgcccgtc tccacccaag atcccagcat aacaattcca tttttgtcta
    25261 aattgcggag taaacggact tctagatgtg gtatttcatt agtgatcctt tcgggacctt
    25321 ggcttgttac atgagtctga atttcatatt tccgtatgtg aaaagaagta taaatatctc
    25381 tatatatcag acgttcgcta ataagtaccg catcctcaaa attgtaacct tcccatggca
    25441 tataagctac taatacgttt ttccccaaag cgagttcgcc accaaccgta gcggcaccat
    25501 ccgctaaaac ttgtcccttt ttaatgcatc tatcccgccc aacctggggc tggggttttt
    25561 gatgcataca agtatttttg ttggaacgtt gatacataac taatggaata cctattgtat
    25621 ctccattgcc cgataaaacg atcttgtcaa tatccgtata aaggactttt ccctcgtgtt
    25681 cggctatagc ggtaacccct gaatctaggg ccacttggcg ttccaaccca gttccaacaa
    25741 tgcacttctc ggaccgagag agcggaactg cttggcgttg catattcgaa ctcattaaag
    25801 cccgattcgc atcattatgc tcgataaaag gaatgaggga agctccaata gaaaaatatt
    25861 ggaagggata aatacttcga agatgaaccc gttcccacga aatagtcagg aattcttgac
    25921 gatatcgagt cggaacaacc tgttcttcct gaataccctg actcagcgcc aaagaatttc
    25981 ctgccgctac catatagtat tcatctatac ttggtgataa ataaagcatt cgtatctttt
    26041 tcgatttctc aaagatttca taaaatgggc tttctagaga cccccaataa ccaattctcg
    26101 catgaattgc taaggatcca ataagtccaa cattgattcc ttcagacgtg tcaattgggc
    26161 aaatgcgccc atagtgacta ggatgtatat ctcgtatccg aaaactagca gttcgtcctg
    26221 tcaatcctcc agggcccaaa taactcaatt ttctcccatg aactatttgt gtcaatggat
    26281 tagttcgatc caaaacttga gataatgggt gtaatccgaa aaaagaatca taagtggttg
    26341 ttaatggagt tgaagttacc aaattttgag gagtcggcat caatttatgc ctaattgctc
    26401 cgcctatagt tcctctaacc gcattttcta accgaaccag ggccaatccg aattgatctt
    26461 gtaagagatc cgctacagac cgaatacgtt tatttttcaa atgattcata tcgtcaagtg
    26521 tacccattcc aaatttaagt ccaatcaaat gatccgcagc tgccaataca tctcgtggta
    26581 acaaaaatat attgttttgg ggtatattaa gattcagcct ctggttcata tttcgtcgac
    26641 caatccttcc taattcgcat ctttggtgaa aaaatttctt ttgtaattcc ttacataagg
    26701 attcagaaaa taccggatct ccgcctacac aagcaaattg ttgataaaac tccaaaatgg
    26761 cattttcttt tgacccaatt ttttttttct ctttatcagt caggaaagac aagaaaattt
    26821 cagggtagca aatattctct agaatttctc ttagattcga acccatagct gatgatagaa
    26881 ctagaataga tattttctgt ttcctactca cacgagccca tatccttgct tttctatcaa
    26941 tctctaattc taatcttcct ccccaatctg atattatggt gcccgcatag accaaaattc
    27001 cgttatggtc caattctgac cggtaataga tacctgggct ttgcaatatt tgattgatca
    27061 caattctgta tattccattt actataaaag ttcccaagga attcattaga ggaatgtttc
    27121 caataaaaat tgtttgttct tgcatatccc ctctgctttt ccaaattaat cctgcggata
    27181 catataattc agaagaatat gtgagtgatt catatacagc atctctttct tttatcaaag
    27241 gttctaccaa ttgatatgtt tccacaaata attgaaattc aatttcttga tctgtatctt
    27301 caatttttgg aaacttataa agttcttctg ttaagccccg atcaatgaac ctacaaaatc
    27361 cttcaaattg tatctgattc aacccgggta ttgtagacat tcccgcattt ccgtcaccga
    27421 gcattttgaa tttcccattt atcaaaaaat cccattcttt tctcattctg cattgaatca
    27481 tatgaatcga tctagcaatg atggaatttc gattctgttt actgaatcac atgaaatttt
    27541 acccaactcc atatatatgg aatgtatgaa atacgtatga acggaggaaa aaagatgatt
    27601 ttagacttaa ttacttaatt ttagacttag ttaaattgga atttctaaga gacagatcca
    27661 aacggaaagg gattgataaa ttccacttag aattatggag tttttttatt ttgtctagaa
    27721 tagaaaattc actttatacc attattatga tattacatat tccaatccga ttggatatca
    27781 gaaaaataaa tggattcggg atttgatcca ttcacggaga taaagacata ataatcagaa
    27841 acaatataac aatagaaagt tcattttttg agtacttaac tctttcgtga attccattgt
    27901 tccaaaaatg atttgcggag aactcctttt tctttttttc gtagaatttt tatttttaga
    27961 atacgattga agtgcataag aaggcttgta tttattaaac ccgcgctgct atagctatct
    28021 atccatacat cgctctcctt tattgcatac ttctactcgg gacagcacat gtcgtactct
    28081 atcaaaattt ctattttctc ttcaatctaa tcaatcaaaa ttgcagtacg acaagtgtgc
    28141 gccaattccc tataaacagg catcatacac aaataatata ccccataagc taactgtgga
    28201 acacaactta tgtttggggt ttacatatac taataattga cattataatt gaaattgagt
    28261 tgagaaggtt ttttttcaat aaaaaatcaa gactgattag ttatatatca attttgattt
    28321 tcttatatca tttatcatta cggaaagaca atttgagatg taaatccaag agtgggtcat
    28381 gaatttacag tcatatagtt aatggttcca atttgttctg aattttggct tttgtaactg
    28441 aaaaaaattc ccatttggtt ttttaataga aaagagaggt atttagatat tgggtgtttt
    28501 gagatactat aaaattaatt gaagggaagg agccggcccc cccaaaaaaa acaaataaca
    28561 aataaagggg aatattttca tcgattttgt atcgttttgg cggcatggcc gagcggtaag
    28621 gtgggggact gcaaatcctt tttccccagt tcaaatctgg gtgtcgcctg attaacaaaa
    28681 gacaagactc gaaatccctt attctttatt ctcctttgct gttataactc gccgaatttt
    28741 tcccagcaaa acacgcgtag tcttgagact ttcttgattg gaaacagctg ggggttccct
    28801 tctttaaatt aaagtgccgt aactcgttgt atttaggatt caaggaaaga ttgtagtagt
    28861 ggaagggcta tcatatcaaa taaagagtta ccgatttttt ccattactaa tgtcgtgtct
    28921 actggccggg tcttgaatta gattggatgg ataattggct tttttctttt acttaatgat
    28981 aatgaaggac aagaaaaata aagaataggt atcagtattc ctacatatat atattagtag
    29041 cattcccttt gatacttcaa aagaaaagcg taactgcagt ttaatttttc atatttattg
    29101 gactttcatc aagggtgttg ggtcagaatc cccttttgac tctgcaccag tgattccact
    29161 attattaata aacactaatg gaataattcc ttcatattca gagagatagg ggacataatt
    29221 cacatggata tagtaagtct cgcttgggct gcgttaatgg tagtctttac attttccctt
    29281 tcactcgtaa tatggggaag gagtggactc tagagatact acgaattgag ttggggaatc
    29341 aaattgtatc acttttttat agatcgtttt gcaaagcata aataatcttt attaattatt
    29401 taatatattg aattcattaa tttaattcaa tttcgaattc aaaaattgaa ttaataaaaa
    29461 tatcttcatt ccgaaattgt attggctttt atttctgctg tgctttattg acgcgtttgc
    29521 tatcatggct gaaggattca aaatcgatag aataaccctt ttcgaatttc gaaatccgaa
    29581 gaagttacca tagaactcct tggattatct gtaaaccgcg caatcaatta cttctttgaa
    29641 atgctaaaaa aaagattact ttttaatttt ctataaatta gaaaataata agagttgcct
    29701 cgcgattatt tcagattgat tggaatcaac aaaaataaaa tagataaagg aaacaaatag
    29761 atgaagcaaa gaaatagaat tgagatacta tgtacattcc atatatttaa ttgatattaa
    29821 catttatgaa gatccatata catattgtag attgatctcg attcagtttg tatctttcta
    29881 gattacaata ataaaaatgg atagtatggt cgaacgattc atttttgaat cgttcgacca
    29941 tactattact atcggagctt agaggctact gcggattcta gtccgttcat tgcattttgg
    30001 aaattgaatt ctttttttga gttcttaaat cattgataag aactaagaaa tcaagtgtaa
    30061 ttcaaattaa tcactttaat tactttgact gaccgttttt acatatatta taagtaaaaa
    30121 agcagtagga actagaatga acagtgcagt agcaataaat gcgagaatat ttacttccat
    30181 aatctcatcg tttcgttttt ttttttttac ttcgcaataa ctcgggattt aatcccttta
    30241 atcccataga gatgataaat ctttcgtttg tcaattcaat gggatcgatt agatttcaat
    30301 gatattgaat cggatcaata tcatgaataa caatatctga gctatcaagt cgattcatcg
    30361 tcgagaattg aatagtataa cataggcgga tcttttatcc acataccaat acaaacttag
    30421 attcctgatt cactcaaaag aattcctttc ctttctattt taagacttta ttttgattta
    30481 tcattctttt acattctgtc ttttcgataa cctaccgcct ttcttgtaca atctgctttc
    30541 cacttccatt gtttccaaac ggtttacaaa taaacccaaa caaacagaaa atagaaaaaa
    30601 gcaaggagtt aagttcgaaa ctcctttttt ttaatgatct ccttttcttg gaaaacaaag
    30661 aaaaagaagg atacctcggg gaatgaaact ataccatttg tacccagttt aacagaaaat
    30721 ggagagagat aattatgtat ttttttattg gatttggatc cgtcgggact gacggggctc
    30781 gaacccgcag cttccgcctt gacagggcgg tgctctgacc aattgaacta caatcccgga
    30841 taaataaaat aaataaaacg tacagcatcc gtattcttat gatttgattc aaaccatttc
    30901 gatttcgatt aatagtgccc tgttgtaaca gagacgtgag tgatatccac atgaatatac
    30961 actttagtga aagaagaaag cagcacggat tattgattat tagtaatccc ttcgttattg
    31021 ccaaatcgat tgagaatcca tttttcattg aaaaaagcgt ctttttgtct ttgctttctt
    31081 cttttcatta gactttctac ttaataatcc tgatagaaat ctagatcact agcaagatca
    31141 gaatcagaat ttatgagaca aaataaatgg aacaaataaa aaaatagtgg tggggatata
    31201 tcagaaaatt ggactttttt gattctttca tatcttacat ttctggaaaa ctaaaggggt
    31261 tatatcattt catggtgaat cagcgaatta ttaattattg ggccgagctg gatttgaacc
    31321 agcgtagaca tattgccaac gaatttacag tccgtcccca ttaaccgctc gggcatcgac
    31381 ccagaaagag tctattcgag tcttattgat aatccatgat caacttcctt tcgtagtaac
    31441 ctacccccag gggaagtcga atccccgctg cctccttgaa agagagatgt cctgaaccac
    31501 tagacgatgg gggcataatt gcccgaccgc catcatacta tgctcatagt atgagcagtt
    31561 ttttgaaatt gtcaatataa tggaatggta tgactagatc cgaaggatct ttacgtcttt
    31621 tctgatccca taccatagca ttttttgatt cgttttcgtc atttatattc atgaatcact
    31681 cattcgaatc tttattctga agattctaga aaattaatat aaaaaaaaga aggttaaact
    31741 tcatttcttc cactttcact ttcattcatt gattaacttc ttgttaagat cagagaggcg
    31801 tatctccata tcacactaag ccaggaaatt aacagatgag aaatcgaaat ctgaaaatct
    31861 gggggatcaa caagttatca aaatttgttt tttctctaaa aattgggttc agagcacaac
    31921 caaaatccct tcagcacatg cttcaataaa atatcttgga tctacgtcga attggtaggt
    31981 acatgtatcc atcaaatgaa ttttgtttcg ttctgatggg ggtcaggtca cttcaaatca
    32041 atttcattcg ggttggtctt gaaacaatta attttgttga tatttatcaa atccaatatc
    32101 aataaacaaa aattacctta tacctatact ccttaagtaa atccaaatac tccttaaata
    32161 aatcaaaatt atcgttcccg aaggggacac taactagtat gagtctactg tgtatactta
    32221 taatagaact tataatatat atatacatag atagatccat cttatgcgcc tactgactca
    32281 ttcagtaatt gaataaaatg gcccttttaa ctcagtggta gagtaacgcc atggtaaggc
    32341 gtaagtcatc ggttcaaatc cgataagggg ctttttggcc gttttgataa aaaacctcaa
    32401 gcggtaatat taatatttaa acgaagaata aagatattac tttttttttt gtaataaaaa
    32461 aagagtaacc aactgtataa taatgtaatt ctaaactata taatttaacg ataaaaagtt
    32521 acccttataa tgagttctag tatactaatt agactagtca ttctagttcg aaaagaaagt
    32581 ttcacatttg tttattataa tgagtaatga taatgctaag tcgtttcttc aatcgcccaa
    32641 tatttttctt ttccattatt ccagtcaaat ccattgtaaa gattagaaat caacaaaaga
    32701 aaaagtaagt ggacctaacc cattgaatca tggctatatc cactatgctg atattaaaat
    32761 ttaaaattcg atagatatga aattggaacc gtagatcttt ttttttattt catatttctt
    32821 ttgactctgc aagaatctgt cgatatttcc gattcaatct tcttgttcct agacgttcca
    32881 taggaaaaac ttgatattcc gttcctctac agaaaaagga ttattccaag ttacaacaca
    32941 agagagattt acaatctatt ttgattcccg aacacacgaa gatccattgg gatttctatc
    33001 taatattctg atttctatct atataaatct tatatagata gaaatcagat catggcttca
    33061 tgtatcaaat attttaatat caatgcatac gatctttttg ttccgacaat gtgaggaaag
    33121 tggatgtgag aaagaaactt tcatttacag tctcttatta tttcatttaa tattgtattg
    33181 aattattgaa ttaaaaattc tctttttgtc tctgacatat atctgacata gaaaagtaaa
    33241 taaaaagata ttcaaagtct atttcttgct tcgacctgcg aaaaagctac tctggagttt
    33301 tctattaatc tgaaagaaaa gggaatataa taaagaagac aataaaaaaa agaaaatgaa
    33361 aaaggaaagc aataaaaaag aaaatatata ctactgtagt agtttaatac acatagaaag
    33421 cagaagagta cataaaaata ttgatttttc tcaatctcac ggacaagagc caagaataag
    33481 attagttggt agaacgagat tgtgagtctg gggatcaacc agtaatgaga gaagggatca
    33541 cttcttcctt gaattgaaga gttctttcaa aaaatgaatc tatctgattg ataagttata
    33601 agacaattca tggttcaggt tgagacgatt attaagaata ggaaggaata cacgaattga
    33661 gttcatggat ttagctaagt cagggtcaga ctatggacca ctaaagggtt ttatcttcga
    33721 aaccaattcg caggggcagt gtacgagaaa tcaaattcta tcgaaatgat cgaatcctcg
    33781 aacgccccga aagtgccata acataaggtg ttcggaaatg gttgaagtag ttgaatagga
    33841 ggaccgttat gactatagcc cttggtaaat ttaccaaaga tgaaaatgat ttatttgata
    33901 ttatggatga ctggttacgg agagaccgtt tcgtttttgt aggttggtcc ggtctattgc
    33961 tctttccttg tgcctatttc gctttagggg gttggttcac aggcacaacc tttgtaactt
    34021 catggtatac ccatggattg gccagttcct atttggaagg atgcaacttc ttaaccgccg
    34081 cagtctccac tcctgctaat agtttagcac attctttgtt gttactatgg ggtcctgaag
    34141 cacaaggaga ttttactcgt tggtgtcaat taggcggtct ttggactttt gttgctctcc
    34201 acggcgcttt cggactaata ggtttcatgt tacgtcaatt tgaacttgct cgatctgttc
    34261 aattgcgacc ttataatgca atagcattct ccggtccgat tgctgttttt gtttctgtat
    34321 tcctgattta tccactgggt cagtctggtt ggttctttgc gcctagtttt ggtgtagctg
    34381 ctatatttcg attcattctt tttttccaag ggtttcataa ttggacattg aatccatttc
    34441 atatgatggg agttgccggt gtattgggcg ctgctctgct atgcgctatt catggtgcta
    34501 ccgtagaaaa tactttattt gaagatggtg atggtgcaaa tacattccgt gcttttaacc
    34561 caactcaagc cgaagaaact tattcaatgg tcaccgctaa ccgcttttgg tcccaaatct
    34621 ttggggttgc tttttccaat aaacgttggt tacatttctt tatgttattt gtaccagtaa
    34681 ctggtttatg gatgagtgct cttggagtag tcggtctggc tctgaacttg cgtgcttatg
    34741 acttcgtttc ccaggaaatc cgtgcagcgg aagatcctga atttgagact ttctacacaa
    34801 aaaatattct tttaaacgag ggtattcgtg cctggatggc ggctcaagat cagcctcatg
    34861 aaaaccttat attccctgag gaggttctac cccgtggaaa cgctctttaa tggaacttta
    34921 gctgtagctg gtcgtgacca agaaaccacc ggtttcgctt ggtgggccgg gaatgcgcga
    34981 cttatcaatt tatccggaaa actgctggga gctcatgtag cccatgccgg attaatcgta
    35041 ttctgggcgg gagcaatgaa cctatttgaa gtggcccatt tcgtaccaga aaagccaatg
    35101 tatgaacaag gattaatttt acttccccac ctagctactc taggctgggg ggtaggtcct
    35161 gggggagaag ttatagacac ctttccatac tttgtatctg gggtacttca cttaatttcc
    35221 tccgcggtat tgggctttgg cggtatttat catgcacttc tgggacctga gactcttgaa
    35281 gaatcttttc catttttcgg ttatgtatgg aaagatagaa ataaaatgac cacaattttg
    35341 ggtattcact taattttgtt aggtataggc gcttttcttc tagtattcaa agctctttat
    35401 tttgggggcg tatatgatac ctgggctccg ggggggggag atgtaagaaa aattaccaac
    35461 ttgaccctta gcccaaatat tatatttggt tatttactaa aatccttctt tggaggagaa
    35521 gggtggattg ttagtgtgga cgatatggaa gatataattg gagggcatgt atggttaggt
    35581 tccatttgta tatttggcgg aatctggcat atcttaacca aaccttttgc atgggctcgc
    35641 cgtgcacttg tatggtctgg ggaggcttac ttgtcttata gtttaggtgc tttatctgtt
    35701 tttggtttca ttgcttgctg ctttgtctgg ttcaataata ccgcttatcc tagtgagttt
    35761 tatgggccca ctggaccaga agcttctcaa gctcaagcat ttacttttct agttagagac
    35821 caacgtcttg gggctaacgt cggatccgct caaggaccta ctggtttagg taaatatcta
    35881 atgcgctctc caactggaga agtcattttt ggaggagaaa ctatgcgctt ttgggatctg
    35941 cgtgctccct ggttagaacc tctaaggggt cccaacggtt tagacttgag taggttgaaa
    36001 aaagacatac agccttggca agaacgacgt tcggcggaat atatgactca tgccccttta
    36061 ggttctttaa attctgtggg tggtgtagct actgagatca atgcagttaa ttacgtctct
    36121 ccgcgaagtt ggttagctac gtctcatttt gttctaggat tcttcctatt cgtaggtcat
    36181 ttatggcacg caggaagggc tcgtgcagct gcagccggat ttgaaaaagg aattgatcgc
    36241 gattttgaac ctgttctttc catgactcct cttaactgag acaggggatc aaatgcttat
    36301 gcttaaaata ggaatcgatt ttatttcacc atacatattg agggaggtgg gtcatactta
    36361 aaaaggactc ctttttactt tcttttcaac tcatttatat cgaatcgatt ttctattttt
    36421 tctggctcgg ctagcctacc tagccgagtc attctccttt atgagacgaa aaagtcaggc
    36481 aaaaccaaaa taaataaaga aaaaatagat tccccgagca aaaggagaga gagggattcg
    36541 aaccctcgat agttctttgt tccgaactat accggttttc aagaccggag ctatcaacca
    36601 ctcggccatc tctccgaaag acaatttcta ttttactttt accgaataga acatggccat
    36661 atgagtggat accatcacta tgtatagaaa gatatgaggt gtgaatctct aggtcaatct
    36721 atctatccgt attatctaga aaatagatgg atgcatgatc cagcactccc atttttgaag
    36781 tcaaaaaaag gtactctcga ctccatgtcc gaataaaaaa gtgctaaaaa gttgtatata
    36841 cgttatatag aattaatgga ttcatgttag taaaatccct ctatgatgca ttttattcaa
    36901 attttttgac tgatagaggg atcaaatggt atagttattt tttggggtag cttggaggat
    36961 tagaaacatg actattgctt tccaattggc tgtttttgca ttaattgtta cttcatccat
    37021 cttactgatt agtgtacccg ttgtatttgc ttctcctgat ggttggtcga gtaacaaaaa
    37081 tgttgtattt tctggtacat cattatggat tggattagtc tttctggtgg gtatccttaa
    37141 ttctctcatc tcttgaatct attcgttcca gatccaacaa taacccggcc cttccctata
    37201 attttttctt tttctttatt tgcattttgg agacttatag tcaatttgaa tctgtctcac
    37261 aacccgaaaa agaaaaaatt atagagaggg ttccagcttc tggaacttga atgaaaaaaa
    37321 aaaaataata ataatattta tattaatcta aataatagaa ttctaataga atagaattcg
    37381 aatataaatt cgaattttaa agaaatttga tatatattaa atagaaataa atagaaatca
    37441 aataagaaat atattctata atttttaata gatttaatag aaataaaata gatttaatag
    37501 aaataagata ttcaaaaaaa ttcaataatt aaaattaatt aattaattga aattcttatt
    37561 tcaatattta agaatattga atttgaattt gctattcgct ttttaagatg ggttttgaat
    37621 tgttttaatt ggttgggttg gatggtgaaa tttgatggaa tccccccgaa gagagtatct
    37681 ggcctaactc tggataaaca ttatccgggc attttaccaa aaaaaatgcg gatatagtcg
    37741 aatggtaaaa tttctctttg ccaaggagaa gacgcgggtt cgattcccgc tatccgccca
    37801 ggataaagta atttatttaa taagataaaa gaatcattat agttgaccgt gatagtatag
    37861 tggttctatc tttccaaccc aatagaaaaa gaaaagtgtt aattaattac tagttaacaa
    37921 aatcaaacct aatttttttt tgtcaaaaaa aatggaaaat gttgcggaga cgggatttga
    37981 acccatgacc tcaaggttat gagccttgcg agctaccaaa ctgctctacc ccgcgatgaa
    38041 gaaaagaact gggaactaat gaacaaccaa ggattgaatg tgcccctctt ccatatctgt
    38101 acaaatagaa tagcctattt atacagaatg gtaaaggggc tcctctatga tctatgatca
    38161 tagagaaaaa tagaaaaatg aagggatatt ttaatcctta ccaacttgat cttgttgccc
    38221 ccggcaacaa acatgcgtga accatttcac gaagtatgtg tccggaaagt ccaaagtctc
    38281 gatagttagc tctcggtttt ccggtcgaaa aacaacgtcg atgaaggcgc gtaggtgcac
    38341 tattacgcgg tggggattgt aactttccat gaattttcca tttttcactc aacgacggag
    38401 ctttgtttat ttcttttttt gaggatcgcc gaatcaaatg atatttttgt tctaattgtt
    38461 gccttttctt ctccctatga atcaaacttt tctttgccat aacggttcag tttctattat
    38521 tatcaatgat acaagtcgga tcctagatgt agaaataggg ctgtagaaat ataagaaggc
    38581 atatcccttt ctccatcgaa agaaattata ttattgcgca gatacaagac aaaaagaagg
    38641 aagaattaac caaatttacc cgatgtagag gcaatcaaga aagcggcata agtgaatata
    38701 taacctacag aaaagtgagc taatccaacc aatcttgctt gcacaataga aagggccact
    38761 ggtttatctc tccatcgaat caaatttgcc aaaggtgtgc gttcgtgagc ccatgctaaa
    38821 gtttcaatca attcctgcca atacccgcgc caggaaatta agaacataaa tccagtagcc
    38881 caaacaagat gtccaaataa gaacatccac gcccagactg ataaactatt cataccaaac
    38941 gggttatacc cattgataag ttgtgaagag tttaaccata gataatctct taaccatccc
    39001 atcaaataag tggacgattc attaaactgt gaaacgttac cctgccataa tgtgatgtgc
    39061 ttccaatgcc aataaaaagt aacccatcca atggtattta acatccagaa aactgccaaa
    39121 taaaatgcat cccaagccga aatatcacaa gtaccgcctc gtcccggacc gtcgcaagga
    39181 aaactataac cgaaatcctt tttatctggc attaacttgg aaccgcgtgc atctaaagca
    39241 ccctttacta agatcaatgt agttgtatgt aaacctagag caatagcatg atgaaccaag
    39301 aagtctccag gacctattgt taagaatagt gaattactat tctcattaat agcagttaac
    39361 cagccaggca accatatgct tcgacccgca ttgaatgctg ggccattcgt tgaagataaa
    39421 agtacgtcga atccatatga agttttacca tgggcagatt gtatccattg ggcaaatatc
    39481 ggttcgatca agatttgttt ctccggagta ccaaaagcaa gcatgacatc attatgaaca
    39541 taaagtccca aagtatggaa ccccagaaac aggctggccc aacttaaatg ggatatgata
    39601 gcttctttat ggtctaacat tcttgccaat acattatcct cattctgttc cggattgtaa
    39661 tctctaataa aaaaaatagc tccatgagca aaagctcccg tcatgatgaa tcccgcgatg
    39721 tattggtgat gagtatataa cgcagcttga gtagtaaagt cttgtgctat gaatgcataa
    39781 gcaggtaaag agtacatgtg ttgagctacc aaggaagtaa taacccctaa agaggctaga
    39841 gcaaggccta attgaaaatg aagcgaatta ttgattgtgt cataaagacc cttatggccg
    39901 cgccccaatc gccctcccgg aggaatatgg gcttctaaaa gatcttttat actgtgccca
    39961 atcccgaaat ttgttctata catatgacca gcaacgagaa aaataaatgc aatagctaga
    40021 tgatggtgtg caatatcggt cagccataaa ctttgagttt gtggatggaa tcctccgaga
    40081 agggttagaa tggcagttcc tgatccttgg gaggtaccaa ataaatgact acttgaatcg
    40141 gggttttgag cataaagatt ccactgacct gtaaaaagcg ggcccaaccc ttggggatgt
    40201 ggtaatacat ctaagaaatt attccatcga acattttctc ccctggacgc aggaatagcg
    40261 acatggacta aatgccctgt ccaagccaag gaacttactc cgaacagtcc tgacaaatga
    40321 tgattgagac gagattcagc atttttgaac cacgaaacgc tgggtttcca tttcggttgt
    40381 aggtgtaacc aacccgctat taaggatatg gcagaaagaa ataatagaaa aagagctcca
    40441 gtataaaggt cttcattagt acgtaaaccg attgtatacc accactgata aacaccagaa
    40501 taagcgatat tcactgggcc aagagcaccc cctcgagaaa aagcttccac ggccggttga
    40561 ccaaaatgag gatcccaaat tgcatgagca ataggtctta catgtaaagg gtcctgtacc
    40621 catgcctcaa aatttccttg ccaagctaca tgaaacagat ttccggaagt ccacagaaaa
    40681 atgattgcta attgaccgaa gtgagaagca aaaatattct gataaagacg ttcctcagta
    40741 atatcatcat gactctcgaa gtcatgtgca gtagcaatac caaaccaaat acgacgagta
    40801 gtggggtcct gagctaagcc ttggctaaac cttggaaatc ttaatgccat aatgcctttc
    40861 aaatcctcct agccattatc ctactgcaat aattcttgct aagaagaacg cccatgttgt
    40921 ggcaattcca cccagaaggt aatgggttac tcctacagca cgtccctgta caatgctcaa
    40981 ggctctaggc tgagtagcag gagcaacttt taatttatta tgagcccaaa cgatggattc
    41041 aataagttct tgccaataac cacgcccact gaagagaaac attaaactaa atgcccatac
    41101 aaaatgagca cctaggaaaa aaaggccata tgcagataat gaagaaccat aagactgaat
    41161 tacctgagac gcctgtgccc ataaaaaatc gcggagccac ccattaatag taatggaact
    41221 ctgcgcaaaa tttcctcctg taatatgagt taccacccct tgatcgctta tactacccca
    41281 aacatctgac tgcattttcc aactgaaatg gaatattact acggagattg cgttgtacat
    41341 ccagaatagt cctaagaaga catggtccca agcggatact tgacatgtcc cccctcttcc
    41401 gggcccatca caagggaaac gaaacccaag atttgcttta tccggtatca aacgcgagct
    41461 acgagcaaat agaactcctt ttaggagtat caataccgtc acatgaatcg taaatgcatg
    41521 aatgtgatgt accaaaaaat ctgcggttcc taatggaata ggtaacaaag ctactttgcc
    41581 acccactgcc actaaatcac caccacccca agtcaaactg gtgctcgctg ttgcaccagg
    41641 ggccgttcca ccaggtgcta aagcgtgggt gttttgtatc cattgagcaa agacaggttg
    41701 taattgtata gcggtatctg aaaacatatc ttggggacgt cctaaagcgc tcatggtatc
    41761 attatgaata tacaaaccaa aactgtgaaa gcctagaaat atacataccc agttgagatg
    41821 tgatatgatt gcgtcgcgat gcctaaggac acgatctaat agatcgttgt atcgagtagt
    41881 tggatcataa tctcttacca taaaaatggc tgcatgcgca gcagcaccaa cgatgagaaa
    41941 tccaccaatc cacatgtgat gtgtgaacaa tgacaattgt gtcccatagt cagtagctag
    42001 atatggataa gggggcattg aatacatatg atgagctaca acaatggtta aagatcctaa
    42061 catagctagg ttaagagata attgagcatg ccatgacgtt gttaggatct catatagccc
    42121 tttatgaccc tggcctgtaa atggaccttt atgagcttct aaaatctctt ttagaccatg
    42181 accaatgccc cagttggtcc tatacatgtg acccgctatc aggaaaagaa ttgcaatagc
    42241 tagatgatgg tgtgcaatat cggtcagcca tagaccccca gttactggat ctaatcctcc
    42301 acgaaaagta agaaattccg catattttga ccaattcaag gtaaaaaatg gggttgctcc
    42361 ttcggcaaaa ctgggataaa gttgagccaa aagatcccga ttcaagataa attcatgagg
    42421 aagtgggatc tctttaggat ctactccggc gtttagaaat tggttaatcg gtaaagatac
    42481 atgtacttga tgtcccgccc aagaaaggga cccaagccct agtagccctg ctaaatggtg
    42541 attcaacata gattctacat cctgaaacca agccaatttt ggagcagctt tgtgataatg
    42601 gaaccaacca gcaaaaagca ttaaggctgc aaagatcaat gcgccaattg cggtacaata
    42661 gagttgtaat tcactagtta ttccagacgc tcgccaaatc tgaaaaaaac cagaggttat
    42721 ttgtattcct cggaaacccc cgcccacgtc accgttcaat atttcttggc ccacgattgg
    42781 ccaaaccacc tgggcactag gtccaatgtg agtaggatcg cttagccagg cttcataatt
    42841 ggaaaaacga gcaccgtgga aatacatgcc actcagccaa agaaaaatga tggagagttg
    42901 tccgaaatgg gcactaaata cctttcgaga gatctcttcc aaatcactgg tatggctatc
    42961 gaagtcgtga gcatcagcat gtaagttcca gatccaagtg gtagtatcag gtcccttagc
    43021 tattgttctt gaaaaatgac ccggtctggc ccattcctcg aaagaagttt ttatgggatc
    43081 cctatctacc aaaattttta cttctggttc cggcgaacga ataatcattg agtcctcctc
    43141 tttccggaca acacatacaa agaaacccgc caacagttag tcaagtcatt agtgaaccta
    43201 tgagagatgc ttataattag tctttttctc gtctacttct atctcccatc tatttatttt
    43261 ctttagttat tcactagagc aattatgatc tggaagtcga tccagggcaa gtgttcggat
    43321 ctattatgac atatccatga ggtgctcaac ggaccttatt aatctttttt agttttagaa
    43381 aaccctttcc cggtgtcaaa aaccaatttt tttacatagt gtattcatat ctcaattaga
    43441 aatccctaaa cggagctact ttctgtctta catagaacat attactttat tcaaaattcc
    43501 aaataacgtg agcagtcatt agtcattagt cattactaag ataagagaca ttccaggatc
    43561 tatatctata atatttggtc attcgagggt cacttttatt agttttaata gaataggaga
    43621 aaaaaaaaaa atgaattctc taccgtatct atgtattctt tctccctacg aaataccaga
    43681 cgaaatagaa cggccttaga aaagatataa tgaaattctt tgattgggtc ttcccagaaa
    43741 aagggtctta ttattaaaaa cggatgaggc caacaaacaa ttaattataa ctataacaaa
    43801 aaaatagata tataaattct aacgaaataa ataaacagag agttcttatt cgaaacgccc
    43861 cgtgatcttc aaccaattct gcgcttcaat ataattacca ggagtgagcg cgatagcttg
    43921 tttccaatac tcggcggctt gattgaacca agcctccgca atttcagaat ctccctgtcg
    43981 aatggcctgt tctcctcggt tggaataggc gggtcaattc ctttccttag aaccgtactt
    44041 gagagtttcc cacctcatac ggctcggcaa tcaatttttt tgtgtccccg ttttttaatc
    44101 gactatatcg aattgaatga gatttcttat cctaaccaaa agaggttaat ttcatgagca
    44161 tgagtttcaa acttgacttt tgattaaatt aataatcagc tttcatttta tcttttctcc
    44221 caccgtcaga agaataacat aaaagaaaag catttctact atcgttagaa ttttctgaaa
    44281 ggtatctatc tcggtttcgt ctaaaaattt atatagaatc tttgaaaaag tcttttcttc
    44341 ctaagaaaga aaagacttac tgtctttggg atctgatgct acaccgctgc tcaatacctt
    44401 aggggatccg ctttattaca gaagttgatt cctaattttt atttcatatc atggacataa
    44461 ataagcagtt cttattgtat cggcatcggc caaaaacctc gcgaattggt ctttacggtg
    44521 cttcctctat caattagatc ctttatccat agaataaagt atctaggcat atctatttct
    44581 tcatattttg actctatgaa gtttctttct ttgctacagc tgataaaaat cgttttttgc
    44641 acgatgcata tgtagaaagc ctattttttt ttctagtatt tattagtgta ttcgctcttt
    44701 cttccttcta tagtagagat agtcgcacgt aatgacagat cacagccata ttattaaaag
    44761 cttggggtaa gaacgggttt cgttctagtg cccgaaaata atattctaaa gcttttgtat
    44821 gctctccgtt acttgtgtgg ataaggccta tgttatagag tatatagctt cgatcatagg
    44881 gatcaatttc tagtcgcata gcttcataat aattctgtaa agcttccgca taatttcctt
    44941 ccgattgagc tgacatccgt tacggtcgtc attcgattca aagaattctc cgttccagaa
    45001 acgtacatga gattttcatc tcatacggct cctcccctat gtgcataatg aaaataatac
    45061 atggaatcaa aaaagattga aatattctca ttatgaattc agtggggcta acgtttttac
    45121 aagaaatctc tagccaacct ttctgcaaaa gatattttct taacatcacg cgtgttgata
    45181 ctggtactag ataaaaatgt aaactccaac aatttctttg ttctcaacgc cctttaattt
    45241 ccaggaatta atcacttcaa cagtcttcta tggttctaag ggtatccaaa gtaccaacga
    45301 gatggatgtt tgttatccca accattcttt ttagtcccga tcccaataag gaaaggcggt
    45361 aattttaaac aaagttttcg tgttgttgat tcctaggcgt agcgcctctt cccctatgcg
    45421 gcctattggt actagtctag tatggtaggg ttggcctgta atatagaacc cataggtgta
    45481 acctttcgct caatactcga atcaacaatt gaagcatctg aggctgcatt aatcggggat
    45541 acacgacaga aggaattgtt ttatctagaa acttcacctt caacaagcgt agattttttc
    45601 aataatcttt ttcgttcttt tctatcccga atcttctgtc tttctcctaa gaccgaagcg
    45661 gtaaataaaa aaataatcaa atcacaccat ctctataata ggtaaatgcc tctttttctc
    45721 ctgaagttgt cggaattatt cgtaataaga tattggccac aattgaaaag gtcttatcaa
    45781 taaaattttc atttatccgc gatctaggca taggtagaaa tccattctat aattcttttc
    45841 attaactctc gtgagaaaac gatcccacaa gtaaaggaat tttacagtac gaaataacat
    45901 aaaagcagac tcatatccaa ttttttcttt ttgaaggggg tcgataaaaa ataagaaata
    45961 ttagaatccg attcgatttc atccaaatgt agtagtataa atgtagtagt ataagaatga
    46021 aaggaactat tccgatttga tcaaagtaga agaatcaaag aatttatctt gcggattagg
    46081 agaattcgag aagtttttct gaaattaaga tccaaagaag aaaaaaatcg aataattctt
    46141 caataatcct tctataatga aaatagaata accctccatt ttgtgttttg tccatagcgg
    46201 gtagacgctt atacactata caatcaaatc gaaaaggatg atttatgaat ttggaataga
    46261 tttacgggtt aaggggttgt tgttaagcga cctaaaattg gaaagaaatt ttcaaattct
    46321 tatggaaatt gaattcgaat aaaaagataa ttatgatcga aaggtatcca tttaccatag
    46381 tccaacaaaa tagaccgatc agttgattcg ttccaattca ttgattgaat ccggtaaaaa
    46441 tatcagaaaa aggtaggagc gccgcctccg tcttggcaaa caagatatat ctttattgtt
    46501 attgttttta accgtttttc aaaaaaagat tatattatct ttttctccca gctccctggc
    46561 tcgaagaaaa aatgctttct ttgatgaaaa gttttccatt tttatagcta gaatggattc
    46621 gagtgtctgt acccatctaa caatcgaata tgaacaactc gcaattcgct cggattctcg
    46681 gtcataatca ttatgtagga gagatggccg agtggttcaa ggcgtagcat tggaactgct
    46741 atgtaggctt ttgtttaccg agggttcgaa tccctctctt tccgtatctt cacccaattc
    46801 accaatgctt cagacctttc tttgagatag attctcaatt cctaatttct gtgatacgga
    46861 aggaaagaaa gaacgggcag ggaataagga tctgcctact gatctatgat acatgaatgg
    46921 gagaaaaata caaatctccg gatccaattc cttaccttgt gtccctttac ttaacttaag
    46981 tgaaagggaa aaattgtacg aacccttggt ttgttatttt agttaggttt aagtctgacg
    47041 agaataatat tctacgacaa gtaattcatt tattttcaaa ccgacccatt tactatctat
    47101 tatttgattg actaatcctt tatattggaa tgcgtgaaga gtcaaatgct ttggcaattc
    47161 ttcatggtgg gatgaatcaa gataattttg aatcagagct ctggattttt tgtcatccct
    47221 tgctgtaata atatctcggg gtttgcaacg ataacttggt atatctacta tacgaccatt
    47281 aactaaaata tgtctatgat taactaattg gcgggcttga ggaatagttg aagccatacc
    47341 caatcgaaaa aggatgttat ctaaacgcat ttcaagtaat tgtagtaaaa ctagacccgt
    47401 tgatcctttg gcttttccgg cgatacgaac atatttaagt aattgccgtt ctgtaagacc
    47461 ataatgaaaa cgcaattttt gtttttcttc taaacgaata cgatattgag attttttccc
    47521 ggagcgcgat tggtttctaa gatcgcttcc ggctccaggt cttttactcg ttagtcccgg
    47581 taaagccccc aggcggcgta tttttttgaa acgaggccct cggtaacgtg acataaaaac
    47641 tccttatttt attgaaattt cataaaccta aattaaaact aaaactgagc taaatgataa
    47701 atgaagcgaa atccactgaa gtattgtact acaaagaata atgagatgta tcaatatcca
    47761 cacacttttt tgtattgtat atatataaat agaaatcaaa agacggttct ttttcttgat
    47821 ttattctgct gaggtctaac ccctccaatt atgattcata attagaagct cctacaacat
    47881 aataaatcaa tgccccttgg aaaagaggga cgaagccctt tcaatgttct tttctttcaa
    47941 aaagacatta tcaatcattt tttaaaatca aacaaataga gaaaagccgg ctatcggaat
    48001 cgaaccgatg accatcgcat tacaaatgcg atgctctaac ctctgagcta agcgggctta
    48061 aataacggca atgagatggt gcatgcatag aaatttggta aattactaga atcttatcta
    48121 ttaactattc attcttagct attcataaag aaaagaatag agaatcaaat tcaattcaaa
    48181 ataaatattg aatattatag aacataacga ttaaaataac gattaataga atatagcgat
    48241 ctatagaatt tcgatttcta tatttatcaa taataaatat cttactctta attaggtaat
    48301 aagagttttt tgttttgaat tgaaaatcaa atgacattag aaattgtttt tttctaacct
    48361 aattttatta atatattcga ttctattatt atatagaata gaatatacag aatattatta
    48421 ttctactgat tctatatatc tattttttct atatctctat tttttttttc tagatatcta
    48481 tttatctatt ttgaattatc aatcgaatcc agtattagct tcttatgata cattatctaa
    48541 attatccatt tttttattct aattctaaaa aatgatgctt tggctttcga ctaaataatt
    48601 cgatttgaat tcgaaattaa taaaatgatt agttataact attatattag aaacgattaa
    48661 ttaatattta attaatttga attttagtta ttttttgtta tgttatatag gatccgcctt
    48721 agccttaagt aaaggataag aaaaaaatga aattaaagaa aaagatgaaa tccagataaa
    48781 tgcaatgcag ataaatgcaa tccatataac tgtaatccag attagaatga gggagtctaa
    48841 tgatacattt ctccgttttt tgttttcaac gaaagaaaag acgaaaaaaa aaaaaagaat
    48901 cgaccgttcg agtattctac cggattgcat gagaaaaatg agagtaagag aggcatatgt
    48961 taatgttatg taatatatat ccatatatat tgaattgcgg atacagaaag gatagaatca
    49021 tttctgacaa gaaatcgaaa cacctttcaa tataggaatc cgtatctaat gaattctatg
    49081 tttcagcgta aatgaaagaa aaaggagaac ggcatcgagg tcctaatctc aaaatgcaag
    49141 gggggatatg gcgaaattgg tagacgctac ggacttaatt ggattgagcc ttggtatgga
    49201 aacctactaa gtgataactt tcaaattcag agaaacccgg gaatcaaaaa tgggcaatcc
    49261 tgagccaaat cctgttttac gagaataaaa caaagcaaac aagggttcag aaagcgaaaa
    49321 aagggatagg tgcagagact caacggaagc tgttctaaca aatggagttg actgcctttt
    49381 tttgggaaag aaaggcaaat taatcgaata tcgaaactgc ataaaggata agtctataat
    49441 acactatgga tacaaaatgc aaaattatct caaaaatgac aacctgaagc tgtatttata
    49501 ttaatgaaaa agaaaacaaa agaattggga ttccaagttg aagaatcgaa tattcattga
    49561 tccaatcatt cactccatag tctggtagat tgtttctttt gaagaactga ttactcagac
    49621 gagaataaag atagagtccc attctacatg tcaatataaa taccggcaac aatgaaattt
    49681 atagtaagag gaaaatccgt cgactttaga aatcgtgagg gttcaagtcc ctctatcccc
    49741 ccaaaaagac cgatttgact atttctccta ccctctcttt tttttagtgg ttcaaaattt
    49801 gttctctttc tcattcattc taccttttta caaacgtatc agagcagaat ttttttcttt
    49861 tatcacaatc ccaagtggtg tggtatatat gatatacgta caaatgaaca tctttgaaca
    49921 aagaatccca attcacaatt catatcattg ctcatactga aacttataaa ttattctatt
    49981 caagaaatct aattccacgc tcaagacttt taatactttt tttatctttt ttaattgaca
    50041 tagaccccag tcatctagta aaataaggat gatgcgccgg taatggtcgg gatagctcag
    50101 ctggtagagc agaggactga aaatcctcgt gtcaccagtt caaatctggt tcctggcata
    50161 tatattgaat ttgtagaaat atctcttcta caaattcagt gatatgaatc gatatacata
    50221 atacatattg attaatcgta tagatcatga tacatacata cttattcatc tagctaggta
    50281 tctggaaatg gacccccccc tttttttata gatgagtaaa tagtatataa atgagtgaaa
    50341 gagtatataa aaaatgtata tctaataata ataaaagaat taattagatt ctttttcctc
    50401 ttctttttga tttgttcata ctatgtctcc gcccgttcaa aaagaatgtt aatacaccat
    50461 acatattcga aagggttaaa ttggttggtt gaaagaccca agcaaaagtc tagtctagga
    50521 agttgaatga agggtgggaa tagcctaaat tcatctccga tacagtacaa attagaattc
    50581 gatccctttt cattttgtat ttttattttc ttttttctgt ttcttccttc cctcctatgt
    50641 gaacctctag agcccatcta agcgatgtgc gcgatacaaa gttcatgatg cagaactctt
    50701 ttttttagtt catcctattg gcttggctca tccaaaacaa gcatcttaca attttgaaaa
    50761 tctcaaaatt gtaattgtat tgtctttttt ttttctattt aatttattta gcgcgttcat
    50821 aataataata cgaatgcgac ttcaattcct ctctttgatc tagaaaagaa cgtacaaata
    50881 tttcttgaat atcgggagtt gtaaaaatga agattagttt cttataattc aatgagcatc
    50941 ttgtatttca taaaaattgg gggcaatata atccttacgt aagggccatc ctatccaact
    51001 ttcaggcatt aagatacgtt taagccgtgg atgattatca taaaagattc ccaacatatc
    51061 ataagattcc cgttcttgaa aattcgaact tttccaaacc cagaaaacgg acggaatttt
    51121 aggattattc cttggagcaa atacttttat gcatatttct tccggttgat ctaccccata
    51181 ctctattctt gtaagatgat acacactggc taacagtccg cccggtgcta catcataggc
    51241 acattgggaa cgtagataat tgtaaccata tacatataaa atgacagcaa cggaatgcca
    51301 atcctccggc tttatttgta aagtttctat tccttggtaa tcgaagccca aagatctatg
    51361 aattagcccg tgtttgacta gccaagcaga caaacgaccc tgcatctttt tttctctccc
    51421 acattttgat ttctataaat atttcacatt tacgatgaaa ttttttcatt tatgaagatt
    51481 aattcgctct ttctttttct gtacaaaaaa atacttccta attaaggaat tcgggggaag
    51541 atactgaact tttgtatttg aaaaatgttt cagtttcagg agggatttcg gacatcgatg
    51601 gtggttgata gagtaatcct tgatcataat ttccagtatc agtactgcct acaacacgaa
    51661 acttgtgatt ggtagtaaaa gtaaacgacc gattctcctg ttgcaagcga attcgctctt
    51721 catagatttc tcgagatatt ttcttacgaa gttttgttat ggcatctata actgcctctg
    51781 gtttaggcgg acagcccggc aaataaacat ccacaggaat tagcttatcg actccccgaa
    51841 cagtactata agaatcggta ctgaacatcc cccccgtaat cgtacatgcc cccatagcaa
    51901 taacatattt tggttcaggc atttgttcat ataatctcac taaagaagga gccattttca
    51961 ttgttactgt gccggctgtt aaaattaggt ctgcctgtct aggactcgat cttggtacca
    52021 gtccataacg gtcaaaatcg aaccgtgagc ctattaatga agcaaattca atgaagcaac
    52081 aactggtacc ataaagaagc ggccataaac tggagagtct tgaccaattt gaaagatcat
    52141 ttgatgtagt tgaaataact gaattggggg ttgttcgatc aagtaaggaa aactcaatgg
    52201 aattcataat tgtctcaatg ttcttttttt tttttttact tttttggtta ttgtctcaat
    52261 attccgaaac taagaccact ccaacgctcc ttttcgccac gcataaactg aaccaacaat
    52321 taggataagc ataaaaatga aagcttctat aaatacggat atccccaata catcaaaact
    52381 cattgcccat ggataaagaa aaaccgtttc aacatcaaaa acaacaaaaa ctagagcaaa
    52441 catataataa cggattcgaa attgtaacca agcatcgccc attggttcta tacccgattc
    52501 ataactagaa agcttctctg gtcctttgct aatcggggct aaaactgcgg aaattaaaaa
    52561 tgccaaaatc ggaataacgt ttgatattat tagaaatgcc cagaaaatat catatttgta
    52621 aagcagaaac atagacgaac tcctttgaat gtgaaaaata taccgaattt gtcgattcga
    52681 attggaattc attgtcaagt catcggtaac aggttagtca aaaccaaaat gcattttggt
    52741 cgaaccacac agtttcactt gtttgctgtg atgtctcgtt tctcgattgt actcctattt
    52801 tcattacact tccttcgatt ttatttcagt atagtataaa tctcttatac aaacaaaaca
    52861 aataaaactc tcttgctttc acctcgtttc ggccttttag aaaaaaaaaa aaattccaaa
    52921 tagaattctc attttgattt cgaatttttt aatatttgaa ttcgaaatgc aatcgatttt
    52981 gattctattt tctatatata ttttgttttc tgtttatgaa aagatcttcg tttttcaaac
    53041 gcggacgtgt cgacaaatac agtaatccgt tcctatatcc atgtgactta ctattcgatt
    53101 tgagtggggt taggttggag ttttcatttt taaccggatt catgtcatga ttttgcctcc
    53161 tttactgtcc acaatcaaag agttagtgag acttcttttc cttggtatac ccactcattt
    53221 ttggtgaatt tttggaggca aaatcatatg gaattcacat acgaaaaaaa tgaattacta
    53281 ggtttcttta tccgagattc gaaaaaaaaa ataacgattg aaacgggctt ttgttttccg
    53341 ttttatgttc tgctctgaac gagtccccca taagcaagct tatgggaatg attttatttc
    53401 gatgaaccaa gcaaccacga gcgaccggtt acaaacaaca aaaaatacag taattgagta
    53461 aatgaaaact atagaacttt ttgtatttca atttggatta ttatattatt atagggctat
    53521 acggactcga accgtagacc ttctcggtaa aagagatcga actgattctt atcaaaatga
    53581 ttcgaactct ttcaaagacc caacatgcat ttttttttgc attgggctct ttcattaact
    53641 gctagaaata tcagttagtc taccatattt ttttttcttg acagaaaaat aaggaaatgg
    53701 ctccacgtgc tcggattcat tatttggatt gtgatatagg agcactacca aagtgtttca
    53761 aagaaaggtt atcttgacgt aggtttgctt ctggcctaga ttaacctaag ttaaatggag
    53821 tctctatcat cctgattaaa gaatcaaata tgaaacttca tacgccttaa ggttcatagg
    53881 acaaaaagag aatttttgag gtccttatac tcattatgcc tagcattgaa tagactaggt
    53941 attcacctta tcaatatctc aaatcaatga tggattccat ttggttccta aatgggaacc
    54001 tgaatcgaac cgaaccattt gtcaggctat tgttctcttg ttttgttccc taaaaatcct
    54061 ggagtcagac attgatttct caaaaagatc aattctttga ttgcatgatg gactcttctg
    54121 aaaaacattg gcgcacgtgt aaacgaggtg ctctacctaa ctgagctata gcccttgtgc
    54181 ttgtgataca tattttatca tattatggag ataatttctt gtcaagatga atatcccatg
    54241 atccaacatc gtatctcttt gatctttttg attggtattg cttcgaagtc ttattggatt
    54301 tataatccat caatgggagg ggtctttttt ttttctcctt ataatgataa atgacctact
    54361 taactcagtg gttagagtat tgctttcata cggcaggagt cattggttca aatccaatag
    54421 taggtagaac ttattagata ccatggtcaa tggtatctaa taagtttttc tacttactga
    54481 ttttgtatct tttctatcct attcgatttg attttcgaat tgaaactaaa acttttttcc
    54541 ttacatcaga atccgattcc ccttgattgt atttgattgg attcaatcgg aagaatccat
    54601 atgtgtataa acacaaattc ttttgattag gattattcga ttcgggcgca ccgactagtt
    54661 acgaaatcac attgagaacc tctactcgtg tcctagctcg tctgagagct agatttgcct
    54721 caattgtttg tctcttactt tcagctttcc tcaagccggc ttccgctatt tcaagagttt
    54781 gctgagcttc ttggggatca atgtcactac tcttctccgc atcatttact aaaacggtga
    54841 tctcattatt acctattcta gcaaaaccgc ccatcagagc catcgttaac cattggtcat
    54901 taaagcgtat tctcaaaata cctatatcta cagctgtggc aataggcgcg tgatttggta
    54961 atacgccaat ttgtccacta ttagtagata aaatgatttc tttcacttcg gaatcccaaa
    55021 caattcgatt aggggtcagt acacaaagat ttaaggtcat ttcttcaaat tgttctccat
    55081 ttctaagttt gtagccttcg cagtaacttc atcgatgtta cctactaaat aaaaggcctg
    55141 ttcaggaaga ccatctaatt ctccggacag aatcaattta aagcccctaa ttgtttctgc
    55201 tagaccaaca tatttccccg gagaaccggt aaatacttct gctacgaaaa aaggttgtga
    55261 taagaaacgc tcaattttgc gggctcttgc tacggttaaa cggtcctctt cggataattc
    55321 atccaaccca aggatagcta taatgtcctg aagttctttg taacgttgta aagtttgctt
    55381 aactctttgc gcagtttcat aatgttcctc accaacgatc cgaggttgga gcatagttga
    55441 cgtcgaatct aaaggatcta ctgcgggata gatacctttg gcggctaatc ctcttgatag
    55501 tacggtagtc gcatctaaat gtgcaaatgt cgtggcagga gcggggtcgg tcaaatcgtc
    55561 cgcaggtaca taaacggctt gaatggaagt tatggacccc tccttggtag acgtaattct
    55621 ttcttgtaaa gaacccattt cggtactaag ggtaggttga taacccacag cggaaggcat
    55681 tctacccaat aaagcggata cctcggatcc cgcttggacg aaacggaaaa tattgtcgat
    55741 aaatagaagt acgtcttgtt cattaacatc tcggaaatat tccgccatag ttagggcagt
    55801 caaaccaact ctcatacgag ctcccggcgg ttcattcatc tgaccgtaga ctagagccac
    55861 ctttgattcc gcaaggtttt gttcattaat tactccagat tctttcattt ccatgtaaag
    55921 atcatttcct tcacgagtac gttcaccgac tccgccaaat acggatacac ccccatgagc
    55981 tttggcaatg ttgttgatca attccataat gagtactgtt ttacccactc cagctccccc
    56041 gaatagtccg atttttcctc cccgacgata aggagctaaa agatctacta ccttaattcc
    56101 tgtttcaaaa atagataatt ttgtatctaa ctgtataaag gcaggcgcag atttatgaat
    56161 aggagatgtt gtgcgagtat ctacaggacc taaattatca acaggttcgc caagcacgtt
    56221 gaaaattcgt cctagagtcg ctccgccaac tggaacgctt agaggagctc ccgtgtcaat
    56281 cacttcaatt cctctcatta gaccatctgt agcactcatg gctacagctc taactcgatt
    56341 attccctaat aattgctgta cctcgcaagt cacattaatt ggttgaccga cagtatctcg
    56401 acccttaact atcagagcgt tgtaaatatt aggcatctcc cctgggggaa aggctacatc
    56461 cagtaccgga ccaataattt gagcaatacg tcccaggttt tttttttcaa gtgcggaacc
    56521 cccaggacca gaagtagtag gatttattct cataataata ataaagtgaa atatatcaat
    56581 tttttttacg aaatttatca aatccaaaaa gaaaatcttc gatagcaagt tgatcggtta
    56641 attcaataag aaatgggggt tagcactcga ttttgttggt agcgtccaac cgaatgcaat
    56701 tcaattgttt atttatggaa tttcaatgaa gaaattttaa agttcaaaca acccattttc
    56761 aaaatctcaa gtggatgaat aaaattcttg agaaagtatt tgatttctct atcattacca
    56821 gccatattat ctacggaatt cgaacctgaa cctttttttt gattcattat ttcttgtccc
    56881 ttatttctta ttcttatttt agcatatcca tttatgtcta gtctattctt tttttatacc
    56941 ccccttttta ttttatggat gaattccgca tattttcttt tcacatctag gatttacata
    57001 tacaacgtat attcctgtca acagtcaatt tcttattatt tagatatttt gattgaaaaa
    57061 aaagtaaggg attcaaaact ttaaaaacat ggattggctt gcgccagaca tatgaaagag
    57121 tatacaataa tgatgtattt ggtgaatcaa ataccacggt ctactaaaaa aaataaggag
    57181 acgttctgat tagttgataa tattaaatga aatttttgtg aaagattcct gtgaaagggt
    57241 ttcattaact cctaatttat gtcgagtaga ccttgttgct gcgagaattc ttaattcatg
    57301 agttgtaggg agggacttat gtcaccacaa acagagacta aagcaagtgt tggattcaaa
    57361 gccggtgtta aagattataa attgacttat tatactcctg agtatgtaac caaagatact
    57421 gatatcttgg cagcattccg agtaactcct caacccgggg ttccgcccga ggaagccggg
    57481 gccgcggtag ctgcggaatc ttctactggt acatggacaa ctgtgtggac cgatgggctt
    57541 accagccttg atcgttataa aggacgatgc tacaacattg agcccgttgc tggagaagaa
    57601 aatcaatata tatgttatgt agcttaccct ttagaccttt ttgaagaggg ttctgttact
    57661 aacatgttta cttccattgt gggtaatgta tttgggttta aagccctgcg cgctctacgt
    57721 ctagaggatc tacgaatccc tcccgcgtat tcgaaaactt tccaaggccc ccctcatggc
    57781 atccaagttg agagagataa attgaacaag tatgggcgcc ccctattggg atgtactatt
    57841 aaacctaaat tgggattatc cgctaagaac tacggtagag cagtttatga atgtctacgt
    57901 ggtggacttg actttaccaa agatgatgag aacgtaaact cccaaccatt tatgcgttgg
    57961 agagaccgtt tcttgttttg tgcagaagct atttataaat cgcaggcaga aactggtgaa
    58021 atcaaaggtc attacttgaa tgctactgca ggtacatggg aagagatgat aaaaagggcg
    58081 gtatttgcca gagagttggg agttcctatc gtaatgcatg actacttaac agggggattc
    58141 accgcaaata ctagcttggc tcattattgc cgagataatg gtctacttct tcacatccat
    58201 cgtgcaatgc atgcagttat tgatagacag aagaatcatg gtatacactt tcgtgtacta
    58261 gctaaagctt tgcgtatgtc aggtggagat catattcacg caggtacagt agtaggtaaa
    58321 cttgaaggag aaagagacat aactttgggc tttgttgatt tactacgtga tgattttatt
    58381 gaaaaagacc gaagccgcgg tatttatttc actcaagatt gggtctcttt accaggtgtt
    58441 ctgcccgtgg cttcaggggg tattcacgtt tggcatatgc ctgctttgac cgagatcttt
    58501 ggggacgatt ccgtactgca attcggtgga ggaactttag gacacccttg gggaaatgcg
    58561 ccaggcgccg tagctaatcg agtagctcta gaagcatgtg tacaagctcg taatgaagga
    58621 cgcgatcttg ctcgcgaggg taatgaaatt atccgtgagg ctagcaaatg gagtgctgaa
    58681 ttggctgctg cttgtgaagt atggaaggag atcaaatttg aatttgaagc aatggatact
    58741 ttgtaatcca gtgattaacg tttggtttat tagttgaatt gcaattaaac tcggcccaat
    58801 cttttactaa aaggattgag ccgaacccaa cgaatttatt gtatagattt ttgatactac
    58861 atatttatct agatatataa gatctgaaat acaaaataga agactaaaca caactctttc
    58921 tattgttgtg ttgggtccac aatgaatcct atgggccctt aggattggtg tattcttttc
    58981 gatcccgtag tttcgtcatg gatcgagcca agtatcacaa cttcttctac ccatcctgta
    59041 tatcgtcctt ttcgttccgt gttggaatat aaacttatta tattagtaga tagtagacgg
    59101 gattttacga aaaaagctct tcatattcat aggagagaac aaatatttat tttttcaatg
    59161 ccaattttac acaatatggg gacaaccact atttataatt gaaaaagatc gtatagagtg
    59221 aagcgatact ccggggtcta acaaaagaga atgatttctt tcaattgact attcatctat
    59281 tgtattttca tctaaatagg ggcaagaaag tgctatggaa aaatggtggt tcaattcgat
    59341 gggggagttc gaatacaggt gtgggctaag taaatcaatc gatagtctgg gtcctattaa
    59401 aaataaaaat accagtgtaa gtgagggccc ggttagaaat gataaagata aaaacattca
    59461 tagttggggt gatagttcta gttacagcaa tgttcatcat ttagttagcg ttagggacat
    59521 tcggaatttc atctctgatg acaccttttt tgttagggat agtaataggg acagttattc
    59581 catatatttt gatattgaaa atcaaatttt agagattaac aatgatcatt cttttctgag
    59641 tgaactagaa agtttttttt atcgttttcg taattattat tataggaata atggatctaa
    59701 aagtgacgat cccgactatg atccttccat ctataatact aaatcgagtt ggaataatca
    59761 cattaataat ttcgttgact cttatcttca gtctcaaatc tgtattgata gtcacatttt
    59821 aagtagtagt aacaattaca gcgacagtta catttataat tacatttgtg gtgaaagtag
    59881 aaatagtagt gaaagcaaaa gttcaaatat aaaaactagt acgaatggta gtgatttaac
    59941 tataagaaaa agttcgaata atctcgatgt aactcaaaaa tacaggcatt tgtgggttca
    60001 atgtgaaaat tgttatggat taaattataa gaaatttttg aagtcaaaaa tgaatatttg
    60061 tgaacaatgc gaatattatt tgaaaataag tagttcagat agaatcgaac tttcggttga
    60121 tccaggtact tgggatccga tggatgacgg catggtttct ctggatccca ttgaatttca
    60181 ttcagaagag gaaccttata aagatcgtat tgattcttat caaaaaaaaa caggattaac
    60241 agaggctgtt caaacaggta caggtcaact aaacgggatt cccgtcgcaa ttggggttat
    60301 ggattttcag tttatggggg gtagtatggg atccgtagta ggcgagaaaa tcacccgttt
    60361 gatcgagtat gctaccaata aacttttacc tcttattcta gtgtgtgctt ccggaggggc
    60421 acgcatgcaa gaaggaagtt tgagcttgat gcaaatggct aaaatatctt ctgctttata
    60481 tgattatcaa tcaaataaaa agttattcta tgtatcaatt cttacatctc ctactactgg
    60541 tggagtaaca gctagttttg gtatgttggg ggatatcatt attgccgaac ccaatgccta
    60601 tattgcattt gcgggtaaaa gagtaattga acaaacattg aataagacag tacctgaagg
    60661 ttcacaagcg gctgaatatt tattccataa gggcttattc gatccaatcg taccacgtaa
    60721 ccctttaaaa ggtgttctga gtgagctatt tcagctccac gccttttttc ctttcaataa
    60781 aaattcaatc aagtagagtc aagtagagtc ttgagttcaa cttttttttg tggcgaacaa
    60841 ctagttagtt agtttatcag aatcaaaata aaaaaaccga aaaaatgcat ttttatttgg
    60901 tgacataagc tttaattgta gaaagaatca tgcggataat tgttgttttt taccgatatt
    60961 gctgattagc aatatcggta aaaaaacaac aacacaaaca gcgagttctt ccttcgaatt
    61021 aggaggcaag gcaaataaaa cgaatttcgt gttctgttcg cctcttctat atgtatatat
    61081 ttcaaatata gaaaatatag aatcttgcat ctttctatat ctcccaagaa gtcccctttt
    61141 tataagaatt cctgctcttg ggtcggattc taacgaatct ttcagagatt tttaaatttt
    61201 taagagactc tttttttatt aaaaaagaaa ttagaagaag aagataagaa caatataaga
    61261 ataaaaataa aagaagtaag aataataaag aaagtggatt atcatacata catctatttc
    61321 atgtagaaag atgaataagt ccgtttattt agttcgacat tgcttgcact tattctatat
    61381 actcacttcg atatacttag tatactaata tacgaattat aatatgaatt ataattatta
    61441 taagatatcc ttataacaat aacaggtaca aatattaaat cgaggtaccc cattctatga
    61501 caattctcaa caacttaccc tccctttttg tgcctttagt gggcctagta tttccggcaa
    61561 ttgcaatggc ctctttatct cttcatgttc aaaaaaaaaa gattttttaa atctgatgtg
    61621 gtcaaatctc atctagtttt tttttttcaa gacttagcga acaaggatat ccatttagta
    61681 gaatattgta taagaataac gggtggcttt ctccgaacat aaatgaaaaa gatcttatac
    61741 atgcgtaaac atgatatatg gacagacgaa ttctagcaat taaaaaaaaa ataggctggg
    61801 atccgaactc atgtctgaaa ttaaagtaaa tctatccata tgtatgtagc tattgatagg
    61861 gaatcatatg aaggggatgc ttttatttta ttatatctaa ccaattcgat taattactac
    61921 taaaagttca catcagaata gtactagttg atgagagtta cttcggaaaa aaaagtaaag
    61981 tgaaattttt tttttgttat tccataaaat gcaactggat ctactatgta tgagttggcg
    62041 atcagaatat atatggatag aatttatagc aggatctcgc aaaacaagta atttctgctg
    62101 ggcgtttatc ctttttttag gttcattagg attcttattg gttggaattt ctagttatct
    62161 tgataagaat ttgatatcct tctttccgtc tcaacaaatc ctttttttcc cacaagggat
    62221 cgtaatgtct ttctatggga tcgcgggtct ctttattagt tcctatttgt ggtgcacaat
    62281 tacatggaat gtaggtagcg gttatgatcg atttgataga aaagaaggaa tagtgtgcat
    62341 ttttcgttgg ggatttcctg gaaaaaatcg ccgcatcttt ttacgattcc ttatgaaaga
    62401 tattcagtcc atcagaatag aagtaaaaga gggtatttat gctcgtcgtg tcctttatat
    62461 ggaaatcaga ggcctgggag acgttccctt gactcgtact gatgagaatt tgactccacg
    62521 ggaaattgag caaaaggctg cggaattggc ctatttcttg cgtgtaccaa ttgaagtatt
    62581 ttgaaaaaag aaactgcaaa aaaatgcttt ctcagcaaga ggaaaacccc taagaatcct
    62641 cttttttcta taagcataac ttacttaatt aaagtttctt cagaacgcct cgtggggcaa
    62701 aagcaaggca aacgtgtacg tggcgttcat aatataaaac gaaacctttt ttgtttttgt
    62761 ctgtcaattt tttttttcga aatatttgat attttctttt ttaataattt gatattttct
    62821 tttttaataa acagggagtt ctttcatttc gaaatccgaa aaatattcat tattggaatc
    62881 tttatttgaa tctttcgggc attcatcaaa gaggagtaat tacttcgaat atttgatcaa
    62941 ttaagatatc tggaaacaat ctattttttt attatttctt catttgaatt cgaattcgaa
    63001 gtggattctt cttctatttc tgtatttttt ctacactaga ttcaaggact aacctctgaa
    63061 tcacaactaa aaaatggggg ctcgattaat aaattaataa ttaataggcg cgatacctta
    63121 taatagaact tatgcttgat agaaatatta gatcgcatag agtcaacgaa tgaggtgaca
    63181 attcacagat gaaaaaatga caaaaaagag cgcatctatt ccccttcgat atctttcatt
    63241 tatagtattt gtagtctttt tgccccggtg gatcactctc tcatttaata aaagtctaga
    63301 atcttgggtt actaattggt ggaatactag gcaatccgaa acttttttga acgatattca
    63361 agaaaagagt attctagaaa aattcataga attagaggag ctatttctct tggatgaaat
    63421 ggtaaaggaa ttcccggaaa gacatctaca aaagtttcgt atggggctcc acaaagaaac
    63481 aatccaattg atcaagatac acgatgagga gcatatccat acaattttgc acttctcgac
    63541 aaatctaatc tgtttcgtta ttctaagtgc ttattctatt ctgggtaatg aagaacttgt
    63601 ttttcttaat tcttgggttc aagaattcct atataattta agtgacacaa taaaagcctt
    63661 ttccattctt ttagtaaccg atttatgtat cggattccat tcgccccacg gttgggaact
    63721 aatgattggc tatgtctata acgattttgg attttttcat aatgatcaaa ttatatctgg
    63781 tcttgtttcc acttttccag tcattctaga tacaattttc aaatattgga ttttccttta
    63841 tttaaatcgt gtatctccgt cacttgtagt gatttatcat tcaatgaatg actgaaaaac
    63901 gagtcaatta gaatgtttct tactttgtac ctaagcaaag cattccaggt cgtacttacc
    63961 ttactctttc tacccattca gaggattcct cctatattcc agtaaaatta tttcagtaaa
    64021 tagcaaaatc gtggataggg aactatacta gcgacctacc caattttatt gtagaaattt
    64081 tcgggatcaa cgattggacc atgcaaatta gaaatacttt ttcttcgata aaggaagaga
    64141 ttactcgatt catttccgta tcactcatga tatatataat aactcgggcc tccatttcaa
    64201 atgcatatcc catttttgcg cagcagggtt ttgaaaatcc acgagaagcc actggtcgta
    64261 ttgtatgcgc caattgccat ttagctaata aacctgtgga tattgaggtt ccgcaagcgg
    64321 tacttcctga tactgtgttt gaagcagttg ttagaattcc ttatgatatg caactgaaac
    64381 aagttcttgc taatggtaaa aagggggggt tgaatgtagg ggccgttctt attttaccgg
    64441 aagggtttga attagccccc ctcagtcgta tttctgccga gatgaaagaa aagataggca
    64501 atctatcttt tcagaattac ggccccacta aaaaaaatat tcttgtgata gggcctgttc
    64561 ctggtaagaa atatagtgaa atcacctttc ctattctttc cccggatccc gcgactaata
    64621 aagatgttca cttcttaaaa tacccaatat acgtaggtgg taacagggga aggggccaga
    64681 tttatcccga cgggacaaaa agtaacaata cggtttataa tgctacagca gcgggtatag
    64741 taagcaaaat catacgaaaa gaaaaagggg ggtacgaaat aaccataacg gatgcattgg
    64801 atggacgcca agtggttgat attatccctc caggaccaga acttcgtgtt tcagagggcg
    64861 aatctatcaa acttgatcaa ccattaacaa gtaatcctaa tgtgggtgga tttggtcagg
    64921 gagatgcaga aatagtactt caagatccac tacgtgtcca aggccttttg ttctttttag
    64981 catctgttgt tttggcacaa atctttttag ttcttaaaaa gaaacagttt gagaaggttc
    65041 aattgtccga aatgaatttc tagatccgaa aatttatcaa catccggttt gtaaaaagaa
    65101 caaaattttt gttcgcaatt ccaattatgt tatgtatgag caaaaaaatt atgaaaagtc
    65161 ttttgcttgt ttatattctt tttcgacaaa atgtcggtaa tttcttgtac tgcactccta
    65221 aatcatagta tatattgtga agaaggctat tttactttac ccctcctttg ttttgtcaat
    65281 ccaagtggga ggggttatca cgattgtctg attaaaatat tttagaatgt gtcagtagtt
    65341 ttctattcta atcgaatcaa attcgattag aactagatac taagcataag ataagtaagc
    65401 ggagaatata aagaaagcaa ggataaataa gggaaacaag ggaatcaaaa aggtattatt
    65461 cgtcgtccta gtcttcgaca tcagaaaggg gattttccac atccctttct ggtgtcgaaa
    65521 tcataatggt tcttgattcc attcgtcaaa gattcctatt cttagtttcg atttttccag
    65581 gtttatcaga actttttttt tgtttatttc ttatgtatac atataattaa gtaatgaaaa
    65641 aaaaaagaaa tgaagttttt tgaagcatcg gaaaaagtga tccattttct catttatacg
    65701 aacaaaacaa aatattatga ttattaagaa ctcaacggga cactacccct cgaatcagac
    65761 aaagaaagaa gttataggcc ccgttgagtt cttacgcttt gatgtctata acgctgttca
    65821 tccgcttact acagggacga acccaatccg gaatatgaac cataaaagaa aatgcctatt
    65881 aaaccgatca caggaatacc agttacagta cctattatcc aaagaggaat ccttccagta
    65941 gtatcggcca tttatcccac ttccctccac attttatcaa gtggtcgtgc tagagacata
    66001 aacagtcata gataattata agattaagat gcgatccttc cgactgggat aagataatcc
    66061 ctactatttt tttattattc tactattctc ttttcttctc ttaattgttt tcttctctta
    66121 attgaagaaa taattggaaa ataaaacagc aagtacaaaa atgagtaata acccccagta
    66181 gaggctggta cgattcaatt caacattttg ttcgttcggg tttgattgtg tcatagctct
    66241 ctaattcgga ttaggtttat cgttggatga actgcattgc tgatattgac cctaaaaaaa
    66301 aaacggtagg tacagctagt ccgtgaacag ccaaccatcg cactgtaaaa attggatagg
    66361 ttcgatctat ggtcattggg tcctcctaaa aagatctact aaattcatcg agttgttcca
    66421 aagaatcaaa acggccggtt attaatggaa ttccttgtcg gctctctgta aaatactcgt
    66481 ttggacgagg gcttccaaac acatcgtaag ctaaacccgt gctcacaaat aaccaacccg
    66541 caatgaatag ggaaggtata gtaatgctat gaatgaccca gtatcgaata ctggtaataa
    66601 tatcagcaaa agaacgttct cctgtgcttc cagacatgct gagctccaca tattcttgta
    66661 cagtcaaagg ggtatcgatt ccgtaaaaga taagatcagt aaatggaaat tcactgaatt
    66721 gcaatctttg tgagatcgtc aatatagtac cgagggtact tttagaatct accgaatcag
    66781 tatagctatc cttcttctga cacagcaacg caatttcaat caatatcgaa atgcagtgct
    66841 agaaaatttc gttcttcttt tcttcttgct ggtcgatgta taactaggta ccattcatag
    66901 gtgtcgaaga ggttttttat tttaatcccc ctcttttttt ttaaagaaat tggttagtcg
    66961 tccagaaaca agtaacaagg attcgataca ataaaaaaga aaaaataaaa tgaaaataga
    67021 aaatcgaacg gattccccaa ttttgttcca tattgatttc aaaaaaggtt tcgtttttga
    67081 aatgaagtta catgacactg tttttattag tattttgaat attaggttac tcaagagttg
    67141 cccaacgaat ctgttgattc tgaatctttt gaggtgtcga tgtcaaagat gatgaattta
    67201 tttttttttc tacccctaat cactttattt tttttagtac cttctagaat aattgatgaa
    67261 tcaaaaactt tcaattgaac tgagtctttc aattggtata atatttttgc gtatcctcgt
    67321 atctttcaaa agtggaaact taggaaagtg ctttctaaac atatgtataa aaagaacaga
    67381 tttcctttag ctcctccatg cctactataa ctagttattt cggtttttta ctagcggctt
    67441 taactctaac ctcggctcta tttattggtc tgagtaagat aggacttatt tgaaattaat
    67501 tgaatgaata attgaataat tcataaaaag aaatccttct gtggtattcc atatatttgg
    67561 tagttcctta ccgtgttaat tcccaattat tgggaattga gattcctaag caatacgaat
    67621 taatagtaat atttcgggat agatattacc tccccttttc ccttttcaaa taaattaaat
    67681 tgaaatgatt gaagtttttc tatttggaat tgtcttaggt ctaattccta ttactttggc
    67741 tggattattc gtaaccgcat atttacaata caggcgtggt gatcagttgg acctttgatt
    67801 aatattaatt cacatctctt tttttaactg acctcctcct ttctttaatt tcattttttt
    67861 tggggggtca aaggtcaaat tcagattgct gtatttcata tttcagttca gtggaatttt
    67921 cgatctaaca agacaagagc agaatcacgc tctgtaggat ttgaacctac gacattgggt
    67981 tttggagacc cacgttctac cgaactgaac taagagcgct ttcttaccac aacggaaaag
    68041 actgtaaaga aggggattct tttttttata tagtatagaa cccccaaaaa aatttcaacc
    68101 ccaataaata cttcttgcat atgtatacta tcataaaatt gaaaattatg tattatgtat
    68161 gtccaaattg aatcgctcta aaatgtatct caggttactg cttcgaggag caataatagg
    68221 tagggatgac aggatttgaa cccgtgacat tttgtaccca aaacaaacgc gctaccaagc
    68281 tgcgctacat cccttttaac tggtctacag tatcattgta gaaaatcccg gtcttgtttt
    68341 ccacatcctt attttatttc catttccttc ctttctatgc aaaatgtatc ttgctatttc
    68401 ttcctcttgg tctcatatca tataacatat aataataaat taatattttt ctcgggaatt
    68461 ctcaggcgca aagggacctg tttttttgct ttaagaaaaa gaaaatattc tctaccgaat
    68521 cattgcgcat gtcaagttga attggggatt ccacacacaa atacaaaaat acaagtggtc
    68581 tttaaatata tatacatctc ttaccataat gtattacaat atggaatata aaaaaaagaa
    68641 ggaggattct caatgcgaga ttttaaaaca tatctttccg tggcaccggt actaagtact
    68701 ctctggttcg ggtctttagc aggtttattg atagaaatca atcgtttctt cccagatgcg
    68761 ttgacatttc cttttttttc attctagtta ttgatatgga aaggggtgaa gaagattaga
    68821 gatagagtca aatatttgtg actaatctct ctttcccgtc tttttttttt ttcgaattag
    68881 atagattgaa tacgggggta aagagaaaga aaaaagtgga ttcaacctca gttaaattcg
    68941 ggttaaggct ccaattaaat taagaataaa attaataata gagttaaaag aaaacaaaag
    69001 ggaaatgtga ctagaataag agtatcatgc aatacaagat acttaaatga aatactgtac
    69061 tgcgattaga aatcgctttc gaaattgttg tattacttat tatttactat attaattgca
    69121 acaaaatctt tatttcataa tttgattttg agttgttagc cacttctatt ttttcgtccc
    69181 ttttcctttc ttcttatttg cgtcggatcg ggaaatagaa acgttgggtg aatcaaaaac
    69241 ccaaaggagg ttcatggcca agggtaaaga cgttcgagta agggttattt tggaatgtac
    69301 cggttgtgtt cgaaacggtc ttaataagga atcaacgggt atttccagat atattactca
    69361 aaagaatcga cacaatacac ctagtcgatt ggagttgaga aaattctgtc cgtattgttt
    69421 caaacataca attcatgggg agataaagaa atagatatag atcgaaccga gtgcttgggt
    69481 gtcacccttt caaggaacat gaaaaaaatt tcgatatata tttctattat ttcatatatt
    69541 gaaataaaaa caactaaata aatatagaca aacccaatcc tatgaatttc ttctataatt
    69601 ttttttgatt tgatcgaaat agtattttag ggataaggaa taaacaaatt atggataaat
    69661 ccaagcgact ctttcttaaa tccaagcgat cttttcgtag gcgtttgccc ccgatccaat
    69721 cgggggatcg aattgattat agaaacatga gtttaattag tcgatttatt agtgaacaag
    69781 gaaaaatatt atctagacgg gtgaatagat taaccttaaa agaacaacga ttaattacta
    69841 ttgctataaa acaagctcgt attttatctt cgttaccttt tcttaataat gagaaacaat
    69901 ttgaaagaag ggagtcaacc accagaactc ctggttttag gaacagaaaa aaataggctt
    69961 acttttcaat tgaatcaaaa ttctaatccg aactcaaaaa cagatggacg ttttgttcaa
    70021 aaaatccgag aatcattcgt gtcgtaagaa aaaaaagaat cgggtaagag gaataatttt
    70081 aagaggaata atttttttta tcgggcgtgt tcgctcattt tgacgacttt atcatattat
    70141 cagattttat catactaatt tctactctac cttcccggag ttcattctcc agagaattcc
    70201 atttcaaaga gtttggcgga ttcctcccaa tccccttatt ttatgatctc gttggaaatc
    70261 atataaagac aattcctatt tgatatagct atttgtgcaa ggattttacg attaagaagc
    70321 aactgcccct tatacagatt gtgtattaat ctactataaa tataggatgc ccccgccccg
    70381 cgaattactg catttattcg agtgatccac aaacgacgaa aatccctttt tttcctatct
    70441 ctatcacgat gcgccgaaac caaagctctt attttctgtt gaataattgt tcgagtaagt
    70501 cttgaatgag ctccgcgaaa acttgatgca aataaacgca tttttgttct acgtctccga
    70561 gctatatatc ctcgtctaat tctggtcatt gagtaaatga aactttaatg aataactaat
    70621 tgatttcctt tctttcagtt attcttttcc cccttcctag tctattaata acaaaacgga
    70681 ttcttccaat ttataaaata aaaattccaa tggcttttgc tactataacc ttccctacca
    70741 cgcttttttc cttttttcta ggcattggaa aaataaaaat agaaatagct aaagaaattg
    70801 tgggttccat cgtctctatg gttacttctt aaacggtgag gtcttctcta tacaccggag
    70861 ccctttcctt cattttattg gtaacttgta cagttaccac tctttggctc tacccatgaa
    70921 ttttccagta atttgtcttt cataatgaga tataccttat acagtaacgg tatttaatta
    70981 tgaagattgg gtgggtagct gaccttgtga gtccgttctt ctaaacataa tatttctact
    71041 tttttaaata ggatttcccc cgcttaatgg gtaactattt gttaccaatg gggaattctt
    71101 tctcatctta aattgaaaat tcaggtgatt taatttgcac caattgaaac cataaatttc
    71161 atacacaata gaaagatatg atagatccat cttttttaga tagtgaatgg agttcttcca
    71221 ttctatccga ttcaccggta ctgatcattg atactggaaa aattgttttt tcttttgttt
    71281 tgtctcagcc cacgatttaa acgagtcgca catacaccct cgtacatgtt cctcgacgct
    71341 gagggcatcc cccaagagcg ggggatttcg tgacgtttct gattggctgt cttgggtttc
    71401 taataagttg tttaatagtt ggcatgctga attatacatt atgggctggt ttagattgat
    71461 cctaaccgga tgattatgag tttattcgat ttcaatatat taatagaata ttaaaccttt
    71521 aattaagtaa ttaagaagta agaagataaa atcttaaatc atatatttgc acgaaatcac
    71581 tgctattttt tatccaaccg ctacaaaatc aacaattcca tgagcttggg cttctgttgc
    71641 tgacataaaa gtatcccttt ccatgtcttc ggatacagcc cataagggct tgcctgttct
    71701 ttgtacataa acccttgtaa ggatttcgcg cagtttcagt agttcttccg cttccaggat
    71761 aagttcggac gtttgtgcct cataaaaacc ggcagcaggt tgatggatca ttaccctgat
    71821 catataatat aacacaatca aaggttcctg tatctcgcac gaggaggcaa ggcgaagaga
    71881 taaagaataa aataagaaaa agatagaaaa ccgtacgggc atttttttca cattgcatac
    71941 ggctccacaa tggaattttt tttacctttc atcgaagaaa gagaaaatgt gggatccatt
    72001 atacccagat cggtaaatga tccaattacc acccttcttt tttttttcgg aggagttcaa
    72061 aaatactatg atggccccgt tgctttaata tatttatttt gtctgtgatt cagcaatccc
    72121 aaagtttctt ttttttttta ttttcgtact ctttcataac ataaatgttg ttaataacct
    72181 gccggtgtga aaaaagtttg tgacgctgaa atcgacctac gataggtaag ataaaatagg
    72241 aaataccctt cctttatctc atactactct ttcgatacat aatctaatat tttgaaaaac
    72301 aataaaaaat ttgcatatca aattcgaagt gccatgctaa tattacttaa tattaataat
    72361 tcatatggcg aaggcatagt cttctttttt ctcttaaata aaaaacccat tggcgccaag
    72421 cgtgagggaa tgctagacgt ttggtaattg ctcctccgac caggataaaa gaccccattg
    72481 aggcggccaa tcccatgcat attgtctgta tatctggtcg cacaaattgc atagtatcat
    72541 aaatggctat tccaggtatt acccatccgc cgggagagtt tataagcaaa tacagatcct
    72601 tggtatcact ctccgaactg agatatacaa aaagaccaat aagttgattc gaaacattgc
    72661 tatcaatcgc ttggcctaaa aaaattaatc tttctcgata aagtcggttg attcggataa
    72721 aattgtatcc cttaggagcc gtacgggcac cttttgatgc atacggttca acaaaactaa
    72781 aacttgcgaa aaaaaaatca atgtgtagct tccagccctc tttctttttt tatagcggac
    72841 tccttctaat gaaggaaggg gcttctcttt catttttgaa gaacgatgcg tttggccggt
    72901 tttcctataa tatataatat tagaatataa aaaacagttt tatcgcacta acttttcatt
    72961 gatgtatttt ttcatcgaga tccaatccaa aaatcacgat accattttct tgttcctgaa
    73021 tgggcttctt ccattttttt aggtttctgc tctactccga gtaaggatct gcccgatttt
    73081 gatttgcaca tataggacaa atgaccccaa taccacgtct ttgttttttt tttttcattt
    73141 tttctcaatt ttgcaattca tttcttttat gtcttccgcc aaatattcga cgtatccatt
    73201 atatttatta ttcgattgat taactgtttg ggatcagcgc tatttaataa tttctttcta
    73261 aataggattg tttatgatat ctataagtcc taataataga tatattacca attgggtttt
    73321 tctaaacgga gcctggatac ttaattttat tggtccagcc aagtcgacca taaattattt
    73381 gaattgctaa tattaatctg gatacctctt cacaaaacgg atctaattcc atttcattgc
    73441 acttcacgtt acaaattttt gatgattcaa tcgctttttt tgggggcgaa agagaggata
    73501 tctcgatcgg gggagagaat ggggaaatcc catatgaccc aatatatctg acagggcgca
    73561 ctatatgtca atccaagttg gatttcgctc tccgggagtt cgaaaaggaa cttttggaac
    73621 accaataggc ataaactgaa agaaaaaaga attaagtact ctatttcact ttgatgtgga
    73681 aacgtaataa tggttttatt attttaataa tattagcttt atcgtcatat tttctacata
    73741 gatagaataa gttcataaaa taaaggaaaa caaagaaaat ttttacgaat aggtactttg
    73801 aatgatgact aaatatggat gcatgcgctc ttcgaaaagg gaataaaccc ccattgcgta
    73861 ttggtactta tcgagtatag aatagatctg cttctctttt ttcctatgaa ccaaattgtt
    73921 ccatttttac taaaagaata gaacaaatag taaccctttt tccgagataa tccactgaaa
    73981 aaaaaagggg ggtccatagc atagtttttt caatgcaata aagttacata gtgtctattt
    74041 tttgttgata aaggggtatt accatgggtt tgccttggta tcgtgttcat actgtcgtat
    74101 tgaatgatcc cggtcgtttg ctttctgttc atataatgca tacagctctg gttgctggtt
    74161 gggccggttc aatggctcta tatgaattag cagtttttga tccctccgac cctgttctcg
    74221 atccaatgtg gagacaaggt atgttcgtta tacccttcat gactcgttta ggaataacca
    74281 attcatgggg cggttggagt attacaggag ggacgataac gaatccgggg gtttggagtt
    74341 acgaaggtgt agccggggcg catattgtgt tctctggctt gtgcttcttg gcagctatct
    74401 ggcattgggt gtattgggat ctagaaatat ttggtgatga acgcacagga aaaccttctt
    74461 tggatttgcc taagatcttt ggaattcatt tatttctctc aggagtggct tgctttggct
    74521 ttggcgcatt tcatgtaaca ggattgtatg gtcctggaat atgggtgtcc gacccatatg
    74581 gactaactgg aaaggtacaa tctgtaaatc ccgcgtgggg tgtggaaggt tttgatccct
    74641 ttgttccagg aggaatagcc tctcatcata ttgcagcagg gacattgggc atattagcag
    74701 gcttattcca tcttagtgtc cgcccgcccc aacgtctata taaaggatta cgtatgggca
    74761 atattgaaac cgttctttcc agcagtatcg ctgctgtctt ttttgcagct tttgttgttg
    74821 ctggaactat gtggtatggt tcagcaacta ctcctatcga attatttggt cccacccgtt
    74881 atcaatggga tcagggatac tttcagcaag aaatatatcg aagagttagc gctggactag
    74941 ccgaaaatca aagtttatca gaggcttggt ctaaaattcc tgaaaaatta actttttatg
    75001 attacatcgg aaataatcca gcgaaagggg gattattcag agcgggttca atggataacg
    75061 gagatggaat agctgtcggg tggttaggac atcctgtctt tagagataaa gaagggcgtg
    75121 aactttttgt acgtcgcatg cctacttttt ttgaaacatt tccagttgtt ttggtagacg
    75181 gagatggaat tgttagagcc gatgttccct ttagaagggc agaatcgaag tatagtgtcg
    75241 aacaagtagg cgtaaccgtt gagttctatg gtggcgaact gaacggagtg agttatagtg
    75301 atcctgcgac tgtgaaaaaa tatgctagac gtgcccaatt gggtgaaatt tttgaattag
    75361 atcgtgctac tttgaaatcc gatggtgttt ttcgtagcag tccaagaggt tggtttactt
    75421 ttggacatgc ttcctttgct ctgctcttct tcttcgggca catttggcat ggtgctagaa
    75481 ccttattcag agatgttttt gctggtattg acccagattt ggatgctcaa gtggaatttg
    75541 gagcattcca aaaacttgga gatccaacta caagaagaca agtagtctga tgcagcattg
    75601 ctctgttatt tttcgcttct cacttctatt ttctctttgt gattttacat aggatactga
    75661 aaaagtctgg atttaaatct ccgccctttc gccttttctt ttattttttt ttctttaatc
    75721 ggggagatga tccccaataa acaggtatgg aagctataat tgtaaaccgc gatcacattt
    75781 atggaagcat tggtttatac attcctctta gtctcgactc tagggatcat ttttttcgct
    75841 atcttttttc gcgaaccgcc taaagttcca actaaaaaat gaaatgattt ttcattatct
    75901 gaattgaagt aatgagcctc ccaacatttg gaggctcatt acttcaacta gtccccgtgc
    75961 tcttcgaacg ggtctcttag ttgttgagag ggttgcccaa aagcagtata taaggcatac
    76021 ccagtaaaac ttacaagtaa tccagatata gagatggcga ctagggttgc tgtttccatt
    76081 attatataat ttcaagacca caatggatct atgataagat tgtttattta caacggaatg
    76141 gtatacaaag tcaacagatc tcaatgaata caaaatagga tttatggctg cacaaactgt
    76201 tgagggtagt tctagatctg gtccaagacg gacgtctgta ggggctttat tgaaaccatt
    76261 gaattcggaa tatggtaaag tagctcctgg atggggaact actcctttga tgggtgtcgc
    76321 aatggctcta tttgcggtat tcctatctat tattttggag atttataatt cttccgtttt
    76381 actggacgga atttcactga attagattta attagattta taagaaccct agcttttaaa
    76441 taaaaataca aaaaacgatg catttaggcc tcggcttttt attttagctt attctttttt
    76501 ggtagttcga ccgcgaaatt tttgtgtttc tgtatttccg gaatatgagt gtgtgacttg
    76561 ttataattga tcctattgag agtacagaaa gtgggtctgt cgtcttgata gagatggttt
    76621 taccccgtcg gatattcatt ctagtatctg gagcacggaa tatatgaaat atatcacgaa
    76681 gtatttgaac tatgattcat acttaatatt cagacctcgt ggccggattc ctcaaatttt
    76741 tcaaaagaaa aaagttttca attgaaagag ttttcttctt tcaaattccc gtttctgctt
    76801 tgattttgct caaagaacaa acttttcttt ctagttttag tcattatatc gattctactc
    76861 gttgaataaa tcatgatcca atggttctta ctcagggaat ccttgactta gcttgaaggt
    76921 tttattgaat catcgtggtt ctagtattaa tttaaggttt caattgattc ctagggtctt
    76981 aacaagaaaa ttcctatcaa taataaagaa aacaaaagta aagctacatt ccatacaaat
    77041 taaaataaca gatgaaagaa aaaaataggg aaatagaaga ttcaagaggc ctggaacgat
    77101 caacagaaag acaagtgagc ctacttgatt ttttgacatt ctaattataa caaaaaaaaa
    77161 gagctttctt acttttactc tttcgtattt ttagcgaaaa tggaatcaaa agattaagaa
    77221 gtttccaatt ttctattcca tacctctttt aacctgtttt tttgtttgag ctgtacgaga
    77281 tgaaattctc atatacggtt ctcagagggg gagtcccctt ggtttaccta tctcaataaa
    77341 gtctacgatt ggttcgaaga gcgtctcgag attcaggcga ttgcagatga tataactagt
    77401 aaatacgttc ctcctcatgt caacatattt tattgtctag gaggaattac gcttacttgt
    77461 tttttagtac aagtcgctac agggtttgct atgacttttt actaccgtcc gaccgttacg
    77521 gaggcttttg cttctgttca atacataatg acggaagcga actttggttg gttaatccga
    77581 tcagttcatc gatggtcagc aagtatgatg gtcctaatga taatcctgca cgtatttcgt
    77641 gtgtatctca ctggtggttt taaaaaacct cgcgaattga cttgggttac aggtgtggtt
    77701 ctggctgtat tgaccgcatc ctttggtgta acaggttatt ctttaccctg ggaccaaatt
    77761 gggtattggg cagtaaaaat agtaacaggc gtaccggaag cgattccggt aataggatcg
    77821 cctttggtag agttattacg tggaagtgct agtgtgggac agtccacttt gacgcgtttt
    77881 tatagtttac acacgtttgt attacctctt cttactgccg tatttatgtt aatgcatttc
    77941 ctaatgatac gtaagcaggg tatttctggt cctttataaa gaatatagag agatttgtaa
    78001 tcaatcattt tttttattac ttgggggagg aacaataata tttcattgct acaaatatgg
    78061 attattgaca aagaataaga catgtgtttt gaaatttccc ctcaactcca caatattgta
    78121 ttatttattt gacatgaatg aatagttgaa gggaattctc cgaagagaaa atggattatg
    78181 ggagtgtgtg acttgaacta ttgattgggc cgtgcagaag tatgccttta atctgctaca
    78241 ttgaaattca caaaaaaatg tgtctttatt ccaaccgccg ccctatagag aggataggct
    78301 gggttcgctt gaagagagtc ttttctatga tcagaccgaa gcatgccgtg catgaatagg
    78361 ctccgtaaaa tccagtagaa gtaaaatcca gtagaataag tgatgtggca taatcccgat
    78421 tttttttagt tattttactt acttaatagt atggaaatgc attcatttct tctgcatcga
    78481 tccgttttat gatcctatcg gagtgaaaca aaggatctaa agaagagcag cggctagact
    78541 atattagtaa caagcaaatc ctttgtacgc aaaaaaaaat atcactcgat ccattgggat
    78601 aagggtgaat cgcaagggct gagacaaccc agaaagctct tgattatgat caatattgta
    78661 agcctacttg ggtatggagc atttacctgt aagaacttaa ttctttgcaa tggatagttg
    78721 caacttcgta aaatggaatc cagaaataga attattcata tatgtgtgga tatggctaaa
    78781 tatagctttt ctaaaatata tatatatata tttttttata tgtatccgtt tagttcggtg
    78841 gattcttgct cgagccggat gatgaaaaat tatcatgtcc ggttctttgg ggggatggat
    78901 ctataagaat tcacctatcc caataacaaa aaaacctgac ttgaatgatc ctgtattaag
    78961 agctaagttg gctaaaggta tgggtcataa ttattacgga gaacccgcat ggcccaacga
    79021 tcttttatat atttttccag tagtaattct cggtactatt gcatgtaatg taggcttagc
    79081 ggttctagaa ccatcaatga ttggtgaacc cgcggatccg tttgcaaccc ctttggaaat
    79141 attacccgaa tggtatttct ttcccgtatt tcaaatactt cgtacagtac ccaacaaact
    79201 tttgggtgtt cttttaatgg tttcagtacc cgcgggatta ttaacagtac cttttttaga
    79261 aaatgttaat aaattccaaa atccatttcg ccgcccagta gcgacaaccg tctttttgat
    79321 tggtaccgcg gcggccttgt tcttgggtat tggagcaaca ttacctattg ataaatccct
    79381 aactttaggt cttttttaac ttgattccat tgtaaaatat cataatgtgc gtatctaggg
    79441 agtagtcgct tcagagtcaa agtgaattct ccctagatac ctctattcaa ttcaattccg
    79501 gtccgaatgg atagattgtg ctaaaggtgc aaaccctttt tttttgattt ttaagaaaaa
    79561 aatgaactaa attcaattca attgatttaa aattgatttg attttgcttt taggtaaatc
    79621 aactgttaag tgcttttcta tttcttttct aaaatgccca atatccgttt tacatcttct
    79681 atgcgaaaat gctcaatttt cataaggtct tcttgactgt tattcaaaag gtcgaataat
    79741 gtatgtatat tggacttttt gagacaatta tagatcctgg gagacaattc tgattggtca
    79801 ataaaaatgg atttccatgc tatttctttt ttctttttct ttagtttagc aaccctatcg
    79861 tgaaaagtca aatagggtaa agaaaccttg tattgattgt tctctaaatg taagttttct
    79921 tctgccgact ggagaaaggg aataaataaa tcaatcaaat tccgggaggc ttcatgaagt
    79981 gcttctttag gagttaaacc tccatttgtc catatttcta gaaaaaggat ctcttgtttt
    80041 tcatttccat ttccataaga atgaatacta tgattcgcgt ttcgaacagg catgaatata
    80101 gcatctatag gataacttcc gtcttgaaag ttatttggtg tttttatatt atatcctcga
    80161 ttcctttcaa tctgtaatcc aatacaaaaa tcagttggtt ccgttaggtt agctatatgc
    80221 tgcgtattat caacgatttc cacagaaggt ggtaagagga tgtcttgagc agttacatat
    80281 ccaggacctt tgacacaaat aagcgcgtca cgagttccat atagattact tctcaataca
    80341 atttctttca aattcattaa aatttcatgt accgattctt gaatacctac tatggtagaa
    80401 tattcatgcg ggattttctc agattttgcg cgtgtaatac atgttccttc gatttctcca
    80461 agcaaagctc ttcgcatcgc aatgcctatt gtgtcggctt gacctttcat aagtggagac
    80521 agaataaagc gtccataata aagacgctta ctgtctgctc ttgattcaac acatttccac
    80581 tgtagtgtcc gagtagatac ttttaatttc tctcgaacca tagtaatatt atttgtcaga
    80641 tttttgagtc atttatttct cttgaaatct cttcaatgtt tatttctaca ctcgcctttt
    80701 tttagggggt ctgcagccat tatgtggcat aggggttaca tcccttacga aacttaaaag
    80761 tataccactt cgacgaatag cgcgtaatgc tgcatctctt ccgagacccg gaccttttat
    80821 catgacttct gctcgttgca taccttgatc tgttactgct cgaatagcat ttcctgctgc
    80881 ggtttgagca gcaaaaggtg tccctcttct tgtacccctg aatccacaag taccggcgga
    80941 ggaccaagaa ataacccgac cccgtacatc tgtaactgtc acaatggtgt tgttgaaact
    81001 tgcttgaaca tgaataacgc cctttggtat tcgccgtgca cttttacgtg aacccacacg
    81061 tccagtccta cgtgaaccgc ttcttggtat agattttgcc atattttatc atttccgaaa
    81121 tataagtcag agatatatgg atatatccat ttcatgtcaa aacagatctt ttattttgat
    81181 ttgttcatcg gttcctttag agagtccctt ttcgaaagat tatccttgtc tttgtttatg
    81241 tctcgggttg gaacaaatta ctataatgcg tccccttcta cggatcagtc ggcatttttc
    81301 acaaatttta cgaacggagg ctcttatttt cataattgtt attccttaac tgaatttcga
    81361 atctacttta ctgattggaa gaaaataagt ttcttgaaat ttttgaaccg tgaattagat
    81421 cctcatgaaa ggaatcttga aaaaccaccg aaccattcga atctttgttg tggggtctat
    81481 aaattctgcg cccccccccc ccccgtttga atcataacga cttacttaaa ctttgattct
    81541 atctcctggt agtatatgta taaaagagtg tcggatcctt tctgaaacag aacttagaat
    81601 ctgacttcat tatttaaacg aaccccgaac ataccattgt gaagtgattc agtaattaaa
    81661 ccctcatgaa tccatttttc ttcttttatt ccagacaaac cctccttgaa gtatgaactt
    81721 atgtaggaag gcgtgatatt agacaacttg gcttttttat tcgttttttt cacaaacagg
    81781 aagttacaga tacaattcgg atagcagaaa atttaccata tatagcacaa aatttctccg
    81841 ccgattcctt ctatccgagc tgcacggtct gtcattatac cccgagaagt agagagaatt
    81901 acaatcccca tcccgtctaa aattctagga attcgttgat agttagaata gattcggaga
    81961 ccaggtcgac ttattcgttt taaatttaaa agagttctat atggtccttt cctattcctt
    82021 ctatgtcgta gggttaaaac caaaaaatat ttgttatttt ctacaagttt ccttacgttt
    82081 tcgagaaaac cctcttgtaa aagtatttta acaatgtttt gggtcatgtt agtagatgct
    82141 attcgaaccg ttccctttcg atccatgtca gcatttcgta tagaagttat tatgtcagca
    82201 atagtgtcct tacccatgat aaactaaaat tattgttgct tccgaatttg gatataatca
    82261 gcatgttctt tttttataaa aattattaaa gaaaattctt aaaagtatat gcgtgagaca
    82321 taatctacta atttatctat tttatttaaa tactatcact atctcacggt ctcatattat
    82381 aatacctcag gtgctaatga aactatttta gtaaaattta actgtctcaa ttcccgggcg
    82441 atcgcgccaa aaacgcgggt tccttttgga tttccttctt gatcaatgac aactgcagca
    82501 ttgtcatcat atcgtattat tataccgtta tcgcgtttga gttctttaca agtacgtaca
    82561 attacagctc tgatcacttc tgatctttct agaggcgtat ttggtactgc ttcttttatc
    82621 acagcaacaa taacatcacc aatatgagca tatcggcgat tactagctcc tattattcga
    82681 atacacatca attctcgtgc cccgctattg tctgctacat tcaaatgggt ttgaggttga
    82741 atcatatcat ttttttttat ccgttttttt aatgtaaaat aaagcaaagg acgaagtaaa
    82801 aaaaaaaaaa aagaaagaaa accctgcaat tgttttttta tacacaagac ttctttcctt
    82861 tggttctaca tttctatcca gaaataatga attgagttct tataggcatt ttggacgccg
    82921 ctattgaaat agcctttcga gctatatttt cggctactcc acccatttca taaagtattc
    82981 tacccggttt aacaacagct acccaatatt ctggggatcc tttccctgaa cccatacggg
    83041 tttccgtggg tcttactgta actggtttgt ctggaaatat acgtacccat atttttccgc
    83101 cacggcgtac atttcgtgtc attgctcggc gccctgcttc gatttgtcta gctgtaatcc
    83161 aagcgggttc aagtgcttga agagcatatc taccgaaaca aatatgatta cctcgataag
    83221 atattccttt cattcttcct ctatgttgtt tacggaatct tgttcttttt gggttatagt
    83281 tgacggttct ttttcaattc catctctact acagaactgg acatgagagt ttcttctcat
    83341 ccagctcctc gcgaatgaaa cgactaaaac agattttatg aagatataca tgtgtttaat
    83401 gaataatatg ctgaatcata ggattctttg aaattgcatc taattaatca attcgttaat
    83461 ctattcgaaa tttgtctagc gtgtttagat attatttaat taaacatgta ttctatttct
    83521 agataatgtc aatgtctttt tttataacgt tatcgttata aaaacatctt tcttttgttt
    83581 ttccttttat catatgggat cgacaaaaat gtatcaatct aataaaaaaa aaaactttcg
    83641 cgggcgaata tttactcttt ccatatctat tttagttata gggttcgttc atgacctctc
    83701 aaaataaaag aataaaagag ggggtccctg gtttgttccg ccatcccacc caatgaatca
    83761 ttaagattca ttttcaatag aatcttctgc attcacgggt tatatcgttc ccattgcttc
    83821 tcgattaatg gttaggtctg aattttccgg cggagtcctt ttttcttaag tcaattttct
    83881 cagtctttat tggctcgagg ctcttgattt ttttgttcta taagcggatt catctaattc
    83941 tgcatgaatc attattgaat ttatgcttta ttacactgcg ttttatgaga tgactcatcg
    84001 accttacata ttggaatcat atatcattga tatttccgtt ctctctttct ctcatccttc
    84061 cacttatccg catacttttt ttctattttg ctttccgact tagaacttca caactcataa
    84121 tccgattggt tttttttatc tttatcttta tgcaaaaaaa gatttcagtt gctacaacga
    84181 tatgtccaat atattatatc tttatcttga ctggttcttt ggatccagat aatgcgaagc
    84241 aatgagttgg ttattagtgc tatagttatt agttcatact ctgggccctg gtccgttttt
    84301 tgaatcctag ccctaaaaaa accaacgagt cacacactaa gcatagcaat tatataaaat
    84361 gatcaatcga atttttattg aaccctctag aattgcagaa ttgctctttt tttttgtttt
    84421 gcttgaacat aaaaagaata aaagggtttt tctttttttg tccattactt ggtataatgt
    84481 aaaaacacgt aaagtcttat tattcttcgt ctacaaatat ccaaattttg attcctaata
    84541 ccccgtatat agttcgaact gtataggaac aataatcaat tttagctcca atggtttgta
    84601 gaggaaccct accttctctg atccattcga cgcgtgcaat ttcttttccg tcgatacgtc
    84661 ccgcaatttg tacttgaatt ccttttgtat tcgccagctc ggttaattca atagcttttt
    84721 tcattgcttt gcgaaaagaa actctattct ttaattggcc agctataaat tctgcaagaa
    84781 tattagggtg tccataagga tttgcaattc gtgtaatagc aatgtttagt tttcggttcg
    84841 cacaatgaag ttctttttgt acattcatct gcaattcttc gactctccgc ggtctatttt
    84901 ctattaagaa ttttgggaat cctatataaa ttatgacttg aattagatcg attctttttt
    84961 gaatctctat ccgtgcaatt ccctcaacgc caacaccgga ggatattctc atattttttt
    85021 gtacataatt cttaatacag tttcgtattt tttgatcttc ttgtagacct tccgaataat
    85081 tttttggctg tgcaaaccaa agagaatgat gactttgtgt tgtaccaagt cggaacccaa
    85141 gcggatttat tttttgtccc ataacccccc actactatat gtatcatgac atgtcagatt
    85201 tttgttcttt tttttagtta tcaatccaga tttttttgag tacaccatat attcttcaaa
    85261 ttctttatat aaggatatat ctttcaaaac aatagttata tgacaagtcg gtctttttat
    85321 cagataactg cgccctcgag ctcgaggttt taatcttttc acagcagtac cctcgtttac
    85381 ttcggcttta ctaatgacta aatttgcttc gttcaaactc atattgtgac tagcatttgc
    85441 tgctgcagaa taaaccaatt taaaaatggg ataacacgct cgataaggca tcagttctag
    85501 tatcataagg ctttcctcgt aagaacgcct acgaatctga tcgattcccc ttcggtcttt
    85561 gtgagcagac atacatatat gttgacctaa agcgtatact tctgtagata ggttcttctt
    85621 tctcttcttt atcataaggt tcacctctta ccaatgaatc tatattcact ttattaacga
    85681 cgggatctat tatcattttt tgcatgtcca cggaaattta tagtcggcgc aaattccccc
    85741 aatttatgtc ctaccatacg atctgttata taaataggca aatgttcctt tccattatgt
    85801 atagcgatag tatggccaac cattgtgggt ataatggtag atgcccggga ccaggttatt
    85861 attatttctt tttccgcttt tgtattaagt ttctcgattt ttcttaataa atgattcgct
    85921 acaaaagggt ttttttttag tgaacgtgtc acagtgaatt aactcctatt tttttctttt
    85981 gtaaattgta aaaataattt ggattttctc tcctatttac tacggcggcg aagaatcaaa
    86041 ttatcactat atttattcct ttttctactt cttcttccaa gtgcaggata accccaaggg
    86101 gttgcgggtc tttttctacc aattggagcc cttccttcac cacccccatg ggggtggtct
    86161 acagggttca taactactcc tcttactaca ggacgcttac ctagccaaca tttcgatccg
    86221 gctctaccca aacttttctg gttcacccca acattcccta cttgtccgac tgttgctgag
    86281 cagtttttgg atatcaaacg gacctcccca gagggtaatt ttaatgcggc cgatttaccc
    86341 tcttttgcaa tcagtttcgc tacagcaccc gcagctctag ctaattgtcc accctttcca
    86401 agtgtgattt ctatgttatg tatggctgtg cctaagggca tatcggttga agtagattcg
    86461 tctttttgat caatcaaaac cccttcccaa actgtacaag cttcttccaa agcatacggc
    86521 tttctggatg tagatgatga tatctataca gatggatctt atatatatca tataatgaag
    86581 taccacatga gtggatatat agaatccaaa tctgccgaat cactcatgtt ctgatcttct
    86641 acatcctagg tcttcctgtt ccgtcatctg gcttatgttc ttcatgtagc attcagaccg
    86701 aatgactcta tgaaattacg tcgatacttc cacatattat gggtaacgta ggagacgtct
    86761 ctatttttcc cccgggaaat ctttagaatt accactgctt agctttcaat tcgcctctga
    86821 ccatcaaatc aaatgtgaat aacccgtctt cctctctttg aaacaagggg cgcttctggt
    86881 tctgtcggcg cttgaaacaa ttttgtcttc tccatattac tatatctcta gagtcaataa
    86941 ttttatatga ggaactactg aactcaatca cttgctgccg ttactcttca gttttctgtt
    87001 gaggtctatc ctgtagaggt actcgaattg gatcagtgat cgatttctag gtttcgtcgt
    87061 aaacctaatt ggttacttcc aattacgtaa atcaatagtt caaaccgcac tcaaaggtag
    87121 ggcatttccc atttttatag gaacttctgt accagaaaca atggtatctc caattatagc
    87181 ccctctggga tgtaaaatat atctcttctc accatcccca tagtgtatga gacaaatgta
    87241 tgcatttcga ttagggtcgt attctatggt tacgattcta ccatatatgt ctttttcatt
    87301 ccgtctaaaa tcgattttac ggtatagacg cttatgacct ccccctctat gccctgcggt
    87361 aatgattcct ctggcattac gacctttacc acaacgatgc tgtccataga tcaaattatt
    87421 tcgtggattg gatttcactt gactgtctac ggctccattg cgtgtgctcg gggtagaagt
    87481 tttgtataaa tgtatcgcca tgctcttaag tattttgatt taagttcttt tctttctaag
    87541 aggtggaata gaataacccg gttgaagcgt aatgatcata cgtctgtaat gcattgtatg
    87601 tcccataatg ggtcccattc ttctaccctt tcgggggagt tgatgactat tcatagctat
    87661 taccttgaca ccaaagaaga gttcgaccca atgctttatt tctgtcctag ttgatcctga
    87721 ttcgacatta gaagtatatt gatttttccc caataaccga atacttttgt ctgtaaatac
    87781 tgcatatttg attccatcca taaatctatt ttcttcccta tgagttcgag tctcaataag
    87841 aatgctagtt cttactgttc atatgttatg atatgaatat accacaccaa ttcgttatgt
    87901 atagatgatg agattccatt gatacagagc caattccaat agacttattg gagggtccca
    87961 ttggcgtgca tccagtagga attgaaccta cgaattcgcc aattatgagt tgggcgcttt
    88021 aaccattcag ccatggatgc ttagtgggga tcctcgtaca tggtgaataa ccaaattcca
    88081 attgaaatga aatctttagg ataaatcaat gcaatttagg aggaatcaat gaaaggacat
    88141 caattcaaat cctggatttt cgaattgaga gagatattga gagaggtcaa gaattctcac
    88201 tatttcttag attcatggac ccaattcaat tcagtgggat ctttcattca catttttttc
    88261 caccaagaac gttttataaa actcttggac ccacgaattt ggagtatcct actttcacgc
    88321 aattcacagg gttcaacaag caatcgatat ttcacgatca agggtgtagt actatttgta
    88381 gtagcgatcc ttatatatcg tattaacaat cgaaatatgg tcgcaagaaa aaatctctat
    88441 ttgacggggc ttcttcctat acctatgaat tccattggac ccagaaatga tacattggaa
    88501 gaatcttttg ggtcttccaa tatcaatagg ttgattgttt cgctcctgga tcttccaaaa
    88561 ggaaaaaaga tctcagagag ctttttcctg gatccgaaag agagtacttg ggttctccca
    88621 ataactaaaa agtgtatcat gcctgaatct aactggggtt cgcggtggtg gaggaactgg
    88681 ctcggaaaaa agagggattc tggttgtaag atatctaatg aaaccgtcgc tggaattgag
    88741 atctcattca aagagaaaga tatcaaatat ctggagtttc cttttgtata ttatatggat
    88801 gatccgatcc gcaaggacca tggttgggaa ttgtttgatc gtctttctcc gagtaagagg
    88861 cgaaacagaa tcaacttgaa ttcgggacag ctattcgaaa tcttagtgaa agactcgatt
    88921 tgttatctca tgtttgcttt tcgtgaaaaa ataccaattg aagtggaggg tttcttcaaa
    88981 caacaaggag ctgggtcagc tattcaatca aatgatattg agcgttttgc ccatctcttc
    89041 tcgagaaaca agtgggctat ttctttgcaa aattgtgctc aatttcatat gtggcaattc
    89101 cgccaagatc tcttcgttag ttgggggaag aatccgcacg aatcggattt tttgaggaag
    89161 atatcgagag agaattggat ttgcttagac aatgtgtggt tggtaaacaa ggatcgattt
    89221 tttagcaagg tacggaatgt atcgtcaaat attcaatatg attccacaag atctagtttc
    89281 gttcaagtaa cggattctag ccaattgaaa ggatcttctg atcaatccag agatcatttc
    89341 gattcattta gtaatgagga ttcggaatat cacacattga tcaatcaaag agagattcaa
    89401 caactaaaag aaagatcgat tctttgggat ccttcctttc ttcaaacgga acgaacagag
    89461 atagaatcag accgattccc taaatgcctt tctggatatt cctcaatgtc ccggctattc
    89521 acggaacgtg aaaggcagat gaataagcat ctgcttccgg aagaaatcga agaatttctt
    89581 gggaatccta caagatccat tcgttctttt ttctctgaca gatggtcaga acttcatctg
    89641 ggttcgaatc ctactgagag gtccactaga gatcagaaat tgttgaagaa agaacaagat
    89701 gtttcttttg tcccttccag gcgatcggaa aataaagaaa tagttaatat attcaagata
    89761 attacgtatt tacaaaatac cgtctcaatt catcctattt catcagatcc gggatgtgat
    89821 atggttccga aggatgaact ggatatggaa agttccaata agatttcatt cttaaacaaa
    89881 aatcatttat ttcatctatt ccatgaccgg aacagggggg aatacacgtt acaccacgat
    89941 tttgaatcag aagagagatt tcaagaaatg gcagatctat tcactctatc aataaccgag
    90001 ccggatctgg tgtatcataa gggattttcc ttttctattg attcctacgg attggatcaa
    90061 aaacgattct tgaatgaggt attcaactcc agggatgaat cgaaaaagaa atctttattg
    90121 gttctacctc ctatttttta tgaagagaat gaatcttttt atcgaaggat cagaaaaaaa
    90181 tgggtccgga tctcctgcgg gaatgatttg gaagatccaa aaccaaaaat agtggtattt
    90241 gctagcaaca acataatgga ggcagtcaat caatatagat tgatccgaaa tcggattcaa
    90301 atccaatata gcacctatgg gtacataaga aatgtattga atcgattctt tttaatgaat
    90361 agatccgatc gcaacttcga atatggaatt caaagggatc aaataggaaa tgatactctg
    90421 aatcatagaa ctataatgaa atatacgatc aaccaacatt tatcgaattt gaaaaagagt
    90481 cagaagaaat ggttcgatcc tcttattttg atttctcgaa ccgagagatt catgaatcgg
    90541 gatcctaatg catatagata caaatggtcc aatgggagca agaatttcca ggagcatttg
    90601 gaacattccg tttctgagca gaagagccat tttcaagtag tgttcgatcg attacgtatt
    90661 aatcaatatt cgattgattg gtctgaggtt atcgacaaaa aagatttgtc taagtcactt
    90721 cgtttctttt tgtccaagtt ccttctcttt ttgtccaagt tgcttttctt tttgtctaac
    90781 tcacttcctt ttttctttgt gagtttcggg aatatcccca ttcataggtc tgagatccac
    90841 atctatgaat tgaaaggtcc gaatgatcaa ctctgcaatc agttgttaga atcaataggt
    90901 cttcaaatcg ttcatttgaa aaaattgaaa cccttcttat tggatgatca taatacttcc
    90961 caaaaatcga aattcttgat caatggaggg ataatatcac catttttgtt caataagata
    91021 ccaaagtgga tgattgactc attccatact agaaataatc gcaggaaatc ttttgataac
    91081 acggatttct atttctcaat gatatccgac gatcaagaca attggctgaa tcctgtgaaa
    91141 ccatttcata gaagttcatt gatatcttct ttttataaag caaatcgact tcgattcttg
    91201 aataatccac aacgcttccg cttctattgt aacaaaagat tcccctttta tgtggaaaag
    91261 gcccgtatca aaaattatga ttttacgtat ggacaattcc tccatatctt gttcattcgc
    91321 aacaaaatat tttctttgtg cggcggtaaa aaaaaacatg cttttttgga gagagatact
    91381 atttcaccaa tcgagtcaca ggtatctaac atattcatac ctaacgattt tccacaaagt
    91441 ggtgacgaaa ggtataactt gtacaaatct ttccattttc caattcgatc cgatctatta
    91501 gttcgtagag ctatttactc gatcgcagcc atttctggaa cacctctaac agagggacaa
    91561 atagtcaatt ttgaaagaac ttattgtcaa cctctttcag atatgaatct atctgattca
    91621 gaagagaaga acttgcctca gtatctcaat ttcaattcaa acatgggttt gattcacact
    91681 ccatgttctg agaaatattt accatccgaa aagaggaaaa aacggagtct ttgtctaaag
    91741 aaatgcgttg agaaagggca gatgtataga acctttcaac gagacagtgc tttttcaact
    91801 ctctcaaaat ggaatcgatt ccaaacatat atgccatggt tccttacttc gacagggtac
    91861 aaatatctaa atttgatatt tttagatact ttttcagacc tattgccggt actaagtagc
    91921 agtcaaaaat ttgtatccat ttttcatgat attatgcatg gatcagatat atcatggcga
    91981 attcttcaga aaaaattgtg tcttccacaa tggaatctga taagtgagat ttcgagtaag
    92041 tgtttacata atcttcttct gtccgaagaa atgattcatc gaaataatga gtcaccattg
    92101 atatcgacac atctgagatc gccaaatgtt cgggagttcc tctattcaat ccttttcctt
    92161 cttcttgttg ctggatatct cgttcgtaca catcttctct ttgtttcccg agcctatggt
    92221 gagttacaga cagagttcga aaaggtcaaa tctttgatga ttccatcata catgattgag
    92281 ttgcgaaaac ttctggatag gtatcccaca tctgaacgga attctttctg gttaaagaat
    92341 ctttttctag ttgctctgga acaattagga gattctctag aagaaatacg gggttctgct
    92401 tttggcggca acatgctatg gggtggtggt cccgctgatg gggttaaatc aatacgttct
    92461 aagacgaaag atttgaatat caatctcatc gatatcatcg atctcataag tctcatacca
    92521 aatcccatca atcgaatcac tttttcgaga aatacgagac atctaagtca tacaagtaaa
    92581 gagatccatt cattgataag aaaaagaaaa aaggtgaacg gtgattggat tgatgataaa
    92641 atagaatcct gggtcgcgaa cggtgattcg attgatgata aagaaagaga attcttggtt
    92701 cagttctcca ccttaacgac agaaaaaagg attgatcaaa ttctattgag tctgactcat
    92761 agtgatcatt tatcaaagaa tgactctggt tatcaaatga ttgaacagcc gggaacaatt
    92821 tacttacgat acttagttga cattcataaa aagcatttaa tgaattatga gttcaattca
    92881 ccctgtttag cagaaagacg gatattcctt gctcattatc agacaatcac ttattcacaa
    92941 acttcgtgtg gggctaatag ttttcatttc ccatctcatg gaaaaccctt ttcgctccgc
    93001 ctagccctat ccccctctag gggtatttta gtgataggtt ctataggaac cgggcgctcc
    93061 catttggtca aatacctagc gacaaactcc tatgttcctt tcattacagt atttctgaac
    93121 aagttcctgg ataccaagcc taaaggtttt cttattgatg atatcgatat tgatgatagt
    93181 gacgatattg atgctagtga cgatatcgat cgtgaccttg atacggagct ggagcttcta
    93241 actatgatga atgcgctaac tatcgatatg atgtcggaaa taggccgatt ttatatcacc
    93301 cttcaattcg aattagcaaa agcaatgtct ccttgcataa tatggattcc aaacattcat
    93361 gatctggatg tgaatgagtc gaatgactta tccctcggtc tattagtgaa ctatctctcc
    93421 agggattgtg aaagatgttc cactagaaat attcttgtta ttgcttcgac tcatattccc
    93481 caaaaagtgg atcccgctct aatagccccg aataaattaa atacatgcat taagatacga
    93541 aggcttctta ttccacaaca acgaaagcac ttttgcactc tttcatatac taggggattt
    93601 cacttggaaa agaaaatgtt ccatactaat ggattcgggt ccataaccat gggttccaat
    93661 gcacgagatc ttgtagcact taccaatgag gccctatcga ttagtattac acagaagaaa
    93721 tcaattatag acactaatac aattcgatcc gctcttcata gacaaacttg ggatttgcga
    93781 tcccaggtaa gatcggttca ggatcatggg atccttttct atcagatagg aagggctgtt
    93841 gcacaaaatg tacttctaag taattgcccc atagatcctc tatctatcta tatgaagaag
    93901 aaatcatgta acgaagggga ttcttatttg tacaaatggt acttcgaact tggaacgagc
    93961 atgaagaaat taacgatact tctttatctt ttgagttgtt ctgccggatc ggtcgctcaa
    94021 gacctttggt ctatacccgg acccgatgaa aaaaacggga tcacttcttc tggactcgtt
    94081 gagaatgatt ctgatctagt tcatggccta ttagaagtag aaggcgctct ggtgggatcc
    94141 tcacggacag aaaaagattg cagtcggttt gataatgatc gagtgacatt gcttcttcgg
    94201 cccgaaccaa ggaatccctt agatatgatg caaaatggat cttgttctat cgttgatcag
    94261 agatttctct atgaaaaata cgaatcggag tttgaagaag gggaaggaga aggagtcctc
    94321 gacccgcaac agatagagga ggatttattc aatcacatag tctgggctcc tagaatatgg
    94381 cgcccctggg gctttctatt tgattgtatc gaaaggccca attcattggg atttccctat
    94441 cgggcggggt catttcgggg caagcggatc atttatgatg aaaaggatga gcttcaagag
    94501 aatgattcgg agttcttgca gagtagaacc atgcagtacc agacacgaga tagatcttcc
    94561 aaagaacaag gcttttttcg aataagccaa ttcatttggg accctgcgga tccactcttt
    94621 ttcctattca aagatcagcc ccttgtctct gtgttttcac atcgagaatt ctttgcagat
    94681 gaagagatgt caaaggggct tcttacttcc gaaacagatc ctcctacatc tatatctaaa
    94741 cgctggttta tcaagaatac gcaagaaaag cacttcgaat tgttgattca tcgccagaga
    94801 tggcttagaa ccaatagttc attatctaat ggatttttcc gttctaatac tccatccgag
    94861 agttatcagt atttatcaaa tctgttccta tctaacggaa cgctattgga tcaaatgaca
    94921 aagacattgt tgagaaaaag atggcttttc ccggatgaaa tgaaaattgg attcatgtaa
    94981 caggagaaag gtttcccatt acttagccgg aaagatatgc ggccatgaaa tagggattaa
    95041 gtggaacata attgactggg tggtagagtc gtggaaacac cagtttcttc catattttgg
    95101 accttagctc catggaacaa tatgctactg ctgaaacata gaagaattga aatcttagat
    95161 caaaacacta tgtatggatg gtatgaactg cttaaacaag aattcttgaa cagcgaacca
    95221 ccagagctat tactaaaaac ggactatgta atgtacttta tctgctgggt tacaggcggg
    95281 cattttacca gaggtttata ttgtatcaat ctacccttgt gtgattcctg ttgaagcata
    95341 tactcggggg gtgggtgcag ggcggacgat ttcaaagcgg actccccatt cattagatag
    95401 agaagatccc caagatttcg cgatccgctg ccgaacttat tccaattcca agatctcgga
    95461 tcgaatcggt atatcaatac cgattcgatc cgagatctct tattgaattg ctcattcaat
    95521 gagcattctc aatattatgc cttgaagagg actcgaacct ccacgctctt tagcacgaga
    95581 ttttgagtct cgcgtgtcta ccatttcacc accaaggcat cttgaaagtg aatcgtattc
    95641 catgaagatg atatctatct agtgtgatgt atggaatata tgacaaaggt ggagtgttgg
    95701 agtatttcta ttgatcggtc atgtcatata ggccccaatc ggacatccaa ttgcttcgat
    95761 ttgaattatc cggaggatgc cttatatatt atctatatta atattatatc aaaaagatgg
    95821 acaatcaaac cgatttctcg attcaataga agcccaaaga ggtgaataag gtcccaaata
    95881 acgagagata tggaaaaagc aggtccgatt acgcctattc ctaatcctaa atggaatgta
    95941 acgacgtagg gatccatatg gaaacatagt atctatttag atacgctcga atgacccctt
    96001 ctcataatga gaatcctatt ccggtctggt ccggtatgga atgaacttat aatcatggaa
    96061 tcgactcgat catcagatta tagattataa gttcataacc ctagcccatt cccattttgg
    96121 gcggaacaga tctactaatt ctttgattcc agttagtaag agggatcttg aactaagaaa
    96181 tcgattctag aagctaacta gaagctaaaa aagggtatcc tgagcaattg caataatcgg
    96241 gttcattgat attcctggta tagtagatgc tatcacacat acaatcatac tcaattcgat
    96301 ggaattgttt gatcttaaag gggatcttct ataatttcgc acgtgagggg ttatttcttg
    96361 gtttcgtcca gtcattaata acttgattat ttttagataa tagtagatag aaacaacgct
    96421 cgtaaggagt cctattgaaa ccaagaaata taggcctgcc tgccatccac accagaataa
    96481 atagagtttt ccgaaaaaac ctgctagtgg aggaagacct cctagggata agagacatag
    96541 agctaaagag agagccaaaa aaggatcttt tgtgtataat cccgcataat ctcgaatgtt
    96601 atcagttccg gtacgtagac caaatgatac aatgcaagca aaagttccta gattcatgga
    96661 gatatagaac agcatataag ttatcatgct cgcatatcca ccatttgagt ctccaacaat
    96721 tattccaata attacatatc cgatttgacc tatggacgaa tatgcaagca tacgtttcat
    96781 acttgtttga gtaatagcaa tgagattccc aaatatcatg ctaagaatag ctaggatttc
    96841 cagaagaaga tgccattcgt ttgatgagaa ataaaaagga atatcgaaaa ttcgagtggc
    96901 tgaagctgaa gcagctactt tcgaagtaac agaaagaaaa gcaacgactg gagtgggaga
    96961 gtcagagtcg aaaagaggat tcctcacttc tttctctcat tcaaaaccgt gcatgagact
    97021 ttcatctcgc acggctccta agtgataaaa gtaaagaaga actcatcttc tttctttttt
    97081 gattaccttc ctcgcgtatg tataagatcg aatccattcg atttcgaaaa aggattacta
    97141 atccttaact tttcgaggaa tccttcatca gtggttgtga atgactgatt tttctcaatc
    97201 ttttcgacct tggttccgta ggagcaagtc agaaagattg agaaatagaa ccatctgatt
    97261 tgattcgttc tcaatagcca tgagatgatc atcttagggt gatccttttg tcgacggatg
    97321 ctcctattac actcgtagtc tctgaaggat gagaaccaac tctgtagcat ctacatcgag
    97381 aattcaagta ttgtatacgt cattagtccg atcctttgta ggaactaccc gtaataacga
    97441 acttgcaaaa tggatctgtt tatcataaag agatttgttg ttcctgaccc tgcttcacct
    97501 taattgttat ttgaacaagt ataaagttat gtcttggtcc gagtggggat agcatttctc
    97561 ttctgcatgt ccatgaagtt ttgaaaaatc caaacatctc agagatatat agagaggtag
    97621 gaatttttcg aacgaaccgc actccttcgt atacgtcagg agtccattga tgagaagggg
    97681 ctggggaaag cttgaaccca attcctacag tgatgaatat aagcgcaatt gaaattcctg
    97741 gggagttata catttgtgta ttgataagac cattcactat ttcttgaagc tcgatctctc
    97801 ccccggatga accatatagc caagagaaac catgaaccag aatagaagag cttgccccac
    97861 ccatgagtaa atatttcata gtagcctcat tagaccgtac gtctttcttg gtatatccag
    97921 ataataggta ggagcataaa ctgaaacatt ctggagctac aaagatagtt attaaatcgt
    97981 tagcaccgca taaaaacatt cctcctagag tagctgttaa tatgaataac agaaactccg
    98041 ttatagccat ttctgtacat tcaatgtact ccacggatag aggaatacat agagttgaac
    98101 atagtaaaat aagaaattga aagatttcgt tgaaattgtt cgtttggaaa tttcccgaaa
    98161 agctaatcat aggttcttct ctccatcgga acaatagggc cgttatgctc attactaaac
    98221 ttgttgaaga gatgaaatag aaccaaggta tatctttttg atcagaggtt gaatcgatca
    98281 tcagaagaat aattaggcca aaaattagga tacattctgg gaaaataaaa cttccatcga
    98341 agagaagaaa atgaaaggct ttcataaaaa ttctcgtaga atcgagaatg aagttttcat
    98401 tctgtacatg ccagatcatg aattagtaac tgcatccaat ctccaaaaaa atcccaattg
    98461 tttcgaactt tctatttttg gaatggaata tttacggaat ctccatgaat aggatcaaac
    98521 cttattccat ggtatttaca tgagattcct ctttcttatt cttaagcaag tccccgagag
    98581 ggcttagttg atccatgatt tctgtttcat ctttcgtttc cttttcgttt gtttcgagaa
    98641 atatatcgat caattccgat tctttctttt tcttttttct attgattctt ttccgatcga
    98701 gatgtatgga tccatggatc tatgtgtcta tatagaccct gttcatggat taacgaaaat
    98761 gtgcaaaagc tctatttgcc tctgccattc tatgagtctc ttcctttttg cgtatggcat
    98821 cgccactccc tttggcagca tccactaatt cggaacttaa tttgaaagtc atatttcgac
    98881 ccggacgttt tcgggatgcc cctaataacc aacgaacggc aagtgctttt ccttgtgcgg
    98941 atcctatttc aatgggaact tgatgagtcg atccgcctac acgtcttgct tttactgcta
    99001 tatcgggagt tactccacgt attgcttgac gtaaaacgga tagtggattt ttttctgtct
    99061 tttgttgaat ctttttcaag gctcgataga taatttgata agccaatgat ttttttccgt
    99121 gtttcagaat acggttaacc aacatgttaa ctaatcgatt acgataaatt ggatcggatt
    99181 ttgcagtttt ttcttctgta gtacctcgac gtgacatgag cgcgaaaggg gttcaagaat
    99241 cagttttctt tttataaggg ctaaaatcat ttattttggc tttttgaccc catattgtag
    99301 ggtggatctc gaaagatatg aaagatctcc ctccaagccg tacatacgac tttcatcgaa
    99361 tacggctttc cacagaattc catactcgat ctcatagata catatggaat tctgtttact
    99421 cactttaaat tgagtatccg tttccccccc tttcctgcta ggattggaaa tcctgtattt
    99481 tacatatcca tacgattgag tccttgggtt tccgaaatag tgtaaatagt gtaaaaagaa
    99541 gtgcttcgaa tcattgctat ttgacccgga cctgttctaa aaaagtcgag acatttcgaa
    99601 ttgtttgttg acacggacaa agtcagggaa aacttctgaa attatttcaa tattggacct
    99661 tggacatata atagttccga atcgaatctc tttagaaaga agatcttttg tctcacggta
    99721 gcctgctcca gtccccttac gaaactttcg ttattgggtt agccatacac ttcacatgtt
    99781 tctagcgatt cacatggcat catcaaatga tacaagtctt ggataagaat ctacaacgca
    99841 ctagaacgcc cttgttgacg atcctttact ccgacagcat ctagggttcc tcgaacaatg
    99901 tgatatctca caccgggtaa atctttaacc ctcccccctc ttactaagac tacagaatgt
    99961 tcttgtgaat tatggccaat accaggtata taagcagtga tttcaaaccc agaggttaat
   100021 cgtactctgg caactttacg taaggcagag tttggttttt tgggggtgat agtggaaaag
   100081 ttgacagata agtcaccctt actgccactc tacagaaccg tacatgagat tttcgcctca
   100141 tacggctcct cgttcaattc tttcgaagtc atcgggtcct tttcctcgtt cgataatctc
   100201 ctcccttctt ccactccgtc ccgaagagta actaggacca attcagtcac gttttcatgt
   100261 tccaattgaa cactttcctt ttttgattat tctcaaagga gaagattatt ctctttttaa
   100321 caaacatctg cggatccaat cacacgatct tataataaga acaagagatc tttctcgatc
   100381 aatccctttg cccctcattc ttcgagaatc agaaagatcc ttttcaagtt tgaatttgtt
   100441 cattttgaat ctgggttctt ctactttatt tttatttact tatttcttta ttattttttt
   100501 tccctctctt ttcttttttt atttcttttt tttattttat tcccttccat cattccttaa
   100561 gtcccatagg tttgatccta tcgaatctga tccattttct cattgagcga agggtacgaa
   100621 ataaatcgga tttctttttc gatcaaaagt actatgtgaa atcttcggtt ttttcctctt
   100681 tctctatccc tatcccatag gtacagcatt tgaatccata gagaaccgtt tcttctgtat
   100741 ctatatgaat cgatattatt ccattccaat tccttcccga tacctcccaa ggaaaatccc
   100801 gaattggatc ccaaattgac gggttagtgt gagcttatcc atgcggttat gcactcttcg
   100861 aatgggaatc cattttctga aagatcctgg ctttcgtgct ttggtgggtc tccgagatcc
   100921 tttcgacgac ctatgttgtg ttgaagggat atctatatga tccgatcgat tgcgtaaagc
   100981 ccgcggtagc aacggaaccg gggaaagtat acataagtat acagaaaaga cagttctttt
   101041 ctattctatt agtattttga ttctattagt attagattag tattagttag ttatcccggc
   101101 tcagtgagtc ctttcttccg tgattaactg ttggcaccag tcctacattt tgtctccgtg
   101161 gaccgaggag aaagggggct cggcgggaag aggattgtac catgagagaa gcaaggaggt
   101221 caacctcttt caaatataca acatgcattc tggcaatgca atgtagttgg actttcatct
   101281 tcatgcgaat gaatcatctt ttccacggag gcaaatcttt gcctgctagg caagaggata
   101341 gcaagttcaa aattctgttt cggtagacat gtatttctat tactatgaaa ttcataaatg
   101401 aagtagttaa tcgttttgtc aatttttcgg ggtcttaaag gggcgtggaa agacataaga
   101461 actcttgaat ggaaatcgaa aagggatgga actccggttc cttcggaaat ggtaagatct
   101521 ttggcgcaag aagaaggggt tgatccgtat catcttgact tggttctgat ttcgctattt
   101581 ttttaagaat accgcttctc ctacccgtat cgaatagaac ttcttcatgt aaaacctgct
   101641 tgatttagat cgggagaatc gtacggtttt atgaaagcat gtgctatggt tcgaatccgt
   101701 agtcaatcct atttctagga gcagttgaca attgaatcca atttttccca ttccattcat
   101761 ttcgtatccg taatagtgcg aaaggaaggc ccggttccaa gttgttcaag aatagtggcg
   101821 ttgagtttct cgaccctttg ccttaggatt agtcagttct atttcttggt gggggcaggg
   101881 aagggatata actcagcggt agagtgtcac cttgacgtgg tggaagtcat cagttcgagc
   101941 ctgattatcc ctaaacccaa tatgagttgt gggtttttct attttgactt gcccccccgc
   102001 cgtgatcgaa taagaatgga taagaggctc gtgggattga cgtgaggggg tagggatggc
   102061 tatatttctg ggagcgaact ccaggcgaat atgaagcgca tggatacaag ttatgccttg
   102121 gaatgaaaga caattccgaa tcagctttgt ctacgaacaa ggaagctata agtaatgcaa
   102181 ctatgaatct catggagagt tcgatcctgg ctcaggatga acgctggcgg catgcttaac
   102241 acatgcaagt cggacgggaa gtggtgtttc cagtggcgga cgggtgagta acgcgtaaga
   102301 acctgccctt gggaggggaa caacagctgg aaacggctgc taataccccg taggctgagg
   102361 agcaaaagga ggaatccgcc cgaggagggg ctcgcgtctg attagctagt tggtgaggca
   102421 atagcttacc aaggcgatga tcagtagctg gtccgagagg atgatcagcc acactgggac
   102481 tgagacacgg cccagactcc tacgggaggc agcagtgggg aattttccgc aatgggcgaa
   102541 agcctgacgg agcaatgccg cgtggaggta gaaggcccac gggtcgtgaa cttcttttcc
   102601 cggagaagaa gcaatgacgg tatctgggga ataagcatcg gctaactctg tgccagcagc
   102661 cgcggtaata cagaggatgc aagcgttatc cggaatgatt gggcgtaaag cgtctgtagg
   102721 tggcttttta agtccgccgt caaatcccag ggctcaaccc tggacaggcg gtggaaacta
   102781 ccaagctgga gtacggtagg ggcagaggga atttccggtg gagcggtgaa atgcgtagag
   102841 atcggaaaga acaccaacgg cgaaagcact ctgctgggcc gacactgaca ctgagagacg
   102901 aaagctaggg gagcgaatgg gattagatac cccagtagtc ctagccgtaa acgatggata
   102961 ctaggcgctg cgcgtatcga cccgtgcagt gctgtagcta acgcgttaag tatcccgcct
   103021 ggggagtacg ttcgcaagaa tgaaactcaa aggaattgac gggggcccgc acaagcggtg
   103081 gagcatgtgg tttaattcga tgcaaagcga agaaccttac cagggcttga catgccgcga
   103141 atcctcttga aagagagggg tgccttcggg aacgcggaca caggtggtgc atggctgtcg
   103201 tcagctcgtg ccgtaaggtg ttgggttaag tcccgcaacg agcgcaaccc tcgtgcttag
   103261 ttgccaccgt tgagtttgga accctgagca gactgccggt gataagccgg aggaaggtga
   103321 ggatgacgtc aagtcatcat gccccttatg ccctgggcga cacacgtgct acaatggccg
   103381 ggacaaaggg tcgcgatccc gcgagggtga gctaactcca aaaacccgtc ctcagttcgg
   103441 attgcaggct gcaactcgcc tgcatgaagc cggaatcgct agtaatcgcc ggtcagccat
   103501 acggcggtga attcgttccc gggccttgta cacaccgccc gtcacactat gggagctggc
   103561 catgcccgaa gtcgttacct taaccgcaag gaggggggtg ccgaaggcag ggctagtgac
   103621 tggagtgaag tcgtaacaag gtagccgtac tggaaggtgc ggctggatca cctccttttc
   103681 agggagagct aatgcttgtt gggtattttg gtttgacacc gcttcacacc caaaaagaag
   103741 cgagctacgc ctgagttaaa cttggagatg gaagtcttct ttcgtttctc gacggtgaag
   103801 taagaccaag cccatgagct tattatccta ggtcggaaca agttgatagg atcccccttt
   103861 tacgccccca tgtccctccc gtgtggcgac atgggggcgt aaaaaggaaa gagagggatg
   103921 gggtttctct cgcttttggc atagtgggcc cccagcggga ggcccacacg ccgggctatt
   103981 agctcagtgg tagagcgcgc ccctgataat tgcgtcgttg tgcctgggct gtgagggctc
   104041 tcagccacat ggatagttca atgtgctcat cagcgcctga ccctgagatg tggatcatcc
   104101 aaggcacatt agcatggcgt acttctcctg ttcgaaccgg gggtttgaaa ccaaactcct
   104161 cctcaggagg atagatgggg cgattcaggt gagatccaat gtagatccaa ctttctattc
   104221 actcgtggga tccgggcggt ccggggggga ctaccacggc tcctctcttc tcgataatcc
   104281 atacatccct tatcagtgta tggacagcta tctctcgagc acaggtttag gttcggcctc
   104341 aatgggaaaa aaaatggagc acctaacaac gtatcttcac agaccaagaa ctacgagatc
   104401 gcccctttca tttcattctg gggtgacgga gggatcgtac cattcgagcc tttttttcat
   104461 gcttttcccg gaggtctgga gaaagctgca atcaatagga ttttcctaat cctcccttcc
   104521 cgaaaggaag aacgtcaaat tctttttcct tttcctttcc gcagggacca ggggattgga
   104581 tctagccgta agaagaatgc ttggctgata aataactcac ttcttggtct tcgaccccct
   104641 cagtcactac gaatgccccc gatcggtgca atgggatgtg tctatttatc tatctcttga
   104701 ctcgaaatgg gagcaggttt gaaaaaggat cttagagtgt ctagggttgg ccgggagggt
   104761 ctcttaacgc cttctttttt cttctcatcg gagttatttc acaaatactt gccatggtaa
   104821 ggaagaaggg gggaacaagc acacttggag agcgcagtac aacggagagt tgtatgctgc
   104881 gttcgggaag gatgaatcgc tcccgaaacg gaatctattg attctctccc aattggttgg
   104941 accgtaggtg cgatgattta cttcacgggc gaggtctctg gttcaaatcc aggatggccc
   105001 agctgcgcca aggaaaagaa tagaagaagc atctgactcc ttcatgcatg ctccacttgg
   105061 ctcgggggga tatagctcag ttggtagagc tccgctcttg caattgggtc gttgcgatta
   105121 cgggttggat gtctaattgt ccaggcggta atgatagtat cttgtacctg aaccggtggc
   105181 tcactttttc taagtaatgg ggaagaggac cgaaacatgc cactgaaaga ctctactgag
   105241 acaaagatgg gctgtcaaga atgtagaaga ggtaggatgg gcggttggtc agatctagta
   105301 tggattgtac atggacggta gttggagtcg gcggctctct tagggttccc tcatctggga
   105361 tccctgggga aggggatcaa gttggccctt gcgaacagct tgatgcacta tctcccttca
   105421 accctttgag cgaaatgcga caaaaggaag gaaaatccat ggaccgaccc catcgtctcc
   105481 accccgtagg aactacgaga tcaccccaag gatgccttcg gtatccaggg gtcgcggacc
   105541 gaccatagaa ccctgctcaa taagtggaat gcattagctg tccactctca ggttgggcag
   105601 taagggccgg agaagggcaa ttactcattc ttaaaaccag cattcttaag accaaagagt
   105661 cggggcggaa aaggggggaa agccctccgt tcctggttct cctgtagctg gatcctccgg
   105721 aaccacaaga atcttgagtt agaatgggat tccaactcag caccttttct tttgagattt
   105781 tgagaagagt tgctctttgg agagcacagt acgatgaaag ttgtaagctg tgttcggggg
   105841 ggagttattg tctatcgttg gcctctatgg tagaatcagt gggggcctga gaggcggtgg
   105901 tttaccctgt ggcggatgtc agcggttcga gtccgcttat ctccaactcg tgaacttagc
   105961 cgatacaaag aatatgatag cacccaattt ttccgattcg gcagttcgat ctatggttta
   106021 tcattcatgg acgttgataa gatccttcca tttagcagca ccttaggatg gcatagcctt
   106081 aaagtaaagt taagggcgag gttcaaacaa ggaaaggctt acggtggata cctaggcacc
   106141 cagagacgag gaagggcgta gtaagcgacg aaatgcttcg gggagttgaa aataagcgta
   106201 gatccggaga ttcccgaata ggtcaacctt tcgaactgct gctgaatcca tgggcaggca
   106261 agagacaacc tggcgaactg aaacatctta gtagccagag gaaaagaaag caaaagcgat
   106321 tcccgtagta gcggcgagcg aaatgggagc agcctaaacc gtgaaaacgg ggttgtggga
   106381 gagcaataca agcgtcgtgc tgctaggcga agcggtggag tgctgcaccc tagatggcga
   106441 gagtccagta gccgaaagca tcactagctt acgctctgac ccgagtagca tggggcacgt
   106501 ggaatcccgt gtgaatcagc aaggaccacc ttgcaaggct aaatactcct gggtgaccga
   106561 tagcgaagta gtaccgtgag ggaagggtga aaagaacccc catcggggag tgaaatagaa
   106621 catgaaaccg taagctccca agcagtggga ggagaccagg gctctgaccg cgtgcctgtt
   106681 gaagaatgag ccggcgactc ataggcagtg gcttggttaa gggaacccac cggagccgta
   106741 gcgaaagcga gtcttcatag ggcacttgtc actgcttatg gacccgaacc tgggtgatct
   106801 atccatgacc aggatgaagc ttgggtgaaa ctaagtggag gtccgaaccg actgatgttg
   106861 aagaatcagc ggatgagttg tggttagggg tgaaatgcca ctcgaaccca gagctagctg
   106921 gttctccccg aaatgcgttg aggcgcagca gttgactgga catctagggg taaagcactg
   106981 tttcggtgcg ggccgcgaga gcggtaccaa atcgaggcaa actctgaata ctagatatga
   107041 cctcaaaata acaggggtca aggtcggcca gtgagacgat gggggataag cttcatcgtc
   107101 gagagggaaa cagcccggat caccagctaa ggcccctaaa tgaccgctca gtgataaagg
   107161 aggtaggggt gcagagacag ccaggaggtt tgcctagaag cagccaccct tgaaagagtg
   107221 cgtaatagct cactgatcga gcgctcttgc gccgaagatg aacggggcta agcgatctgc
   107281 cgaagctgtg ggatgtaaaa atgcatcggt aggggagcgt tccgccttag agggaagcac
   107341 ccgcgcgagc ggcggtggac gaagcggaag cgagaatgtc ggcttgagta acgcaaacat
   107401 tggtgagaat ccaatgcccc gaaaacccaa gggttcctcc gcaaggttcg tccacggagg
   107461 gtgagtcagg gcctaagatc aggccgaaag gcgtagtcga tggacaacag gtgaatattc
   107521 ctgtactacc ccttgttggt cccgagggac ggaggaggct aggttagccg aaagatggtt
   107581 atcggttcaa ggacgcaagg tgcccctgct ttttcagggt aagaaggggt agagaaaatg
   107641 ccccgagcca atgttcgagt accaggcgct acggcgctga agtaacccat gctatactcc
   107701 caggaaaagc tcgaacgacc ttcaacaaaa gggtacctgt acccgaaacc gacacaggtg
   107761 ggtaggtaga gaatacctag gggcgcgaga caactctctc taaggaactc ggcaaaatag
   107821 ccccgtaact tcgggagaag gggtgcctcc tcacaaaggg ggtcgcagtg accaggcccg
   107881 ggcgactgtt taccaaaaac acaggtctcc gcaaagtcgt aagaccatgt atgggggctg
   107941 acgcctgccc agtgccggaa ggtcaaggaa gttggtgacc tgatgacagg ggagccggcg
   108001 accgaagccc cggtgaacgg cggccgtaac tataacggtc ctaaggtagc gaaattcctt
   108061 gtcgggtaag ttccgacccg cacgaaaggc gtaacgatct gggcactgtc tcggagagag
   108121 gctcggtgaa atagacatgt ctgtgaagat gcggactacc tgcacctgga cagaaagacc
   108181 ctatgaagct tcactgttcc ctgggattgg ctttgggctt ttcctgcgca gcttaggtgg
   108241 aaggcgaaga aggcctcctt ccgggggggc ccgagccatc agtgagatac cactctggaa
   108301 gagctagaat tctaaccttg tgtcaggacc tacgggccaa gggacagtct caggtagaca
   108361 gtttctatgg ggcgtaggcc tcccaaaagg taacggaggc gtgcaaaggt ttcctcgggc
   108421 cggacggaga ttggccctcg agtgcaaagg cagaagggag cttgactgca agacccaccc
   108481 gtcgagcagg gacgaaagtc ggccttagtg atccgacggt gccgagtgga agggccgtcg
   108541 ctcaacggat aaaagttact ctagggataa caggctgatc ttccccaaga gctcacatcg
   108601 acgggaaggt ttggcacctc gatgtcggct cttcgccacc tggggctgta gtatgttcca
   108661 agggttgggc tgttcgccca ttaaagcggt acgtgagctg ggttcagaac gtcgtgagac
   108721 agttcggtcc atatccggtg tgggcgttag agcattgaga ggacctttcc ctagtacgag
   108781 aggaccggga aggacgcacc tctggtgtac cagttatcgt gcccacggta aacgctgggt
   108841 agccaagtgc ggagcggata actgctgaaa gcatctaagt agtaagccca ccccaagatg
   108901 agtgctctcc tattccgact tccccagagc ctctggtagc acagccgaga cagcgacggg
   108961 ttctctgccc ctgcggggat ggagcgacag aagttttgag aattcaagag aaggtcacgg
   109021 cgagacgagc cgtttatcat tacgataggt gtcaagtgga agtgcagtga tgtatgcagc
   109081 tgaggcatcc taacagaccg gtagacttga accttgttcc tacatgaccc gatcaattcg
   109141 atcaggcact cgccatctat tttcattgtt caactctttg acaacatgaa aaaaccaaaa
   109201 gctctgccct ccctctctat cggatggaag ggcagaggcc tttggcgtcc cctccagtca
   109261 agaattgggg cctcacaatc actagccaat atgcttttct cgcatgcctt tcttcgttca
   109321 tggttcgata ttctggtgtc ctaggcgtag aggaaccaca ccaatccatc ccgaacttgg
   109381 tggttaaact ctactgcggt gacgatactg taggggaggt cctgcggaaa aatagctcga
   109441 cgccaggatg ataaaaagct taacacctct cgttcttatt ccctttgcaa tatgaaaaaa
   109501 aaaaaatgaa aaatgaaaaa gtcgtcttat tcaaaacccc aattatgaaa tcccttctcc
   109561 cccacttcac acctagtaac gcaccgtgtt cttatagaga gaaaggtgct ttcacatctt
   109621 cttaacccga aatggctgag gagaggaaag gttccttttt tttagggtac ttccgggaac
   109681 agatccagtg gagacggggc ggggcctgta gctcagagga ttagagcacg tggctacgaa
   109741 ccacggtgtc gggggttcga atccctcctc gcccacaacc ggccaaaaag ggaaggaccc
   109801 ttccctctgg gggtaggaaa atcatgatcg ggatagcgga cccaaagcta tggaacttgg
   109861 gtgtgggtct tttgtcgaaa tggagtagcc ttactttttc ttttttttta tttaccattc
   109921 atggtttttt aaataaagta tgcccggccc gaagcagaat agcagagcaa gtattagtag
   109981 catagcaaaa atgtgttcct cgtcattaat atgtttgctc gcggtaattg tggcctctcg
   110041 ggagaatcga ttactgcatc tttgatgcac ttgctagtac tagtacatct gagaattctt
   110101 aattggctaa ttggaaatag cccccggact atggaacaaa ggattatccc ggacctacac
   110161 cgaggtattg acggttattc tcaaatatcg cagaacagaa tgtgatacga tgagatagaa
   110221 tgcaatagaa acaaagacac agggaacggg ttacctactt ttaacggtca aagcgaaccc
   110281 tttcattctg acattctgaa ttctttaatt cggaatgaat caaatctccc caagtaggat
   110341 tcgaacctac gaccagtcag ttaacagccg accgctctac cactgagcta ctgaggaaca
   110401 gcgggagatt ctatctcata gagttcaatt cccgttctca acccatgacc aatatgaact
   110461 cgaagtttcc ttcgtaactc cccgaacttc ttcgtagtgg ctccgtccca tgccccgttt
   110521 catagggaac cacaaagtgg ctctatttca ttatattcca tccatatccc aattccattc
   110581 atttaatatc cctttggtgt cattgacata agaattgata taagagatgt cgtttctagt
   110641 ctatctgttt ctatttctat atatggaaag ttcaaaaatc atcatataat aatccagaaa
   110701 ttgaaataga aaagaaaaaa gggaggtttg tgatgatttt tcaatctttt atactaggta
   110761 atctagtatc cttatgcatg aagataatca attcggtcgt tgtggtcgga ctctattatg
   110821 gatttctgac cacattctcc atagggccct cttatctctt acttctccga gctcgggtta
   110881 tggaagaagg aaccgagaag aaggtatcgg caacaactgg ttttattgcg ggacagctca
   110941 tgatgttcat atcgatctat tatgcgcctc tgcatctagc attgggtaga cctcatacaa
   111001 taactgtcct agctctaccg tatcttttgt ttcatttctt ctggaacaat cacaaacact
   111061 cttttgatta tggatctact accagaaatt caatgcgtaa tcttagcatt caatgtgtat
   111121 tcctgaataa tctcattttt caattattca accatttcat tttaccaagt tcaatgttag
   111181 ccagattagt caacatttat atgtttcgat gcaacaacaa gatgttattt gtaacaagta
   111241 gttttgttgg ttggttaatt ggtcacattt tattcatgaa atgggttgga ttggtattag
   111301 tttggataca gcaaaagaat tctattaggt ctaatgtact tattcgatct aataagtacc
   111361 ttgtgtcaga attgagaaat tctatggctc gaatctatag tattctctta tttattacct
   111421 gtatctacta tttaggcaga ataccgtcac ccatttttac taagaaactg aaagtgaaag
   111481 aaacctcaga aacctcagaa acggaagaaa gggaggaaga aacagatgta gaaatagaaa
   111541 caactttcga aaggaggggg actaaacagg aacaagaggt atccaccgaa gaagatcctt
   111601 ctccttccct ttttttggaa gaaaaggagg atccggatgg gaatcaagaa aattcgaagt
   111661 tagaaatatt taaagaaaaa gaagagaaat atttattatg gtttgagaaa cctctcgcga
   111721 ctcttctttt cgactataaa caatggaatc gcccatttcg atataaaaaa aagaaaagaa
   111781 ataatcgatt tattaatgtt gtaagaaatg aaatgtcaca cttttttttt tatacatgtc
   111841 aaagtgatgg aaaagaaagg atctctttta cgtatccagc aagtttgtca actttttttg
   111901 aaatgataca acaaaagatg tcttttttaa caaaagaaaa actatcctct gatgaattgt
   111961 ataataattg gagttacacc aatgaaaaaa aaaataactt aaacaaggag ttaatgatta
   112021 aaaaaaatat taatacataa aataaatata ctaagagata aaaagagatg cgactccccc
   112081 ctacatattt taaaccttcc cctacaaaaa aactggtaat accaacccca ttcgtaattc
   112141 catcaatcac tcgtctatcg aacaaatggg ttagttcagc caatcctctt atccattgag
   112201 ttaaggatag tgcataaaaa gcatctatat aagcacgatt atatgaccaa tcgtatagca
   112261 aattgataat tttatccccc aaaactcttt gactcttatt gactctttta gtaaataaat
   112321 taagtccatt ccagttttgg aaagatgaat aaaagggttt atataaaaaa gccgctataa
   112381 atattccaaa aaacgttata ctaactgaaa aagttgcatt tggcaaaaat tcataccaat
   112441 caaaaaaatg atttgaattt tgatgtaaaa ggtttataga cggagttaac aattttgata
   112501 agatatcaaa attgtttcct tcttgattaa aggggattcc tatggctcca acaaacaaag
   112561 gaaataagac taatataagc atagagaata gcatagtatt gtccgattca tggggataaa
   112621 aaaaagtctt tgtaggacca aaaggcaaaa tagtaagaaa aggcattttt gttacatgag
   112681 tatccattcg gtatgttttc ttcgaaaaaa aagaagtcct ttccctttca ttattattta
   112741 tttttaataa agcaactaaa ggaaaacttt ttttaatcga tttttgctcc tctttacccc
   112801 atagagatat tgaatagaag gaatttcctt ttttgccact gtaattttga aaacgaacgt
   112861 ttaaatgtcc ttcaaaagta agtaaataaa tccgaaacat ataaaatgca gttaatccgg
   112921 ctgtgaaaga agcaattatt gcgaaaatcg gtgaatataa ccaactatca ttaagaattt
   112981 catctttgga ccaaaaacaa gcaagaggtg gaataccaca aagagaaagt gtacctaata
   113041 aaaaagcagt ttttgtaatt ggcacgtgct ttcttaaccc gcccataaga gccatattct
   113101 ggcttttatc tggagcgtat ccaacaagag cttccattga atgaataatt gatccggatc
   113161 ctaaaaacaa caaggctttc gaataagcat gagtaatcaa atgaaataaa gcggctcgat
   113221 aagaccccat acctagagct aacatcatat aacccaattg agacattgta gaataggcta
   113281 aacttttctt aatatctttt tgagcaagag ctaaagtggc tcctaataat actgttatta
   113341 tacctataaa agatattaga ttcattatgt atggtatcgc tatgaaaagt ggaagaagac
   113401 gagctacaag aaaaattccc gctgctacca tagtagcggc gtggataaga gccgaaatag
   113461 gagtaggtcc ctccatggca tcaggtaacc atacatgaag gggaaattgt gcggatttag
   113521 caactgcgcc gccaaataat agaaaggcac acaaagtaac aaataaaaag tgaacctcct
   113581 tcttataaat caagttattg aatatttcga acaaatcccg aaattcgaaa ctacccgttg
   113641 tccaataaag acctaagatt cctaataata aaccaaaatc ccctacacga ttagttacaa
   113701 aggctttttg acaagcactt gccgcactag gtcgtgtgaa ccaaaaccct attaatagat
   113761 aagaacacat cccaaccaac tcccaaaaaa tataaatttg tatcaaattc gaacttgtaa
   113821 ctaatcccaa catggaagta ttgaaaaaac tcatataagc aaaaaatctc aaatatcctt
   113881 gatcatgaga catataattg tcgctataaa aaagaaccag aattccaact gtggtgatta
   113941 atattgacat aatagaagta agcggatcaa taaagtgtcc gaactcgaaa gaaaaatcat
   114001 tattgatggt ccaagaccat atgtattgat agatagaact cctatttatt tgctgaatag
   114061 atagatcgac cgaaaaaatc ataactatac ttaacaaaaa aatactagga aaagcccaaa
   114121 tacggcgaag attttttgtt gccgttggaa aaagtagaag tcccactcct attaacatag
   114181 gaactggaag cagaacgaaa ggtatgatcc aagaatattg atatgtatgt tccataaaaa
   114241 taataatttt tttattctta attaattgtt tctgattcac cggttcttat ctcttttaaa
   114301 agggattact aaagtattaa aaaagcaact gaaactaaaa tggaattttc tgttcgtagt
   114361 tagtttgaac ctttctcaac tacttcaaaa attttcaaag tgaaaaataa cgaattattt
   114421 tatactaagt ttatactaag tttatactaa gtaagatttt taggaaaacg tagcagcaaa
   114481 ttacaatttc cattattatt ccctattaca aaaatttatg gacatatatc aagactaaaa
   114541 aattggacaa aaaaaaaaga agtactttat tttgatatca atcatcggat gtcccataac
   114601 tttgcctaat aaaaaaataa aaaaagaact aggtattttt gtttgtttat tcagaataat
   114661 taacgagttt cattcgggac tgattgatta tgttctattc taataaatgg catttaataa
   114721 ccaattacta gaaaagaaaa agattcaagt tttttattag gtaggtaagg gttcttaagc
   114781 ttgttcgata tgtatttttt atgtacaaat ggaacatccc aaaaagagac agagatagaa
   114841 aggtatcaca aataactccg aaatacaaat tattttgcct cagtggaata ggaattgaaa
   114901 aaaaaaacga tttgttttaa acaatagatg tctttcacat ccaatttttg caatgaataa
   114961 ctttttattt tttgaatggc agttccaaaa aaacgtagtt ctatattaaa aaaacgtatt
   115021 cgtaaaaata tttggaaaaa agggggatat tgggcagcgc tgaaagcttt ttcgttagcg
   115081 aaatcccttt cgaccgggaa ttcaaaaagt tttttgtacg acaaataatg aataaaacgt
   115141 tggaataatt ggaatccgca tccacctgac tccaaaaacg agccaatttc gtttcgaatt
   115201 tagattccat tttttaatat agaatagaaa aatagaagta aaaaaaaata gaaatagaaa
   115261 aagtaagtaa taaataatga tttccattgc ctactgtttt gaaccaatgg atttggctac
   115321 tgaattggta ctttttttta tttgaaaaaa aaaaaggaat aaaaatggag agttttgcct
   115381 ttatttgtat ttgaatatgc ttttcattcc cgggatgggg attcttaatt tccccatcac
   115441 ccacccactt ataaataaga caataataaa ggttttgttt tgtcttttct tttttttttt
   115501 ttcttttcta tttctccttt tctatttcaa tttatgctat agaatagcat aaattgaaat
   115561 ctttagacaa aagcaatgag ttgttgaaac taattattaa ttatactgtt ttttttaact
   115621 ttctgaatca tcactccaag tgagaatgag aaaagcgtct ttcgccattt cggcgtattt
   115681 ctaatttcta tacgaatagt atgcaattta gaagtaataa aaaaatccta tgtttgaaag
   115741 ggaggatcaa tctaaaaata tctattttta gaaatcggat ttagaaatca atttttaaag
   115801 taggacaata gaaatcaaaa ttcttttata taatatgtat agctcaatac ctaattggtt
   115861 tgataaaccc taagacaaat tcatactgaa aaaaaaaacc taacgattat cacaagacaa
   115921 aagttatgca aattaaataa aatttttttg aattattgga tattatgctt aaattgtgat
   115981 cgtgatccat aaaaaagaaa aagaatatgt tattgttaaa ttgttaagtt aaataaaact
   116041 gaaaccttaa ataactaaat aaaacgataa aaaagggatt gtttcaatct ctattgaaac
   116101 aggtttttat tcatcaattg aatgcttcct aaaacatcaa ttgaatgctt cctaaaaata
   116161 aaaagtattt cattgaaact ttctctttca ctttcaatct cgacgattaa ataaaaataa
   116221 gttattatta tttctagcaa gccgctatgg tgaaatcggt agacacgctg ctcttaggaa
   116281 gcagtgctag agcatctcgg ttcgaatccg agtggcggca taacatcttc taatcttcta
   116341 aaagatatat aaaagcccta taatgaattg aatttccgat ttccattccg tatactcaag
   116401 agactttcac tttttacttt taatttcatt ttttatttat gatattttca actttagaac
   116461 atatattaac tcatatatca ttttcggtca tttcaattgg aattacaatt catttaataa
   116521 ccttattagt cgatgaaatc gtaggactat atcattcatc agaaaagggg atgatagcta
   116581 cccttttctg tctaacagga ttattagtaa ttcgttggat ttattcgggg catttcccat
   116641 taagtgattt atatgaatca ttaatctttc tgtcatggag tttctccatt attcataggg
   116701 ttttaaaaca taaaaatcat ttaagcgcaa taaccgcgcc aagtgctatt tttacccaag
   116761 gctttgcaac ttcgtgtttg ttaaccaaaa tgcatcaatc cggaatatta gtgcccgctc
   116821 tacaagttca gtggttaatg atgcacgtaa gtatgatggt attcggctat gcagctcttt
   116881 tatgcggatc attattatcc acagctcttc tagtcattac atttcgaaaa gtgataagga
   116941 tttttggtaa aagcaataaa ttattaaatg gaactgtaac tgagtcgttt tccttcggtg
   117001 aaatacaata catgaatgca aaaaccaatg ttttactaaa tacttatttt ttttctgcta
   117061 gaaattatta caggtatcaa ttgattcaac aattggatca ttggagttat catattatta
   117121 gtctaggatt tatcttttta accataggta ttctttcagg cgcagtatgg gctaatgagg
   117181 catggggatc atattggaat tgggatccaa aggaaacttg ggcatttatt acttggacta
   117241 tatttgggat ttatttccat actcgaacaa ataaaaaatc ggaaggtttt aattccgcaa
   117301 ttgtggcttc tatgggcttt gttataattt ggatatgtta tttcggggtc aatctattag
   117361 gaatagggtt acatagttat ggttcattta attaacaatt cacatctaat tgaattgcaa
   117421 attgaagaaa agaaagggcc tgatgaagac aaacatagga cagcgcatat atataaacga
   117481 aactgagtgg aaaccgccga gaaccttttg aatcaagtag tggagtgatt caaaaggttc
   117541 tcacaaacgc caaaggggtt tggttacaat tcaaatttat tttttctttt tttattcatg
   117601 aaaattctct ataaaaaaat tagatagaat agcttcgacc ttgtccactg atagtgacag
   117661 aacgaaatcc ggataaatac caataccaag tacgggtaga agaatagaga tcaaaacaaa
   117721 taattcccgt ggtccagaat caaaaaaata agagtttacg ccattaaata gcttgtaccc
   117781 ataaaacatt tgccgtaaca tagataatga ataaatagga gttaatatca ttccaattgc
   117841 cattacaaaa gtaatcagta tttttgctat taaaaaatat ttttggctag taattattcc
   117901 aaaaaagact atcaattccg caacaaaacc actcatgccc ggtaatgcaa gggaagccat
   117961 tgataagata ctaaatagcg tgaatatctt tggaattggt atagccagtc cgcccatttc
   118021 gtcgagataa ccatgacgta ttctatcata actcgttcct gctaagaaaa aaagtgcagc
   118081 gctaataaac ccatgagaaa ttatttgtaa aatggctccg ctgagtcctg tatcagttat
   118141 cgagccaatt cctataatta tgaaacccat atgagataca gaggaatagg cgattctttt
   118201 ttttaaattg cgttggccag gagatgttaa agctgcataa attatttgca ttgtacctac
   118261 tatgattaac cagggagaaa atagagaatg agcgtgcggt aatagttcca tattgatccg
   118321 aaccaagcca tatgctccca tttttaataa gattccggcc agaagcatac aagtactgta
   118381 atgggcctcc ccatgggtgt ctggtaacca tgtatgtaag ggtataatcg gtgatttgac
   118441 agcaaaagca ataagaaatc caatatagaa tagtatttcc agtgccacgg gatacgatcg
   118501 attagctaat atttccaaat ttaatgttgg ttcattggaa ccgtataaac cgatacccaa
   118561 aactcctatt aatagaaaaa cggaacctcc tgcagtgtac aaaataaact ttgtagctga
   118621 ataaagacgt ttctttccac cccatgctga tagaagtaga taaacaggaa ttaattctaa
   118681 ttcccacatg atgaaaaaaa gtaaaaggtc acgagaagca aatgatccta tttgaccgct
   118741 atacattgct aacatcagga aatagaataa tcgggaattc cgagtaactg gccaagccgc
   118801 taacgtagct aaagtggtga taaatcccgt caataaaatg ggtcctaggg aaagtccatc
   118861 tattcccaat ctccagtaaa aaccaaaaaa attgatccat ttataatcct ctgcgagttg
   118921 tattaatgga tcgtccaatt caaaatgata acagaaggca taggtcgtta gaaggagttc
   118981 tagcacgcat atatatatag tataccccct agtcacctta tttcctctat gagggagaaa
   119041 gaaaatgaaa aaacccgtgg ctatcggaaa aactacaatt attgttaacc aaggaaaaaa
   119101 gttcgtggta aaggcaagat acactcgaac cagacaaaac cgtgctcgaa aaatagaata
   119161 tatattctta attttttttt tttatttttc gagtacgggt ttttgtcggt aatcagtaag
   119221 taaaaaaaat gtattcaaaa tagattcaag tggggttttt tggaacgtat caatatcaat
   119281 aagctagacc catgcttcga gttgtttcat gccataaata aactcgaaca ctcaagaaat
   119341 ccgttggaca ggcggattca catctcttac aaccaacaca atcctccgtt cttggagcag
   119401 aagcaatttg tttagcttta catccgtccc aaggtatcat ttctaataca tccgtgggac
   119461 atgctcggac acattgagta caccctatac atgtatcata aatctttact gaatgtgaca
   119521 ttgaatctat caatttctga attcataaat tttcgatcta gtaatttttg aaatgaatca
   119581 tatattgaaa caccagatca atcaacgatt taccagaatt ttggaatcaa tccatttctg
   119641 gatcaactga taagagggaa caaagatact ttgatttttt acgtttttgc caatatgatc
   119701 gaggttagga cgtattatag atgctaattc gaattgatga atattctgat tttgaaatac
   119761 tattttattt attcaacaaa gtcgattgat tgatacgaat tgattttctg ttacgataaa
   119821 ttgacgaaac aatagctgat ccgatagctg cttcagcggc tgcaatagct ataacaaaaa
   119881 ttgagaaaat atctcctttt aattgcctac tatcaaaaaa atcggaaaat gttacaaaat
   119941 ttatattaac cgcatttagt ataagttcaa gacacatcag ggcccggaca atatttcggc
   120001 tcgtgatcaa tccatagata ccaatagaaa ataaataagc actcaaaata agtacatgct
   120061 cgagcatcat tgaccaactc cgtaccaatt tcgattcatt tcaatatgaa caataagtca
   120121 agtgatttga ttgcttataa tctaacaagt atagaacaaa agaatatatt gctaatagat
   120181 cgaatcattc tatttgattt atacatgaaa cagtattcaa atagaattga aggcaaatag
   120241 atgtgctaac acagaaaagt tgaatttgga ttactgttgc tagttataaa gattttttac
   120301 tgacgagcta cggcaattgc acctatcaaa gcaactaaaa gaattatcga aatgagttca
   120361 aatggaagaa aaaagtcggt tgataaatga attccaattt gttgactatt acttatcaaa
   120421 tcttgctcta taatctggtt ggatcgtgta gtccaaataa tcccgtacca cgacgtatct
   120481 agaatagtag tgagtaagga caaaaaaaga cttgtacaaa ccagagaagt aactccatcc
   120541 ccaatagtcc aaagattcaa atgaaaatcg ttggaatagt ctgaaccatt catgaacatt
   120601 acagcaaata tgattaaaac atttacagct cctacataaa taaggagctg tgcagcagct
   120661 acaaaaggcg aatttgatag aatatagaat aaggatatac aaataagaac gaatcccaat
   120721 gaaaaggcag aataaatcgg gttggtaagt aataccactc ccagacctcc taatataaga
   120781 cccgatccta gaaaaactaa aagaaaatca tgtattggtc cagccaaatc cattatatta
   120841 aaataagaga taaataaatc gaaatgtttt ttcatgacct tattgaaccg accaggcaac
   120901 ttttttttta tgaggcattc ccgattgaat tcaattcaaa tctaataggt gtgaattgat
   120961 gtgggtacag ttattggatc aatttcgttc ttttctttat tggaaatggc agttggaaat
   121021 tgaaagtcta tatttcgaaa aaattgtgga tatattaaca gactttcaat acaaatgaat
   121081 ttgtacttct cataatccaa tctatagttg ggatttgtac caaacaaaga gaaagacctt
   121141 attcctttat accaacacgg aaccctagta atttccaata ataaagagat ttacccgttt
   121201 tttctttgag acgaattcaa aactgttcga attgtaaaat cgtcaattac tgacattggt
   121261 aaacgaccta aagcaatttg attgtaattc aattcgtgac ggtcgtaagt agcaagttca
   121321 tattcttcag tcattgataa acaatttgtt ggacaatact caacgcagtt accacaaaaa
   121381 atacaaattc cgaaatcaat actgtaatta agcaagcgtt tctttcgaat atcagtttcc
   121441 aatttccaat caacaacagg cagatctata ggacatacac gaacacatac ttcacaagca
   121501 atacatttat caaattcaaa atggattcga ccgcggaagc gctctgatgt tattaatttt
   121561 tcataaggat attgaatagt tacagggaaa cgatttgctt gggataaggt aatcatgaaa
   121621 ctttgaccga tgtaccttgc agctcgtact gtttgttgac cataattcat gaacccagtt
   121681 accataggga acatatcggg aatatctatg aataaatttt gtctttctct tgtttgaggt
   121741 aagccgtgaa tatagtatct ttttttttgt ttacagtgaa aggagttggg aagaggttgt
   121801 taataataaa ttaccaagag aaataggtaa aagaaatttc cagccaagat ttaataattg
   121861 gtccattctt agtctaggta aagtccatct tgttgtgata gaaatgaaca agaacaaata
   121921 agttttagct aatgtaataa agataccaat tgtcgttcca aagattccat ctgctttatt
   121981 tatttcaaat aactcaggaa caaatatgta cggaattgaa agattccaac cgcccaagta
   122041 aagaactgtt acaaataatg aggaaactaa taaatttaga taggaagcaa cgtaaaataa
   122101 accaaatttg atccctgaat attcggtttg atagcctgct actaattctt cttctgcttc
   122161 tggtaaatca aaaggtaatc tttcgcattc tgctagggaa gaaattagaa aaacgataaa
   122221 ccctataggt tgacgccaca aattccaccc ccaaaaacca tattttgatt gcgccccgac
   122281 tatatcaact gtacttgaac tattagataa tcatagtcgg tgataacatt actgttccca
   122341 tcgctattcc aaaaccgtac atgagatttt cacctcatac ggctcctcag ggccacaaat
   122401 aaatgtaagg accgggcaag tattcgttat cttgatatgg ttatagcata gatagactcg
   122461 tggaaggtcc ccaattatac caatggaatt ctgtctgcta taagaataaa tcaaaaagca
   122521 tttctgaatt gatctcatcc ttcaactttt ttggggtgag taataactta ataaatcctt
   122581 caataaaata ctctttgtag aaatatctat tgatatttcg agccatcatt tttttttttc
   122641 gattacgaaa aaaaaaaatt agacattcca ttagttcatg aatcatgaca caatttttct
   122701 ttctatgaag ataggaaaga aataagaaaa aaatcgcttt tctttttatt gtaatttctt
   122761 tttttttttc tatttttttt gttcctcttc ttctttctga gaaaaagggg tcctcaaaat
   122821 caaaaaagta agggattatt tcgttcctga tagtaatttc tttaattggg ggataggagc
   122881 atactctgaa tcggaattgt ggggagtact gcctgatcat ttctaccaac ttaaagcccc
   122941 aattagtatt ctttttatgt tatgcagacg tatctttttc gttaatttac ataatctcca
   123001 ttactaattc tttgtgtgta ttttagtgtt ccttattatc cacccatttt ttttttcaat
   123061 cccccgttcg ttaatatatg tattgtaata cattcaaaca tatagtgaaa actccatacg
   123121 gttgactttt gagcccgctt caagctagga tgaccaatca actaatcttg gggtaaaggg
   123181 catcttccac ttttgtttac tttaacttaa ctcttgtaca taggaaatga gactcaatct
   123241 tcttttactg cgaatttaga agttgttttc tttcactcat atataactat ctaatttttt
   123301 tattaaccta aagaatcaat aaatgaataa aaaaaaaaaa aatgcggata tccattaaat
   123361 ttcttttttt tttctagaag gaaaagaaaa gcttctattt tagcgaatcg cacgtagaga
   123421 tattgataaa acacataaag ttaatggtat ttcataacta atcgattgag cagcagctcg
   123481 cagaccacct aaaaacgaat atttattatt tgatccatat cctgacataa gaagtccaat
   123541 aggagcaata cttgaaacgg caatccataa aaaaatacca atattgagat ccgctaaaac
   123601 aaggtgataa ctaaaaggaa ttactgaata acttagtaga attgatatga ctgctataga
   123661 tggtccaata ctgaagaaac gagtatttcc tctagctgga agaagattct ctttgaaaag
   123721 tagttttgtt ccatctgcta aagcttgaag aattccgaaa gggctggcgt attcagggcc
   123781 aatacgttgt tgtattcctg cagatatttc tctttctaac cacacaatta ctagtacacc
   123841 tattgtgatt cctaatacaa gagtcaaaat aggggcaaac acccgtatgg tcccatagag
   123901 ctcttttaag gattccaatc gggaaaaaga attaatatct tgtacttctg ttgtatcaac
   123961 tatcatttca acgatcaact tctcccataa tgatatctat actacctagt atcgtcataa
   124021 tatccgccaa tttcattctt ttaactaact gaggaagaat ttgcaaattg ataaaacccg
   124081 gtgggcgaat tttccatcgc caaggaaaac tgctttgatc tcctatcaga aaaattccca
   124141 attctccttt tggggcttcg actctcacat aaagttcttg tttcggtaat tcaaaagtag
   124201 gagaaggttt tttactaatg aatcgatctt caaaatcatt ccattctgga tcgctttctc
   124261 tagcaaagca tcggatttct aaattctcat agggcccccc cggaattcct tccaaagcct
   124321 gttgaataat ttttaccgat tctgtcattt caccgattcg gactaaataa cgagctaatg
   124381 aatccccttc tttttgccac tggacttccc aatcaaattc gtcgtaacac tcataatgat
   124441 ccactttacg aagatcccat tctattccag acgctcgtag cattggtcct gataaacccc
   124501 aatttattgc ttcttctcca ccaaaaatgc ctactccttc aactcgttct aaaaagacag
   124561 ggtttcgtgt aataagtttt tgatattcaa caacccccgt taaaaaataa tcacagaaat
   124621 ccaaacattt ctctatccag ccatggggta aatcggccgc tatccctccg atacgaaaat
   124681 aattatgcat cattctcata ccggtggcag cttcgaatag atcatatact aattctcttt
   124741 ctctgaaaat atagaagaag ggagtctgtg caccaatatc tgccataaaa gggccgagcc
   124801 ataacagatg agaggctata cgactcaact ccaacataat tactctgata tagctggccc
   124861 ttttaggtac ttgaatattt cccaactgtt ctggtccatt tacagttatt gcttctgtga
   124921 acatagtagc taaataatcc caacgtgtta cataaggcag atattgtata attgttcggt
   124981 tttccgcaat tttttccatc cctctgtgta aataacccaa tatcggttca cagtcaataa
   125041 catcttcgcc atcgagagta acgatgagac gaagaacacc atgcattgat gggtggtgag
   125101 gccccatatt tactctcata aggtcttttc ctgtagctag tatactcata ggtttttcct
   125161 cgattcattc ttacatgaat tgttgaaaac aaaaagaagt tatcaagatt caaaatctaa
   125221 taaatcaaat aattcaaaat tctttttttc aaattaacga ttttttgact cccggatatt
   125281 caactgacta attaattctt tataacgtac tccatttttc tttgacaaat aagaaagtag
   125341 gcgttggcgt ttttccagaa ctttccgtaa acccctctga gataaatagt cttttctgtg
   125401 caattccaaa tgggaagtaa gtctttgtat cttattagtg aaacttaata cttgaaattc
   125461 aacagaccca ctgttttctt tttttttttc ttgaaaagta actgagatga atgaattttt
   125521 taccataaaa cgaaatcctc ttttcccttt cttttaatat gaaatttact gatcagtaat
   125581 aataatgtta gtcatttgaa ttgaatatac acaatcatct taaagccgtt atgaacttcc
   125641 gataaaatca atcaacaatc aatcccattt tcaatgtgat tagggataaa aaggatggta
   125701 tatttcttca aaagagaaaa agcgagacct aaaaaaaaat tctgttaatt catttataga
   125761 tctaaccaat ccgtatgtcc ttaaagtggt atcctgtatc ataatggaat gtaagacaag
   125821 gcatgtgtcc gtctctttgt tttcatatac caggtatggt acgtatggta cgcgatcgat
   125881 aagaaaaatg tactagtaac aaatttgcaa tcgtggatac atatgtatcc ttatcatact
   125941 gaaacgactg ccattattgg tattaaacca atagcgattc atacaaacta aatcttctaa
   126001 tcgataattg ggccaaagaa agaactttaa tttaattagt ttctttttct ctctagcaag
   126061 atctttgctt ttatccaaaa cgtgaccccc tttttttacg ttattacaaa atacggaatt
   126121 tctctgaata ccattttgat tcttccaatt gaaacaaatc agagttctca attctctacg
   126181 atggttaggg aataaaatat tttcaggaac aagcaaatca taattctttt tgtctctatt
   126241 tccagtcatt ctttgatgtc ttgcaatgga ttcataattt ttttttttat gaacatagct
   126301 tttttctcgg tatcttttag taatttggcg cttattctta tgaaccaatg aaatacctac
   126361 gatttgatat ataaaaaact gtccatcatt ttttacagac agacgaagcg gttcgataat
   126421 aaatattccc cctttcacca attctgtaag agtgaaatcc ttatgaatcg tcaaaatatc
   126481 cagacccatt tctccccctt gaatagagga tatagcaatt tctcttggat ttatcagtcg
   126541 aagcaggaga caatagatct tgatattatt tattattctt tgatttaaaa aagaatccca
   126601 tctcaactga aaatgcaaat acttttttag gaagaaataa agttctgctt ctgtgttgtt
   126661 cttgtattgt tttttcgttc tacgtttttt gatgtctgat cccgaagaat ttgcttcaac
   126721 atctttttct tggtttgaga gaactgaccc aagacttact tggttttgtg catctgatcg
   126781 aggattccct tggtctgggg gttctttttc ttctttactt ctattgtata attcaagaga
   126841 gtttttttga ttcgatgata taaaaaggtc ttcctttttc tttcgagtta tttttttatt
   126901 cccattttca tttccattaa aactgaaaag aagtaatttg attggtatga tccacggttt
   126961 ttttttatat gcattaaaaa atagcactaa ttctcggaag aaccaaagct ccagatttga
   127021 tataggacaa cttagtattg cttcattcat tcccatccaa tcaaaaaaga actttttttg
   127081 attggatggt ttaatttctt catcttcatg aattgtaaga taaaaaagaa ctttcttatt
   127141 aatttcatca attatttgat acttatcagc cccaatctta gtatttggat tcctgttggt
   127201 accaatatca acccagactt caatatcaac cttatttcta agacaaaaat cgagaattct
   127261 ccaatcaaaa tattttctat ccgaaaattt atccatatcc ataatattat cttcttctag
   127321 ataattatta atagggatac ctcccaacat atcaaataat ttgccttccc ttatgttgga
   127381 attagaaaag atttcttctt tattatttac ttggaataat gatttatgaa tatacgagtc
   127441 tttcttatct tcataattaa tagatttata tgataaaaga tcatatctat agtgtttttt
   127501 aaaattatcc ttttgattct gtaacggatt cgcttcaaaa aaattttgtt tgtcggaatg
   127561 agttaatcca tttttttcat atgaaccctt tttgtttaaa tctttctttt gagccatact
   127621 gtgttgattg gctctatttc gccatttttg tggtactaat ataggccatc ttatccgaga
   127681 taaatcggat tgatatagat aatgcccctt taaccagttt ttccattgat tcatttcaaa
   127741 attccaaaaa gattcatgtc ttaattcgta atgaaatatt ccttgttttt taaaataatc
   127801 ttttatttcc ttcttaagaa aaagggatgt tccgtcatat tgaaagacaa atcttaaatt
   127861 ataaaagtga ataagttggg tttgtgataa tttgtaaaat acatatgctt gtgattgtga
   127921 gaaaaaagag aaatcataag aaatctttga attcttatta ctaaccttag aaagtgattt
   127981 ttttatagtc gaaataaagt gaatttcatt tttactttta cttgttttat taattctttc
   128041 ctgatttgtt tcattattgt ggatattttt ctcaataatt tggatttttt ttggtgattc
   128101 aaaaaaaaaa ttggcattga ttcttggaat attgacaata gctagaaaaa tttttatgta
   128161 tatcccttca atgaaaaatt ttataaagaa atatgattta ccaattaatc gagtatttct
   128221 tttttttaat atttgccaaa tctttttgga cgctcctaat attttaggac gataacttgt
   128281 tttgttcgaa ctaatattta tttcgtaagt tagctgtttt tttttctttt cttttgtaat
   128341 tttttctatt ttctttttta ttatgtttgt tcgattagtc agatctttta tttttttttc
   128401 gggcagtgct aaatttgtcc aatccataga tcgaatttga atggacgatt cgtgaatcat
   128461 ccgattactc attatcaaat cttttttatc ttcacccaat tcatctattt ctcgcaatct
   128521 aaataatgga attttgtttg tttttgaaag ttcttttact cttcctttta cttttagtaa
   128581 tagaattctt ttgatgaccc atctttttgt ttcttttgcg atttgttgaa aaattttggt
   128641 tctttctttt aaaactctta aagactttgt tttcaattgt ctaatttttt tttttagttc
   128701 tttgaaaatg ggtttaaaaa atgaaggtct ttttcgggga ggaccaaaag gcaactccgc
   128761 ttccattccc caaactgtta aaaaacaaaa atcgttgttt ttttgtcccc cttttttttt
   128821 cattgcatct ttatgaggga attgtagctt agatttgtgc cagggtttca ggcaaaaagg
   128881 aaataggatc tttatctgaa taccctctgt taaccagttt ttcggaaatt ctcgttcgga
   128941 taattgaaca ccattatggg tgcattttac atacatttcc ctattccaat cctttaaatc
   129001 ctcggaccat tcgggaattt gaaataatag catgcgagca atatttttag ctattatcag
   129061 tgaaggtaat ataatatatt ttctaagaat tgattgagtt aataatacaa aacttctgag
   129121 tatttgagca aaaaaaaatg tattccagat ttctgctatg ggtatctctg ttttttcttt
   129181 tcttttgtat ttttctcttt tgtcctcctc ttggttatca attttttttt gcttttcaat
   129241 tttagaatca gaaagttttt tgtctttttg tttccacatc caatttttta aaataacttt
   129301 catcagttcg gaaatatcaa aagaaaaaaa aaaagatttg tctagcctgt ccaaaaaaag
   129361 cggggaatgc acatttgctt gaaacagttc ccaagtaata gttttacgtc tttgtgcgcg
   129421 catggagcct ttgattagac ctcgacgaaa atccgattgt tgtgaataat gggtcaaatt
   129481 cactttcttt gcttgcttag gactcttagt atattttgta ttaatatacg tggaggtatt
   129541 tggctttggc tggttatcag taaaaataac tacatgtttg aactttctcg aacgaattgc
   129601 ccctgctaca gtttcgcccc tgtttttctt tttttgtcct aaaccagtaa ttgagttgta
   129661 tgaccagcga ggaacctttt tactaatttc ttttattcca atagagtttt ttctaattct
   129721 ttggtcgttg ggatccgtta taactacatc gaataaaatt tttaaaatta gtattcgatc
   129781 ttctgaatca attttttctt gtgtgtgttc tggaaataaa gaacgtactt tttttgttga
   129841 aaataatttt agacgaaacc catctagtgt ctgctcaaat ttggtataat tcttaataag
   129901 aagaagacca tgaattttat ttatccaaaa cgtcctgatg ttcttttggc tagaagtttc
   129961 atttagcgtt aggggtgaaa aaaaaaaatg gattcttcca cgataaggtc catgcaaaaa
   130021 aggatcgtat tttttaggta agtattcttg tttagtctta tcattacaca attgagtcct
   130081 tttttcaagt acattcagag tactagatcc tttatctaaa acagcgattc tattcctaaa
   130141 ctccttgttt aagttatttt ttttttcatt ggtgtaactc caattattat acaattcatc
   130201 agaggatagt ttttcttttg ttaaaaaaga catcttttgt tgtatcattt caaaaaaagt
   130261 tgacaaactt gctggatacg taaaagagat cctttctttt ccatcacttt gacatgtata
   130321 aaaaaaaaag tgtgacattt catttcttac aacattaata aatcgattat ttcttttctt
   130381 ttttttatat cgaaatgggc gattccattg tttatagtcg aaaagaagag tcgcgagagg
   130441 tttctcaaac cataataaat atttctcttc tttttcttta aatatttcta acttcgaatt
   130501 ttcttgattc ccatccggat cctccttttc ttccaaaaaa agggaaggag aaggatcttc
   130561 ttcggtggat acctcttgtt cctgtttagt ccccctcctt tcgaaagttg tttctatttc
   130621 tacatctgtt tcttcctccc tttcttccgt ttctgaggtt tctgaggttt ctttcacttt
   130681 cagtttctta gtaaaaatgg gtgacggtat tctgcctaaa tagtagatac aggtaataaa
   130741 taagagaata ctatagattc gagccataga atttctcaat tctgacacaa ggtacttatt
   130801 agatcgaata agtacattag acctaataga attcttttgc tgtatccaaa ctaataccaa
   130861 tccaacccat ttcatgaata aaatgtgacc aattaaccaa ccaacaaaac tacttgttac
   130921 aaataacatc ttgttgttgc atcgaaacat ataaatgttg actaatctgg ctaacattga
   130981 acttggtaaa atgaaatggt tgaataattg aaaaatgaga ttattcagga atacacattg
   131041 aatgctaaga ttacgcattg aatttctggt agtagatcca taatcaaaag agtgtttgtg
   131101 attgttccag aagaaatgaa acaaaagata cggtagagct aggacagtta ttgtatgagg
   131161 tctacccaat gctagatgca gaggcgcata atagatcgat atgaacatca tgagctgtcc
   131221 cgcaataaaa ccagttgttg ccgatacctt cttctcggtt ccttcttcca taacccgagc
   131281 tcggagaagt aagagataag agggccctat ggagaatgtg gtcagaaatc cataatagag
   131341 tccgaccaca acgaccgaat tgattatctt catgcataag gatactagat tacctagtat
   131401 aaaagattga aaaatcatca caaacctccc ttttttcttt tctatttcaa tttctggatt
   131461 attatatgat gatttttgaa ctttccatat atagaaatag aaacagatag actagaaacg
   131521 acatctctta tatcaattct tatgtcaatg acaccaaagg gatattaaat gaatggaatt
   131581 gggatatgga tggaatataa tgaaatagag ccactttgtg gttccctatg aaacggggca
   131641 tgggacggag ccactacgaa gaagttcggg gagttacgaa ggaaacttcg agttcatatt
   131701 ggtcatgggt tgagaacggg aattgaactc tatgagatag aatctcccgc tgttcctcag
   131761 tagctcagtg gtagagcggt cggctgttaa ctgactggtc gtaggttcga atcctacttg
   131821 gggagatttg attcattccg aattaaagaa ttcagaatgt cagaatgaaa gggttcgctt
   131881 tgaccgttaa aagtaggtaa cccgttccct gtgtctttgt ttctattgca ttctatctca
   131941 tcgtatcaca ttctgttctg cgatatttga gaataaccgt caatacctcg gtgtaggtcc
   132001 gggataatcc tttgttccat agtccggggg ctatttccaa ttagccaatt aagaattctc
   132061 agatgtacta gtactagcaa gtgcatcaaa gatgcagtaa tcgattctcc cgagaggcca
   132121 caattaccgc gagcaaacat attaatgacg aggaacacat ttttgctatg ctactaatac
   132181 ttgctctgct attctgcttc gggccgggca tactttattt aaaaaaccat gaatggtaaa
   132241 taaaaaaaaa gaaaaagtaa ggctactcca tttcgacaaa agacccacac ccaagttcca
   132301 tagctttggg tccgctatcc cgatcatgat tttcctaccc ccagagggaa gggtccttcc
   132361 ctttttggcc ggttgtgggc gaggagggat tcgaaccccc gacaccgtgg ttcgtagcca
   132421 cgtgctctaa tcctctgagc tacaggcccc gccccgtctc cactggatct gttcccggaa
   132481 gtaccctaaa aaaaaggaac ctttcctctc ctcagccatt tcgggttaag aagatgtgaa
   132541 agcacctttc tctctataag aacacggtgc gttactaggt gtgaagtggg ggagaaggga
   132601 tttcataatt ggggttttga ataagacgac tttttcattt ttcatttttt ttttttcata
   132661 ttgcaaaggg aataagaacg agaggtgtta agctttttat catcctggcg tcgagctatt
   132721 tttccgcagg acctccccta cagtatcgtc accgcagtag agtttaacca ccaagttcgg
   132781 gatggattgg tgtggttcct ctacgcctag gacaccagaa tatcgaacca tgaacgaaga
   132841 aaggcatgcg agaaaagcat attggctagt gattgtgagg ccccaattct tgactggagg
   132901 ggacgccaaa ggcctctgcc cttccatccg atagagaggg agggcagagc ttttggtttt
   132961 ttcatgttgt caaagagttg aacaatgaaa atagatggcg agtgcctgat cgaattgatc
   133021 gggtcatgta ggaacaaggt tcaagtctac cggtctgtta ggatgcctca gctgcataca
   133081 tcactgcact tccacttgac acctatcgta atgataaacg gctcgtctcg ccgtgacctt
   133141 ctcttgaatt ctcaaaactt ctgtcgctcc atccccgcag gggcagagaa cccgtcgctg
   133201 tctcggctgt gctaccagag gctctgggga agtcggaata ggagagcact catcttgggg
   133261 tgggcttact acttagatgc tttcagcagt tatccgctcc gcacttggct acccagcgtt
   133321 taccgtgggc acgataactg gtacaccaga ggtgcgtcct tcccggtcct ctcgtactag
   133381 ggaaaggtcc tctcaatgct ctaacgccca caccggatat ggaccgaact gtctcacgac
   133441 gttctgaacc cagctcacgt accgctttaa tgggcgaaca gcccaaccct tggaacatac
   133501 tacagcccca ggtggcgaag agccgacatc gaggtgccaa accttcccgt cgatgtgagc
   133561 tcttggggaa gatcagcctg ttatccctag agtaactttt atccgttgag cgacggccct
   133621 tccactcggc accgtcggat cactaaggcc gactttcgtc cctgctcgac gggtgggtct
   133681 tgcagtcaag ctcccttctg cctttgcact cgagggccaa tctccgtccg gcccgaggaa
   133741 acctttgcac gcctccgtta ccttttggga ggcctacgcc ccatagaaac tgtctacctg
   133801 agactgtccc ttggcccgta ggtcctgaca caaggttaga attctagctc ttccagagtg
   133861 gtatctcact gatggctcgg gcccccccgg aaggaggcct tcttcgcctt ccacctaagc
   133921 tgcgcaggaa aagcccaaag ccaatcccag ggaacagtga agcttcatag ggtctttctg
   133981 tccaggtgca ggtagtccgc atcttcacag acatgtctat ttcaccgagc ctctctccga
   134041 gacagtgccc agatcgttac gcctttcgtg cgggtcggaa cttacccgac aaggaatttc
   134101 gctaccttag gaccgttata gttacggccg ccgttcaccg gggcttcggt cgccggctcc
   134161 cctgtcatca ggtcaccaac ttccttgacc ttccggcact gggcaggcgt cagcccccat
   134221 acatggtctt acgactttgc ggagacctgt gtttttggta aacagtcgcc cgggcctggt
   134281 cactgcgacc ccctttgtga ggaggcaccc cttctcccga agttacgggg ctattttgcc
   134341 gagttcctta gagagagttg tctcgcgccc ctaggtattc tctacctacc cacctgtgtc
   134401 ggtttcgggt acaggtaccc ttttgttgaa ggtcgttcga gcttttcctg ggagtatagc
   134461 atgggttact tcagcgccgt agcgcctggt actcgaacat tggctcgggg cattttctct
   134521 accccttctt accctgaaaa agcaggggca ccttgcgtcc ttgaaccgat aaccatcttt
   134581 cggctaacct agcctcctcc gtccctcggg accaacaagg ggtagtacag gaatattcac
   134641 ctgttgtcca tcgactacgc ctttcggcct gatcttaggc cctgactcac cctccgtgga
   134701 cgaaccttgc ggaggaaccc ttgggttttc ggggcattgg attctcacca atgtttgcgt
   134761 tactcaagcc gacattctcg cttccgcttc gtccaccgcc gctcgcgcgg gtgcttccct
   134821 ctaaggcgga acgctcccct accgatgcat ttttacatcc cacagcttcg gcagatcgct
   134881 tagccccgtt catcttcggc gcaagagcgc tcgatcagtg agctattacg cactctttca
   134941 agggtggctg cttctaggca aacctcctgg ctgtctctgc acccctacct cctttatcac
   135001 tgagcggtca tttaggggcc ttagctggtg atccgggctg tttccctctc gacgatgaag
   135061 cttatccccc atcgtctcac tggccgacct tgacccctgt tattttgagg tcatatctag
   135121 tattcagagt ttgcctcgat ttggtaccgc tctcgcggcc cgcaccgaaa cagtgcttta
   135181 cccctagatg tccagtcaac tgctgcgcct caacgcattt cggggagaac cagctagctc
   135241 tgggttcgag tggcatttca cccctaacca caactcatcc gctgattctt caacatcagt
   135301 cggttcggac ctccacttag tttcacccaa gcttcatcct ggtcatggat agatcaccca
   135361 ggttcgggtc cataagcagt gacaagtgcc ctatgaagac tcgctttcgc tacggctccg
   135421 gtgggttccc ttaaccaagc cactgcctat gagtcgccgg ctcattcttc aacaggcacg
   135481 cggtcagagc cctggtctcc tcccactgct tgggagctta cggtttcatg ttctatttca
   135541 ctccccgatg ggggttcttt tcacccttcc ctcacggtac tacttcgcta tcggtcaccc
   135601 aggagtattt agccttgcaa ggtggtcctt gctgattcac acgggattcc acgtgcccca
   135661 tgctactcgg gtcagagcgt aagctagtga tgctttcggc tactggactc tcgccatcta
   135721 gggtgcagca ctccaccgct tcgcctagca gcacgacgct tgtattgctc tcccacaacc
   135781 ccgttttcac ggtttaggct gctcccattt cgctcgccgc tactacggga atcgcttttg
   135841 ctttcttttc ctctggctac taagatgttt cagttcgcca ggttgtctct tgcctgccca
   135901 tggattcagc agcagttcga aaggttgacc tattcgggaa tctccggatc tacgcttatt
   135961 ttcaactccc cgaagcattt cgtcgcttac tacgcccttc ctcgtctctg ggtgcctagg
   136021 tatccaccgt aagcctttcc ttgtttgaac ctcgccctta actttacttt aaggctatgc
   136081 catcctaagg tgctgctaaa tggaaggatc ttatcaacgt ccatgaatga taaaccatag
   136141 atcgaactgc cgaatcggaa aaattgggtg ctatcatatt ctttgtatcg gctaagttca
   136201 cgagttggag ataagcggac tcgaaccgct gacatccgcc acagggtaaa ccaccgcctc
   136261 tcaggccccc actgattcta ccatagaggc caacgataga caataactcc cccccgaaca
   136321 cagcttacaa ctttcatcgt actgtgctct ccaaagagca actcttctca aaatctcaaa
   136381 agaaaaggtg ctgagttgga atcccattct aactcaagat tcttgtggtt ccggaggatc
   136441 cagctacagg agaaccagga acggagggct ttcccccctt ttccgccccg actctttggt
   136501 cttaagaatg ctggttttaa gaatgagtaa ttgcccttct ccggccctta ctgcccaacc
   136561 tgagagtgga cagctaatgc attccactta ttgagcaggg ttctatggtc ggtccgcgac
   136621 ccctggatac cgaaggcatc cttggggtga tctcgtagtt cctacggggt ggagacgatg
   136681 gggtcggtcc atggattttc cttccttttg tcgcatttcg ctcaaagggt tgaagggaga
   136741 tagtgcatca agctgttcgc aagggccaac ttgatcccct tccccaggga tcccagatga
   136801 gggaacccta agagagccgc cgactccaac taccgtccat gtacaatcca tactagatct
   136861 gaccaaccgc ccatcctacc tcttctacat tcttgacagc ccatctttgt ctcagtagag
   136921 tctttcagtg gcatgtttcg gtcctcttcc ccattactta gaaaaagtga gccaccggtt
   136981 caggtacaag atactatcat taccgcctgg acaattagac atccaacccg taatcgcaac
   137041 gacccaattg caagagcgga gctctaccaa ctgagctata tccccccgag ccaagtggag
   137101 catgcatgaa ggagtcagat gcttcttcta ttcttttcct tggcgcagct gggccatcct
   137161 ggatttgaac cagagacctc gcccgtgaag taaatcatcg cacctacggt ccaaccaatt
   137221 gggagagaat caatagattc cgtttcggga gcgattcatc cttcccgaac gcagcataca
   137281 actctccgtt gtactgcgct ctccaagtgt gcttgttccc cccttcttcc ttaccatggc
   137341 aagtatttgt gaaataactc cgatgagaag aaaaaagaag gcgttaagag accctcccgg
   137401 ccaaccctag acactctaag atcctttttc aaacctgctc ccatttcgag tcaagagata
   137461 gataaataga cacatcccat tgcaccgatc gggggcattc gtagtgactg agggggtcga
   137521 agaccaagaa gtgagttatt tatcagccaa gcattcttct tacggctaga tccaatcccc
   137581 tggtccctgc ggaaaggaaa aggaaaaaga atttgacgtt cttcctttcg ggaagggagg
   137641 attaggaaaa tcctattgat tgcagctttc tccagacctc cgggaaaagc atgaaaaaaa
   137701 ggctcgaatg gtacgatccc tccgtcaccc cagaatgaaa tgaaaggggc gatctcgtag
   137761 ttcttggtct gtgaagatac gttgttaggt gctccatttt ttttcccatt gaggccgaac
   137821 ctaaacctgt gctcgagaga tagctgtcca tacactgata agggatgtat ggattatcga
   137881 gaagagagga gccgtggtag tcccccccgg accgcccgga tcccacgagt gaatagaaag
   137941 ttggatctac attggatctc acctgaatcg ccccatctat cctcctgagg aggagtttgg
   138001 tttcaaaccc ccggttcgaa caggagaagt acgccatgct aatgtgcctt ggatgatcca
   138061 catctcaggg tcaggcgctg atgagcacat tgaactatcc atgtggctga gagccctcac
   138121 agcccaggca caacgacgca attatcaggg gcgcgctcta ccactgagct aatagcccgg
   138181 cgtgtgggcc tcccgctggg ggcccactat gccaaaagcg agagaaaccc catccctctc
   138241 tttccttttt acgcccccat gtcgccacac gggagggaca tgggggcgta aaagggggat
   138301 cctatcaact tgttccgacc taggataata agctcatggg cttggtctta cttcaccgtc
   138361 gagaaacgaa agaagacttc catctccaag tttaactcag gcgtagctcg cttctttttg
   138421 ggtgtgaagc ggtgtcaaac caaaataccc aacaagcatt agctctccct gaaaaggagg
   138481 tgatccagcc gcaccttcca gtacggctac cttgttacga cttcactcca gtcactagcc
   138541 ctgccttcgg cacccccctc cttgcggtta aggtaacgac ttcgggcatg gccagctccc
   138601 atagtgtgac gggcggtgtg tacaaggccc gggaacgaat tcaccgccgt atggctgacc
   138661 ggcgattact agcgattccg gcttcatgca ggcgagttgc agcctgcaat ccgaactgag
   138721 gacgggtttt tggagttagc tcaccctcgc gggatcgcga ccctttgtcc cggccattgt
   138781 agcacgtgtg tcgcccaggg cataaggggc atgatgactt gacgtcatcc tcaccttcct
   138841 ccggcttatc accggcagtc tgctcagggt tccaaactca acggtggcaa ctaagcacga
   138901 gggttgcgct cgttgcggga cttaacccaa caccttacgg cacgagctga cgacagccat
   138961 gcaccacctg tgtccgcgtt cccgaaggca cccctctctt tcaagaggat tcgcggcatg
   139021 tcaagccctg gtaaggttct tcgctttgca tcgaattaaa ccacatgctc caccgcttgt
   139081 gcgggccccc gtcaattcct ttgagtttca ttcttgcgaa cgtactcccc aggcgggata
   139141 cttaacgcgt tagctacagc actgcacggg tcgatacgcg cagcgcctag tatccatcgt
   139201 ttacggctag gactactggg gtatctaatc ccattcgctc ccctagcttt cgtctctcag
   139261 tgtcagtgtc ggcccagcag agtgctttcg ccgttggtgt tctttccgat ctctacgcat
   139321 ttcaccgctc caccggaaat tccctctgcc cctaccgtac tccagcttgg tagtttccac
   139381 cgcctgtcca gggttgagcc ctgggatttg acggcggact taaaaagcca cctacagacg
   139441 ctttacgccc aatcattccg gataacgctt gcatcctctg tattaccgcg gctgctggca
   139501 cagagttagc cgatgcttat tccccagata ccgtcattgc ttcttctccg ggaaaagaag
   139561 ttcacgaccc gtgggccttc tacctccacg cggcattgct ccgtcaggct ttcgcccatt
   139621 gcggaaaatt ccccactgct gcctcccgta ggagtctggg ccgtgtctca gtcccagtgt
   139681 ggctgatcat cctctcggac cagctactga tcatcgcctt ggtaagctat tgcctcacca
   139741 actagctaat cagacgcgag cccctcctcg ggcggattcc tccttttgct cctcagccta
   139801 cggggtatta gcagccgttt ccagctgttg ttcccctccc aagggcaggt tcttacgcgt
   139861 tactcacccg tccgccactg gaaacaccac ttcccgtccg acttgcatgt gttaagcatg
   139921 ccgccagcgt tcatcctgag ccaggatcga actctccatg agattcatag ttgcattact
   139981 tatagcttcc ttgttcgtag acaaagctga ttcggaattg tctttcattc caaggcataa
   140041 cttgtatcca tgcgcttcat attcgcctgg agttcgctcc cagaaatata gccatcccta
   140101 ccccctcacg tcaatcccac gagcctctta tccattctta ttcgatcacg gcgggggggc
   140161 aagtcaaaat agaaaaaccc acaactcata ttgggtttag ggataatcag gctcgaactg
   140221 atgacttcca ccacgtcaag gtgacactct accgctgagt tatatccctt ccctgccccc
   140281 accaagaaat agaactgact aatcctaagg caaagggtcg agaaactcaa cgccactatt
   140341 cttgaacaac ttggaaccgg gccttccttt cgcactatta cggatacgaa atgaatggaa
   140401 tgggaaaaat tggattcaat tgtcaactgc tcctagaaat aggattgact acggattcga
   140461 accatagcac atgctttcat aaaaccgtac gattctcccg atctaaatca agcaggtttt
   140521 acatgaagaa gttctattcg atacgggtag gagaagcggt attcttaaaa aaatagcgaa
   140581 atcagaacca agtcaagatg atacggatca accccttctt cttgcgccaa agatcttacc
   140641 atttccgaag gaaccggagt tccatccctt ttcgatttcc attcaagagt tcttatgtct
   140701 ttccacgccc ctttaagacc ccgaaaaatt gacaaaacga ttaactactt catttatgaa
   140761 tttcatagta atagaaatac atgtctaccg aaacagaatt ttgaacttgc tatcctcttg
   140821 cctagcaggc aaagatttgc ctccgtggaa aagatgattc attcgcatga agatgaaagt
   140881 ccaactacat tgcattgcca gaatgcatgt tgtatatttg aaagaggttg acctccttgc
   140941 ttctctcatg gtacaatcct cttcccgccg agcccccttt ctcctcggtc cacggagaca
   141001 aaatgtagga ctggtgccaa cagttaatca cggaagaaag gactcactga gccgggataa
   141061 ctaactaata ctaatctaat actaatagaa tcaaaatact aatagaatag aaaagaactg
   141121 tcttttctgt atacttatgt atactttccc cggttccgtt gctaccgcgg gctttacgca
   141181 atcgatcgga tcatatagat atcccttcaa cacaacatag gtcgtcgaaa ggatctcgga
   141241 gacccaccaa agcacgaaag ccaggatctt tcagaaaatg gattcccatt cgaagagtgc
   141301 ataaccgcat ggataagctc acactaaccc gtcaatttgg gatccaattc gggattttcc
   141361 ttgggaggta tcgggaagga attggaatgg aataatatcg attcatatag atacagaaga
   141421 aacggttctc tatggattca aatgctgtac ctatgggata gggatagaga aagaggaaaa
   141481 aaccgaagat ttcacatagt acttttgatc gaaaaagaaa tccgatttat ttcgtaccct
   141541 tcgctcaatg agaaaatgga tcagattcga taggatcaaa cctatgggac ttaaggaatg
   141601 atggaaggga ataaaataaa aaaaagaaat aaaaaaagaa aagagaggga aaaaaaataa
   141661 taaagaaata agtaaataaa aataaagtag aagaacccag attcaaaatg aacaaattca
   141721 aacttgaaaa ggatctttct gattctcgaa gaatgagggg caaagggatt gatcgagaaa
   141781 gatctcttgt tcttattata agatcgtgtg attggatccg cagatgtttg ttaaaaagag
   141841 aataatcttc tcctttgaga ataatcaaaa aaggaaagtg ttcaattgga acatgaaaac
   141901 gtgactgaat tggtcctagt tactcttcgg gacggagtgg aagaagggag gagattatcg
   141961 aacgaggaaa aggacccgat gacttcgaaa gaattgaacg aggagccgta tgaggcgaaa
   142021 atctcatgta cggttctgta gagtggcagt aagggtgact tatctgtcaa cttttccact
   142081 atcaccccca aaaaaccaaa ctctgcctta cgtaaagttg ccagagtacg attaacctct
   142141 gggtttgaaa tcactgctta tatacctggt attggccata attcacaaga acattctgta
   142201 gtcttagtaa gaggggggag ggttaaagat ttacccggtg tgagatatca cattgttcga
   142261 ggaaccctag atgctgtcgg agtaaaggat cgtcaacaag ggcgttctag tgcgttgtag
   142321 attcttatcc aagacttgta tcatttgatg atgccatgtg aatcgctaga aacatgtgaa
   142381 gtgtatggct aacccaataa cgaaagtttc gtaaggggac tggagcaggc taccgtgaga
   142441 caaaagatct tctttctaaa gagattcgat tcggaactat tatatgtcca aggtccaata
   142501 ttgaaataat ttcagaagtt ttccctgact ttgtccgtgt caacaaacaa ttcgaaatgt
   142561 ctcgactttt ttagaacagg tccgggtcaa atagcaatga ttcgaagcac ttctttttac
   142621 actatttaca ctatttcgga aacccaagga ctcaatcgta tggatatgta aaatacagga
   142681 tttccaatcc tagcaggaaa gggggggaaa cggatactca atttaaagtg agtaaacaga
   142741 attccatatg tatctatgag atcgagtatg gaattctgtg gaaagccgta ttcgatgaaa
   142801 gtcgtatgta cggcttggag ggagatcttt catatctttc gagatccacc ctacaatatg
   142861 gggtcaaaaa gccaaaataa atgattttag cccttataaa aagaaaactg attcttgaac
   142921 ccctttcgcg ctcatgtcac gtcgaggtac tacagaagaa aaaactgcaa aatccgatcc
   142981 aatttatcgt aatcgattag ttaacatgtt ggttaaccgt attctgaaac acggaaaaaa
   143041 atcattggct tatcaaatta tctatcgagc cttgaaaaag attcaacaaa agacagaaaa
   143101 aaatccacta tccgttttac gtcaagcaat acgtggagta actcccgata tagcagtaaa
   143161 agcaagacgt gtaggcggat cgactcatca agttcccatt gaaataggat ccgcacaagg
   143221 aaaagcactt gccgttcgtt ggttattagg ggcatcccga aaacgtccgg gtcgaaatat
   143281 gactttcaaa ttaagttccg aattagtgga tgctgccaaa gggagtggcg atgccatacg
   143341 caaaaaggaa gagactcata gaatggcaga ggcaaataga gcttttgcac attttcgtta
   143401 atccatgaac agggtctata tagacacata gatccatgga tccatacatc tcgatcggaa
   143461 aagaatcaat agaaaaaaga aaaagaaaga atcggaattg atcgatatat ttctcgaaac
   143521 aaacgaaaag gaaacgaaag atgaaacaga aatcatggat caactaagcc ctctcgggga
   143581 cttgcttaag aataagaaag aggaatctca tgtaaatacc atggaataag gtttgatcct
   143641 attcatggag attccgtaaa tattccattc caaaaataga aagttcgaaa caattgggat
   143701 ttttttggag attggatgca gttactaatt catgatctgg catgtacaga atgaaaactt
   143761 cattctcgat tctacgagaa tttttatgaa agcctttcat tttcttctct tcgatggaag
   143821 ttttattttc ccagaatgta tcctaatttt tggcctaatt attcttctga tgatcgattc
   143881 aacctctgat caaaaagata taccttggtt ctatttcatc tcttcaacaa gtttagtaat
   143941 gagcataacg gccctattgt tccgatggag agaagaacct atgattagct tttcgggaaa
   144001 tttccaaacg aacaatttca acgaaatctt tcaatttctt attttactat gttcaactct
   144061 atgtattcct ctatccgtgg agtacattga atgtacagaa atggctataa cggagtttct
   144121 gttattcata ttaacagcta ctctaggagg aatgttttta tgcggtgcta acgatttaat
   144181 aactatcttt gtagctccag aatgtttcag tttatgctcc tacctattat ctggatatac
   144241 caagaaagac gtacggtcta atgaggctac tatgaaatat ttactcatgg gtggggcaag
   144301 ctcttctatt ctggttcatg gtttctcttg gctatatggt tcatccgggg gagagatcga
   144361 gcttcaagaa atagtgaatg gtcttatcaa tacacaaatg tataactccc caggaatttc
   144421 aattgcgctt atattcatca ctgtaggaat tgggttcaag ctttccccag ccccttctca
   144481 tcaatggact cctgacgtat acgaaggagt gcggttcgtt cgaaaaattc ctacctctct
   144541 atatatctct gagatgtttg gatttttcaa aacttcatgg acatgcagaa gagaaatgct
   144601 atccccactc ggaccaagac ataactttat acttgttcaa ataacaatta aggtgaagca
   144661 gggtcaggaa caacaaatct ctttatgata aacagatcca ttttgcaagt tcgttattac
   144721 gggtagttcc tacaaaggat cggactaatg acgtatacaa tacttgaatt ctcgatgtag
   144781 atgctacaga gttggttctc atccttcaga gactacgagt gtaataggag catccgtcga
   144841 caaaaggatc accctaagat gatcatctca tggctattga gaacgaatca aatcagatgg
   144901 ttctatttct caatctttct gacttgctcc tacggaacca aggtcgaaaa gattgagaaa
   144961 aatcagtcat tcacaaccac tgatgaagga ttcctcgaaa agttaaggat tagtaatcct
   145021 ttttcgaaat cgaatggatt cgatcttata catacgcgag gaaggtaatc aaaaaagaaa
   145081 gaagatgagt tcttctttac ttttatcact taggagccgt gcgagatgaa agtctcatgc
   145141 acggttttga atgagagaaa gaagtgagga atcctctttt cgactctgac tctcccactc
   145201 cagtcgttgc ttttctttct gttacttcga aagtagctgc ttcagcttca gccactcgaa
   145261 ttttcgatat tcctttttat ttctcatcaa acgaatggca tcttcttctg gaaatcctag
   145321 ctattcttag catgatattt gggaatctca ttgctattac tcaaacaagt atgaaacgta
   145381 tgcttgcata ttcgtccata ggtcaaatcg gatatgtaat tattggaata attgttggag
   145441 actcaaatgg tggatatgcg agcatgataa cttatatgct gttctatatc tccatgaatc
   145501 taggaacttt tgcttgcatt gtatcatttg gtctacgtac cggaactgat aacattcgag
   145561 attatgcggg attatacaca aaagatcctt ttttggctct ctctttagct ctatgtctct
   145621 tatccctagg aggtcttcct ccactagcag gttttttcgg aaaactctat ttattctggt
   145681 gtggatggca ggcaggccta tatttcttgg tttcaatagg actccttacg agcgttgttt
   145741 ctatctacta ttatctaaaa ataatcaagt tattaatgac tggacgaaac caagaaataa
   145801 cccctcacgt gcgaaattat agaagatccc ctttaagatc aaacaattcc atcgaattga
   145861 gtatgattgt atgtgtgata gcatctacta taccaggaat atcaatgaac ccgattattg
   145921 caattgctca ggataccctt ttttagcttc tagttagctt ctagaatcga tttcttagtt
   145981 caagatccct cttactaact ggaatcaaag aattagtaga tctgttccgc ccaaaatggg
   146041 aatgggctag ggttatgaac ttataatcta taatctgatg atcgagtcga ttccatgatt
   146101 ataagttcat tccataccgg accagaccgg aataggattc tcattatgag aaggggtcat
   146161 tcgagcgtat ctaaatagat actatgtttc catatggatc cctacgtcgt tacattccat
   146221 ttaggattag gaataggcgt aatcggacct gctttttcca tatctctcgt tatttgggac
   146281 cttattcacc tctttgggct tctattgaat cgagaaatcg gtttgattgt ccatcttttt
   146341 gatataatat taatatagat aatatataag gcatcctccg gataattcaa atcgaagcaa
   146401 ttggatgtcc gattggggcc tatatgacat gaccgatcaa tagaaatact ccaacactcc
   146461 acctttgtca tatattccat acatcacact agatagatat catcttcatg gaatacgatt
   146521 cactttcaag atgccttggt ggtgaaatgg tagacacgcg agactcaaaa tctcgtgcta
   146581 aagagcgtgg aggttcgagt cctcttcaag gcataatatt gagaatgctc attgaatgag
   146641 caattcaata agagatctcg gatcgaatcg gtattgatat accgattcga tccgagatct
   146701 tggaattgga ataagttcgg cagcggatcg cgaaatcttg gggatcttct ctatctaatg
   146761 aatggggagt ccgctttgaa atcgtccgcc ctgcacccac cccccgagta tatgcttcaa
   146821 caggaatcac acaagggtag attgatacaa tataaacctc tggtaaaatg cccgcctgta
   146881 acccagcaga taaagtacat tacatagtcc gtttttagta atagctctgg tggttcgctg
   146941 ttcaagaatt cttgtttaag cagttcatac catccataca tagtgttttg atctaagatt
   147001 tcaattcttc tatgtttcag cagtagcata ttgttccatg gagctaaggt ccaaaatatg
   147061 gaagaaactg gtgtttccac gactctacca cccagtcaat tatgttccac ttaatcccta
   147121 tttcatggcc gcatatcttt ccggctaagt aatgggaaac ctttctcctg ttacatgaat
   147181 ccaattttca tttcatccgg gaaaagccat ctttttctca acaatgtctt tgtcatttga
   147241 tccaatagcg ttccgttaga taggaacaga tttgataaat actgataact ctcggatgga
   147301 gtattagaac ggaaaaatcc attagataat gaactattgg ttctaagcca tctctggcga
   147361 tgaatcaaca attcgaagtg cttttcttgc gtattcttga taaaccagcg tttagatata
   147421 gatgtaggag gatctgtttc ggaagtaaga agcccctttg acatctcttc atctgcaaag
   147481 aattctcgat gtgaaaacac agagacaagg ggctgatctt tgaataggaa aaagagtgga
   147541 tccgcagggt cccaaatgaa ttggcttatt cgaaaaaagc cttgttcttt ggaagatcta
   147601 tctcgtgtct ggtactgcat ggttctactc tgcaagaact ccgaatcatt ctcttgaagc
   147661 tcatcctttt catcataaat gatccgcttg ccccgaaatg accccgcccg atagggaaat
   147721 cccaatgaat tgggcctttc gatacaatca aatagaaagc cccaggggcg ccatattcta
   147781 ggagcccaga ctatgtgatt gaataaatcc tcctctatct gttgcgggtc gaggactcct
   147841 tctccttccc cttcttcaaa ctccgattcg tatttttcat agagaaatct ctgatcaacg
   147901 atagaacaag atccattttg catcatatct aagggattcc ttggttcggg ccgaagaagc
   147961 aatgtcactc gatcattatc aaaccgactg caatcttttt ctgtccgtga ggatcccacc
   148021 agagcgcctt ctacttctaa taggccatga actagatcag aatcattctc aacgagtcca
   148081 gaagaagtga tcccgttttt ttcatcgggt ccgggtatag accaaaggtc ttgagcgacc
   148141 gatccggcag aacaactcaa aagataaaga agtatcgtta atttcttcat gctcgttcca
   148201 agttcgaagt accatttgta caaataagaa tccccttcgt tacatgattt cttcttcata
   148261 tagatagata gaggatctat ggggcaatta cttagaagta cattttgtgc aacagccctt
   148321 cctatctgat agaaaaggat cccatgatcc tgaaccgatc ttacctggga tcgcaaatcc
   148381 caagtttgtc tatgaagagc ggatcgaatt gtattagtgt ctataattga tttcttctgt
   148441 gtaatactaa tcgatagggc ctcattggta agtgctacaa gatctcgtgc attggaaccc
   148501 atggttatgg acccgaatcc attagtatgg aacattttct tttccaagtg aaatccccta
   148561 gtatatgaaa gagtgcaaaa gtgctttcgt tgttgtggaa taagaagcct tcgtatctta
   148621 atgcatgtat ttaatttatt cggggctatt agagcgggat ccactttttg gggaatatga
   148681 gtcgaagcaa taacaagaat atttctagtg gaacatcttt cacaatccct ggagagatag
   148741 ttcactaata gaccgaggga taagtcattc gactcattca catccagatc atgaatgttt
   148801 ggaatccata ttatgcaagg agacattgct tttgctaatt cgaattgaag ggtgatataa
   148861 aatcggccta tttccgacat catatcgata gttagcgcat tcatcatagt tagaagctcc
   148921 agctccgtat caaggtcacg atcgatatcg tcactagcat caatatcgtc actatcatca
   148981 atatcgatat catcaataag aaaaccttta ggcttggtat ccaggaactt gttcagaaat
   149041 actgtaatga aaggaacata ggagtttgtc gctaggtatt tgaccaaatg ggagcgcccg
   149101 gttcctatag aacctatcac taaaataccc ctagaggggg atagggctag gcggagcgaa
   149161 aagggttttc catgagatgg gaaatgaaaa ctattagccc cacacgaagt ttgtgaataa
   149221 gtgattgtct gataatgagc aaggaatatc cgtctttctg ctaaacaggg tgaattgaac
   149281 tcataattca ttaaatgctt tttatgaatg tcaactaagt atcgtaagta aattgttccc
   149341 ggctgttcaa tcatttgata accagagtca ttctttgata aatgatcact atgagtcaga
   149401 ctcaatagaa tttgatcaat ccttttttct gtcgttaagg tggagaactg aaccaagaat
   149461 tctctttctt tatcatcaat cgaatcaccg ttcgcgaccc aggattctat tttatcatca
   149521 atccaatcac cgttcacctt ttttcttttt cttatcaatg aatggatctc tttacttgta
   149581 tgacttagat gtctcgtatt tctcgaaaaa gtgattcgat tgatgggatt tggtatgaga
   149641 cttatgagat cgatgatatc gatgagattg atattcaaat ctttcgtctt agaacgtatt
   149701 gatttaaccc catcagcggg accaccaccc catagcatgt tgccgccaaa agcagaaccc
   149761 cgtatttctt ctagagaatc tcctaattgt tccagagcaa ctagaaaaag attctttaac
   149821 cagaaagaat tccgttcaga tgtgggatac ctatccagaa gttttcgcaa ctcaatcatg
   149881 tatgatggaa tcatcaaaga tttgaccttt tcgaactctg tctgtaactc accataggct
   149941 cgggaaacaa agagaagatg tgtacgaacg agatatccag caacaagaag aaggaaaagg
   150001 attgaataga ggaactcccg aacatttggc gatctcagat gtgtcgatat caatggtgac
   150061 tcattatttc gatgaatcat ttcttcggac agaagaagat tatgtaaaca cttactcgaa
   150121 atctcactta tcagattcca ttgtggaaga cacaattttt tctgaagaat tcgccatgat
   150181 atatctgatc catgcataat atcatgaaaa atggatacaa atttttgact gctacttagt
   150241 accggcaata ggtctgaaaa agtatctaaa aatatcaaat ttagatattt gtaccctgtc
   150301 gaagtaagga accatggcat atatgtttgg aatcgattcc attttgagag agttgaaaaa
   150361 gcactgtctc gttgaaaggt tctatacatc tgccctttct caacgcattt ctttagacaa
   150421 agactccgtt ttttcctctt ttcggatggt aaatatttct cagaacatgg agtgtgaatc
   150481 aaacccatgt ttgaattgaa attgagatac tgaggcaagt tcttctcttc tgaatcagat
   150541 agattcatat ctgaaagagg ttgacaataa gttctttcaa aattgactat ttgtccctct
   150601 gttagaggtg ttccagaaat ggctgcgatc gagtaaatag ctctacgaac taatagatcg
   150661 gatcgaattg gaaaatggaa agatttgtac aagttatacc tttcgtcacc actttgtgga
   150721 aaatcgttag gtatgaatat gttagatacc tgtgactcga ttggtgaaat agtatctctc
   150781 tccaaaaaag catgtttttt tttaccgccg cacaaagaaa atattttgtt gcgaatgaac
   150841 aagatatgga ggaattgtcc atacgtaaaa tcataatttt tgatacgggc cttttccaca
   150901 taaaagggga atcttttgtt acaatagaag cggaagcgtt gtggattatt caagaatcga
   150961 agtcgatttg ctttataaaa agaagatatc aatgaacttc tatgaaatgg tttcacagga
   151021 ttcagccaat tgtcttgatc gtcggatatc attgagaaat agaaatccgt gttatcaaaa
   151081 gatttcctgc gattatttct agtatggaat gagtcaatca tccactttgg tatcttattg
   151141 aacaaaaatg gtgatattat ccctccattg atcaagaatt tcgatttttg ggaagtatta
   151201 tgatcatcca ataagaaggg tttcaatttt ttcaaatgaa cgatttgaag acctattgat
   151261 tctaacaact gattgcagag ttgatcattc ggacctttca attcatagat gtggatctca
   151321 gacctatgaa tggggatatt cccgaaactc acaaagaaaa aaggaagtga gttagacaaa
   151381 aagaaaagca acttggacaa aaagagaagg aacttggaca aaaagaaacg aagtgactta
   151441 gacaaatctt ttttgtcgat aacctcagac caatcaatcg aatattgatt aatacgtaat
   151501 cgatcgaaca ctacttgaaa atggctcttc tgctcagaaa cggaatgttc caaatgctcc
   151561 tggaaattct tgctcccatt ggaccatttg tatctatatg cattaggatc ccgattcatg
   151621 aatctctcgg ttcgagaaat caaaataaga ggatcgaacc atttcttctg actctttttc
   151681 aaattcgata aatgttggtt gatcgtatat ttcattatag ttctatgatt cagagtatca
   151741 tttcctattt gatccctttg aattccatat tcgaagttgc gatcggatct attcattaaa
   151801 aagaatcgat tcaatacatt tcttatgtac ccataggtgc tatattggat ttgaatccga
   151861 tttcggatca atctatattg attgactgcc tccattatgt tgttgctagc aaataccact
   151921 atttttggtt ttggatcttc caaatcattc ccgcaggaga tccggaccca tttttttctg
   151981 atccttcgat aaaaagattc attctcttca taaaaaatag gaggtagaac caataaagat
   152041 ttctttttcg attcatccct ggagttgaat acctcattca agaatcgttt ttgatccaat
   152101 ccgtaggaat caatagaaaa ggaaaatccc ttatgataca ccagatccgg ctcggttatt
   152161 gatagagtga atagatctgc catttcttga aatctctctt ctgattcaaa atcgtggtgt
   152221 aacgtgtatt cccccctgtt ccggtcatgg aatagatgaa ataaatgatt tttgtttaag
   152281 aatgaaatct tattggaact ttccatatcc agttcatcct tcggaaccat atcacatccc
   152341 ggatctgatg aaataggatg aattgagacg gtattttgta aatacgtaat tatcttgaat
   152401 atattaacta tttctttatt ttccgatcgc ctggaaggga caaaagaaac atcttgttct
   152461 ttcttcaaca atttctgatc tctagtggac ctctcagtag gattcgaacc cagatgaagt
   152521 tctgaccatc tgtcagagaa aaaagaacga atggatcttg taggattccc aagaaattct
   152581 tcgatttctt ccggaagcag atgcttattc atctgccttt cacgttccgt gaatagccgg
   152641 gacattgagg aatatccaga aaggcattta gggaatcggt ctgattctat ctctgttcgt
   152701 tccgtttgaa gaaaggaagg atcccaaaga atcgatcttt cttttagttg ttgaatctct
   152761 ctttgattga tcaatgtgtg atattccgaa tcctcattac taaatgaatc gaaatgatct
   152821 ctggattgat cagaagatcc tttcaattgg ctagaatccg ttacttgaac gaaactagat
   152881 cttgtggaat catattgaat atttgacgat acattccgta ccttgctaaa aaatcgatcc
   152941 ttgtttacca accacacatt gtctaagcaa atccaattct ctctcgatat cttcctcaaa
   153001 aaatccgatt cgtgcggatt cttcccccaa ctaacgaaga gatcttggcg gaattgccac
   153061 atatgaaatt gagcacaatt ttgcaaagaa atagcccact tgtttctcga gaagagatgg
   153121 gcaaaacgct caatatcatt tgattgaata gctgacccag ctccttgttg tttgaagaaa
   153181 ccctccactt caattggtat tttttcacga aaagcaaaca tgagataaca aatcgagtct
   153241 ttcactaaga tttcgaatag ctgtcccgaa ttcaagttga ttctgtttcg cctcttactc
   153301 ggagaaagac gatcaaacaa ttcccaacca tggtccttgc ggatcggatc atccatataa
   153361 tatacaaaag gaaactccag atatttgata tctttctctt tgaatgagat ctcaattcca
   153421 gcgacggttt cattagatat cttacaacca gaatccctct tttttccgag ccagttcctc
   153481 caccaccgcg aaccccagtt agattcaggc atgatacact ttttagttat tgggagaacc
   153541 caagtactct ctttcggatc caggaaaaag ctctctgaga tcttttttcc ttttggaaga
   153601 tccaggagcg aaacaatcaa cctattgata ttggaagacc caaaagattc ttccaatgta
   153661 tcatttctgg gtccaatgga attcataggt ataggaagaa gccccgtcaa atagagattt
   153721 tttcttgcga ccatatttcg attgttaata cgatatataa ggatcgctac tacaaatagt
   153781 actacaccct tgatcgtgaa atatcgattg cttgttgaac cctgtgaatt gcgtgaaagt
   153841 aggatactcc aaattcgtgg gtccaagagt tttataaaac gttcttggtg gaaaaaaatg
   153901 tgaatgaaag atcccactga attgaattgg gtccatgaat ctaagaaata gtgagaattc
   153961 ttgacctctc tcaatatctc tctcaattcg aaaatccagg atttgaattg atgtcctttc
   154021 attgattcct cctaaattgc attgatttat cctaaagatt tcatttcaat tggaatttgg
   154081 ttattcacca tgtacgagga tccccactaa gcatccatgg ctgaatggtt aaagcgccca
   154141 actcataatt ggcgaattcg taggttcaat tcctactgga tgcacgccaa tgggaccctc
   154201 caataagtct attggaattg gctctgtatc aatggaatct catcatctat acataacgaa
   154261 ttggtgtggt atattcatat cataacatat gaacagtaag aactagcatt cttattgaga
   154321 ctcgaactca tagggaagaa aatagattta tggatggaat caaatatgca gtatttacag
   154381 acaaaagtat tcggttattg gggaaaaatc aatatacttc taatgtcgaa tcaggatcaa
   154441 ctaggacaga aataaagcat tgggtcgaac tcttctttgg tgtcaaggta atagctatga
   154501 atagtcatca actcccccga aagggtagaa gaatgggacc cattatggga catacaatgc
   154561 attacagacg tatgatcatt acgcttcaac cgggttattc tattccacct cttagaaaga
   154621 aaagaactta aatcaaaata cttaagagca tggcgataca tttatacaaa acttctaccc
   154681 cgagcacacg caatggagcc gtagacagtc aagtgaaatc caatccacga aataatttga
   154741 tctatggaca gcatcgttgt ggtaaaggtc gtaatgccag aggaatcatt accgcagggc
   154801 atagaggggg aggtcataag cgtctatacc gtaaaatcga ttttagacgg aatgaaaaag
   154861 acatatatgg tagaatcgta accatagaat acgaccctaa tcgaaatgca tacatttgtc
   154921 tcatacacta tggggatggt gagaagagat atattttaca tcccagaggg gctataattg
   154981 gagataccat tgtttctggt acagaagttc ctataaaaat gggaaatgcc ctacctttga
   155041 gtgcggtttg aactattgat ttacgtaatt ggaagtaacc aattaggttt acgacgaaac
   155101 ctagaaatcg atcactgatc caattcgagt acctctacag gatagacctc aacagaaaac
   155161 tgaagagtaa cggcagcaag tgattgagtt cagtagttcc tcatataaaa ttattgactc
   155221 tagagatata gtaatatgga gaagacaaaa ttgtttcaag cgccgacaga accagaagcg
   155281 ccccttgttt caaagagagg aagacgggtt attcacattt gatttgatgg tcagaggcga
   155341 attgaaagct aagcagtggt aattctaaag atttcccggg ggaaaaatag agacgtctcc
   155401 tacgttaccc ataatatgtg gaagtatcga cgtaatttca tagagtcatt cggtctgaat
   155461 gctacatgaa gaacataagc cagatgacgg aacaggaaga cctaggatgt agaagatcag
   155521 aacatgagtg attcggcaga tttggattct atatatccac tcatgtggta cttcattata
   155581 tgatatatat aagatccatc tgtatagata tcatcatcta catccagaaa gccgtatgct
   155641 ttggaagaag cttgtacagt ttgggaaggg gttttgattg atcaaaaaga cgaatctact
   155701 tcaaccgata tgcccttagg cacagccata cataacatag aaatcacact tggaaagggt
   155761 ggacaattag ctagagctgc gggtgctgta gcgaaactga ttgcaaaaga gggtaaatcg
   155821 gccgcattaa aattaccctc tggggaggtc cgtttgatat ccaaaaactg ctcagcaaca
   155881 gtcggacaag tagggaatgt tggggtgaac cagaaaagtt tgggtagagc cggatcgaaa
   155941 tgttggctag gtaagcgtcc tgtagtaaga ggagtagtta tgaaccctgt agaccacccc
   156001 catgggggtg gtgaaggaag ggctccaatt ggtagaaaaa gacccgcaac cccttggggt
   156061 tatcctgcac ttggaagaag aagtagaaaa aggaataaat atagtgataa tttgattctt
   156121 cgccgccgta gtaaatagga gagaaaatcc aaattatttt tacaatttac aaaagaaaaa
   156181 aataggagtt aattcactgt gacacgttca ctaaaaaaaa acccttttgt agcgaatcat
   156241 ttattaagaa aaatcgagaa acttaataca aaagcggaaa aagaaataat aataacctgg
   156301 tcccgggcat ctaccattat acccacaatg gttggccata ctatcgctat acataatgga
   156361 aaggaacatt tgcctattta tataacagat cgtatggtag gacataaatt gggggaattt
   156421 gcgccgacta taaatttccg tggacatgca aaaaatgata atagatcccg tcgttaataa
   156481 agtgaatata gattcattgg taagaggtga accttatgat aaagaagaga aagaagaacc
   156541 tatctacaga agtatacgct ttaggtcaac atatatgtat gtctgctcac aaagaccgaa
   156601 ggggaatcga tcagattcgt aggcgttctt acgaggaaag ccttatgata ctagaactga
   156661 tgccttatcg agcgtgttat cccattttta aattggttta ttctgcagca gcaaatgcta
   156721 gtcacaatat gagtttgaac gaagcaaatt tagtcattag taaagccgaa gtaaacgagg
   156781 gtactgctgt gaaaagatta aaacctcgag ctcgagggcg cagttatctg ataaaaagac
   156841 cgacttgtca tataactatt gttttgaaag atatatcctt atataaagaa t
//
