# Supplementary material for: Plastome comparative genomics in maples resolves the infrageneric backbone relationships
Source: PeerJ. 2020 Jul 13;8:e9483. doi: 10.7717/peerj.9483 (PMC7365138; doi:10.7717/peerj.9483)
Supplement: Data S2 [file peerj-08-9483-s008.zip › Acer_takesimense_IT20_CP.gb]

LOCUS       Acer_takesimense_IT20_CP      157030 bp    DNA     circular UNA 29-APR-2020
DEFINITION  .
ACCESSION   urn.local...d2-bg6jv8a
VERSION     urn.local...d2-bg6jv8a
KEYWORDS    .
SOURCE      
  ORGANISM  .
FEATURES             Location/Qualifiers
     misc_feature    1..85378
                     /standard_name="LSC"
     repeat_region   85379..112124
                     /rpt_type="inverted"
                     /standard_name="repeat region"
     misc_feature    112125..130284
                     /standard_name="SSC"
     repeat_region   130285..157030
                     /note="repeat_hit position 112099 - 85343, match 100.%,
                     length 26757"
                     /rpt_type="inverted"
                     /standard_name="repeat region"
ORIGIN      
        1 tatatccttt tggttattgg ttatgggcga acgacgggaa ttgaacccgc gcatggtgga
       61 ttcacaatcc actgccttga tccacttggc tacatccgcc cccccactag ctacaaaatt
      121 acaaaataaa aagattcaaa tttctaccat taatcatctt tttttatctt accttaatta
      181 tgaagataca aatgaagaga caagaggcat aaatttccaa acttttttat attatataga
      241 atatagaaaa ttgactcaaa ataataaact gtaaagtcat aataactaaa ataactaaaa
      301 aataactaaa gactaattta attattagca cgtagtaata atatgatact aaataaaaag
      361 gcataaaaaa gctttgtgtt ttgttgaagt caaaaaagga caaaaataac aaattgaaaa
      421 aaaaaaaacc taataaataa cggagcaata ccgatttatt ggaagaggat cggcattgct
      481 ccgttatttt caaaaacgtg tatacacgaa gatcgaaatc ttatccattt gtagaaggag
      541 cttcaatagc agctaggtct agagggaaat tatgagcatt acgttcatgc ataacttcca
      601 taccaaggtt agcgcggtta ataatatcag cccaggtatt aattacacga ccttgactat
      661 caactacaga ttggttaaaa ttgaaaccgt ttaggttgaa agccatagtg ctaataccta
      721 aagcagtgaa ccagatacct actacaggcc aagcggctaa gaagaagtgt aaagaacgag
      781 agttgttgaa actcgcatat tgaaagatca atcggccaaa ataaccatga gcagctacaa
      841 tattataagt ttcttcctct tgaccgaatc tgtaaccttc attagcagat tcattttctg
      901 tggtttccct gatcaaacta gaagttacca aggaaccatg catagcactg aatagggagc
      961 cgccgaatac accagctacg cctaacatgt gaaatgggtg cataaggatg ttgtgctcag
     1021 cctggaatac aatcatgaag ttgaaagtac cagagattcc tagaggcata ccatcagaaa
     1081 aacttccttg accaattggg taaatcaaga aaacagcagt agcagctgca acaggagctg
     1141 aatacgcaac agcaatccaa gggcgcatac ccagacggaa actaagttcc cactcgcgac
     1201 ccatgtaaca agctacacca agtaagaagt gtagaacaat tagctcataa ggaccgccat
     1261 tgtataacca ttcatcaaca gatgccgctt cccatatcgg gtaaaagtgc aaacctatag
     1321 ctgcagaagt aggaataatg gcaccagaaa taatattgtt tccataaagt agagatccag
     1381 aaacaggttc acgaatacca tcaatatcca ctggaggagc agcaatgaag gcgataataa
     1441 atacagaagt tgcggtcaat aaggtaggga tcatcaaaac accaaaccat ccaatgtaaa
     1501 gacggttttc ggtgctggtt atccagttac agaagcgacc ccataggcgt tcgctttcgc
     1561 gtctctctaa aattgcagtc atggtaaaat cttggtttat ttaatcatca gggactccca
     1621 agcacacaaa ctttctagaa ctagataatt gggagcttgt tattcaacag tataacatga
     1681 cttatagccc cgtgtcaacc aatagcaaca tcgatatctc tgatcttatc tatctatcta
     1741 tctagaaatt cagaagcatt ttttattttt ttatatttta tagatatatt tttttgatat
     1801 gataatcaaa atgggttgcc cgggactcga acccggaact agtcggatgg agtagaaaaa
     1861 ttccttgtga aattgatata ggtaaaaaaa tctctcccca agccgtgcct gcatttttca
     1921 ttgcacacag ctttccctat gtataacatc gaagactccc taaaaaacgc taaaaaagtg
     1981 aaatacccag ttgatcaacc tttattagtc ttattgcatg aacatttaat agaaattaat
     2041 gaattttttt gttatctatt catcagttag gaacaatttc gaatttatca tgattaacaa
     2101 aatcgttaat acaaataata tccaaatacc aaacccgccc cctatataac ctccgcgaag
     2161 taaacaaagc tcttggaaag attaaagaaa gaacgtgctc ttcctccgta aagaattctt
     2221 ccaagaattc cgagcctaat cttttcaaaa aaacgcgcac agtacttttg tgtttacgaa
     2281 ccaaactttt aacacaagaa acccgaagta tatattttat tctatacaaa ctcttttttt
     2341 ttgaagatcc gctgtgataa tgagaaagct ttctgcatat acgcataaac cggtcgataa
     2401 tataagaatc tgaggaatcg gcccaggtcg gcttactaat cggatgccct aatgagttac
     2461 aaaaacgcgc catagtcaat gatccaatca gaggaataat tggaacggtt gtctcgaact
     2521 gcttcatagc attatcgatt agaaatgcat tttctagcat ttgactccgc accacaaaag
     2581 tatttagtcg ccccctggaa agatagccca gaaagttgat ataatctttg tataagtggt
     2641 ttatatgaat ccttccgggt tgagaccaca cgtgaaaatg ccattgccat aaattgacaa
     2701 ggtaatattt ccatttattc atcagaagag gcatatcttt tgaagccaga acggattttc
     2761 cttgatatct aacataatgc atgataggat gcttgaacag ccataagttg tcctgaaaat
     2821 cattaacaaa gacttggaca agatcttcta cttttccata aaaagaaatt cgctcaaaaa
     2881 ggagtcctga agatgttgat cgtaaatgag aagattggtt acggagaaaa aagaagattg
     2941 attcatattc atatacatga gaattatata ggaacaagaa aaatcttgga ttgcttgttg
     3001 aaaaaatgga atttgatttc tttggagtaa taagactatt ccagttaaaa tactcatgaa
     3061 gaaagaatcg caataaatgt aaagaggagg catcttttac ccaatagcga aaggctcgaa
     3121 ccaagatttc cgggcgaatg gggtagggta ttagtacatc taagacatag tgtaaatgtg
     3181 agaaattgtt ctcgaaaaaa ggaaatattg aatgaattga ttggaaatta tgagatttcg
     3241 ccatttcttt ttctttccct tctaagaaag ctactaatcg cagggaaaat ggaatttcca
     3301 caatgactga aaatccctcc gatatcattt gcgaataaaa ttgattgttg tgtccaataa
     3361 attgatttgg attagaatcc ttagcataaa tactcaaatg aatccgttga tacgtccgac
     3421 taattaaacg tttcacactg agtgaactag atttattgtc ataaccccca ttttccaacg
     3481 gaatcgtcga tctatttaaa ccgtgatcat gagcaagtgt ataaatatac tctcgaaaaa
     3541 gaagtgggta taggaagttg tgttgctgag atctatctag ttctaaatgg atttgatatt
     3601 ctttcatttg aaattagatt gcaacaaaag gtaaggtatt tattggatta tcaaatgata
     3661 cattgggtta tcaaatgata catagtgcga tacagtcaaa acaaagtatt gtagtaaaga
     3721 aaaaaatgga taccttggaa acgggtaaac tcattaccgg attctcgatt ttatcatttt
     3781 tgaattggtt tatgtttgtt atagtataaa taggtggtta gaaatccttt atttttgcaa
     3841 tccaaccgct cttttgattt tggaaaacaa aatatcttta tcaatatact gcttcttcta
     3901 cacattcatc tccaacccat aatagggaca aactcatagt taggactcat taaaaaaata
     3961 gctaatcgac tcgcggaaaa ccccttcccc gcattaggaa ctaatatctt tttaacgttt
     4021 aattagatcg gggaattatt caaattcaat tcagaagaga agctcgttcc tttttatttc
     4081 ccgagaattg gaaccataag gctctatcca tttattcact cgacccaact ttgaattcca
     4141 ttttttgttc tgcgccaaca actcaaaccc tattttgaag ccattgaatc agaataaagt
     4201 attctccaaa ttttccattg atacgacatg ctggtttttc cattcattcc tttcaggatc
     4261 agtcgtggtc ttacaaactc tcccgatggt atggacgaat cctttgtttc atataaatgt
     4321 gtaaaagatg ctagccgcac ttaaaagccg agtactctac cgttgagtta gcaacccgaa
     4381 taattcgaat gggtggatac aatcggaata aaaaagaaat aaaagaaaag aaatgaaatt
     4441 gcacaacgga atcaaaatat taaattagca agaaatcgac taacaaaatt tagaatcgat
     4501 tgggaacata aaaaaaagac ttcttgtata acagtgaatc cagcgaaccc attactttaa
     4561 ttttgaattt tgaatgaagt aaagaaaaaa accaaacctc tgttacggag ataaataggt
     4621 acggagataa atggatctgt ttatccttat ccacgatcga attatagttg ttcgatacgc
     4681 tgttgtcaat atgacggtga atgttgaata ttaatgttaa gaaaagaatc taaaaaaata
     4741 aaatggcgaa aacaaaaaga atgaatttat taatttaatt aaaatattaa aataaaaaaa
     4801 aattataaaa tgaaataaat aaataatata gaaaagaaat aatttagaaa tgcttttgaa
     4861 aaaaaaatcg aaaagaaaaa gaaagaactt gcgttagatt tgcactacat atttactata
     4921 cataaataca aatagataca tagctatagc tgaaagaata aaaaaaaaag aaatctcggg
     4981 ttgacattga ttcaatcaat caatataagt aaaataaaca aggtgaatcc cttgttttgt
     5041 gatttgttaa tagatttaca acgacaaact ataaaaagcc cggtttcgat tgcgagtaat
     5101 gtaaattttc gatttctcga cccaattagt tcgttgtatt catttgatct tttttatatg
     5161 catcttatat caataaaatt ctagcaataa aattgatttt tgttcttctg cttatttttt
     5221 ttgtccttat acttccagaa cattatactt tatgggagca atattaaata gggataaaaa
     5281 ataggtatga atagaacaaa aaagggggga gtagtaaaga aaaagttata caaaactata
     5341 taggagtcat ccacaccctc tttttttatt ctatatcctc gatgcaattt cgtttaatta
     5401 agatgaagtt ccttaaaaat cccagccttc tttgaaatat catgaaccgt tcctgtaggt
     5461 tgagcgccct tgtcaaggaa atctaaaata gcaggaagat ttaaatgggt ttgattattt
     5521 atcggatcat aaaaacccac tttccgaaga tctcttccct ctcttcggga tcgagcatcg
     5581 attgcaacga ttcgataaac agctcattgg gatagatgta gatgaacaat acccccccta
     5641 gaaacgtata agaagttttc tcctcgtacg gctcgagaaa aaatgattag aaattgtgtg
     5701 atttaagtcc ttctttttcg aaaattcgaa aaaaaaaaaa gcattcgtac tctcataact
     5761 caagttggat aacttttaaa tagcccaaaa gaaaatcttt agggatttct ttttttgagt
     5821 ggtctctaac cccttttttg tttgtctcgt ttcgaatcga ttttttgatt cttaattccc
     5881 attctgatct aattgttgag acaattgaaa acggtatttc cttgttccag gatccttttt
     5941 atctttgcct tgaatcattg ggtttagaca ttacttcggt gatctttcgt tttcaaaaat
     6001 ggcggcaaca cacccctttt tgcgattttt ttctatcaaa gaatcatacg aacaattgat
     6061 tcctgcatga tacacttttc atcgaaagag ttttaccaat tccaacaaat tgtcgttttg
     6121 gatttcaaaa ttgttcgaat cggattcttt caatttatat atcgaaaata tacttacgaa
     6181 gtttgttaca acttattgat tggtattaac cctagatcct tgcccctgcg aaatgaacaa
     6241 atactttcta ctcaagctcc atcatgtcct atttacacta caccccaaca aaaaacgaga
     6301 attctagtag aacagaacaa agtatgtcga gccaagagcc cattcatttc tagataatct
     6361 acaatctaaa atggcggatg aaaaaaaaaa atccacagcg gatcgtgtcc ttcaagtcgc
     6421 acgttgcttt ctaccacatc gtttcaaacg aagttttacc ataacatttt ttcgagtttt
     6481 gaaccggtat gtaattgatt caattatgga atcatgaata gtcattgctt cggtcaatac
     6541 ccagtccttt ttccttcgat atgaaaggaa tagttagtta atttatgagg aagaagcctc
     6601 agtaagaatt atgaggaaga agcctcagta agaattgaat ttcaccctct attttaattt
     6661 tattgttttc attttattgc atgaatgcaa tatttctttt tatttctaaa taaaacaaaa
     6721 aagaacacga ataaaaataa aaagaaaata aagtaaaaag taaatataga ggatgaagat
     6781 atatgaatgg accccgtctc aattattaat tatgattaaa tacatttcca attattaatt
     6841 agagccaaac atcaaatacc tccagctcaa agaaaattaa tccatatgaa actcgattga
     6901 ttatgagatc ttacatcgct cacgaactcg tatggacccc actcccaatt cattctgggg
     6961 gatgattaat cataaataaa aataggatcc tatttgatac gggatgctag actcttttgt
     7021 atagataaaa agccaaaagg gtccagatta cgtcattctt tactatactt ttaccctaaa
     7081 ccggtcttag aaacttaatt ccattgattg aattcaaaca gtaccacgaa taccctcttg
     7141 tttagatttc aagaaatgaa ataaaaaatt ggggaggttt tcgcatttcg atttagaatg
     7201 tatccttgca aattcacgga ggtagggtat gtagggattt tttaagccac tcacttacat
     7261 atcaaagtga aagggagggg gagggcccat ccgacttttt ttgaattcaa actcttgtga
     7321 tctatgttgc catcttactt ggatcacaaa tggattccat tttattttcg tattatttga
     7381 actcgattca atttatgaaa aaacatctta ttcagagaag agttttgaaa attcgaaaca
     7441 agaagtccat tttatcaaaa attagactct taaaaaaatt atactctgaa agagaggttg
     7501 ctcaaaaaag taatttggag tctgatattc ggatatatat aagaggtcgc tctgggacgg
     7561 aaggattcga acctccgaat agcgggacca aaacccgttg ccttaccgct tggccacgcc
     7621 ccattttaat ttcttttcta ttcgatacta ataaacacta atattggttg ttcgtcaatt
     7681 cccggccaaa tctctatgga ataaattaga ttcttttttt taagattttg acacaagtag
     7741 atgcagaatt aaactccatt tattgatcat tacatagaat tcaattaaga tattgtatga
     7801 aagtatgatt tcttctattc tcttgtgaga attgaaggat ttttgttttg attggttcgg
     7861 ttcaaagaag tatttttttg tctaccttac tttcttttcg tcatttttat catttttagc
     7921 ttatatcaat aacatatttt taactcaatc aaaatacaat tatctccaag aacaaaatgt
     7981 ttgttatgct taataccttt agtttgatct atatctttct taattctgcc ctttattcga
     8041 gtagtttttt attcggcaaa ttacccgagg cgtacgcttt tttgaatcca attgtagatg
     8101 ttatgccagt aatacctctt ttcttttttc tcttagcctt tgtttggcaa gctgctgtaa
     8161 gttttcgata agatctttaa tagtgtccga gaaaaattca tgatttattc aagctcgaga
     8221 aaaaaaaaaa attctaacaa ttgataagac cagatgagtc ttccaatttg aatgaaccct
     8281 caagtaaaac agtaaaattc ttgggcagac acgataaatt tcgatttccc catttcatgg
     8341 ttcttacctt tttttttcac tgaaagaccc tattagagtc cgccacaata tcgaaatcga
     8401 agtcgaattg tgttaatttc gaaaaataaa aactcttttg tatttctatc aatttgaaaa
     8461 accgtttcat ttcttggtgt caaaatagga tatgtagtat aaaaatagag aatctattct
     8521 ctttttcccc ccccaaaaaa attggagatt gtgtaatgct tactctcaaa ctctttgttt
     8581 acaccgtagt tatattcttt gtttctctct tcatcttcgg gttcctatct aatgacccag
     8641 ggcgtaatcc tggacgtgaa gactaaaaaa taagaaattt ttctttactt tattcttata
     8701 aatgttttta ggatttgatt ttatctattc tacatcttta attttatcta ttctacatct
     8761 ttaactagtc aaataaaaaa aagcaaaagg gttcgctaaa ttcgaatttg aaagataccc
     8821 agtcagcgac ggaaacggaa agagagggat tcgaaccctc ggtacgaata gctcgtacaa
     8881 cggattagca atccgacgct ttaatccact cagccatctc tcctaattga aaaaaaaaaa
     8941 aataataatt actatgttac attacacaaa agataatgct tgaaaaaaag gcccttcttt
     9001 actttaactt tattatatag cttatatatt ttttattgta ttttgtattg tattatacag
     9061 atggatacaa cttttatcag caattccatt ttttatttct ataaaatgaa aaatgaaaat
     9121 aaagaatggc ctcgaaagag atatctcgaa tcaaaataga aaaaaataaa gaatatctct
     9181 ttacaaaatt acaaagggct tttttttatt ttcacggcct ggtctggtca gtacccagcc
     9241 gggccctttt tttgttccaa tgaaccatac cgccaaatca tagaaaaatg atttagatgg
     9301 aatcaaagtg tcatttctta ttctttatta ttcttttgtt tcttcttctt tttttttatt
     9361 taatttactt ttactggata ctcgaaaaaa gggaaaaaca gaacgatgta tttttttttg
     9421 cacaatgcat tttatgttat ggctgaaatt gttttgtcga gccgtatctg tcaaaacccc
     9481 ttcaagaacc aaatttttta ttttatttag ttattcaatt tcgtttttta tttttaaaca
     9541 aaataagtcc tcttttccta atttcattag gactcctaac aaacacgtca atactctaag
     9601 ctctaatttg catttcatga ttttttttat ttctgtccta tattgattac gtccgattcc
     9661 cttgttcgac aaaagtctca tttctataca ataatcgtat tgtagcgggt atagtttagt
     9721 ggtaaaagtg cgattcgttc tattaatccc cttaatagtt aaggggttct tcagtttcat
     9781 tcatattctg atcaaaaact ttatttctta aaaggatttc atttgaatcc tttacctcta
     9841 aatgaaagat tcgaggaaga atatccattc tcgtgatttg tatccaaggg tcaattagaa
     9901 atttcaaatt tggattatga aattacgaaa cataattttt gtgaatttgg aattagatca
     9961 atctttccaa ttgaataagt ataagtaagg gatccatgga taaagataga aaagtctatt
    10021 tccaatcgta actaaatctt caatttttgt tttgcatagg gtagattgaa gcaaaatagc
    10081 tattaaacga taactttggt ttactagaga catcgccata ttcatatcct atttttttag
    10141 ctcgggagaa agaaaatact tttcctaagg attctctcaa atagaaatcg agaacgaagt
    10201 aactagaaaa gttgggattg ttataacggc actcttctag agggatcatc tagaaagcaa
    10261 attgttttga atgcattcag acaaaaaaag ctgacataga tgttatgggt cgaatttttt
    10321 gattgcgtcc ccgtcttata tcttgggaat ttttccatct tccataaagg agccgaatga
    10381 aaccaaagtt tcatgttcgg ttttgaatta gaggcgttca aaatggtgaa tcgacgtcga
    10441 ctataacccc tagccttcca agctaacgat gcgggttcga ttcccgctac ccgctccata
    10501 tgataatgat ataaatcatt atatcaattc agcgatgcat taattcaatt tgaattaatg
    10561 catcactgaa ttgaatacgt aattccggaa attctctcac tgattcttta tggtattttt
    10621 tccgaacaag agataggaaa aaaaagaatg cgaaaaaaaa caaattagga atgaaaagcg
    10681 tccattgtct aatggatagg acagaggtct tctaaacctt tggtataggt tcaaatccta
    10741 ttggacgcaa tttagcaatt tatttgcatt tccatagtat aatatatata ttctatactt
    10801 tgcatatgat ataatatgat atgatattat tagattaata aattattaga ttccaaattt
    10861 tcaaataaaa aagtaaaatt acgtatattt ctatcttatt tagccttata tcttatttga
    10921 cttatatctt atttatttat tttattaatt aaataattaa ttaaataata atcaatatta
    10981 aataaagtac tataaagatt aagaatgata gattttttat ttataattgt tcctgaagta
    11041 gaaagcgttc catttgttcc tgaatagctt ctttcaaaag ggcttctgct tcctcggtga
    11101 atgtcttagt agaagatatg atttcttgga actgaggttt attcgttttt aaataagtac
    11161 gtaactcgcc gagaaatttt cttacctgtc cgatttctaa tgaatcaaga taaccattcg
    11221 ttccagtata aatagtcatt atctgctctt cgaccgtgag aggggctgat tgggattgtt
    11281 tgagcaactc acgtaatcgt tgaccccttg ccaattgatt ctgagtagct ttatcgagat
    11341 cagaagcaaa ttgtgcaaag gcttctaatt ctgcgaattg ggccaattcc aattttaatt
    11401 tgccggctac ttgtttcata gctttaattt gagctgcgga tcctactctg gagacagaaa
    11461 tacccacgtt aatagcaggt ctgattccag cattgaatag atccgcggat aagaatattt
    11521 gtccatctgt aatggaaatt acattagtag gaatatacgc tgaaacatct cctgattggg
    11581 tttcaactat tggtaaagcg gtcatacttc cttcacctaa ctgagaactt aatttagcgg
    11641 ctctttccaa aagtcgtgaa tgcaaataaa aaacatctcc tggataagct tcgcgaccgg
    11701 gtggtcttcg taatagaaga gacatttgtc gataagcctg cgcctgtttg gagagatcat
    11761 cataaatgat taaagtgtgt cgttcacggt acataaaata ttcagccaga gaagctcctg
    11821 tataaggagc gagatattgt aatgtagcgg gggaatccgc cgtttcggct accacaatag
    11881 tgtattccat cgcccccctt tcctggaaag tagtcactac ctgagccaca gaagatgctt
    11941 tttgaccaat agctacataa acacatatta catttttccc ttgttgattg agaatcgtat
    12001 ccgtggctac tgctgtttta ccagtctgtc tgtcgccaat aattaattct cgctgaccgc
    12061 gtcctatagg tatcattgaa tcaatagcaa taagtcctgt ttgaagaggc tcatatacgg
    12121 aacgtctcga aataatacct ggagcgggag attcaattaa tcgagattca gaagctgaaa
    12181 tttcacctcg accgtcaata ggtttagcca gggcatttat aacacgaccc aaataagcct
    12241 cgcttactgg tatctgagca atttttcctg ttgcttttac agaacttccc tcttgtatcc
    12301 ttaaaccgtc acccattaat acaacaccaa cattatttga ttccaaattc agagcaatgc
    12361 ctattgtacc ctcttcaaat tctactaatt cacccgccat tacttcatca agaccataaa
    12421 tacgagcgat gccgtcgcct acttgaagta cggtacctat atttacaatc ttgactgctc
    12481 tattatattg ctcaatacgt tcacggataa tattactaat ttcgtcggct ctaattgtta
    12541 ccatgagtat aatttttttt tttagttaaa gaaaaaaaca atgcctacag gaaaaggact
    12601 aatcagttat ttctgccatc gcctcaaacg tgtcaatatt ctcactaatg gtacgtaaat
    12661 gtaactcctt gttcaaagaa ctattcagag tgcctcgagc tccttttaaa acttgttgga
    12721 aaacctgttg tcggacttgc tgaaccgccc tttggtggtc aaaacgaatg gtttcatttt
    12781 tgtaattttc taattcttcc aaagtcttat aagttgactt aatcaaattc aatttttctc
    12841 gttctatctc cgagtatcca ttcactcgaa attgatctgc ttccctttcg actttccgta
    12901 agcgagcccg ggctttttcc agccgttgaa tggccccccc ctgcagttcc tctgaatttc
    12961 gaatagtatt caggatcttc cgttttcgat tatctaataa atcacttaat gaaagtagat
    13021 tatctttcca ttcatctcaa aacttacatg atcccttccc gaaccaaaca tgaatttttc
    13081 gattcatttg gctctcacac tcaattactt caacttttta agtatggggg caattcccat
    13141 atcttttttt ttttaatgta atgagcctat cctctacctc tcttctctat tcatattcca
    13201 agatgtcgcg actaatcact aatccaagac cagaatattt tgaggactct tctgacggaa
    13261 caaaacaaaa atattgaatt gtcagcaaag ttgtttcttt ttttcgtcaa atccaaagaa
    13321 ttctttttac tttatattat acacaggtca ccgattcagc ataaaaagcg gttgattgaa
    13381 atatttcaaa tattttgcat tccaataaaa gaaaaggctc aaataatttt atcgacatga
    13441 gtgttttata tcgaaaaaaa aaacaaattc caattattca ttttgcaaac atttctattc
    13501 tatattaata tagtagtaga aagagtacca tgctgcgtct ggacttcaaa cagtttggtt
    13561 tagctttaac catgttaatg accccacact attggtttgg ttgatagaga atcaaagcgg
    13621 atttaccaat gaatcacgaa atgctatggt tcttaaatat gatttgaaat tgattcagaa
    13681 gtaattcgcg gaatcgtgca cctttttcga tctagttata atgaaaaaaa gtacagctgg
    13741 ttggatccag cctattcttg aaataaacaa ctcgcacgca ctccctttcc aaaaaagatc
    13801 aatacaccaa ggactacact tagatttatt ggatttgttg ctaaaatatc ggtattaaac
    13861 ccgaaactcc cggcaaatga ccagcgaacc aaggaaacga aagaatcggt tatatttttc
    13921 atattatctc ctcttttaga tagactaaaa aaaaatacgg aatttgcata tttataggat
    13981 taaacaaagg gattcgcaaa taaaagcgct aatgctacaa ccagtccata aattgttaaa
    14041 gcttccataa aagccagact aagcaataaa gtacctcgta tttttccctc cgcctcgggt
    14101 tgtctcgcga taccttctac agcttgaccc gcagcagtac cttgacctac tccaggtcca
    14161 atagaagcaa gtccgacggc caacccagcg gcaataacag aagcggcaga aatcagtgga
    14221 ttcatgataa gttcctcgca ctaaaataaa gaaatagtta atgatacaat cgtccaatga
    14281 aaatgaatta ttattcgatc gctaagattc atccagtcga aataactaag aactcggaat
    14341 tgaagtaata ataatattag tattaaacca taaaagctac ttcgatatct cttttttagt
    14401 tccgatccac aggatttttg tgaatccata cgacttttgt tcttccattt cttctttcca
    14461 aactcttttt ttattcttcg ttcgttagtt ttctttattt catcgcttta ttcattcaca
    14521 ttcaattcac aggcaaagac gaaaccgaag aatttctatt ggaatctcta tctaagttca
    14581 caatagtagg gcggattaga tatatcttta gttgatatat aactatcaat atctaatatc
    14641 atatatacat gtctttcttc cataacgtaa accaactatt catatcttca tatcttagat
    14701 tcaagctatt cgtatcttaa agtcaatcgt attctagaat cattcttgga accatacaca
    14761 agagttggct tagagtcatt agatcccata taccaaatta tgttcccctc tcccaatcaa
    14821 cccatttttt atgaatctcg tttggcaaat cattgcatag aaataaacat aagtatttta
    14881 ttccggtaag gtcattcact ttaattattt aattatttat taatattttc ttttggtcaa
    14941 tcgttgaatt gaataaaatc aactgaaatg ggaatcattc tagaaagcat ctttcttttt
    15001 cttttttttt ttttaatcac acaccgtgta aattgtgata ctatgatact ataagaattt
    15061 ttatattaag aattttgatt caaataatga ctccttatat ttgaattgaa tgataatatt
    15121 cattggcagg agtatgatat aataaagcca aacatgaatt ttaggaaaaa gatctttttg
    15181 atctctttcc ttttttacaa ttccccaata tctgcatttt ttttctatga ctcttggtcg
    15241 tatatcccgt atttgtctat ttctatttgt atattgatgt ttcctacgtg gattatcttt
    15301 agttacgcat acactgcgtt attctaagct aaaaaaaaaa agagactatt tcgaaaacta
    15361 gtcaatgatg gccctccata gattcgccta tataagccgc cgctaaagtt gcaaaaataa
    15421 gagcttgaat accgcttgta aataatccaa ggaacatcac aggtatagga accactaaag
    15481 gtactaaaga aacaagaaca acaactacta attcatcagc taatatattc ccgaaaagtc
    15541 gaaagctaag tgataaaggt tttgtgaaat cttctaaaat gttaatgggt aaaagaattg
    15601 gagtcggttg aatgtattta ctgaaataac ctaatccctt tttagaaaga cctgcataga
    15661 aatatgctac tgacgtgagc aaggctaaag caacggtagt attgatatca ttcgtaggtg
    15721 cagctaactc cccatggggt aactgtatta ttttccaagg taaaagagca ccggaccaat
    15781 tcgaaacaaa aataaataga aacatagttc caataaaggg aacccatgga ccatattctt
    15841 ctccaatctg agttttgctc acgtctcgaa taaattcaag gacatattcg aagaaatttt
    15901 gaccggcagt cggaatagtt tgtggattcc gaacagctat aagggctgaa cctaataaga
    15961 tagcaattac aacccaagaa gtaataagta cttgggcatg gacttgtaaa cctcctattt
    16021 gccaatagaa atgttggcct acttccacac cggatatatc gtataaccct tttagtgtgt
    16081 tactggaaca tgatataaca ttcatattgc cctctaacag aaatagaact ttaaaaagaa
    16141 ttattttgat tcaaccctct ccctttcgac ttgtatactt taattagaat tatccgtttt
    16201 gaatactcgc taatcacaca atatccacag ttttttttaa tttcttttct tttatgcgat
    16261 tcaagaagag taaccgattc caaaaatcca tgtagttacc aaaaaaattt atttatctta
    16321 ttattaatca aggatttcgt atatagctag aacgaccctc acaaattgca aatacaaatt
    16381 tattaagaat taatcggatt gaagctatag ccgtttgctg gaatcgaaat atctgcgaga
    16441 tcggggtcac aatttgtatc gattaaacaa attgttggaa ttacaaaagc gatacattct
    16501 cgaagagccg tatattcttc ttgctgatca acgatgatta caatatccgg tacccccgtc
    16561 atatattgaa tcccgcccgg atacgtttgc aagcgtgata attgtctctt caggatagct
    16621 gcatctcttt ttggaagacg gttgagtctc cccgtctttt gttccgctct caaatccctg
    16681 aacttatgaa gtctcgtttc tgtagtggac cgattcgtta acataccacc gagccttttt
    16741 ttttattaat attaatataa tataatgaca ccgggttctt attgcagctc gtgctactaa
    16801 atccgctgct ttataacaag cttctgataa aaaacgagca gttcttgtca gatttgtaat
    16861 atgaatacct ttatgttttg ctgagatata aggtgacatt ctaggattcc atttcctagt
    16921 accatgacca aaaggaattc ctgcttccat cagctcttca aaatggatat tccactatct
    16981 tcttgccatt tctccccata cttcctcttt ttttttatca aaaaaagatt tgataaaaaa
    17041 aagagacgag gtgccctgaa ataaataatt gttccaatgg aaccttctct tctaccagag
    17101 attggccatt gatacacaat ccaggccatt cattactttc gattcgttat tatctttctt
    17161 ttcttactat taagaaatca aaggatcaaa aatagttaag agaatctgct ccttaggact
    17221 cattaaatcc tctaaatgat tgttctaatg tatcatgtaa agtctttgaa atgcaaaagt
    17281 ctaataattc tctgtggtgt aagaaaatat ctatcatccc ccccccgaat aaattctttt
    17341 ttttgttttc aaaagaatat tgttatgctg ccgtgaacag tgcactaatg ctttgaatcc
    17401 ggtaccaacg ggtatcatcc cccctagaac aacgttctct ttcaggcctt tcaaccagtc
    17461 gatacgaccc cggagagctg cttttgctaa aacccgagcg gtttcttgaa aacttgcttc
    17521 agatataaaa ctttgagtat tcagagatgc tctcgttatt cccaataata tagctcgata
    17581 acagatcgct tcttccaaag cacgccccgt tcgctccgct cgtaacaatc caataagttc
    17641 gccgggtaaa aaaatattag acattccatc ttctgaaacc aacacctttg atgttatttg
    17701 acgtacaata atttcgatat gtctattatg gatttggacc ccctgggatc gataaacctt
    17761 ttggatctta ttaaccaaag agatacgact ttgcactata gttagctcag caccaattaa
    17821 gaatccccaa ggaatcccaa gaattcttgt tatacgcgcg ttccaaccct caactctttt
    17881 ttctaggttc atcgatattg aatcaatcga acgcacttct aacacttgtt ctacttttgg
    17941 aagaccctgc gttatatcac cagatcttga tttttcatat ataaatgtaa ttaatgtatc
    18001 tccttcataa aggatttctc cataatgccc atgaacagtt gctcctggag tagccaaata
    18061 aggcttagct gatcttatta ctacagagcc agcttgaaca attaaaactt gacctgattt
    18121 gaggtgtggt ccatttgtgg ctatacatat attttcacaa ataaactgcc caagactcat
    18181 tattgtggac atttcctcac aataattatg atggataaaa taccaattca aattaaatgg
    18241 attcaaaaca atcttactgt ctggatcagg attataaatt ctctcgtttt catccattaa
    18301 ataaaattta cgtacttgaa aagtctgttt taaattatca agtttcaaat agttagttac
    18361 cgaaatcgga ttataaggta ttaaatagta aaatgaataa aaattcgcaa tttgaaggac
    18421 tgttcctaag ggtcccaacg aattcctaat tggaattaga ggatcttttt gaatgtgaat
    18481 tgattgcttt atcacattat gatatttgat atcgttgaat ggacccattc gaaaacaatt
    18541 agatgatgac aaaattatca aagattggca ttccttattt ctattcaaca aggtatgaat
    18601 agttccttga ttttgtctaa gtgattgttg aacccttgcc ttgaaataaa tggagtaaaa
    18661 aggatttata ttggtgcgat ctggaccatt atcagagatc aatcctggac ttgacggagc
    18721 attccttttt ctgatataca aaatatggga ttgcactaag tcgattctta ggaaatctcg
    18781 agtcatacca tttgtactta cttcaacaaa ggaagcacag acctcttcga cggaagaact
    18841 ttttttgtct tggtcccaat tcaagactaa acaagttcga actaattgaa tacttgtgtc
    18901 agaaataccc cgaaagggtt tgccccttcc ataaaggata taattgacaa ctcgaaggtg
    18961 catattatcc ttttcccgca gcagatcctg ggggaagagt gttgctaaat tgataccgtt
    19021 cgctatttca tatgtgacta cgggtcgaac caaaacaaaa tgctttttct tggtaggtgt
    19081 gatccgttgg acatagatcc attttttcaa tttttttgat tcccgggtgg attccttaag
    19141 ttcttttttt cccgtttccg gcggtatcaa gatgccactg tgtcgggata tcttatccgt
    19201 ttccccagga aaatggatat ccccagaaaa aatttggagt tcaatctttt tttttttttt
    19261 ctccactcgg accaatccgc ccacttggct tcttctattt aaagcgattc gggtatctac
    19321 tccaatgata ctattattcc gtaccattac gtaagaagat tcgggtaaaa tatgcacttc
    19381 ctcgggaatg aaaaaaaagc gatcaatttt catttgaaat tttggcttaa tttttttgac
    19441 tcctcgatac tcaatcaagc cctctttttt gacgattgaa tgcgccccta cagtcccata
    19501 tttagtaatt cctgaattct ttcttctgta tcgaggatca tcaaaataag caagaatact
    19561 atttttacgg aaaatgccct ttatgggtat ttcaatcgag atacctgaat ggggcattag
    19621 ttctttctct tgttcttgaa tggattggaa cggaatgcaa aattgatttc ttcgcctttt
    19681 tgccaataaa tcagaattct tgtggagaat tgcaggatgt atgagattac aatgaccaat
    19741 acctatgatt cgattaaatc ccgaataatc aaaaatatca tcttcttttt tatcagaaaa
    19801 atctgaccta actaattggt gtctcacttg atcattattc actgagaggc tagaaatata
    19861 tcttcgttcg acagaatgag aatggacgtt cagttgatct tgatccttgt ggagtgaaaa
    19921 agaaactaca ccggatctgc acgaacctcc tgataatatc cataaatgac ttgtttttgg
    19981 taagagccgg acattactat attgaaattc gggtgcatgg tacacgtcgg tactccagtg
    20041 tatttctccc tctgagtcag aataaatatg ttttcgaacc ctctccttaa aattcaaagt
    20101 gtatgttccc gcccgaatct cagcaatcac ttgttctgat tctacatatt gatcattttg
    20161 aactaaaaga aagctttttg gtggaatagt caccttatgc ataatatctt cactctcaat
    20221 aattacatac aaatcaatat cacatagaaa agcaggatgc ccgtgccgtg tacgtgtggg
    20281 atggactaaa tcctcattga attttatttt tccattagag ggggctcgca catgttctgc
    20341 gatgccccct gtaaatactc cgccggtatg aaaagttctt aatgttagtt gagtccccgg
    20401 ttccccgatg gattgacccg aaataatacc tacagcttct cccaattcaa ccaggtcacc
    20461 atgagtggga ctccgaccat aacataatcg acagatccaa gaggtactcc tacaagtaaa
    20521 gggggttcga atcgatattg cttgtgttcg aaaggttatg aatcgattga cgagtccaat
    20581 cccaatatct tgatttcgaa tggcaatgca tcgggggcct atatatatat cgtctgctaa
    20641 tacacgacca attaatgttt ggctaaaaac tctttccgac atcatccggt tttgaggact
    20701 tacagaaatt cctcggatgg tgccacaatc tgttctacgt acaacaatgt gttgaactac
    20761 ttcaacaagt cggcgcgtaa gatatccagc atctgatgtt cgtacagcgg tatccacaac
    20821 tcctttgcgg gctccatagc aagagattat atattctgtt aaagacagtc cttcgcgtaa
    20881 attgctttga atgggtaaat caatcatttg cccttgggga tcagacatta atcctctcat
    20941 acccactaat tggtggactt gagatgcatt tcctctagct cccgaaaaag acattatatg
    21001 gactggatta aagggatctg tcatcctaaa attaggattc agttcttgtc gcaaatattc
    21061 acttgtagca taccatatct caatggattg gcgcagtttt tctaccgcgt gtacattccc
    21121 ataatgatgg tgtttttcca aaatcaaact ttgttgttca gcatcttgga ctagccatcc
    21181 tttagaaggt accgttaaaa gatcatcaat tcctaatgaa atggatgtag cagtggcttg
    21241 ctggaaaccc agagtcttta cttgatccag gatgtgtgat gtatatgcca ttccgaagtg
    21301 atctattaac ctgctaataa gtcgtttaat ggcagttcca tctatcattt tattgtgaaa
    21361 gaccagaccc gcccgttccg ccataggtac ctccatattc cgttgagtag gattcgacaa
    21421 tggatttgag tcaatgattg aaaacttcct tttctcgatc ttgattcgcg tagaaaggtc
    21481 aagaactacg gtcctagttg aatcggaaag gcccgaattc acatcggtgt tatagaatta
    21541 cttagcttag acaccatatg attaggtacc atatgagcag gcccggcaaa aaccttgtat
    21601 cgcttcttcg atttctcgat aaagagaaat atgaccgacg gtggttcgaa tgtatataca
    21661 aagaatttct ttttttacac ttcttactat tagataatgt ccataaatct catgataggt
    21721 acccaaagat tcatagtgaa cttcgatggg agcttccctt gaagcaataa cgcgttgatc
    21781 tagtcgccac cggagccaca gaggactatc taaattgatt cttttctgcc gaaaagctcc
    21841 aattgcatca taggaattac aaaaaaaggg gtctttcgta taattatagc tatagctatt
    21901 atcgccactt ctttgatttt gatagtttct tcgattacat ggattatacc tatttgccaa
    21961 aatacctcga agattcctgc tcgttaatac atagagtcca ataagcatat cttgagtcgg
    22021 tacagaaatg ggatccccaa tagcaggaga caagagattc atatgagaaa acataagtaa
    22081 acgagcctcc gcttgagcct ctaaagataa aggtacatga acagccattt gatccccatc
    22141 aaagtctgca ttgaatccct tacagactaa tggatgtaaa caaatagcac gtccttccac
    22201 taaaacgggc tggaatgcct gtatgcctaa tctatgcaaa gtaggcgctc gattcagcaa
    22261 tacaggatgt ccccgcataa cttcctgaag tatttcccat ataatcggcc ctttgtcccg
    22321 aattttactc ttagcaactc ctatgtttga agcaagatgt tgtctaatta gactacaaat
    22381 tacaaatgcc tggaaaagct ctattgcgat ttcgcggggc aacccgcatc gatgtaatga
    22441 aagtgagggg cctacgacaa tcacagaacg ccccgaataa tcgacccgtt tgccaagcag
    22501 agtctcacga aatcttccct ctttgccttc aattacatct gaaaacgact tatacacctt
    22561 attatgacca tcccgcattg gttgtccacg gattccatta tcaagaagtg tatctacggc
    22621 ttcttgtacc aatttctcct gacacattac taattcccct ggcgtagatc tacttgttgt
    22681 taatagatcg gtaagagtat tgttccgata gataactctt ctatagagtt cattaatatc
    22741 tgaactcatt agtttacctc cctctatctg aatgatcggt ctcaactcgg gaggaagaac
    22801 tggtaataga cataaaacca tccactctgg gtctatattt gttcgaataa aatgcttagc
    22861 taattctatg cgtctaacca aaaaatccct tcttcttcca atttttcgat cttcccattc
    22921 attacctgtg ggtccttctt cccctaattc tttccattcg acccacgaat aatctataat
    22981 aattcgcaaa tctagatcgg ctaattgttc ccggatagca actgctccag tagaaatttc
    23041 tcggttgcga aatatatcga aaccttgggt agtaaaaaaa agtgggatgc tgtatttcca
    23101 ggattggatt tcatattcga ataaacctcg taatcgtaaa aaagtgggtt ttttagctat
    23161 aggcctagca aaagaaaaat tgggatagga tcctatagga tctccccccc ttcaaaatcg
    23221 gacatgagcg tttcccctca tccggctcaa gtagttacac caaattaagg ctaaagaaag
    23281 gggttcccac tttcaaattc tagaaaacac cctaaacaac tactccttac tcaagttcct
    23341 agtgaagact aagcaacatt tcctcgattc attttaaatg caatgttcaa tttttgagta
    23401 gtctacttcc cccgaatcat gaatctccta ttcaaattaa aagaaagaag taccttgaaa
    23461 ttcataaggg atttccttgt ctatgtatcg ttccatgcga tcttttaggt cctgcttcac
    23521 ctcgacggtt atgccacgat gtccttaaag cctatatgcg atgtatagac tcccgtaacc
    23581 atgacctatt tgcttatttg aagataattt catttctttc taaagaagaa gtcttttttt
    23641 tttcacgagg tacaactatc aatttttatt tcttttttac tgaatcgacc atagacccat
    23701 cccccttttg atttgggagt attgaataca ccccttattc tgagcttcat gttactccta
    23761 catgtcagat tctgggcatc ccaattcgat tgactgggat gacagtttca tatttctaat
    23821 ctgtaaaatc aaaatttcga tcaaatcaca catcgcaata tactagacct tctaattctt
    23881 taagaggttt atctaaaaga ttcgcgatat aactaggaag acgtttcaaa taccacacgt
    23941 gggttactgg gcatcccagt tttatgtatc ccatttgata tcttcgtatc cgagaatcaa
    24001 caaattcaac tccgcattgt tcacaaaatt gcgggtcttg cttttcatct ccgattactc
    24061 gataatttcc acaagcacaa attccacttt taataggtcc aaaaattctt tcacaaaata
    24121 atccatcttt ttccggttta ttcgttttgt aatgaaaagt atagggtttt gtcacttctc
    24181 caactatgtc tccattaggt aggattttat tggtccaagc gcttatttgt tgaggagaga
    24241 ctgatccaat tcggagttgt tgatgtttat accgatcaat catagaagca aatttgtgat
    24301 tcattccgat taagcttcct tcttattaat ctggaagttt ttctcagata caaggaaatg
    24361 attcagttcc aaagccaaag atcgtagttc tcgaacgagc aatcgaaaag attctggagc
    24421 atcttcgggt ttaggtattg ttcctccaat gatcgtagta ccaagtactt cttggcgagc
    24481 tctaatatga tcggatttat aagtaagcat ctcttgtaaa atatgagcaa caccaaagcc
    24541 ctcaagagcc caaacctcca tttctccgac ccgttgcccc ccttgcttgg accttcctct
    24601 gaggggttgt tgggttacaa gtgcataatg cccactggaa cgtccgtgta ttttatcatc
    24661 aacttgatga attaatttca agatataagg ctttcctatt ataacaggtt gttcaaaagg
    24721 atctcccgtt cgtccatcaa atattctgct ttttcccgga tactcgggtt caaagaccca
    24781 tggattcgct gtttgtttac tggcttcata taattcagaa aacacgagtt ttctcgaagc
    24841 ctcttgttca tatctctcat caaaaggtgc tattctataa tgtctattta gcagaccccc
    24901 cgctaacccg agcgagcatt caaatatctg tcctacattc attcgtgaag gtactcctaa
    24961 tgggttgaag accatatcaa caggccttcc atcttgcaag taaggcatat cctgtctagg
    25021 caaaattttg gaaatgatcc ctttatttcc atgtcttcca gctactttat cacctacttt
    25081 aatttcacgt ttctgtgaaa tatatacacg aatcgtttct ggattataac tggaaccccc
    25141 ctttttttgg atccatctca catcaataac tcgaccccga ccgcctatag gtagttttag
    25201 acaagtttcc tttgaagtgg atacctgaat gccaagtatg gcccgtaata atctatcttc
    25261 cggagcatac gatgattctt tcgccgtctg aggcgttaat ttacctacta aaatatcgcc
    25321 cgtctccacc caagatccca gcataacaat tccatttttg tctaaattgc ggagtaaacg
    25381 gacttctaga tgtggtattt cattagtgat cctttcggga ccttggcttg ttacatgagt
    25441 ctgaatttca tatttccgta tgtgaaaaga agtataaata tctctatata tcagacgttc
    25501 gctaataagt accgcatcct caaaattgta accttcccat ggcatataag ctactaatac
    25561 gtttttcccc aaagcgagtt cgccaccaac cgtagcggca ccatccgcta aaacttgtcc
    25621 ctttttaatg catctatccc gcccaacctg gggctggggt ttttgatgca tacaagtatt
    25681 tttgttggaa cgttgataca taactaatgg aatacctatt gtatctccat tgcccgataa
    25741 aacgatcttg tcaatatccg tataaaggac ttttccctcg tgttcggcta tagcggtaac
    25801 ccctgaatct agggccactt ggcgttccaa cccagttcca acaatgcact tctcggaccg
    25861 agagagcgga actgcttggc gttgcatatt cgaactcatt aaagcccgat tcgcatcatt
    25921 atgctcgata aaaggaatga gggaagctcc aatagaaaaa tattggaagg gataaatact
    25981 tcgaagatga acccgttccc acgaaatagt caggaattct tgacgatatc gagtcggaac
    26041 aacctgttct tcctgaatac cctgactcag cgccaaagaa tttcctgccg ctaccatata
    26101 gtattcatct atacttggtg ataaataaag cattcgtatc tttttcgatt tctcaaagat
    26161 ttcataaaat gggctttcta gagaccccca ataaccaatt ctcgcatgaa ttgctaagga
    26221 tccaataagt ccaacattga ttccttcaga cgtgtcaatt gggcaaatgc gcccatagtg
    26281 actaggatgt atatctcgta tccgaaaact agcagttcgt cctgtcaatc ctccagggcc
    26341 caaataactc aattttctcc catgaactat ttgtgtcaat ggattagttc gatccaaaac
    26401 ttgagataat gggtgtaatc cgaaaaaaga atcataagtg gttgttaatg gagttgaagt
    26461 taccaaattt tgaggagtcg gcatcaattt atgcctaatt gctccgccta tagttcctct
    26521 aaccgcattt tctaaccgaa ccagggccaa tccgaattga tcttgtaaga gatccgctac
    26581 agaccgaata cgtttatttt tcaaatgatt catatcgtca agtgtaccca ttccaaattt
    26641 aagtccaatc aaatgatccg cagctgccaa tacatctcgt ggtaacaaaa atatattgtt
    26701 ttggggtata ttaagattca gcctctggtt catatttcgt cgaccaatcc ttcctaattc
    26761 gcatctttgg tgaaaaaatt tcttttgtaa ttccttacat aaggattcag aaaataccgg
    26821 atctccgcct acacaagcaa attgttgata aaactccaaa atggcatttt cttttgaccc
    26881 aatttttttt ttctctttat cagtcaggaa agacaagaaa atttcagggt agcaaatatt
    26941 ctctagaatt tctcttagat tcgaacccat agctgatgat agaactagaa tagatatttt
    27001 ctgtttccta ctcacacgag cccatatcct tgcttttcta tcaatctcta attctaatct
    27061 tcctccccaa tctgatatta tggtgcccgc atagaccaaa attccgttat ggtccaattc
    27121 tgaccggtaa tagatacctg ggctttgcaa tatttgattg atcacaattc tgtatattcc
    27181 atttactata aaagttccca aggaattcat tagaggaatg tttccaataa aaattgtttg
    27241 ttcttgcata tcccctctgc ttttccaaat taatcctgcg gatacatata attcagaaga
    27301 atatgtgagt gattcatata cagcatctct ttcttttatc aaaggttcta ccaattgata
    27361 tgtttccaca aataattgaa attcaatttc ttgatctgta tcttcaattt ttggaaactt
    27421 ataaagttct tctgttaagc cccgatcaat gaacctacaa aatccttcaa attgtatctg
    27481 attcaacccg ggtattgtag acattcccgc atttccgtca ccgagcattt tgaatttccc
    27541 atttatcaaa aaatcccatt cttttctcat tctgcattga atcatatgaa tcgatctagc
    27601 aatgatggaa tttcgattct gtttactgaa tcacatgaaa ttttacccaa ctccatatat
    27661 atggaatgta tgaaatacgt atgaacggag gaaaaaagat gattttagac ttaattactt
    27721 aattttagac ttagttaaat tggaatttct aagagacaga tccaaacgga aagggattga
    27781 taaattccac ttagaattat ggagtttttt tattttgtct agaatagaaa attcacttta
    27841 taccattatt atgatattac atattccaat ccgattggat atcagaaaaa taaatggatt
    27901 cgggatttga tccattcacg gagataaaga cataataatc agaaacaata taacaataga
    27961 aagttcattt tttgagtact taactctttc gtgaattcca ttgttccaaa aatgatttgc
    28021 ggagaactcc tttttctttt tttcgtagaa tttttatttt tagaatacga ttgaagtgca
    28081 taagaaggct tgtatttatt aaacccgcgc tgctatagct atctatccat acatcgctct
    28141 cctttattgc agacttctac tcgggacagc acatgtcgta ctctatcaaa atttctattt
    28201 tctcttcaat ctaatcaatc aaaaatctaa tcaatcaaaa ttgcagtacg acaagtgtgc
    28261 gccaattccc tataaacagg catcatacac aaataatata ccccataagc taactgtgga
    28321 acacaactta tgtttggggt ttacatatac taataattga cattataatt gaaattgagt
    28381 tgagaaggtt tttttcaata aaaaatcaag actgattagt tatatatcaa ttttgatttt
    28441 cttatatcat ttatcattac ggaaagacaa tttgagatgt aaatccaaga gtgggtcatg
    28501 aatttacagt catatagtta atggttccaa tttgttctga attttggctt ttgtaactga
    28561 aaaaaattcc catttggttt tttaatagaa aagagaggta tttagatatt gggtgttttg
    28621 agatactata aaattaattg aagggaagga gctggccccc ccaaaaaaaa caaataacaa
    28681 ataaagggga atattttcat cgattttgta tcgttttggc ggcatggccg agcggtaagg
    28741 tgggggactg caaatccttt ttccccagtt caaatctggg tgtcgcctga ttaacaaaag
    28801 acaagactcg aaatccctta ttctttattc tcctttgctg ttataactcg ccgaattttt
    28861 cccagcaaaa cacgcgtagt cttgagactt tcttgattgg aaacagctgg gggttccctt
    28921 ctttaaatta aagtgccgta actcgttgta tttaggattc aaggaaagat tgtagtagtg
    28981 gaagggctat catatcaaat aaagagttac cgattttttc cattactaat gtcgtgtcta
    29041 ctggccgggt cttgaattag attggatgga taattggctt ttttctttta cttaatgata
    29101 atgaaggaca agaaaaataa agaataggta tcagtattcc tacatatata tattagtagc
    29161 attccctttg atacttcaaa agaaaagcgt aactgcagtt tcatttttca tatttattgg
    29221 actttcatca agggtgttgg gtcagaatcc ccttttgact ctgcaccagt gattccacta
    29281 ttattaataa acactaatgg aataattcct tcatattcag agagataggg gacataattc
    29341 acatggatat agtaagtctc gcttgggctg cgttaatggt agtctttaca ttttcccttt
    29401 cactcgtaat atggggaagg agtggactct agagatacta cgaattgagt tggggaatca
    29461 aattgtatca cttttttata gatcgttttg caaagcataa ataatcttta ttaattattt
    29521 aatatattga attcattaat ttaattcaat ttcgaattaa aaaattgaat taataaaaat
    29581 atcttcattc cgaaattgta ttggctttta tttctgctgt gctttattga cgcgtttgct
    29641 atcatggctg aaggattcaa aatcaataga ataacccttt tcgaatttcg aaatccgaag
    29701 aagttgccat agaactcctt ggattatctg taaaccgcgc aatcaattac ttctttgaaa
    29761 tgctaaaaaa aagattactt tttaattttc tataaattag aaaataataa gagttgcctc
    29821 gcgattattt cagattgatt ggaatcaaca aaaataaaat agataaagga aacaaataga
    29881 tgaagcaaag aaatagaatt gagatactat gtacattcca tatatttaat tgatattaac
    29941 atttatgaag atccatatac atattgtaga ttgatctcga ttcagtttgt atctttctag
    30001 attacaataa taaaaatgga tagtatggtc gaacgattca tttttgaatc gttcgaccat
    30061 actattacta tcggagctta gaggctactg cggattctag tccgttcatt gcattttgga
    30121 aattgaattc tttttttgag ttcttaaatc attgataaga actaagaaat caagtgtaat
    30181 tcaaattaat cactttaatt actttgactg accgttttta catatattat aagtaaaaaa
    30241 gcagtaggaa ctagaatgaa cagtgcagta gcaataaatg cgagaatatt tacttccata
    30301 atctcatcgt ttcgtttttt tttttttact tcgcaataac tcgggattta atccctttaa
    30361 tcccatagag atgataaatc tttcgtttgt caattcaatg ggatcgatta gatttcaatg
    30421 atattgaatc ggatcaatat catgaataac aatatctgag ctatcaagtc gattcatcgt
    30481 cgagaattga atagtataac ataggcggat cttttatcca cataccaata caaacttaga
    30541 ttcctgattc actcaaaaga attcctttcc tttctatttt aagactttat tttgatttat
    30601 cattctttta cattctgtct tttcgataac ctaccgcctt tcttgtacaa tctgctttcc
    30661 acttccattg tttccaaacg gtttacaaat aaacccaaac aaacagaaaa tagaaaaaag
    30721 caaggagtta agttctaaac tccttttttt taatgatctc cttttcttgg aaaacaaaga
    30781 aaaagaagga tacctcgggg aatgaaacta taccatttgt acccagttta acagaaaatg
    30841 gagagagata attatgtatt tttttattgg atttggatcc gtcgggactg acggggctcg
    30901 aacccgcagc ttccgccttg acagggcggt gctctgacca attgaactac aatcccggat
    30961 aaataaaata aataaaacgt acagcatccg tattcttatg atttgattca aaccatttcg
    31021 atttcgatta atagtgccct gttgtaacag agacatgagt gatatccaca tgaatataca
    31081 ctttagtgaa agaagaaagc agcacggatt attgattatt agtaatccct tcgttattgc
    31141 caaatcgatt gagaatccat ttttcattga aaaaagcgtc tttttgtctt tgctttcttc
    31201 ttttcattag actttctact taataatcct gatagaaatc tagatcacta gcaagatcag
    31261 aatcagaatt tatgagacaa aataaatgga acaaataaaa aaatagtggt ggggatatat
    31321 cagaaaattt gacttttttg attctttcat atcttacatt tctggaaaac taaaggggtt
    31381 atatcatttc atggtgaatc agcgaattat taattattgg gccgagctgg atttgaacca
    31441 gcgtagacat attgccaacg aatttacagt ccgtccccat taaccgctcg ggcatcgacc
    31501 cagaaagagt ctattcgagt cttattgata atccatgatc aacttccttt cgtagtaacc
    31561 tacccccagg ggaagtcgaa tccccgctgc ctccttgaaa gagagatgtc ctgaaccact
    31621 agacgatggg ggcataattg cccgaccgcc atcatactat gctcatagta tgagcagttt
    31681 tttgaaattg tcaatataat ggaatggtat gactagatcc gaaggatctt tacgtctttt
    31741 ctgatcccat accatagcat tttttgattc gttttcgtca tttatattca tgaatcactc
    31801 attcgaatct ttattctgaa gattctagaa aattaatata aaaaaaagag ggttaaactt
    31861 catttcttcc actttcactt tcattcattg attaacttct tgttaagatc agagaggcgt
    31921 atctccatat cacactaagc caggaaatta acagatgaga aatcgaaatc tgaaaatctg
    31981 ggggatcaac aagttatcaa aatctgtttt ttctctaaaa atagggttca gagcacaacc
    32041 aaaatccctt cagcacatgc ttcaataaaa tatcttggat ctacgtcgaa ttggtaggta
    32101 catgtatcca tcaaatgaat tttgtttcgt tctgatgggg gtcaggtcac ttcaaatcaa
    32161 tttcattcgg gttggtcttg aaacaattaa ttttgttgat atttatcaaa tccaatatca
    32221 ataaacaaaa attaccttat acctatactc cttaagtaaa tccaaatact ccttaaataa
    32281 atcaaaattg tcgttcccga aggggacact aactagtatg agtctactgt gtatacttat
    32341 aatagaactt ataatatata tatatataca tagatagatc catcttatgc gcctactgac
    32401 tcattcagta attgaataaa atggcccttt taactcagtg gtagagtaac gccatggtaa
    32461 ggcgtaagtc atcggttcaa atccgataag gggctttttg gccgttttga taaaaaacct
    32521 caagcggtaa tattaatatt taaacgaaga ataaagatat tacttttttt ttttgtaata
    32581 aaaaaagagt aaccaactgt ataataatgt aattctaaac tatataattt aatgataaaa
    32641 agttaccctt ataatgagtt ctagtatact aattagacta gtcattctag ttcgaaaaga
    32701 aagtttcaca tttgtttatt ataatgagta atgataatgc taagtcgttt cttcaatcgc
    32761 caaatatttt tcttttccat tattccagtc aaatccattg taaagattag aaatcaacaa
    32821 aagaaaaagt aagtggacct aacccattga atcatggcta tatccactat gctgatatta
    32881 aaatttaaaa ttcgatagat atgaaattgg aaccgtagat ctttttttta tttcatattt
    32941 cttttgactc tgcaagaatc tgtcgatatt tccgattcaa tcttcttgtt cctagacgtt
    33001 ccataggaaa aacttgatat tccgttcctc tacagaaaaa ggattattcc aagttacaac
    33061 acaagagaga tttacaatat atttggattc ccgaacacac gaagatccat tgggatttct
    33121 atctaatatt ctgatttcta tctatataaa tcttatatag atagaaatca gatcatggct
    33181 tcatgtatca aatattttaa tatcaatgca tacgatcttt ttgttccgac aatgtgagga
    33241 aagtggatgt gagaaagaaa ctttcattta cagtctctta ttatttcatt taatattgta
    33301 ttgaattatt gaattcaaaa ttctcttttt gtctctgaca tatatctgac atagaaaagt
    33361 aaataaaaag atattcaaag tctatttctt gcttcgacct gcgaaaaagc tactctggag
    33421 ttttctatta atctgaaaga aaagggaata taataaagaa gacaataaaa aaaagaaaat
    33481 gaaaaaggaa agcaataaaa aagaaaatat atactactgt agtagtttaa tacacataga
    33541 aagcagaaga gtacataaaa atattgattt ttctcaatct cacggacaag agccaagaat
    33601 aagattagtt ggtagaacga gattgtgagt ctggggatca accagtaatg agagaaggga
    33661 tcacttcttc cttgaattga agagttcttt caaaaaatga atctatctga ttgataagtt
    33721 ataagacaat tcatggttca ggttgagacg attattaaga ataggaagga atacacgaat
    33781 tgagttcatg gatttagcta agtcagggtc agactatgga ccactaaagg gttttatctt
    33841 cgaaaccaat tcgcaggggc agtgtacgag aaatcaaatt ctatcgaaat gatcgaatcc
    33901 tcgaacgccc cgaaagtgcc ataacataag gtgttcggaa atggttgaag tagttgaata
    33961 ggaggaccgt tatgactata gcccttggta aatttaccaa agatgaaaat gatttatttg
    34021 atattatgga tgactggtta cggagagacc gtttcgtttt tgtaggttgg tccggtctat
    34081 tgctctttcc ttgtgcctat ttcgctttag ggggttggtt cacaggcaca acctttgtaa
    34141 cttcatggta tacccatgga ttggccagtt cctatttgga aggatgcaac ttcttaaccg
    34201 ccgcagtctc cactcctgct aatagtttag cacattcttt gttgttacta tggggtcctg
    34261 aagcacaagg agattttact cgttggtgtc aattaggcgg tctttggact tttgttgctc
    34321 tccacggcgc tttcggacta ataggtttca tgttacgtca atttgaactt gctcgatctg
    34381 ttcaattgcg accttataat gcaatagcat tctccggtcc gattgctgtt tttgtttctg
    34441 tattcctgat ttatccactg ggtcagtctg gttggttctt tgcgcctagt tttggtgtag
    34501 ctgctatatt tcgattcatt ctttttttcc aagggtttca taattggaca ttgaatccat
    34561 ttcatatgat gggagttgcc ggtgtattgg gcgctgctct gctatgcgct attcatggtg
    34621 ctaccgtaga aaatacttta tttgaagatg gtgatggtgc aaatacattc cgtgctttta
    34681 acccaactca agccgaagaa acttattcaa tggtcaccgc taaccgcttt tggtcccaaa
    34741 tctttggggt tgctttttcc aataaacgtt ggttacattt ctttatgtta tttgtaccag
    34801 taactggttt atggatgagt gctcttggag tagtcggtct ggctctgaac ttgcgtgctt
    34861 atgacttcgt ttcccaggaa atccgtgcag cggaagatcc tgaatttgag actttctaca
    34921 caaaaaatat tcttttaaac gagggtattc gtgcctggat ggcggctcaa gatcagcctc
    34981 atgaaaacct tatattccct gaggaggttc taccccgtgg aaacgctctt taatggaact
    35041 ttagctgtag ctggtcgtga ccaagaaacc accggtttcg cttggtgggc cgggaatgcg
    35101 cgacttatca atttatccgg aaaactgctg ggagctcatg tagcccatgc cggattaatc
    35161 gtattctggg cgggagcaat gaacctattt gaagtggccc atttcgtacc agaaaagcca
    35221 atgtatgaac aaggattaat tttacttccc cacctagcta ctctaggctg gggggtaggt
    35281 cctgggggag aagttataga cacctttcca tactttgtat ctggggtact tcacttaatt
    35341 tcctccgcgg tattgggctt tggcggtatt tatcatgcac ttctgggacc tgagactctt
    35401 gaagaatctt ttccattttt cggttatgta tggaaagata gaaataaaat gaccacaatt
    35461 ttgggtattc acttaatttt gttaggtata ggcgcttttc ttctagtatt caaagctctt
    35521 tattttgggg gcgtatatga tacctgggct ccgggggggg gagatgtaag aaaaattacc
    35581 aacttgaccc ttagcccaaa tattatattt ggttatttac taaaatcctt ctttggagga
    35641 gaagggtgga ttgttagtgt ggacgatatg gaagatataa ttggagggca tgtatggtta
    35701 ggttccattt gtatatttgg cggaatctgg catatcttaa ccaaaccttt tgcatgggct
    35761 cgccgtgcac ttgtatggtc tggggaggct tacttgtctt atagtttagg tgctttatct
    35821 gtttttggtt tcattgcttg ctgctttgtc tggttcaata ataccgctta tcctagtgag
    35881 ttttatgggc ccactggacc agaagcttct caagctcaag catttacttt tctagttaga
    35941 gaccaacgtc ttggggctaa cgtcggatcc gctcaaggac ctactggttt aggtaaatat
    36001 ctaatgcgct ctccaactgg agaagtcatt tttggaggag aaactatgcg cttttgggat
    36061 ctgcgtgctc cctggttaga acctctaagg ggtcccaacg gtttagactt gagtaggttg
    36121 aaaaaagaca tacagccttg gcaagaacga cgttcggcgg aatatatgac tcatgcccct
    36181 ttaggttctt taaattctgt gggtggtgta gctactgaga tcaatgcagt taattacgtc
    36241 tctccgcgaa gttggttagc tacgtctcat tttgttctag gattcttcct attcgtaggt
    36301 catttatggc acgcaggaag ggctcgtgca gctgcagccg gatttgaaaa aggaattgat
    36361 cgcgattttg aacctgttct ttccatgact cctcttaact gagacagggg atcaaatgct
    36421 tatgcttaaa ataggaatcg attttatttc accatacata ttgagggagg tgggtcatac
    36481 ttaaaaagga ctccttttta ctttcttttc aactcattta tatcgaatcg attttctatt
    36541 ttttctggct cggctagcct acctagccga gtcattctcc tttatgagac gaaaaagtca
    36601 ggcaaaacca aaataaataa agaaaaaatg gattccccga gcaaaaggag agagagggat
    36661 tcgaaccctc gatagttctt tgttccgaac tataccggtt ttcaagaccg gagctatcaa
    36721 ccactcggcc atctctccga aagacaattt ctattttact tttaccgaat agaacatggc
    36781 catatgagtg gataccatca ctatgtatag aaagatatga ggtgtgaatc tctaggtcaa
    36841 tctatctatc cgtattatct agaaaataga tggatgcatg atccagcact cccatttttg
    36901 aagtcaaaaa aaggtactct cgactccatg tccgaataaa aaagtgctaa aaagttgtat
    36961 atacgttata tagaattaat ggattcatgt tagtaaaatc cctctatgat gcattttatt
    37021 caaatttttt gactgataga gggatcaaat ggtatagtta ttttttgggg tagcttggag
    37081 gattagaaac atgactattg ctttccaatt ggctgttttt gcattaattg ttacttcatc
    37141 catcttactg attagtgtac ccgttgtatt tgcttctcct gatggttggt cgagtaacaa
    37201 aaatgttgta ttttctggta catcattatg gattggatta gtctttctgg tgggtatcct
    37261 taattctctc atctcttgaa tctattcgtt ccagatccaa caataacccg gcccttccct
    37321 ataatttttt ctttttcttt atttgcattt tggagactta tagtcaattt gaatctgtct
    37381 cacaacccga aaaagaaaaa attatagaga gggttccaac ttctggaact tgaatgaaaa
    37441 aaaaaaaata ataataatat ttatattaat ctaaataata gaattctaat agaatagaat
    37501 tcgaatataa attcgaattt taaagaaatt tgatatatat taaatagaaa taaatagaaa
    37561 tcaaataaga aatatattct ataattttta atagatttaa tagaaataag atattcaaaa
    37621 aaattcaata attaaaatta attaattgaa attcttattt caatatttaa gaatattgaa
    37681 tttgaatttg ctattcgctt tttaagatgg gttttgaatt gttttaattg gttgggttgg
    37741 atggtgaaat ttgatggaat ccccccgaag agagtatctg gcctaactct ggataaacat
    37801 tatccgggca ttttaccaaa aaaaatgcgg atatagtcga atggtaaaat ttctctttgc
    37861 caaggagaag acgcgggttc gattcccgct atccgcccag gataaagtaa tttatttaat
    37921 aagataaaag aatcattata gttgaccgtg atagtatagt ggttctatct ttccaaccca
    37981 atagaaaaag aaaagtgtta attagaaaaa gaaaagtgtt aattaattac tagttaacaa
    38041 aatcaaacct aatttttttt ttgtcaaaaa aaattgaaaa tgttgcggag acgggatttg
    38101 aacccatgac ctcaaggtta tgagccttgc gagctaccaa actgctctac cccgcgatga
    38161 agaaaagaac tgggaactaa tgaacaacca aggattgaat gtgcccctct tccatatctg
    38221 tacaaataga atagcctatt tatacagaat ggtaaagggg ctcctctatg atctatgatc
    38281 atagagaaaa atagaaaaat gaagggatat tttaatcctt accaacttga tcttgttgcc
    38341 cccggcaaca aacatgcgtg aaccatttca cgaagtatgt gtccggaaag tccaaagtct
    38401 cgatagttag ctctcggttt tccggtcgaa aaacaacgtc gatgaagacg cgtaggtgca
    38461 ctattacgcg gtggggattg taactttcca tgaattttcc atttttcact caacgacgga
    38521 gctttgttta tttctttttt tgaggatcgc cgaatcaaat gatatttttg ttctaattgt
    38581 tgccttttct tctccctatg aatcaaactt ttctttgcca taacggttca gtttctatta
    38641 ttatcaatga tacaagtcgg atcctagatg tagaaatagg gctgtagaaa tataagaagg
    38701 catatccctt tctccatcga aagaaattat attatcgcgc agatacaaga caaaaagaag
    38761 gaagaattaa ccaaatttac ccgatgtaga ggcaatcaag aaagcggcat aagtgaatat
    38821 ataacctaca gaaaagtgag ctaatccaac caatcttgct tgcacaatag aaagggccac
    38881 tggtttatct ctccatcgaa tcaaatttgc caaaggtgtg cgttcgtgag cccatgctaa
    38941 agtttcaatc aattcctgcc aatacccgcg ccaggaaatt aagaacataa atccagtagc
    39001 ccaaacaaga tgtccaaata agaacatcca cgcccagact gataaactat tcataccaaa
    39061 cgggttatac ccattgataa gttgtgaaga gtttaaccat agataatctc ttaaccatcc
    39121 catcaaataa gtggacgatt cattaaactg tgaaacgtta ccctgccata atgtgatgtg
    39181 cttccaatgc caataaaaag taacccatcc aatggtattt aacatccaga aaactgccaa
    39241 ataaaatgca tcccaagccg aaatatcaca agtaccgcct cgtcccggac cgtcgcaagg
    39301 aaaactataa ccgaaatcct ttttatctgg cattaacttg gaaccgcgtg catctaaagc
    39361 accctttact aagatcaatg tagttgtatg taaacctaga gcaatagcat gatgaaccaa
    39421 gaagtctcca ggacctattg ttaagaatag tgaattacta ttctcattaa tagcagttaa
    39481 ccagccaggc aaccatatgc ttcgacccgc attgaatgct gggccattcg ttgaagataa
    39541 aagtacgtcg aatccatatg aagttttacc atgagcagat tgtatccatt gggcaaatat
    39601 cggttcgatc aagatttgtt tctccggagt accaaaagca agcatgacat cattatgaac
    39661 ataaagtccc aaagtatgga accccagaaa caggctggcc caacttaaat gggatatgat
    39721 agcttcttta tggtctaaca ttcttgccaa tacattatcc tcattctgtt ccggattgta
    39781 atctctaata aaaaaaatag ctccatgagc aaaagctccc gtcatgatga atcccgcgat
    39841 gtattggtga tgagtatata acgcagcttg agtagtaaag tcttgtgcta tgaatgcata
    39901 agcaggtaaa gagtacatgt gttgagctac caaggaagta ataaccccta aagaggctag
    39961 agcaaggcct aattgaaaat gaagcgaatt attgattgtg tcataaagac ccttatggcc
    40021 gcgccccaat cgccctcccg gaggaatatg ggcttctaaa agatctttta tactgtgccc
    40081 aatcccgaaa tttgttctat acatatgacc agcaacgaga aaaataaatg caatagctag
    40141 atgatggtgt gcaatatcgg tcagccataa actttgagtt tgtggatgga atcctccgag
    40201 aagggttaga atggcagttc ctgatccttg ggaggtacca aataaatgac tacttgaatc
    40261 ggggttttga gcataaagat tccactgacc tgtaaaaagc gggcccaacc cttggggatg
    40321 tggtaataca tctaagaaat tattccatcg aacattttct cccctggacg caggaatagc
    40381 gacatggact aaatgccctg tccaagccaa ggaacttact ccgaacagtc ctgacaaatg
    40441 atgattgaga cgagattcag catttttgaa ccacgaaacg ctgggtttcc atttcggttg
    40501 taggtgtaac caacccgcta ttaaggatat ggcagaaaga aataatagaa aaagagctcc
    40561 agtataaagg tcttcattag tacgtaaacc gattgtatac caccactgat aaacaccaga
    40621 ataagcgata ttcactgggc caagagcacc ccctcgagaa aaagcttcca cggccggttg
    40681 accaaaatga ggatcccaaa ttgcatgagc aataggtctt acatgtaaag ggtcctgtac
    40741 ccatgcctca aaatttcctt gccaagctac atgaaacaga tttccggaag tccacagaaa
    40801 aatgattgct aattgaccga agtgagaagc aaaaatattc tgataaagac gttcctcagt
    40861 aatatcatca tgactctcga agtcatgtgc agtagcaata ccaaaccaaa tacgacgagt
    40921 agtggggtcc tgagctaagc cttggctaaa ccttggaaat cttaatgcca taatgccttt
    40981 caaatcctcc tagccattat cctactgcaa taattcttgc taagaagaac gcccatgttg
    41041 tggcaattcc acccagaagg taatgggtta ctcctacagc acgtccctgt acaatgctca
    41101 aggctctagg ctgagtagca ggagcaactt ttaatttatt atgagcccaa acgatggatt
    41161 caataagttc ttgccaataa ccacgcccac tgaagagaaa cattaaacta aatgcccata
    41221 caaaatgagc acctaggaaa aaaaggccat atgcagataa tgaagaacca taagactgaa
    41281 ttacctgaga cgcctgtgcc cataaaaaat cgcggagcca cccattaata gtaatggaac
    41341 tctgcgcaaa atttcctcct gtaatatgag ttaccacccc ttgatcgctt atactacccc
    41401 aaacatctga ctgcattttc caactgaaat ggaatattac tacggagatt gcgttgtaca
    41461 tccagaatag tcctaagaag acatggtccc aagcggatac ttgacatgtc ccccctcttc
    41521 cgggcccatc acaagggaaa cgaaacccaa gatttgcttt atccggtatc aaacgcgagc
    41581 tacgagcaaa tagaactcct tttaggagta tcaataccgt cacatgaatc gtaaatgcat
    41641 gaatgtgatg taccaaaaaa tctgcggttc ctaatggaat aggtaacaaa gctactttgc
    41701 cacccactgc cactaaatca ccaccacccc aagtcaaact ggtgctcgct gttgcaccag
    41761 gggccgttcc accaggtgct aaagcgtggg tgttttgtat ccattgagca aagacaggtt
    41821 gtaattgtat agcggtatct gaaaacatat cttggggacg tcctaaagcg ctcatggtat
    41881 cattatgaat atacaaacca aaactgtgaa agcctagaaa tatacatacc cagttgagat
    41941 gtgatatgat tgcgtcgcga tgcctaagga cacgatctaa tagatcgttg tatcgagtag
    42001 ttggatcata atctcttacc ataaaaatgg ctgcatgcgc agcagcacca acgatgagaa
    42061 atccaccaat ccacatgtga tgtgtgaaca atgacaattg tgtcccatag tcagtagcta
    42121 gatatggata agggggcatt gaatacatat gatgagctac aacaatggtt aaagatccta
    42181 acatagctag gttaagagat aattgagcat gccatgacgt tgttaggatc tcatatagcc
    42241 ctttatgacc ctggcctgta aatggacctt tatgagcttc taaaatctct tttagaccat
    42301 gaccaatgcc ccagttggtc ctatacatgt gacccgctat caggaaaaga attgcaatag
    42361 ctagatgatg gtgtgcaata tcggtcagcc atagaccccc agttactgga tctaatcctc
    42421 cacgaaaagt aagaaattcc gcatattttg accaattcaa ggtaaaaaat ggggttgctc
    42481 cttcggcaaa actgggataa agttgagcca aaagatcccg attcaagata aattcatgag
    42541 gaagtgggat ctctttagga tctactccgg cgtttagaaa ttggttaatc ggtaaagata
    42601 catgtacttg atgtcccgcc caagaaaggg acccaagccc tagtagccct gctaaatggt
    42661 gattcaacat agattctaca tcctgaaacc aagccaattt tggagcagct ttgtgataat
    42721 ggaaccaacc agcaaaaagc attaaggctg caaagatcaa tgcgccaatt gcggtacaat
    42781 agagttgtaa ttcactagtt attccagacg ctcgccaaat ctgaaaaaaa ccagaggtta
    42841 tttgtattcc tcggaaaccc ccgcccacgt caccgttcaa tatttcttgg cccacgattg
    42901 gccaaaccac ctgggcacta ggtccaatgt gagtaggatc acttagccag gcttcataat
    42961 tggaaaaacg agcaccgtgg aaatacatgc cactcagcca aagaaaaatg atggatagtt
    43021 gtccgaaatg ggcactaaat acctttcgag agatctcttc caaatcactg gtatggctat
    43081 cgaagtcgtg agcatcagca tgtaagttcc agatccaagt ggtagtatca ggtcccttag
    43141 ctattgttct tgaaaaatga cccggtctgg cccattcctc gaaagaagtt tttatgggat
    43201 ccctatctac caaaattttt acttctggtt ccggcgaacg aataatcatt gagtcctcct
    43261 ctttccggac aacacataca aagaaacccg ccaacagtta gtcaagtcat tagtgaacct
    43321 atgagagatg cttataatta gtctttttct cgtctacttc tatctcccat ctatttattt
    43381 tctttagtta ttcactagag caattatgat ctggaagtcg atccagggca agtgttcgga
    43441 tctattatga catatccatg aggtgctcaa cggaccttat taatcttttt tagttttaga
    43501 aaaccctttc ccggtgtcaa aaacccattt ttttacatag tgtattcata tctcaattag
    43561 aaatctctaa acggagctac tttctgtctt acatagaaca tattacttta ttcaaaattc
    43621 caaataacgt gagcagtcat tagtcattag tcattactaa gataagagac attccaggat
    43681 ctatatctat aatatttggt cattcgaggg tcacttttat tagttttaat agaataggag
    43741 aaaaaaaaaa atgaattctc taccgtatct atgtattctt tctccctacg aaataccaga
    43801 cgaaatagaa cggccttaga aaagatataa tgaaattctt tgattgggtc ttcccagaaa
    43861 aagggtctta ttattaaaaa cggatgaggc caacaaacaa ttaattataa ctataacaaa
    43921 aaaatagata tataaattct aacgaaataa ataaacagag agttcttatt cgaaacgccc
    43981 cgtgatcttc aaccaattct gcgcttcaat ataattacca ggagtgagcg cgatagcttg
    44041 tttccaatac tcggcggctt gattgaacca agcctccgca atttcagaat ctccctgtcg
    44101 aatggcctgt tctcctcggt tggaataggc gggtcaattc ctttccttag aaccgtactt
    44161 gagagtttcc cacctcatac ggctcggcaa tcgatttttt tgtgtccccg tttttttaat
    44221 cgactatatc gaattgaatg agatttctta tcctaaccaa aagaggttaa tttcatgagc
    44281 atgagtttca aacttgactt ttgattaaat taataatcag ctttcatttt atcttttctc
    44341 ccaccgtcag aagaataaca taaaagaaaa gcatttctac tatcgttaga attttctgaa
    44401 aggtatctat ctcggtttcg tctaaaaatt tatatagaat ctttgaaaaa gtcttttctt
    44461 cctaagaaag aaaagactta ctgtctttgg gatctgatgc tacaccgctg ctcaatacct
    44521 taggggatcc gctttattac agaagttgat tcctaatttt tatttcatat catggacata
    44581 aataagcagt tcttattgta tcggcatcgg cccaaaacct cgcgaatttg tctttacggt
    44641 gcttcctcta tcaattagat cctttatcca tagaataaag tatctaggca tatctatttc
    44701 ttcatatttt gactctatga agtttctttc tttgctacag ctgataaaaa tcgttttttg
    44761 cacgatgcat atgtagaaag cctatttttt ttttctagta tttattagtg tattcgctct
    44821 ttcttccttc tatagtagag atagtcgcac gtaatgacag atcacagcca tattattaaa
    44881 agcttggggt aagaacgggt ttcgttctag tgcccgaaaa taatattcta aagcttttgt
    44941 atgctctccg ttacttgtgt ggataaggcc tatgttatag agtatatagc ttcgatcata
    45001 gggatcaatt tctagtcgca tagcttcata ataattctgt aaagcttccg cataatttcc
    45061 ttccgattga gctgacatcc gttacggtcg tcattcgatt caaagaattc tccgttccag
    45121 aaacgtacat gagattttca tctcatacgg ctcctcccct atgtgcataa tgaaaataat
    45181 acatggaatc aaaaaagatt gaaatattct cattatgaat tcagtggggc taacgttttt
    45241 acaagaaatc tctagccaac ctttctgcaa aagatatttt cttaacatca cgcgtgttga
    45301 tactggtact agataaaaat gtaaactcca acaatttctt tgttctcaac gccctttaat
    45361 ttccaggaat taatcacttc aacagtcttc tatggttcta agggtatcca aagtaccaac
    45421 gagatggatg tttgttatcc caaccattct ttttagtccc gatcccaata aggaaaggcg
    45481 gtaattttaa acaaagtttt cgtgttgttg attcctaggc gtagcgcctc ttcccctatg
    45541 cggcctattg gtactagtct agtatggtag ggttggcctg taatatagaa cccataggtg
    45601 taacctttcg ctcaatactc gaatcaacaa ttgaagcatc tgaggctgca ttaatcgggg
    45661 atacacgaca gaaggaattg ttttatctag aaacttcacc ttcaacaagc gtagattttt
    45721 tcaataatct ttttcgttct tttctatccc gaatcttccg tctttctcct aagaccgaag
    45781 cggtaaataa aaaaataatc aaatcacacc atctctataa taggtaaatg cctctttttc
    45841 tcctgaagtt gtcggaatta ttcgtaataa gatattggcc acaattgaaa aggtcttatc
    45901 aataaaattt tcatttatcc gcgatctagg cataggtaga aatccattct ataattcttt
    45961 tcattaactc tcgtgagaaa acgatcccac aagtaaagga attttacagt acgaaataac
    46021 ataaaagcag actcatatcc aattttttct ttttgaaggg ggtcaataaa aaataagaaa
    46081 tattagaatc cgattcgatt tcatccaaat gtagtagtat aaatgtagta gtataagaat
    46141 gaaaggaact attccaattt gatcaaagta gaagaatcaa agaatttatc ttgcggatta
    46201 ggagaattcg agaagttttt ctgaaattaa gatccaaaga agaaaaaaat cgaataattc
    46261 ttcaataatc cttctataat gaaaatagaa taaccctcca ttttgtgttt tgtccatagc
    46321 gggtagacgc ttatacacta tacaatcaaa tcgaaaagga tgatttatga atttggaata
    46381 gatttacggg ttaaggggtt gttgttaagc gacctaaaat tggaaagaaa ttttcaaatt
    46441 cttatggaaa ttgaattcga ataaaaagat aattatgatc gaaaggtatc catttaccat
    46501 agtccaacaa aatagaccga tcagttgatt cgttccaatt cattgattga atccggtaaa
    46561 aatatcagaa aaaggtagga gcgccgcctc cgtcttggca aacaagatat atctttattg
    46621 ttattgtttt taaccgtttt tcaaaaaaga ttatattatc tttttctccc agctccctgg
    46681 ctcgaagaaa aaatactttc tttgatgaaa agttttccat ttttatagct agaatggatt
    46741 cgagtgtctg tacccatcta acaatcgaat atgaacaact cgcaattcgc tcggattctc
    46801 ggtcataatc attatgtagg agagatggcc gagtggttca aggcgtagca ttggaactgc
    46861 tatgtaggct tttgtttacc gagggttcga atccctctct ttccgtatct tcacccaatt
    46921 caccaatgct tcagaccttt ctttgagata gattctcaat tcctaatttc tgtgatacgg
    46981 aaggaaagaa agaacgggca gggaataagg atctgcctac tgatctatga tacatgaatg
    47041 ggagaaaaat acaaatctcc ggatccaatt ccttaccttg tgtcccttta cttaacttaa
    47101 gtgaaaggga aaaattgtac gaacccttgg tttgttattt tagttaggtt taagtctgac
    47161 gagaataata ttctacgaca agtaattcat ttattttcaa accgacccat ttactatcta
    47221 ttatttgatt gactaatcct ttatattgga atgcgtgaag agtcaaatgc tttggcaatt
    47281 cttcatggtg ggatgaatca agataatttt gaatcagagc tctggatttt ttgtcatccc
    47341 ttgctgtaat aatatctcgg ggtttgcaac gataacttgg tatatctact atacgaccat
    47401 taactaaaat atgtctatga ttaactaatt ggcgggcttg aggaatagtt gaagccatac
    47461 ccaatcgaaa aaggatgtta tctaaacgca tttcaagtaa ttgtagtaaa accagacccg
    47521 ttgatccttt ggcttttccg gcgatacgaa catatttaag taattgccgt tctgtaagac
    47581 cataatgaaa acgcaatttt tgtttttctt ctaaacgaat acgatattga gattttttcc
    47641 cggagcgcga ttggtttcta agatcgcttc cggctccagg tcttttactc gttagtcccg
    47701 gtaaagcccc caggcggcgt atttttttga aacgaggccc tcggtaacgt gacataaaaa
    47761 ctccttattt tattgaaatt tcataaacct aaattaaaac taaaactgag ctaaatgata
    47821 aatgaagcga aatccactga agtattgtac tacaaagaat aatgagatgt atcaatatcc
    47881 acacactttt ttgtattgta tatatataaa tagaaatcaa aagacggttc tttttcttga
    47941 tttattctgc tgaggtctaa cccctccaat tatgattcat aattagaagc tcctacaaca
    48001 taataaatca ctgccccttg gaaaagaggg acgaagccct ttcaatgttc ttttctttca
    48061 aaaagacatt atcaatcatt ttttaaaatc aaacaaatag agaaaagccg gctatcggaa
    48121 tcgaaccgat gaccatcgca ttacaaatgc gatgctctaa cctctgagct aagcgggctt
    48181 aaataacggc aatgagatgg tgcatgcata gaaatttggt aaattactag aatcttatct
    48241 attaactatt cattcttagc tattcataaa gaaaagaata gagaatcaaa ttcaaaataa
    48301 atattgaata ttatagaaca taacgattaa aataacgatt aatagaatat agcgatctat
    48361 agaatttcga tttctatatt tatcaataat aaatatctta ctcttaatta ggtaataaga
    48421 gttttttgtt ttgaattgaa aatcaaatga cattagaaat tgtttttttc taacctaatt
    48481 ttattaatat attcgattct attattatat agaatagaat atacagaata ttattattct
    48541 actgattcta tatatctatt ttttctatat ctctattttt tttttctaga tatctattta
    48601 tctattttga attatcaatc gaatccagta ttagcttctt atgatacatt atctaaatta
    48661 tccatttttt tattctaatt ctaaaaaatg atgctttggc tttcgactaa ataattcgat
    48721 ttgaattcga aattaataaa attattagtt ataactatta ctattatatt agaaacgatt
    48781 aattaatatt taattaattt gaattttagt tattttttgt tatgttatat aggatccgcc
    48841 ttagccttaa gtaaaggata agaaaaaaat gaaattaaag aaaaagatga aatccagata
    48901 aatgcaatgc agataaatgc aatccatata actgtaatcc agattagaat gagggagtct
    48961 aatgatacat ttctccgttt tttgttttca acgaaagaaa agacgaaaaa aaaaaaagaa
    49021 tcgaccgttc gagtattcta ccggattgca tgagaaaaat gagagtaaga gaggcatatg
    49081 ttaatgttat ataatatata tccatatata ttgaattgcg gatacagaaa ggatagaatc
    49141 atttctgaca agaaatcgaa acacctttca atataggaat ccgtatctaa tgaattctat
    49201 gtttcagcgt aaatgaaaga aaaaggagaa cggcatcgag gtcctaatct caaaatgcaa
    49261 ggggggatat ggcgaaattg gtagacgcta cggacttaat tggattgagc cttggtatgg
    49321 aaacctacta agtgataact ttcaaattca gagaaacccg ggaatcaaaa atgggcaatc
    49381 ctgagccaaa tcctgtttta cgagaataaa acaaagcaaa caagggttca gaaagcgaaa
    49441 aaagggatag gtgcagagac tcaacggaag ctgttctaac aaatggagtt gactgccttt
    49501 ttttgggaaa gaaaggcaaa ttaatcgaat atcgaaactg cataaaggat aagtctataa
    49561 tacactatgg atacaaaatg aaaaattatc tcaaaaatga caacctgaag ctgtatttat
    49621 attaatgaaa aagaaaacaa aagaattggg attccaagtt gaagaatcga atattcattg
    49681 atccaatcat tcactccata gtctggtaga ttgtttcttt tgaagaactg attactcaga
    49741 cgagaataaa gatagagtcc cattctacat gtcaatataa ataccggcaa caatgaaatt
    49801 tatagtaaga ggaaaatccg tcgactttag aaatcgtgag ggttcaagtc cctctatccc
    49861 cccaaaaaga ccgatttgac tatttctcct accctctctt ttttttagtg gttccaaatt
    49921 tgttctcttt ctcattcatt ctaccttttt acaaacgtat cagagcagaa tttttttctt
    49981 ttatcacaat cacaagtggt gtggtatata tgatatacgt acaaatgaac atctttgaac
    50041 aaagaatccc gattcacaat tcatatcatt gctcatactg aaacttataa attattctat
    50101 tcaagaaatc taattccacg ctcaagactt ttaatacttt ttttatcttt tttaattgac
    50161 atagacccca gtcatctagt aaaataagga tgatgcgccg gtaatggtcg ggatagctca
    50221 gctggtagag cagaggactg aaaatcctcg tgtcaccagt tcaaatctgg ttcctggcat
    50281 atatattgaa tttgtagaaa tatctcttct acaaattcag tgatatgaat cgatatacat
    50341 aatacatatt gattaatcgt atagatcacg atacatacat acttattcat ctagctaggt
    50401 atctggaaat ggaccccccc ccttttttat agtagtatat aaatgagtga aagagtatat
    50461 aaaaaatgta tatctaataa taataaaaga attaattaga ttctttttcc tcttcttttt
    50521 gatttgttca tactatgtct ccgcccgttc aaaaagaatg ttaatacacc atacatattc
    50581 gaaagggtta aattggttgg ttgaaagacc caagcaaaag tctagtctag gaagttgaat
    50641 gaagggtggg aatagcctaa attcatctcc gatacagtac aaattagaat tcgatccctt
    50701 ttcattttgt atttttattt tcttttttct gtttcttcct tccctcctat gtgaacctct
    50761 agagcccatc taagcgatgt gcgcgataca aagttcatga tgcagaactc ttttttttag
    50821 ttcatcctat tggcttggct catccaaaac aagcatctta caattttgaa aatctcaaaa
    50881 ttgtaattgt attgtctttt ttttttctat ttaatttatt tagtgcgttc ataataataa
    50941 tacgaatgcg acttcaattc ctctctttga tctagaaaag aacgtacaaa tatttcttga
    51001 atatcgggag ttgtaaaaat gaagattagt ttcttataat tcaatgagca tcttgtattt
    51061 cataaaaatt gggggcaata taatccttac gtaagggcca tcctatccaa ctttcaggca
    51121 ttaagatacg tttaagccgt ggatgattat cataaaagat tcccaacata tcataagatt
    51181 cccgttcttg aaaattcgaa cttttccaaa cccagaaaac ggacggaatt ttaggattat
    51241 tccttggagc aaatactttt atgcatactt cttccggttg atctacccca tactctattc
    51301 ttgtaagatg atacacactg gctaacagtc cgcccggtgc tacatcatag gcacattggg
    51361 aacgtagata attgtaacca tatacatata aaatgacagc aacggaatgc caatcctccg
    51421 gctttatttg taaagtttct attccttggt aatcgaagcc caaagatcta tgaattagcc
    51481 cgtgtttgac tagccaagca gacaaacgac cctgcatctt tttttctctc ccacattttg
    51541 atttctataa atatttcaca tttacgatga aattttttca tttatgaaga ttaattcgct
    51601 ctttcttttt ctgtacaaaa aaatacttcc taattaagga attcggggga agatactgaa
    51661 cttttgtatt tgaaaaatgt ttcagtttca ggagggattt cggacatcga tggtggttga
    51721 tagagtaatc cttgatcata atttccagta tcagtactgc ctacaacacg aaacttgtga
    51781 ttggtagtaa aagtaaacga ccgattctcc tgttgcaagc gaattcgctc ttcatagatt
    51841 tctcgagata ttttcttacg aagttttgtt atggcatcta taactgcctc tggtttaggc
    51901 ggacagcccg gcaaataaac atccacagga attagcttat cgactccccg aacagtacta
    51961 taagaatcgg tactgaacat cccccccgta atcgtacatg cccccatagc aataacatat
    52021 tttggttcag gcatttgttc atataatctc actaaagaag gagccatttt cattgttact
    52081 gtgccagctg ttaaaattag gtctgcctgt ctaggactcg atcttggtac cagtccataa
    52141 cggtcaaaat cgaaccgtga gcctattaat gaagcaaatt caatgaagca acaactggta
    52201 ccataaagaa gcggccataa actggagagt cttgaccaat ttgaaagatc atttgatgta
    52261 gttgaaataa ctgaattggg ggttgttcga tcaagtaagg aaaactcaat ggaattcata
    52321 attgtctcaa tgttcttttt tttttttttt acttttttgg ttattgtctc aatattccga
    52381 aactaagacc actccaacgc tccttttcgc cacgcataaa ctgaaccaac aattaggata
    52441 agcataaaaa tgaaagcttc tataaatacg gatatcccca atacatcaaa actcattgcc
    52501 catggataaa gaaaaaccgt ttcaacatca aaaacaacaa aaactagagc aaacatataa
    52561 taacggattc gaaattgtaa ccaagcatcg cccattggtt ctatacccga ttcataacta
    52621 gaaagcttct ctggtccttt gctaatcggg gctaaaactg cggaaattaa aaatgccaaa
    52681 atcggaataa cgtttgatat tattagaaat gcccagaaaa tatcatattt gtaaagcaga
    52741 aacatagacg aactcctttg aatgtgaaaa atataccgaa tttgtcgatt cgaattggaa
    52801 ttcattgtca agtcatcggt aacaggttag tcaaaaccaa aatgcatttt ggtcgaacca
    52861 cacagtttca cttgtttgct gtgatgtctc gtttctcgat tgtactccta ttttcattac
    52921 actcccttcg attttatttc agtatagtat aaatctctta tacaaacaaa acaaataaaa
    52981 ctctcttgct ttcacctcgt ttcggccttt tagaaaaaaa aaattccaaa tagaattctc
    53041 attttgattt cgaatttttt aatatttgaa ttcgaaatgc aatcgatttt gattctattt
    53101 tctatatata ttttgttttc tgtttatgaa aagatcttcg tttttcaaac gcggacgtgt
    53161 cgacaaatac agtaatccat tcctatatcc atgtgactta ctattcgatt tgagtggggt
    53221 taggttggag ttttcatttt taaccggatt catgtcatga ttttgcctcc tttactgtcc
    53281 acaatcaaag agttagtgag acttcttttc cttggtatac ccactcattt ttggtgaatt
    53341 tttggaggca aaatcatatg gaattcacat acgaaaaaaa tgaattacta ggtttcttta
    53401 tccgagattc gaaaaaaaaa aataacgatt gaaatgggct tttgttttcc gttttatgtt
    53461 ctgctctgaa cgagtccccc ataagcaagc ttatgggaat gattttattt cgatgaacca
    53521 agcaaccacg agcgaccggt tacaaacaac aaaaaataca gtaattgagt aaatgaaaac
    53581 tatagaactt tttgtatttc aatttggatt attatattat tatagggtta tagggctata
    53641 cggactcgaa ccgtagacct tctcggtaaa agagatcgaa ctgattctta tcaaaatgat
    53701 tcgaactctt tcaaagaccc aacatgcatt ttttttttgc attgggctct ttcattaact
    53761 gctagaaata tcagttagtc taccatattt tttttcttga cagaaaaata aggaaatggc
    53821 tccacgtgct cggattcatt atttggattg tgatatagga gcactaccaa agtgtttcaa
    53881 agaaaggtta tcttgacgta ggtttgcttc tggcctagat taacctaagt taaatggagt
    53941 ctctatcatc ctgattaaag aatcaaatat gaaacttcat acgccttaag gttcatagga
    54001 caaaaagaga atttttgagg tccttatact cattatgcct agcattgaat agactaggta
    54061 ttcaccttat caatatctca aatcaatgat ggattccatt tggttcctaa atgggaacct
    54121 gaatcgaacc gaaccatttg tcaggctatt gttctcttgt tttgttccct aaaaatcctg
    54181 gagtcagaca ttgatttctc aaaaagatca attctttgat tgcatgatgg actcttctga
    54241 aaaacattgg cgcacgtgta aacgaggtgc tctacctaac tgagctatag cccttgtgct
    54301 tgtgatacat attttatcat attatggaga taatttcttg tcaagatgaa tatcccatga
    54361 tccaacatcg tatctctttg atctttttga ttggtattgc ttcgaagtct tattggattt
    54421 ataatccatc aatgggaggg gtcttttttt tttctcctta tctttttttt ttctccttat
    54481 aatgataaat gacctactta actcagtggt tagagtattg ctttcatacg gcaggagtca
    54541 ttggttcaaa tccaatagta ggtagaactt attagatacc atggtcaatg gtatctaata
    54601 agtttttcta cttactgatt ttgtatcttt tctatcctat tcgatttgat tttcgaattg
    54661 aaactaaaac ttttttcctt acatcagaat ccgattcccc ttgattgtat ttgattggat
    54721 tcaatcggaa gaatccatat gtgtataaac acaaattctt ttgattagga ttattcgatt
    54781 cgggcgcacc gactagttac gaaatcacat tgagaacctc tactcgtgtc ctagctcgtc
    54841 tgagagctag atttgcctca attgtttgtc tcttactttc agctttcctc aagccggctt
    54901 ccgctatttc aagagtttgc tgagcttctt ggggatcaat gtcactactc ttctccgcat
    54961 catttactaa aacggtgatc tcattattac ctattctagc aaaaccgccc atcagagcca
    55021 tcgttaacca ttggtcatta aagcgtattc tcaaaatacc tatatctaca gctgtggcaa
    55081 taggcgcgtg atttggtaat acgccaattt gtccactatt agtagataaa atgatttctt
    55141 tcacttcgga atcccaaaca attcgattag gggtcagtac acaaagattt aaggtcattt
    55201 cttcaaattg ttctccattt ctaagtttgt agccttcgca gtaacttcat cgatgttacc
    55261 tactaaataa aaggcctgtt caggaagacc atctaattct ccggacagaa tcaatttaaa
    55321 gcccctaatt gtttctgcta gaccaacata tttccccgga gaaccggtaa atacttctgc
    55381 tacgaaaaaa ggttgtgata agaaacgctc aattttgcgg gctcttgcta cggttaaacg
    55441 gtcctcttcg gataattcat ccaacccaag gatagctata atgtcctgaa gttctttgta
    55501 acgttgtaaa gtttgcttaa ctctttgcgc agtttcataa tgttcctcac caacgatccg
    55561 aggttggagc atagttgacg tcgaatctaa aggatctact gcgggataga tacctttggc
    55621 ggctaatcct cttgatagta cggtagtcgc atctaaatgt gcaaatgtcg tggcaggagc
    55681 ggggtcggtc aaatcgtccg caggtacata aacggcttga atggaagtta tggacccctc
    55741 cttggtagac gtaattcttt cttgtaaaga acccatttcg gtactaaggg taggttgata
    55801 acccacagcg gaaggcattc tacccaataa agcggatacc tcggatcccg cttggacgaa
    55861 acggaaaata ttgtcgataa atagaagtac gtcttgttca ttaacatctc ggaaatattc
    55921 cgccatagtt agggcagtca aaccaactct catacgagct cccggcggtt cattcatctg
    55981 accgtagact agagccacct ttgattccgc aaggttttgt tcattaatta ctccagattc
    56041 tttcatttcc atgtaaagat catttccttc acgagtacgt tcaccgactc cgccaaatac
    56101 ggatacaccc ccatgagctt tggcaatgtt gttgatcaat tccataatga gtactgtttt
    56161 acccactcca gctcccccga atagtccgat ttttcctccc cgacgataag gagctaaaag
    56221 atctactacc ttaattcctg tttcaaaaat agataatttt gtatctaact gtataaaggc
    56281 aggcgcagat ttatgaatag gagatgttgt gcgagtatct acaggaccta aattatcaac
    56341 aggctcgcca agcacgttga aaattcgtcc tagagtcgct ccgccaactg gaacgcttag
    56401 aggagctccc gtgtcaatca cttcaattcc tctcattaga ccatctgtag cactcatggc
    56461 tacagctcta actcgattat tccctaataa ttgctgtacc tcgcaagtca cattaattgg
    56521 ttgaccgaca gtatctcgac ccttaactat cagagcgttg taaatattag gcatctcccc
    56581 tgggggaaag gctacatcca gtaccggacc aataatttga gcaatacgtc ccaggttttt
    56641 tttttcaagt gcggaacccc caggaccaga agtagtagga tttattctca taataataat
    56701 aaagtgaaat atatcaattt tttttacgaa atttatcaaa tccaaaaaga aaatcttcga
    56761 tagcaagttg atcggttaat tcaataagaa atgggggtta gcactcgatt ttgttggtag
    56821 cgtccaaccg aatgcaattc aattgtttat ttatggaatt tcaatgaaga aattttaaag
    56881 ttcaaacaac ccattttcaa aatctcaagt ggatgaataa aattcttgag aaagtatttg
    56941 atttctctat cattaccagc catattatct acggaattcg aacctgaact ttttttttga
    57001 ttcattattt cttgtccctt atttcttatt cttattttag catatccatt tatgtctagt
    57061 ctattctttt tttatacccc ccctttttat tttatggatg aattccgcat attttctttt
    57121 cacatctagg atttacatat acaacgtata ttcctgtcaa cagtcaattt cttattattt
    57181 cgatattttg attgaaaaaa aagtaaggga ttcaaaactt taaaaacatg gattggcttg
    57241 cgccagacat atgaaagagt atacaataat gatgtatttg gtgaatcaaa taccacggtc
    57301 tactaaaaaa aataaggaga cgttctgatt agttgataat attaaatgaa atttttgtga
    57361 aagattcctg tgaaagggtt tcattaactc ctaatttatg tcgagtagac cttgttgctg
    57421 cgagaattct taattcatga gttgtaggga gggacttatg tcaccacaaa cagagactaa
    57481 agcaagtgtt ggattcaaag ccggtgttaa agattataaa ttgacttatt atactcctga
    57541 gtatgtaacc aaagatactg atatcttggc agcattccga gtaactcctc aacccggggt
    57601 tccgcccgag gaagccgggg ccgcggtagc tgcggaatct tctactggta catggacaac
    57661 tgtgtggacc gatgggctta ccagccttga tcgttataaa ggacgatgct acaacattga
    57721 gcccgttgct ggagaagaaa atcaatatat atgttatgta gcttaccctt tagacctttt
    57781 tgaagagggt tctgttacta acatgtttac ttccattgtg ggtaatgtat ttgggtttaa
    57841 agccctgcgc gctctacgtc tagaggatct acgaatccct cccgcgtatt cgaaaacttt
    57901 ccaaggcccc cctcatggca tccaagttga gagagataaa ttgaacaagt atgggcgccc
    57961 cctattggga tgtactatta aacctaaatt gggattatcc gctaagaact acggtagagc
    58021 agtttatgaa tgtctacgtg gtggacttga ctttaccaaa gatgatgaga acgtaaactc
    58081 ccaaccattt atgcgttgga gagaccgttt cttgttttgt gcagaagcta tttataaatc
    58141 gcaggcagaa actggtgaaa tcaaaggtca ttacttgaat gctactgcag gtacatggga
    58201 agagatgcta aaaagggcgg tatttgccag agagttggga gttcctatcg taatgcatga
    58261 ctacttaaca gggggattca ccgcaaatac tagcttggct cattattgcc gagataatgg
    58321 tctacttctt cacatccatc gtgcaatgca tgcagttatt gatagacaga agaatcatgg
    58381 tatacacttt cgtgtactag ctaaagcttt gcgtatgtca ggtggagatc atattcacgc
    58441 aggtacagta gtaggtaaac ttgaaggaga aagagacata actttgggct ttgttgattt
    58501 actacgtgat gattttattg aaaaagaccg aagccgcggt atttatttca ctcaagattg
    58561 ggtctcttta ccaggtgttc tgcccgtggc ttcagggggt attcacgttt ggcatatgcc
    58621 tgctttgacc gagatctttg gggacgattc cgtactgcaa ttcggtggag gaactttagg
    58681 acacccttgg ggaaatgcgc caggcgccgt agctaatcga gtagctctag aagcatgtgt
    58741 acaagctcgt aatgaaggac gcgatcttgc tcgcgagggt aatgaaatta tccgtgaggc
    58801 tagcaaatgg agtgctgaat tggctgctgc ttgtgaaata tggaaggaga tcaaatttga
    58861 atttgaagca atggatactt tgtaatccag tgattaacgt ttggtttatt agttgaattg
    58921 caattaaact cggcccaatc ttttactaaa aggattgagc cgaacccaac gaatttattg
    58981 tatagatttt tgatactaca tatttatcta gatatataag atctgaaata caaaatagaa
    59041 gactaaacac aactctttct attgttgtgt tgggtccaca atgaatccta tgggccctta
    59101 ggattggtgt attcttttcg atcccgtagt ttcgtcatgg atcgagccaa gtatcacaac
    59161 ttcttctacc catcctgtat atcgtccttt tcgttccgtg ttggaatata aacttattat
    59221 attagtagat agtagacggg attttacgaa aaaagctctt catattcata ggagagaaca
    59281 aatatttatt ttttcaatgc caattttaca caatatgggg acaaccacta tttataattg
    59341 aaaaagatcg tatagagtga agcgatactc cggggtctaa caaaagagaa tgatttcttt
    59401 caattgacta ttcatctatt gtattttcat ctaaataggg gcaagaaagt gctatggaaa
    59461 aatggtggtt caattcgatg ggggagttcg aatacaggtg tgggctaagt aaatcaatcg
    59521 atagtctggg tcctattaaa aataaaaata ccagtgtaag tgagggcccg gttagaaatg
    59581 ataaagataa aaacattcat agttggggtg atagttctag ttacagcaat gttcatcatt
    59641 tagttagcgt tagggacatt cggaatttca tctctgatga cacctttttt gttagggata
    59701 gtaataggga cagttattcc atatattttg atattgaaaa tcaaatttta gagattaaca
    59761 atgatcattc ttttctgagt gaactagaaa gtttttttta tcgttttcgt aattattatt
    59821 ataggaataa tggatctaaa agtgacgatc ccgactatga tccttccatc tataatacta
    59881 aatcgagttg gaataatcac attaataatt tcgttgactc ttatcttcag tctcaaatct
    59941 gtattgatag tcacatttta agtagtagta acaattacag cgacagttac atttataatt
    60001 acatttgtgg tgaaagtaga aatagtagtg aaagcaaaag ttcaaatata aaaactagta
    60061 cgaatggtag tgatttaact ataagaaaaa gttcgaataa tctcgatgta actcaaaaat
    60121 acaggcattt gtgggttcaa tgtgaaaatt gttatggatt aaattataag aaatttttga
    60181 agtcaaaaat gaatatttgt gaacaatgcg aatattattt gaaaataagt agttcagata
    60241 gaatcgaact ttcggttgat ccaggtactt gggatccgat ggatgacggc atggtttctc
    60301 tggatcccat tgaatttcat tcagaagagg aaccttataa agatcgtatt gattcttatc
    60361 aaaaaaaaac aggattaaca gaggctgttc aaacaggtac aggtcaacta aacgggattc
    60421 ccgtcgcaat tggggttatg gattttcagt ttatgggggg tagtatggga tccgtagtag
    60481 gcgagaaaat cacccgtttg atcgagtatg ctaccaataa acttttacct cttattctag
    60541 tgtgtgcttc cggaggggca cgcatgcaag aaggaagttt gagcttgatg caaatggcta
    60601 aaatatcttc tgctttatat gattatcaat caaataaaaa gttattctat gtatcaattc
    60661 ttacatctcc tactactggt ggagtaacag ctagttttgg tatgttgggg gatatcatta
    60721 ttgccgaacc caatgcctat attgcatttg cgggtaaaag agtaattgaa caaacattga
    60781 ataagacagt acctgaaggt tcacaagcgg ctgaatattt attccataag ggcttattcg
    60841 atccaatcgt accacgtaac cctttaaaag gtgttctgag tgagctattt cagctccacg
    60901 ccttttttcc tttcaataaa aattcaatca agtagagtca agtagagtct tgagttcaac
    60961 ttttttttgt ggcgaacaac tagttagtta gtttatcaga atcaaaataa aaaaaccgaa
    61021 aaaatgaatt tttatttggt gacataagct ttaattgtag aaagaatcat gcggataatt
    61081 gttgtttttt accgatattg ctgattagca atatcggtaa aaaaacaaca acataaacag
    61141 cgagttcttc cttcgaatta ggaggcaagg caaataaaac gaatttcgtg ttctgttcgc
    61201 ctcttctata tgtatatatt tcaaatatag aaaatataga atcttgcatc tttctatatc
    61261 tcccaagaag tccccttttt ataagaattc ctgctcttgg gtcggattct aacgaatctt
    61321 tcagagattt ttaaattttt aaaagactct ttttttatta aaaaagaaat tagaagaaga
    61381 agataagaac aatataagaa taaaaataaa agaagtaaga ataataaaga aagtggatta
    61441 tcatacatac atctatttca tgtagaaaga tgaataagtc cgtttattta gttcgacatt
    61501 gcttgcactt attctatata ctcacttcga tatacttagt atactaatat acgaattata
    61561 atatgaatta taattattat aagatatcct tataacaata acaggtacaa atattaaatc
    61621 gaggtacccc attctatgac aattctcaac aacttaccct ccctttttgt gcctttagtg
    61681 ggcctagtat ttccggcaat tgcaatggcc tctttatctc ttcatgttca aaaaaaaaag
    61741 attttttaaa tctgatgtgg tcaaatctca tctagttttt ttttcaagac ttagcgaaca
    61801 aggatatcca tttagtagaa tattgtataa gaataacggg tggctttctc cgaacataaa
    61861 tgaaaaagat cttatacatg cgtaaacatg atatatggac agacgaattc tagcaattaa
    61921 aaaaaaatag gctgggatcc gaactcatgt ctgaaattaa agtaaatcta tccatatgta
    61981 tgtagctatt gatagggaat catatgaagg ggatgctttt attttattat atctaaccaa
    62041 ttcgattaat tactactaaa agttcacatc agaatagtac tagttgatga gagttacttc
    62101 ggaaaaaaaa gtaaagtgca attttttttt gttattccat aaaatgcaac tggatctact
    62161 atgtatgagt tggcgatcag aatatatatg gatagaattt atagcaggat ctcgcaaaac
    62221 aagtaatttc tgctgggcgt ttatcctttt tttaggttca ttaggattct tattggttgg
    62281 aatttctagt tatcttgata agaatttgat atccttcttt ccgtctcaac aaatcctttt
    62341 tttcccacaa gggatcgtaa tgtctttcta tgggatcgcg ggtctcttta ttagttccta
    62401 tttgtggtgc acaattacat ggaatgtagg tagcggttat gatcgatttg atagaaaaga
    62461 aggaatagtg tgcatttttc gttggggatt tcctggaaaa aatcgccgca tctttttacg
    62521 attccttatg aaagatattc agtccatcag aatagaagta aaagagggta tttatgctcg
    62581 tcgtgtcctt tatatggaaa tcagaggcct gggagacgtt cccttgactc gtactgatga
    62641 gaatttgact ccacaggaaa ttgagcaaaa ggctgcggaa ttggcctatt tcttgcgtgt
    62701 acctattgaa gtattttgaa aaaagaaact gcaaaaaaat gctttctcag caagaggaaa
    62761 acccctaaga atcctctttt ttctataagc ataacttact taattaaagt ttcttcagaa
    62821 cgcctcgtgg ggcaaaagca aggcaaacgt gtacgtggcg ttcataatat aaaacgaaac
    62881 cttttttgtt tttgtttttg tctgtcaatt tttttttcga aatatttgat attttctttt
    62941 ttaataaaca gggagttctt tcatttcgaa atccgaaaaa tattcattat tggaatcttt
    63001 atttgaatct ttcgggcatt catcaaagag gagtaattac ttcgaatatt tgatcaatta
    63061 agatatctgg aaacaatcta tttttttatt atttcttcat ttgaattcga attcgaagtg
    63121 gattcttctt ctatttctgt attttttcta cactagattc aaggactaac ctctgaatca
    63181 caactaaaaa atgggggctc gattaataaa ttaataatta ataggcgcga taccttataa
    63241 tagaacttat gcttgataga aatattagat cgcatagagt caacgaatga ggtgacaatt
    63301 cacagatgaa aaaatgacaa aaaagagcgc atctattccc cttcgatatc tttcatttat
    63361 agtatttgta gtctttttgc cccggtggat cactctctca tttaataaaa gtctagaatc
    63421 ttgggttact aattggtgga atactaggca atccgaaact tttttgaacg atattcaaga
    63481 aaagagtatt ctagaaaaat tcatagaatt agaggagcta tttctcttgg atgaaatggt
    63541 aaaggaattc ccggaaagac atctacaaaa gttttgtatg gggctccaca aagaaacaat
    63601 ccaattgatc aagatacacg atgaggagca tatccataca attttgcact tctcgacaaa
    63661 tctaatctgt ttcgttattc taagtgctta ttctattctg ggtaatgaag aacttgtttt
    63721 tcttaattct tgggttcaag aattcctata taatttaagt gacacaataa aagccttttc
    63781 cattctttta gtaaccgatt tatgtatcgg attccattcg ccccacggtt gggaactaat
    63841 gattggctat gtctataacg attttggatt ttttcataat gatcaaatta tatctggtct
    63901 tgtttccact tttccagtca ttctagatac aattttcaaa tattggattt tcctttattt
    63961 aaatcgtgta tctccgtcac ttgtagtgat ttatcattca atgaatgact gaaaaacgag
    64021 tcaattagaa tgtttcttac tttgtaccta agcaaagcat tccaggtcgt acttacctta
    64081 ctctttctac ccattcagag gattcctcct atattccagt aaaattattt cagtaaatag
    64141 caaaatcgtg gatagggaac tatactagcg acctacccaa ttttattgta gaaattttcg
    64201 ggatcaacga ttggaccatg caaattagaa atactttttc ttcgataaag gaagagatta
    64261 ctcgattcat ttccgtatca ctcatgatat atataataac tcgggcctcc atttcaaatg
    64321 catatcccat ttttgcgcag cagggttttg aaaatccacg agaagccact ggtcgtattg
    64381 tatgcgccaa ttgccattta gctaataaac ctgtggatat tgaggttccg caagcggtac
    64441 ttcctgatac tgtgtttgaa gcagttgtta gaattcctta tgatatgcaa ctgaaacaag
    64501 ttcttgctaa tggtaaaaag ggggggttga atgtaggggc cgttcttatt ttaccggaag
    64561 ggtttgaatt agcccccctc agtcgtattt ctgccgagat gaaagaaaag ataggcaatc
    64621 tatcttttca gaattacggc cccactaaaa aaaatattct tgtgataggg cctgttcctg
    64681 gtaagaaata tagtgaaatc acttttccta ttctttcccc ggatcccgcg actaataaag
    64741 atgttcactt cttaaaatac ccaatatacg taggtggtaa caggggaagg ggccagattt
    64801 atcccgacgg gacaaaaagt aacaatacgg tttataatgc tacagcagcg ggtatagtaa
    64861 gcaaaatcat acgaaaagaa aaaggggggt acgaaataac cataacggat gcattggatg
    64921 gacgccaagt ggttgatatt atccctccag gaccagaact tcgtgtttca gagggcgaat
    64981 ctatcaaact tgatcaacca ttaacaagta atcctaatgt gggtggattt ggtcagggag
    65041 atgcagaaat agtacttcaa gatccactac gtgtccaagg ccttttgttc tttttagcat
    65101 ctgttgtttt ggcacaaatc tttttagttc ttaaaaagaa acagtttgag aaggttcaat
    65161 tgtccgaaat gaatttctag atccgcaaat ttatcaacat ccggtttgta aaaagaacaa
    65221 aatttttgtt cgcaattcca attatgttat gtatgagcaa aaaaattatg aaaagtcttt
    65281 tgcttgttta tattcttttt cgacaaaatg tcgggaattt cttgtactgc actcctaaat
    65341 catagtatat attgtgaaga aggctatttt actttacccc tcctttgttt tgtcaatcca
    65401 agtgggaggg gttatcacga ttgtctgatt aaaatatttt agaatgtgtc agtagttttc
    65461 tattctaatc gaatcaaatt cgattagaac tagatactaa gcataagata agtaagcgga
    65521 gaatataaag aaagcaagga taaataaggg aaacaaggga atcaaaaagg tattattcgt
    65581 cgtcctagtc ttcgacatca gaaaggggat tttccacatc cctttctggt gtcgaaatca
    65641 taatggttct tgattccatt cgtcaaagat tcctattctt agtttcgatt tttccaggtt
    65701 tatcagaact ttttttttgt ttatttctta tgtatacata taattaagta atgaaaaaaa
    65761 aagaaatgaa gttttttgaa gcatcggaaa aagtgatcca ttttctcatt tatacgaaca
    65821 aaacaaaata ttatgattat taagaactca acgggacact acccctcgaa tcagacaaag
    65881 aaagaagtta taggccccgt tgagttctta cgctttgatg tctataacgc tgttcatccg
    65941 cttactacag ggacgaaccc aatccggaat atgaaccata aaagaaaatg cctattaaac
    66001 cgatcacagg aataccagtt acagtaccta ttatccaaag aggaatcctt ccagtagtat
    66061 cggccattta tcccacttcc ctccacattt tatcaagtgg tcgtgctaga gacataaaca
    66121 gtcatagata attataagat taagatgcgg tccttccgac tgggataaga taatccctac
    66181 tattttttta ttattctact attctctttt cttctcttaa ttgaagaaat aattggaaaa
    66241 taaaacagca agtacaaaaa tgagtaataa cccccagtag aggctggtac gattcaattc
    66301 aacattttgt tcgttcgggt ttgattgtgt catagctctc taattcggat taggtttatc
    66361 gttggatgaa ctgcattgct gatattgacc ctaaaaaaaa aacggtaggt acagctagtc
    66421 cgtgaacagc caaccatcgc actgtaaaaa ttggataggt tcgatctatg gtcattgggt
    66481 cctcctaaaa agatctacta aattcatcga gttgttccaa agaatcaaaa cggccggtta
    66541 ttaatggaat tccttgtcgg ctctctgtaa aatactcgtt tggacgaggg cttccaaaca
    66601 catcgtaagc taaacccgtg ctcacaaata accaacccgc aatgaatagg gaaggtatag
    66661 taatgctatg aatgacccag tatcgaatac tggtaataat atcagcaaaa gaacgttctc
    66721 ctgtgcttcc agacatgctg agctccacat attcttgtac agtcaaaggg gtatcgattc
    66781 cgtaaaagat aagatcagta aatggaaatt cactgaattg caatctttgt gagatcgtca
    66841 atatagtacc gagggtactt ttagaatcta ccgaatcagt atagctatcc ttcttctgac
    66901 acagcaacgc aatttcaatc aatatcgaaa tgcagtgcta gaaaatttcg ttcttctttt
    66961 cttcttgctg gtcgatgtat aactaggtac catttatagg tgtcgaagag gttttttatt
    67021 ttaatccccc tctttttttt taaagaaatt ggttagtcgt ccagaaacaa gtaacaagga
    67081 ttccatacaa taaaaaagaa aaaataaaat gaaaatagaa aatcgaacgg attccccaat
    67141 tttgttccat attgatttca aaaaaggttt cgtttttgaa atgaagttac atgacactgt
    67201 ttttattagt attttgaata ttaggttact caagagttgc ccaacgaatc tgttgattct
    67261 gaatcttttg aggtgtcgat gtcaaagatg atgaatttat ttctttttct acccccaatc
    67321 actttatttt ttttagtacc ttctagaata attgatgaat caaaaacttt caattgaact
    67381 gagtctttca attggtataa tatttttgcg tatcctcgta tctttcaaaa gtggaaactt
    67441 aggaaagtgc tttctaaaca tatgtataaa aagaacagat ttcctttagc tcctccatgc
    67501 ctactataac tagttatttc ggttttttac tagcggcttt aactctaacc tcggctctat
    67561 ttattggtct gagtaagata ggacttattt gaaattaatt gaatgaataa ttgaataatt
    67621 cataaaaaga aatccttctg tggtattcca tatatttggt agttccttac cgtgttaatt
    67681 cccaattatt gggaattgag attcctaagc aatacgaatt aatagtaata tttcgggata
    67741 gatattacct ccccttttcc cttttcaaat aaattaaatt gaaatgattg aagtttttct
    67801 atttggaatt gtcttaggtc taattcctat tactttggct ggattattcg taaccgcata
    67861 tttacaatac aggcgtggtg atcagttgga cctttgatta atattaattc acatctcttt
    67921 ttttaactga cctcctcctt tctttaattt catttttttg ggggggtcaa aggtcaaatt
    67981 cagattgctg tatttcatat ttcagttcag tggaattttc gatctaacaa gacaagagca
    68041 gaatcacgct ctgtaggatt tgaacctacg acattgggtt ttggagaccc acgttctacc
    68101 gaactgaact aagagcgctt tcttaccaca acggaaaaga ctgtaaagaa ggggattctt
    68161 ttttttatat agtatagaac cccaaaaaaa atttcaaccc caataaatac ttcttgcata
    68221 tgtatactat cataaaattg aaaattatgt attatgtatg tccaaattga atcgctctaa
    68281 aatgtatctc aggttactgc ttcgaggagc aataataggt agggatgaca ggatttgaac
    68341 ccgtgacatt ttgtacccaa aacaaacgcg ctaccaagct gcgctacatc ccttttaact
    68401 ggtctacagt atcattgtag aaaatcccgg tcttgttttc cacatcctta ttttatttcc
    68461 atttccttcc tttctatgca aaatgtatct tgctatttct tcctcttggt ctcatatcat
    68521 ataacatata ataataaatt aatatttttc tcgggaattc tcaggcgcaa agggacctgt
    68581 ttttttgctt taagaaaaag aaaatattct ctaccgaatc attgcgcatg tcaagttgaa
    68641 ttgaggattc cacacacaaa tacaaaaata caagtggtct ttaaatatat atacatctct
    68701 taccataatg tattacaata tggaatataa aaaaaagaag gaggattctc aatgcgagat
    68761 tttaaaacat atctttccgt ggcaccggta ctaagtactc tctggttcgg gtctttagca
    68821 ggtttattga tagaaatcaa tcgtttcttc ccagatgcgt tgacatttcc ttttttttca
    68881 ttctagttat tgatatggaa aggggtgaag aagattagag atagagtcaa atatttgtga
    68941 ctaatctctc tttcccgtct tttttttttt cgaattagat agattgaata cgggggtaaa
    69001 gagaaagaaa aaagtggatt caacctcagt taaattcggg ttaaggctcc aattaaatta
    69061 agaataaaat taataataga gttaaaagaa aacaaaaggg aaatgtgact agaataagag
    69121 tatcatgcaa tacaagatac ttaaatgaaa tactgtactg cgattagaaa tcgctttcga
    69181 aattgttgta ttacttatta tttactatat taattgcaac aaaatcttta tttcataatt
    69241 tgattttgag ttgttagcca cttctatttt ttcgtcccct ttcctttctt cttatttgcg
    69301 tcggatcggg aaatagaaac gttgggtgaa tcaaaaacca aaggaggttc atggccaagg
    69361 gtaaagacgt tcgagtaagg gttattttgg aatgtaccgg ttgtgttcga aacggtctta
    69421 ataaggaatc aacgggtatt tccagatata ttactcaaaa gaatcgacac aatacaccta
    69481 gtcgattgga gttgagaaaa ttctgtccgt attgtttcaa acatacaatt catggggaga
    69541 taaagaaata gatatagatc gaaccgagtg cttgggtgtc accctttcaa ggaacatgaa
    69601 aaaaatttcg atatatattt ctattatttc atatattgaa ataaaaacaa ctaaataaat
    69661 atagacaaac ccaatcctat gaatttcttc tataattttt tttgatttga tcgaaatagt
    69721 attttaggga taaggaataa acaaattatg gataaatcca agcggctctt tcttaaatcc
    69781 aagcgatctt ttcgtaggcg tttgcccccg atccaatcgg gggatcgaat tgattataga
    69841 aacatgagtt taattagtcg atttattagt gaacaaggaa aaatattatc tagacgggtg
    69901 aatagattaa ccttaaaaga acaacgatta attactattg ctataaaaca agctcgtatt
    69961 ttatcttcgt taccttttct taataatgag aaacaatttg aaagaaggga gtcaaccacc
    70021 agaactcctg gttttaggaa cagaaaaaaa taggcttact tttcaattga atcaaaattc
    70081 taatccgaac tcaaaaacag atggacgttt tgttcaaaaa atccgagaat cattcgtgtc
    70141 gtaagaaaaa aaagaatcgg gtaagaggaa taattttaag aggaataatt ttttttatcg
    70201 ggcgtgttcg ctcattttga cgactttatc atattatcag attttatcat actaatttct
    70261 actctacctt cccggagttc attctccaga gaattccatt tcaaaagaga attccatttc
    70321 aaagagtttg gcggattcct cccaatcccc ttattttatg atctcgttgg aaatcatata
    70381 aagacaattc ctatttgata tagctatttg tgcaaggatt ttacgattaa gaagcaactg
    70441 ccccttatac agattgtgta ttaatctact ataaatatag gatgcccccg ccccgcgaat
    70501 tactgcattt attcgagtga tccacaaacg acgaaaatcc ctttttttcc tatctctatc
    70561 acgatgcgcc gaaaccaaag ctcttatttt ctgttgaata attgttcgag taagtcttga
    70621 atgagctccg cgaaaacttg atgcaaataa acgcattttt gttctacgtc tccgagctat
    70681 atatcctcgt ctaattctgg tcattgagta aatgaaactt taatgaataa ctaattgatt
    70741 tcctttcttt cagttattct tttccccctt cctagtctat taataacaaa acggattctt
    70801 ccaatttata aaataaaaat tccaatggct tttgctacta taaccttccc taccacgctt
    70861 ttttcctttt ttctaggcat tggaaaaata aaaatagaaa tagctaaaga aattgtgggt
    70921 tccatcgtct ctatggttac ttcttaaacg gtgaggtctt ctctatacac cggagccctt
    70981 tccttcattt tattggtaac ttgtacagtt accactcttt ggctctaccc atgaattttc
    71041 cagtaatttg tctttcataa tgagatatac cttatacagt aacggtattt aattatgaag
    71101 attgggtggg tagctgacct tgtgagtccg ttcttctaaa cataatattt ctactttttt
    71161 aaataggatt tcccccgctt aatgggtaac tatttgttac caatggggaa ttctttctca
    71221 tcttaaattg aaaattcagg tgatttaatt tgcaccaatt gaaaccataa atttcataca
    71281 caatagaaag atatgataga tccatctttt ttagatagtg aatgaagttc ttccattcta
    71341 tccgattcac cggtactgat catggatact ggaaaaattg ttttttcttt tgttttgtct
    71401 cagcccacga tttaaacgag tcgcacatac accctcgtac atgttcctcg acgctgaggg
    71461 catcccccaa gagcggggga tttcgtgacg tttctgattg gctgtcttgg gtttctaata
    71521 agttgtttaa tagttggcat gctgaattat acattatggg ctggtttaga ttgatcctaa
    71581 ccggatgatt atgagtttat tcgatttcaa tatattaata gaatattaaa cctttaatta
    71641 agtaattaag aagtaagaag ataaaatctt aaatcatata tttgcacgaa atcactgcta
    71701 ttttttatcc aaccgctaca aaatcaacaa ttccatgagc ttgggcttct gttgctgaca
    71761 taaaagtatc cctttccatg tcttcggata cagcccataa gggcttgcct gttctttgta
    71821 cataaaccct tgtaaggatt tcgcgcagtt tcagtagttc ttccgcttcc aggataagtt
    71881 cggacgtttg tgcctcataa aaaccggcag caggttgatg gatcattacc ctgatcatat
    71941 aatataacac aatcaaaggt tcctgtatct cgcacgagga ggcaaggcga agagataaag
    72001 aataaaataa gaaaaagata gaaaaccgta cgggcatttt ttttacattg catacggctc
    72061 cacaatggaa tttttttacc tttcatcgaa gaaagagaaa atgtgggatc cattataccc
    72121 agatcggtaa atgatccaat taccaccctt cttttttttt ttcggaggag ttcaaaaata
    72181 ctatgatggc cccgttgctt taatatattt attttgtctg tgattcagca atcccaaagt
    72241 ttcttttttt tttattttcg tactctttca taacataaat gttgttaata acctgccggt
    72301 gtgaaaaaag tttgtgacgc tgaaatcgac ctacgatagg taagataaaa taggaaatac
    72361 ccttccttta tctcatacta ctctttcgat acataatcta atattttgaa aaacaataaa
    72421 aaatttgcat atcaaattcg aagtgccatg ctaatattac ttaatattaa taattcatat
    72481 ggcgaaggca tagtcttctt ttttctctta aataaaaaac ccattggcgc caagcgtgag
    72541 ggaatgctag acgtttggta attgctcctc cgaccaggat aaaagacccc attgaggcgg
    72601 ccaatcccat gcatattgtc tgtatatctg gtcgcacaaa ttgcatagta tcataaatgg
    72661 ctattccagg tattacccat ccgccgggag agtttataag caaatacaga tccttggtat
    72721 cactctccga actgagatat acaaaaagac caataagttg attcgaaaca ttgctatcaa
    72781 tcgcttggcc taaaaaaatt aatctttctc gataaagtcg gttgattcgg ataaaattgt
    72841 atcccttagg agccgtacgg gcaccttttg atgcatacgg ttcaacaaaa ctaaaacttg
    72901 cgaaaaaaaa atcaatgtgt agcttccagc cctctttctt tttttatagc ggactccttc
    72961 taatgaagga aggggcttct ctttcatttt tgaagaacga tgcgtttggc cggttttcct
    73021 ataatatata atattagaat ataaaaaaca gttttatcgc actaactttt cattgatgta
    73081 ttttttcatc gagatccaat ccaaaaatca cgatgccatt ttcttgttcc tgaatgggct
    73141 tcttccattt ttttaggttt ctgctctact ccgagtaagg atctgcccga ttttgatttg
    73201 cacatatagg acaaatgacc ccaataccac gtctttgttt tttttttcat tttttctcaa
    73261 ttttgcaatt catttctttt atgtcttccg ccaaatattc gacgtatcca ttatatttat
    73321 tattcgattg attaactgtt tgggatcagt gctatttaat aatttctttc taaataggat
    73381 tgtttatgat atctataagt cctaataata gatatattac caattgggtt tttctaaacg
    73441 gagcctggat acttaatttt attggtccag ccaagtcgac cataaattat ttgaattgct
    73501 aatattaatc tggatacctc ttcacaaaac ggatctaatt ccatttcatt gcacttcacg
    73561 ttacaaattt ttgatgattc aatcgctttt tttgggggcg aaagagagga tatctcgatc
    73621 gggggagaga atggggaaat cccatatgac ccaatatatc tgacagggcg cactatatgt
    73681 caatccaagt tggatttcgc tctccgggag ttcgaaaagg cacttttgga acaccaatag
    73741 gcataaactg aaagaaaaaa gaattaagta ctctatttca ctttgatgtg gaaacgtaat
    73801 aatggtttta ttattttaat aatattagct ttatcgtcat attttctaca tagatagaat
    73861 aagttcataa aataaaggaa aacaaagaaa atttttacga ataggtactt tgaatgatga
    73921 ctaaatatgg atgcatgcgc tcttcgaaaa gggaataaac ccccattgcg tattggtact
    73981 tatcgagtat agaatagatc tgcttctctt ttttcctatg aaccaaattg ttccattttt
    74041 actaaaagaa tagaacaaat agtaaccctt tttccgagat aatccactga aaaaaaaaaa
    74101 aggggggtcc atagcatagt tttttcaatg caataaagtt acatagtgtc tattttttgt
    74161 tgataaaggg gtattaccat gggtttgcct tggtatcgtg ttcatactgt cgtattgaat
    74221 gatcccggtc gtttgctttc tgttcatata atgcatacag ctctggttgc tggttgggcc
    74281 ggttcaatgg ctctatatga attagcagtt tttgatccct ccgaccctgt tctcgatcca
    74341 atgtggagac aaggtatgtt cgttataccc ttcatgactc gtttaggaat aaccaattca
    74401 tggggcggtt ggagtattac aggagggacg ataacgaatc cgggggtttg gagttacgaa
    74461 ggtgtagccg gggcgcatat tgtgttctct ggcttgtgct tcttggcagc tatctggcat
    74521 tgggtgtatt gggatctaga aatatttggt gatgaacgca caggaaaacc ttctttggat
    74581 ttgcctaaga tctttggaat tcatttattt ctctcaggag tggcttgctt tggctttggc
    74641 gcatttcatg taacaggatt gtatggtcct ggaatatggg tgtccgaccc atatggacta
    74701 actggaaagg tacaatctgt aaatcccgcg tggggtgtgg aaggttttga tccctttgtt
    74761 ccaggaggaa tagcctctca tcatattgca gcagggacat tgggcatatt agcaggctta
    74821 ttccatctta gtgtccgccc gccccaacgt ctatataaag gattacgtat gggcaatatt
    74881 gaaaccgttc tttccagcag tatcgctgct gtcttttttg cagcttttgt tgttgctgga
    74941 actatgtggt atggttcagc aactactcct atcgaattat ttggtcccac ccgttatcaa
    75001 tgggatcagg gatactttca gcaagaaata tatcgaagag ttagcgctgg actagccgaa
    75061 aatcaaagtt tatcagaggc ttggtctaaa attcctgaaa aattaacttt ttatgattac
    75121 atcggaaata atccagcgaa agggggatta ttcagagcgg gttcaatgga taacggagat
    75181 ggaatagctg tcgggtggtt aggacatcct gtctttagag ataaagaagg gcgtgaactt
    75241 tttgtacgtc gcatgcctac tttttttgaa acatttccag ttgttttggt agacggagat
    75301 ggaattgtta gagccgatgt tccctttaga agggcagaat cgaagtatag tgtcgaacaa
    75361 gtaggcgtaa ccgttgagtt ctatggtggc gaactgaacg gagtgagtta tagtgatcct
    75421 gcgactgtga aaaaatatgc tagacgtgcc caattgggtg aaatttttga attagatcgt
    75481 gctactttga aatccgatgg tgtttttcgt agcagtccaa gaggttggtt tacttttgga
    75541 catgcttcct ttgctctgct cttcttcttc gggcacattt ggcatggtgc tagaacctta
    75601 ttcagagatg tttttgctgg tattgaccca gatttggatg ctcaagtgga atttggagca
    75661 ttccaaaaac ttggagatcc aactacaaga agacaagtag tctgatgcag cattgctctg
    75721 ttatttttcg cttctcactt ctattttctc tttgtgattt tacataggat actgaaaaag
    75781 tctggattta aatctccgcc ctttcgcctt ttctttgatt tttttttctt taatcgggga
    75841 gatgatcccc aataaacagg tatggaagct ataattgtaa accgcgatca catttatgga
    75901 agcattggtt tatacattcc tcttagtctc gactctaggg atcatttttt tcgctatctt
    75961 ttttcgcgaa ccgcctaaag ttccaactaa aaaatgaaat gatttttcat tatctgaatt
    76021 gaagtaatga gcctcccaac atttggaggc tcattacttc aactagtccc cgtgctcttc
    76081 gaacgggtct cttagttgtt gagagggttg cccaaaagca gtatataagg cgtacccagt
    76141 aaaacttaca agtaatccag atatagagat ggcgactagg gttgctgttt ccattattat
    76201 ataatttcaa gaccacaatg gatctatgat aagattgttt atttacaacg gaatggtata
    76261 caaagtcaac agatctcaat gaatacaaaa taggatttat ggctgcacaa actgttgagg
    76321 gtagttctag atctggtcca agacggacgt ctgtaggggc tttattgaaa ccattgaatt
    76381 cggaatatgg taaagtagct cctggatggg gaactactcc tttgatgggt gtcgcaatgg
    76441 ctctatttgc ggtattccta tctattattt tggagattta taattcttcc gttttactgg
    76501 acggaatttc actgaattag atttaattag atttataaga accctagctt ttaaatttta
    76561 aataaaaata caaaaaacga tgcatttagg cctcggcttt ttattttagc ttattctttt
    76621 ttggtagttc gaccgcgaaa tttttgtgtt tctgtatttc cggaatatga gtgtgtgact
    76681 tgttataatt gatcctattg agagtacaga aagtgggtct gtcgtcttga tagagatggt
    76741 tttaccccgt cggatattca ttctagtatc tggagcacgg aatatatgaa atatatcacg
    76801 aagtatttga actatgattc atacttaata ttcagacctc gtggccggat tcctcaaatt
    76861 tttcaaaaga aaaaagtttt caattgaaag agttttcttc tttcaaattc ccgtttctgc
    76921 tttgattttg ctcaaagaac aaacttttct ttctagtttt agtcattata tcgattctac
    76981 tcgttgaata aatgatgatc caatggttct tactcaggga atccttgact tagcttgaag
    77041 gttttattga atcatcgtgg ttctagtatt aatttaaggt ttcaattgat tcctagggtc
    77101 ttaacaagaa aattcctatc aataataaag aaaacaaaag taaagctaca ttccatacaa
    77161 attaaaataa cagatgaaag aaaaaaatag ggaaatagaa gattcaagag gcctggaacg
    77221 atcaacagaa agacaagtga gcctacttga ttttttgaca ttctaattat aacaaaaaaa
    77281 aaagagcttt cttactttta ctctttcgta tttttagcga aaatggaatc aaaagattaa
    77341 gaagtttcca attttctatt ccatacctct tttaacctgt tttttggttt ttttgtttga
    77401 gctgtacgag atgaaattct catatacggt tctcagaggg ggagtcccct tggtttacct
    77461 atctcaataa agtctacgat tggttcgaag agcgtctcga gattcaggcg attgcagatg
    77521 atataactag taaatacgtt cctcctcatg tcaacatatt ttattgtcta ggaggaatta
    77581 cgcttacttg ttttttagta caagtcgcta cagggtttgc tatgactttt tactaccgtc
    77641 cgaccgttac ggaggctttt gcttctgttc aatacataat gacggaagcg aactttggtt
    77701 ggttaatccg atcagttcat cgatggtcag caagtatgat ggtcctaatg ataatcctgc
    77761 acgtatttcg tgtgtatctc actggtggtt ttaaaaaacc tcgcgaattg acttgggtta
    77821 caggtgtggt tctggctgta ttgaccgcat cctttggtgt aacaggttat tctttaccct
    77881 gggaccaaat tgggtattgg gcagtaaaaa tagtaacagg cgtaccggaa gcgattccgg
    77941 taataggatc gcctttggta gagttattac gtggaagtgc tagtgtggga cagtccactt
    78001 tgacgcgttt ttatagttta cacacgtttg tattacctct tcttactgcc gtatttatgt
    78061 taatgcattt cctaatgata cgtaagcagg gtatttctgg tcctttataa agaatataga
    78121 gagatttgta atcaatcatt ttttttatta cttgggggag gaacaataat atttcattgc
    78181 tacaaatatg gattattgac aaagaataag acatgtgttt tgaaatttcc cctcaactcc
    78241 acaatattgt attatttatt tgacatgaat gaatagttga agggaattct ccgaagagaa
    78301 aatggattat gggagtgtgt gacttgaact attgattggg ccgtgcagaa gtatgccttt
    78361 aatctgctac attgaaattc acaaaaaaat gtgtctttat tccaaccgcc gccctataga
    78421 gaggataggc tgggttcgct tgaagagaat cttttctatg atcagaccga agcatgccgt
    78481 gcatgaatag gctccgtaaa atccagtaga agtaaaatcc agtagaataa gtgatgtagc
    78541 ataatcccga ttttttttag ttattttact tacttaatag tatggaaatg cattcatttc
    78601 ttctgcatcg atccgtttta tgatcctatc ggagtgaaac aaaggatcta aagaagagca
    78661 gcggctagac tatattagta acaagcaaat cctttgtacg caaaaaaaaa atagcactcg
    78721 atccattggg ataagagtga atcgcaaggg ctgagacaac ccagaaagct cttgattatg
    78781 atcaatattg taagcctact tgggtatgga gcatttacct gtaagaactt aattctttgc
    78841 aatggatagt tgcaacttcg taaaatggaa tccagaaata gaattattca tatatgtgtg
    78901 gatatggcta aatatagctt ttctaaaata tatatatttt tttatatgta tccgtttagt
    78961 tcggtggatt cttgctcgag ccggatgatg aaaaattatc atgtccggtt ctttgggggg
    79021 atggatctat aagaattcac ctatcccaat aacaaaaaaa cctgacttga atgatcctgt
    79081 attaagagct aagttggcta aaggtatggg tcataattat tacggagaac ccgcatggcc
    79141 caacgatctt ttatatattt ttccagtagt aattctcggt actattgcat gtaatgtagg
    79201 cttagcggtt ctagaaccat caatgattgg tgaacccgcg gatccgtttg caaccccttt
    79261 ggaaatatta cccgaatggt atttctttcc cgtatttcaa atacttcgta cagtacccaa
    79321 caaacttttg ggtgttcttt taatggtttc agtacccgcg ggattattaa cagtaccttt
    79381 tttagaaaat gttaataaat tccaaaatcc atttcgccgc ccagtagcga caaccgtctt
    79441 tttgattggt accgcagcgg ccttgttctt gggtattgga gcaacattac ctattgataa
    79501 atccctaact ttaggtcttt tttaacttga ttccattgta aaatatcata atgtgcgtat
    79561 ctagggagta gtcgcttcag agtcaaagtg aattctccct agatacctct attcaattca
    79621 attccggtcc gaatggatag attgtgctaa aggtgcaaac cctttttttt ttatttttaa
    79681 gaaaaaaatg aactaaattc aattcaattg atttaaaatt gatttgattt tgcttttagg
    79741 taaatcaact gttaagtgct tttctatttc ttttctaaaa tgcccaatat ctgttttaca
    79801 tcttctatgc gaaaatgctc aattttcata aggtcttctt gactgttatt caaaaggtcg
    79861 aataatgtat gtatattgga ctttttgaga caattataga tcctgggaga caattctgat
    79921 tggtcaataa aaatggattt ccatgctatt tcttttttct ttttctttag tttagcaacc
    79981 ctatcgtgaa aagccaaata gggtaaagaa accttgtatt gattgttctc taaatgtaag
    80041 ttttcttctg ccgactggag aaagggaata aataaatcaa tcaaattccg ggaggcttca
    80101 tgaagtgctt ctttaggagt taaacctcca tttgtccata tttctagaaa aaggatctct
    80161 tgtttttcat ttccatttcc ataagaatga atactatgat tcgcgtttcg aacaggcatg
    80221 aatatagcat ctataggata acttccgtct tgaaagttat ttggtgtttt tatattatat
    80281 cctcgattcc tttcaatctg taatccaata caaaaatcag ttggttccgt taggttagct
    80341 atatgctgcg tattatcaac gatttccaca gaaggtggta agaggatgtc ttgagcagtt
    80401 acatatccag gacctttgac acaaataagc gcgtcacgag ttccatatag attacttctc
    80461 aatacaattt ctttcaaatt cattaaaatt tcatgtaccg attcttgaat acctactatg
    80521 gtagaatatt catgcgggat tttctcagat tttgcgcgtg taatacatgt tccttcgatt
    80581 tctccaagca aagctcttcg catcgcaatg cctattgtgt cggcttgacc tttcataagt
    80641 ggagacagaa taaagcgtcc ataataaaga cgcttactgt ctgctcttga ttcaacacat
    80701 ttccactgta gtgtccgagt agatactttt aatttctctc gaaccatagt aatattattt
    80761 gtcagatttt tgagtcattt atttctcttg aaatctcttc aatgtttatt tctacactcg
    80821 ccttttttta gggggtctgc agccattatg tggcataggg gttacatccc ttacgaaact
    80881 taaaagtata ccacttcgac gaatagcgcg taatgctgca tctcttccga gacccggacc
    80941 ttttatcatg acttctgctc gttgcatacc ttgatctgtt actgctcgaa tagcatttcc
    81001 tgctgcggtt tgagcagcaa aaggtgtccc tcttcttgta cccctgaatc cacaagtacc
    81061 ggcggaggac caagaaataa cccgaccccg tacatctgta actgtcacaa tggtgttgtt
    81121 gaaacttgct tgaacatgaa taacgccctt tggtattcgc cgtgcacttt tacgtgaacc
    81181 cacacgtcca gtcctacgtg aaccgcttct tggtatagat tttgccatat tttatcattt
    81241 ccgaaatata agtcagagat atatggatat atccatttca tgtcaaaaca gatcttttat
    81301 tttgatttgt tcatcggttc ctttagagag tcccttttcg aaagattatc cttgtctttg
    81361 tttatgtctc gggttggaac aaattactat aatgcgtccc cttctacgga tcagtcggca
    81421 tttttcacaa attttacgaa cggaggctct tattttcata attgttattc cttaactgaa
    81481 tttcgaatct actttactga ttggaagaaa ataagtttct tgaaattttt gaaccgtgaa
    81541 ttggatcctc atgaaaggaa tcttgaaaaa ccaccgaacc attcgaatct ttgttgtggg
    81601 gtctataaat tctgcgcccc accccccccc gtttgaatca taacgactta cttaaacttt
    81661 gattctatct cctggtagta tatgtataaa agagtgtcgg atcctttctg aaacagaact
    81721 tagaatctga cttcattatt taaacgaacc ccgaacatac cattgtgaag tgattcagta
    81781 attaaaccct catgaatcca tttttcttct tttattccag acaaaccctc cttgaagtat
    81841 gaactaatgt aggaaggcgt gatattagac aacttggctt ttttattcgt ttttttcaca
    81901 aacaggaagt tacagataca attcggatag cagaaaattt accatatata gcacaaaatt
    81961 tctccgccga ttccttctat ccgagctgca cggtctgtca ttataccccg agaagtagag
    82021 agaattacaa tccccatccc gtctaaaatt ctaggaattc gttgatagtt agaatagatt
    82081 cggagaccag gtcgacttat tcgttttaaa tttaaaagag ttctatatgg tcctttccta
    82141 ttccttctat gtcgtagggt taaaaccaaa aaatatttgt tattttctac aagtttcctt
    82201 acgttttcga gaaaaccctc ttgtaaaagt attttaacaa tgttttgggt catgttagta
    82261 gatgctattc gaaccgttcc ctttcgatcc atgtcagcat ttcgtataga agttattatg
    82321 tcagcaatag tgtccttacc catgataaac taaaattatt gttgcttccg aattttgata
    82381 taatcagcat gttctttttt tataaaaatt attaaagaaa attcttaaaa gtatatgcgt
    82441 gagacataat ctactaattt atctatttta tttaaatact atcactatct cacggtctca
    82501 tattataata cctcaggtgc taatgaaact attttagtaa aatttaactg tctcaattcc
    82561 cgggcgatcg cgccaaaaac gcgggttcct tttggatttc cttcttgatc aatgacaact
    82621 gcagcattgt catcatatcg tattattata ccgttatcgc gtttgagttc tttacaagta
    82681 cgtacaatta cagctctgat cacttccgat ctttctagag gcgtatttgg tactgcttct
    82741 tttatcacag caacaataac atcaccaata tgagcatatc ggcgattact agctcctatt
    82801 attcgaatac acatcaattc tcgtgccccg ctattgtctg ctacattcaa atgggtttga
    82861 ggttgaatca tatcattttt ttttatccgt ttttttaatg taaaataaag caaaggacga
    82921 agtaaaaaaa aaaaaaaaga aagaaaaccc tgcaattgtt tttttataca caagacttct
    82981 ttcctttggt tctacatttc tatccagaaa taatgaattg agttcttata ggcattttgg
    83041 acgccgctat tgaaatagcc tttcgagcta tattttcggc tactccaccc atttcataaa
    83101 gtattctacc cggtttaaca acagctaccc aatattctgg ggatcctttc cctgaaccca
    83161 tacgggtttc cgtgggtctt actgtaactg gtttgtctgg aaatatacgt acccatattt
    83221 ttccgccacg gcgtacattt cgtgtcattg ctcggcgccc tgcttcgatt tgtctagctg
    83281 taatccaagc gggttcaagt gcttgaagag catatctacc gaaacaaata tgattacctc
    83341 gataagatat tcctttcatt cttcctctat gttgtttacg gaatcttgtt cttttggggt
    83401 tatagttgat ggttcttttt caattccatc tctactacag aactggacat gagagtttct
    83461 tctcatccag ctcctcgcga atgaaacgac taaaacggat tttatgaaga tatacatgtg
    83521 tttaatgaat aatatgctga atcataggat tctttgaaat tgcatctaat taatcaattc
    83581 gttaatctat tcgaaatttg tctagcgtgt ttagatatta tttaattaaa catgtattct
    83641 atttctagat aatgtcaatg tcttttttta taacgttatc gttataaaaa catctttctt
    83701 ttgtttttcc ttttatcata tgggatcgac aaaaatgtat caatctaata aaaaaaaaac
    83761 tttcgcgggc gaatatttac tctttccata tctattttag ttatagggtt cgttcatgac
    83821 ctctcaaaat aaaagaataa aagaggaggt ccctggtttg tttcgccatc ccacccaatg
    83881 aatcattaag attcattttc aatagaatct tctgcattca cgggttatat cgttcccatt
    83941 gcttctcgat taatggttag gtctgaattt tccggcggag tccttttttc ttaagtcaat
    84001 tttctcagtc tttattggct cgaggctctt gatttttttg ttctataagc ggattcatct
    84061 aattatgcat gaatcattat tgaatttatg ctttattaca ctgcgtttta tgagatgact
    84121 catcgacctt acatattgga atcatatatc attgatattt ccgttctctc tttctctcat
    84181 ccttccactt atccgcatac tttttttcta ttttgctttc cgacttagaa cttcacaact
    84241 cataatccga ttggtttttt tatctttatg caaaaaaaga tttcagttgc tacaacgata
    84301 tgtccaatat attatatctt tatcttgact ggttctttgg atccagataa tgcgaagcaa
    84361 tgagttggtt attagtgcta tagttattag ttcatactct gggccctggt ccgttttttg
    84421 aatcctagcc ctaaaaaaac caacgagtca cacactaagc atagcaatta tataaaatga
    84481 tcaatcgaat ttttattgaa ccctctagaa ttgcagaatt gctctttttt ttgttttgct
    84541 tgaacataaa aagaataaaa gggtttttct ttttttgtcc attacttggt ataatgtaaa
    84601 aacacgtaaa gtcttattat tcttcgtcta caaatatcca aattttgatt cctaataccc
    84661 cgtatatagt tcgaactgta taggaacaat aatcaatttt agctccaatg gtttgtagag
    84721 gaaccctacc ttctctgatc cattcgacgc gtgcaatttc ttttccgtcg atacgtcccg
    84781 caatttgtac ttgaattcct tttgtattcg ccagctcggt taattcaata gcttttttca
    84841 ttgctttgcg aaaagaaact ctattcttta attggccagc tataaattct gcaagaatat
    84901 tagggtgtcc ataaggattt gcaattcgtg taatagcaat gtttagtttt cggttcgcac
    84961 aatgaagttc tttttgtaca ttcatctgca attcttcgac tctccgcggt ctattttcta
    85021 ttaagaattt tgggaatcct atataaatta tgacttgaat tagatcgatt cttttttgaa
    85081 tctctatccg tgcaattccc tcaacgccaa caccggagga tattctcata tttttttgta
    85141 cataattctt aatacagttt cgtatttttt gatcttcttg tagaccttcc gaataatttt
    85201 ttggctgtgc aaaccaaaga gaatgatgac tttgtgttgt accaagtcgg aacccaagcg
    85261 gatttatttt ttgtcccata accccccact actatatgta tcatgacatg tcagattttt
    85321 gttctttttt ttagttatca atccagattt ttttgagtac accatatatt cttcaaattc
    85381 tttatataag gatatatctt tcaaaacaat agttatatga caagtcggtc tttttatccg
    85441 ccctcgagct cgaggtttta atcttttcac agcagtaccc tcgtttactt cggctttact
    85501 aatgactaaa tttgcttcgt tcaaactcat attgtgacta gcatttgctg ctgcagaata
    85561 aaccaattta aaaatgggat aacacgctcg ataaggcatc agttctagta tcataaggct
    85621 ttcctcgtaa gaacgcctac gaatctgatg gattcccctt cggtctttgt gagcagacat
    85681 acatatatgt tgacctaaag cgtatacttc tgtagatagg ttcttctttc tcttctttat
    85741 cataaggttc acctcttacc aatgaatcta tattcacttt attaacgacg ggatctatta
    85801 tcattttttg catgtccacg gaaatttata gtcggcgcaa attcccccaa tttatgtcct
    85861 accatacgat ctgttatata aataggcaaa tgttcctttc cattatgtat agcgatagta
    85921 tggccaacca ttgtgggtat aatggtagat gcccgggacc aggttattat tatttctttt
    85981 tccgcttttg tattaagttt ctcgattttt cttaataaat gattcgctac aaaagggttt
    86041 ttttttagtg aacgtgtcac agtgaattaa ctcctatttt tttcttttgt aaattgtaaa
    86101 aataatttgg attttctctc ctatttacta cggcggcgaa gaatcaaatt atcactatat
    86161 ttattccttt ttctacttct tcttccaagt gcaggataac cccaaggggt tgcgggtctt
    86221 tttctaccaa ttggagccct tccttcacca cccccatggg ggtggtctac agggttcata
    86281 actactcctc ttactacagg acgcttacct agccaacatt tcgatccggc tctacccaaa
    86341 cttttctggt tcaccccaac attccctact tgtccgactg ttgctgagca gtttttggat
    86401 atcaaacgga cctccccaga gggtaatttt aatgcggccg atttaccctc ttttgcaatc
    86461 agtttcgcta cagcacccgc agctctagct aattgtccac cctttccaag tgtgatttct
    86521 atgttatgta tggctgtgcc taagggcata tcggttgaag tagattcgtc tttttgatca
    86581 atcaaaaccc cttcccaaac tgtacaagct tcttccaaag catacggctt tctggatgta
    86641 gatgatgata tctatacaga tggatcttat atatatcata taatgaagta ccacatgagt
    86701 ggatatatag aatccaaatc tgccgaatca ctcatgttct gatcttctac atcctaggtc
    86761 ttcctgttcc gtcatctggc ttatgttctt catgtagcat tcagaccgaa tgactctatg
    86821 aaattacgtc gatacttcca catattatgg gtaacgtagg agacgtctct atttttcccc
    86881 cgggaaatct ttagaattac cacagcttag ctttcaattc gcctctgacc atcaaatcaa
    86941 atgtgaataa cccgtcttcc tctctttgaa acaaggggcg cttctggttc tgtcggcgct
    87001 tgaaacaatt ttgtcttctc catattacta tatctctaga gtcaataatt ttatatgagg
    87061 aactactgaa ctcaatcact tgctgccgtt actcttcagt tttctgttga ggtctatcct
    87121 gtagaggtac tcgaattgga tcagtgatcg atttctaggt ttcgtcgtaa acctaattgg
    87181 ttacttccaa ttacgtaaat caatagttca aaccgcactc aaaggtaggg catttcccat
    87241 ttttatagga acttctgtac cagaaacaat ggtatctcca attatagccc ctctgggatg
    87301 taaaatatat ctcttctcac catccccata gtgtatgaga caaatgtatg catttcgatt
    87361 agggtcgtat tctatggtta cgattctacc atatatgtct ttttcattcc gtctaaaatc
    87421 gattttacgg tatagacgct tatgacctcc ccctctatgc cctgcggtaa tgattcctct
    87481 ggcattacga cctttaccac aacgatgctg tccatagatc aaattatttc gtggattgga
    87541 tttcacttga ctgtctacgg ctccattgcg tgtgctcggg gtagaagttt tgtataaatg
    87601 tatcgccatg ctcttaagta ttttgattta agttcttttc tttctaagag gtggaataga
    87661 ataacccggt tgaagcgtaa tgatcatacg tctgtaatgc attgtatgtc ccataatggg
    87721 tcccattctt ctaccctttc gggggagttg atgactattc atagctatta ccttgacacc
    87781 aaagaagagt tcgacccaat gctttatttc tgtcctagtt gatcctgatt cgacattaga
    87841 agtatattga tttttcccca ataaccgaat acttttgtct gtaaatactg catatttgat
    87901 tccatccata aatctatttt cttccctatg agttcgagtc tcaataagaa tgctagttct
    87961 tactgttcat atgttatgat atgaatatac cacaccaatt cgttatgtat agatgatgag
    88021 attccattga tacagagcca attccaatag acttattgga gggtcccatt ggcgtgcatc
    88081 cagtaggaat tgaacctacg aattcgccaa ttatgagttg ggcgctttaa ccattcagcc
    88141 atggatgctt agtggggatc ctcgtacatg gtgaataacc aaattccaat tgaaatgaaa
    88201 tctttaggat aaatcaatgc aatttaggag gaatcaatga aaggacatca attcaaatcc
    88261 tggattttcg aattgagaga gatattgaga gaggtcaaga attctcacta tttcttagat
    88321 tcatggaccc aattcaattc agtgggatct ttcattcaca tttttttcca ccaagaacgt
    88381 tttataaaac tcttggaccc acgaattttg agtatcctac tttcacgcaa ttcacagggt
    88441 tcaacaagca atcgatattt cacgatcaag ggtgtagtac tatttgtagt agcgatcctt
    88501 atatatcgta ttaacaatcg aaatatggtc gcaagaaaaa atctctattt gacggggctt
    88561 cttcctatac ctatgaattc cattggaccc agaaatgata cattggaaga atcttttggg
    88621 tcttccaata tcaataggtt gattgtttcg ctcctggatc ttccaaaagg aaaaaagatc
    88681 tcagagagct ttttcctgga tccgaaagag agtacttggg ttctcccaat aactaaaaag
    88741 tgtatcatgc ctgaatctaa ctggggttcg cggtggtgga ggaactggct cggaaaaaag
    88801 agggattctg gttgtaagat atctaatgaa accgtcgctg gaattgagat ctcattcaaa
    88861 gagaaagata tcaaatatct ggagtttcct tttgtatatt atatggatga tccgatccgc
    88921 aaggaccatg gttgggaatt gtttgatcgt ctttctccga gtaagaggcg aaacagaatc
    88981 aacttgaatt cgggacagct attcgaaatc ttagtgaaag actcgatttg ttatctcatg
    89041 tttgcttttc gtgaaaaaat accaattgaa gtggagggtt tcttcaaaca acaaggagct
    89101 gggtcagcta ttcaatcaaa tgatattgag cgttttgccc atctcttctc gagaaacaag
    89161 tgggctattt ctttgcaaaa ttgtgctcaa tttcatatgt ggcaattccg ccaagatctc
    89221 ttcgttagtt gggggaagaa tccgcacgaa tcggattttt tgaggaagat atcgagagag
    89281 aattggattt gcttagacaa tgtgtggttg gtaaacaagg atcgattttt tagcaaggta
    89341 cggaatgtat cgtcaaatat tcaatatgat tccacaagat ctagtttcgt tcaagtaacg
    89401 gattctagcc aattgaaagg atcttctgat caatccagag atcatttcga ttcatttagt
    89461 aatgaggatt cggaatatca cacattgatc aatcaaagag agattcaaca actaaaagaa
    89521 agatcgattc tttgggatcc ttcctttctt caaacggaac gaacagagat agaatcagac
    89581 cgattcccta aatgcctttc tggatattcc tcaatgtccc ggctattcac ggaacgtgaa
    89641 aggcagatga ataagcatct gcttccggaa gaaatcgaag aatttcttgg gaatcctaca
    89701 agatccattc gttctttttt ctctgacaga tggtcagaac ttcatctggg ttcgaatcct
    89761 actgagaggt ccactagaga tcagaaattg ttgaagaaag aacaagatgt ttcttttgtc
    89821 ccttccaggc gatcggaaaa taaagaaata gttaatatat tcaagataat tacgtattta
    89881 caaaataccg tctcaattca tcctatttca tcagatccgg gatgtgatat ggttccgaag
    89941 gatgaactgg atatggaaag ttccaataag atttcattct taaacaaaaa tcatttattt
    90001 catctattcc atgaccggaa caggggggaa tacacgttac accacgattt tgaatcagaa
    90061 gagagatttc aagaaatggc agatctattc actctatcaa taaccgagcc ggatctggtg
    90121 tatcataagg gattttcctt ttctattgat tcctacggat tggatcaaaa acgattcttg
    90181 aatgaggtat tcaactccag ggatgaatcg aaaaagaaat ctttattggt tctacctcct
    90241 attttttatg aagagaatga atctttttat cgaaggatca gaaaaaaatg ggtccggatc
    90301 tcctgcggga atgatttgga agatccaaaa ccaaaaatag tggtatttgc tagcaacaac
    90361 ataatggagg cagtcaatca atatagattg atccgaaatc ggattcaaat ccaatatagc
    90421 acctatgggt acataagaaa tgtattgaat cgattctttt taatgaatag atccgatcgc
    90481 aacttcgaat atggaattca aagggatcaa ataggaaatg atactctgaa tcatagaact
    90541 ataatgaaat atacgatcaa ccaacattta tcgaatttga aaaagagtca gaagaaatgg
    90601 ttcgatcctc ttattttgat ttctcgaacc gagagattca tgaatcggga tcctaatgca
    90661 tatagataca aatggtccaa tgggagcaag aatttccagg agcatttgga acattccgtt
    90721 tctgagcaga agagccattt tcaagtagtg ttcgatcgat tacgtattaa tcaatattcg
    90781 attgattggt ctgaggttat cgacaaaaaa gatttgtcta agtcacttcg tttctttttg
    90841 tccaagttcc ttctcttttt gtccaagttg cttttctttt tgtctaactc acttcctttt
    90901 ttctttgtga gtttcgggaa tatccccatt cataggtctg agatccacat ctatgaattg
    90961 aaaggtccga atgatcaact ctgcaatcag ttgttagaat caataggtct tcaaatcgtt
    91021 catttgaaaa aattgaaacc cttcttattg gatgatcata atacttccca aaaatcgaaa
    91081 ttcttgatca atggagggat aatatcacca tttttgttca ataagatacc aaagtggatg
    91141 attgactcat tccatactag aaataatcgc aggaaatctt ttgataacac ggatttctat
    91201 ttctcaatga tatccgacga tcaagacaat tggctgaatc ctgtgaaacc atttcataga
    91261 agttcattga tatcttcttt ttataaagca aatcgacttc gattcttgaa taatccacaa
    91321 cgcttccgct tctattgtaa caaaagattc cccttttatg tggaaaaggc ccgtatcaaa
    91381 aattatgatt ttacgtatgg acaattcctc catatcttgt tcattcgcaa caaaatattt
    91441 tctttgtgcg gcggtaaaaa aaaacatgct tttttggaga gagatactat ttcaccaatc
    91501 gagtcacagg tatctaacat attcatacct aacgattttc cacaaagtgg tgacgaaagg
    91561 tataacttgt acaaatcttt ccattttcca attcgatccg atctattagt tcgtagagct
    91621 atttactcga tcgcagccat ttctggaaca cctctaacag agggacaaat agtcaatttt
    91681 gaaagaactt attgtcaacc tctttcagat atgaatctat ctgattcaga agagaagaac
    91741 ttgcctcagt atctcaattt caattcaaac atgggtttga ttcacactcc atgttctgag
    91801 aaatatttac catccgaaaa gaggaaaaaa cggagtcttt gtctaaagaa atgcgttgag
    91861 aaagggcaga tgtatagaac ctttcaacga gacagtgctt tttcaactct ctcaaaatgg
    91921 aatcgattcc aaacatatat gccatggttc cttacttcga cagggtacaa atatctaaat
    91981 ttgatatttt tagatacttt ttcagaccta ttgccggtac taagtagcag tcaaaaattt
    92041 gtatccattt ttcatgatat tatgcatgga tcagatatat catggcgaat tcttcagaaa
    92101 aaattgtgtc ttccacaatg gaatctgata agtgagattt cgagtaagtg tttacataat
    92161 cttcttctgt ccgaagaaat gattcatcga aataatgagt caccattgat atcgacacat
    92221 ctgagatcgc caaatgttcg ggagttcctc tattcaatcc ttttccttct tcttgttgct
    92281 ggatatctcg ttcgtacaca tcttctcttt gtttcccgag cctatggtga gttacagaca
    92341 gagttcgaaa aggtcaaatc tttgatgatt ccatcataca tgattgagtt gcgaaaactt
    92401 ctggataggt atcccacatc tgaacggaat tctttctggt taaagaatct ttttctagtt
    92461 gctctggaac aattaggaga ttctctagaa gaaatacggg gttctgcttt tggcggcaac
    92521 atgctatggg gtggtggtcc cgctgatggg gttaaatcaa tacgttctaa gacgaaagat
    92581 ttgaatatca atctcatcga tatcatcgat ctcataagtc tcataccaaa tcccatcaat
    92641 cgaatcactt tttcgagaaa tacgagacat ctaagtcata caagtaaaga gatccattca
    92701 ttgataagaa aaagaaaaaa ggtgaacggt gattggattg atgataaaat agaatcctgg
    92761 gtcgcgaacg gtgattcgat tgatgataaa gaaagagaat tcttggttca gttctccacc
    92821 ttaacgacag aaaaaaggat tgatcaaatt ctattgagtc tgactcatag tgatcattta
    92881 tcaaagaatg actctggtta tcaaatgatt gaacagccgg gaacaattta cttacgatac
    92941 ttagttgaca ttcataaaaa gcatttaatg aattatgagt tcaattcacc ctgtttagca
    93001 gaaagacgga tattccttgc tcattatcag acaatcactt attcacaaac ttcgtgtggg
    93061 gctaatagtt ttcatttccc atctcatgga aaaccctttt cgctccgcct agccctatcc
    93121 ccctctaggg gtattttagt gataggttct ataggaaccg ggcgctccca tttggtcaaa
    93181 tacctagcga caaactccta tgttcctttc attacagtat ttctgaacaa gttcctggat
    93241 accaagccta aaggttttct tattgatgat atcgatattg atgatagtga cgatattgat
    93301 gctagtgacg atatcgatcg tgaccttgat acggagctgg agcttctaac tatgatgaat
    93361 gcgctaacta tcgatatgat gtcggaaata ggccgatttt atatcaccct tcaattcgaa
    93421 ttagcaaaag caatgtctcc ttgcataata tggattccaa acattcatga tctggatgtg
    93481 aatgagtcga atgacttatc cctcggtcta ttagtgaact atctctccag ggattgtgaa
    93541 agatgttcca ctagaaatat tcttgttatt gcttcgactc atattcccca aaaagtggat
    93601 cccgctctaa tagccccgaa taaattaaat acatgcatta agatacgaag gcttcttatt
    93661 ccacaacaac gaaagcactt ttgcactctt tcatatacta ggggatttca cttggaaaag
    93721 aaaatgttcc atactaatgg attcgggtcc ataaccatgg gttccaatgc acgagatctt
    93781 gtagcactta ccaatgaggc cctatcgatt agtattacac agaagaaatc aattatagac
    93841 actaatacaa ttcgatccgc tcttcataga caaacttggg atttgcgatc ccaggtaaga
    93901 tcggttcagg atcatgggat ccttttctat cagataggaa gggctgttgc acaaaatgta
    93961 cttctaagta attgccccat agatcctcta tctatctata tgaagaagaa atcatgtaac
    94021 gaaggggatt cttatttgta caaatggtac ttcgaacttg gaacgagcat gaagaaatta
    94081 acgatacttc tttatctttt gagttgttct gccggatcgg tcgctcaaga cctttggtct
    94141 atacccggac ccgatgaaaa aaacgggatc acttcttctg gactcgttga gaatgattct
    94201 gatctagttc atggcctatt agaagtagaa ggcgctctgg tgggatcctc acggacagaa
    94261 aaagattgca gtcggtttga taatgatcga gtgacattgc ttcttcggcc cgaaccaagg
    94321 aatcccttag atatgatgca aaatggatct tgttctatcg ttgatcagag atttctctat
    94381 gaaaaatacg aatcggagtt tgaagaaggg gaaggagaag gagtcctcga cccgcaacag
    94441 atagaggagg atttattcaa tcacatagtc tgggctccta gaatatggcg cccctggggc
    94501 tttctatttg attgtatcga aaggcccaat tcattgggat ttccctatcg ggcggggtca
    94561 tttcggggca agcggatcat ttatgatgaa aaggatgagc ttcaagagaa tgattcggag
    94621 ttcttgcaga gtagaaccat gcagtaccag acacgagata gatcttccaa agaacaaggc
    94681 ttttttcgaa taagccaatt catttgggac cctgcggatc cactcttttt cctattcaaa
    94741 gatcagcccc ttgtctctgt gttttcacat cgagaattct ttgcagatga agagatgtca
    94801 aaggggcttc ttacttccga aacagatcct cctacatcta tatctaaacg ctggtttatc
    94861 aagaatacgc aagaaaagca cttcgaattg ttgattcatc gccagagatg gcttagaacc
    94921 aatagttcat tatctaatgg atttttccgt tctaatactc catccgagag ttatcagtat
    94981 ttatcaaatc tgttcctatc taacggaacg ctattggatc aaatgacaaa gacattgttg
    95041 agaaaaagat ggcttttccc ggatgaaatg aaaattggat tcatgtaaca ggagaaaggt
    95101 ttcccattac ttagccggaa agatatgcgg ccatgaaata gggattaagt ggaacataat
    95161 tgactgggtg gtagagtcgt ggaaacacca gtttcttcca tattttggac cttagctcca
    95221 tggaacaata tgctactgct gaaacataga agaattgaaa tcttagatca aaacactatg
    95281 tatggatggt atgaactgct taaacaagaa ttcttgaaca gcgaaccacc agagctatta
    95341 ctaaaaacgg actatgtaat gtactttatc tgctgggtta caggcgggca ttttaccaga
    95401 ggtttatatt gtatcaatct acccttgtgt gattcctgtt gaagcatata ctcggggggt
    95461 gggtgcaggg cggacgattt caaagcggac tccccattca ttagatagag aagatcccca
    95521 agatttcgcg atccgctgcc gaacttattc caattccaag atctcggatc gaatcggtat
    95581 atcaataccg attcgatccg agatctctta ttgaattgct cattcaatga gcattctcaa
    95641 tattatgcct tgaagaggac tcgaacctcc acgctcttta gcacgagatt ttgagtctcg
    95701 cgtgtctacc atttcaccac caaggcatct tgaaagtgaa tcgtattcca tgaagatgat
    95761 atctatctag tgtgatgtat ggaatatatg acaaaggtgg agtgttggag tatttctatt
    95821 gatcggtcat gtcatatagg ccccaatcgg acatccaatt gcttcgattt gaattatccg
    95881 gaggatgcct tatatattat ctatattaat attatatcaa aaagatggac aatcaaaccg
    95941 atttctcgat tcaatagaag cccaaagagg tgaataaggt cccaaataac gagagatatg
    96001 gaaaaagcag gtccgattac gcctattcct aatcctaaat ggaatgtaac gacgtaggga
    96061 tccatatgga aacatagtat ctatttagat acgctcgaat gaccccttct cataatgaga
    96121 atcctattcc ggtctggtcc ggtatggaat gaacttataa tcatggaatc gactcgatca
    96181 tcagattata gattataagt tcataaccct agcccattcc cattttgggc ggaacagatc
    96241 tactaattct ttgattccag ttagtaagag ggatcttgaa ctaagaaatc gattctagaa
    96301 gctaactaga agctaaaaaa gggtatcctg agcaattgca ataatcgggt tcattgatat
    96361 tcctggtata gtagatgcta tcacacatac aatcatactc aattcgatgg aattgtttga
    96421 tcttaaaggg gatcttctat aatttcgcac gtgaggggtt atttcttggt ttcgtccagt
    96481 cattaataac ttgattattt ttagataata gtagatagaa acaacgctcg taaggagtcc
    96541 tattgaaacc aagaaatata ggcctgcctg ccatccacac cagaataaat agagttttcc
    96601 gaaaaaacct gctagtggag gaagacctcc tagggataag agacatagag ctaaagagag
    96661 agccaaaaaa ggatcttttg tgtataatcc cgcataatct cgaatgttat cagttccggt
    96721 acgtagacca aatgatacaa tgcaagcaaa agttcctaga ttcatggaga tatagaacag
    96781 catataagtt atcatgctcg catatccacc atttgagtct ccaacaatta ttccaataat
    96841 tacatatccg atttgaccta tggacgaata tgcaagcata cgtttcatac ttgtttgagt
    96901 aatagcaatg agattcccaa atatcatgct aagaatagct aggatttcca gaagaagatg
    96961 ccactcgttt gatgagaaat aaaaaggaat atcgaaaatt cgagtggctg aagctgaagc
    97021 agctactttc gaagtaacag aaagaaaagc aacgactgga gtgggagagt cagagtcgaa
    97081 aagaggattc ctcacttctt tctctcattc aaaaccgtgc atgagacttt catctcgcac
    97141 ggctcctaag tgataaaagt aaagaagaac tcatcttctt tcttttttga ttaccttcct
    97201 cgcgtatgta taagatcgaa tccattcgat ttcgaaaaag gattactaat ccttaacttt
    97261 tcgaggaatc cttcatcagt ggttgtgaat gactgatttt tctcaatctt ttcgaccttg
    97321 gttccgtagg agcaagtcag aaagattgag aaatagaacc atctgatttg attcgttctc
    97381 aatagccatg agatgatcat cttagggtga tccttttgtc gacggatgct cctattacac
    97441 tcgtagtctc tgaaggatga gaaccaactc tgtagcatct acatcgagaa ttcaagtatt
    97501 gtatacgtca ttagtccgat cctttgtagg aactacccgt aataacgaac ttgcaaaatg
    97561 gatctgttta tcataaagag atttgttgtt cctgaccctg cttcacctta attgttattt
    97621 gaacaagtat aaagttatgt cttggtccga gtggggatag catttctctt ctgcatgtcc
    97681 atgaagtttt gaaaaatcca aacatctcag agatatatag agaggtagga atttttcgaa
    97741 cgaaccgcac tccttcgtat acgtcaggag tccattgatg agaaggggct ggggaaagct
    97801 tgaacccaat tcctacagtg atgaatataa gcgcaattga aattcctggg gagttataca
    97861 tttgtgtatt gataagacca ttcactattt cttgaagctc gatctctccc ccggatgaac
    97921 catatagcca agagaaacca tgaaccagaa tagaagagct tgccccaccc atgagtaaat
    97981 atttcatagt agcctcatta gaccgtacgt ctttcttggt atatccagat aataggtagg
    98041 agcataaact gaaacattct ggagctacaa agatagttat taaatcgtta gcaccgcata
    98101 aaaacattcc tcctagagta gctgttaata tgaataacag aaactccgtt atagccattt
    98161 ctgtacattc aatgtactcc acggatagag gaatacatag agttgaacat agtaaaataa
    98221 gaaattgaaa gatttcgttg aaattgttcg tttggaaatt tcccgaaaag ctaatcatag
    98281 gttcttctct ccatcggaac aatagggccg ttatgctcat tactaaactt gttgaagaga
    98341 tgaaatagaa ccaaggtata tctttttgat cagaggttga atcgatcatc agaagaataa
    98401 ttaggccaaa aattaggata cattctggga aaataaaact tccatcgaag agaagaaaat
    98461 gaaaggcttt cataaaaatt ctcgtagaat cgagaatgaa gttttcattc tgtacatgcc
    98521 agatcatgaa ttagtaactg catccaatct ccaaaaaaat cccaattgtt tcgaactttc
    98581 tatttttgga atggaatatt tacggaatct ccatgaatag gatcaaacct tattccatgg
    98641 tatttacatg agattcctct ttcttattct taagcaagtc cccgagaggg cttagttgat
    98701 ccatgatttc tgtttcatct ttcgtttcct tttcgtttgt ttcgagaaat atatcgatca
    98761 attccgattc tttctttttc ttttttctat tgattctttt ccgatcgaga tgtatggatc
    98821 catggatcta tgtgtctata tagaccctgt tcatggatta acgaaaatgt gcaaaagctc
    98881 tatttgcctc tgccattcta tgagtctctt cctttttgcg tatggcatcg ccactccctt
    98941 tggcagcatc cactaattcg gaacttaatt tgaaagtcat atttcgaccc ggacgttttc
    99001 gggatgcccc taataaccaa cgaacggcaa gtgcttttcc ttgtgcggat cctatttcaa
    99061 tgggaacttg atgagtcgat ccgcctacac gtcttgcttt tactgctata tcgggagtta
    99121 ctccacgtat tgcttgacgt aaaacggata gtggattttt ttctgtcttt tgttgaatct
    99181 ttttcaaggc tcgatagata atttgataag ccaatgattt ttttccgtgt ttcagaatac
    99241 ggttaaccaa catgttaact aatcgattac gataaattgg atcggatttt gcagtttttt
    99301 cttctgtagt acctcgacgt gacatgagcg cgaaaggggt tcaagaatca gttttctttt
    99361 tataagggct aaaatcattt attttggctt tttgacccca tattgtaggg tggatctcga
    99421 aagatatgaa agatctccct ccaagccgta catacgactt tcatcgaata cggctttcca
    99481 cagaattcca tactcgatct catagataca tatggaattc tgtttactca ctttaaattg
    99541 agtatccgtt tccccccctt tcctgctagg attggaaatc ctgtatttta catatccata
    99601 cgattgagtc cttgggtttc cgaaatagtg taaatagtgt aaaaagaagt gcttcgaatc
    99661 attgctattt gacccggacc tgttctaaaa aagtcgagac atttcgaatt gtttgttgac
    99721 acggacaaag tcagggaaaa cttctgaaat tatttcaata ttggaccttg gacatataat
    99781 agttccgaat cgaatctctt tagaaagaag atcttttgtc tcacggtagc ctgctccagt
    99841 ccccttacga aactttcgtt attgggttag ccatacactt cacatgtttc tagcgattca
    99901 catggcatca tcaaatgata caagtcttgg ataagaatct acaacgcact agaacgccct
    99961 tgttgacgat cctttactcc gacagcatct agggttcctc gaacaatgtg atatctcaca
   100021 ccgggtaaat ctttaaccct cccccctctt actaagacta cagaatgttc ttgtgaatta
   100081 tggccaatac ccggtatata agcagtgatt tcaaacccag aggttaatcg tactctggca
   100141 actttacgta aggcagagtt tggttttttg ggggtgatag tggaaaagtt gacagataag
   100201 tcacccttac tgccactcta cagaaccgta catgagattt tcgcctcata cggctcctcg
   100261 ttcaattctt tcgaagtcat cgggtccttt tcctcgttcg ataatctcct cccttcttcc
   100321 actccgtccc gaagagtaac taggaccaat tcagtcacgt tttcatgttc caattgaaca
   100381 ctttcctttt ttgattattc tcaaaggaga agattattct ctttttaaca aacatctgcg
   100441 gatccaatca cacgatctta taataagaac aagagatctt tctcgatcaa tccctttgcc
   100501 cctcattctt cgagaatcag aaagatcctt ttcaagtttg aatttgttca ttttgaatct
   100561 gggttcttct actttatttt tatttactta tttctttatt attttttttc cctctctttt
   100621 ctttttttat ttcttttttt tattttattc ccttccatca ttccttaagt cccataggtt
   100681 tgatcctatc gaatctgatc cattttctca ttgagcgaag ggtacgaaat aaatcggatt
   100741 tctttttcga tcaaaagtac tatgtgaaat cttcggtttt ttcctctttc tctatcccta
   100801 tcccataggt acagcatttg aatccataga gaaccgtttc ttctgtatct atatgaatcg
   100861 atattattcc attccaattc cttcccgata cctcccaagg aaaatcccga attggatccc
   100921 aaattgacgg gttagtgtga gcttatccat gcggttatgc actcttcgaa tgggaatcca
   100981 ttttctgaaa gatcctggct ttcgtgcttt ggtgggtctc cgagatcctt tcgacgacct
   101041 atgttgtgtt gaagggatat ctatatgatc cgatcgattg cgtaaagccc gcggtagcaa
   101101 cggaaccggg gaaagtatac ataagtatac agaaaagaca gttcttttct attctattag
   101161 tattttgatt ctattagtat tcgattagta ttagttagtt atcccggctc agtgagtcct
   101221 ttcttccgtg attaactgtt ggcaccagtc ctacattttg tctccgtgga ccgaggagaa
   101281 agggggctcg gcgggaagag gattgtacca tgagagaagc aaggaggtca acctctttca
   101341 aatatacaac atgcattctg gcaatgcaat gtagttggac tttcatcttc atgcgaatga
   101401 atcatctttt ccacggaggc aaatctttgc ctgctaggca agaggatagc aagttcaaaa
   101461 ttctgtttcg gtagacatgt atttctatta ctatgaaatt cataaatgaa gtagttaatc
   101521 gttttgtcaa tttttcgggg tcttaaaggg gcgtggaaag acataagaac tcttgaatgg
   101581 aaatcgaaaa gggatggaac tccggttcct tcggaaatgg taagatcttt ggcgcaagaa
   101641 gaaggggttg atccgtatca tcttgacttg gttctgattt cgctattttt ttaagaatac
   101701 cgcttctcct acccgtatcg aatagaactt cttcatgtaa aacctgcttg atttagatcg
   101761 ggagaatcgt acggttttat gaaagcatgt gctatggttc gaatccgtag tcaatcctat
   101821 ttctaggagc agttgacaat tgaatccaat ttttcccatt ccattcattt cgtatccgta
   101881 atagtgcgaa aggaaggccc ggttccaagt tgttcaagaa tagtggcgtt gagtttctcg
   101941 accctttgcc ttaggattag tcagttctat ttcttggtgg gggcagggaa gggatataac
   102001 tcagcggtag agtgtcacct tgacgtggtg gaagtcatca gttcgagcct gattatccct
   102061 aaacccaata tgagttgtgg gtttttctat tttgacttgc ccccccgccg tgatcgaata
   102121 agaatggata agaggctcgt gggattgacg tgagggggta gggatggcta tatttctggg
   102181 agcgaactcc aggcgaatat gaagcgcatg gatacaagtt atgccttgga atgaaagaca
   102241 attccgaatc agctttgtct acgaacaagg aagctataag taatgcaact atgaatctca
   102301 tggagagttc gatcctggct caggatgaac gctggcggca tgcttaacac atgcaagtcg
   102361 gacgggaagt ggtgtttcca gtggcggacg ggtgagtaac gcgtaagaac ctgcccttgg
   102421 gaggggaaca acagctggaa acggctgcta ataccccgta ggctgaggag caaaaggagg
   102481 aatccgcccg aggaggggct cgcgtctgat tagctagttg gtgaggcaat agcttaccaa
   102541 ggcgatgatc agtagctggt ccgagaggat gatcagccac actgggactg agacacggcc
   102601 cagactccta cgggaggcag cagtggggaa ttttccgcaa tgggcgaaag cctgacggag
   102661 caatgccgcg tggaggtaga aggcccacgg gtcgtgaact tcttttcccg gagaagaagc
   102721 aatgacggta tctggggaat aagcatcggc taactctgtg ccagcagccg cggtaataca
   102781 gaggatgcaa gcgttatccg gaatgattgg gcgtaaagcg tctgtaggtg gctttttaag
   102841 tccgccgtca aatcccaggg ctcaaccctg gacaggcggt ggaaactacc aagctggagt
   102901 acggtagggg cagagggaat ttccggtgga gcggtgaaat gcgtagagat cggaaagaac
   102961 accaacggcg aaagcactct gctgggccga cactgacact gagagacgaa agctagggga
   103021 gcgaatggga ttagataccc cagtagtcct agccgtaaac gatggatact aggcgctgcg
   103081 cgtatcgacc cgtgcagtgc tgtagctaac gcgttaagta tcccgcctgg ggagtacgtt
   103141 cgcaagaatg aaactcaaag gaattgacgg gggcccgcac aagcggtgga gcatgtggtt
   103201 taattcgatg caaagcgaag aaccttacca gggcttgaca tgccgcgaat cctcttgaaa
   103261 gagaggggtg ccttcgggaa cgcggacaca ggtggtgcat ggctgtcgtc agctcgtgcc
   103321 gtaaggtgtt gggttaagtc ccgcaacgag cgcaaccctc gtgcttagtt gccaccgttg
   103381 agtttggaac cctgagcaga ctgccggtga taagccggag gaaggtgagg atgacgtcaa
   103441 gtcatcatgc cccttatgcc ctgggcgaca cacgtgctac aatggccggg acaaagggtc
   103501 gcgatcccgc gagggtgagc taactccaaa aacccgtcct cagttcggat tgcaggctgc
   103561 aactcgcctg catgaagccg gaatcgctag taatcgccgg tcagccatac ggcggtgaat
   103621 tcgttcccgg gccttgtaca caccgcccgt cacactatgg gagctggcca tgcccgaagt
   103681 cgttacctta accgcaagga ggggggtgcc gaaggcaggg ctagtgactg gagtgaagtc
   103741 gtaacaaggt agccgtactg gaaggtgcgg ctggatcacc tccttttcag ggagagctaa
   103801 tgcttgttgg gtattttggt ttgacaccgc ttcacaccca aaaagaagcg agctacgcct
   103861 gagttaaact tggagatgga agtcttcttt cgtttctcga cggtgaagta agaccaagcc
   103921 catgagctta ttatcctagg tcggaacaag ttgataggat ccccctttta cgcccccatg
   103981 tccctcccgt gtggcgacat gggggcgtaa aaaggaaaga gagggatggg gtttctctcg
   104041 cttttggcat agtgggcccc cagcgggagg cccacacgcc gggctattag ctcagtggta
   104101 gagcgcgccc ctgataattg cgtcgttgtg cctgggctgt gagggctctc agccacatgg
   104161 atagttcaat gtgctcatca gcgcctgacc ctgagatgtg gatcatccaa ggcacattag
   104221 catggcgtac ttctcctgtt cgaaccgggg gtttgaaacc aaactcctcc tcaggaggat
   104281 agatggggcg attcaggtga gatccaatgt agatccaact ttctattcac tcgtgggatc
   104341 cgggcggtcc gggggggact accacggctc ctctcttctc gataatccat acatccctta
   104401 tcagtgtatg gacagctatc tctcgagcac aggtttaggt tcggcctcaa tgggaaaaaa
   104461 aatggagcac ctaacaacgt atcttcacag accaagaact acgagatcgc ccctttcatt
   104521 tcattctggg gtgacggagg gatcgtacca ttcgagcctt tttttcatgc ttttcccgga
   104581 ggtctggaga aagctgcaat caataggatt ttcctaatcc tcccttcccg aaaggaagaa
   104641 cgtcaaattc tttttccttt tcctttccgc agggaccagg ggattggatc tagccgtaag
   104701 aagaatgctt ggctgataaa taactcactt cttggtcttc gaccccctca gtcactacga
   104761 atgcccccga tcggtgcaat gggatgtgtc tatttatcta tctcttgact cgaaatggga
   104821 gcaggtttga aaaaggatct tagagtgtct agggttggcc gggagggtct cttaacgcct
   104881 tcttttttct tctcatcgga gttatttcac aaatacttgc catggtaagg aagaaggggg
   104941 gaacaagcac acttggagag cgcagtacaa cggagagttg tatgctgcgt tcgggaagga
   105001 tgaatcgctc ccgaaacgga atctattgat tctctcccaa ttggttggac cgtaggtgcg
   105061 atgatttact tcacgggcga ggtctctggt tcaaatccag gatggcccag ctgcgccaag
   105121 gaaaagaata gaagaagcat ctgactcctt catgcatgct ccacttggct cggggggata
   105181 tagctcagtt ggtagagctc cgctcttgca attgggtcgt tgcgattacg ggttggatgt
   105241 ctaattgtcc aggcggtaat gatagtatct tgtacctgaa ccggtggctc actttttcta
   105301 agtaatgggg aagaggaccg aaacatgcca ctgaaagact ctactgagac aaagatgggc
   105361 tgtcaagaat gtagaagagg taggatgggc ggttggtcag atctagtatg gattgtacat
   105421 ggacggtagt tggagtcggc ggctctctta gggttccctc atctgggatc cctggggaag
   105481 gggatcaagt tggcccttgc gaacagcttg atgcactatc tcccttcaac cctttgagcg
   105541 aaatgcgaca aaaggaagga aaatccatgg accgacccca tcgtctccac cccgtaggaa
   105601 ctacgagatc accccaagga tgccttcggt atccaggggt cgcggaccga ccatagaacc
   105661 ctgctcaata agtggaatgc attagctgtc cactctcagg ttgggcagta agggccggag
   105721 aagggcaatt actcattctt aaaaccagca ttcttaagac caaagagtcg gggcggaaaa
   105781 ggggggaaag ccctctgttc ctggttctcc tgtagctgga tcctccggaa ccacaagaat
   105841 cttgagttag aatgggattc caactcagca ccttttcttt tgagattttg agaagagttg
   105901 ctctttggag agcacagtac gatgaaagtt gtaagctgtg ttcggggggg agttattgtc
   105961 tatcgttggc ctctatggta gaatcagtgg gggcctgaga ggcggtggtt taccctgtgg
   106021 cggatgtcag cggttcgagt ccgcttatct ccaactcgtg aacttagccg atacaaagaa
   106081 tatgatagca cccaattttt ccgattcggc agttcgatct atggtttatc attcatggac
   106141 gttgataaga tccttccatt tagcagcacc ttaggatggc atagccttaa agtaaagtta
   106201 agggcgaggt tcaaacaagg aaaggcttac ggtggatacc taggcaccca gagacgagga
   106261 agggcgtagt aagcgacgaa atgcttcggg gagttgaaaa taagcgtaga tccggagatt
   106321 cccgaatagg tcaacctttc gaactgctgc tgaatccatg ggcaggcaag agacaacctg
   106381 gcgaactgaa acatcttagt agccagagga aaagaaagca aaagcgattc ccgtagtagc
   106441 ggcgagcgaa atgggagcag cctaaaccgt gaaaacgggg ttgtgggaga gcaatacaag
   106501 cgtcgtgctg ctaggcgaag cggtggagtg ctgcacccta gatggcgaga gtccagtagc
   106561 cgaaagcatc actagcttac gctctgaccc gagtagcatg gggcacgtgg aatcccgtgt
   106621 gaatcagcaa ggaccacctt gcaaggctaa atactcctgg gtgaccgata gcgaagtagt
   106681 accgtgaggg aagggtgaaa agaaccccca tcggggagtg aaatagaaca tgaaaccgta
   106741 agctcccaag cagtgggagg agaccagggc tctgaccgcg tgcctgttga agaatgagcc
   106801 ggcgactcat aggcagtggc ttggttaagg gaacccaccg gagccgtagc gaaagcgagt
   106861 cttcataggg cacttgtcac tgcttatgga cccgaacctg ggtgatctat ccatgaccag
   106921 gatgaagctt gggtgaaact aagtggaggt ccgaaccgac tgatgttgaa gaatcagcgg
   106981 atgagttgtg gttaggggtg aaatgccact cgaacccaga gctagctggt tctccccgaa
   107041 atgcgttgag gcgcagcagt tgactggaca tctaggggta aagcactgtt tcggtgcggg
   107101 ccgcgagagc ggtaccaaat cgaggcaaac tctgaatact agatatgacc tcaaaataac
   107161 aggggtcaag gtcggccagt gagacgatgg gggataagct tcatcgtcga gagggaaaca
   107221 gcccggatca ccagctaagg cccctaaatg accgctcagt gataaaggag gtaggggtgc
   107281 agagacagcc aggaggtttg cctagaagca gccacccttg aaagagtgcg taatagctca
   107341 ctgatcgagc gctcttgcgc cgaagatgaa cggggctaag cgatctgccg aagctgtggg
   107401 atgtaaaaat gcatcggtag gggagcgttc cgccttagag ggaagcaccc gcgcgagcgg
   107461 cggtggacga agcggaagcg agaatgtcgg cttgagtaac gcaaacattg gtgagaatcc
   107521 aatgccccga aaacccaagg gttcctccgc aaggttcgtc cacggagggt gagtcagggc
   107581 ctaagatcag gccgaaaggc gtagtcgatg gacaacaggt gaatattcct gtactacccc
   107641 ttgttggtcc cgagggacgg aggaggctag gttagccgaa agatggttat cggttcaagg
   107701 acgcaaggtg cccctgcttt ttcagggtaa gaaggggtag agaaaatgcc ccgagccaat
   107761 gttcgagtac caggcgctac ggcgctgaag taacccatgc tatactccca ggaaaagctc
   107821 gaacgacctt caacaaaagg gtacctgtac ccgaaaccga cacaggtggg taggtagaga
   107881 atacctaggg gcgcgagaca actctctcta aggaactcgg caaaatagcc ccgtaacttc
   107941 gggagaaggg gtgcctcctc acaaaggggg tcgcagtgac caggcccggg cgactgttta
   108001 ccaaaaacac aggtctccgc aaagtcgtaa gaccatgtat gggggctgac gcctgcccag
   108061 tgccggaagg tcaaggaagt tggtgacctg atgacagggg agccggcgac cgaagccccg
   108121 gtgaacggcg gccgtaacta taacggtcct aaggtagcga aattccttgt cgggtaagtt
   108181 ccgacccgca cgaaaggcgt aacgatctgg gcactgtctc ggagagaggc tcggtgaaat
   108241 agacatgtct gtgaagatgc ggactacctg cacctggaca gaaagaccct atgaagcttc
   108301 actgttccct gggattggct ttgggctttt cctgcgcagc ttaggtggaa ggcgaagaag
   108361 gcctccttcc gggggggccc gagccatcag tgagatacca ctctggaaga gctagaattc
   108421 taaccttgtg tcaggaccta cgggccaagg gacagtctca ggtagacagt ttctatgggg
   108481 cgtaggcctc ccaaaaggta acggaggcgt gcaaaggttt cctcgggccg gacggagatt
   108541 ggccctcgag tgcaaaggca gaagggagct tgactgcaag acccacccgt cgagcaggga
   108601 cgaaagtcgg ccttagtgat ccgacggtgc cgagtggaag ggccgtcgct caacggataa
   108661 aagttactct agggataaca ggctgatctt ccccaagagc tcacatcgac gggaaggttt
   108721 ggcacctcga tgtcggctct tcgccacctg gggctgtagt atgttccaag ggttgggctg
   108781 ttcgcccatt aaagcggtac gtgagctggg ttcagaacgt cgtgagacag ttcggtccat
   108841 atccggtgtg ggcgttagag cattgagagg acctttccct agtacgagag gaccgggaag
   108901 gacgcacctc tggtgtacca gttatcgtgc ccacggtaaa cgctgggtag ccaagtgcgg
   108961 agcggataac tgctgaaagc atctaagtag taagcccacc ccaagatgag tgctctccta
   109021 ttccgacttc cccagagcct ctggtagcac agccgagaca gcgacgggtt ctctgcccct
   109081 gcggggatgg agcgacagaa gttttgagaa ttcaagagaa ggtcacggcg agacgagccg
   109141 tttatcatta cgataggtgt caagtggaag tgcagtgatg tatgcagctg aggcatccta
   109201 acagaccggt agacttgaac cttgttccta catgacccga tcaattcgat caggcactcg
   109261 ccatctattt tcattgttca actctttgac aacatgaaaa aaccaaaagc tctgccctcc
   109321 ctctctatcg gatggaaggg cagaggcctt tggcgtcccc tccagtcaag aattggggcc
   109381 tcacaatcac tagccaatat gcttttctcg catgcctttc ttcgttcatg gttcgatatt
   109441 ctggtgtcct aggcgtagag gaaccacacc aatccatccc gaacttggtg gttaaactct
   109501 actgcggtga cgatactgta ggggaggtcc tgcggaaaaa tagctcgacg ccaggatgat
   109561 aaaaagctta acacctctcg ttcttattcc ctttgcaata tgaaaaaaaa aaatgaaaaa
   109621 tgaaaaagtc gtcttattca aaaccccaat tatgaaatcc cttctccccc acttcacacc
   109681 tagtaacgca ccgtgttctt atagagagaa aggtgctttc acatcttctt aacccgaaat
   109741 ggctgaggag aggaaaggtt cctttttttt agggtacttc cgggaacaga tccagtggag
   109801 acggggcggg gcctgtagct cagaggatta gagcacgtgg ctacgaacca cggtgtcggg
   109861 ggttcgaatc cctcctcgcc cacaaccggc ccaaaaggga aggacccttc cctctggggg
   109921 taggaaaatc atgatcggga tagcggaccc aaagctatgg aacttgggtg tgggtctttt
   109981 gtcgaaatgg agtagcctta ctttttcttt ttttttattt accattcatg gttttttaaa
   110041 taaagtatgc ccggcccgaa gcagaatagc agagcaagta ttagtagcat agcaaaaatg
   110101 tgttcctcgt cattaatatg tttgctcgcg gtaattgtgg cctctcggga gaatcgatta
   110161 ctgcatcttt gatgcacttg ctagtactag tacatctgag aattcttaat tggctaattg
   110221 gaaatagccc ccggactatg gaacaaagga ttatcccgga cctacaccga ggtattgacg
   110281 gttattctca aatatcgcag aacagaatgt gatacgatga gatagaatgc aatagaaaca
   110341 aagacacagg gaacgggtta cctactttta acggtcaaag cgaacccttt cattctgaca
   110401 ttctgaattc tttaattcgg aatgaatcaa atctccccaa gtaggattcg aacctacgac
   110461 cagtcagtta acagccgacc gctctaccac tgagctactg aggaacagcg ggagattcta
   110521 tctcatagag ttcaattccc gttctcaacc catgaccaat atgaactcga agtttccttc
   110581 gtaactcccc gaacttcttc gtagtggctc cgtcccatgc cccgtttcat agggaaccac
   110641 aaagtggctc tatttcatta tattccatcc atatcccaat tccattcatt taatatccct
   110701 ttggtgtcat tgacataaga attgatataa gagatgtcgt ttctagtcta tctgtttcta
   110761 tttctatata tggaaagttc aaaaatcatc atataataat ccagaaattg aaatagaaaa
   110821 gaaaaaaggg aggtttgtga tgatttttca atcttttata ctaggtaatc tagtatcctt
   110881 atgcatgaag ataatcaatt cggtcgttgt ggtcggactc tattatggat ttctgaccac
   110941 attctccata gggccctctt atctcttact tctccgagct cgggttatgg aagaaggaac
   111001 cgagaagaag gtatcggcaa caactggttt tattgcggga cagctcatga tgttcatatc
   111061 gatctattat gcgcctctgc atctagcatt gggtagacct catacaataa ctgtcctagc
   111121 tctaccgtat cttttgtttc atttcttctg gaacaatcac aaacactctt ttgattatgg
   111181 atctactacc agaaattcaa tgcgtaatct tagcattcaa tgtgtattcc tgaataatct
   111241 catttttcaa ttattcaacc atttcatttt accaagttca atgttagcca gattagtcaa
   111301 catttatatg tttcgatgca acaacaagat gttatttgta acaagtagtt ttgttggttg
   111361 gttaattggt cacattttat tcatgaaatg ggttggattg gtattagttt ggatacagca
   111421 aaagaattct attaggtcta atgtacttat tcgatctaat aagtaccttg tgtcagaatt
   111481 gagaaattct atggctcgaa tctatagtat tctcttattt attacctgta tctactattt
   111541 aggcagaata ccgtcaccca tttttactaa gaaactgaaa gtgaaagaaa cctcagaaac
   111601 ctcagaaacg gaagaaaggg aggaagaaac agatgtagaa atagaaacaa ctttcgaaag
   111661 gagggggact aaacaggaac aagaggtatc caccgaagaa gatccttctc cttccctttt
   111721 tttggaagaa aaggaggatc cggatgggaa tcaagaaaat tcgaagttag aaatatttaa
   111781 agaaaaagaa gagaaatatt tattatggtt tgagaaacct ctcgcgactc ttcttttcga
   111841 ctataaacaa tggaatcgcc catttcgata taaaaaaaag aaaagaaata atcgatttat
   111901 taatgttgta agaaatgaaa tgtcacactt ttttttttat acatgtcaaa gtgatggaaa
   111961 agaaaggatc tcttttacgt atccagcaag tttgtcaact ttttttgaaa tgatacaaca
   112021 aaagatgtct tttttaacaa aagaaaaact atcctctgat gaattgtata ataattggag
   112081 ttacaccaat gaaaaaaaaa ataacttaaa caaggagttt aggattaaaa aaaatattaa
   112141 tacataaaat aaatatacta agagataaaa agagatgcga ctccccccta catattttaa
   112201 accttcccct acaaaaaaac tggtaatacc aaccccattc gtaattccat caatcactcg
   112261 tctatcgaac aaatgggtta gttcagccaa tcctcttatc cattgagtta aggatagtgc
   112321 ataaaaagca tctatataag cacgattata tgaccaatcg tatagcaaat tgataatttt
   112381 atctcccaaa actctttgac tcttattgac tcttttagta aataaattaa gtccattcca
   112441 gttttggaaa gatgaataaa agggtttata taaaaaagcc gctataaata ttccaaaaaa
   112501 cgttatacta actgaaaaag ttgcatttgg caaaaattca taccaatcaa aaaaatgatt
   112561 tgaattttga tgtaaaaggt ttatagacgg agttaacaat tttgataaga tatcaaaatt
   112621 gtttccttct tgattaaatt gattaaaggg gattcctatg gctccaacaa acaaaggaaa
   112681 taagactaat ataagcatag agaatagcat agtattgtcc gattcatggg gataaaaaaa
   112741 agtctttgta ggaccaaaag gcaaaatagt aagaaaaggc atttttgtta catgagtatc
   112801 cattcggtat gttttcttcg aaaaaaaaga agtcctttcc ctttcattat tatttatttt
   112861 taataaagca actaaaggaa aacttttttt aatcgatttt tgctcctctt taccccatag
   112921 agatattgaa tagaaggaat ttcctttttt gccactgtaa ttttgaaaac gaacgtttaa
   112981 atgtccttca aaagtaagta aataaatccg aaacatataa aatgcagtta atccggctgt
   113041 gaaagaagca attattgcga aaatcggtga atataaccaa ctatcattaa gaatttcatc
   113101 tttggaccaa aaacaagcaa gaggtggaat accacaaaga gaaagtgtac ctaataaaaa
   113161 agcagttttt gtaattggca cgtgctttct taacccgccc ataagagcca tattctggct
   113221 tttatctgga gcgtatccaa caagagcttc cattgaatga ataattgatc cggatcctaa
   113281 aaacaacaag gctttcgaat aagcatgagt aatcaaatga aataaagcgg ctcgataaga
   113341 ccccatacct agagctaaca tcatataacc caattgagac attgtagaat aggctaaact
   113401 tttcttaata tctttttgag caagagctaa agtggctcct aataatactg ttattatacc
   113461 tataaaagat attagattca ttatgtatgg tatcgctatg aaaagtggaa gaagacgagc
   113521 tacaagaaaa attcctgctg ctaccatagt agcggcgtgg ataagagccg aaataggagt
   113581 aggtccctcc atggcatcag gtaaccatac atgaagggga aattgtgcgg atttagcaac
   113641 tgcgccgcca aataatagaa aggcacacaa agtaacaaat aaaaagtgaa cctccttctt
   113701 ataaatcaag ttattgaata tttcgaacaa atcccgaaat tcaaaactac ccgttgtcca
   113761 ataaagacct aagattccta ataataaacc aaaatcccct acacgattag ttacaaaggc
   113821 tttttgacaa gcacttgccg cactaggtcg tgtgaaccaa aaccctatta atagataaga
   113881 acacatccca accaactccc aaaaaatata aatttgtatc aaattcgaac ttgtaactaa
   113941 tcccaacatg gaagtattga aaaaactcat ataagcaaaa aatctcaaat atccttgatc
   114001 atgagacata taattgtcgc tataaaaaag aaccagaatt ccaactgtgg tgattaatat
   114061 tgacataata gaagtaagcg gatcaataaa gtgtccgaac tcgaaagaaa aatcattatt
   114121 gatggtccaa gaccatatgt attgatagat agaactccta tttatttgct gaatagatag
   114181 atcgaccgaa aaaatcataa ctatacttaa caaaaaaata ctaggaaaag cccaaatacg
   114241 gcgaagattt tttgttgccg ttggaaaaag tagaagtccc actcctatta acataggaac
   114301 tggaagcaga acgaaaggta tgatccaaga atattgatat gtatgttcca taaaaataat
   114361 aatttttttt attcttaatt aattgtttct gattcaccgg ttcttatctc ttttaaaagg
   114421 gattactaaa gtattaaaaa agcaactgaa actcaaatgg aattttctgt tcgtagttag
   114481 tttgaacctt tctcaactac ttcaaaaatt ttcaaagtga aaaataacga attattttat
   114541 actaagttta tactaagttt atactaagta agatttttag gaaaacgtag cagcaaatta
   114601 caatttccat tattattccc tattacaaaa atttatggac atatatcaag actaaaaaat
   114661 tggacaaaaa aaaaaagaag tactttattt tgatatcaat catcggatgt cccataactt
   114721 tgcctaataa aaaaagaact aggtattttt gtttgtttat tcagaataat taacgagttt
   114781 cattcgggac tgattgatta tgttctattc taataaatgg catttaataa ccaattacta
   114841 gaaaagaaaa agattcaagt tttttattag gtaggtaagg gttcttaagc ttgttcgata
   114901 tgtatttttt atgtacaaat ggaacatccc aaaaagagac agagatagaa aggtatcaca
   114961 aataactccg aaatacaaat tattttgcct cagatattgt atggaatagg aattgaaaaa
   115021 aaaaaaaaac gatttgtttt aaacaataga tgtctttcac atccaatttt tgcaatgaat
   115081 aactttttat tttttgaatg gcagttccaa aaaaacgtag ttctatatta aaaaaacgta
   115141 ttcgtaaaaa tatttggaaa aaagggggat attgggcagc gctgaaagct ttttcgttag
   115201 cgaaatccct ttcgaccggg aattcaaaaa gttttttgta cgacaaataa tgaataaaac
   115261 gttggaataa ttggaatccg catccacctg actccaaaaa cgagccaatt tcgtttcgaa
   115321 tttagattcc attttttaat atagaataga aaaatagaag taaaaaaaaa aatagaaata
   115381 gaaaaagtaa gtaataaata atgatttcca ttccctactg ttttgaacca atggatttgg
   115441 ctactgaatt ggtacttttt tttatttgaa aaaaaaaaag gaataaaaat tgagagtttt
   115501 gcctttattt gtatttgaat atgcttttca ttcccgggat ggggattctt aatttcccca
   115561 tcacccaccc acttataaat aagacaataa taaattataa ataagacaat aataaaggtt
   115621 ttgttttgtc ttttcttttt tttttttttt tttcttttct atttctcctt ttctatttca
   115681 atttatgcta tagaatagca taaattgaaa tctttagaca aaagcaatga gttgttgaaa
   115741 ctaattatta attatactgt ttttttttaa ctttctgaat catcactcca agtgagaatg
   115801 agaaaagcgt ctttcgccat ttcggcgtat ttctaatttc tatacgaata gtatgcaatt
   115861 tagaagtaat aaaaaaatcc tatgtttgaa agggagaatc aatctaaaaa aatctatttt
   115921 tagaaatcgg atttagaaat caatttttaa agtaggacaa tagaaatcca aattctttta
   115981 tataatatgt atagctcaat acctaattgg tttgataaac cctaagacaa attcatactg
   116041 aaaaaaaacc taacgattat cacaagacaa aagttatgca aattaaataa tttttttttt
   116101 tgaattattg gatattatgc ttaaattgtg atcgtgatcc ataaaaaaga aaaagaatat
   116161 gttattgtta aattgttaag ttaaataaaa ctgaaacctt aaataactaa ataaaacgat
   116221 aaaaaaggga ttgtttcaat ctctattgaa acaggttttt attcatcaat tgaatgcttc
   116281 ctaaaacatc aattgaatgc ttcctaaaaa taaaaagtat ttcattgaaa ctttctcttt
   116341 cactttcaat ctcgacgatt aaataaaaat aagttattat tatttctagc aagccgctat
   116401 ggtgaaatcg gtagacacgc tgctcttagg aagcagtgct agagcatctc ggttcgaatc
   116461 cgagtggcgg cataacatct tctaatcttc taaaagatat ataaaagccc tataatgaat
   116521 tgaatttccg atttccattc cgtatactca agagactttc actttttact tttaatttca
   116581 ttttttattt atgatatttt caactttaga acatatatta actcatatat cattttcggt
   116641 catttcaatt ggaattacaa ttcatttaat aaccttatta gtcgatgaaa tcgtaggact
   116701 atatcattca tcagaaaagg ggatgatagc tacccttttc tgtctaacag gattattagt
   116761 aattcgttgg atttattcgg ggcatttccc attaagtgat ttatatgaat cattaatctt
   116821 tctgtcatgg agtttctcca ttattcatag gattttaaaa cataaaaatc atttaagcgc
   116881 aataaccgcg ccaagtgcta tttttaccca aggctttgca acttcgtgtt tgttaaccaa
   116941 aatgcatcaa tccggaatat tagtgcccgc tctacaagtt cagtggttaa tgatgcacgt
   117001 aagtatgatg gtattcggct atgcagctct tttatgcgga tcattattat ccacagctct
   117061 tctagtcatt acatttcgaa aagtgataag gatttttggt aaaagcaata aattattaaa
   117121 tggaactgta actgagtcat tttccttcgg tgaaatacaa tacatgaatg caaaaaccaa
   117181 tgttttacta aatacttatt ttttttctgc tagaaattat tacaggtatc aattgattca
   117241 acaattggat cattggagtt atcatattat tagtctagga tttatctttt taaccatagg
   117301 tattctttca ggcgcagtat gggctaatga ggcatgggga tcatattgga attgggatcc
   117361 aaaggaaact tgggcattta ttacttggac tatattcggg atttatttcc atactcgaac
   117421 aaataaaaaa tcggaaggtt ttaattccgc aattgtggct tctatgggct ttgttataat
   117481 ttggatatgt tatttcgggg tcaatctatt aggaataggg ttacatagtt atggttcatt
   117541 taattaacaa ttcacatcta attgaattgc aaattgaaga aaagaaaggg cctgatgaag
   117601 acaaacatag gacagcgcat atatataaac gaaactgagt ggaaaccgcc gagaaccttt
   117661 tgaatcactc cactacttga ttcaaaaggt tctcacaaac gccaaagggg tttggttaca
   117721 attcaaattt attttttctt tttttattca tgaaaattct ctataaaaaa attagataga
   117781 atagcttcga ccttgtccac tgatagtgac agaacgaaat ccggataaat accaatacca
   117841 agtacgggta gaagaataga gatcaaaaca aataattccc gtggtccaga atcaaaaaaa
   117901 taagagttta cgccattaaa tagcttgtac ccataaaaca tttgccgtaa catagataat
   117961 gaataaatag gagttaatat cattccaatt gccattacaa aagtaatcag tatttttgct
   118021 attaaaaaat atttttggct agtaattatt ccaaaaaaga ctatcaattc cgcaacaaaa
   118081 ccactcatgc ccggtaatgc aagggaagcc attgataaga tactaaatag cgtgaatatc
   118141 tttggaattg gtatagccag tccgcccatt tcgtcaagat aaccatgacg tattctatca
   118201 taactcgttc ctgctaagaa aaaaagtgca gcgctaataa acccatgaga aattatttgt
   118261 aaaatggctc cgctgagtcc tgtatcagtt atcgagccaa ttcctataat tatgaaaccc
   118321 atatgagata cagaggaata ggcgattctt ttttttaaat tgcgttggcc aggagatgtt
   118381 aaagctgcat aaattatttg cattgtacct actatgatta accagggaga aaatagagaa
   118441 tgagcgtgcg gtaatagttc catattgatc cgaaccaagc catatgctcc catttttaat
   118501 aagattccgg ccagaagcat acaagtactg taatgggcct ccccatgggt gtctggtaac
   118561 catgtatgta agggtataat cggtgatttg acagcaaaag caataagaaa tccaatatag
   118621 aatagtattt ccagtgccac gggatacgat cgattagcta atatttccaa atttaatgtt
   118681 ggttcattgg aaccgtataa accgataccc aaaactccta ttaatagaaa aacggaacct
   118741 cctgcagtgt acaaaataaa ctttgtagct gaataaagac gtttctttcc accccatgct
   118801 gatagaagta gataaacagg aattaattct aattcccaca tgatgaaaaa aagtaaaagg
   118861 tcacgagaag caaatgatcc tatttgaccg ctatacattg ctaacatcag gaaatagaat
   118921 aatcgggaat tccgagtaac tggccaagcc gctaacgtag ctaaagtggt gataaatccc
   118981 gtcaataaaa tgggtcctag ggaaagtcca tctattccca atctccagta aaaaccaaaa
   119041 aaattgatcc atttataatc ctctgcgagt tgtattaatg gatcgtccaa ttcaaaatga
   119101 taacagaagg cataggtcgt tagaaggagt tctagcacgc atatatatat agtatacccc
   119161 ctagtcacct tatttcctct atgagggaga aagaaaatga aaaaacccgt ggctatcgga
   119221 aaaactacaa ttattgttaa ccaaggaaaa aagttcgtgg taaaggcaag atacactcga
   119281 accagacaaa accgtgctcg aaaaatagaa tatatattct taattttttt tttttatttt
   119341 tcgagtacgg gtttttgtcg gtaatcagta agtaaaaaaa atgtattcaa aatagattca
   119401 agtggggttt ttgggaacgt atcaatatca ataagctaga cccatgcttc gagttgtttc
   119461 atgccataaa taaactcgaa cactcaagaa atccgttgga caggcggatt cacatctctt
   119521 acaaccaaca caatcctccg ttcttggagc agaagcaatt tgtttagctt tacatccgtc
   119581 ccaaggtatc atttctaata catccgtggg acatgctcgg acacattgag tacaccctat
   119641 acatgtatca taaatcttta ctgaatgtga cattgaatct atcaatttct gaattcataa
   119701 attttcgatc tagtaatttt ggaaatgaat catatattga aacaccagat caatcaacga
   119761 tttaccagaa ttttggaatc aatccatttc tggatcaact gataagaggg aacaaagata
   119821 ctttgatttt ttacgttttt gccaatatga tcgaggttag gacgtattat agatgctaat
   119881 tcgaattgat gaatattctt attttgaaat actattttat ttattcaaca aagtcgattg
   119941 attgatacga attgattttc tgttacgata aattgacgaa acaatagctg atccgatagc
   120001 tgcttcagcg gctgcaatag ctataacaaa aattgagaaa atatctcctt ttaattgcct
   120061 actatcaaaa aaatcggaaa atgttacaaa atttatatta accgcattta gtataagttc
   120121 aagacacatc agggcccgga caatatttcg gctcgtgatc aatccataga taccaataga
   120181 aaataaataa gcactcaaaa taagtacatg ctcgagcatc attgaccaac tccgtaccaa
   120241 tttcgattca tttcaatatg aacaataagt caagtgattt gattgcttat aatctaacaa
   120301 gtatagaaca aaagaatata ttgctaatag atcgaatcat tctatttgat ttatacatga
   120361 aacagtattc aaatagaatt gaaggcaaat agatgtgcta acacagaaaa gttgaatttg
   120421 gattgctgtt gctagttata aagatttttt actgacgagc tacggcaatt gcacctatca
   120481 aagcaactaa aagaattatc gaaatgagtt caaatggaag aaaaaagtcg gttgataaat
   120541 gaattccaat ttgttgacta ttacttatca aatcttgctc tataatctgg ttggatcgtg
   120601 tagtccaaat aatcccgtac cacgacgtat ctagaatagt agtgagtaag gacaaaaaaa
   120661 gacttgtaca aaccagagaa gtaactccat ccccaatagt ccaaagattc aaatgaaaat
   120721 cgttggaata gtctgaacca ttcatgaaca ttacagcaaa tatgattaaa acatttacag
   120781 ctcctacata aataaggagc tgtgcagcag ctacaaaagg cgaatttgat agaatataga
   120841 ataaggatat acaaataaga acgaatccca atgaaaaggc agaataaatc gggttggtaa
   120901 gtaataccac tcccagacct cctaatataa gacccgatcc tagaaaaact aaaagaaaat
   120961 catgtattgg tccagccaaa tccattatat taaaataaga gataaataaa tcgaaatatt
   121021 ttttcatgac cttattgaac cgaccaggca attttttttt atgaggcatt cccgattgaa
   121081 ttcaattcaa atctaatagg tgtgaattga tgtgggtaca gttattggat caatttcgtt
   121141 cttttcttta ttggaaatgg cagttggaaa ttgaaagtct atatttcgaa aaaattgtgg
   121201 atatattaac agactttcaa tacaaatgaa tttgtacttc tcataatcca atctatagtt
   121261 gggatttgta ccaaacaaag agaaagacct tattccttta taccaacacg gaacctttgt
   121321 aatttccaat aataaagaga tttacccgtt ttttctttga gacgaattca aaactgttcg
   121381 aattgtaaaa tcgtcaatta ctgacattgg taaacgacct aaagcaattt gattgtaatt
   121441 caattcgtga cggtcgtaag tagcaagttc atattcttca gtcattgata aacaatttgt
   121501 tggacaatac tcaacgcagt taccacaaaa aatacaaatt ccgaaatcaa tactgtaatt
   121561 aagcaagcgt ttctttcgaa tatccgtttc caatttccaa tcaacaacag gcagatctat
   121621 aggacataca cgaacacata cttcacaagc aatacattta tcaaattcaa aatggattcg
   121681 accgcggaag cgctctgatg ttattaattt ttcataagga tattgaatag ttacagggaa
   121741 acgatttgct tgggataagg taatcatgaa actttgaccg atgtaccttg cagctcgtac
   121801 tgtttgttga ccataattca tgaacccagt taccataggg aacatatcgg gaatatctat
   121861 gaataaattt tgtctttctc ttgtttgagg taagccgtga atatagtatc tttttttttg
   121921 tttacagtga aaggagttgg gaagaggttg ttaataataa attaccaaga gaaataggta
   121981 aaagaaattt ccagccaaga tttaataatt ggtccattct tagtctaggt aaagtccatc
   122041 ttgttgtgat agaaatgaac aagaacaaat aagttttagc taatgtaata aagataccaa
   122101 ttgtcgttcc aaagattcca tccgctttat ttatttcaaa taactcagga acaaatatgt
   122161 acggaattga aagattccaa ccgcccaagt aaagaactgt tacaaataat gaggaaacta
   122221 ataaatttag ataggaagca acgtaaaata aaccaaattt gatccctgaa tattcggttt
   122281 gatagcctgc tactaattct tcttctgctt ctggtaaatc aaaaggtaat ctttcgcatt
   122341 ctgctaggga agaaattaga aaaacgataa accctatagg ttgacgccac aaattccacc
   122401 ccaaaaaacc atattttgat tgcgccccga ctatatcaac tgtacttgaa ctattagata
   122461 atcatagtcg gtgataacat tactgttccc atcgctattc caaaaccgta catgagattt
   122521 tcacctcata cggctcctca gggccacaaa taaatgtaag gaccgggcaa gtattcgtta
   122581 tcttgatatg gttatagcat agatagactc gtggaaggtc cccaattata ccaatggaat
   122641 tctgtctgct ataagaataa atcaaaaagc atttctgaat tgatctcatc cttcaacttt
   122701 tttggggtga gtaataactt aataaatcct tcaataaaat actctttgta gaaatatcta
   122761 ttgatatttc gagccatcat tttttttttt tcgattacga aaaaaaaaaa ttagacattc
   122821 cattagttca tgaatcatga cacaattttt ctttctatga agataggaaa gaaataagaa
   122881 aaaaaatcgc ttttcttttt attgtaattt cttttttttc tatttttttt gttcctcttc
   122941 ttctttctga gaaaaagggg tcctcaaaat caaaaaagta agggattatt tcgttcctga
   123001 tagtaatttc tttaattggg ggataggagc atactctgaa tcggaattgt ggggagtact
   123061 gcctgatcat ttctaccaac ttaaagcccc aattagtatt ctttttatgt tatgcagacg
   123121 tatctttttc gttaatttac ataatctcca ttactaattc tttgtgtgta ttttagtgtt
   123181 ccttattatc cacccatttt ttttttcaat cccccgttcg ttaatatatg tattgtaata
   123241 cattcaaaca tatagtgaaa actccatacg gttgactttt gagcccgctt caagctagga
   123301 tgaccaatca actaatcttg gggtaaaggg catcttccac ttttgtttac tttaacttaa
   123361 ctcttgtaca taggaaatga gactcaatct tcttttactg cgaatttaga agttgttttc
   123421 tttcactcat atataactat ctaatttttt tattaaccta aagaatcaat aaatgaataa
   123481 aaaaaaaaaa aatgcggata tccattaaat ttcttttttt ttttctagaa ggaaaagaaa
   123541 agcttctatt ttagcgaatc gcacgtagag atattgataa aacacataaa gttaatggta
   123601 tttcataact aatcgattga gcagcagctc gcagaccacc taaaaacgaa tatttattat
   123661 ttgatccata tcctgacata agaagtccaa taggagcaat acttgaaacg gcaatccata
   123721 aaaaaatacc aatattgaga tccgctaaaa caaggtgata actaaaagga attactgaat
   123781 aacttagtag aattgatatg actgctatag atggtccaat actgaagaaa cgagtatttc
   123841 ctctagctgg aagaagattc tctttgaaaa gtagttttgt tccatctgct aaagcttgaa
   123901 gaattccgaa agggctggcg tattcagggc caatacgttg ttgtattcct gcagatattt
   123961 ctctttctaa ccacacaatt actagtacac ctattgtgat tcctaataca agagtcaaaa
   124021 taggggcaaa cacccgtatg gtcccataga gctcttttaa ggattccaat cgggaaaaag
   124081 aattaatatc ttgtacttct gttgtatcaa ctatcatttc aacgatcaac ttctcccata
   124141 atgatatcta tactacctag tatcgtcata atatccgcca atttcattct tttaactaac
   124201 tgaggaagaa tttgcaaatt gataaaaccc ggtgggcgaa ttttccatcg ccaaggaaaa
   124261 ctactttgat ctcctatcag aaaaattccc aattctcctt ttggggcttc gactctcaca
   124321 taaagttctt gtttcggtaa ttcaaaagta ggagaaggtt ttttactaat gaatcgatct
   124381 tcaaaatcat tccattctgg atcgctttct ctagcaaagc atcggatttc taaattctca
   124441 tagggccccc ccggaattcc ttccaaagcc tgttgaataa tttttaccga ttctgtcatt
   124501 tcaccgattc ggactaaata acgagctaat gaatcccctt ctttttgcca ctggacttcc
   124561 caatcaaatt cgtcgtaaca ctcataatga tccactttac gaagatccca ttctattcca
   124621 gacgctcgta gcattggtcc tgataaaccc caatttattg cttcttctcc accaaaaatg
   124681 cctactcctt caactcgttc taaaaagaca gggtttcgtg taataagttt ttgatattca
   124741 acaacccccg ttaaaaaata atcacagaaa tccaaacatt tctctatcca gccatggggt
   124801 aaatcggccg ctatccctcc gatacgaaaa taattatgca tcattctcat accggtggca
   124861 gcttcgaata gatcatatac taattctctt tctctgaaaa tatagaagaa gggagtctgt
   124921 gcaccaatat ctgccataaa agggccgagc cataacagat gagaggctat acgactcaac
   124981 tccaacataa ttactctgat atagctggcc cttttaggta cttgaatatt tcccaactgt
   125041 tctggtccat ttacagttat tgcttctgtg aacatagtag ctaaataatc ccaacgtgtt
   125101 acataaggca gatattgtat aattgttcgg ttttccgcaa ttttttccat ccctctgtgt
   125161 aaataaccca atatcggttc acagtcaata acatcttcgc catcgagagt aacgatgaga
   125221 cgaagaacac catgcattga tgggtggtga ggccccatat ttactctcat aaggtctttt
   125281 cctgtagcta gtatactcat aggtttttcc tcgattcatt cttacatgaa ttgttgaaaa
   125341 caaaaagaag ttatcaagat tcaaaatcta ataaatcaaa taattcaaaa ttcttttttt
   125401 caaattaacg attttttgac tcccggatat tcaactgact aattaattct ttataacgta
   125461 ctccattttt ctttgacaaa taagaaagta ggcgttggcg tttttccaga actttccgta
   125521 aacccctctg agataaatag tcttttctgt gcaattccaa atgggaagta agtctttgta
   125581 tcttattagt gaaacttaat acttgaaatt caacagaccc actgttttct tttttttttt
   125641 cttgaaaagt aactgagatg aatgaatttt ttaccataaa acgaaatcct cttttccctt
   125701 tcttttaata tgaaatttac tgatcagtaa taataatgtt agtcatttga attgaatata
   125761 cacaatcatc ttaaagccgt tatgaacttc cgataaaatc aatcaacaat caatcccatt
   125821 ttcaatgtga ttagggataa aaaggatggt atatttcttc aaaagagaaa aagcgagacc
   125881 taaaaaaaaa ttctgttaat tcatttatag atctaaccaa tccgtatgtc cttaaagtgg
   125941 tatcctgtat cataatggaa tgtaagacaa ggcatgtgtc cgtctctttg ttttcatata
   126001 ccaggtatgg tacgtatggt acgcgatcga taagaaaaat gtactagtaa caaatttgca
   126061 atcgtggata catatgtatc cttatcatac tgaaacgact gccattattg gtattaaacc
   126121 aatagcgatt catacaaact aaatcttcta atcgataatt gggccaaaga aagaacttta
   126181 atttaattag tttctttttc tctctagcaa gatctttgct tttatccaaa acgtgacccc
   126241 ctttttttac gttattacaa aatacggaat ttctctgaat accattttga ttcttccaat
   126301 tgaaacaaat cagagttctc aattctctac gatggttagg gaataaaata ttttcaggaa
   126361 caagcaaatc ataattcttt ttgtctctat ttccagtcat tctttgatgt cttgcaatgg
   126421 attcataatt ttttttttta tgaacatggc ttttttctcg gtatctttta gtaatttggc
   126481 gcttattctt atgaaccaat gaaataccta cgatttgata tataaaaaac tgtccatcat
   126541 tttttacaga cagacgaagc ggttcgataa taaatattcc ccctttcacc aattctgtaa
   126601 gagtgaaatc cttatgaatc gtcaaaatat ccagacccat ttctccccct tgaatagagg
   126661 atatagcaat ttctcttgga tttatcagtc gaagcaggag acaatagatc ttgatattat
   126721 ttattattct ttgatttaaa aaagaatccc atctcaactg aaaatgcaaa tactttttta
   126781 ggaagaaata aagttctgct tctgtgttgt tcttgtattg ttttttcgtt ctacgttttt
   126841 tgatgtctga tcccgaaaaa tttgcttcaa catctttttc ttggtttgag agaactgacc
   126901 caagacttac ttggttttgt gcatctgatc gaggattccc ttggtctggg ggttcttttt
   126961 cttctttact tctattgtat aattcaagag agtttttttg attcgatgat ataaaaaggt
   127021 cttccttttt ctttcgagtt atttttttat tcccattttc atttccatta aaactgaaaa
   127081 gaagtaattt gattggtatg atccacggtt tttttttata tgcattaaaa aatagcacta
   127141 attctcggaa gaaccaaagc tccagatttg atataggaca acttagtatt gcttcattca
   127201 ttcccatcca atcaaaaaag aacttttttt gattggatgg tttaatttct tcatcttcat
   127261 gaattgtaag ataaaaaaga actttcttat taatttcatc aattatttga tacttatcag
   127321 ccccaatctt agtatttgga ttcctgttgg taccaatatc aacccagact tcaatatcaa
   127381 ccttatttct aagacaaaaa tcgagaattc tccaatcaaa atattttcta tccgaaaatt
   127441 tatccatatc cataatatta tcttcttcta gataattatt aatagggata cctcccaaca
   127501 tatcaaataa tttgccttcc cttatgttgg aattagaaag gatttcttct ttattattta
   127561 cttggaataa tgatttatga atatacgagt ctttcttatc ttcataatta atagatttat
   127621 atgataaaag atcatattta tagtgttttt taaaattatc tttttgattc tgtaacggat
   127681 tcgcttcaaa aaaattttgt ttgtcggaat gagttaatcc atttttttca tatgaaccct
   127741 ttttgtttaa atctttcttt tgagccatac tgtgttgatt ggctctattt cgccattttt
   127801 gtggtactaa tataggccat cttatccgag ataaatcgga ttgatatgga taatgcccct
   127861 ttaaccagtt tttccattga ttcatttcaa aattccaaaa agattcatgt cttaattcgt
   127921 aatgaaatat tccttgtttt ttaaaataat cttttatttc cttcttaaga aaaagggatg
   127981 ttccgtcata ttgaaagaca aatcttaaat tataaaagtg aataagttgg gtttgtgata
   128041 atttgtaaaa tacatatgct tgtgattgtg agaaaaaaga gaaatcataa gaaatctttg
   128101 aattcttatt actaacctta gaaagtgatt tttttatagt cgaaataaag tgaatttcat
   128161 tttgactttt acttgtttta ttaattcttt cctgatttgt ttcattattg tggatatttt
   128221 tctcaataat ttggattttt tttggtgatt caaaaaaaaa atgggcattg attcttggaa
   128281 tattgacaat agctagaaaa atttttatgt atatcccttc aatgaaaaat tttataaaga
   128341 aatatgattt accaattaat cgagtatttc ttttttttaa tatttgccaa atctttttgg
   128401 acgctcctaa tattttagga cgataacttg ttttgttcga actaatattt atttcgtaag
   128461 ttagctgttt ttttttcttt tcttttgtaa ttttttctat tttctttttt attatgtttg
   128521 ttcgattagt cagatctttt attttttttt cgggcagtgc taaatttgtc caatccatag
   128581 atcgaatttg aatggacgat tcgtgaatca tccgattact cattatcaaa tcttttttat
   128641 cttcacccaa ttcatctatt tctcgcaatc taaataatgg aattttgttt gtttttgaaa
   128701 gttcttttac tcttcctttt acttttagta atagaattct tttgatgacc catctttttg
   128761 tttcttttgc gatttgttga aaaattttgg ttctttcttt taaaactctt aaagactttg
   128821 ttttcaattg tctaattttt ttttttagtt ctttgaaaat gggtttaaaa aatgaaggtc
   128881 tttttcgggg aggaccaaaa ggcaactccg cctccattcc ccaaactgtt aaaaaacaaa
   128941 aatcgttgtt tttttgtccc cctttttttt tcattgcatc tttatgaggg aattgtagct
   129001 tagatttgtg ccagggtttc aggcaaaaag gaaataggat ctttatctga ataccctctg
   129061 ttaaccagtt tttcggaaat tctcgttcgg ataattgaac accattatgg gtgcatttta
   129121 catacatttc cctattccaa tcctttaaat cctcggacca ttcgggaatt tgaaataata
   129181 gcatgcgagc aatattttta gctattatca gtgaaggtaa tataatatat tttctaagaa
   129241 ttgattgagt taataataca aaacttctga gtatttgagc aaaaaaaaat gtattccaga
   129301 tttctgctat gggtatctct gttttttctt ttcttttgta tttttctctt ttgtcctcct
   129361 cttggttatc aatttttttt tgcttttcaa ttttagaatc agaaagtttt ttgtcttttt
   129421 gtttccacat ccaattttta aaaattactt tcatcagttc ggaaatatca aaagaaaaaa
   129481 aaaaagattt gtctagcctg tccaaaaaaa gcggggaatg cacatttgct tgaaacagtt
   129541 cccaagtaat agttttacgt ctttgtgcgc gcatggagcc tttgattaga cctcgacgaa
   129601 aatccgattg ttgtgaataa tgggtcaaat tcactttctt tgcttgctta ggactcttag
   129661 tatattttgt attaatatac gtggaggtat ttggctttgg ctggttatca gtaaaaataa
   129721 ctacatgttt gaactttctc gaacgaattg cccctgctac agtttcgccc ctgtttttct
   129781 ttttttgtcc taaaccagta attgagttgt atgaccagcg aggaaccttt ttactaattt
   129841 cttttattcc aatagagttt tttctaattc tttggtcgtt gggatccgtt ataactacat
   129901 cgaataaaat ttttaaaatt agtattcgat cttctgaatc aattttttct tgtgtgtgtt
   129961 ctggaaataa agaacgtact ttttttgttg aaaataattt tagacgaaac ccatctagtg
   130021 tctgctcaaa tttggtataa ttcttaataa gaagaagacc atgaatttta tttatccaaa
   130081 acgtcctgat gttcttttgg ctagaagttt catttagcgt taggggtgaa aaaaaaaaat
   130141 ggattcttcc acgataaggt ccatgcaaaa aaggatcgta ttttttaggt aagtattctt
   130201 gtttagtctt atcattacac aattgagtcc ttttttcaag tacattcaga gtactagatc
   130261 ctttatctaa aacagcgatt ctattcctaa actccttgtt taagttattt tttttttcat
   130321 tggtgtaact ccaattatta tacaattcat cagaggatag tttttctttt gttaaaaaag
   130381 acatcttttg ttgtatcatt tcaaaaaaag ttgacaaact tgctggatac gtaaaagaga
   130441 tcctttcttt tccatcactt tgacatgtat aaaaaaaaaa gtgtgacatt tcatttctta
   130501 caacattaat aaatcgatta tttcttttct tttttttata tcgaaatggg cgattccatt
   130561 gtttatagtc gaaaagaaga gtcgcgagag gtttctcaaa ccataataaa tatttctctt
   130621 ctttttcttt aaatatttct aacttcgaat tttcttgatt cccatccgga tcctcctttt
   130681 cttccaaaaa aagggaagga gaaggatctt cttcggtgga tacctcttgt tcctgtttag
   130741 tccccctcct ttcgaaagtt gtttctattt ctacatctgt ttcttcctcc ctttcttccg
   130801 tttctgaggt ttctgaggtt tctttcactt tcagtttctt agtaaaaatg ggtgacggta
   130861 ttctgcctaa atagtagata caggtaataa ataagagaat actatagatt cgagccatag
   130921 aatttctcaa ttctgacaca aggtacttat tagatcgaat aagtacatta gacctaatag
   130981 aattcttttg ctgtatccaa actaatacca atccaaccca tttcatgaat aaaatgtgac
   131041 caattaacca accaacaaaa ctacttgtta caaataacat cttgttgttg catcgaaaca
   131101 tataaatgtt gactaatctg gctaacattg aacttggtaa aatgaaatgg ttgaataatt
   131161 gaaaaatgag attattcagg aatacacatt gaatgctaag attacgcatt gaatttctgg
   131221 tagtagatcc ataatcaaaa gagtgtttgt gattgttcca gaagaaatga aacaaaagat
   131281 acggtagagc taggacagtt attgtatgag gtctacccaa tgctagatgc agaggcgcat
   131341 aatagatcga tatgaacatc atgagctgtc ccgcaataaa accagttgtt gccgatacct
   131401 tcttctcggt tccttcttcc ataacccgag ctcggagaag taagagataa gagggcccta
   131461 tggagaatgt ggtcagaaat ccataataga gtccgaccac aacgaccgaa ttgattatct
   131521 tcatgcataa ggatactaga ttacctagta taaaagattg aaaaatcatc acaaacctcc
   131581 cttttttctt ttctatttca atttctggat tattatatga tgatttttga actttccata
   131641 tatagaaata gaaacagata gactagaaac gacatctctt atatcaattc ttatgtcaat
   131701 gacaccaaag ggatattaaa tgaatggaat tgggatatgg atggaatata atgaaataga
   131761 gccactttgt ggttccctat gaaacggggc atgggacgga gccactacga agaagttcgg
   131821 ggagttacga aggaaacttc gagttcatat tggtcatggg ttgagaacgg gaattgaact
   131881 ctatgagata gaatctcccg ctgttcctca gtagctcagt ggtagagcgg tcggctgtta
   131941 actgactggt cgtaggttcg aatcctactt ggggagattt gattcattcc gaattaaaga
   132001 attcagaatg tcagaatgaa agggttcgct ttgaccgtta aaagtaggta acccgttccc
   132061 tgtgtctttg tttctattgc attctatctc atcgtatcac attctgttct gcgatatttg
   132121 agaataaccg tcaatacctc ggtgtaggtc cgggataatc ctttgttcca tagtccgggg
   132181 gctatttcca attagccaat taagaattct cagatgtact agtactagca agtgcatcaa
   132241 agatgcagta atcgattctc ccgagaggcc acaattaccg cgagcaaaca tattaatgac
   132301 gaggaacaca tttttgctat gctactaata cttgctctgc tattctgctt cgggccgggc
   132361 atactttatt taaaaaacca tgaatggtaa ataaaaaaaa agaaaaagta aggctactcc
   132421 atttcgacaa aagacccaca cccaagttcc atagctttgg gtccgctatc ccgatcatga
   132481 ttttcctacc cccagaggga agggtccttc ccttttgggc cggttgtggg cgaggaggga
   132541 ttcgaacccc cgacaccgtg gttcgtagcc acgtgctcta atcctctgag ctacaggccc
   132601 cgccccgtct ccactggatc tgttcccgga agtaccctaa aaaaaaggaa cctttcctct
   132661 cctcagccat ttcgggttaa gaagatgtga aagcaccttt ctctctataa gaacacggtg
   132721 cgttactagg tgtgaagtgg gggagaaggg atttcataat tggggttttg aataagacga
   132781 ctttttcatt tttcattttt ttttttcata ttgcaaaggg aataagaacg agaggtgtta
   132841 agctttttat catcctggcg tcgagctatt tttccgcagg acctccccta cagtatcgtc
   132901 accgcagtag agtttaacca ccaagttcgg gatggattgg tgtggttcct ctacgcctag
   132961 gacaccagaa tatcgaacca tgaacgaaga aaggcatgcg agaaaagcat attggctagt
   133021 gattgtgagg ccccaattct tgactggagg ggacgccaaa ggcctctgcc cttccatccg
   133081 atagagaggg agggcagagc ttttggtttt ttcatgttgt caaagagttg aacaatgaaa
   133141 atagatggcg agtgcctgat cgaattgatc gggtcatgta ggaacaaggt tcaagtctac
   133201 cggtctgtta ggatgcctca gctgcataca tcactgcact tccacttgac acctatcgta
   133261 atgataaacg gctcgtctcg ccgtgacctt ctcttgaatt ctcaaaactt ctgtcgctcc
   133321 atccccgcag gggcagagaa cccgtcgctg tctcggctgt gctaccagag gctctgggga
   133381 agtcggaata ggagagcact catcttgggg tgggcttact acttagatgc tttcagcagt
   133441 tatccgctcc gcacttggct acccagcgtt taccgtgggc acgataactg gtacaccaga
   133501 ggtgcgtcct tcccggtcct ctcgtactag ggaaaggtcc tctcaatgct ctaacgccca
   133561 caccggatat ggaccgaact gtctcacgac gttctgaacc cagctcacgt accgctttaa
   133621 tgggcgaaca gcccaaccct tggaacatac tacagcccca ggtggcgaag agccgacatc
   133681 gaggtgccaa accttcccgt cgatgtgagc tcttggggaa gatcagcctg ttatccctag
   133741 agtaactttt atccgttgag cgacggccct tccactcggc accgtcggat cactaaggcc
   133801 gactttcgtc cctgctcgac gggtgggtct tgcagtcaag ctcccttctg cctttgcact
   133861 cgagggccaa tctccgtccg gcccgaggaa acctttgcac gcctccgtta ccttttggga
   133921 ggcctacgcc ccatagaaac tgtctacctg agactgtccc ttggcccgta ggtcctgaca
   133981 caaggttaga attctagctc ttccagagtg gtatctcact gatggctcgg gcccccccgg
   134041 aaggaggcct tcttcgcctt ccacctaagc tgcgcaggaa aagcccaaag ccaatcccag
   134101 ggaacagtga agcttcatag ggtctttctg tccaggtgca ggtagtccgc atcttcacag
   134161 acatgtctat ttcaccgagc ctctctccga gacagtgccc agatcgttac gcctttcgtg
   134221 cgggtcggaa cttacccgac aaggaatttc gctaccttag gaccgttata gttacggccg
   134281 ccgttcaccg gggcttcggt cgccggctcc cctgtcatca ggtcaccaac ttccttgacc
   134341 ttccggcact gggcaggcgt cagcccccat acatggtctt acgactttgc ggagacctgt
   134401 gtttttggta aacagtcgcc cgggcctggt cactgcgacc ccctttgtga ggaggcaccc
   134461 cttctcccga agttacgggg ctattttgcc gagttcctta gagagagttg tctcgcgccc
   134521 ctaggtattc tctacctacc cacctgtgtc ggtttcgggt acaggtaccc ttttgttgaa
   134581 ggtcgttcga gcttttcctg ggagtatagc atgggttact tcagcgccgt agcgcctggt
   134641 actcgaacat tggctcgggg cattttctct accccttctt accctgaaaa agcaggggca
   134701 ccttgcgtcc ttgaaccgat aaccatcttt cggctaacct agcctcctcc gtccctcggg
   134761 accaacaagg ggtagtacag gaatattcac ctgttgtcca tcgactacgc ctttcggcct
   134821 gatcttaggc cctgactcac cctccgtgga cgaaccttgc ggaggaaccc ttgggttttc
   134881 ggggcattgg attctcacca atgtttgcgt tactcaagcc gacattctcg cttccgcttc
   134941 gtccaccgcc gctcgcgcgg gtgcttccct ctaaggcgga acgctcccct accgatgcat
   135001 ttttacatcc cacagcttcg gcagatcgct tagccccgtt catcttcggc gcaagagcgc
   135061 tcgatcagtg agctattacg cactctttca agggtggctg cttctaggca aacctcctgg
   135121 ctgtctctgc acccctacct cctttatcac tgagcggtca tttaggggcc ttagctggtg
   135181 atccgggctg tttccctctc gacgatgaag cttatccccc atcgtctcac tggccgacct
   135241 tgacccctgt tattttgagg tcatatctag tattcagagt ttgcctcgat ttggtaccgc
   135301 tctcgcggcc cgcaccgaaa cagtgcttta cccctagatg tccagtcaac tgctgcgcct
   135361 caacgcattt cggggagaac cagctagctc tgggttcgag tggcatttca cccctaacca
   135421 caactcatcc gctgattctt caacatcagt cggttcggac ctccacttag tttcacccaa
   135481 gcttcatcct ggtcatggat agatcaccca ggttcgggtc cataagcagt gacaagtgcc
   135541 ctatgaagac tcgctttcgc tacggctccg gtgggttccc ttaaccaagc cactgcctat
   135601 gagtcgccgg ctcattcttc aacaggcacg cggtcagagc cctggtctcc tcccactgct
   135661 tgggagctta cggtttcatg ttctatttca ctccccgatg ggggttcttt tcacccttcc
   135721 ctcacggtac tacttcgcta tcggtcaccc aggagtattt agccttgcaa ggtggtcctt
   135781 gctgattcac acgggattcc acgtgcccca tgctactcgg gtcagagcgt aagctagtga
   135841 tgctttcggc tactggactc tcgccatcta gggtgcagca ctccaccgct tcgcctagca
   135901 gcacgacgct tgtattgctc tcccacaacc ccgttttcac ggtttaggct gctcccattt
   135961 cgctcgccgc tactacggga atcgcttttg ctttcttttc ctctggctac taagatgttt
   136021 cagttcgcca ggttgtctct tgcctgccca tggattcagc agcagttcga aaggttgacc
   136081 tattcgggaa tctccggatc tacgcttatt ttcaactccc cgaagcattt cgtcgcttac
   136141 tacgcccttc ctcgtctctg ggtgcctagg tatccaccgt aagcctttcc ttgtttgaac
   136201 ctcgccctta actttacttt aaggctatgc catcctaagg tgctgctaaa tggaaggatc
   136261 ttatcaacgt ccatgaatga taaaccatag atcgaactgc cgaatcggaa aaattgggtg
   136321 ctatcatatt ctttgtatcg gctaagttca cgagttggag ataagcggac tcgaaccgct
   136381 gacatccgcc acagggtaaa ccaccgcctc tcaggccccc actgattcta ccatagaggc
   136441 caacgataga caataactcc cccccgaaca cagcttacaa ctttcatcgt actgtgctct
   136501 ccaaagagca actcttctca aaatctcaaa agaaaaggtg ctgagttgga atcccattct
   136561 aactcaagat tcttgtggtt ccggaggatc cagctacagg agaaccagga acagagggct
   136621 ttcccccctt ttccgccccg actctttggt cttaagaatg ctggttttaa gaatgagtaa
   136681 ttgcccttct ccggccctta ctgcccaacc tgagagtgga cagctaatgc attccactta
   136741 ttgagcaggg ttctatggtc ggtccgcgac ccctggatac cgaaggcatc cttggggtga
   136801 tctcgtagtt cctacggggt ggagacgatg gggtcggtcc atggattttc cttccttttg
   136861 tcgcatttcg ctcaaagggt tgaagggaga tagtgcatca agctgttcgc aagggccaac
   136921 ttgatcccct tccccaggga tcccagatga gggaacccta agagagccgc cgactccaac
   136981 taccgtccat gtacaatcca tactagatct gaccaaccgc ccatcctacc tcttctacat
   137041 tcttgacagc ccatctttgt ctcagtagag tctttcagtg gcatgtttcg gtcctcttcc
   137101 ccattactta gaaaaagtga gccaccggtt caggtacaag atactatcat taccgcctgg
   137161 acaattagac atccaacccg taatcgcaac gacccaattg caagagcgga gctctaccaa
   137221 ctgagctata tccccccgag ccaagtggag catgcatgaa ggagtcagat gcttcttcta
   137281 ttcttttcct tggcgcagct gggccatcct ggatttgaac cagagacctc gcccgtgaag
   137341 taaatcatcg cacctacggt ccaaccaatt gggagagaat caatagattc cgtttcggga
   137401 gcgattcatc cttcccgaac gcagcataca actctccgtt gtactgcgct ctccaagtgt
   137461 gcttgttccc cccttcttcc ttaccatggc aagtatttgt gaaataactc cgatgagaag
   137521 aaaaaagaag gcgttaagag accctcccgg ccaaccctag acactctaag atcctttttc
   137581 aaacctgctc ccatttcgag tcaagagata gataaataga cacatcccat tgcaccgatc
   137641 gggggcattc gtagtgactg agggggtcga agaccaagaa gtgagttatt tatcagccaa
   137701 gcattcttct tacggctaga tccaatcccc tggtccctgc ggaaaggaaa aggaaaaaga
   137761 atttgacgtt cttcctttcg ggaagggagg attaggaaaa tcctattgat tgcagctttc
   137821 tccagacctc cgggaaaagc atgaaaaaaa ggctcgaatg gtacgatccc tccgtcaccc
   137881 cagaatgaaa tgaaaggggc gatctcgtag ttcttggtct gtgaagatac gttgttaggt
   137941 gctccatttt ttttcccatt gaggccgaac ctaaacctgt gctcgagaga tagctgtcca
   138001 tacactgata agggatgtat ggattatcga gaagagagga gccgtggtag tcccccccgg
   138061 accgcccgga tcccacgagt gaatagaaag ttggatctac attggatctc acctgaatcg
   138121 ccccatctat cctcctgagg aggagtttgg tttcaaaccc ccggttcgaa caggagaagt
   138181 acgccatgct aatgtgcctt ggatgatcca catctcaggg tcaggcgctg atgagcacat
   138241 tgaactatcc atgtggctga gagccctcac agcccaggca caacgacgca attatcaggg
   138301 gcgcgctcta ccactgagct aatagcccgg cgtgtgggcc tcccgctggg ggcccactat
   138361 gccaaaagcg agagaaaccc catccctctc tttccttttt acgcccccat gtcgccacac
   138421 gggagggaca tgggggcgta aaagggggat cctatcaact tgttccgacc taggataata
   138481 agctcatggg cttggtctta cttcaccgtc gagaaacgaa agaagacttc catctccaag
   138541 tttaactcag gcgtagctcg cttctttttg ggtgtgaagc ggtgtcaaac caaaataccc
   138601 aacaagcatt agctctccct gaaaaggagg tgatccagcc gcaccttcca gtacggctac
   138661 cttgttacga cttcactcca gtcactagcc ctgccttcgg cacccccctc cttgcggtta
   138721 aggtaacgac ttcgggcatg gccagctccc atagtgtgac gggcggtgtg tacaaggccc
   138781 gggaacgaat tcaccgccgt atggctgacc ggcgattact agcgattccg gcttcatgca
   138841 ggcgagttgc agcctgcaat ccgaactgag gacgggtttt tggagttagc tcaccctcgc
   138901 gggatcgcga ccctttgtcc cggccattgt agcacgtgtg tcgcccaggg cataaggggc
   138961 atgatgactt gacgtcatcc tcaccttcct ccggcttatc accggcagtc tgctcagggt
   139021 tccaaactca acggtggcaa ctaagcacga gggttgcgct cgttgcggga cttaacccaa
   139081 caccttacgg cacgagctga cgacagccat gcaccacctg tgtccgcgtt cccgaaggca
   139141 cccctctctt tcaagaggat tcgcggcatg tcaagccctg gtaaggttct tcgctttgca
   139201 tcgaattaaa ccacatgctc caccgcttgt gcgggccccc gtcaattcct ttgagtttca
   139261 ttcttgcgaa cgtactcccc aggcgggata cttaacgcgt tagctacagc actgcacggg
   139321 tcgatacgcg cagcgcctag tatccatcgt ttacggctag gactactggg gtatctaatc
   139381 ccattcgctc ccctagcttt cgtctctcag tgtcagtgtc ggcccagcag agtgctttcg
   139441 ccgttggtgt tctttccgat ctctacgcat ttcaccgctc caccggaaat tccctctgcc
   139501 cctaccgtac tccagcttgg tagtttccac cgcctgtcca gggttgagcc ctgggatttg
   139561 acggcggact taaaaagcca cctacagacg ctttacgccc aatcattccg gataacgctt
   139621 gcatcctctg tattaccgcg gctgctggca cagagttagc cgatgcttat tccccagata
   139681 ccgtcattgc ttcttctccg ggaaaagaag ttcacgaccc gtgggccttc tacctccacg
   139741 cggcattgct ccgtcaggct ttcgcccatt gcggaaaatt ccccactgct gcctcccgta
   139801 ggagtctggg ccgtgtctca gtcccagtgt ggctgatcat cctctcggac cagctactga
   139861 tcatcgcctt ggtaagctat tgcctcacca actagctaat cagacgcgag cccctcctcg
   139921 ggcggattcc tccttttgct cctcagccta cggggtatta gcagccgttt ccagctgttg
   139981 ttcccctccc aagggcaggt tcttacgcgt tactcacccg tccgccactg gaaacaccac
   140041 ttcccgtccg acttgcatgt gttaagcatg ccgccagcgt tcatcctgag ccaggatcga
   140101 actctccatg agattcatag ttgcattact tatagcttcc ttgttcgtag acaaagctga
   140161 ttcggaattg tctttcattc caaggcataa cttgtatcca tgcgcttcat attcgcctgg
   140221 agttcgctcc cagaaatata gccatcccta ccccctcacg tcaatcccac gagcctctta
   140281 tccattctta ttcgatcacg gcgggggggc aagtcaaaat agaaaaaccc acaactcata
   140341 ttgggtttag ggataatcag gctcgaactg atgacttcca ccacgtcaag gtgacactct
   140401 accgctgagt tatatccctt ccctgccccc accaagaaat agaactgact aatcctaagg
   140461 caaagggtcg agaaactcaa cgccactatt cttgaacaac ttggaaccgg gccttccttt
   140521 cgcactatta cggatacgaa atgaatggaa tgggaaaaat tggattcaat tgtcaactgc
   140581 tcctagaaat aggattgact acggattcga accatagcac atgctttcat aaaaccgtac
   140641 gattctcccg atctaaatca agcaggtttt acatgaagaa gttctattcg atacgggtag
   140701 gagaagcggt attcttaaaa aaatagcgaa atcagaacca agtcaagatg atacggatca
   140761 accccttctt cttgcgccaa agatcttacc atttccgaag gaaccggagt tccatccctt
   140821 ttcgatttcc attcaagagt tcttatgtct ttccacgccc ctttaagacc ccgaaaaatt
   140881 gacaaaacga ttaactactt catttatgaa tttcatagta atagaaatac atgtctaccg
   140941 aaacagaatt ttgaacttgc tatcctcttg cctagcaggc aaagatttgc ctccgtggaa
   141001 aagatgattc attcgcatga agatgaaagt ccaactacat tgcattgcca gaatgcatgt
   141061 tgtatatttg aaagaggttg acctccttgc ttctctcatg gtacaatcct cttcccgccg
   141121 agcccccttt ctcctcggtc cacggagaca aaatgtagga ctggtgccaa cagttaatca
   141181 cggaagaaag gactcactga gccgggataa ctaactaata ctaatcgaat actaatagaa
   141241 tcaaaatact aatagaatag aaaagaactg tcttttctgt atacttatgt atactttccc
   141301 cggttccgtt gctaccgcgg gctttacgca atcgatcgga tcatatagat atcccttcaa
   141361 cacaacatag gtcgtcgaaa ggatctcgga gacccaccaa agcacgaaag ccaggatctt
   141421 tcagaaaatg gattcccatt cgaagagtgc ataaccgcat ggataagctc acactaaccc
   141481 gtcaatttgg gatccaattc gggattttcc ttgggaggta tcgggaagga attggaatgg
   141541 aataatatcg attcatatag atacagaaga aacggttctc tatggattca aatgctgtac
   141601 ctatgggata gggatagaga aagaggaaaa aaccgaagat ttcacatagt acttttgatc
   141661 gaaaaagaaa tccgatttat ttcgtaccct tcgctcaatg agaaaatgga tcagattcga
   141721 taggatcaaa cctatgggac ttaaggaatg atggaaggga ataaaataaa aaaaagaaat
   141781 aaaaaaagaa aagagaggga aaaaaaataa taaagaaata agtaaataaa aataaagtag
   141841 aagaacccag attcaaaatg aacaaattca aacttgaaaa ggatctttct gattctcgaa
   141901 gaatgagggg caaagggatt gatcgagaaa gatctcttgt tcttattata agatcgtgtg
   141961 attggatccg cagatgtttg ttaaaaagag aataatcttc tcctttgaga ataatcaaaa
   142021 aaggaaagtg ttcaattgga acatgaaaac gtgactgaat tggtcctagt tactcttcgg
   142081 gacggagtgg aagaagggag gagattatcg aacgaggaaa aggacccgat gacttcgaaa
   142141 gaattgaacg aggagccgta tgaggcgaaa atctcatgta cggttctgta gagtggcagt
   142201 aagggtgact tatctgtcaa cttttccact atcaccccca aaaaaccaaa ctctgcctta
   142261 cgtaaagttg ccagagtacg attaacctct gggtttgaaa tcactgctta tataccgggt
   142321 attggccata attcacaaga acattctgta gtcttagtaa gaggggggag ggttaaagat
   142381 ttacccggtg tgagatatca cattgttcga ggaaccctag atgctgtcgg agtaaaggat
   142441 cgtcaacaag ggcgttctag tgcgttgtag attcttatcc aagacttgta tcatttgatg
   142501 atgccatgtg aatcgctaga aacatgtgaa gtgtatggct aacccaataa cgaaagtttc
   142561 gtaaggggac tggagcaggc taccgtgaga caaaagatct tctttctaaa gagattcgat
   142621 tcggaactat tatatgtcca aggtccaata ttgaaataat ttcagaagtt ttccctgact
   142681 ttgtccgtgt caacaaacaa ttcgaaatgt ctcgactttt ttagaacagg tccgggtcaa
   142741 atagcaatga ttcgaagcac ttctttttac actatttaca ctatttcgga aacccaagga
   142801 ctcaatcgta tggatatgta aaatacagga tttccaatcc tagcaggaaa gggggggaaa
   142861 cggatactca atttaaagtg agtaaacaga attccatatg tatctatgag atcgagtatg
   142921 gaattctgtg gaaagccgta ttcgatgaaa gtcgtatgta cggcttggag ggagatcttt
   142981 catatctttc gagatccacc ctacaatatg gggtcaaaaa gccaaaataa atgattttag
   143041 cccttataaa aagaaaactg attcttgaac ccctttcgcg ctcatgtcac gtcgaggtac
   143101 tacagaagaa aaaactgcaa aatccgatcc aatttatcgt aatcgattag ttaacatgtt
   143161 ggttaaccgt attctgaaac acggaaaaaa atcattggct tatcaaatta tctatcgagc
   143221 cttgaaaaag attcaacaaa agacagaaaa aaatccacta tccgttttac gtcaagcaat
   143281 acgtggagta actcccgata tagcagtaaa agcaagacgt gtaggcggat cgactcatca
   143341 agttcccatt gaaataggat ccgcacaagg aaaagcactt gccgttcgtt ggttattagg
   143401 ggcatcccga aaacgtccgg gtcgaaatat gactttcaaa ttaagttccg aattagtgga
   143461 tgctgccaaa gggagtggcg atgccatacg caaaaaggaa gagactcata gaatggcaga
   143521 ggcaaataga gcttttgcac attttcgtta atccatgaac agggtctata tagacacata
   143581 gatccatgga tccatacatc tcgatcggaa aagaatcaat agaaaaaaga aaaagaaaga
   143641 atcggaattg atcgatatat ttctcgaaac aaacgaaaag gaaacgaaag atgaaacaga
   143701 aatcatggat caactaagcc ctctcgggga cttgcttaag aataagaaag aggaatctca
   143761 tgtaaatacc atggaataag gtttgatcct attcatggag attccgtaaa tattccattc
   143821 caaaaataga aagttcgaaa caattgggat ttttttggag attggatgca gttactaatt
   143881 catgatctgg catgtacaga atgaaaactt cattctcgat tctacgagaa tttttatgaa
   143941 agcctttcat tttcttctct tcgatggaag ttttattttc ccagaatgta tcctaatttt
   144001 tggcctaatt attcttctga tgatcgattc aacctctgat caaaaagata taccttggtt
   144061 ctatttcatc tcttcaacaa gtttagtaat gagcataacg gccctattgt tccgatggag
   144121 agaagaacct atgattagct tttcgggaaa tttccaaacg aacaatttca acgaaatctt
   144181 tcaatttctt attttactat gttcaactct atgtattcct ctatccgtgg agtacattga
   144241 atgtacagaa atggctataa cggagtttct gttattcata ttaacagcta ctctaggagg
   144301 aatgttttta tgcggtgcta acgatttaat aactatcttt gtagctccag aatgtttcag
   144361 tttatgctcc tacctattat ctggatatac caagaaagac gtacggtcta atgaggctac
   144421 tatgaaatat ttactcatgg gtggggcaag ctcttctatt ctggttcatg gtttctcttg
   144481 gctatatggt tcatccgggg gagagatcga gcttcaagaa atagtgaatg gtcttatcaa
   144541 tacacaaatg tataactccc caggaatttc aattgcgctt atattcatca ctgtaggaat
   144601 tgggttcaag ctttccccag ccccttctca tcaatggact cctgacgtat acgaaggagt
   144661 gcggttcgtt cgaaaaattc ctacctctct atatatctct gagatgtttg gatttttcaa
   144721 aacttcatgg acatgcagaa gagaaatgct atccccactc ggaccaagac ataactttat
   144781 acttgttcaa ataacaatta aggtgaagca gggtcaggaa caacaaatct ctttatgata
   144841 aacagatcca ttttgcaagt tcgttattac gggtagttcc tacaaaggat cggactaatg
   144901 acgtatacaa tacttgaatt ctcgatgtag atgctacaga gttggttctc atccttcaga
   144961 gactacgagt gtaataggag catccgtcga caaaaggatc accctaagat gatcatctca
   145021 tggctattga gaacgaatca aatcagatgg ttctatttct caatctttct gacttgctcc
   145081 tacggaacca aggtcgaaaa gattgagaaa aatcagtcat tcacaaccac tgatgaagga
   145141 ttcctcgaaa agttaaggat tagtaatcct ttttcgaaat cgaatggatt cgatcttata
   145201 catacgcgag gaaggtaatc aaaaaagaaa gaagatgagt tcttctttac ttttatcact
   145261 taggagccgt gcgagatgaa agtctcatgc acggttttga atgagagaaa gaagtgagga
   145321 atcctctttt cgactctgac tctcccactc cagtcgttgc ttttctttct gttacttcga
   145381 aagtagctgc ttcagcttca gccactcgaa ttttcgatat tcctttttat ttctcatcaa
   145441 acgagtggca tcttcttctg gaaatcctag ctattcttag catgatattt gggaatctca
   145501 ttgctattac tcaaacaagt atgaaacgta tgcttgcata ttcgtccata ggtcaaatcg
   145561 gatatgtaat tattggaata attgttggag actcaaatgg tggatatgcg agcatgataa
   145621 cttatatgct gttctatatc tccatgaatc taggaacttt tgcttgcatt gtatcatttg
   145681 gtctacgtac cggaactgat aacattcgag attatgcggg attatacaca aaagatcctt
   145741 ttttggctct ctctttagct ctatgtctct tatccctagg aggtcttcct ccactagcag
   145801 gttttttcgg aaaactctat ttattctggt gtggatggca ggcaggccta tatttcttgg
   145861 tttcaatagg actccttacg agcgttgttt ctatctacta ttatctaaaa ataatcaagt
   145921 tattaatgac tggacgaaac caagaaataa cccctcacgt gcgaaattat agaagatccc
   145981 ctttaagatc aaacaattcc atcgaattga gtatgattgt atgtgtgata gcatctacta
   146041 taccaggaat atcaatgaac ccgattattg caattgctca ggataccctt ttttagcttc
   146101 tagttagctt ctagaatcga tttcttagtt caagatccct cttactaact ggaatcaaag
   146161 aattagtaga tctgttccgc ccaaaatggg aatgggctag ggttatgaac ttataatcta
   146221 taatctgatg atcgagtcga ttccatgatt ataagttcat tccataccgg accagaccgg
   146281 aataggattc tcattatgag aaggggtcat tcgagcgtat ctaaatagat actatgtttc
   146341 catatggatc cctacgtcgt tacattccat ttaggattag gaataggcgt aatcggacct
   146401 gctttttcca tatctctcgt tatttgggac cttattcacc tctttgggct tctattgaat
   146461 cgagaaatcg gtttgattgt ccatcttttt gatataatat taatatagat aatatataag
   146521 gcatcctccg gataattcaa atcgaagcaa ttggatgtcc gattggggcc tatatgacat
   146581 gaccgatcaa tagaaatact ccaacactcc acctttgtca tatattccat acatcacact
   146641 agatagatat catcttcatg gaatacgatt cactttcaag atgccttggt ggtgaaatgg
   146701 tagacacgcg agactcaaaa tctcgtgcta aagagcgtgg aggttcgagt cctcttcaag
   146761 gcataatatt gagaatgctc attgaatgag caattcaata agagatctcg gatcgaatcg
   146821 gtattgatat accgattcga tccgagatct tggaattgga ataagttcgg cagcggatcg
   146881 cgaaatcttg gggatcttct ctatctaatg aatggggagt ccgctttgaa atcgtccgcc
   146941 ctgcacccac cccccgagta tatgcttcaa caggaatcac acaagggtag attgatacaa
   147001 tataaacctc tggtaaaatg cccgcctgta acccagcaga taaagtacat tacatagtcc
   147061 gtttttagta atagctctgg tggttcgctg ttcaagaatt cttgtttaag cagttcatac
   147121 catccataca tagtgttttg atctaagatt tcaattcttc tatgtttcag cagtagcata
   147181 ttgttccatg gagctaaggt ccaaaatatg gaagaaactg gtgtttccac gactctacca
   147241 cccagtcaat tatgttccac ttaatcccta tttcatggcc gcatatcttt ccggctaagt
   147301 aatgggaaac ctttctcctg ttacatgaat ccaattttca tttcatccgg gaaaagccat
   147361 ctttttctca acaatgtctt tgtcatttga tccaatagcg ttccgttaga taggaacaga
   147421 tttgataaat actgataact ctcggatgga gtattagaac ggaaaaatcc attagataat
   147481 gaactattgg ttctaagcca tctctggcga tgaatcaaca attcgaagtg cttttcttgc
   147541 gtattcttga taaaccagcg tttagatata gatgtaggag gatctgtttc ggaagtaaga
   147601 agcccctttg acatctcttc atctgcaaag aattctcgat gtgaaaacac agagacaagg
   147661 ggctgatctt tgaataggaa aaagagtgga tccgcagggt cccaaatgaa ttggcttatt
   147721 cgaaaaaagc cttgttcttt ggaagatcta tctcgtgtct ggtactgcat ggttctactc
   147781 tgcaagaact ccgaatcatt ctcttgaagc tcatcctttt catcataaat gatccgcttg
   147841 ccccgaaatg accccgcccg atagggaaat cccaatgaat tgggcctttc gatacaatca
   147901 aatagaaagc cccaggggcg ccatattcta ggagcccaga ctatgtgatt gaataaatcc
   147961 tcctctatct gttgcgggtc gaggactcct tctccttccc cttcttcaaa ctccgattcg
   148021 tatttttcat agagaaatct ctgatcaacg atagaacaag atccattttg catcatatct
   148081 aagggattcc ttggttcggg ccgaagaagc aatgtcactc gatcattatc aaaccgactg
   148141 caatcttttt ctgtccgtga ggatcccacc agagcgcctt ctacttctaa taggccatga
   148201 actagatcag aatcattctc aacgagtcca gaagaagtga tcccgttttt ttcatcgggt
   148261 ccgggtatag accaaaggtc ttgagcgacc gatccggcag aacaactcaa aagataaaga
   148321 agtatcgtta atttcttcat gctcgttcca agttcgaagt accatttgta caaataagaa
   148381 tccccttcgt tacatgattt cttcttcata tagatagata gaggatctat ggggcaatta
   148441 cttagaagta cattttgtgc aacagccctt cctatctgat agaaaaggat cccatgatcc
   148501 tgaaccgatc ttacctggga tcgcaaatcc caagtttgtc tatgaagagc ggatcgaatt
   148561 gtattagtgt ctataattga tttcttctgt gtaatactaa tcgatagggc ctcattggta
   148621 agtgctacaa gatctcgtgc attggaaccc atggttatgg acccgaatcc attagtatgg
   148681 aacattttct tttccaagtg aaatccccta gtatatgaaa gagtgcaaaa gtgctttcgt
   148741 tgttgtggaa taagaagcct tcgtatctta atgcatgtat ttaatttatt cggggctatt
   148801 agagcgggat ccactttttg gggaatatga gtcgaagcaa taacaagaat atttctagtg
   148861 gaacatcttt cacaatccct ggagagatag ttcactaata gaccgaggga taagtcattc
   148921 gactcattca catccagatc atgaatgttt ggaatccata ttatgcaagg agacattgct
   148981 tttgctaatt cgaattgaag ggtgatataa aatcggccta tttccgacat catatcgata
   149041 gttagcgcat tcatcatagt tagaagctcc agctccgtat caaggtcacg atcgatatcg
   149101 tcactagcat caatatcgtc actatcatca atatcgatat catcaataag aaaaccttta
   149161 ggcttggtat ccaggaactt gttcagaaat actgtaatga aaggaacata ggagtttgtc
   149221 gctaggtatt tgaccaaatg ggagcgcccg gttcctatag aacctatcac taaaataccc
   149281 ctagaggggg atagggctag gcggagcgaa aagggttttc catgagatgg gaaatgaaaa
   149341 ctattagccc cacacgaagt ttgtgaataa gtgattgtct gataatgagc aaggaatatc
   149401 cgtctttctg ctaaacaggg tgaattgaac tcataattca ttaaatgctt tttatgaatg
   149461 tcaactaagt atcgtaagta aattgttccc ggctgttcaa tcatttgata accagagtca
   149521 ttctttgata aatgatcact atgagtcaga ctcaatagaa tttgatcaat ccttttttct
   149581 gtcgttaagg tggagaactg aaccaagaat tctctttctt tatcatcaat cgaatcaccg
   149641 ttcgcgaccc aggattctat tttatcatca atccaatcac cgttcacctt ttttcttttt
   149701 cttatcaatg aatggatctc tttacttgta tgacttagat gtctcgtatt tctcgaaaaa
   149761 gtgattcgat tgatgggatt tggtatgaga cttatgagat cgatgatatc gatgagattg
   149821 atattcaaat ctttcgtctt agaacgtatt gatttaaccc catcagcggg accaccaccc
   149881 catagcatgt tgccgccaaa agcagaaccc cgtatttctt ctagagaatc tcctaattgt
   149941 tccagagcaa ctagaaaaag attctttaac cagaaagaat tccgttcaga tgtgggatac
   150001 ctatccagaa gttttcgcaa ctcaatcatg tatgatggaa tcatcaaaga tttgaccttt
   150061 tcgaactctg tctgtaactc accataggct cgggaaacaa agagaagatg tgtacgaacg
   150121 agatatccag caacaagaag aaggaaaagg attgaataga ggaactcccg aacatttggc
   150181 gatctcagat gtgtcgatat caatggtgac tcattatttc gatgaatcat ttcttcggac
   150241 agaagaagat tatgtaaaca cttactcgaa atctcactta tcagattcca ttgtggaaga
   150301 cacaattttt tctgaagaat tcgccatgat atatctgatc catgcataat atcatgaaaa
   150361 atggatacaa atttttgact gctacttagt accggcaata ggtctgaaaa agtatctaaa
   150421 aatatcaaat ttagatattt gtaccctgtc gaagtaagga accatggcat atatgtttgg
   150481 aatcgattcc attttgagag agttgaaaaa gcactgtctc gttgaaaggt tctatacatc
   150541 tgccctttct caacgcattt ctttagacaa agactccgtt ttttcctctt ttcggatggt
   150601 aaatatttct cagaacatgg agtgtgaatc aaacccatgt ttgaattgaa attgagatac
   150661 tgaggcaagt tcttctcttc tgaatcagat agattcatat ctgaaagagg ttgacaataa
   150721 gttctttcaa aattgactat ttgtccctct gttagaggtg ttccagaaat ggctgcgatc
   150781 gagtaaatag ctctacgaac taatagatcg gatcgaattg gaaaatggaa agatttgtac
   150841 aagttatacc tttcgtcacc actttgtgga aaatcgttag gtatgaatat gttagatacc
   150901 tgtgactcga ttggtgaaat agtatctctc tccaaaaaag catgtttttt tttaccgccg
   150961 cacaaagaaa atattttgtt gcgaatgaac aagatatgga ggaattgtcc atacgtaaaa
   151021 tcataatttt tgatacgggc cttttccaca taaaagggga atcttttgtt acaatagaag
   151081 cggaagcgtt gtggattatt caagaatcga agtcgatttg ctttataaaa agaagatatc
   151141 aatgaacttc tatgaaatgg tttcacagga ttcagccaat tgtcttgatc gtcggatatc
   151201 attgagaaat agaaatccgt gttatcaaaa gatttcctgc gattatttct agtatggaat
   151261 gagtcaatca tccactttgg tatcttattg aacaaaaatg gtgatattat ccctccattg
   151321 atcaagaatt tcgatttttg ggaagtatta tgatcatcca ataagaaggg tttcaatttt
   151381 ttcaaatgaa cgatttgaag acctattgat tctaacaact gattgcagag ttgatcattc
   151441 ggacctttca attcatagat gtggatctca gacctatgaa tggggatatt cccgaaactc
   151501 acaaagaaaa aaggaagtga gttagacaaa aagaaaagca acttggacaa aaagagaagg
   151561 aacttggaca aaaagaaacg aagtgactta gacaaatctt ttttgtcgat aacctcagac
   151621 caatcaatcg aatattgatt aatacgtaat cgatcgaaca ctacttgaaa atggctcttc
   151681 tgctcagaaa cggaatgttc caaatgctcc tggaaattct tgctcccatt ggaccatttg
   151741 tatctatatg cattaggatc ccgattcatg aatctctcgg ttcgagaaat caaaataaga
   151801 ggatcgaacc atttcttctg actctttttc aaattcgata aatgttggtt gatcgtatat
   151861 ttcattatag ttctatgatt cagagtatca tttcctattt gatccctttg aattccatat
   151921 tcgaagttgc gatcggatct attcattaaa aagaatcgat tcaatacatt tcttatgtac
   151981 ccataggtgc tatattggat ttgaatccga tttcggatca atctatattg attgactgcc
   152041 tccattatgt tgttgctagc aaataccact atttttggtt ttggatcttc caaatcattc
   152101 ccgcaggaga tccggaccca tttttttctg atccttcgat aaaaagattc attctcttca
   152161 taaaaaatag gaggtagaac caataaagat ttctttttcg attcatccct ggagttgaat
   152221 acctcattca agaatcgttt ttgatccaat ccgtaggaat caatagaaaa ggaaaatccc
   152281 ttatgataca ccagatccgg ctcggttatt gatagagtga atagatctgc catttcttga
   152341 aatctctctt ctgattcaaa atcgtggtgt aacgtgtatt cccccctgtt ccggtcatgg
   152401 aatagatgaa ataaatgatt tttgtttaag aatgaaatct tattggaact ttccatatcc
   152461 agttcatcct tcggaaccat atcacatccc ggatctgatg aaataggatg aattgagacg
   152521 gtattttgta aatacgtaat tatcttgaat atattaacta tttctttatt ttccgatcgc
   152581 ctggaaggga caaaagaaac atcttgttct ttcttcaaca atttctgatc tctagtggac
   152641 ctctcagtag gattcgaacc cagatgaagt tctgaccatc tgtcagagaa aaaagaacga
   152701 atggatcttg taggattccc aagaaattct tcgatttctt ccggaagcag atgcttattc
   152761 atctgccttt cacgttccgt gaatagccgg gacattgagg aatatccaga aaggcattta
   152821 gggaatcggt ctgattctat ctctgttcgt tccgtttgaa gaaaggaagg atcccaaaga
   152881 atcgatcttt cttttagttg ttgaatctct ctttgattga tcaatgtgtg atattccgaa
   152941 tcctcattac taaatgaatc gaaatgatct ctggattgat cagaagatcc tttcaattgg
   153001 ctagaatccg ttacttgaac gaaactagat cttgtggaat catattgaat atttgacgat
   153061 acattccgta ccttgctaaa aaatcgatcc ttgtttacca accacacatt gtctaagcaa
   153121 atccaattct ctctcgatat cttcctcaaa aaatccgatt cgtgcggatt cttcccccaa
   153181 ctaacgaaga gatcttggcg gaattgccac atatgaaatt gagcacaatt ttgcaaagaa
   153241 atagcccact tgtttctcga gaagagatgg gcaaaacgct caatatcatt tgattgaata
   153301 gctgacccag ctccttgttg tttgaagaaa ccctccactt caattggtat tttttcacga
   153361 aaagcaaaca tgagataaca aatcgagtct ttcactaaga tttcgaatag ctgtcccgaa
   153421 ttcaagttga ttctgtttcg cctcttactc ggagaaagac gatcaaacaa ttcccaacca
   153481 tggtccttgc ggatcggatc atccatataa tatacaaaag gaaactccag atatttgata
   153541 tctttctctt tgaatgagat ctcaattcca gcgacggttt cattagatat cttacaacca
   153601 gaatccctct tttttccgag ccagttcctc caccaccgcg aaccccagtt agattcaggc
   153661 atgatacact ttttagttat tgggagaacc caagtactct ctttcggatc caggaaaaag
   153721 ctctctgaga tcttttttcc ttttggaaga tccaggagcg aaacaatcaa cctattgata
   153781 ttggaagacc caaaagattc ttccaatgta tcatttctgg gtccaatgga attcataggt
   153841 ataggaagaa gccccgtcaa atagagattt tttcttgcga ccatatttcg attgttaata
   153901 cgatatataa ggatcgctac tacaaatagt actacaccct tgatcgtgaa atatcgattg
   153961 cttgttgaac cctgtgaatt gcgtgaaagt aggatactca aaattcgtgg gtccaagagt
   154021 tttataaaac gttcttggtg gaaaaaaatg tgaatgaaag atcccactga attgaattgg
   154081 gtccatgaat ctaagaaata gtgagaattc ttgacctctc tcaatatctc tctcaattcg
   154141 aaaatccagg atttgaattg atgtcctttc attgattcct cctaaattgc attgatttat
   154201 cctaaagatt tcatttcaat tggaatttgg ttattcacca tgtacgagga tccccactaa
   154261 gcatccatgg ctgaatggtt aaagcgccca actcataatt ggcgaattcg taggttcaat
   154321 tcctactgga tgcacgccaa tgggaccctc caataagtct attggaattg gctctgtatc
   154381 aatggaatct catcatctat acataacgaa ttggtgtggt atattcatat cataacatat
   154441 gaacagtaag aactagcatt cttattgaga ctcgaactca tagggaagaa aatagattta
   154501 tggatggaat caaatatgca gtatttacag acaaaagtat tcggttattg gggaaaaatc
   154561 aatatacttc taatgtcgaa tcaggatcaa ctaggacaga aataaagcat tgggtcgaac
   154621 tcttctttgg tgtcaaggta atagctatga atagtcatca actcccccga aagggtagaa
   154681 gaatgggacc cattatggga catacaatgc attacagacg tatgatcatt acgcttcaac
   154741 cgggttattc tattccacct cttagaaaga aaagaactta aatcaaaata cttaagagca
   154801 tggcgataca tttatacaaa acttctaccc cgagcacacg caatggagcc gtagacagtc
   154861 aagtgaaatc caatccacga aataatttga tctatggaca gcatcgttgt ggtaaaggtc
   154921 gtaatgccag aggaatcatt accgcagggc atagaggggg aggtcataag cgtctatacc
   154981 gtaaaatcga ttttagacgg aatgaaaaag acatatatgg tagaatcgta accatagaat
   155041 acgaccctaa tcgaaatgca tacatttgtc tcatacacta tggggatggt gagaagagat
   155101 atattttaca tcccagaggg gctataattg gagataccat tgtttctggt acagaagttc
   155161 ctataaaaat gggaaatgcc ctacctttga gtgcggtttg aactattgat ttacgtaatt
   155221 ggaagtaacc aattaggttt acgacgaaac ctagaaatcg atcactgatc caattcgagt
   155281 acctctacag gatagacctc aacagaaaac tgaagagtaa cggcagcaag tgattgagtt
   155341 cagtagttcc tcatataaaa ttattgactc tagagatata gtaatatgga gaagacaaaa
   155401 ttgtttcaag cgccgacaga accagaagcg ccccttgttt caaagagagg aagacgggtt
   155461 attcacattt gatttgatgg tcagaggcga attgaaagct aagctgtggt aattctaaag
   155521 atttcccggg ggaaaaatag agacgtctcc tacgttaccc ataatatgtg gaagtatcga
   155581 cgtaatttca tagagtcatt cggtctgaat gctacatgaa gaacataagc cagatgacgg
   155641 aacaggaaga cctaggatgt agaagatcag aacatgagtg attcggcaga tttggattct
   155701 atatatccac tcatgtggta cttcattata tgatatatat aagatccatc tgtatagata
   155761 tcatcatcta catccagaaa gccgtatgct ttggaagaag cttgtacagt ttgggaaggg
   155821 gttttgattg atcaaaaaga cgaatctact tcaaccgata tgcccttagg cacagccata
   155881 cataacatag aaatcacact tggaaagggt ggacaattag ctagagctgc gggtgctgta
   155941 gcgaaactga ttgcaaaaga gggtaaatcg gccgcattaa aattaccctc tggggaggtc
   156001 cgtttgatat ccaaaaactg ctcagcaaca gtcggacaag tagggaatgt tggggtgaac
   156061 cagaaaagtt tgggtagagc cggatcgaaa tgttggctag gtaagcgtcc tgtagtaaga
   156121 ggagtagtta tgaaccctgt agaccacccc catgggggtg gtgaaggaag ggctccaatt
   156181 ggtagaaaaa gacccgcaac cccttggggt tatcctgcac ttggaagaag aagtagaaaa
   156241 aggaataaat atagtgataa tttgattctt cgccgccgta gtaaatagga gagaaaatcc
   156301 aaattatttt tacaatttac aaaagaaaaa aataggagtt aattcactgt gacacgttca
   156361 ctaaaaaaaa acccttttgt agcgaatcat ttattaagaa aaatcgagaa acttaataca
   156421 aaagcggaaa aagaaataat aataacctgg tcccgggcat ctaccattat acccacaatg
   156481 gttggccata ctatcgctat acataatgga aaggaacatt tgcctattta tataacagat
   156541 cgtatggtag gacataaatt gggggaattt gcgccgacta taaatttccg tggacatgca
   156601 aaaaatgata atagatcccg tcgttaataa agtgaatata gattcattgg taagaggtga
   156661 accttatgat aaagaagaga aagaagaacc tatctacaga agtatacgct ttaggtcaac
   156721 atatatgtat gtctgctcac aaagaccgaa ggggaatcca tcagattcgt aggcgttctt
   156781 acgaggaaag ccttatgata ctagaactga tgccttatcg agcgtgttat cccattttta
   156841 aattggttta ttctgcagca gcaaatgcta gtcacaatat gagtttgaac gaagcaaatt
   156901 tagtcattag taaagccgaa gtaaacgagg gtactgctgt gaaaagatta aaacctcgag
   156961 ctcgagggcg gataaaaaga ccgacttgtc atataactat tgttttgaaa gatatatcct
   157021 tatataaaga
//
