# Supplementary material for: Plastome comparative genomics in maples resolves the infrageneric backbone relationships
Source: PeerJ. 2020 Jul 13;8:e9483. doi: 10.7717/peerj.9483 (PMC7365138; doi:10.7717/peerj.9483)
Supplement: Data S2 [file peerj-08-9483-s008.zip › Acer_tenuifolium_M407_CP.gb]

LOCUS       Acer_tenuifolium_M407_CP      157046 bp    DNA     circular UNA 29-APR-2020
DEFINITION  .
ACCESSION   urn.local...d5-bg6jxfx
VERSION     urn.local...d5-bg6jxfx
KEYWORDS    .
SOURCE      
  ORGANISM  .
FEATURES             Location/Qualifiers
     misc_feature    1..85413
                     /standard_name="LSC"
     repeat_region   85414..112161
                     /rpt_type="inverted"
                     /standard_name="repeat region"
     misc_feature    112162..130298
                     /standard_name="SSC"
     repeat_region   130299..157046
                     /note="repeat_hit position 112099 - 85343, match 100.%,
                     length 26757"
                     /rpt_type="inverted"
                     /standard_name="repeat region"
ORIGIN      
        1 tatatccttt tggttattgg ttatgggcga acgacgggaa ttgaacccgc gcatggtgga
       61 ttcacaatcc actgccttga tccacttggc tacatccgcc cccccactag ctacaaaatt
      121 acaaaataaa aagattccaa tttctaccat taatcatctt tttttatctt accttaatta
      181 tgaagataca aatgaagaga caagaggcat aaatttccaa acttttttat attatataga
      241 atatagaaaa ttgactcaaa ataataaact gtaaagtcat aataactaaa ataactaaaa
      301 aataactaaa gactaattta attattagca cgtagtaata atatgatact aaataaaaag
      361 gcataaaaaa gctttgtgtt ttgttgaagt caaaaaagga caaaaataac aaattgaaaa
      421 aaaaaaacct aataaataac ggagcaatac cgatttattg gaagaggatc ggcattgctc
      481 cgttattttc aaaaacgtgt atacacgaag atcgaaatct tatccatttg tagaaggagc
      541 ttcaatagca gctaggtcta gagggaaatt atgagcatta cgttcatgca taacttccat
      601 accaaggtta gcgcggttaa taatatcagc ccaggtatta attacacgac cttgactatc
      661 aactacagat tggttaaaat tgaaaccgtt taggttgaaa gccatagtgc taatacctaa
      721 agcagtgaac cagataccta ctacaggcca agcggctaag aagaagtgta aagaacgaga
      781 gttgttgaaa ctcgcatatt gaaagatcaa tcggccaaaa taaccatgag cagctacaat
      841 attataagtt tcttcctctt gaccgaatct gtaaccttca ttagcagatt cattttctgt
      901 ggtttccctg atcaaactag aagttaccaa ggaaccatgc atagcactga atagggagcc
      961 gccgaataca ccagctacgc ctaacatgtg aaatgggtgc ataaggatgt tgtgctcagc
     1021 ctggaataca atcatgaagt tgaaagtacc agagattcct agaggcatac catcagaaaa
     1081 acttccttga ccaattgggt aaatcaagaa aacagcagta gcagctgcaa caggagctga
     1141 atacgcaaca gcaatccaag ggcgcatacc cagacggaaa ctaagttccc actcgcgacc
     1201 catgtaacaa gctacaccaa gtaagaagtg tagaacaatt agctcataag gaccgccatt
     1261 gtataaccat tcatcaacag atgccgcttc ccatatcggg taaaagtgca aacctatagc
     1321 tgcagaagta ggaataatgg caccagaaat aatattgttt ccataaagta gagatccaga
     1381 aacaggttca cgaataccat caatatccac tggaggagca gcaatgaagg cgataataaa
     1441 tacagaagtt gcggtcaata aggtagggat catcaaaaca ccaaaccatc caatgtaaag
     1501 acggttttcg gtgctggtta tccagttaca gaagcgaccc cataggcgtt cgctttcgcg
     1561 tctctctaaa attgcagtca tggtaaaatc ttggtttatt taatcatcag ggactcccaa
     1621 gcacacaaac tttctagaac tagataattg ggagcttgtt attcaacagt ataacatgac
     1681 ttatagcccc gtgtcaacca atagcaacat cgatatctct gatcttatct atctatctat
     1741 ctagaaattc agaagcattt tttatttttt tatattttat agatatattt ttttgatatg
     1801 ataatcaaaa tgggttgccc gggactcgaa cccggaacta gtcggatgga gtagaaaaat
     1861 tccttgtgaa attgatatag gtaaaaaaat ctctccccaa gccgtgcctg catttttcat
     1921 tgcacacagc tttccctatg tataacatcg aagactccct aaaaaacgct aaaaaagtga
     1981 aatacccagt tgatcaacct ttattagtct tattgcatga acatttaata gaaattaatg
     2041 aattttttgt tatctattca tcagttagga acaatttcga atttatcatg attaacaaaa
     2101 tcgttaatac aaataatatc caaataccaa acccgccccc tatataacct ccgcgaagta
     2161 aacaaagctc ttggaaagat taaagaaaga acgtgctctt cctccgtaaa gaattcttcc
     2221 aagaattccg agcctaatct tttcaaaaaa acgcgcacag tacttttgtg tttacgaacc
     2281 aaacttttaa cacaagaaac ccgaagtata tattttattc tatacaaact cttttttttt
     2341 gaagatccgc tgtgataatg agaaagcttt ctgcatatac gcataaaccg gtcgataata
     2401 taagaatctg aggaatcggc ccaggtcggc ttactaatcg gatgccctaa tgagttacaa
     2461 aaacgcgcca tagtcaatga tccaatcaga ggaataattg gaacggttgt ctcgaactgc
     2521 ttcatagcat tatcgattag aaatgcattt tctagcattt gactccgcac caccaaagta
     2581 tttagtcgcc ccctggaaag atagcccaga aagttgatat aatctttgta taagtggttt
     2641 atatgaatcc ttccgggttg agaccacacg tgaaaatgcc attgccataa attgacaagg
     2701 taatatttcc atttattcat cagaagaggc atatcttttg aagccagaac ggattttcct
     2761 tgatatctaa cataatgcat gataggatgc ttgaacagcc ataagttgtc ctgaaaatca
     2821 ttaacaaaga cttggacaag atcttctact tttccataaa aagaaattcg ctcaaaaagg
     2881 agtcctgaag atgttgatcg taaatgagaa gattggttac ggagaaaaaa gaagattgat
     2941 tcatattcat atacatgaga attatatagg aacaagaaaa atcttggatt gcttgttgaa
     3001 aaaatggaat ttgatttctt tggagtaata agactattcc agttaaaata ctcatgaaga
     3061 aagaatcgca ataaatgtaa agaggaggca tcttttaccc aatagcgaaa ggctcgaacc
     3121 aagatttccg ggcgaatggg gtagggtatt agtacatcta agacatagtg taaatgtgag
     3181 aaattgttct cgaaaaaagg aaatattgaa tgaattgatt ggaaattatg agatttcgcc
     3241 atttcttttt ctttcccttc taagaaagct actaatcgca gggaaaatgg aatttccaca
     3301 atgactgaaa atccctccga tatcatttgc gaataaaatt gattgttgtg tccaataaat
     3361 tgatttggat tagaatcctt agcataaata ctcaaatgaa tccgttgata cgtccgacta
     3421 attaaacgtt tcacactgag tgaactagat ttattgtcat aacccccatt ttccaacgga
     3481 atcgtcgatc tatttaaacc gtgatcatga gcaagtgtat aaatatactc tcgaaaaaga
     3541 agtgggtata ggaagttgtg ttgctgagat ctatctagtt ctaaatggat ttgatattct
     3601 ttcatttgaa attagattgc aacaaaaggt aaggtattta ttggattatc aaatgataca
     3661 ttgggttatc aaatgataca tagtgcgata cagtcaaaac aaagtattgt agtaaagaaa
     3721 aaaatggata ccttggaaac gggtaaactc attaccggat tctcgatttt atcatttttg
     3781 aattggttta tgtttgttat agtataaata ggtggttaga aatcctttat ttttgcaatc
     3841 caaccgctct tttgattttg gaaaacaaaa tatctttatc aatatactgc ttcttctaca
     3901 cattcatctc caacccataa tagggacaaa ctcatagtta ggactcatta aaaaaatagc
     3961 taatcgactc gcggaaaacc ccttccccac attaggaact aatatctttt taacgtttaa
     4021 ttagatcggg gaattattca aattcaattc agaagagaag ctcgttcctt tttatttccc
     4081 gagaattgga accataaggc tctatccatt tattcactcg acccaacttt gaattccatt
     4141 ttttgttctg cgccaacaac tcaaacccta ttttgaagcc attgaatcag aataaagtat
     4201 tctccaaatt ttccattgat acgacatgct ggtttttcca ttcattcctt tcaggatcag
     4261 tcgtggtctt acaaactctc ccgatggtat ggacgaatcc tttgtttcat ataaatgtgt
     4321 aaaagatgct agccgcactt aaaagccgag tactctaccg ttgagttagc aacccgaata
     4381 attcgaatgg gtggatacaa tcggaataaa aaagaaataa aagaaaagaa atgaaattgc
     4441 acaacggaat caaaatatta aattagcaag aaatcgacta acaaaattta gaatcgattg
     4501 ggaacataaa aaaaagactt cttgtataac agtgaatcca gcgaacccat tactttaatt
     4561 ttgaattttg aatgaagtaa agaaaaaaac caaacctctg ttacggagat aaataggtac
     4621 ggagataaat ggatctgttt atccttatcc acgatcgaat tatagttgtt cgatacgctg
     4681 ttgtcaatat gacggtgaat gttgaatatt aatgttaaga aaagaatcta aaaaaataaa
     4741 atggcgaaaa caaaaagaat gaatttatta atttattaat ttaattaaaa tattaaaata
     4801 aaaaaaaatt ataaaatgaa ataaataaat aatatagaaa agaaataatt tagaaatgct
     4861 tttgaaaaaa aaaaatcgaa aagaaaaaga aagaacttgc gttagatttg cactacatat
     4921 ttactataca taaatacaaa tagatacata gctatagctg aaagaataaa aaaaaaaaag
     4981 aaatctcggg ttgacattga ttcaatcaat caatataagt aaaataaaca aggtgaatcc
     5041 cttgttttgt gatttgttaa tagatttaca acgacaaact ataaaaagcc cggtttcgat
     5101 tgcgagtaat gtaaattttc gatttctcga cccaattagt tcgttgtatt catttgatct
     5161 tttttatatg catcttatat caataaaatt ctagcaataa aattgatttt tgttcttctg
     5221 cttatttttt ttgtccttat acttccagaa cattatactt tatgggagca atattaaata
     5281 gggataaaaa ataggtatga atagaacaaa aaagggggga gtagtaaaga aaaagttata
     5341 caaaactata taggagtcat ccacaccctc tttttttatt ctatatcctc gatgcaattt
     5401 cgtttaatta agatgaagtt ccttaaaaat cccagccttc tttgaaatat catgaaccgt
     5461 tcctgtaggt tgagcgccct tgtcaaggaa atctaaaata gcaggaagat ttaaatgggt
     5521 ttgattattt atcggatcat aaaaacccac tttccgaaga tctcttccct ctcttcggga
     5581 tcgagcatcg attgcaacga ttcgataaac agctcattgg gatagatgta gatgaacaat
     5641 acccccccta gaaacgtata agaagttttc tcctcgtacg gctcgagaaa aaatgattag
     5701 aaattgtgtg atttaagtcc ttctttttcg aaaattcgaa aaaaaaagca ttcgtactct
     5761 cataactcaa gttggataac ttttaaatag cccaaaagaa aatctttagg gatttctttt
     5821 tttgagtggt ctctaacccc ttttttgttt gtctcgtttc gaatcgattt tttgattctt
     5881 aattcccatt ctgatctaat tgttgagaca attgaaaacg gtatttcctt gttccaggat
     5941 cctttttatc tttgccttga atcattgggt ttagacatta cttcggtgat ctttcgtttt
     6001 caaaaatggc ggcaacacac ccctttttgc gatttttttc tatcaaagaa tcatacgaac
     6061 aattgattcc tgcatgatac acttttcatc gaaagagttt taccaattcc aacaaattgt
     6121 cgttttggat ttcaaaattg ttcgaatcgg attctttcaa tttatatatc gaaaatatac
     6181 ttacgaagtt tgttacaact tattgattgg tattaaccct agatccttgc ccctgcgaaa
     6241 tgaacaaata ctttctactc aagctccatc atgtcctatt tacactacac cccaacaaaa
     6301 aacgagaatt ctagtagaac agaacaaagt atgtcgagcc aagagcccat tcatttctag
     6361 ataatctaca atctaaaatg gcggatgaaa aaaaaatcca cagcggatcg tgtccttcaa
     6421 gtcgcacgtt gctttctacc acatcgtttc aaacgaagtt ttaccataac attttttcga
     6481 gttttgaacc ggtatgtaat tgattcaatt atggaatcat gaatagtcat tgcttcggtc
     6541 aatacccagt cctttttcct tcgatatgaa aggaatagtt agttaattta tgaggaagaa
     6601 gcctcagtaa gaattatgag gaagaagcct cagtaagaat tgaatttcac cctctatttt
     6661 aattttattg ttttcatttt attgcatgaa tgcaatattt ctttttattt ctaaataaaa
     6721 caaaaaagaa cacgaataaa aataaaaaag aaaataaagt aaaaagtaaa tatagaggat
     6781 gaagatatat gaatggaccc cgtctcaatt attaattatg attaaataca tttccaatta
     6841 ttaattagag ccaaacatca aatacctcca gctcaaagaa aattaatcca tatgaaactc
     6901 gattgattat gagatcttac atcgctcacg aactcgtatg gaccccactc ccaattcatt
     6961 ctgggggatg attaatcata aataaaaata ggatcctatt tgatacggga tgctagactc
     7021 ttttgtatag ataaaaagcc aaaagggtcc agattacgtc attctttact atacttttac
     7081 cctaaaccgg tcttagaaac ttaattccat tgattgaatt caaacagtac cacgaatacc
     7141 ctcttgttta gatttcaaga aatgaaataa aaaattgggg aggttttcgc atttcgattt
     7201 agaatgtatc cttgcaaatt cacggaggta gggtatgtag ggatttttta agccactcac
     7261 ttacatatca aagtgaaagg gagggggagg gcccatccga ctttttttga attcaaactc
     7321 ttgtgatcta tgttgccatc ttacttggat cacaaatgga ttccatttta ttttcgtatt
     7381 atttgaactc gattcaattt atgaaaaaac atcttattca gagaagagtt ttgaaaattc
     7441 gaaacaagaa gtccatttta tcaaaaatta gactcttaaa aaaattatac tctgaaagag
     7501 aggttgctca aaaaagtaat ttggagtctg atattcggat atatataaga ggtcgctctg
     7561 ggacggaagg attcgaacct ccgaatagcg ggaccaaaac ccgttgcctt accgcttggc
     7621 cacgccccat tttaatttct tttctattcg atactaataa acactaatat tggttgttcg
     7681 tcaattcccg gccaaatctc tatggaataa attagattct tttttttaag attttgacac
     7741 aagtagatgc agaattaaac tccatttatt gatcattaca tagaattcaa ttaagatatt
     7801 gtatgaaagt atgatttctt ctattctctt gtgagaattg aaggattttt gttttgattg
     7861 gttcggttca aagaagtatt tttttgtcta ccttactttc ttttcgtcat ttttatcatt
     7921 tttagcttat atcaataaca tatttttaac tcaatcaaaa tacaattatc tccaagaaca
     7981 aaatgtttgt tatgcttaat acctttagtt tgatctatat ctttcttaat tctgcccttt
     8041 attcgagtag ttttttattc ggcaaattac ccgaggcgta cgcttttttg aatccaattg
     8101 tagatgttat gccagtaata cctcttttct tttttctctt agcctttgtt tggcaagctg
     8161 ctgtaagttt tcgataagat ctttaatagt gtccgagaaa aattcatgat ttattcaagc
     8221 tcgagaaaaa aaaaaaattc taacaattga taagaccaga tgagtcttcc aatttgaatg
     8281 aaccctcaag taaaacagta aaattcttgg gcagacacga taactttcga tttccccatt
     8341 tcatggttct tacctttttt ttttcactga aagaccctat tagagtccgc cacaatatcg
     8401 aaatcgaagt cgaattgtgt taatttcgaa aaataaaaac tcttttgtat ttctatcaat
     8461 ttgaaaaacc gtttcatttc ttggtgtcaa aataggatat gtagtataaa aatagagaat
     8521 ctattctctt tttccccccc aaaaaaaatt ggagattgtg taatgcttac tctcaaactc
     8581 tttgtttaca ccgtagttat attctttgtt tctctcttca tcttcgggtt cctatctaat
     8641 gacccagggc gtaatcctgg acgtgaagac taaaaaataa gaaatttttc tttactttat
     8701 tcttataaat gtttttagga tttgatttta tctattctac atctttaatt ttatctattc
     8761 tacatcttta actagtcaaa taaaaaaaag caaaagggtt cgctaaattc gaatttgaaa
     8821 gatacccagt cagcgacgga aacggaaaga gagggattcg aaccctcggt acgaatagct
     8881 cgtacaacgg attagcaatc cgacgcttta atccactcag ccatctctcc taattgaaaa
     8941 aaaaaaaaaa taataattac tatgttacat tacacaaaag ataatgcttg aaaaaaaggc
     9001 ccttctttac tttaacttta ttattcttta ctttaacttt attatatagc ttatatattt
     9061 tttattgtat tttgtattgt attatacaga tggatacaac ttttatcagc aattccattt
     9121 tttatttcta taaaatgaaa aatgaaaata aagaatggcc tcgaaagaga tatctcgaat
     9181 caaaatagaa aaaaataaag aatatctctt tacaaaatta caaagggctt ttttttattt
     9241 tcacggcctg gtctggtcag tacccagccg ggcccttttt ttgttccaat gaaccatacc
     9301 gccaaatcat agaaaaatga tttagatgga atcaaagtgt catttcttat tctttattat
     9361 tcttttgttt cttcttcttt ttttttattt aatttacttt tactggatac tcgaaaaaag
     9421 ggaaaaacag aacgatgtat ttttttttgc acaatgcatt ttatgttatg gctgaaattg
     9481 ttttgtcgag ccgtatctgt caaaacccct tcaagaacca aattttttat tttatttagt
     9541 tattcaattt cgttttttat ttttaaacaa aataagtcct cttttcctaa tttcattagg
     9601 actcctaaca aacacgtcaa tactctaagc tctaatttgc atttcatgat ttttttttat
     9661 ttctgtccta tattgattac gtccgattcc cttgttcgac aaaagtctca tttctataca
     9721 ataatcgtat tgtagcgggt atagtttagt ggtaaaagtg cgattcgttc tattaatccc
     9781 cttaatagtt aaggggttct tcagtttcat tcatattctg atcaaaaact ttatttctta
     9841 aaaggatttc atttgaatcc tttacctcta aatgaaagat tcgaggaaga atatccattc
     9901 tcgtgatttg tatccaaggg tcaattagaa atttcaaatt tggattatga aattacgaaa
     9961 cataattttt gtgaatttgg aattagatca atctttccaa ttgaataagt ataagtaagg
    10021 gatccatgga taaagataga aaagtctatt tccaatcgta actaaatctt caatttttgt
    10081 tttgcatagg gtagattgaa gcaaaatagc tattaaacga taactttggt ttactagaga
    10141 catcgccata ttcatatcct atttttttag ctcgggagaa agaaaatact tttcctaagg
    10201 attctctcaa atagaaatcg agaacgaagt aactagaaaa gttgggattg ttataacggc
    10261 actcttctag agggatcatc tagaaagcaa attgttttga atgcattcag acaaaaaaag
    10321 ctgacataga tgttatgggt caaatttttt gattgcgtcc ccgtcttata tcttgggaat
    10381 ttttccatct tccataaagg agccgaatga aaccaaagtt tcatgttcgg ttttgaatta
    10441 gaggcgttca aaatggtgaa tcgacgtcga ctataacccc tagccttcca agctaacgat
    10501 gcgggttcga ttcccgctac ccgctccata tgataatgat ataaatcatt atatcaattc
    10561 agcgatgcat taattcaatt tgaattaatg catcactgaa ttgaatacgt aattccggaa
    10621 attctctcac tgattcttta tggtattttt tccgaacaag agataggaaa aaaaagaatg
    10681 cgaaaaaaaa caaattagga atgaaaagcg tccattgtct aatggatagg acagaggtct
    10741 tctaaacctt tggtataggt tcaaatccta ttggacgcaa tttagcaatt tatttgcatt
    10801 tccatagtat aatatatata ttctatactt tgcatatgat ataatatgat atgatattat
    10861 tagattaata aattattaga ttccaaattt tcaaataaaa aagtaaaatt acgtatattt
    10921 atatcttatt tagccttata tcttatttga cttatatctt atttatttat tttcttattt
    10981 atttatttta ttaattaaat aattaattaa ataataatca atattaaata aagtactata
    11041 aagattaaga atgatagatt ttttatttat aattgttcct gaagtagaaa gcgttccatt
    11101 tgttcctgaa tagcttcttt caaaagggct tctgcttcct cggtgaatgt cttagtagaa
    11161 gatatgattt cttggaactg aggtttattc gtttttaaat aagtacgtaa ctcgccgaga
    11221 aattttctta cctgtccgat ttctaatgaa tcaagataac cattcgttcc agtataaata
    11281 gtcattatct gctcttcgac cgtgagaggg gctgattggg attgtttgag caactcacgt
    11341 aatcgttgac cccttgccaa ttgattctga gtagctttat cgagatcaga agcaaattgt
    11401 gcaaaggctt ctaattctgc gaattgggcc aattccaatt ttaatttgcc ggctacttgt
    11461 ttcatagctt taatttgagc tgcggatcct actctggaga cagaaatacc cacgttaata
    11521 gcaggtctga ttccagcatt gaatagatcc gcggataaga atatttgtcc atctgtaatg
    11581 gaaattacat tagtaggaat atacgctgaa acatctcctg attgggtttc aactattggt
    11641 aaagcggtca tacttccttc acctaactga gaacttaatt tagcggctct ttccaaaagt
    11701 cgtgaatgca aataaaaaac atctcctgga taagcttcgc gaccgggtgg tcttcgtaat
    11761 agaagagaca tttgtcgata agcctgcgcc tgtttggaga gatcatcata aatgattaaa
    11821 gtgtgtcgtt cacggtacat aaaatattca gccagagaag ctcctgtata aggagcgaga
    11881 tattgtaatg tagcggggga atccgccgtt tcggctacca caatagtgta ttccatcgcc
    11941 cccctttcct ggaaagtagt cactacctga gccacagaag atgctttttg accaatagct
    12001 acataaacac atattacatt tttcccttgt tgattgagaa tcgtatccgt ggctactgct
    12061 gttttaccag tctgtctgtc gccaataatt aattctcgct gaccgcgtcc tataggtatc
    12121 attgaatcaa tagcaataag tcctgtttga agaggctcat atacggaacg tctcgaaata
    12181 atacctggag cgggagattc aattaatcga gattcagaag ctgaaatttc acctcgaccg
    12241 tcaataggtt tagccagggc atttataaca cgacccaaat aagcctcgct tactggtatc
    12301 tgagcaattt ttcctgttgc ttttacagaa cttccctctt gtatccttaa accgtcaccc
    12361 attaatacaa caccaacatt atttgattcc aaattcagag caatgcctat tgtaccctct
    12421 tcaaattcta ctaattcacc cgccattact tcatcaagac cataaatacg agcgatgccg
    12481 tcgcctactt gaagtacggt acctatattt acaatcttga ctgctctatt atattgctca
    12541 atacgttcac ggataatatt actaatttcg tcggctctaa ttgttaccat gagtataatt
    12601 ttttttttta gttaaagaaa aaaacaatgc ctacaggaaa aggactaatc agttatttct
    12661 gccatcgcct caaacgtgtc aatattctca ctaatggtac gtaaatgtaa ctccttgttc
    12721 aaagaactat tcagagtgcc tcgagctcct tttaaaactt gttggaaaac ctgttgtcgg
    12781 acttgctgaa ccgccctttg gtggtcaaaa cgaatggttt catttttgta attttctaat
    12841 tcttccaaag tcttataagt tgacttaatc aaattcaatt tttctcgttc tatctccgag
    12901 tatccattca ctcgaaattg atctgcttcc ctttcgactt tccgtaagcg agcccgggct
    12961 ttttccagcc gttgaatggc ccccccctgc agttcctctg aatttcgaat agtattcagg
    13021 atcttccgtt ttcgattatc taataaatca cttaatgaaa gtagattatc tttccattca
    13081 tctcaaaact tacatgatcc cttcccgaac caaacatgaa tttttcgatt catttggctc
    13141 tcacactcaa ttacttcaac tttttaagta tgggggcaat tcccatatct ttttttttta
    13201 atgtaatgag cctatcctct acctctcttc tctattcata ttccaagatg tcgcgactaa
    13261 tcactaatcc aagaccagaa tattttgagg actcttctga cggaacaaaa caaaaatatt
    13321 gaattgtcag caaagttgtt tctttttttc gtcaaatcca aagaattctt tttactttat
    13381 attatacaca ggtcaccgat tcagcataaa aagcggttga ttgaaatatt tcaaatattt
    13441 tgcattccaa taaaagaaaa ggctcaaagg ctcaaataat tttatcgaca tgagtgtttt
    13501 atatcgaaaa aaaaaacaaa ttccaattat tcattttgca aacatttcta ttctatatta
    13561 atatagtagt agaaagagta ccatgctgcg tctggacttc aaacagtttg gtttagcttt
    13621 aaccatgtta atgaccccac actattggtt tggttgatag agaatcaaag cggatttacc
    13681 aatgaatcac gaaatgctat ggttcttaaa tatgatttga aattgattca gaagtaattc
    13741 gcggaatcgt gcaccttttt cgatctagtt ataatgaaaa aaagtacagc tggttggatc
    13801 cagcctattc ttgaaataaa caactcgcac gcactccctt tccaaaaaag atcaatacac
    13861 cgaggactac acttagattt attggatttg ttgctaaaat atcggtatta aacccgaaac
    13921 tcccggcaaa tgaccagcga accaaggaaa cgaaagaatc ggttatattt ttcatattat
    13981 ctcctctttt agatagacta aaaaaaaata cggaatttgc atatttatag gattaaacaa
    14041 agggattcgc aaataaaagc gctaatgcta caaccagtcc ataaattgtt aaagcttcca
    14101 taaaagccag actaagcaat aaagtacctc gtatttttcc ctccgcctcg ggttgtctcg
    14161 cgataccttc tacagcttga cccgcagcag taccttgacc tactccaggt ccaatagaag
    14221 caagtccgac ggccaaccca gcggcaataa cagaagcggc agaaatcagt ggattcatga
    14281 taagttcctc gcactaaaat aaagaaatag ttaatgatac aatcgtccaa tgaaaatgaa
    14341 ttatgactta attattcgat cgctaagatt catccagtcg aaataactaa gaactcggaa
    14401 ttgaagtaat aataatatta gtattaaacc ataaaagcta cttcgatatc tcttttttag
    14461 ttccgatcca caggattttt gtgaatccat acgacttttg ttcttccatt tcttctttcc
    14521 aaactctttt tttattcttc gttcgttagt tttctttatt tcatcgcttt attcattcac
    14581 attcaattca caggcaaaga cgaaaccgaa gaatttctat tggaatctct atctaagttc
    14641 acaatagtag ggcggattag atatatcttt agttgatata taactatcaa tatctaatat
    14701 catatataca tgtctttctt ccataacgta aaccaactat tcatatcttc atatcttaga
    14761 ttcaagctat tcgtatctta aagtcaatcg tattctagaa tcattcttgg aaccatacac
    14821 aagagttggc ttagagtcat tagatcccat ataccaaatt atgttcccct ctcccaatca
    14881 acccattttt tatgaatctc gtttggcaaa tcattgcata gaaataaaca taagtatttt
    14941 attccggtaa ggtcattcac tttaattatt taattattta ttaatatttt cttttggtca
    15001 atcgttgaat tgaataaaat caactgaaat gggaatcatt ctagaaagca tctttctttt
    15061 tctttttttt ttttaatcac acaccgtgta aattgtgata ctatgatact ataagaattt
    15121 ttatattaag aattttgatt caaataatga ctccttatat ttgaattgaa tgataatatt
    15181 cattggcagg agtatgatat aataaagcca aacatgaatt ttaggaaaaa gatctttttg
    15241 atctctttcc ttttttacaa ttccccaata tctgaatttt ttttctatga ctcttggtcg
    15301 tatatcccgt atttgtctat ttctatttgt atattgatgt ttcctacgtg gattatcttt
    15361 agttacgcat acactgcgtt attctaagct aaaaaaaaaa agagactatt tcgaaaacta
    15421 gtcaatgatg gccctccata gattcgccta tataagccgc cgctaaagtt gcaaaaataa
    15481 gagcttgaat accgcttgta aataatccaa ggaacatcac aggtatagga accactaaag
    15541 gtactaaaga aacaagaaca acaactacta attcatcagc taatatattc ccgaaaagtc
    15601 gaaagctaag tgataaaggt tttgtgaaat cttctaaaat gttaatgggt aaaagaattg
    15661 gagtcggttg aatgtattta ctgaaataac ctaatccctt tttagaaaga cctgcataga
    15721 aatatgctac tgacgtgagc aaggctaaag caacggtagt attgatatca ttcgtaggtg
    15781 cagctaactc cccatggggt aactgtatta ttttccaagg taaaagagca ccggaccaat
    15841 tcgaaacaaa aataaataga aacatagttc caataaaggg aacccatgga ccatattctt
    15901 ctccaatctg agttttgctc acgtctcgaa taaattcaag gacatattcg aagaaatttt
    15961 gaccggcagt cggaatagtt tgtggattcc gaacagctat aagggctgaa cctaataaga
    16021 tagcaattac aacccaagaa gtaataagta cttgggcatg gacttgtaaa cctcctattt
    16081 gccaatagaa atgttggcct acttccacac cggatatatc gtataaccct tttagtgtgt
    16141 tactggaaca tgatataaca ttcatattgc cctctaacag aaatagaact ttaaaaagaa
    16201 ttattttgat tcaaccctct ccctttcgac ttgtatactt taattagaat tatccgtttt
    16261 gaatactcgc taatcacaca atatccacag ttttttttaa tttcttttct tttatgcgat
    16321 tcaagaagag taaccgattc caaaaatcca tgtagttacc aaaaaaattt atttatctta
    16381 ttattaatca aggatttcgt atatagctag aacgaccctc acaaattgca aatacaaatt
    16441 tattaagaat taatcggatt gaagctatag ccgtttgctg gaatcgaaat atctgcgaga
    16501 tcggggtcac aatttgtatc gattaaacaa attgttggaa ttacaaaagc gatacattct
    16561 cgaagagccg tatattcttc ttgctgatca acgatgatta caatatccgg tacccccgtc
    16621 atatattgaa tcccgcccgg atacgtttgc aagcgtgata attgtctctt caggatagct
    16681 gcatctcttt ttggaagacg gttgagtctc cccgtctttt gttccgctct caaatccctg
    16741 aacttatgaa gtctcgtttc tgtagtggac cgattcgtta acataccacc gagctttttt
    16801 ttttattttt tattaatata atataatgac accgggttct tattgcagct cgtgctacta
    16861 aatccgctgc tttataacaa gcttctgata aaaaacgagc agttcttgtc agatttgtaa
    16921 tatgaatacc tttatgtttt gctgagatat aaggtgacat tctaggattc catttcctag
    16981 taccatgacc aaaaggaatt cctgcttcca tcagctcttc aaaatggata ttccactatc
    17041 ttcttgccat ttctccccat acttcctctt tttttttatc aaaaaaagat ttgataaaaa
    17101 aaagagacga ggtgccctga aataaataat tgttccaatg gaaccttctc ttctaccaga
    17161 gattggccat tgatacacaa tccaggccat tcattacttt cgattcgtta ttatctttct
    17221 tttcttacta ttaagaaatc aaaggatcaa aaatagttaa gagaatccgc tccttaggac
    17281 tcattaaatc ctctaaatga ttgttctaat gtatcatgta aagtctttga aatgcaaaag
    17341 tctaataatt ctctgtggtg taagaaaata tctatcatcc cccccccgaa taaattcttt
    17401 tttttgtttt caaaagaata ttgttatgct gccgtgaaca gtgcactaat gctttgaatc
    17461 cggtaccaac gggtatcatc ccccctagaa caacgttctc tttcaggcct ttcaaccagt
    17521 cgatacgacc ccggagagct gcttttgcta aaacccgagc ggtttcttga aaacttgctt
    17581 cagatataaa actttgagta ttcagagatg ctctcgttat tcccaataat atagctcgat
    17641 aacagatcgc ttcttccaaa gcacgccccg ttcgctccgc tcgtaacaat ccaataagtt
    17701 cgccgggtaa aaaaatatta gacattccat cttctgaaac caacactttt gatgttattt
    17761 gacgtacaat aatttcgata tgtctattat ggatttggac cccctgggat cgataaacct
    17821 tttggatctt attaaccaaa gagatacgac tttgcactat agttagctca gcaccaatta
    17881 agaatcccca aggaatccca agaattcttg ttatacgcgc gttccaaccc tcaactcttt
    17941 tttctaggtt catcgatatt gaatcaatcg aacgcacttc taacacttgt tctacttttg
    18001 gaagaccctg cgttatatca ccagatcttg atttttcata tataaatgta attaatgtat
    18061 ctccttcata aaggatttct ccataatgcc catgaacagt tgctcctgga gtagccaaat
    18121 aaggcttagc tgatcttatt actacagagc cagcttgaac aattaaaact tgacctgatt
    18181 tgaggtgtgg tccatttgtg gctatacata tattttcaca aataaactgc ccaagactca
    18241 ttattgtgga catttcctca caataattat gatggataaa ataccaattc aaattaaatg
    18301 gattcaaaac aatcttactg tctggatcag gattataaat tctctcgttt tcatccatta
    18361 aataaaattt acgtacttga aaagtctgtt ttaaattatc aagtttcaaa tagttagtta
    18421 ccgaaatcgg attataaggt attaaatagt aaaatgaata aaaattcgca atttgaagga
    18481 ctgttcctaa gggtcccaac gaattcctaa ttggaattag aggatctttt tgaatgtgaa
    18541 ttgattgctt tatcacatta tgatatttga tatcgttgaa tggacccatt cgaaaacaat
    18601 tagatgatga caaaattatc aaagattggc attccttatt tctattcaac aaggtatgaa
    18661 tagttccttg attttgtcta agtgattgtt gaacccttgc cttgaaataa atggagtaaa
    18721 aaggatttat attggtgcga tctggaccat tatcagagat caatcctgga cttgacggag
    18781 cattcctttt tctgatatac aaaatatggg attgcactaa gtcgattctt aggaaatctc
    18841 gagtcatacc atttgtactt acttcaacaa aggaagcaca gacctcttcg acggaagaac
    18901 tttttttgtc ttggtcccaa ttcaagacta aacaagttcg aactaattga atacttgtgt
    18961 cagaaatacc ccgaaagggt ttgccccttc cataaaggat ataattgaca actcgaaggt
    19021 gcatattatc cttttcccgc agcagatcct gggggaagag tgttgctaaa ttgataccgt
    19081 tcgctatttc atatgtgact acgggtcgaa ccaaaacaaa atgctttttc ttggtaggtg
    19141 tgatccgttg gacatagatc cattttttca atttttttga ttcccgggtg gattccttaa
    19201 gttctttttt tcccgtttcc ggcggtatca agatgccact gtgtcgggat atcttatccg
    19261 tttccccagg aaaatggata tccccagaaa aaatttggag ttcaatcttt tttttttttt
    19321 tctccactcg gaccaatccg cccacttggc ttcttctatt taaagcgatt cgggtatcta
    19381 ctccaatgat actattattc cgtaccatta cgtaagaaga ttcgggtaaa atatgcactt
    19441 cctcgggaat gaaaaaaaag cgatcaattt tcatttgaaa ttttggctta atttttttga
    19501 ctcctcgata ctcaatcaag ccctcttttt tgacgattga atgcgcccct acagtcccat
    19561 atttagtaat tcctgaattc tttcttctgt atcgaggatc atcaaaataa gcaagaatac
    19621 tatttttacg gaaaatgccc tttatgggta tttcaatcga gatacctgaa tggggcatta
    19681 gttctttctc ttgttcttga atggattgga acggaatgca aaattgattt cttcgccttt
    19741 ttgccaataa atcagaattc ttgtggagaa ttgcaggatg tatgagatta caatgaccaa
    19801 tacctatgat tcgattaaat cccgaataat caaaaatatc atcttctttt ttatcagaaa
    19861 aatctgacct aactaattgg tgtctcactt gatcattatt cactgagagg ctagaaatat
    19921 atcttcgttc gacagaatga gaatggacgt tcagttgatc ttgatccttg tggagtgaaa
    19981 aagaaactac accggatctg cacgaacctc ctgataatat ccataaatga cttgtttttg
    20041 gtaagagccg gacattacta tattgaaatt cgggtgcatg gtacacgtcg gtactccagt
    20101 gtatttctcc ctctgagtca gaataaatat gttttcgaac cctctcctta aaattcaaag
    20161 tgtatgttcc cgcccgaatc tcagcaatca cttgttctga ttctacatat tgatcatttt
    20221 gaactaaaag aaagcttttt ggtggaatag tcaccttatg cataatatct tcactctcaa
    20281 taattacata caaatcaata tcacatagaa aagcaggatg cccgtgccgt gtacgtgtgg
    20341 gatggactaa atcctcattg aattttattt ttccattaga gggggctcgc acatgttctg
    20401 cgatgccccc tgtaaatact ccgccggtat gaaaagttct taatgttagt tgagtccccg
    20461 gttccccgat ggattgaccc gaaataatac ctacagcttc tcccaattca accaggtcac
    20521 catgagtggg actccgacca taacataatc gacagatcca agaggtactc ctacaagtaa
    20581 agggggttcg aatcgatatt gcttgtgttc gaaaggttat gaatcgattg acgagtccaa
    20641 tcccaatatc ttgatttcga atggcaatgc atcgggggcc tatatatata tcgtctgcta
    20701 atacacgacc aattaatgtt tggctaaaaa ctctttccga catcatccgg ttttgaggac
    20761 ttacagaaat tcctcggatg gtgccacaat ctgttctacg tacaacaatg tgttgaacta
    20821 cttcaacaag tcggcgcgta agatatccag catctgatgt tcgtacagcg gtatccacaa
    20881 ctcctttgcg ggctccatag caagagatta tatattctgt taaagacagt ccttcgcgta
    20941 aattgctttg aatgggtaaa tcaatcattt gcccttgggg atcagacatt aatcctctca
    21001 tacccactaa ttggtggact tgagatgcat ttcctctagc tcccgaaaaa gacattatat
    21061 ggactggatt aaagggatct gtcatcctaa aattaggatt cagttcttgt cgcaaatatt
    21121 cacttgtagc ataccatatc tcaatggatt ggcgcagttt ttctaccgcg tgtacattcc
    21181 cataatgatg gtgtttttcc aaaatcaaac tttgttgttc agcatcttgg actagccatc
    21241 ctttagaagg taccgttaaa agatcatcaa ttcctaatga aatggatgta gcagtggctt
    21301 gctggaaacc cagagtcttt acttgatcca ggatgtgtga tgtatatgcc attccgaagt
    21361 gatctattaa cctgctaata agtcgtttaa tggcagttcc atctatcatt ttattgtgaa
    21421 agaccagacc cgcccgttcc gccataggta cctccatatt ccgttgagta ggattcgaca
    21481 atggatttga gtcaatgatt gaaaacttcc ttttctcgat cttgattcgc gtagaaaggt
    21541 caagaactac ggtcctagtt gaatcggaaa ggcccgaatt cacatcggtg ttatagaatt
    21601 acttagctta gacaccatat gattaggtac catatgagca ggcccggcaa aaaccttgta
    21661 tcgcttcttc gatttctcga taaagagaaa tatgaccgac ggtggttcga atgtatatac
    21721 aaagaatttc tttttttaca cttcttacta ttagataatg tccataaatc tcatgatagg
    21781 tacccaaaga ttcatagtga acttcgatgg gagcttccct tgaagcaata acgcgttgat
    21841 ctagtcgcca ccggagccac agaggactat ctaaattgat tcttttctgc cgaaaagctc
    21901 caattgcatc ataggaatta caaaaaaagg ggtctttcgt ataattatag ctatagctat
    21961 tatcgccact tctttgattt tgatagtttc ttcgattaca tggattatac ctatttgcca
    22021 aaatacctcg aagattcctg ctcgttaata catagagtcc aataagcata tcttgagtcg
    22081 gtacagaaat gggatcccca atagcaggag acaagagatt catatgagaa aacataagta
    22141 aacgagcctc cgcttgagcc tctaaagata aaggtacatg aacagccatt tgatccccat
    22201 caaagtctgc attgaatccc ttacagacta atggatgtaa acaaatagca cgtccttcca
    22261 ctaaaacggg ctggaatgcc tgtatgccta atctatgcaa agtaggcgct cgattcagca
    22321 atacaggatg tccccgcata acttcctgaa gtatttccca tataatcggc cctttgtccc
    22381 gaattttact cttagcaact cctatgtttg aagcaagatg ttgtctaatt agactacaaa
    22441 ttacaaatgc ctggaaaagc tctattgcga tttcgcgggg caacccgcat cgatgtaatg
    22501 aaagtgaggg gcctacgaca atcacagaac gccccgaata atcgacccgt ttgccaagca
    22561 gagtctcacg aaatcttccc tctttgcctt caattacatc tgaaaacgac ttatacacct
    22621 tattatgacc atcccgcatt ggttgtccac ggattccatt atcaagaagt gtatctacgg
    22681 cttcttgtac caatttctcc tgacacatta ctaattcccc tggcgtagat ctacttgttg
    22741 ttaatagatc ggtaagagta ttgttccgat agataactct tctatagagt tcattaatat
    22801 ctgaactcat tagtttacct ccctctatct gaatgatcgg tctcaactcg ggaggaagaa
    22861 ctggtaatag acataaaacc atccactctg ggtctatatt tgttcgaata aaatgcttag
    22921 ctaattctat gcgtctaacc aaaaaatccc ttcttcttcc aatttttcga tcttcccatt
    22981 cattacctgt gggtccttct tcccctaatt ctttccattc gacccacgaa taatctataa
    23041 taattcgcaa atctagatcg gctaattgtt cccggatagc aactgctcca gtagaaattt
    23101 ctcggttgcg aaatatatcg aaaccttggg tagtaaaaaa aagtgggatg ctgtatttcc
    23161 aggattggat ttcatattcg aataaacctc gtaatcgtaa aaaagtgggt tttttagcta
    23221 taggcctagc aaaagaaaaa ttgggatagg atcctatagg atctcccccc cttcaaaatc
    23281 ggacatgagc gtttcccctc atccggctca agtagttaca ccaaattaag gctaaagaaa
    23341 ggggttccca ctttcaaatt ctagaaaaca ccctaaacaa ctactcctta ctcaagttcc
    23401 tagtgaagac taagcaacat ttcctcgatt cattttaaat gcaatgttca atttttgagt
    23461 agtctacttc ccccgaatca tgaatctcct attcaaatta aaagaaagaa gtaccttgaa
    23521 attcataagg gatttccttg tctatgtatc gttccatgcg atcttttagg tcctgcttca
    23581 cctcgacggt tatgccacga tgtccttaaa gcctatatgc gatgtataga ctcccgtaac
    23641 catgacctat ttgcttattt gaagataatt tcatttcttt ctaaagaaga agtctttttt
    23701 ttttcacgag gtacaactat caatttttat ttctttttta ctgaatcgac catagaccca
    23761 tccccctttt gatttgggag tattgaatac accccttatt ctgagcttca tgttactcct
    23821 acatgtcaga ttctgggcat cccaattcga ttgactggga tgacagtttc atatttctaa
    23881 tctgtaaaat caaaatttcg atcaaatcac acatcgcaat atactagacc ttctaattct
    23941 ttaagaggtt tatctaaaag attcgcgata taactaggaa gacgtttcaa ataccacacg
    24001 tgggttactg ggcatcccag ttttatgtat cccatttgat atcttcgtat ccgagaatca
    24061 acaaattcaa ctccgcattg ttcacaaaat tgcgggtctt gcttttcatc tccgattact
    24121 cgataatttc cacaagcaca aattccactt ttaataggtc caaaaattct ttcacaaaat
    24181 aatccatctt tttccggttt attcgttttg taatgaaaag tatagggttt tgtcacttct
    24241 ccaactatgt ctccattagg taggatttta ttggtccaag cgcttatttg ttgaggagag
    24301 actgatccaa ttcggagttg ttgatgttta taccgatcaa tcatagaagc aaatttgtga
    24361 ttcattccga ttaagcttcc ttcttattaa tctggaagtt tttctcagat acaaggaaat
    24421 gattcagttc caaagccaaa gatcgtagtt ctcgaacgag caatcgaaaa gattctggag
    24481 catcttcggg tttaggtatt gttcctccaa tgatcgtagt accaagtact tcttggcgag
    24541 ctctaatatg atcggattta taagtaagca tctcttgtaa aatatgagca acaccaaagc
    24601 cctcaagagc ccaaacctcc atttctccga cccgttgccc cccttgcttg gaccttcctc
    24661 tgaggggttg ttgggttaca agtgcataat gcccactgga acgtccgtgt attttatcat
    24721 caacttgatg aattaatttc aagatataag gctttcctat tataacaggt tgttcaaaag
    24781 gatctcccgt tcgtccatca aatattctgc tttttcccgg atactcgggt tcaaagaccc
    24841 atggattcgc tgtttgttta ctggcttcat ataattcaga aaacacgagt tttctcgaag
    24901 cctcttgttc atatctctca tcaaaaggtg ctattctata atgtctattt agcagacccc
    24961 ccgctaaccc gagcgagcat tcaaatatct gtcctacatt cattcgtgaa ggtactccta
    25021 atgggttgaa gaccatatca acaggccttc catcttgcaa gtaaggcata tcctgtctag
    25081 gcaaaatttt ggaaatgatc cctttatttc catgtcttcc agctacttta tcacctactt
    25141 taatttcacg tttctgtgaa atatatacac gaatcgtttc tggattataa ctggaacccc
    25201 cctttttttg gatccatctc acatcaataa ctcgaccccg accgcctata ggtagtttta
    25261 gacaagtttc ctttgaagtg gatacctgaa tgccaagtat ggcccgtaat aatctatctt
    25321 ccggagcata cgatgattct ttcgccgtct gaggcgttaa tttacctact aaaatatcgc
    25381 ccgtctccac ccaagatccc agcataacaa ttccattttt gtctaaattg cggagtaaac
    25441 ggacttctag atgtggtatt tcattagtga tcctttcggg accttggctt gttacatgag
    25501 tctgaatttc atatttccgt atgtgaaaag aagtataaat atctctatat atcagacgtt
    25561 cgctaataag taccgcatcc tcaaaattgt aaccttccca tggcatataa gctactaata
    25621 cgtttttccc caaagcgagt tcgccaccaa ccgtagcggc accatccgct aaaacttgtc
    25681 cctttttaat gcatctatcc cgcccaacct ggggctgggg tttttgatgc atacaagtat
    25741 ttttgttgga acgttgatac ataactaatg gaatacctat tgtatctcca ttgcccgata
    25801 aaacgatctt gtcaatatcc gtataaagga cttttccctc gtgttcggct atagcggtaa
    25861 cccctgaatc tagggccact tggcgttcca acccagttcc aacaatgcac ttctcggacc
    25921 gagagagcgg aactgcttgg cgttgcatat ttgaactcat taaagcccga ttcgcatcat
    25981 tatgctcgat aaaaggaatg agggaagctc caatagaaaa atattggaag ggataaatac
    26041 ttcgaagatg aacccgttcc cacgaaatag tcaggaattc ttgacgatat cgagtcggaa
    26101 caacctgttc ttcctgaata ccctgactca gcgccaaaga atttcctgcc gctaccatat
    26161 agtattcatc tatacttggt gataaataaa gcattcgtat ctttttcgat ttctcaaaga
    26221 tttcataaaa tgggctttct agagaccccc aataaccaat tctcgcatga attgctaagg
    26281 atccaataag tccaacattg attccttcag acgtgtcaat tgggcaaatg cgcccatagt
    26341 gactaggatg tatatctcgt atccgaaaac tagcagttcg tcctgtcaat cctccagggc
    26401 ccaaataact caattttctc ccatgaacta tttgtgtcaa tggattagtt cgatccaaaa
    26461 cttgagataa tgggtgtaat ccgaaaaaag aatcataagt ggttgttaat ggagttgaag
    26521 ttaccaaatt ttgaggagtc ggcatcaatt tatgcctaat tgctccgcct atagttcctc
    26581 taaccgcatt ttctaaccga accagggcca atccgaattg atcttgtaag agatccgcta
    26641 cagaccgaat acgtttattt ttcaaatgat tcatatcgtc aagtgtaccc attccaaatt
    26701 taagtccaat caaatgatcc gcagctgcca atacatctcg tggtaacaaa aatatattgt
    26761 tttggggtat attaagattc agcctctggt tcatatttcg tcgaccaatc cttcctaatt
    26821 cgcatctttg gtgaaaaaat ttcttttgta attccttaca taaggattca gaaaataccg
    26881 gatctccgcc tacacaagca aattgttgat aaaactccaa aatggcattt tcttttgacc
    26941 caattttttt tttctcttta tcagtcagga aagacaagaa aatttcaggg tagcaaatat
    27001 tctctagaat ttctcttaga ttcgaaccca tagctgatga tagaactaga atagatattt
    27061 tctgtttcct actcacacga gcccatatcc ttgcttttct atcaatctct aattctaatc
    27121 ttcctcccca atctgatatt atggtgcccg catagaccaa aattccgtta tggtccaatt
    27181 ctgaccggta atagatacct gggctttgca atatttgatt gatcacaatt ctgtatattc
    27241 catttactat aaaagttccc aaggaattca ttagaggaat gtttccaata aaaattgttt
    27301 gttcttgcat atcccctctg cttttccaaa ttaatcctgc ggatacatat aattcagaag
    27361 aatatgtgag tgattcatat acagcatctc tttcttttat caaaggttct accaattgat
    27421 atgtttccac aaataattga aattcaattt cttgatctgt atcttcaatt tttggaaact
    27481 tataaagttc ttctgttaag ccccgatcaa tgaacctaca aaatccttca aattgtatct
    27541 gattcaaccc gggtattgta gacattcccg catttccgtc accgagcatt ttgaatttcc
    27601 catttatcaa aaaatcccat tcttttctca ttctgcattg aatcatatga atcgatctag
    27661 caatgatgga atttcgattc tgtttactga atcacatgaa attttaccca actccatata
    27721 tatggaatgt atgaaatacg tatgaacgga ggaaaaaaga tgattttaga cttaattact
    27781 taattttaga cttagttaaa ttggaatttc taagagacag atccaaacgg aaagggattg
    27841 ataaattcca cttagaatta tggagttttt ttattttgtc tagaatagaa aattcacttt
    27901 ataccattat tatgatatta catattccaa tccgattgga tatcagaaaa ataaatggat
    27961 tcgggatttg atccattcac ggagataaag acataataat cagaaacaat ataacaatag
    28021 aaagttcatt ttttgagtac ttaactcttt cgtgaattcc attgttccaa aaatgatttg
    28081 cggagaactc ctttttcttt ttttcgtaga atttttattt ttagaatacg attgaagtgc
    28141 ataagaaggc ttgtatttat taaacccgcg ctgctatagc tatctatcca tacatcgctc
    28201 tcctttattg cagacttcta ctcgggacag cacatgtcgt actctatcaa aatttctatt
    28261 ttctcttcaa tctaatcaat caaaaatcta atcaatcaaa attgcagtac gacaagtgtg
    28321 cgccaattcc ctataaacag gcatcataca caaataatat accccataag ctaactgtgg
    28381 aacacaactt atgtttgggg tttacatata ctaataattg acattataat tgaaattgag
    28441 ttgagaaggt ttttttcaat aaaaaatcaa gactgattag ttatatatca attttgattt
    28501 tcttatatca tttatcatta cggaaagaca atttgagatg taaatccaag agtgggtcat
    28561 gaatttacag tcatatagtt aatggttcca atttgttctg aattttggct tttgtaactg
    28621 aaaaaaattc ccatttggtt ttttaataga aaagagaggt atttagatat tgggtgtttt
    28681 gagatactat aaaattaatt gaagggaagg agctggcccc cccaaaaaaa acaaataaca
    28741 aataaagggg aatattttca tcgattttgt atcgttttgg cggcatggcc gagcggtaag
    28801 gtgggggact gcaaatcctt tttccccagt tcaaatctgg gtgtcgcctg attaacaaaa
    28861 gacaagactc gaaatccctt attctttatt ctcctttgct gttataactc gccgaatttt
    28921 tcccagcaaa acacgcgtag tcttgagact ttcttgattg gaaacagctg ggggttccct
    28981 tctttaaatt aaagtgccgt aactcgttgt atttaggatt caaggaaaga ttgtagtagt
    29041 ggaagggcta tcatatcaaa taaagagtta ccgatttttt ccattactaa tgtcgtgtct
    29101 actggccggg tcttgaatta gattggatgg ataattggct tttttctttt acttaatgat
    29161 aatgaaggac aagaaaaata aagaataggt atcagtattc ctacatatat atattagtag
    29221 cattcccttt gatacttcaa aagaaaagcg taactgcagt ttcatttttc atatttattg
    29281 gactttcatc aagggtgttg ggtcagaatc cccttttgac tctgcaccag tgattccact
    29341 attattaata aacactaatg gaataattcc ttcatattca gagagatagg ggacataatt
    29401 cacatggata tagtaagtct cgcttgggct gcgttaatgg tagtctttac attttccctt
    29461 tcactcgtaa tatggggaag gagtggactc tagagatact acgaattgag ttggggaatc
    29521 aaattgtatc acttttttat agatcgtttt gcaaagcata aataatcttt attaattatt
    29581 taatatattg aattcattaa tttaattcaa tttcgaatta aaaaattgaa ttaataaaaa
    29641 tatcttcatt ccgaaattgt attggctttt atttctgctg tgctttattg acgcgtttgc
    29701 tatcatggct gaaggattca aaatcaatag aataaccctt ttcgaatttc gaaatccgaa
    29761 gaagttgcca tagaactcct tggattatct gtaaaccgcg caatcaatta cttctttgaa
    29821 atgctaaaaa aaagattact ttttaatttt ctataaatta gaaaataata agagttgcct
    29881 cgcgattatt tcagattgat tggaatcaac aaaaataaaa tagataaagg aaacaaatag
    29941 atgaagcaaa gaaatagaat tgagatacta tgtacattcc atatatttaa ttgatattaa
    30001 catttatgaa gatccatata catattgtag attgatctcg attcagtttg tatctttcta
    30061 gattacaata ataaaaatgg atagtatggt cgaacgattc atttttgaat cgttcgacca
    30121 tactattact atcggagctt agaggctact gcggattcta gtccgttcat tgcattttgg
    30181 aaattgaatt ctttttttga gttcttaaat cattgataag aactaagaaa tcaagtgtaa
    30241 ttcaaattaa tcactttaat tactttgact gaccgttttt acatatatta taagtaaaaa
    30301 agcagtagga actagaatga acagtgcagt agcaataaat gcgagaatat ttacttccat
    30361 aatctcatcg tttcgttttt ttttttttac ttcgcaataa ctcgggattt aatcccttta
    30421 atcccataga gatgataaat ctttcgtttg tcaattcaat gggatcgatt agatttcaat
    30481 gatattgaat cggatcaata tcatgaataa caatatctga gctatcaagt cgattcatcg
    30541 tcgagaattg aatagtataa cataggcgga tcttttatcc acataccaat acaaacttag
    30601 attcctgatt cactcaaaag aattcctttc ctttctattt taagacttta ttttgattta
    30661 tcattctttt acattctgtc ttttcgataa cctaccgcct ttcttgtaca atctgctttc
    30721 cacttccatt gtttccaaac ggtttacaaa taaacccaaa caaacagaaa atagaaaaaa
    30781 gcaaggagtt aagttctaaa ctcctttttt ttaatgatct ccttttcttg gaaaacaaag
    30841 aaaaagaagg atacctcggg gaatgaaact ataccatttg tacccagttt aacagaaaat
    30901 ggagagagat aattatgtat ttttttattg gatttggatc cgtcgggact gacggggctc
    30961 gaacccgcag cttccgcctt gacagggcgg tgctctgacc aattgaacta caatcccgga
    31021 taaataaaat aaataaaacg tacagcatcc gtattcttat gatttgattc aaaccatttc
    31081 gatttcgatt aatagtgccc tgttgtaaca gagacatgag tgatatccac atgaatatac
    31141 actttagtga aagaagaaag cagcacggat tattgattat tagtaatccc ttcgttattg
    31201 ccaaatcgat tgagaatcca tttttcattg aaaaaagcgt ctttttgtct ttgctttctt
    31261 cttttcatta gactttctac ttaataatcc tgatagaaat ctagatcact agcaagatca
    31321 gaatcagaat ttatgagaca aaataaatgg aacaaataaa aaaatagtgg tggggatata
    31381 tcagaaaatt tgactttttt gattctttca tatcttacat ttctggaaaa ctaaaggggt
    31441 tatattattt catggtgaat cagcgaatta ttaattattg ggccgagctg gatttgaacc
    31501 agcgtagaca tattgccaac gaatttacag tccgtcccca ttaaccgctc gggcatcgac
    31561 ccagaaagag tctattcgag tcttattgat aatccatgat caacttcctt tcgtagtaac
    31621 ctacccccag gggaagtcga atccccgctg cctccttgaa agagagatgt cctgaaccac
    31681 tagacgatgg gggcataatt gcccgaccgc catcatacta tgctcatagt atgagcagtt
    31741 ttttgaaatt gtcaatataa tggaatggta tgactagatc cgaaggatct ttacgtcttt
    31801 tctgatccca taccatagca ttttttgatt cgttttcgtc atttatattc atgaatcact
    31861 cattcgaatc tttattctga agattctaga aaattaatat aaaaaaaaga gggttaaact
    31921 tcatttcttc cactttcact ttcattcatt gattaacttc ttgttaagat cagagaggcg
    31981 tatctccata tcacactaag ccaggaaatt aacagatgag aaatcgaaat ctgaaaatct
    32041 gggggatcaa caagttatca aaatctgttt tttctctaaa aatagggttc agagcacaac
    32101 caaaatccct tcagcacatg cttcaataaa atatcttgga tctacgtcga attggtaggt
    32161 acatgtatcc atcaaatgaa ttttgtttcg ttctgatggg ggtcaggtca cttcaaatca
    32221 atttcattcg ggttggtctt gaaacaatta attttgttga tatttatcaa atccaatatc
    32281 aataaacaaa aattacctta tacctatact ccttaagtaa atccaaatac tccttaaata
    32341 aatcaaaatt atcgttcccg aaggggacac taactagtat gagtctactg tgtatactta
    32401 taatagaact tataatatat atatatatac atagatagat ccatcttatg cgcctactga
    32461 ctcattcagt aattgaataa aatggccctt ttaactcagt ggtagagtaa cgccatggta
    32521 aggcgtaagt catcggttca aatccgataa ggggcttttt ggccgttttg ataaaaaacc
    32581 tcaagcggta atattaatat ttaaacgaag aataaagata ttactttttt tttttgtaat
    32641 aaaaaaagag taaccaactg tataataatg taattctaaa ctatataatt taatgataaa
    32701 aagttaccct tataatgagt tctagtatac taattagact agtcattcta gttcgaaaag
    32761 aaagtttcac atttgtttat tataatgagt aatgataatg ctaagtcgtt tcttcaatcg
    32821 cccaatattt ttcttttcca ttattccagt caaatccatt gtaaagatta gaaatcaaca
    32881 aaagaaaaag taagtggacc taacccattg aatcatggct atacccacta tgctgatatt
    32941 aaaatttcaa attcgataga tatgaaattg gaaccgtaga tctttttttt atttcatatt
    33001 tcttttgact ctgcaagaat ctgtcgatat ttccgattca atcttcttgt tcctagacgt
    33061 tccataggaa aaacttgata ttccgttcct ctacagaaaa aggattattc caagttacaa
    33121 cacaagagag atttacaata tatttggatt cccgaacaca cgaagatcca ttgggatttc
    33181 tatctaatat tctgatttct atctatataa atcttatata gatagaaatc agatcatggc
    33241 ttcatgtatc aaatatttta atatcaatgc atacgatctt tttgttccga caatgtgagg
    33301 aaagtggatg tgagaaagaa actttcattt acagtctctt attatttcat ttaatattgt
    33361 attgaattaa aaattctctt tttgtctctg acatatatct gacatagaaa agtaaataaa
    33421 aagatattca aagtctattt cttgcttcga cctgcgaaaa agctactctg gagttttcta
    33481 ttaatctgaa agaaaaggga atataataaa gaagacaata aaaaaaagaa aatgaaaaag
    33541 gaaagcaata aaaaagaaaa tatatactac tgtagtagtt taatacacat agaaagcaga
    33601 agagtacata aaaatattga tttttctcaa tctcacggac aagagccaag aataagatta
    33661 gttggtagaa cgagattgtg agtctgggga tcaaccagta atgagagaag ggatcacttc
    33721 ttccttgaat tgaagagttc tttcaaaaaa tgaatctatc tgattgataa gttataagac
    33781 aattcatggt tcaggttgag acgattatta agaataggaa ggaatacacg aattgagttc
    33841 atggatttag ctaagtcagg gtcagactat ggaccactaa agggttttat cttcgaaacc
    33901 aattcgcagg ggcagtgtac gagaaatcaa attctatcga aatgatcgaa tcctcgaacg
    33961 ccccgaaagt gccataacat aaggtgttcg gaaatggttg aagtagttga ataggaggac
    34021 cgttatgact atagcccttg gtaaatttac caaagatgaa aatgatttat ttgatattat
    34081 ggatgactgg ttacggagag accgtttcgt ttttgtaggt tggtccggtc tattgctctt
    34141 tccttgtgcc tatttcgctt tagggggttg gttcacaggc acaacctttg taacttcatg
    34201 gtatacccat ggattggcca gttcctattt ggaaggatgc aacttcttaa ccgccgcagt
    34261 ctccactcct gctaatagtt tagcacattc tttgttgtta ctatggggtc ctgaagcaca
    34321 aggagatttt actcgttggt gtcaattagg cggtctttgg acttttgttg ctctccacgg
    34381 cgctttcgga ctaataggtt tcatgttacg tcaatttgaa cttgctcgat ctgttcaatt
    34441 gcgaccttat aatgcaatag cattctccgg tccgattgct gtttttgttt ctgtattcct
    34501 gatttatcca ctgggtcagt ctggttggtt ctttgcgcct agttttggtg tagctgctat
    34561 atttcgattc attctttttt tccaagggtt tcataattgg acattgaatc catttcatat
    34621 gatgggagtt gccggtgtat tgggcgctgc tctgctatgc gctattcatg gtgctaccgt
    34681 agaaaatact ttatttgaag atggtgatgg tgcaaataca ttccgtgctt ttaacccaac
    34741 tcaagccgaa gaaacttatt caatggtcac cgctaaccgc ttttggtccc aaatctttgg
    34801 ggttgctttt tccaataaac gttggttaca tttctttatg ttatttgtac cagtaactgg
    34861 tttatggatg agtgctcttg gagtagtcgg tctggctctg aacttgcgtg cttatgactt
    34921 cgtttcccag gaaatccgtg cagcggaaga tcctgaattt gagactttct acacaaaaaa
    34981 tattctttta aacgagggta ttcgtgcctg gatggcggct caagatcagc ctcatgaaaa
    35041 ccttatattc cctgaggagg ttctaccccg tggaaacgct ctttaatgga actttagctg
    35101 tagctggtcg tgaccaagaa accaccggtt tcgcttggtg ggccgggaat gcgcgactta
    35161 tcaatttatc cggaaaactg ctgggagctc atgtagccca tgccggatta atcgtattct
    35221 gggcgggagc aatgaaccta tttgaagtgg cccatttcgt accagaaaag ccaatgtatg
    35281 aacaaggatt aattttactt ccccacctag ctactctagg ctggggggta ggtcctgggg
    35341 gagaagttat agacaccttt ccatactttg tatctggggt acttcactta atttcctccg
    35401 cggtattggg ctttggcggt atttatcatg cacttctggg acctgagact cttgaagaat
    35461 cttttccatt tttcggttat gtatggaaag atagaaataa aatgaccaca attttgggta
    35521 ttcacttaat tttgttaggt ataggcgctt ttcttctagt attcaaagct ctttattttg
    35581 ggggcgtata tgatacctgg gctccggggg ggggagatgt aagaaaaatt accaacttga
    35641 cccttagccc aaatattata tttggttatt tactaaaatc cttctttgga ggagaagggt
    35701 ggattgttag tgtggacgat atggaagata taattggagg gcatgtatgg ttaggttcca
    35761 tttgtatatt tggcggaatc tggcatatct taaccaaacc ttttgcatgg gctcgccgtg
    35821 cacttgtatg gtctggggag gcttacttgt cttatagttt aggtgcttta tctgtttttg
    35881 gtttcattgc ttgctgcttt gtctggttca ataataccgc ttatcctagt gagttttatg
    35941 ggcccactgg accagaagct tctcaagctc aagcatttac ttttctagtt agagaccaac
    36001 gtcttggggc taacgtcgga tccgctcaag gacctactgg tttaggtaaa tatctaatgc
    36061 gctctccaac tggagaagtc atttttggag gagaaactat gcgcttttgg gatctgcgtg
    36121 ctccctggtt agaacctcta aggggtccca acggtttaga cttgagtagg ttgaaaaaag
    36181 acatacagcc ttggcaagaa cgacgttcgg cggaatatat gactcatgcc cctttaggtt
    36241 ctttaaattc tgtgggtggt gtagctactg agatcaatgc agttaattac gtctctccgc
    36301 gaagttggtt agctacgtct cattttgttc taggattctt cctattcgta ggtcatttat
    36361 ggcacgcagg aagggctcgt gcagctgcag ccggatttga aaaaggaatt gatcgcgatt
    36421 ttgaacctgt tctttccatg actcctctta actgagacag gggatcaaat gcttatgctt
    36481 aaaataggaa tcgattttat ttcaccatac atattgaggg aggtgggtca tacttaaaaa
    36541 ggactccttt ttactttctt ttcaactcat ttatatcgaa tcgattttct attttttctg
    36601 gctcggctag cctacctagc cgagtcattc tcctttatga gacgaaaaag tcaggcaaaa
    36661 ccaaaataaa taaagaaaaa atggattccc cgagcaaaag gagagagagg gattcgaacc
    36721 ctcgatagtt ctttgttccg aactataccg gttttcaaga ccggagctat caaccactcg
    36781 gccatctctc cgaaagacaa tttctatttt acttttaccg aatagaacat ggccatatga
    36841 gtggatacca tcactatgta tagaaagata tgaggtgtga atctctaggt caatctatct
    36901 atccgtatta tctagaaaat agatggatgc atgatccagc actcccattt ttgaagtcaa
    36961 aaaaaggtac tctcgactcc atgtccgaat aaaaaagtgc taaaaagttg tatatacgtt
    37021 atatagaatt aatggattca tgttagtaaa atccctctat gatgcatttt attcaaattt
    37081 tttgactgat agagggatca aatggtatag ttattttttg gggtagcttg gaggattaga
    37141 aacatgacta ttgctttcca attggctgtt tttgcattaa ttgttacttc atccatctta
    37201 ctgattagtg tacccgttgt atttgcttct cctgatggtt ggtcgagtaa caaaaatgtt
    37261 gtattttctg gtacatcatt atggattgga ttagtctttc tggtgggtat ccttaattct
    37321 ctcatctctt gaatctattc gttccagatc caacaataac ccggcccttc cctataattt
    37381 tttctttttc tttatttgca ttttggagac ttatagtcaa tttgaatctg tctcacaacc
    37441 cgaaaaagaa aaaattatag agagggttcc aacttctgga acttgaatga aaaaaaaaaa
    37501 taataataat atttatatta atctaaataa tagaattcta atagaataga attcgaatat
    37561 aaattcgaat tttaaagaaa tttgatatat attaaataga aataaataga aatcaaataa
    37621 gaaatatatt ctataatttt taatagattt aatagaaata agatattcaa aaaaattcaa
    37681 taattaaaat taattaattg aaattcttat ttcaatattt aagaatattg aatttgaatt
    37741 tgctattcgc tttttaagat gggttttgaa ttgttttaat tggttgggtt ggatggtgaa
    37801 atttgatgga atccccccga agagagtatc tggcctaact ctggataaac attatccggg
    37861 cattttacca aaaaaaatgc ggatatagtc gaatggtaaa atttctcttt gccaaggaga
    37921 agacgcgggt tcgattcccg ctatccgccc aggataaagt aatttattta ataagataaa
    37981 agaatcatta tagttgaccg tgatagtata gtggttctat ctttccaacc caatagaaaa
    38041 agaaaagtgt taattaatta ctagttaaca aaatcaaacc taattttttt tttgtcaaaa
    38101 aaaattgaaa atgttgcgga gacgggattt gaacccatga cctcaaggtt atgagccttg
    38161 cgagctacca aactgctcta ccccgcgatg aagaaaagaa ctgggaacta atgaacaacc
    38221 aaggattgaa tgtgcccctc ttccatatct gtacaaatag aatagcctat ttatacagaa
    38281 tggtaaaggg gctcctctat gatctatgat catagagaaa aatagaaaaa tgaagggata
    38341 ttttaatcct taccaacttg atcttgttgc ccccggcaac aaacatgcgt gaaccatttc
    38401 acgaagtatg tgtccggaaa gtccaaagtc tcgatagtta gctctcggtt ttccggtcga
    38461 aaaacaacgt cgatgaagac gcgtaggtgc actattacgc ggtggggatt gtaactttcc
    38521 atgaattttc catttttcac tcaacgacgg agctttgttt atttcttttt ttgaggatcg
    38581 ccgaatcaaa tgatattttt gttctaattg ttgccttttc ttctccctat gaatcaaact
    38641 tttctttgcc ataacggttc agtttctatt attatcaatg atacaagtcg gatcctagat
    38701 gtagaaatag ggctgtagaa atataagaag gcatatccct ttctccatcg aaagaaatta
    38761 tattatcgcg cagatacaag acaaaaagaa ggaagaatta accaaattta cccgatgtag
    38821 aggcaatcaa gaaagcggca taagtgaata tataacctac agaaaagtga gctaatccaa
    38881 ccaatcttgc ttgcacaata gaaagggcca ctggtttatc tctccatcga atcaaatttg
    38941 ccaaaggtgt gcgttcgtga gcccatgcta aagtttcaat caattcctgc caatacccgc
    39001 gccaggaaat taagaacata aatccagtag cccaaacaag atgtccaaat aagaacatcc
    39061 acgcccagac tgataaacta ttcataccaa acgggttata cccattgata agttgtgaag
    39121 agtttaacca tagataatct cttaaccatc ccatcaaata agtggacgat tcattaaact
    39181 gtgaaacgtt gccctgccat aatgtgatgt gcttccaatg ccaataaaaa gtaacccatc
    39241 caatggtatt taacatccag aaaactgcca aataaaatgc atcccaagcc gaaatatcac
    39301 aagtaccgcc tcgtcccgga ccgtcgcaag gaaaactata accgaaatcc tttttatctg
    39361 gcattaactt ggaaccgcgt gcatctaaag caccctttac taagatcaat gtagttgtat
    39421 gtaaacctag agcaatagca tgatgaacca agaagtctcc aggacctatt gttaagaata
    39481 gtgaattact attctcatta atagcagtta accagccagg caaccatatg cttcgacccg
    39541 cattgaatgc tgggccattc gttgaagata aaagtacgtc gaatccatat gaagttttac
    39601 catgagcaga ttgtatccat tgggcaaata tcggttcgat caagatttgt ttctccggag
    39661 taccaaaagc aagcatgaca tcattatgaa cataaagtcc caaagtatgg aaccccagaa
    39721 acaggctggc ccaacttaaa tgggatatga tagcttcttt atggtctaac attcttgcca
    39781 atacattatc ctcattctgt tccggattgt aatctctaat aaaaaaaata gctccatgag
    39841 caaaagctcc cgtcatgatg aatcccgcga tgtattggtg atgagtatat aacgcagctt
    39901 gagtagtaaa gtcttgtgct atgaatgcat aagcaggtaa agagtacatg tgttgagcta
    39961 ccaaggaagt aataacccct aaagaggcta gagcaaggcc taattgaaaa tgaagcgaat
    40021 tattgattgt gtcataaaga cccttatggc cgcgccccaa tcgccctccc ggaggaatat
    40081 gggcttctaa aagatctttt atactgtgcc caatcccgaa atttgttcta tacatatgac
    40141 cagcaacgag aaaaataaat gcaatagcta gatgatggtg tgcaatatcg gtcagccata
    40201 aactttgagt ttgtggatgg aatcctccga gaagggttag aatggcagtt cctgatcctt
    40261 gggaggtacc aaataaatga ctacttgaat cggggttttg agcataaaga ttccactgac
    40321 ctgtaaaaag cgggcccaac ccttggggat gtggtaatac atctaagaaa ttattccatc
    40381 gaacattttc tcccctggac gcaggaatag cgacatggac taaatgccct gtccaagcca
    40441 aggaacttac tccgaacagt cctgacaaat gatgattgag acgagattca gcatttttga
    40501 accacgaaac gctgggtttc catttcggtt gtaggtgtaa ccaacccgct attaaggata
    40561 tggcagaaag aaataataga aaaagagctc cagtataaag gtcttcatta gtacgtaaac
    40621 cgattgtata ccaccactga taaacaccag aataagcgat attcactggg ccaagagcac
    40681 cccctcgaga aaaagcttcc acggccggtt gaccaaaatg aggatcccaa attgcatgag
    40741 caataggtct tacatgtaaa gggtcctgta cccatgcctc aaaatttcct tgccaagcta
    40801 catgaaacag atttccggaa gtccacagaa aaatgattgc taattgaccg aagtgagaag
    40861 caaaaatatt ctgataaaga cgttcctcag taatatcatc atgactctcg aagtcatgtg
    40921 cagtagcaat accaaaccaa atacgacgag tagtggggtc ctgagctaag ccttggctaa
    40981 accttggaaa tcttaatgcc ataatgcctt tcaaatcctc ctagccatta tcctactgca
    41041 ataattcttg ctaagaagaa cgcccatgtt gtggcaattc cacccagaag gtaatgggtt
    41101 actcctacag cacgtccctg tacaatgctc aaggctctag gctgagtagc aggagcaact
    41161 tttaatttat tatgagccca aacgatggat tcaataagtt cttgccaata accacgccca
    41221 ctgaagagaa acattaaact aaatgcccat acaaaatgag cacctaggaa aaaaaggcca
    41281 tatgcagata atgaagaacc ataagactga attacctgag acgcctgtgc ccataaaaaa
    41341 tcgcggagcc acccattaat agtaatggaa ctctgcgcaa aatttcctcc tgtaatatga
    41401 gttaccaccc cttgatcgct tatactaccc caaacatctg actgcatttt ccaactgaaa
    41461 tggaatatta ctacggagat tgcgttgtac atccagaata gtcctaagaa gacatggtcc
    41521 caagcggata cttgacatgt cccccctctt ccgggcccat cacaagggaa acgaaaccca
    41581 agatttgctt tatccggtat caaacgcgag ctacgagcaa atagaactcc ttttaggagt
    41641 atcaataccg tcacatgaat cgtaaatgca tgaatgtgat gtaccaaaaa atctgcggtt
    41701 cctaatggaa taggtaacaa agctactttg ccacccactg ccactaaatc accaccaccc
    41761 caagtcaaac tggtgctcgc tgttgcacca ggggccgttc caccaggtgc taaagcgtgg
    41821 gtgttttgta tccattgagc aaagacaggt tgtaattgta tagcggtatc tgaaaacata
    41881 tcttggggac gtcctaaagc gctcatggta tcattatgaa tatacaaacc aaaactgtga
    41941 aagcctagaa atatacatac ccagttgaga tgtgatatga ttgcgtcgcg atgcctaagg
    42001 acacgatcta atagatcgtt gtatcgagta gttggatcat aatctcttac cataaaaatg
    42061 gctgcatgcg cagcagcacc aacgatgaga aatccaccaa tccacatgtg atgtgtgaac
    42121 aatgacaatt gtgtcccata gtcagtagct agatatggat aagggggcat tgaatacata
    42181 tgatgagcta caacaatggt taaagatcct aacatagcta ggttaagaga taattgagca
    42241 tgccatgacg ttgttaggat ctcatatagc cctttatgac cctggcctgt aaatggacct
    42301 ttatgagctt ctaaaatctc ttttagacca tgaccaatgc cccagttggt cctatacatg
    42361 tgacccgcta tcaggaaaag aattgcaata gctagatgat ggtgtgcaat atcggtcagc
    42421 catagacccc cagttactgg atctaatcct ccacgaaaag taagaaattc cgcatatttt
    42481 gaccaattca aggtaaaaaa tggggttgct ccttcggcaa aactgggata aagttgagcc
    42541 aaaagatccc gattcaagat aaattcatga ggaagtggga tctctttagg atctactccg
    42601 gcgtttagaa attggttaat cggtaaagat acatgtactt gatgtcccgc ccaagaaagg
    42661 gacccaagcc ctagtagccc tgctaaatgg tgattcaaca tagattctac atcctgaaac
    42721 caagccaatt ttggagcagc tttgtgataa tggaaccaac cagcaaaaag cattaaggct
    42781 gcaaagatca atgcgccaat tgcggtacaa tagagttgta attcactagt tattccagac
    42841 gctcgccaaa tctgaaaaaa accagaggtt atttgtattc ctcggaaacc cccgcccacg
    42901 tcaccgttca atatttcttg gcccacgatt ggccaaacca cctgggcact aggtccaatg
    42961 tgagtaggat cacttagcca ggcttcataa ttggaaaaac gagcaccgtg gaaatacatg
    43021 ccactcagcc aaagaaaaat gatggatagt tgtccgaaat gggcactaaa tacctttcga
    43081 gagatctctt ccaaatcact ggtatggcta tcgaagtcgt gagcatcagc atgtaagttc
    43141 cagatccaag tggtagtatc aggtccctta gctattgttc ttgaaaaatg acccggtctg
    43201 gcccattcct cgaaagaagt ttttatggga tccctatcta ccaaaatttt tacttctggt
    43261 tccggcgaac gaataatcat tgagtcctcc tctttccgga caacacatac aaagaaaccc
    43321 gccaacagtt agtcaagtca ttagtgaacc tatgagagat gcttataatt agtctttttc
    43381 tcgtctactt ctatctccca tctatttatt ttctttagtt attcactaga gcaattatga
    43441 tctggaagtc gatccagggc aagtgttcgg atctattatg acatatccat gaggtgctca
    43501 acggacctta ttaatctttt ttagttttag aaaacccttt cccggtgtca aaaacccatt
    43561 tttttacata gtgtattcat atctcaatta gaaatctcta aacggagcta ctttctgtct
    43621 tacatagaac atattacttt attcaaaatt ccaaataacg tgagcagtca ttagtcatta
    43681 gtcattacta agataagaga cattccagga tctatatcta taatatttgg tcattcgagg
    43741 gtcactttta ttagttttaa tagaatagga gaaaaaaaaa atgaattctc taccgtatct
    43801 atgtattctt tctccctacg aaataccaga cgaaatagaa cggccttaga aaagatataa
    43861 tgaaattctt tgattgggtc ttcccagaaa aagggtctta ttattaaaaa cggatgaggc
    43921 caacaaacaa ttaattataa ctataacaaa aaaatagata tataaattct aacgaaataa
    43981 ataaacagag agttcttatt cgaaacgccc cgtgatcttc aaccaattct gcgcttcaat
    44041 ataattacca ggagtgagcg cgatagcttg tttccaatac tcggcggctt gattgaacca
    44101 agcctccgca atttcagaat ctccctgtcg aatggcctgt tctcctcggt tggaataggc
    44161 gggtcaattc ctttccttag aaccgtactt gagagtttcc cacctcatac ggctcggcaa
    44221 tcgatttttt tgtgtccccg tttttttaat cgactatatc gaattgaatg agatttctta
    44281 tcctaaccaa aagaggttaa tttcatgagc atgagtttca aacttgactt ttgattaaat
    44341 taataatcag ctttcatttt atcttttctc ccaccgtcag aagaataaca taaaagaaaa
    44401 gcatttctac tatcgttaga attttctgaa aggtatctat ctcggtttcg tctaaaaatt
    44461 tatatagaat ctttgaaaaa gtcttttctt cctaagaaag aaaagactta ctgtctttgg
    44521 gatctgatgc tacaccgctg ctcaatacct taggggatcc gctttattac agaagttgat
    44581 tcctaatttt tatttcatat catggacata aataagcagt tcttattgta tcggcatcgg
    44641 cccaaaacct cgcgaattgg tctttacggt gcttcctcta tcaattagat cctttatcca
    44701 tagaataaag tatctaggca tatctatttc ttcatatttt gactctatga agtttctttc
    44761 tttgctacag ctgataaaaa tcgttttttg cacgatgcat atgtagaaag cctatttttt
    44821 ttttctagta tttattagtg tattcgctct ttcttccttc tatagtagag atagtcgcac
    44881 gtaatgacag atcacagcca tattattaaa agcttggggt aagaacgggt ttcgttctag
    44941 tgcccgaaaa taatattcta aagcttttgt atgctctccg ttacttgtgt ggataaggcc
    45001 tatgttatag agtatatagc ttcgatcata gggatcaatt tctagtcgca tagcttcata
    45061 ataattctgt aaagcttccg cataatttcc ttccgattga gctgacatcc gttacggtcg
    45121 tcattcgatt caaagaattc tccgttccag aaacgtacat gagattttca tctcatacgg
    45181 ctcctcccct atgtgcataa tgaaaataat acatggaatc aaaaaagatt gaaatattct
    45241 cattatgaat tcagtggggc taacgttttt acaagaaatc tctagccaac ctttctgcaa
    45301 aagatatttt cttaacatca cgcgtgttga tactggtact agataaaaat gtaaactcca
    45361 acaatttctt tgttctcaac gccctttaat ttccaggaat taatcacttc aacagtcttc
    45421 tatggttcta agggtatcca aagtaccaac gagatggatg tttgttatcc caaccattct
    45481 ttttagtccc gatcccaata aggaaaggcg gtaattttaa acaaagtttt cgtgttgttg
    45541 attcctaggc gtagcgcctc ttcccctatg cggcctattg gtactagtct agtatggtag
    45601 ggttggcctg taatatagaa cccataggtg taacctttcg ctcaatactc gaatcaacaa
    45661 ttgaagcatc tgaggctgca ttaatcgggg atacacgaca gaaggaattg ttttatctag
    45721 aaacttcacc ttcaacaagc gtagattttt tcaataatct ttttcgttct tttctatccc
    45781 gaatcttccg tctttctcct aagaccgaag cggtaaataa aaaaataatc aaatcacacc
    45841 atctctataa taggtaaatg cctctttttc tcctgaagtt gtcggaatta ttcgtaataa
    45901 gatattggcc acaattgaaa aggtcttatc aataaaattt tcatttatcc gcgatctagg
    45961 cataggtaga aatccattct ataattcttt tcattaactc tcgtgagaaa acgatcccac
    46021 aagtaaagga attttacagt acgaaataac ataaaagcag actcatatcc aattttttct
    46081 ttttgaaggg ggtcaataaa aaataagaaa tattagaatc cgattcgatt tcatccaaat
    46141 gtagtagtat aaatgtagta gtataagaat gaaaggaact attccaattt gatcaaagta
    46201 gaagaatcaa agaatttatc ttgcggatta ggagaattcg agaagttttt ctgaaattaa
    46261 gatccaaaga agaaaaaaat cgaataattc ttcaataatc cttctataat gaaaatagaa
    46321 taaccctcca ttttgtgttt tgtccatagc gggtagacgc ttatacacta tacaatcaaa
    46381 tcgaaaagga tgatttatga atttggaata gatttacggg ttaaggggtt gttgttaagc
    46441 gacctaaaat tggaaagaaa ttttcaaatt cttatggaaa ttgaattcga ataaaaagat
    46501 aattatgatc gaaaggtatc catttaccat agtccaacaa aatagaccga tcagttgatt
    46561 cgttccaatt cattgattga atccggtaaa aatatcagaa aaaggtagga gcgccgcctc
    46621 cgtcttggca aacaagatat atctttattg ttattgtttt taaccgtttt tcaaaaaaga
    46681 ttatattatc tttttctccc agctccctgg ctcgaagaaa aaatactttc tttgatgaaa
    46741 agttttccat ttttatagct agaatggatt cgagtgtctg tacccatcta acaatcgaat
    46801 atgaacaact cgcaattcgc tcggattctc ggtcataatc attatgtagg agagatggcc
    46861 gagtggttca aggcgtagca ttggaactgc tatgtaggct tttgtttacc gagggttcga
    46921 atccctctct ttccgtatct tcacccaatt caccaatgct tcagaccttt ctttgagata
    46981 gattctcaat tcctaatttc tgtgatacgg aaggaaagaa agaacgggca gggaataagg
    47041 atctgcctac tgatctatga tacatgaatg ggagaaaaat acaaatctcc ggatccaatt
    47101 ccttaccttg tgtcccttta cttaacttaa gtgaaaggga aaaattgtac gaacccttgg
    47161 tttgttattt tagttaggtt taagtctgac gagaataata ttctacgaca agtaattcat
    47221 ttattttcaa accgacccat ttactatcta ttatttgatt gactaatcct ttatattgga
    47281 atgcgtgaag agtcaaatgc tttggcaatt cttcatggtg ggatgaatca agataatttt
    47341 gaatcagagc tctggatttt ttgtcatccc ttgctgtaat aatatctcgg ggtttgcaac
    47401 gataacttgg tatatctact atacgaccat taactaaaat atgtctatga ttaactaatt
    47461 ggcgggcttg aggaatagtt gaagccatac ccaatcgaaa aaggatgtta tctaaacgca
    47521 tttcaagtaa ttgtagtaaa accagacccg ttgatccttt ggcttttccg gcgatacgaa
    47581 catatttaag taattgccgt tctgtaagac cataatgaaa acgcaatttt tgtttttctt
    47641 ctaaacgaat acgatattga gattttttcc cggagcgcga ttggtttcta agatcgcttc
    47701 cggctccagg tcttttactc gttagtcccg gtaaagcccc caggcggcgt atttttttga
    47761 aacgaggccc tcggtaacgt gacataaaaa ctccttattt tattgaaatt tcataaacct
    47821 aaattaaaac taaaactgag ctaaatgata aatgaagcga aatccactga agtattgtac
    47881 tacaaagaat aatgagatgt atcaatatcc acacactttt ttgtattgta tatatataaa
    47941 tagaaatcaa aagacggttc tttttcttga tttattctgc tgaggtctaa cccctccaat
    48001 tatgattcat aattagaagc tcctacaaca taataaatca ctgccccttg gaaaagaggg
    48061 acgaagccct ttcaatgttc ttttctttca aaaagacatt atcaatcatt ttttaaaatc
    48121 aaacaaatag agaaaagccg gctatcggaa tcgaaccgat gaccatcgca ttacaaatgc
    48181 gatgctctaa cctctgagct aagcgggctt aaataacggc aatgagatgg tgcatgcata
    48241 gaaatttggt aaattactag aatcttatct attaactatt cattcttagc tattcataaa
    48301 gaaaagaata gagaatcaaa ttcaaaataa atattgaata ttatagaaca taacgattaa
    48361 aataacgatt aatagaatat agcgatctat agaatttcga tttctatatt tatcaataat
    48421 aaatatctta ctcttaatta ggtaataaga gttttttgtt ttgaattgaa aatcaaatga
    48481 cattagaaat tgtttttttc taacctaatt ttattaatat attcgattct attattatat
    48541 agaatagaat atacagaata ttattattct actgattcta tatatctatt ttttctatat
    48601 ctctattttt ttttttctag atatctattt atctattttg aattatcaat cgaatccagt
    48661 attagcttct tatgatacat tatctaaatt atccattttt ttattctaat tctaaaaaat
    48721 gatgctttgg ctttcgacta aataattcga tttgaattcg aaattaataa aattattagt
    48781 tataactatt actattatat tagaaacgat taattaatat ttaattaatt tgaattttag
    48841 ttattttttg ttatgttata taggatccgc cttagcctta agtaaaggat aagaaaaaaa
    48901 tgaaattaaa gaaaaagatg aaatccagat aaatgcaatg cagataaatg caatccatat
    48961 aactgtaatc cagattagaa tgagggagtc taatgataca tttctccgtt ttttgttttc
    49021 aacgaaagaa aagacgaaaa aaaaaaaaga atcgaccgtt cgagtattct accggattgc
    49081 atgagaaaaa tgagagtaag agaggcatat gttaatgtta tgtaatatat atccatatat
    49141 attgaattgc ggatacagaa aggatagaat catttctgac aagaaatcga aacacctttc
    49201 aatataggaa tccgtatcta atgaattcta tgtttcagcg taaatgaaag aaaaaggaga
    49261 acggcatcga ggtcctaatc tcaaaatgca aggggggata tggcgaaatt ggtagacgct
    49321 acggacttaa ttggattgag ccttggtatg gaaacctact aagtgataac tttcaaattc
    49381 agagaaaccc gggaatcaaa aatgggcaat cctgagccaa atcctgtttt acgagaataa
    49441 aacaaagcaa acaagggttc agaaagcgaa aaaagggata ggtgcagaga ctcaacggaa
    49501 gctgttctaa caaatggagt tgactgcctt tttttgggaa agaaaggcaa attaatcgaa
    49561 tatcgaaact gcataaagga taagtctata atacactatg gatacaaaat gaaaaattat
    49621 ctcaaaaatg acaacctgaa gctgtattta tattaatgaa aaagaaaaca aaagaattgg
    49681 gattccaagt tgaagaatcg aatattcatt gatccaatca ttcactccat agtctggtag
    49741 attgtttctt ttgaagaact gattactcag acgagaataa agatagagtc ccattctaca
    49801 tgtcaatata aataccggca acaatgaaat ttatagtaag aggaaaatcc gtcgacttta
    49861 gaaatcgtga gggttcaagt ccctctatcc ccccaaaaag accgatttga ctatttctcc
    49921 taccctctct tttttttagt ggttccaaat ttgttctctt tctcattcat tctacctttt
    49981 tacaaacgta tcagagcaga atttttttct tttatcacaa tcacaagtgg tgtggtatat
    50041 atgatatacg tacaaatgaa catctttgaa caaagaatcc cgattcacaa ttcatatcat
    50101 tgctcatact gaaacttata aattattcta ttcaagaaat ctaattccac gctcaagact
    50161 tttaatactt tttttatctt ttttaattga catagacccc agtcatctag taaaataagg
    50221 atgatgcgcc ggtaatggtc gggatagctc agctggtaga gcagaggact gaaaatcctc
    50281 gtgtcaccag ttcaaatctg gttcctggca tatatattga atttgtagaa atatctcttc
    50341 tacaaattca gtgatatgaa tcgatataca taatacatat tgattaatcg tatagatcac
    50401 gatacataca tacttattca tctagctagg tatctggaaa tggacccccc ccctttttta
    50461 tagtagtata taaatgagtg aaagagtata taaaaaatgt atatctaata ataataaaag
    50521 aattaattag attctttttc ctcttctttt tgatttgttc atactatgtc tccgcccgtt
    50581 caaaaagaat gttaatacac catacatatt cgaaagggtt aaattggttg gttgaaagac
    50641 ccaagcaaaa gtctagtcta ggaagttgaa tgaagggtgg gaatagccta aattcatctc
    50701 cgatacagta caaattagaa tttgatccct tttcattttg tatttttatt ttcttttttc
    50761 tgtttcttcc ttccctccta tgtgaacctc tagagcccat ctaagcgatg tgcgcgatac
    50821 aaagttcatg atgcagaact ctttttttta gttcatccta ttggcttggc tcatccaaaa
    50881 caagcatctt acaattttga aaatctcaaa attgtaattg tattgtcttt ttttttttct
    50941 atttaattta tttagtgcgt tcataataat aatacgaatg cgacttcaat tcctctcttt
    51001 gatctagaaa agaacgtaca aatatttctt gaatatcggg agttgtaaaa atgaagatta
    51061 gtttcttata attcaatgag catcttgtat ttcataaaaa ttgggggcaa tataatcctt
    51121 acgtaagggc catcctatcc aactttcagg cattaagata cgtttaagcc gtggatgatt
    51181 atcataaaag attcccaaca tatcataaga ttcccgttct tgaaaattcg aacttttcca
    51241 aacccagaaa acggacggaa ttttaggatt attccttgga gcaaatactt ttatgcatac
    51301 ttcttccggt tgatctaccc catactctat tcttgtaaga tgatacacac tggctaacag
    51361 tccgcccggt gctacatcat aggcacattg ggaacgtaga taattgtaac catatacata
    51421 taaaatgaca gcaacggaat gccaatcctc cggctttatt tgtaaagttt ctattccttg
    51481 gtaatcgaag cccaaagatc tatgaattag cccgtgtttg actagccaag cagacaaacg
    51541 accctgcatc tttttttctc tcccacattt tgatttctat aaatatttca catttacgat
    51601 gaaatttttt catttatgaa gattaattca ctctttcttt ttctgtacaa aaaaatactt
    51661 cctaattaag gaattcgggg gaagatactg aacttttgta tttgaaaaat gtttcagttt
    51721 caggagggat ttcggacatc gatggtggtt gatagagtaa tccttgatca taatttccag
    51781 tatcagtact gcctacaaca cgaaacttgt gattggtagt aaaagtaaac gaccgattct
    51841 cctgttgcaa gcgaattcgc tcttcataga tttctcgaga tattttctta cgaagttttg
    51901 ttatggcatc tataactgcc tctggtttag gcggacagcc cggcaaataa acatccacag
    51961 gaattagctt atcgactccc cgaacagtac tataagaatc ggtactgaac atcccccccg
    52021 taatcgtaca tgcccccata gcaataacat attttggttc aggcatttgt tcatataatc
    52081 tcactaaaga aggagccatt ttcattgtta ctgtgccagc tgttaaaatt aggtctgcct
    52141 gtctaggact cgatcttggt accagtccat aacggtcaaa atcgaaccgt gagcctatta
    52201 atgaagcaaa ttcaatgaag caacaactgg taccataaag aagcggccat aaactggaga
    52261 gtcttgacca atttgaaaga tcatttgatg tagttgaaat aactgaattg ggggttgttc
    52321 gatcaagtaa ggaaaactca atggaattca taattgtctc aatgttcttt tttttttttt
    52381 ttactttttt ggttattgtc tcaatattcc gaaactaaga ccactccaac gctccttttc
    52441 gccacgcata aactgaacca acaattagga taagcataaa aatgaaagct tctataaata
    52501 cggatatccc caatacatca aaactcattg cccatggata aagaaaaacc gtttcaacat
    52561 caaaaacaac aaaaactaga gcaaacatat aataacggat tcgaaattgt aaccaagcat
    52621 cgcccattgg ttctataccc gattcataac tagaaagctt ctctggtcct ttgctaatcg
    52681 gggctaaaac tgcggaaatt aaaaatgcca aaatcggaat aacgtttgat attattagaa
    52741 atgcccagaa aatatcatat ttgtaaagca gaaacataga cgaactcctt tgaatgtgaa
    52801 aaatataccg aatttgtcga ttcgaattgg aattcattgt caagtcatcg gtaacaggtt
    52861 agtcaaaacc aaaatgcatt ttggtcgaac cacacagttt cacttgtttg ctgtgatgtc
    52921 tcgtttctcg attgtactcc tattttcatt acactccctt cgattttatt tcagtatagt
    52981 ataaatctct tatacaaaca aaacaaataa aactctcttg ctttcacctc gtttcggcct
    53041 tttagaaaaa aaaaattcca aatagaattc tcattttgat ttcgaatttt ttaatatttg
    53101 aattcgaaat gcaatcgatt ttgattctat tttctatata tattttgttt tctgtttatg
    53161 aaaagatctt cgtttttcaa acgcggacgt gtcgacaaat acagtaatcc attcctatat
    53221 ccatgtgact tactattcga tttgagtggg gttaggttgg agttttcatt tttaaccgga
    53281 ttcatgtcat gattttgcct cctttactgt ccacaatcaa agagttagtg agacttcttt
    53341 tccttggtat acccactcat ttttggtgaa tttttggagg caaaatcata tggaattcac
    53401 atacgaaaaa aatgaattac taggtttctt tatccgagat tcgaaaaaaa aaataacgat
    53461 tgaaatgggc ttttgttttc cgttttatgt tctgctctga acgagtcccc cataagcaag
    53521 cttatgggaa tgattttatt tcgatgaacc aagcaaccac gagcgaccgg ttacaaacaa
    53581 caaaaaatac agtaattgag taaatgaaaa ctatagaact ttttgtattt caatttggat
    53641 tattatatta ttatagggtt atagggctat acggactcga accgtagacc ttctcggtaa
    53701 aagagatcga actgattctt atcaaaatga ttcgaactct ttcaaagacc caacatgcat
    53761 ttttttttgc attgggctct ttcattaact gctagaaata tcagttagtc taccatattt
    53821 tttttcttga cagaaaaata aggaaatggc tccacgtgct cggattcatt atttggattg
    53881 tgatatagga gcactaccaa agtgtttcaa agaaaggtta tcttgacgta ggtttgcttc
    53941 tggcctagat taacctaagt taaatggagt ctctatcatc ctgattaaag aatcaaatat
    54001 gaaacttcat acgccttaag gttcatagga caaaaagaga atttttgagg tccttatact
    54061 cattatgcct agcattgaat agactaggta ttcaccttat caatatctca aatcaatgat
    54121 ggattccatt tggttcctaa atgggaacct gaatcgaacc gaaccatttg tcaggctatt
    54181 gttctcttgt tttgttccct aaaaatcctg gagtcagaca ttgatttctc aaaaagatca
    54241 attctttgat tgcatgatgg actcttctga aaaacattgg cgcacgtgta aacgaggtgc
    54301 tctacctaac tgagctatag cccttgtgct tgtgatacat attttatcat attatggaga
    54361 taatttcttg tcaagatgaa tatcccatga tccaacatcg tatctctttg atctttttga
    54421 ttggtattgc ttcgaagtct tattggattt ataatccatc aatgggaggg gtcttttttt
    54481 tttctcctta tctttttttt ttctccttat aatgataaat gacctactta actcagtggt
    54541 tagagtattg ctttcatacg gcaggagtca ttggttcaaa tccaatagta ggtagaactt
    54601 attagatacc atggtcaatg gtatctaata agtttttcta cttactgatt ttgtatcttt
    54661 tctatcctat tcgatttgat tttcgaattg aaactaaaac ttttttcctt acatcagaat
    54721 ccgattcccc ttgattgtat ttgattggat tcaatcggaa gaatccatat gtgtataaac
    54781 acaaattctt ttgattagga ttattcgatt cgggcgcacc gactagttac gaaatcacat
    54841 tgagaacctc tactcgtgtc ctagctcgtc tgagagctag atttgcctca attgtttgtc
    54901 tcttactttc agctttcctc aagccggctt ccgctatttc aagagtttgc tgagcttctt
    54961 ggggatcaat gtcactactc ttctccgcat catttactaa aacggtgatc tcattattac
    55021 ctattctagc aaaaccgccc atcagagcca tcgttaacca ttggtcatta aagcgtattc
    55081 tcaaaatacc tatatctaca gctgtggcaa taggcgcgtg atttggtaat acgccaattt
    55141 gtccactatt agtagataaa atgatttctt tcacttcgga atcccaaaca attcgattag
    55201 gggtcagtac acaaagattt aaggtcattt cttcaaattg ttctccattt ctaagtttgt
    55261 agccttcgca gtaacttcat cgatgttacc tactaaataa aaggcctgtt caggaagacc
    55321 atctaattct ccggacagaa tcaatttaaa gcccctaatt gtttctgcta gaccaacata
    55381 tttccccgga gaaccggtaa atacttctgc tacgaaaaaa ggttgtgata agaaacgctc
    55441 aattttgcgg gctcttgcta cggttaaacg gtcctcttcg gataattcat ccaacccaag
    55501 gatagctata atgtcctgaa gttctttgta acgttgtaaa gtttgcttaa ctctttgcgc
    55561 agtttcataa tgttcctcac caacgatccg aggttggagc atagttgacg tcgaatctaa
    55621 aggatctact gcgggataga tacctttggc ggctaatcct cttgatagta cggtagtcgc
    55681 atctaaatgt gcaaatgtcg tggcaggagc ggggtcggtc aaatcgtccg caggtacata
    55741 aacggcttga atggaagtta tggacccctc cttggtagac gtaattcttt cttgtaaaga
    55801 acccatttcg gtactaaggg taggttgata acccacagcg gaaggcattc tacccaataa
    55861 agcggatacc tcggatcccg cttggacgaa acggaaaata ttgtcgataa atagaagtac
    55921 gtcttgttca ttaacatctc ggaaatattc cgccatagtt agggcagtca aaccaactct
    55981 catacgagct cccggcggtt cattcatctg accgtagact agagccacct ttgattccgc
    56041 aaggttttgt tcattaatta ctccagattc tttcatttcc atgtaaagat catttccttc
    56101 acgagtacgt tcaccgactc cgccaaatac ggatacaccc ccatgagctt tggcaatgtt
    56161 gttgatcaat tccataatga gtactgtttt acccactcca gctcccccga atagtccgat
    56221 ttttcctccc cgacgataag gagctaaaag atctactacc ttaattcctg tttcaaaaat
    56281 agataatttt gtatctaact gtataaaggc aggcgcagat ttatgaatag gagatgttgt
    56341 gcgagtatct acaggaccta aattatcaac aggctcgcca agcacgttga aaattcgtcc
    56401 tagagtcgct ccgccaactg gaacgcttag aggagctccc gtgtcaatca cttcaattcc
    56461 tctcattaga ccatctgtag cactcatggc tacagctcta actcgattat tccctaataa
    56521 ttgctgtacc tcgcaagtca cattaattgg ttgaccgaca gtatctcgac ccttaactat
    56581 cagagcgttg taaatattag gcatctcccc tgggggaaag gctacatcca gtaccggacc
    56641 aataatttga gcaatacgtc ccaggttttt tttttcaagt gcggaacccc caggaccaga
    56701 agtagtagga tttattctca taataataat aaagtgaaat atatcaattt tttttacgaa
    56761 atttatcaaa tccaaaaaga aaatcttcga tagcaagttg atcggttaat tcaataagaa
    56821 atgggggtta gcactcgatt ttgttggtag cgtccaaccg aatgcaattc aattgtttat
    56881 ttatggaatt tcaatgaaga aattttaaag ttcaaacaac ccattttcaa aatctcaagt
    56941 ggatgaataa aattcttgag aaagtatttg atttctctat cattaccagc catattatct
    57001 acggaattcg aacctgaact ttttttttga ttcattattt cttgtccctt atttcttatt
    57061 cttattttag catatccatt tatgtctagt ctattctttt tttatacccc ccccttttta
    57121 ttttatggat gaattccgca tattttcttt tcacatctag gatttacata tacaacgtat
    57181 attcctgtca acagtcaatt tcttattatt tcgatatttt gattgaaaaa aaagtaaggg
    57241 attcaaaact ttaaaaacat ggattggctt gcgccagaca tatgaaagag tatacaataa
    57301 tgatgtattt ggtgaatcaa ataccacggt ctactaaaaa aaataaggag acgttctgat
    57361 tagttgataa tattaaatga aatttttgtg aaagattcct gtgaaagggt ttcattaact
    57421 cctaatttat gtcgagtaga ccttgttgct gcgagaattc ttaattcatg agttgtaggg
    57481 agggacttat gtcaccacaa acagagacta aagcaagtgt tggattcaaa gccggtgtta
    57541 aagattataa attgacttat tatactcctg agtatgtaac caaagatact gatatcttgg
    57601 cagcattccg agtaactcct caacccgggg ttccgcccga ggaagccggg gccgcggtag
    57661 ctgcggaatc ttctactggt acatggacaa ctgtgtggac cgatgggctt accagccttg
    57721 atcgttataa aggacgatgc tacaacattg agcccgttgc tggagaagaa aatcaatata
    57781 tatgttatgt agcttaccct ttagaccttt ttgaagaggg ttctgttact aacatgttta
    57841 cttccattgt gggtaatgta tttgggttta aagccctgcg cgctctacgt ctagaggatc
    57901 tacgaatccc tcccgcgtat tcgaaaactt tccaaggccc ccctcatggc atccaagttg
    57961 agagagataa attgaacaag tatgggcgcc ccctattggg atgtactatt aaacctaaat
    58021 tgggattatc cgctaagaac tacggtagag cagtttatga atgtctacgt ggtggacttg
    58081 actttaccaa agatgatgag aacgtaaact cccaaccatt tatgcgttgg agagaccgtt
    58141 tcttgttttg tgcagaagct atttataaat cgcaggcaga aactggtgaa atcaaaggtc
    58201 attacttgaa tgctactgca ggtacatggg aagagatgct aaaaagggcg gtatttgcca
    58261 gagagttggg agttcctatc gtaatgcatg actacttaac agggggattc accgcaaata
    58321 ctagcttggc tcattattgc cgagataatg gtctacttct tcacatccat cgtgcaatgc
    58381 atgcagttat tgatagacag aagaatcatg gtatacactt tcgtgtacta gctaaagctt
    58441 tgcgtatgtc aggtggagat catattcacg caggtacagt agtaggtaaa cttgaaggag
    58501 aaagagacat aactttgggc tttgttgatt tactacgtga tgattttatt gaaaaagacc
    58561 gaagccgcgg tatttatttc actcaagatt gggtctcttt accaggtgtt ctgcccgtgg
    58621 cttcaggggg tattcacgtt tggcatatgc ctgctttgac cgagatcttt ggggacgatt
    58681 ccgtactgca attcggtgga ggaactttag gacacccttg gggaaatgcg ccaggcgccg
    58741 tagctaatcg agtagctcta gaagcatgtg tacaagctcg taatgaagga cgcgatcttg
    58801 ctcgcgaggg taatgaaatt atccgtgagg ctagcaaatg gagtgctgaa ttggctgctg
    58861 cttgtgaaat atggaaggag atcaaatttg aatttgaagc aatggatact ttgtaatcca
    58921 gtgattaacg tttggtttat tagttgaatt gcaattaaac tcggcccaat cttttactaa
    58981 aaggattgag ccgaacccaa cgaatttatt gtatagattt ttgatactac atatttatct
    59041 agatatataa gatctgaaat acaaaataga agactaaaca caactctttc tattgttgtg
    59101 ttgggtccac aatgaatcct atgggccctt aggattggtg tattcttttc gatcccgtag
    59161 tttcgtcatg gatcgagcca agtatcacaa cttcttctac ccatcctgta tatcgtcctt
    59221 ttcgttccgt gttggaatat aaacttatta tattagtaga tagtagacgc gattttacga
    59281 aaaaagctct tcatattcat aggagagaac aaatatttat tttttcaatg ccaattttac
    59341 acaatatggg gacaaccact atttataatt gaaaaagatc gtatagagtg aagcgatact
    59401 ccggggtcta acaaaagaga atgatttctt tcaattgact attcatctat tgtattttca
    59461 tctaaatagg ggcaagaaag tgctatggaa aaatggtggt tcaattcgat gggggagttc
    59521 gaatacaggt gtgggctaag taaatcaatc gatagtctgg gtcctattaa aaataaaaat
    59581 accagtgtaa gtgagggccc ggttagaaat gataaagata aaaacattca tagttggggt
    59641 gatagttcta gttacagcaa tgttcatcat ttagttagcg ttagggacat tcggaatttc
    59701 atctctgatg acaccttttt tgttagggat agtaataggg acagttattc catatatttt
    59761 gatattgaaa atcaaatttt agagattaac aatgatcatt cttttctgag tgaactagaa
    59821 agtttttttt atcgttttcg taattattat tataggaata atggatctaa aagtgacgat
    59881 cccgactatg atccttccat ctataatact aaatcgagtt ggaataatca cattaataat
    59941 ttcgttgact cttatcttca gtctcaaatc tgtattgata gtcacatttt aagtagtagt
    60001 aacaattaca gcgacagtta catttataat tacatttgtg gtgaaagtag aaatagtagt
    60061 gaaagcaaaa gttcaaatat aaaaactagt acgaatggta gtgatttaac tataagaaaa
    60121 agttcgaata atctcgatgt aactcaaaaa tacaggcatt tgtgggttca atgtgaaaat
    60181 tgttatggat taaattataa gaaatttttg aagtcaaaaa tgaatatttg tgaacaatgc
    60241 gaatattatt tgaaaataag tagttcagat agaatcgaac tttcggttga tccaggtact
    60301 tgggatccga tggatgacgg catggtttct ctggatccca ttgaatttca ttcagaagag
    60361 gaaccttata aagatcgtat tgattcttat caaaaaaaaa caggattaac agaggctgtt
    60421 caaacaggta caggtcaact aaacgggatt cccgtcgcaa ttggggttat ggattttcag
    60481 tttatggggg gtagtatggg atccgtagta ggcgagaaaa tcacccgttt gatcgagtat
    60541 gctaccaata aacttttacc tcttattcta gtgtgtgctt ccggaggggc acgcatgcaa
    60601 gaaggaagtt tgagcttgat gcaaatggct aaaatatctt ctgctttata tgattatcaa
    60661 tcaaataaaa agttattcta tgtatcaatt cttacatctc ctactactgg tggagtaaca
    60721 gctagttttg gtatgttggg ggatatcatt attgccgaac ccaatgccta tattgcattt
    60781 gcgggtaaaa gagtaattga acaaacattg aataagacag tacctgaagg ttcacaagcg
    60841 gctgaatatt tattccataa gggcttattc gatccaatcg taccacgtaa ccctttaaaa
    60901 ggtgttctga gtgagctatt tcagctccac gccttttttc ctttcaataa aaattcaatc
    60961 aagtagagtc aagtagagtc ttgagttcaa cttttttttg tggcgaacaa ctagttagtt
    61021 agtttatcag aatcaaaata aaaaaaccga aaaaatgcat ttttatttgg tgacataagc
    61081 tttaattgta aattgtagaa agaatcatgc ggataattgt tgttttttac cgatattgct
    61141 gattagcaat atcggtaaaa aaacaacaac ataaacagcg agttcttcct tcgaattagg
    61201 aggcaaggca aataaaacga atttcgtgtt ctgttcgcct cttctatatg tatatatttc
    61261 aaatatagaa aatatagaat cttgcatctt tctatatctc ccaagaagtc ccctttttat
    61321 aagaattcct gctcttgggt cggattctaa cgaatctttc agagattttt caatttttaa
    61381 aagactcttt ttttattaaa aaagaaatta gaagaagaag ataagaacaa tataagaata
    61441 aaaataaaag aagtaagaat aataaagaaa gtggattatc atacatacat ctatttcatg
    61501 tagaaagatg aataagtccg tttatttagt tcgacattgc ttgcacttat tctatatact
    61561 cacttcgata tacttagtat actaatatac gaattataat atgaattata attattataa
    61621 gatatcctta taacaataac aggtacaaat attaaatcga ggtaccccat tctatgacaa
    61681 ttctcaacaa cttaccctcc ctttttgtgc ctttagtggg cctagtattt ccggcaattg
    61741 caatggcctc tttatctctt catgttcaaa aaaaaaagat tttttaaatc tgatgtggtc
    61801 aaatctcatc tagttttttt ttcaagactt agcgaacaag gatatccatt tagtagaata
    61861 ttgtataaga ataacgggtg gctttctccg aacataaatg aaaaagatct tatacatgcg
    61921 taaacatgat atatggacag acgaattcta gcaattaaaa aaaaataggc tgggatccga
    61981 actcatgtct gaaattaaag taaatctatc catatgtatg tagctattga tagggaatca
    62041 tatgaagggg atgcttttat tttattatat ctaaccaatt cgattaatta ctactaaaag
    62101 ttcacatcag aatagtacta gttgatgaga gttacttcgg aaaaaaaagt aaagtgcaat
    62161 ttttttttgt tattccataa aatgcaactg gatctactat gtatgagttg gcgatcagaa
    62221 tatatatgga tagaatttat agcaggatct cgcaaaacaa gtaatttctg ctgggcgttt
    62281 atcctttttt taggttcatt aggattctta ttggttggaa tttctagtta tcttgataag
    62341 aatttgatat ccttctttcc gtctcaacaa atcctttttt tcccacaagg gatcgtaatg
    62401 tctttctatg ggatcgcggg tctctttatt agttcctatt tgtggtgcac aattacatgg
    62461 aatgtaggta gcggttatga tcgatttgat agaaaagaag gaatagtgtg catttttcgt
    62521 tggggatttc ctggaaaaaa tcgccgcatc tttttacgat tccttatgaa agatattcag
    62581 tccatcagaa tagaagtaaa agagggtatt tatgctcgtc gtgtccttta tatggaaatc
    62641 agaggcctgg gagacgttcc cttgactcgt actgatgaga atttgactcc acaggaaatt
    62701 gagcagaagg ctgcggaatt ggcctatttc ttgcgtgtac ctattgaagt attttgaaaa
    62761 aagaaactgc aaaaaaatgc tttctcagca agaggaaaac ccctaagaat cctctttttt
    62821 ctataagcat aacttactta attaaagttt cttcagaacg cctcgtgggg caaaagcaag
    62881 gcaaacgtgt acgtggcgtt cataatataa aacgaaacct tttttgtttt tgtctgtcaa
    62941 tttttttttc gaaatatttg atattttctt ttttaataaa cagggagttc tttcatttcg
    63001 aaatccgaaa aatattcatt attggaatct ttatttgaat ctttcgggca ttcatcaaag
    63061 aggagtaatt acttcgaata tttgatcaat taagatatct ggaaacaatc tattttttta
    63121 ttatttcttc atttgaattc gaattcgaag tggattcttc ttctatttct gtattttttc
    63181 tacactagat tcaaggacta acctctgaat cacaactaaa aaatgggggc tcgattaata
    63241 aattaataat taataggcgc gataccttat aatagaactt atgcttgata gaaatattag
    63301 atcgcataga gtcaacgaat gaggtgacaa ttcacagatg aaaaaatgac aaaaaagagc
    63361 gcatctattc cccttcgata tctttcattt atagtatttg tagtcttttt gccccggtgg
    63421 atcactctct catttaataa aagtctagaa tcttgggtta ctaattggtg gaatactagg
    63481 caatccgaaa cttttttgaa cgatattcaa gaaaagagta ttctagaaaa attcatagaa
    63541 ttagaggagc tatttctctt ggatgaaatg gtaaaggaat tcccggaaag acatctacaa
    63601 aagtttcgta tggggctcca caaagaaaca atccaattga tcaagataca cgatgaggag
    63661 catatccata caattttgca cttctcgaca aatctaatct gtttcgttat tctaagtgct
    63721 tattctattc tgggtaatga agaacttgtt tttcttaatt cttgggttca agaattccta
    63781 tataatttaa gtgacacaat aaaagccttt tccattcttt tagtaaccga tttatgtatc
    63841 ggattccatt cgccccacgg ttgggaacta atgattggct atgtctataa cgattttgga
    63901 ttttttcata atgatcaaat tatatctggt cttgtttcca cttttccagt cattctagat
    63961 acaattttca aatattggat tttcctttat ttaaatcgtg tatctccgtc acttgtagtg
    64021 atttatcatt caatgaatga ctgaaaaacg agtcaattag aatgtttctt actttgtacc
    64081 taagcaaagc attccaggtc gtacttacct tactctttct acccattcag aggattcctc
    64141 ctatattcca gtaaaattat ttcagtaaat agcaaaatcg tggataggga actatactag
    64201 cgacctaccc aattttattg tagaaatttt cgggatcaac gattggacca tgcaaattag
    64261 aaatactttt tcttcgataa aggaagagat tactcgattc atttccgtat cactcatgat
    64321 atatataata actcgggcct ccatttcaaa tgcatatccc atttttgcgc agcagggttt
    64381 tgaaaatcca cgagaagcca ctggtcgtat tgtatgcgcc aattgccatt tagctaataa
    64441 acctgtggat attgaggttc cgcaagcggt acttcctgat actgtgtttg aagcagttgt
    64501 tagaattcct tatgatatgc aactgaaaca agttcttgct aatggtaaaa agggggggtt
    64561 gaatgtaggg gccgttctta ttttaccgga agggtttgaa ttagcccccc tcagtcgtat
    64621 ttctgccgag atgaaagaaa agataggcaa tctatctttt cagaattacg gccccactaa
    64681 aaaaaatatt cttgtgatag ggcctgttcc tggtaagaaa tatagtgaaa tcacttttcc
    64741 tattctttcc ccggatcccg cgactaataa agatgttcac ttcttaaaat acccaatata
    64801 cgtaggtggt aacaggggaa ggggccagat ttatcccgac gggacaaaaa gtaacaatac
    64861 ggtttataat gctacagcag cgggtatagt aagcaaaatc atacgaaaag aaaaaggggg
    64921 gtacgaaata accataacgg atgcattgga tggacgccaa gtggttgata ttatccctcc
    64981 aggaccagaa cttcgtgttt cagagggcga atctatcaaa cttgatcaac cattaacaag
    65041 taatcctaat gtgggtggat ttggtcaggg agatgcagaa atagtacttc aagatccact
    65101 acgtgtccaa ggccttttgt tctttttagc atctgttgtt ttggcacaaa tctttttagt
    65161 tcttaaaaag aaacagtttg agaaggttca attgtccgaa atgaatttct agatccgcaa
    65221 atttatcaac atccggtttg taaaaagaac aaaatttttg ttcgcaattc caattatgtt
    65281 atgtatgagc aaaaaaatta tgaaaagtct tttgcttgtt tatattcttt ttcgacaaaa
    65341 tgtcgggaat ttcttgtact gcactcctaa atcatagtat atattgtgaa gaaggctatt
    65401 ttactttacc cctcctttgt tttgtcaatc caagtgggag gggttatcac gattgtctga
    65461 ttaaaatatt ttagaatgtg tcagtagttt tctattctaa tcgaatcaaa ttcgattaga
    65521 actagatact aagcataaga taagtaagcg gagaatataa agaaagcaag gataaataag
    65581 ggaaacaagg gaatcaaaaa ggtattattc gtcgtcctag tcttcgacat cagaaagggg
    65641 attttccaca tccctttctg gtgtcgaaat cataatggtt cttgattcca ttcgtcaaag
    65701 attcctattc ttagtttcga tttttccagg tttatcagaa cttttttttt gtttatttct
    65761 tatgtataca tataattaag taatgaaaaa aaaagaaatg aagttttttg aagcatcgga
    65821 aaaagtgatc cattttctca tttatacgaa caaaacaaaa tattatgatt attaagaact
    65881 caacgggaca ctacccctcg aatcagacaa agaaagaagt tataggcccc gttgagttct
    65941 tacgctttga tgtctataac gctgttcatc cgcttactac agggacgaac ccaatccgga
    66001 atatgaacca taaaagaaaa tgcctattaa accgatcaca ggaataccag ttacagtacc
    66061 tattatccaa agaggaatcc ttccagtagt atcggccatt tatcccactt ccctccacat
    66121 tttatcaagt ggtcgtgcta gagacataaa cagtcataga taattataag attaagatgc
    66181 ggtccttccg actgggataa gataatccct actatttttt tattattcta ctattctctt
    66241 ttcttctctt aattgaagaa ataattggaa aataaaacag caagtacaaa aatgagtaat
    66301 aacccccagt agaggctggt acgattcaat tcaacatttt gttcgttcgg gtttgattgt
    66361 gtcatagctc tctaattcgg attaggttta tcgttggatg aactgcattg ctgatattga
    66421 ccctaaaaaa aaaacggtag gtacagctag tccgtgaaca gccaaccatc gcactgtaaa
    66481 aattggatag gttcgatcta tggtcattgg gtcctcctaa aaagatctac taaattcatc
    66541 gagttgttcc aaagaatcaa aacggccggt tattaatgga attccttgtc ggctctctgt
    66601 aaaatactcg tttggacgag ggcttccaaa cacatcgtaa gctaaacccg tgctcacaaa
    66661 taaccaaccc gcaatgaata gggaaggtat agtaatgcta tgaatgaccc agtatcgaat
    66721 actggtaata atatcagcaa aagaacgttc tcctgtgctt ccagacatgc tgagctccac
    66781 atattcttgt acagtcaaag gggtatcgat tccgtaaaag ataagatcag taaatggaaa
    66841 ttcactgaat tgcaatcttt gtgagatcgt caatatagta ccgagggtac ttttagaatc
    66901 taccgaatca gtatagctat ccttcttctg acacagcaac gcaatttcaa tcaatatcga
    66961 aatgcagtgc tagaaaattt cgttcttctt ttcttcttgc tggtcgatgt ataactaggt
    67021 accatttata ggtgtcgaag aggtttttta ttttaatccc cctctttttt tttaaagaaa
    67081 ttggttagtc gtccagaaac aagtaacaag gattcgatac aataaaaaag aaaaaataaa
    67141 atgaaaatag aaaatcgaac ggattcccca attttgttcc atattgattt caaaaaaggt
    67201 ttcgtttttg aaatgaagtt acatgacact gtttttatta gtattttgaa tattaggtta
    67261 ctcaagagtt gcccaacgaa tctgttgatt ctgaatcttt tgaggtgtcg atgttaaaga
    67321 tgatgaattt atttcttttt ctacccccaa tcactttatt ttttttagta ccttctagaa
    67381 taattgatga atcaaaaact ttcaattgaa ctgagtcttt caattggtat aatatttttg
    67441 cgtatcctcg tatctttcaa aagtggaaac ttaggaaagt gctttctaaa catatgtata
    67501 aaaagaacag atttccttta gctcctccat gcctactata actagttatt tcggtttttt
    67561 actagcggct ttaactctaa cctcggctct atttattggt ctgagtaaga taggacttat
    67621 ttgaaattaa ttgaatgaat aattgaataa ttcataaaaa gaaatccttc tgtggtattc
    67681 catatatttg gtagttcctt accgtgttaa ttcccaatta ttgggaattg agattcctaa
    67741 gcaatacgaa ttaatagtaa tatttcggga tagatattac ctcccctttt cccttttcaa
    67801 ataaattaaa ttgaaatgat tgaagttttt ctatttggaa ttgtcttagg tctaattcct
    67861 attactttgg ctggattatt cgtaaccgca tatttacaat acaggcgtgg tgatcagttg
    67921 gacctttgat taatattaat tcacatctct ttttttaact gacctcctcc tttctttaat
    67981 ttcatttttt tgggggggtc aaaggtcaaa ttcagattgc tgtatttcat atttcagttc
    68041 agtggaattt tcgatctaac aagacaagag cagaatcacg ctctgtagga tttgaaccta
    68101 cgacattggg ttttggagac ccacgttcta ccgaactgaa ctaagagcgc tttcttacca
    68161 caacggaaaa gactgtaaag aaggggattc ttttttttat atagtataga acccccaaaa
    68221 aaatttcaac cccaataaat acttcttgca tatgtatact atcataaaat tgaaaattat
    68281 gtattatgta tgtccaaatt gaatcgctct aaaatgtatc tcaggttact gcttcgagga
    68341 gcaataatag gtagggatga caggatttga acccgtgaca ttttgtaccc aaaacaaacg
    68401 cgctaccaag ctgcgctaca tcccttttaa ctggtctaca gtatcattgt agaaaatccc
    68461 ggtcttgttt tccacatcct tattttattt ccatttcctt cctttctatg caaaatgtat
    68521 cttgctattt cttcctcttg gtctcatatc atataacata taataataaa ttaatatttt
    68581 tctcgggaat tctcaggcgc aaagggacct gtttttttgc tttaagaaaa agaaaatatt
    68641 ctctaccgaa tcattgcgca tgtcaagttg aattgaggat tccacacaca aatacaaaaa
    68701 tacaagtggt ctttaaatat atatacatct cttaccataa tgtattacaa tatggaatat
    68761 aaaaaaaaga aggaggattc tcaatgcgag attttaaaac atatctttcc gtggcaccgg
    68821 tactaagtac tctctggttc gggtctttag caggtttatt gatagaaatc aatcgtttct
    68881 tcccagatgc gttgacattt cctttttttt cattctagtt attgatatgg aaaggggtga
    68941 agaagattag agatagagtc aaatatttgt gactaatctc tctttcccgt cttttttttt
    69001 ttcgaattag atagattgaa tacgggggta aagagaaaga aaaaagtgga ttcaacctca
    69061 gttaaattcg ggttaaggct ccaattaaat taagaataaa attaataata gagttaaaag
    69121 aaaacaaaag ggaaatgtga ctagaataag agtatcatgc aatacaagat acttaaatga
    69181 aatactgtac tgcgattaga aatcgctttc gaaattgttg tattacttat tatttactat
    69241 attaattgca acaaaatctt tatttcataa tttgattttg agttgttagc cacttctatt
    69301 ttttcgtccc ctttcctttc ttcttatttg cgtcggatcg ggaaatagaa acgttgggtg
    69361 aatcaaaaac caaaggaggt tcatggccaa gggtaaagac gttcgagtaa gggttatttt
    69421 ggaatgtacc ggttgtgttc gaaacggtct taataaggaa tcaacgggta tttccagata
    69481 tattactcaa aagaatcgac acaatacacc tagtcgattg gagttgagaa aattctgtcc
    69541 gtattgtttc aaacatacaa ttcatgggga gataaagaaa tagatataga tcgaaccgag
    69601 tgcttgggtg tcaccctttc aaggaacatg aaaaaaattt cgatatatat ttctattatt
    69661 tcatatattg aaataaaaac aactaaataa atatagacaa acccaatcct atgaatttct
    69721 tctataattt ttttttgatt tgatcgaaat agtattttag ggataaggaa taaacaaatt
    69781 atggataaat ccaagcggct ctttcttaaa tccaagcgat cttttcgtag gcgtttgccc
    69841 ccgatccaat cgggggatcg aattgattat agaaacatga gtttaattag tcgatttatt
    69901 agtgaacaag gaaaaatatt atctagacgg gtgaatagat taaccttaaa agaacaacga
    69961 ttaattacta ttgctataaa acaagctcgt attttatctt cgttaccttt tcttaataat
    70021 gagaaacaat ttgaaagaag ggagtcaacc accagaactc ctggttttag gaacagaaaa
    70081 aaataggctt acttttcaat tgaatccaaa ttctaatccg aactcaaaaa cagatggacg
    70141 ttttgttcaa aaaatccgag aatcattcgt gtcgtaagaa aaaaaagaat cgggtaagag
    70201 gaataatttt aagaggaata atttttttta tcgggcgtgt tcgctcattt tgacgacttt
    70261 atcatattat cagattttat catactaatt tctactctac cttcccggag ttcattctcc
    70321 agagaattcc atttcaaaag agaattccat ttcaaagagt ttggcggatt cctcccaatc
    70381 cccttatttt atgatctcgt tggaaatcat ataaagacaa ttcctatttg atatagctat
    70441 ttgtgcaagg attttacgat taagaagcaa ctgcccctta tacagattgt gtattaatct
    70501 actataaata taggatgccc ccgccccgcg aattactgca tttattcgag tgatccacaa
    70561 acgacgaaaa tccctttttt tcctatctct atcacgatgc gccgaaacca aagctcttat
    70621 tttctgttga ataattgttc gagtaagtct tgaatgagct ccgcgaaaac ttgatgcaaa
    70681 taaacgcatt tttgttctac gtctccgagc tatatatcct cgtctaattc tggtcattga
    70741 gtaaatgaaa ctttaatgaa taactaattg atttcctttc tttcagttat tcttttcccc
    70801 cttcctagtc tattaataac aaaacggatt cttccaattt ataaaataaa aattccaatg
    70861 gcttttgcta ctataacctt ccctaccacg cttttttcct tttttctagg cattggaaaa
    70921 ataaaaatag aaatagctaa agaaattgtg ggttccatcg tctctatggt tacttcttaa
    70981 acggtgaggt cttctctata caccggagcc ctttccttca ttttattggt aacttgtaca
    71041 gttaccactc tttggctcta cccatgaatt ttccagtaat ttgtctttca taatgagata
    71101 taccttatac agtaacggta tttaattatg aagattgggt gggtagctga ccttgtgagt
    71161 ccgttcttct aaacataata tttctacttt tttaaatagg atttcccccg cttaatgggt
    71221 aactatttgt taccaatggg gaattctttc tcatcttaaa ttgaaaattc aggtgattta
    71281 atttgcacca attgaaacca taaatttcat acacaataga aagatatgat agatccatct
    71341 tttttagata gtgaatgaag ttcttccatt ctatccgatt caccggtact gatcatggat
    71401 actggaaaaa ttgttttttc ttttgttttg tctcagccca cgatttaaac gagtcgcaca
    71461 tacaccctcg tacatgttcc tcgacgctga gggcatcccc caagagcggg ggatttcgtg
    71521 acgtttctga ttggctgtct tgggtttcta ataagttgtt taatagttgg catgctgaat
    71581 tatacattat gggctggttt agattgatcc taaccggatg attatgagtt tattcgattt
    71641 caatatatta atagaatatt aaacctttaa ttaagtaatt aagaagtaag aagataaaat
    71701 cttaaatcat atatttgcac gaaatcactg ctatttttta tccaaccgct acaaaatcaa
    71761 caattccatg agcttgggct tctgttgctg acataaaagt atccctttcc atgtcttcgg
    71821 atacagccca taagggcttg cctgttcttt gtacataaac ccttgtaagg atttcgcgca
    71881 gtttcagtag ttcttccgct tccaggataa gttcggacgt ttgtgcctca taaaaaccgg
    71941 cagcaggttg atggatcatt accctgatca tataatataa cacaatcaaa ggttcctgta
    72001 tctcgcacga ggaggcaagg cgaagagata aagaataaaa taagaaaaag atagaaaacc
    72061 gtacgggcat ttttttcaca ttgcatacgg ctccacaatg gaattttttt acctttcatc
    72121 gaagaaagag aaaatgtggg atccattata cccagatcgg taaatgatcc aattaccacc
    72181 cttctttttt ttttcggagg agttcaaaaa tactatgatg gccccgttgc tttaatatat
    72241 ttattttgtc tgtgattcag caatcccaaa gtttcttttt tttttatttt cgtactcttt
    72301 cataacataa atgttgttaa taacctgccg gtgtgaaaaa agtttgtgac gctgaaatcg
    72361 acctacgata ggtaagataa aataggaaat acccttcctt tatctcatac tactctttcg
    72421 atacataatc taatattttg aaaaacaata aaaaatttgc atatcaaatt cgaagtgcca
    72481 tgctaatatt acttaatatt aataattcat atggcgaagg catagtcttc ttttttctct
    72541 taaataaaaa acccattggc gccaagcgtg agggaatgct agacgtttgg taattgctcc
    72601 tccgaccagg ataaaagacc ccattgaggc ggccaatccc atgcatattg tctgtatatc
    72661 tggtcgcaca aattgcatag tatcataaat ggctattcca ggtattaccc atccgccggg
    72721 agagtttata agcaaataca gatccttggt atcactctcc gaactgagat atacaaaaag
    72781 accaataagt tgattcgaaa cattgctatc aatcgcttgg cctaaaaaaa ttaatctttc
    72841 tcgataaagt cggttgattc ggataaaatt gtatccctta ggagccgtac gggcaccttt
    72901 tgatgcatac ggttcaacaa aactaaaact tgcgaaaaaa aaatcaatgt gtagcttcca
    72961 gccctctttc tttttttata gcggactcct tctaatgaag gaaggggctt ctctttcatt
    73021 tttgaagaac gatgcgtttg gccggttttc ctataatata taatattaga atataaaaaa
    73081 cagttttatc gcactaactt ttcattgatg tattttttca tcgagatcca atccaaaaat
    73141 cacgatgcca ttttcttgtt cctgaatggg cttcttccat ttttttaggt ttctgctcta
    73201 ctccgagtaa ggatctgccc gattttgatt tgcacatata ggacaaatga ccccaatacc
    73261 acgtctttgt tttttttttt cattttttct caattttgca attcatttct tttatgtctt
    73321 ccgccaaata ttcgacgtat ccattatatt tattattcga ttgattaact gtttgggatc
    73381 agtgctattt aataatttct ttctaaatag gattgtttat gatatctata agtcctaata
    73441 atagatatat taccaattgg gtttttctaa acggagcctg gatacttaat tttattggtc
    73501 cagccaagtc gaccataaat tatttgaatt gctaatatta atctggatac ctcttcacaa
    73561 aacggatcta attccatttc attgcacttc acgttacaaa tttttgatga ttcaatcgct
    73621 ttttttgggg gcgaaagaga ggatatctcg atcgggggag agaatgggga aatcccatat
    73681 gacccaatat atctgacagg gcgcactata tgtcaatcca agttggattt cgctctccgg
    73741 gagttcgaaa aggcactttt ggaacaccaa taggcataaa ctgaaagaaa aaagaattaa
    73801 gtactctatt tcactttgat gtggaaacgt aataatggtt ttattatttt aataatatta
    73861 gctttatcgt catattttct acatagatag aataagttca taaaataaag gaaaacaaag
    73921 aaaattttta cgaataggta ctttgaatga tgactaaata tggatgcatg cgctcttcga
    73981 aaagggaata aacccccatt gcgtattggt acttatcgag tatagaatag atctgcttct
    74041 cttttttcct atgaaccaaa ttgttccatt tttactaaaa gaatagaaca aatagtaacc
    74101 ctttttccga gataatccac tgaaaaaaaa aaaaaggggg gtccatagca tagttttttc
    74161 aatgcaataa agttacatag tgtctatttt ttgttgataa aggggtatta ccatgggttt
    74221 gccttggtat cgtgttcata ctgtcgtatt gaatgatccc ggtcgtttgc tttctgttca
    74281 tataatgcat acagctctgg ttgctggttg ggccggttca atggctctat atgaattagc
    74341 agtttttgat ccctccgacc ctgttctcga tccaatgtgg agacaaggta tgttcgttat
    74401 acccttcatg actcgtttag gaataaccaa ttcatggggc ggttggagta ttacaggagg
    74461 gacgataacg aatccggggg tttggagtta cgaaggtgta gccggggcgc atattgtgtt
    74521 ctctggcttg tgcttcttgg cagctatctg gcattgggtg tattgggatc tagaaatatt
    74581 tggtgatgaa cgcacaggaa aaccttcttt ggatttgcct aagatctttg gaattcattt
    74641 atttctctca ggagtggctt gctttggctt tggcgcattt catgtaacag gattgtatgg
    74701 tcctggaata tgggtgtccg acccatatgg actaactgga aaggtacaat ctgtaaatcc
    74761 cgcgtggggt gtggaaggtt ttgatccctt tgttccagga ggaatagcct ctcatcatat
    74821 tgcagcaggg acattgggca tattagcagg cttattccat cttagtgtcc gcccgcccca
    74881 acgtctatat aaaggattac gtatgggcaa tattgaaacc gttctttcca gcagtatcgc
    74941 tgctgtcttt tttgcagctt ttgttgttgc tggaactatg tggtatggtt cagcaactac
    75001 tcctatcgaa ttatttggtc ccacccgtta tcaatgggat cagggatact ttcagcaaga
    75061 aatatatcga agagttagcg ctggactagc cgaaaatcaa agtttatcag aggcttggtc
    75121 taaaattcct gaaaaattaa ctttttatga ttacatcgga aataatccag cgaaaggggg
    75181 attattcaga gcgggttcaa tggataacgg agatggaata gctgtcgggt ggttaggaca
    75241 tcctgtcttt agagataaag aagggcgtga actttttgta cgtcgcatgc ctactttttt
    75301 tgaaacattt ccagttgttt tggtagacgg agatggaatt gttagagccg atgttccctt
    75361 tagaagggca gaatcgaagt atagtgtcga acaagtaggc gtaaccgttg agttctatgg
    75421 tggcgaactg aacggagtga gttatagtga tcctgcgact gtgaaaaaat atgctagacg
    75481 tgcccaattg ggtgaaattt ttgaattaga tcgtgctact ttgaaatccg atggtgtttt
    75541 tcgtagcagt ccaagaggtt ggtttacttt tggacatgct tcctttgctc tgctcttctt
    75601 cttcgggcac atttggcatg gtgctagaac cttattcaga gatgtttttg ctggtattga
    75661 cccagatttg gatgctcaag tggaatttgg agcattccaa aaacttggag atccaactac
    75721 aagaagacaa gtagtctgat gcagcattgc tctgttattt ttcgcttctc acttctattt
    75781 tctctttgtg attttacata ggatactgaa aaagtctgga tttaaatctc cgccctttcg
    75841 ccttttcttt gatttttttt ttctttaatc ggggagatga tccccaataa acaggtatgg
    75901 aagctataat tgtaaaccgc gatcacattt atggaagcat tggtttatac attcctctta
    75961 gtctcgactc tagggatcat ttttttcgct atcttttttc gcgaaccgcc taaagttcca
    76021 actaaaaaat gaaatgattt ttcattatct gaattgaagt aatgagcctc ccaacatttg
    76081 gaggctcatt acttcaacta gtccccgtgc tcttcgaacg ggtctcttag ttgttgagag
    76141 ggttgcccaa aagcagtata taaggcgtac ccagtaaaac ttacaagtaa tccagatata
    76201 gagatggcga ctagggttgc tgtttccatt attatataat ttcaagacca caatggatct
    76261 atgataagat tgtttattta caacggaatg gtatacaaag tcaacagatc tcaatgaata
    76321 caaaatagga tttatggctg cacaaactgt tgagggtagt tctagatctg gtccaagacg
    76381 gacgtctgta ggggctttat tgaaaccatt gaattcggaa tatggtaaag tagctcctgg
    76441 atggggaact actcctttga tgggtgtcgc aatggctcta tttgcggtat tcctatctat
    76501 tattttggag atttataatt cttccgtttt actggacgga atttcactga attagattta
    76561 attagattta taagaaccct agcttttaaa taaaaataca aaaaacgatg catttaggcc
    76621 tcggcttttt attttagctt attctttttt ggtagttcga ccgcgaaatt tttgtgtttc
    76681 tgtatttccg gaatatgagt gtgtgacttg ttataattga tcctattgag agtacagaaa
    76741 gtgggtctgt cgtcttgata gagatggttt taccccgtcg gatattcatt ctagtatctg
    76801 gagcacggaa tatatgaaat atatcacgaa gtatttgaac tatgattcat acttaatatt
    76861 cagacctcgt ggccggattc ctcaaatttt tcaaaagaaa aaagttttca attgaaagag
    76921 ttttcttctt tcaaattccc gtttctgctt tgattttgct caaagaacaa acttttcttt
    76981 ctagttttag tcattatatc gattctactc gttgaataaa tgatgatcca atggttctta
    77041 ctcagggaat ccttgactta gcttgaaggt tttattgaat catcgtggtt ctagtattaa
    77101 tttaaggttt caattgattc ctagggtctt aacaagaaaa ttcctatcaa taataaagaa
    77161 aacaaaagta aagctacatt ccatacaaat taaaataaca gatgaaagaa aaaaataggg
    77221 aaatagaaga ttcaagaggc ctggaacgat caacagaaag acaagtgagc ctacttgatt
    77281 ttttgacatt ctaattataa caaaaaaaaa agagctttct tacttttact ctttcgtatt
    77341 tttagcgaaa atggaatcaa aagattaaga agtttccaat tttctattcc atacctcttt
    77401 taacctgttt tttggttttt ttgtttgagc tgtacgagat gaaattctca tatacggttc
    77461 tcagaggggg agtccccttg gtttacctat ctcaataaag tctacgattg gttcgaagag
    77521 cgtctcgaga ttcaggcgat tgcagatgat ataactagta aatacgttcc tcctcatgtc
    77581 aacatatttt attgtctagg aggaattacg cttacttgtt ttttagtaca agtcgctaca
    77641 gggtttgcta tgacttttta ctaccgtccg accgttacgg aggcttttgc ttctgttcaa
    77701 tacataatga cggaagcgaa ctttggttgg ttaatccgat cagttcatcg atggtcagca
    77761 agtatgatgg tcctaatgat aatcctgcac gtatttcgtg tgtatctcac tggtggtttt
    77821 aaaaaacctc gcgaattgac ttgggttaca ggtgtggttc tggctgtatt gaccgcatcc
    77881 tttggtgtaa caggttattc tttaccctgg gaccaaattg ggtattgggc agtaaaaata
    77941 gtaacaggcg taccggaagc gattccggta ataggatcgc ctttggtaga gttattacgt
    78001 ggaagtgcta gtgtgggaca gtccactttg acgcgttttt atagtttaca cacgtttgta
    78061 ttacctcttc ttactgccgt atttatgtta atgcatttcc taatgatacg taagcagggt
    78121 atttctggtc ctttataaag aatatagaga gatttgtaat caatcatttt ttttattact
    78181 tgggggagga acaataatat ttcattgcta caaatatgga ttattgacaa agaataagac
    78241 atgtgttttg aaatttcccc tcaactccac aatattgtat tatttatttg acatgaatga
    78301 atagttgaag ggaattctcc gaagagaaaa tggattatgg gagtgtgtga cttgaactat
    78361 tgattgggcc gtgcagaagt atgcctttaa tctgctacat tgaaattcac aaaaaaatgt
    78421 gtctttattc caaccgccgc cctatagaga ggataggctg ggttcgcttg aagagaatct
    78481 tttctatgat cagaccgaag catgccgtgc atgaataggc tccgtaaaat ccagtagaag
    78541 taaaatccag tagaataagt gatgtggcat aatcccgatt ttttttagtt attttactta
    78601 cttaatagta tggaaatgca ttcatttctt ctgcatcgat ccgttttatg atcctatcgg
    78661 agtgaaacaa aggatctaaa gaagagcagc ggctagacta tattagtaac aagcaaatcc
    78721 tttgtacgca aaaaaaaaat atcactcgat ccattgggat aagggtgaat cgcaagggct
    78781 gagacaaccc agaaagctct tgattatgat caatattgta agcctacttg ggtatggagc
    78841 atttacctgt aagaacttaa ttctttgcaa tggatagttg caacttcgta aaatggaatc
    78901 cagaaatata attattcata tatgtgtgga tatggctaaa tatagctttt ctaaaatata
    78961 tatatatata tttttttata tgtatccgtt tagttcggtg gattcttgct cgagccggat
    79021 gatgaaaaat tatcatgtcc ggttctttgg ggggatggat ctataagaat tcacctatcc
    79081 caataacaaa aaaacctgac ttgaatgatc ctgtattaag agctaagttg gctaaaggta
    79141 tgggtcataa ttattacgga gaacccgcat ggcccaacga tcttttatat atttttccag
    79201 tagtaattct cggtactatt gcatgtaatg taggcttagc ggttctagaa ccatcaatga
    79261 ttggtgaacc cgcggatccg tttgcaaccc ctttggaaat attacccgaa tggtatttct
    79321 ttcccgtatt tcaaatactt cgtacagtac ccaacaaact tttgggtgtt cttttaatgg
    79381 tttcagtacc cgcgggatta ttaacagtac cttttttaga aaatgttaat aaattccaaa
    79441 atccatttcg ccgcccagta gcgacaaccg tctttttgat tggtaccgca gcggccttgt
    79501 tcttgggtat tggagcaaca ttacctattg ataaatccct aactttaggt cttttttaac
    79561 ttgattccat tgtaaaatat cataatgtgc gtatctaggg agtagtcgct tcagagtcaa
    79621 agtgaattct ccctagatac ctctattcaa ttcaattccg gtccgaatgg atagattgtg
    79681 ctaaaggtgc aaaccctttt ttttttattt ttaagaaaaa aatgaactaa attcaattca
    79741 attgatttaa aattgatttg attttgcttt taggtaaatc aactgttaag tgcttttcta
    79801 tttcttttct aaaatgccca atatctgttt tacatcttct atgcgaaaat gctcaatttt
    79861 cataaggtct tcttgactgt tattcaaaag gtcgaataat gtatgtatat tggacttttt
    79921 gagacaatta tagatcctgg gagacaattc tgattggtca ataaaaatgg atttccatgc
    79981 tatttctttt ttctttttct ttagtttagc aaccctatcg tgaaaagtca aatagggtaa
    80041 agaaaccttg tattgattgt tctctaaatg taagttttct tctgccgact ggagaaaggg
    80101 aataaataaa tcaatcaaat tccgggaggc ttcatgaagt gcttctttag gagttaaacc
    80161 tccatttgtc catatttcta gaaaaaggat ctcttgtttt tcatttccat ttccataaga
    80221 atgaatacta tgattcgcgt ttcgaacagg catgaatata gcatctatag gataacttcc
    80281 gtcttgaaag ttatttggtg tttttatatt atatcctcga ttcctttcaa tctgtaatcc
    80341 aatacaaaaa tcagttggtt ccgttaggtt agctatatgc tgcgtattat caacgatttc
    80401 cacagaaggt ggtaagagga tgtcttgagc agttacatat ccaggacctt tgacacaaat
    80461 aagcgcgtca cgagttccat atagattact tctcaataca atttctttca aattcattaa
    80521 aatttcatgt accgattctt gaatacctac tatggtagaa tattcatgcg ggattttctc
    80581 agattttgcg cgtgtaatac atgttccttc gatttctcca agcaaagctc ttcgcatcgc
    80641 aatgcctatt gtgtcggctt gacctttcat aagtggagac agaataaagc gtccataata
    80701 aagacgctta ctgtctgctc ttgattcaac acatttccac tgtagtgtcc gagtagatac
    80761 ttttaatttc tctcgaacca tagtaatatt atttgtcaga tttttgagtc atttatttct
    80821 cttgaaatct cttcaatgtt tatttctaca ctcgcctttt tttagggggt ctgcagccat
    80881 tatgtggcat aggggttaca tcccttacga aacttaaaag tataccactt cgacgaatag
    80941 cgcgtaatgc tgcatctctt ccgagacccg gaccttttat catgacttct gctcgttgca
    81001 taccttgatc tgttactgct cgaatagcat ttcctgctgc ggtttgagca gcaaaaggtg
    81061 tccctcttct tgtacccctg aatccacaag taccggcgga ggaccaagaa ataacccgac
    81121 cccgtacatc tgtaactgtc acaatggtgt tgttgaaact tgcttgaaca tgaataacgc
    81181 cctttggtat tcgccgtgca cttttacgtg aacccacacg tccagtccta cgtgaaccgc
    81241 ttcttggtat agattttgcc atattttatc atttccgaaa tataagtcag agatatatgg
    81301 atatatccat ttcatgtcaa aacagatctt ttattttgat ttgttcatcg gttcctttag
    81361 agagtccctt ttcgaaagat tatccttgtc tttgtttatg tctcgggttg gaacaaatta
    81421 ctataatgcg tccccttcta cggatcagtc ggcatttttc acaaatttta cgaacggagg
    81481 ctcttatttt cataattgtt attccttaac tgaatttcga atctacttta ctgattggaa
    81541 gaaaataagt ttcttgaaat ttttgaaccg tgaattggat cctcatgaaa ggaatcttga
    81601 aaaaccaccg aaccattcga atctttgttg tggggtctat aaattctgcg ccccaccccc
    81661 cccccgtttg aatcataacg acttacttaa actttgattc tatctcctgg tagtatatgt
    81721 ataaaagagt gtcggatcct ttctgaaaca gaacttagaa tctgacttca ttatttaaac
    81781 gaaccccgaa cataccattg tgaagtgatt cagtaattaa accctcatga atccattttt
    81841 cttcttttat tccagacaaa ccctccttga agtatgaact aatgtaggaa ggcgtgatat
    81901 tagacaactt ggctttttta ttcgtttttt tcacaaacag gaagttacag atacaattcg
    81961 gatagcagaa aatttaccat atatagcaca aaatttctcc gccgattcct tctatccgag
    82021 ctgcacggtc tgtcattata ccccgagaag tagagagaat tacaatcccc atcccgtcta
    82081 aaattctagg aattcgttga tagttagaat agattcggag accaggtcga cttattcgtt
    82141 ttaaatttaa aagagttcta tatggtcctt tcctattcct tctatgtcgt agggttaaaa
    82201 ccaaaaaata tttgttattt tctacaagtt tccttacgtt ttcgagaaaa ccctcttgta
    82261 aaagtatttt aacaatgttt tgggtcatgt tagtagatgc tattcgaacc gttccctttc
    82321 gatccatgtc agcatttcgt atagaagtta ttatgtcagc aatagtgtcc ttacccatga
    82381 taaactaaaa ttattgttgc ttccgaattt tgatataatc agcatgttct ttttttataa
    82441 aaattattaa agaaaattct taaaagtata tgcgtgagac ataatctact aatttatcta
    82501 ttttatttaa atactatcac tatctcacgg tctcatatta taatacctca ggtgctaatg
    82561 aaactatttt agtaaaattt aactgtctca attcccgggc gatcgcgcca aaaacgcggg
    82621 ttccttttgg atttccttct tgatcaatga caactgcagc attgtcatca tatcgtatta
    82681 ttataccgtt atcgcgtttg agttctttac aagtacgtac aattacagct ctgatcactt
    82741 ctgatctttc tagaggcgta tttggtactg cttcttttat cacagcaaca ataacatcac
    82801 caatatgagc atatcggcga ttactagctc ctattattcg aatacacatc aattctcgtg
    82861 ccccgctatt gtctgctaca ttcaaatggg tttgaggttg aatcatatca ttttttttta
    82921 tccgtttttt taatgtaaaa taaagcaaag gacgaagtaa aaaaaaaaaa aaagaaagaa
    82981 aaccctgcaa ttgttttttt atacacaaga cttctttcct ttggttctac atttctatcc
    83041 agaaataatg aattgagttc ttataggcat tttggacgcc gctattgaaa tagcctttcg
    83101 agctatattt tcggctactc cacccatttc ataaagtatt ctacccggtt taacaacagc
    83161 tacccaatat tctggggatc ctttccctga acccatacgg gtttccgtgg gtcttactgt
    83221 aactggtttg tctggaaata tacgtaccca tatttttccg ccacggcgta catttcgtgt
    83281 cattgctcgg cgccctgctt cgatttgtct agctgtaatc caagcgggtt caagtgcttg
    83341 aagagcatat ctaccgaaac aaatatgatt acctcgataa gatattcctt tcattcttcc
    83401 tctatgttgt ttacggaatc ttgttctttt ggggttatag ttgatggttc tttttcaatt
    83461 ccatctctac tacagaactg gacatgagag tttcttctca tccagctcct cgcgaatgaa
    83521 acgactaaaa cggattttat gaagatatac atgtgtttaa tgaataatat gctgaatcat
    83581 aggattcttt gaaattgcat ctaattaatc aattcgttaa tctattcgaa atttgtctag
    83641 cgtgtttaga tattatttaa ttaaacatgt attctatttc tagataatgt caatgtcttt
    83701 ttttataacg ttatcgttat aaaaacatct ttcttttgtt tttcctttta tcatatggga
    83761 tcgacaaaaa tgtatcaatc taataaaaaa aaactttcgc gggcgaatat ttactctttc
    83821 catatctatt ttagttatag ggttcgttca tgacctctca aaataaaaga ataaaagagg
    83881 aggtccctgg tttgtttcgc catcccaccc aatgaatcat taagattcat tttcaataga
    83941 atcttctgca ttcacgggtt atatcgttcc cattgcttct cgattaatgg ttaggtctga
    84001 attttccggc ggagtccttt tttcttaagt caattttctc agtctttatt ggctcgaggc
    84061 tcttgatttt tttgttctat aagcggattc atctaattat gcatgaatca ttattgaatt
    84121 tatgctttat tacactgcgt tttatgagat gactcatcga ccttacatat tggaatcata
    84181 tatcattgat atttccgttc tctctttctc tcatccttcc acttatccgc atactttttt
    84241 tctattttgc tttccgactt agaacttcac aactcataat ccgattggtt tttttatctt
    84301 tatgcaaaaa aagatttcag ttgctacaac gatatgtcca atatattata tctttatctt
    84361 gactggttct ttggatccag ataatgcgaa gcaatgagtt ggttattagt gctatagtta
    84421 ttagttcata ctctgggccc tggtccgttt tttgaatcct agccctaaaa aaaccaacga
    84481 gtcacacact aagcatagca attatataaa atgatcaatc gaatttttat tgaaccctct
    84541 agaattgcag aattgctctt tttttttgtt ttgcttgaac ataaaaagaa taaaagggtt
    84601 tttctttttt tgtccattac ttggtataat gtaaaaacac gtaaagtctt attattcttc
    84661 gtctacaaat atccaaattt tgattcctaa taccccgtat atagttcgaa ctgtatagga
    84721 acaataatca attttagctc caatggtttg tagaggaacc ctaccttctc tgatccattc
    84781 gacgcgtgca atttcttttc cgtcgatacg tcccgcaatt tgtacttgaa ttccttttgt
    84841 attcgccagc tcggttaatt caatagcttt tttcattgct ttgcgaaaag aaactctatt
    84901 ctttaattgg ccagctataa attctgcaag aatattaggg tgtccataag gatttgcaat
    84961 tcgtgtaata gcaatgttta gttttcggtt cgcacaatga agttcttttt gtacattcat
    85021 ctgcaattct tcgactctcc gcggtctatt ttctattaag aattttggga atcctatata
    85081 aattatgact tgaattagat cgattctttt ttgaatctct atccgtgcaa ttccctcaac
    85141 gccaacaccg gaggatattc tcatattttt ttgtacataa ttcttaatac agtttcgtat
    85201 tttttgatct tcttgtagac cttccgaata attttttggc tgtgcaaacc aaagagaatg
    85261 atgactttgt gttgtaccaa gtcggaaccc aagcggattt attttttgtc ccataacccc
    85321 ccactactat atgtatcatg acatgtcaga tttttgttct tttttttagt tatcaatcca
    85381 gatttttttg agtacaccat atattcttca aattctttat ataaggatat atctttcaaa
    85441 acaatagtta tatgacaagt cggtcttttt atccgccctc gagctcgagg ttttaatctt
    85501 ttcacagcag taccctcgtt tactttggct ttactaatga ctaaatttgc ttcgttcaaa
    85561 ctcatattgt gactagcatt tgctgctgca gaataaacca atttaaaaat gggataacac
    85621 gctcgataag gcatcagttc tagtatcata aggctttcct cgtaagaacg cctacgaatc
    85681 tgatggattc cccttcggtc tttgtgagca gacatacata tatgttgacc taaagcgtat
    85741 acttctgtag ataggttctt ctttctcttc tttatcataa ggttcacctc ttaccaatga
    85801 atctatattc actttattaa cgacgggatc tattatcatt ttttgcatgt ccacggaaat
    85861 ttatagtcgg cgcaaattcc cccaatttat gtcctaccat acgatctgtt atataaatag
    85921 gcaaatgttc ctttccatta tgtatagcga tagtatggcc aaccattgtg ggtataatgg
    85981 tagatgcccg ggaccaggtt attattattt ctttttccgc ttttgtatta agtttctcga
    86041 tttttcttaa taaatgattc gctacaaaag ggtttttttt tagtgaacgt gtcacagtga
    86101 attaactcct atttttttct tttgtaaatt gtaaaaataa tttggatttt ctctcctatt
    86161 tactacggcg gcgaagaatc aaattatcac tatatttatt cctttttcta cttcttcttc
    86221 caagtgcagg ataaccccaa ggggttgcgg gtctttttct accaattgga gcccttcctt
    86281 caccaccccc atgggggtgg tctacagggt tcataactac tcctcttact acaggacgct
    86341 tacctagcca acatttcgat ccggctctac ccaaactttt ctggttcacc ccaacattcc
    86401 ctacttgtcc gactgttgct gagcagtttt tggatatcaa acggacctcc ccagagggta
    86461 attttaatgc ggccgattta ccctcttttg caatcagttt cgctacagca cccgcagctc
    86521 tagctaattg tccacccttt ccaagtgtga tttctatgtt atgtatggct gtgcctaagg
    86581 gcatatcggt tgaagtagat tcgtcttttt gatcaatcaa aaccccttcc caaactgtac
    86641 aagcttcttc caaagcatac ggctttctgg atgtagatga tgatatctat acagatggat
    86701 cttatatata tcatataatg aagtaccaca tgagtggata tatagaatcc aaatctgccg
    86761 aatcactcat gttctgatct tctacatcct aggtcttcct gttccgtcat ctggcttatg
    86821 ttcttcatgt agcattcaga ccgaatgact ctatgaaatt acgtcgatac ttccacatat
    86881 tatgggtaac gtaggagacg tctctatttt tcccccggga aatctttaga attaccacag
    86941 cttagctttc aattcgcctc tgaccatcaa atcaaatgtg aataacccgt cttcctctct
    87001 ttgaaacaag gggcgcttct ggttctgtcg gcgcttgaaa caattttgtc ttctccatat
    87061 tactatatct ctagagtcaa taattttata tgaggaacta ctgaactcaa tcacttgctg
    87121 ccgttactct tcagttttct gttgaggtct atcctgtaga ggtactcgaa ttggatcagt
    87181 gatcgatttc taggtttcgt cgtaaaccta attggttact tccaattacg taaatcaata
    87241 gttcaaaccg cactcaaagg tagggcattt cccattttta taggaacttc tgtaccagaa
    87301 acaatggtat ctccaattat agcccctctg ggatgtaaaa tatatctctt ctcaccatcc
    87361 ccatagtgta tgagacaaat gtatgcattt cgattagggt cgtattctat ggttacgatt
    87421 ctaccatata tgtctttttc attccgtcta aaatcgattt tacggtatag acgcttatga
    87481 cctccccctc tatgccctgc ggtaatgatt cctctggcat tacgaccttt accacaacga
    87541 tgctgtccat agatcaaatt atttcgtgga ttggatttca cttgactgtc tacggctcca
    87601 ttgcgtgtgc tcggggtaga agttttgtat aaatgtatcg ccatgctctt aagtattttg
    87661 atttaagttc ttttctttct aagaggtgga atagaataac ccggttgaag cgtaatgatc
    87721 atacgtctgt aatgcattgt atgtcccata atgggtccca ttcttctacc ctttcggggg
    87781 agttgatgac tattcatagc tattaccttg acaccaaaga agagttcgac ccaatgcttt
    87841 atttctgtcc tagttgatcc tgattcgaca ttagaagtat attgattttt ccccaataac
    87901 cgaatacttt tgtctgtaaa tactgcatat ttgattccat ccataaatct attttcttcc
    87961 ctatgagttc gagtctcaat aagaatgcta gttcttactg ttcatatgtt atgatatgaa
    88021 tataccacac caattcgtta tgtatagatg atgagattcc attgatacag agccaattcc
    88081 aatagactta ttggagggtc ccattggcgt gcatccagta ggaattgaac ctacgaattc
    88141 gccaattatg agttgggcgc tttaaccatt cagccatgga tgcttagtgg ggatcctcgt
    88201 acatggtgaa taaccaaatt ccaattgaaa tgaaatcttt aggataaatc aatgcaattt
    88261 aggaggaatc aatgaaagga catcaattca aatcctggat tttcgaattg agagagatat
    88321 tgagagaggt caagaattct cactatttct tagattcatg gacccaattc aattcagtgg
    88381 gatctttcat tcacattttt ttccaccaag aacgttttat aaaactcttg gacccacgaa
    88441 ttttgagtat cctactttca cgcaattcac agggttcaac aagcaatcga tatttcacga
    88501 tcaagggtgt agtactattt gtagtagcga tccttatata tcgtattaac aatcgaaata
    88561 tggtcgcaag aaaaaatctc tatttgacgg ggcttcttcc tatacctatg aattccattg
    88621 gacccagaaa tgatacattg gaagaatctt ttgggtcttc caatatcaat aggttgattg
    88681 tttcgctcct ggatcttcca aaaggaaaaa agatctcaga gagctttttc ctggatccga
    88741 aagagagtac ttgggttctc ccaataacta aaaagtgtat catgcctgaa tctaactggg
    88801 gttcgcggtg gtggaggaac tggctcggaa aaaagaggga ttctggttgt aagatatcta
    88861 atgaaaccgt cgctggaatt gagatctcat tcaaagagaa agatatcaaa tatctggagt
    88921 ttccttttgt atattatatg gatgatccga tccgcaagga ccatggttgg gaattgtttg
    88981 atcgtctttc tccgagtaag aggcgaaaca gaatcaactt gaattcggga cagctattcg
    89041 aaatcttagt gaaagactcg atttgttatc tcatgtttgc ttttcgtgaa aaaataccaa
    89101 ttgaagtgga gggtttcttc aaacaacaag gagctgggtc agctattcaa tcaaatgata
    89161 ttgagcgttt tgcccatctc ttctcgagaa acaagtgggc tatttctttg caaaattgtg
    89221 ctcaatttca tatgtggcaa ttccgccaag atctcttcgt tagttggggg aagaatccgc
    89281 acgaatcgga ttttttgagg aagatatcga gagagaattg gatttgctta gacaatgtgt
    89341 ggttggtaaa caaggatcga ttttttagca aggtacggaa tgtatcgtca aatattcaat
    89401 atgattccac aagatctagt ttcgttcaag taacggattc tagccaattg aaaggatctt
    89461 ctgatcaatc cagagatcat ttcgattcat ttagtaatga ggattcggaa tatcacacat
    89521 tgatcaatca aagagagatt caacaactaa aagaaagatc gattctttgg gatccttcct
    89581 ttcttcaaac ggaacgaaca gagatagaat cagaccgatt ccctaaatgc ctttctggat
    89641 attcctcaat gtcccggcta ttcacggaac gtgaaaggca gatgaataag catctgcttc
    89701 cggaagaaat cgaagaattt cttgggaatc ctacaagatc cattcgttct tttttctctg
    89761 acagatggtc agaacttcat ctgggttcga atcctactga gaggtccact agagatcaga
    89821 aattgttgaa gaaagaacaa gatgtttctt ttgtcccttc caggcgatcg gaaaataaag
    89881 aaatagttaa tatattcaag ataattacgt atttacaaaa taccgtctca attcatccta
    89941 tttcatcaga tccgggatgt gatatggttc cgaaggatga actggatatg gaaagttcca
    90001 ataagatttc attcttaaac aaaaatcatt tatttcatct attccatgac cggaacaggg
    90061 gggaatacac gttacaccac gattttgaat cagaagagag atttcaagaa atggcagatc
    90121 tattcactct atcaataacc gagccggatc tggtgtatca taagggattt tccttttcta
    90181 ttgattccta cggattggat caaaaacgat tcttgaatga ggtattcaac tccagggatg
    90241 aatcgaaaaa gaaatcttta ttggttctac ctcctatttt ttatgaagag aatgaatctt
    90301 tttatcgaag gatcagaaaa aaatgggtcc ggatctcctg cgggaatgat ttggaagatc
    90361 caaaaccaaa aatagtggta tttgctagca acaacataat ggaggcagtc aatcaatata
    90421 gattgatccg aaatcggatt caaatccaat atagcaccta tgggtacata agaaatgtat
    90481 tgaatcgatt ctttttaatg aatagatccg atcgcaactt cgaatatgga attcaaaggg
    90541 atcaaatagg aaatgatact ctgaatcata gaactataat gaaatatacg atcaaccaac
    90601 atttatcgaa tttgaaaaag agtcagaaga aatggttcga tcctcttatt ttgatttctc
    90661 gaaccgagag attcatgaat cgggatccta atgcatatag atacaaatgg tccaatggga
    90721 gcaagaattt ccaggagcat ttggaacatt ccgtttctga gcagaagagc cattttcaag
    90781 tagtgttcga tcgattacgt attaatcaat attcgattga ttggtctgag gttatcgaca
    90841 aaaaagattt gtctaagtca cttcgtttct ttttgtccaa gttccttctc tttttgtcca
    90901 agttgctttt ctttttgtct aactcacttc cttttttctt tgtgagtttc gggaatatcc
    90961 ccattcatag gtctgagatc cacatctatg aattgaaagg tccgaatgat caactctgca
    91021 atcagttgtt agaatcaata ggtcttcaaa tcgttcattt gaaaaaattg aaacccttct
    91081 tattggatga tcataatact tcccaaaaat cgaaattctt gatcaatgga gggataatat
    91141 caccattttt gttcaataag ataccaaagt ggatgattga ctcattccat actagaaata
    91201 atcgcaggaa atcttttgat aacacggatt tctatttctc aatgatatcc gacgatcaag
    91261 acaattggct gaatcctgtg aaaccatttc atagaagttc attgatatct tctttttata
    91321 aagcaaatcg acttcgattc ttgaataatc cacaacgctt ccgcttctat tgtaacaaaa
    91381 gattcccctt ttatgtggaa aaggcccgta tcaaaaatta tgattttacg tatggacaat
    91441 tcctccatat cttgttcatt cgcaacaaaa tattttcttt gtgcggcggt aaaaaaaaac
    91501 atgctttttt ggagagagat actatttcac caatcgagtc acaggtatct aacatattca
    91561 tacctaacga ttttccacaa agtggtgacg aaaggtataa cttgtacaaa tctttccatt
    91621 ttccaattcg atccgatcta ttagttcgta gagctattta ctcgatcgca gccatttctg
    91681 gaacacctct aacagaggga caaatagtca attttgaaag aacttattgt caacctcttt
    91741 cagatatgaa tctatctgat tcagaagaga agaacttgcc tcagtatctc aatttcaatt
    91801 caaacatggg tttgattcac actccatgtt ctgagaaata tttaccatcc gaaaagagga
    91861 aaaaacggag tctttgtcta aagaaatgcg ttgagaaagg gcagatgtat agaacctttc
    91921 aacgagacag tgctttttca actctctcaa aatggaatcg attccaaaca tatatgccat
    91981 ggttccttac ttcgacaggg tacaaatatc taaatttgat atttttagat actttttcag
    92041 acctattgcc ggtactaagt agcagtcaaa aatttgtatc catttttcat gatattatgc
    92101 atggatcaga tatatcatgg cgaattcttc agaaaaaatt gtgtcttcca caatggaatc
    92161 tgataagtga gatttcgagt aagtgtttac ataatcttct tctgtccgaa gaaatgattc
    92221 atcgaaataa tgagtcacca ttgatatcga cacatctgag atcgccaaat gttcgggagt
    92281 tcctctattc aatccttttc cttcttcttg ttgctggata tctcgttcgt acacatcttc
    92341 tctttgtttc ccgagcctat ggtgagttac agacagagtt cgaaaaggtc aaatctttga
    92401 tgattccatc atacatgatt gagttgcgaa aacttctgga taggtatccc acatctgaac
    92461 ggaattcttt ctggttaaag aatctttttc tagttgctct ggaacaatta ggagattctc
    92521 tagaagaaat acggggttct gcttttggcg gcaacatgct atggggtggt ggtcccgctg
    92581 atggggttaa atcaatacgt tctaagacga aagatttgaa tatcaatctc atcgatatca
    92641 tcgatctcat aagtctcata ccaaatccca tcaatcgaat cactttttcg agaaatacga
    92701 gacatctaag tcatacaagt aaagagatcc attcattgat aagaaaaaga aaaaaggtga
    92761 acggtgattg gattgatgat aaaatagaat cctgggtcgc gaacggtgat tcgattgatg
    92821 ataaagaaag agaattcttg gttcagttct ccaccttaac gacagaaaaa aggattgatc
    92881 aaattctatt gagtctgact catagtgatc atttatcaaa gaatgactct ggttatcaaa
    92941 tgattgaaca gccgggaaca atttacttac gatacttagt tgacattcat aaaaagcatt
    93001 taatgaatta tgagttcaat tcaccctgtt tagcagaaag acggatattc cttgctcatt
    93061 atcagacaat cacttattca caaacttcgt gtggggctaa tagttttcat ttcccatctc
    93121 atggaaaacc cttttcgctc cgcctagccc tatccccctc taggggtatt ttagtgatag
    93181 gttctatagg aaccgggcgc tcccatttgg tcaaatacct agcgacaaac tcctatgttc
    93241 ctttcattac agtatttctg aacaagttcc tggataccaa gcctaaaggt tttcttattg
    93301 atgatatcga tattgatgat agtgacgata ttgatgctag tgacgatatc gatcgtgacc
    93361 ttgatacgga gctggagctt ctaactatga tgaatgcgct aactatcgat atgatgtcgg
    93421 aaataggccg attttatatc acccttcaat tcgaattagc aaaagcaatg tctccttgca
    93481 taatatggat tccaaacatt catgatctgg atgtgaatga gtcgaatgac ttatccctcg
    93541 gtctattagt gaactatctc tccagggatt gtgaaagatg ttccactaga aatattcttg
    93601 ttattgcttc gactcatatt ccccaaaaag tggatcccgc tctaatagcc ccgaataaat
    93661 taaatacatg cattaagata cgaaggcttc ttattccaca acaacgaaag cacttttgca
    93721 ctctttcata tactagggga tttcacttgg aaaagaaaat gttccatact aatggattcg
    93781 ggtccataac catgggttcc aatgcacgag atcttgtagc acttaccaat gaggccctat
    93841 cgattagtat tacacagaag aaatcaatta tagacactaa tacaattcga tccgctcttc
    93901 atagacaaac ttgggatttg cgatcccagg taagatcggt tcaggatcat gggatccttt
    93961 tctatcagat aggaagggct gttgcacaaa atgtacttct aagtaattgc cccatagatc
    94021 ctctatctat ctatatgaag aagaaatcat gtaacgaagg ggattcttat ttgtacaaat
    94081 ggtacttcga acttggaacg agcatgaaga aattaacgat acttctttat cttttgagtt
    94141 gttctgccgg atcggtcgct caagaccttt ggtctatacc cggacccgat gaaaaaaacg
    94201 ggatcacttc ttctggactc gttgagaatg attctgatct agttcatggc ctattagaag
    94261 tagaaggcgc tctggtggga tcctcacgga cagaaaaaga ttgcagtcgg tttgataatg
    94321 atcgagtgac attgcttctt cggcccgaac caaggaatcc cttagatatg atgcaaaatg
    94381 gatcttgttc tatcgttgat cagagatttc tctatgaaaa atacgaatcg gagtttgaag
    94441 aaggggaagg agaaggagtc ctcgacccgc aacagataga ggaggattta ttcaatcaca
    94501 tagtctgggc tcctagaata tggcgcccct ggggctttct atttgattgt atcgaaaggc
    94561 ccaattcatt gggatttccc tatcgggcgg ggtcatttcg gggcaagcgg atcatttatg
    94621 atgaaaagga tgagcttcaa gagaatgatt cggagttctt gcagagtaga accatgcagt
    94681 accagacacg agatagatct tccaaagaac aaggcttttt tcgaataagc caattcattt
    94741 gggaccctgc ggatccactc tttttcctat tcaaagatca gccccttgtc tctgtgtttt
    94801 cacatcgaga attctttgca gatgaagaga tgtcaaaggg gcttcttact tccgaaacag
    94861 atcctcctac atctatatct aaacgctggt ttatcaagaa tacgcaagaa aagcacttcg
    94921 aattgttgat tcatcgccag agatggctta gaaccaatag ttcattatct aatggatttt
    94981 tccgttctaa tactccatcc gagagttatc agtatttatc aaatctgttc ctatctaacg
    95041 gaacgctatt ggatcaaatg acaaagacat tgttgagaaa aagatggctt ttcccggatg
    95101 aaatgaaaat tggattcatg taacaggaga aaggtttccc attacttagc cggaaagata
    95161 tgcggccatg aaatagggat taagtggaac ataattgact gggtggtaga gtcgtggaaa
    95221 caccagtttc ttccatattt tggaccttag ctccatggaa caatatgcta ctgctgaaac
    95281 atagaagaat tgaaatctta gatcaaaaca ctatgtatgg atggtatgaa ctgcttaaac
    95341 aagaattctt gaacagcgaa ccaccagagc tattactaaa aacggactat gtaatgtact
    95401 ttatctgctg ggttacaggc gggcatttta ccagaggttt atattgtatc aatctaccct
    95461 tgtgtgattc ctgttgaagc atatactcgg ggggtgggtg cagggcggac gatttcaaag
    95521 cggactcccc attcattaga tagagaagat ccccaagatt tcgcgatccg ctgccgaact
    95581 tattccaatt ccaagatctc ggatcgaatc ggtatatcaa taccgattcg atccgagatc
    95641 tcttattgaa ttgctcattc aatgagcatt ctcaatatta tgccttgaag aggactcgaa
    95701 cctccacgct ctttagcacg agattttgag tctcgcgtgt ctaccatttc accaccaagg
    95761 catcttgaaa gtgaatcgta ttccatgaag atgatatcta tctagtgtga tgtatggaat
    95821 atatgacaaa ggtggagtgt tggagtattt ctattgatcg gtcatgtcat ataggcccca
    95881 atcggacatc caattgcttc gatttgaatt atccggagga tgccttatat attatctata
    95941 ttaatattat atcaaaaaga tggacaatca aaccgatttc tcgattcaat agaagcccaa
    96001 agaggtgaat aaggtcccaa ataacgagag atatggaaaa agcaggtccg attacgccta
    96061 ttcctaatcc taaatggaat gtaacgacgt agggatccat atggaaacat agtatctatt
    96121 tagatacgct cgaatgaccc cttctcataa tgagaatcct attccggtct ggtccggtat
    96181 ggaatgaact tataatcatg gaatcgactc gatcatcaga ttatagatta taagttcata
    96241 accctagccc attcccattt tgggcggaac agatctacta attctttgat tccagttagt
    96301 aagagggatc ttgaactaag aaatcgattc tagaagctaa ctagaagcta aaaaagggta
    96361 tcctgagcaa ttgcaataat cgggttcatt gatattcctg gtatagtaga tgctatcaca
    96421 catacaatca tactcaattc gatggaattg tttgatctta aaggggatct tctataattt
    96481 cgcacgtgag gggttatttc ttggtttcgt ccagtcatta ataacttgat tatttttaga
    96541 taatagtaga tagaaacaac gctcgtaagg agtcctattg aaaccaagaa atataggcct
    96601 gcctgccatc cacaccagaa taaatagagt tttccgaaaa aacctgctag tggaggaaga
    96661 cctcctaggg ataagagaca tagagctaaa gagagagcca aaaaaggatc ttttgtgtat
    96721 aatcccgcat aatctcgaat gttatcagtt ccggtacgta gaccaaatga tacaatgcaa
    96781 gcaaaagttc ctagattcat ggagatatag aacagcatat aagttatcat gctcgcatat
    96841 ccaccatttg agtctccaac aattattcca ataattacat atccgatttg acctatggac
    96901 gaatatgcaa gcatacgttt catacttgtt tgagtaatag caatgagatt cccaaatatc
    96961 atgctaagaa tagctaggat ttccagaaga agatgccact cgtttgatga gaaataaaaa
    97021 ggaatatcga aaattcgagt ggctgaagct gaagcagcta ctttcgaagt aacagaaaga
    97081 aaagcaacga ctggagtggg agagtcagag tcgaaaagag gattcctcac ttctttctct
    97141 cattcaaaac cgtgcatgag actttcatct cgcacggctc ctaagtgata aaagtaaaga
    97201 agaactcatc ttctttcttt tttgattacc ttcctcgcgt atgtataaga tcgaatccat
    97261 tcgatttcga aaaaggatta ctaatcctta acttttcgag gaatccttca tcagtggttg
    97321 tgaatgactg atttttctca atcttttcga ccttggttcc gtaggagcaa gtcagaaaga
    97381 ttgagaaata gaaccatctg atttgattcg ttctcaatag ccatgagatg atcatcttag
    97441 ggtgatcctt ttgtcgacgg atgctcctat tacactcgta gtctctgaag gatgagaacc
    97501 aactctgtag catctacatc gagaattcaa gtattgtata cgtcattagt ccgatccttt
    97561 gtaggaacta cccgtaataa cgaacttgca aaatggatct gtttatcata aagagatttg
    97621 ttgttcctga ccctgcttca ccttaattgt tatttgaaca agtataaagt tatgtcttgg
    97681 tccgagtggg gatagcattt ctcttctgca tgtccatgaa gttttgaaaa atccaaacat
    97741 ctcagagata tatagagagg taggaatttt tcgaacgaac cgcactcctt cgtatacgtc
    97801 aggagtccat tgatgagaag gggctgggga aagcttgaac ccaattccta cagtgatgaa
    97861 tataagcgca attgaaattc ctggggagtt atacatttgt gtattgataa gaccattcac
    97921 tatttcttga agctcgatct ctcccccgga tgaaccatat agccaagaga aaccatgaac
    97981 cagaatagaa gagcttgccc cacccatgag taaatatttc atagtagcct cattagaccg
    98041 tacgtctttc ttggtatatc cagataatag gtaggagcat aaactgaaac attctggagc
    98101 tacaaagata gttattaaat cgttagcacc gcataaaaac attcctccta gagtagctgt
    98161 taatatgaat aacagaaact ccgttatagc catttctgta cattcaatgt actccacgga
    98221 tagaggaata catagagttg aacatagtaa aataagaaat tgaaagattt cgttgaaatt
    98281 gttcgtttgg aaatttcccg aaaagctaat cataggttct tctctccatc ggaacaatag
    98341 ggccgttatg ctcattacta aacttgttga agagatgaaa tagaaccaag gtatatcttt
    98401 ttgatcagag gttgaatcga tcatcagaag aataattagg ccaaaaatta ggatacattc
    98461 tgggaaaata aaacttccat cgaagagaag aaaatgaaag gctttcataa aaattctcgt
    98521 agaatcgaga atgaagtttt cattctgtac atgccagatc atgaattagt aactgcatcc
    98581 aatctccaaa aaaatcccaa ttgtttcgaa ctttctattt ttggaatgga atatttacgg
    98641 aatctccatg aataggatca aaccttattc catggtattt acatgagatt cctctttctt
    98701 attcttaagc aagtccccga gagggcttag ttgatccatg atttctgttt catctttcgt
    98761 ttccttttcg tttgtttcga gaaatatatc gatcaattcc gattctttct ttttcttttt
    98821 tctattgatt cttttccgat cgagatgtat ggatccatgg atctatgtgt ctatatagac
    98881 cctgttcatg gattaacgaa aatgtgcaaa agctctattt gcctctgcca ttctatgagt
    98941 ctcttccttt ttgcgtatgg catcgccact ccctttggca gcatccacta attcggaact
    99001 taatttgaaa gtcatatttc gacccggacg ttttcgggat gcccctaata accaacgaac
    99061 ggcaagtgct tttccttgtg cggatcctat ttcaatggga acttgatgag tcgatccgcc
    99121 tacacgtctt gcttttactg ctatatcggg agttactcca cgtattgctt gacgtaaaac
    99181 ggatagtgga tttttttctg tcttttgttg aatctttttc aaggctcgat agataatttg
    99241 ataagccaat gatttttttc cgtgtttcag aatacggtta accaacatgt taactaatcg
    99301 attacgataa attggatcgg attttgcagt tttttcttct gtagtacctc gacgtgacat
    99361 gagcgcgaaa ggggttcaag aatcagtttt ctttttataa gggctaaaat catttatttt
    99421 ggctttttga ccccatattg tagggtggat ctcgaaagat atgaaagatc tccctccaag
    99481 ccgtacatac gactttcatc gaatacggct ttccacagaa ttccatactc gatctcatag
    99541 atacatatgg aattctgttt actcacttta aattgagtat ccgtttcccc ccctttcctg
    99601 ctaggattgg aaatcctgta ttttacatat ccatacgatt gagtccttgg gtttccgaaa
    99661 tagtgtaaat agtgtaaaaa gaagtgcttc gaatcattgc tatttgaccc ggacctgttc
    99721 taaaaaagtc gagacatttc gaattgtttg ttgacacgga caaagtcagg gaaaacttct
    99781 gaaattattt caatattgga ccttggacat ataatagttc cgaatcgaat ctctttagaa
    99841 agaagatctt ttgtctcacg gtagcctgct ccagtcccct tacgaaactt tcgttattgg
    99901 gttagccata cacttcacat gtttctagcg attcacatgg catcatcaaa tgatacaagt
    99961 cttggataag aatctacaac gcactagaac gcccttgttg acgatccttt actccgacag
   100021 catctagggt tcctcgaaca atgtgatatc tcacaccggg taaatcttta accctccccc
   100081 ctcttactaa gactacagaa tgttcttgtg aattatggcc aataccaggt atataagcag
   100141 tgatttcaaa cccagaggtt aatcgtactc tggcaacttt acgtaaggca gagtttggtt
   100201 ttttgggggt gatagtggaa aagttgacag ataagtcacc cttactgcca ctctacagaa
   100261 ccgtacatga gattttcgcc tcatacggct cctcgttcaa ttctttcgaa gtcatcgggt
   100321 ccttttcctc gttcgataat ctcctccctt cttccactcc gtcccgaaga gtaactagga
   100381 ccaattcagt cacgttttca tgttccaatt gaacactttc cttttttgat tattctcaaa
   100441 ggagaagatt attctctttt taacaaacat ctgcggatcc aatcacacga tcttataata
   100501 agaacaagag atctttctcg atcaatccct ttgcccctca ttcttcgaga atcagaaaga
   100561 tccttttcaa gtttgaattt gttcattttg aatctgggtt cttctacttt atttttattt
   100621 acttatttct ttattatttt ttttccctct cttttctttt tttatttctt tttttttatt
   100681 ttattccctt ccatcattcc ttaagtccca taggtttgat cctatcgaat ctgatccatt
   100741 ttctcattga gcgaagggta cgaaataaat cggatttctt tttcgatcaa aagtactatg
   100801 tgaaatcttc ggttttttcc tctttctcta tccctatccc ataggtacag catttgaatc
   100861 catagagaac cgtttcttct gtatctatat gaatcgatat tattccattc caattccttc
   100921 ccgatacctc ccaaggaaaa tcccgaattg gatcccaaat tgacgggtta gtgtgagctt
   100981 atccatgcgg ttatgcactc ttcgaatggg aatccatttt ctgaaagatc ctggctttcg
   101041 tgctttggtg ggtctccgag atcctttcga cgacctatgt tgtgttgaag ggatatctat
   101101 atgatccgat cgattgcgta aagcccgcgg tagcaacgga accggggaaa gtatacataa
   101161 gtatacagaa aagacagttc ttttctattc tattagtatt ttgattctat tagtattcga
   101221 ttagtattag ttagttatcc cggctcagtg agtcctttct tccgtgatta actgttggca
   101281 ccagtcctac attttgtctc cgtggaccga ggagaaaggg ggctcggcgg gaagaggatt
   101341 gtaccatgag agaagcaagg aggtcaacct ctttcaaata tacaacatgc attctggcaa
   101401 tgcaatgtag ttggactttc atcttcatgc gaatgaatca tcttttccac ggaggcaaat
   101461 ctttgcctgc taggcaagag gatagcaagt tcaaaattct gtttcggtag acatgtattt
   101521 ctattactat gaaattcata aatgaagtag ttaatcgttt tgtcaatttt tcggggtctt
   101581 aaaggggcgt ggaaagacat aagaactctt gaatggaaat cgaaaaggga tggaactccg
   101641 gttccttcgg aaatggtaag atctttggcg caagaagaag gggttgatcc gtatcatctt
   101701 gacttggttc tgatttcgct atttttttaa gaataccgct tctcctaccc gtatcgaata
   101761 gaacttcttc atgtaaaacc tgcttgattt agatcgggag aatcgtacgg ttttatgaaa
   101821 gcatgtgcta tggttcgaat ccgtagtcaa tcctatttct aggagcagtt gacaattgaa
   101881 tccaattttt cccattccat tcatttcgta tccgtaatag tgcgaaagga aggcccggtt
   101941 ccaagttgtt caagaatagt ggcgttgagt ttctcgaccc tttgccttag gattagtcag
   102001 ttctatttct tggtgggggc agggaaggga tataactcag cggtagagtg tcaccttgac
   102061 gtggtggaag tcatcagttc gagcctgatt atccctaaac ccaatatgag ttgtgggttt
   102121 ttctattttg acttgccccc ccgccgtgat cgaataagaa tggataagag gctcgtggga
   102181 ttgacgtgag ggggtaggga tggctatatt tctgggagcg aactccaggc gaatatgaag
   102241 cgcatggata caagttatgc cttggaatga aagacaattc cgaatcagct ttgtctacga
   102301 acaaggaagc tataagtaat gcaactatga atctcatgga gagttcgatc ctggctcagg
   102361 atgaacgctg gcggcatgct taacacatgc aagtcggacg ggaagtggtg tttccagtgg
   102421 cggacgggtg agtaacgcgt aagaacctgc ccttgggagg ggaacaacag ctggaaacgg
   102481 ctgctaatac cccgtaggct gaggagcaaa aggaggaatc cgcccgagga ggggctcgcg
   102541 tctgattagc tagttggtga ggcaatagct taccaaggcg atgatcagta gctggtccga
   102601 gaggatgatc agccacactg ggactgagac acggcccaga ctcctacggg aggcagcagt
   102661 ggggaatttt ccgcaatggg cgaaagcctg acggagcaat gccgcgtgga ggtagaaggc
   102721 ccacgggtcg tgaacttctt ttcccggaga agaagcaatg acggtatctg gggaataagc
   102781 atcggctaac tctgtgccag cagccgcggt aatacagagg atgcaagcgt tatccggaat
   102841 gattgggcgt aaagcgtctg taggtggctt tttaagtccg ccgtcaaatc ccagggctca
   102901 accctggaca ggcggtggaa actaccaagc tggagtacgg taggggcaga gggaatttcc
   102961 ggtggagcgg tgaaatgcgt agagatcgga aagaacacca acggcgaaag cactctgctg
   103021 ggccgacact gacactgaga gacgaaagct aggggagcga atgggattag ataccccagt
   103081 agtcctagcc gtaaacgatg gatactaggc gctgcgcgta tcgacccgtg cagtgctgta
   103141 gctaacgcgt taagtatccc gcctggggag tacgttcgca agaatgaaac tcaaaggaat
   103201 tgacgggggc ccgcacaagc ggtggagcat gtggtttaat tcgatgcaaa gcgaagaacc
   103261 ttaccagggc ttgacatgcc gcgaatcctc ttgaaagaga ggggtgcctt cgggaacgcg
   103321 gacacaggtg gtgcatggct gtcgtcagct cgtgccgtaa ggtgttgggt taagtcccgc
   103381 aacgagcgca accctcgtgc ttagttgcca ccgttgagtt tggaaccctg agcagactgc
   103441 cggtgataag ccggaggaag gtgaggatga cgtcaagtca tcatgcccct tatgccctgg
   103501 gcgacacacg tgctacaatg gccgggacaa agggtcgcga tcccgcgagg gtgagctaac
   103561 tccaaaaacc cgtcctcagt tcggattgca ggctgcaact cgcctgcatg aagccggaat
   103621 cgctagtaat cgccggtcag ccatacggcg gtgaattcgt tcccgggcct tgtacacacc
   103681 gcccgtcaca ctatgggagc tggccatgcc cgaagtcgtt accttaaccg caaggagggg
   103741 ggtgccgaag gcagggctag tgactggagt gaagtcgtaa caaggtagcc gtactggaag
   103801 gtgcggctgg atcacctcct tttcagggag agctaatgct tgttgggtat tttggtttga
   103861 caccgcttca cacccaaaaa gaagcgagct acgcctgagt taaacttgga gatggaagtc
   103921 ttctttcgtt tctcgacggt gaagtaagac caagcccatg agcttattat cctaggtcgg
   103981 aacaagttga taggatcccc cttttacgcc cccatgtccc tcccgtgtgg cgacatgggg
   104041 gcgtaaaaag gaaagagagg gatggggttt ctctcgcttt tggcatagtg ggcccccagc
   104101 gggaggccca cacgccgggc tattagctca gtggtagagc gcgcccctga taattgcgtc
   104161 gttgtgcctg ggctgtgagg gctctcagcc acatggatag ttcaatgtgc tcatcagcgc
   104221 ctgaccctga gatgtggatc atccaaggca cattagcatg gcgtacttct cctgttcgaa
   104281 ccgggggttt gaaaccaaac tcctcctcag gaggatagat ggggcgattc aggtgagatc
   104341 caatgtagat ccaactttct attcactcgt gggatccggg cggtccgggg gggactacca
   104401 cggctcctct cttctcgata atccatacat cccttatcag tgtatggaca gctatctctc
   104461 gagcacaggt ttaggttcgg cctcaatggg aaaaaaaatg gagcacctaa caacgtatct
   104521 tcacagacca agaactacga gatcgcccct ttcatttcat tctggggtga cggagggatc
   104581 gtaccattcg agcctttttt tcatgctttt cccggaggtc tggagaaagc tgcaatcaat
   104641 aggattttcc taatcctccc ttcccgaaag gaagaacgtc aaattctttt tccttttcct
   104701 ttccgcaggg accaggggat tggatctagc cgtaagaaga atgcttggct gataaataac
   104761 tcacttcttg gtcttcgacc ccctcagtca ctacgaatgc ccccgatcgg tgcaatggga
   104821 tgtgtctatt tatctatctc ttgactcgaa atgggagcag gtttgaaaaa ggatcttaga
   104881 gtgtctaggg ttggccggga gggtctctta acgccttctt ttttcttctc atcggagtta
   104941 tttcacaaat acttgccatg gtaaggaaga aggggggaac aagcacactt ggagagcgca
   105001 gtacaacgga gagttgtatg ctgcgttcgg gaaggatgaa tcgctcccga aacggaatct
   105061 attgattctc tcccaattgg ttggaccgta ggtgcgatga tttacttcac gggcgaggtc
   105121 tctggttcaa atccaggatg gcccagctgc gccaaggaaa agaatagaag aagcatctga
   105181 ctccttcatg catgctccac ttggctcggg gggatatagc tcagttggta gagctccgct
   105241 cttgcaattg ggtcgttgcg attacgggtt ggatgtctaa ttgtccaggc ggtaatgata
   105301 gtatcttgta cctgaaccgg tggctcactt tttctaagta atggggaaga ggaccgaaac
   105361 atgccactga aagactctac tgagacaaag atgggctgtc aagaatgtag aagaggtagg
   105421 atgggcggtt ggtcagatct agtatggatt gtacatggac ggtagttgga gtcggcggct
   105481 ctcttagggt tccctcatct gggatccctg gggaagggga tcaagttggc ccttgcgaac
   105541 agcttgatgc actatctccc ttcaaccctt tgagcgaaat gcgacaaaag gaaggaaaat
   105601 ccatggaccg accccatcgt ctccaccccg taggaactac gagatcaccc caaggatgcc
   105661 ttcggtatcc aggggtcgcg gaccgaccat agaaccctgc tcaataagtg gaatgcatta
   105721 gctgtccact ctcaggttgg gcagtaaggg ccggagaagg gcaattactc attcttaaaa
   105781 ccagcattct taagaccaaa gagtcggggc ggaaaagggg ggaaagccct ctgttcctgg
   105841 ttctcctgta gctggatcct ccggaaccac aagaatcttg agttagaatg ggattccaac
   105901 tcagcacctt ttcttttgag attttgagaa gagttgctct ttggagagca cagtacgatg
   105961 aaagttgtaa gctgtgttcg ggggggagtt attgtctatc gttggcctct atggtagaat
   106021 cagtgggggc ctgagaggcg gtggtttacc ctgtggcgga tgtcagcggt tcgagtccgc
   106081 ttatctccaa ctcgtgaact tagccgatac aaagaatatg atagcaccca atttttccga
   106141 ttcggcagtt cgatctatgg tttatcattc atggacgttg ataagatcct tccatttagc
   106201 agcaccttag gatggcatag ccttaaagta aagttaaggg cgaggttcaa acaaggaaag
   106261 gcttacggtg gatacctagg cacccagaga cgaggaaggg cgtagtaagc gacgaaatgc
   106321 ttcggggagt tgaaaataag cgtagatccg gagattcccg aataggtcaa cctttcgaac
   106381 tgctgctgaa tccatgggca ggcaagagac aacctggcga actgaaacat cttagtagcc
   106441 agaggaaaag aaagcaaaag cgattcccgt agtagcggcg agcgaaatgg gagcagccta
   106501 aaccgtgaaa acggggttgt gggagagcaa tacaagcgtc gtgctgctag gcgaagcggt
   106561 ggagtgctgc accctagatg gcgagagtcc agtagccgaa agcatcacta gcttacgctc
   106621 tgacccgagt agcatggggc acgtggaatc ccgtgtgaat cagcaaggac caccttgcaa
   106681 ggctaaatac tcctgggtga ccgatagcga agtagtaccg tgagggaagg gtgaaaagaa
   106741 cccccatcgg ggagtgaaat agaacatgaa accgtaagct cccaagcagt gggaggagac
   106801 cagggctctg accgcgtgcc tgttgaagaa tgagccggcg actcataggc agtggcttgg
   106861 ttaagggaac ccaccggagc cgtagcgaaa gcgagtcttc atagggcact tgtcactgct
   106921 tatggacccg aacctgggtg atctatccat gaccaggatg aagcttgggt gaaactaagt
   106981 ggaggtccga accgactgat gttgaagaat cagcggatga gttgtggtta ggggtgaaat
   107041 gccactcgaa cccagagcta gctggttctc cccgaaatgc gttgaggcgc agcagttgac
   107101 tggacatcta ggggtaaagc actgtttcgg tgcgggccgc gagagcggta ccaaatcgag
   107161 gcaaactctg aatactagat atgacctcaa aataacaggg gtcaaggtcg gccagtgaga
   107221 cgatggggga taagcttcat cgtcgagagg gaaacagccc ggatcaccag ctaaggcccc
   107281 taaatgaccg ctcagtgata aaggaggtag gggtgcagag acagccagga ggtttgccta
   107341 gaagcagcca cccttgaaag agtgcgtaat agctcactga tcgagcgctc ttgcgccgaa
   107401 gatgaacggg gctaagcgat ctgccgaagc tgtgggatgt aaaaatgcat cggtagggga
   107461 gcgttccgcc ttagagggaa gcacccgcgc gagcggcggt ggacgaagcg gaagcgagaa
   107521 tgtcggcttg agtaacgcaa acattggtga gaatccaatg ccccgaaaac ccaagggttc
   107581 ctccgcaagg ttcgtccacg gagggtgagt cagggcctaa gatcaggccg aaaggcgtag
   107641 tcgatggaca acaggtgaat attcctgtac taccccttgt tggtcccgag ggacggagga
   107701 ggctaggtta gccgaaagat ggttatcggt tcaaggacgc aaggtgcccc tgctttttca
   107761 gggtaagaag gggtagagaa aatgccccga gccaatgttc gagtaccagg cgctacggcg
   107821 ctgaagtaac ccatgctata ctcccaggaa aagctcgaac gaccttcaac aaaagggtac
   107881 ctgtacccga aaccgacaca ggtgggtagg tagagaatac ctaggggcgc gagacaactc
   107941 tctctaagga actcggcaaa atagccccgt aacttcggga gaaggggtgc ctcctcacaa
   108001 agggggtcgc agtgaccagg cccgggcgac tgtttaccaa aaacacaggt ctccgcaaag
   108061 tcgtaagacc atgtatgggg gctgacgcct gcccagtgcc ggaaggtcaa ggaagttggt
   108121 gacctgatga caggggagcc ggcgaccgaa gccccggtga acggcggccg taactataac
   108181 ggtcctaagg tagcgaaatt ccttgtcggg taagttccga cccgcacgaa aggcgtaacg
   108241 atctgggcac tgtctcggag agaggctcgg tgaaatagac atgtctgtga agatgcggac
   108301 tacctgcacc tggacagaaa gaccctatga agcttcactg ttccctggga ttggctttgg
   108361 gcttttcctg cgcagcttag gtggaaggcg aagaaggcct ccttccgggg gggcccgagc
   108421 catcagtgag ataccactct ggaagagcta gaattctaac cttgtgtcag gacctacggg
   108481 ccaagggaca gtctcaggta gacagtttct atggggcgta ggcctcccaa aaggtaacgg
   108541 aggcgtgcaa aggtttcctc gggccggacg gagattggcc ctcgagtgca aaggcagaag
   108601 ggagcttgac tgcaagaccc acccgtcgag cagggacgaa agtcggcctt agtgatccga
   108661 cggtgccgag tggaagggcc gtcgctcaac ggataaaagt tactctaggg ataacaggct
   108721 gatcttcccc aagagctcac atcgacggga aggtttggca cctcgatgtc ggctcttcgc
   108781 cacctggggc tgtagtatgt tccaagggtt gggctgttcg cccattaaag cggtacgtga
   108841 gctgggttca gaacgtcgtg agacagttcg gtccatatcc ggtgtgggcg ttagagcatt
   108901 gagaggacct ttccctagta cgagaggacc gggaaggacg cacctctggt gtaccagtta
   108961 tcgtgcccac ggtaaacgct gggtagccaa gtgcggagcg gataactgct gaaagcatct
   109021 aagtagtaag cccaccccaa gatgagtgct ctcctattcc gacttcccca gagcctctgg
   109081 tagcacagcc gagacagcga cgggttctct gcccctgcgg ggatggagcg acagaagttt
   109141 tgagaattca agagaaggtc acggcgagac gagccgttta tcattacgat aggtgtcaag
   109201 tggaagtgca gtgatgtatg cagctgaggc atcctaacag accggtagac ttgaaccttg
   109261 ttcctacatg acccgatcaa ttcgatcagg cactcgccat ctattttcat tgttcaactc
   109321 tttgacaaca tgaaaaaacc aaaagctctg ccctccctct ctatcggatg gaagggcaga
   109381 ggcctttggc gtcccctcca gtcaagaatt ggggcctcac aatcactagc caatatgctt
   109441 ttctcgcatg cctttcttcg ttcatggttc gatattctgg tgtcctaggc gtagaggaac
   109501 cacaccaatc catcccgaac ttggtggtta aactctactg cggtgacgat actgtagggg
   109561 aggtcctgcg gaaaaatagc tcgacgccag gatgataaaa agcttaacac ctctcgttct
   109621 tattcccttt gcaatatgaa aaaaaaaaaa tgaaaaatga aaaagtcgtc ttattcaaaa
   109681 ccccaattat gaaatccctt ctcccccact tcacacctag taacgcaccg tgttcttata
   109741 gagagaaagg tgctttcaca tcttcttaac ccgaaatggc tgaggagagg aaaggttcct
   109801 tttttttagg gtacttccgg gaacagatcc agtggagacg gggcggggcc tgtagctcag
   109861 aggattagag cacgtggcta cgaaccacgg tgtcgggggt tcgaatccct cctcgcccac
   109921 aaccggccca aaagggaagg acccttccct ctgggggtag gaaaatcatg atcgggatag
   109981 cggacccaaa gctatggaac ttgggtgtgg gtcttttgtc gaaatggagt agccttactt
   110041 tttctttttt tttatttacc attcatggtt ttttaaataa agtatgcccg gcccgaagca
   110101 gaatagcaga gcaagtatta gtagcatagc aaaaatgtgt tcctcgtcat taatatgttt
   110161 gctcgcggta attgtggcct ctcgggagaa tcgattactg catctttgat gcacttgcta
   110221 gtactagtac atctgagaat tcttaattgg ctaattggaa atagcccccg gactatggaa
   110281 caaaggatta tcccggacct acaccgaggt attgacggtt attctcaaat atcgcagaac
   110341 agaatgtgat acgatgagat agaatgcaat agaaacaaag acacagggaa cgggttacct
   110401 acttttaacg gtcaaagcga accctttcat tctgacattc tgaattcttt aattcggaat
   110461 gaatcaaatc tccccaagta ggattcgaac ctacgaccag tcagttaaca gccgaccgct
   110521 ctaccactga gctactgagg aacagcggga gattctatct catagagttc aattcccgtt
   110581 ctcaacccat gaccaatatg aactcgaagt ttccttcgta actccccgaa cttcttcgta
   110641 gtggctccgt cccatgcccc gtttcatagg gaaccacaaa gtggctctat ttcattatat
   110701 tccatccata tcccaattcc attcatttaa tatccctttg gtgtcattga cataagaatt
   110761 gatataagag atgtcgtttc tagtctatct gtttctattt ctatatatgg aaagttcaaa
   110821 aatcatcata taataatcca gaaattgaaa tagaaaagaa aaaagggagg tttgtgatga
   110881 tttttcaatc ttttatacta ggtaatctag tatccttatg catgaagata atcaattcgg
   110941 tcgttgtggt cggactctat tatggatttc tgaccacatt ctccataggg ccctcttatc
   111001 tcttacttct ccgagctcgg gttatggaag aaggaaccga gaagaaggta tcggcaacaa
   111061 ctggttttat tgcgggacag ctcatgatgt tcatatcgat ctattatgcg cctctgcatc
   111121 tagcattggg tagacctcat acaataactg tcctagctct accgtatctt ttgtttcatt
   111181 tcttctggaa caatcacaaa cactcttttg attatggatc tactaccaga aattcaatgc
   111241 gtaatcttag cattcaatgt gtattcctga ataatctcat ttttcaatta ttcaaccatt
   111301 tcattttacc aagttcaatg ttagccagat tagtcaacat ttatatgttt cgatgcaaca
   111361 acaagatgtt atttgtaaca agtagttttg ttggttggtt aattggtcac attttattca
   111421 tgaaatgggt tggattggta ttagtttgga tacagcaaaa gaattctatt aggtctaatg
   111481 tacttattcg atctaataag taccttgtgt cagaattgag aaattctatg gctcgaatct
   111541 atagtattct cttatttatt acctgtatct actatttagg cagaataccg tcacccattt
   111601 ttactaagaa actgaaagtg aaagaaacct cagaaacctc agaaacggaa gaaagggagg
   111661 aagaaacaga tgtagaaata gaaacaactt tcgaaaggag ggggactaaa caggaacaag
   111721 aggtatccac cgaagaagat ccttctcctt cccttttttt ggaagaaaag gaggatccgg
   111781 atgggaatca agaaaattcg aagttagaaa tatttaaaga aaaagaagag aaatatttat
   111841 tatggtttga gaaacctctc gcgactcttc ttttcgacta taaacaatgg aatcgcccat
   111901 ttcgatataa aaaaaagaaa agaaataatc gatttattaa tgttgtaaga aatgaaatgt
   111961 cacacttttt tttttataca tgtcaaagtg atggaaaaga aaggatctct tttacgtatc
   112021 cagcaagttt gtcaactttt tttgaaatga tacaacaaaa gatgtctttt ttaacaaaag
   112081 aaaaactatc ctctgatgaa ttgtataata attggagtta caccaatgaa aaaaaaaata
   112141 acttaaacaa ggagtttagg attaaaaaaa atattaatac ataaaataaa tatactaaga
   112201 gataaaaaga gatgcgactc ccccctacat attttaaacc ttcccctaca aaaaaactgg
   112261 taataccaac cccattcgta attccatcaa tcactcgtct atcgaacaaa tgggttagtt
   112321 cagccaatcc tcttatccat tgagttaagg atagtgcata aaaagcatct atataagcac
   112381 gattatatga ccaatcgtat agcaaattga taattttatc tcccaaaact ctttgactct
   112441 tattgactct tttagtaaat aaattaagtc cattccagtt ttggaaagat gaataaaagg
   112501 gtttatataa aaaagccgct ataaatattc caaaaaacgt tatactaact gaaaaagttg
   112561 catttggcaa aaattcatac caatcaaaaa aatgatttga attttgatgt aaaaggttta
   112621 tagacggagt taacaatttt gataagatat caaaattgtt tccttcttga ttaaagggga
   112681 ttcctatggc tccaacaaac aaaggaaata agactaatat aagcatagag aatagcatag
   112741 tattgtccga ttcatgggga taaaaaaaag tctttgtagg accaaaaggc aaaatagtaa
   112801 gaaaaggcat ttttgttaca tgagtatcca ttcggtatgt tttcttcgaa aaaaaagaag
   112861 tcctttccct ttcattatta tttattttta ataaagcaac taaaggaaaa ctttttttaa
   112921 tcgatttttg ctcctcttta ccccatagag atattgaata gaaggaattt ccttttttgc
   112981 cactgtaatt ttgaaaacga acgtttaaat gtccttcaaa agtaagtaaa taaatccgaa
   113041 acatataaaa tgcagttaat ccggctgtga aagaagcaat tattgcgaaa atcggtgaat
   113101 ataaccaact atcattaaga atttcatctt tggaccaaaa acaagcaaga ggtggaatac
   113161 cacaaagaga aagtgtacct aataaaaaag cagtttttgt aattggcacg tgctttctta
   113221 acccgcccat aagagccata ttctggcttt tatctggagc gtatccaaca agagcttcca
   113281 ttgaatgaat aattgatccg gatcctaaaa acaacaaggc tttcgaataa gcatgagtaa
   113341 tcaaatgaaa taaagcggct cgataagacc ccatacctag agctaacatc atataaccca
   113401 attgagacat tgtagaatag gctaaacttt tcttaatatc tttttgagca agagctaaag
   113461 tggctcctaa taatactgtt attataccta taaaagatat tagattcatt atgtatggta
   113521 tcgctatgaa aagtggaaga agacgagcta caagaaaaat tcctgctgct accatagtag
   113581 cggcgtggat aagagccgaa ataggagtag gtccctccat ggcatcaggt aaccatacat
   113641 gaaggggaaa ttgtgcggat ttagcaactg cgccgccaaa taatagaaag gcacacaaag
   113701 taacaaataa aaagtgaacc tccttcttat aaatcaagtt attgaatatt tcgaacaaat
   113761 cccgaaattc aaaactaccc gttgtccaat aaagacctaa gattcctaat aataaaccaa
   113821 aatcccctac acgattagtt acaaaggctt tttgacaagc acttgccgca ctaggtcgtg
   113881 tgaaccaaaa ccctattaat agataagaac acatcccaac caactcccaa aaaatataaa
   113941 tttgtatcaa attcgaactt gtaactaatc ccaacatgga agtattgaaa aaactcatat
   114001 aagcaaaaaa tctcaaatat ccttgatcat gagacatata attgtcgcta taaaaaagaa
   114061 ccagaattcc aactgtggtg attaatattg acataataga agtaagcgga tcaataaagt
   114121 gtccgaactc gaaagaaaaa tcattattga tggtccaaga ccatatgtat tgatagatag
   114181 aactcctatt tatttgctga atagatagat cgaccgaaaa aatcataact atacttaaca
   114241 aaaaaatact aggaaaagcc caaatacggc gaagattttt tgttgccgtt ggaaaaagta
   114301 gaagtcccac tcctattaac ataggaactg gaagcagaac gaaaggtatg atccaagaat
   114361 attgatatgt atgttccata aaaataataa tttttttatt cttaattaat tgtttctgat
   114421 tcaccggttc ttatctcttt taaaagggat tactaaagta ttaaaaaagc aactgaaact
   114481 caaatggaat tttctgttcg tagttagttt gaacctttct caactacttc aaaaattttc
   114541 aaagtgaaaa ataacgaatt attttatact aagtttatac taagtttata ctaagtaaga
   114601 tttttaggaa aacgtagcag caaattacaa tttccattat tattccctat tacaaaaatt
   114661 tatggacata tatcaagact aaaaaattgg acaaaaaaaa aaaagaagta ctttattttg
   114721 atatcaatca tcggatgtcc cataactttg cctaataaaa aaagaactag gtatttttgt
   114781 ttgtttattc agaataatta acgagtttca ttcgggactg attgattatg ttctattcta
   114841 ataaatggca tttaataacc aattactaga aaagaaaaag attcaagttt tttattaggt
   114901 aggtaagggt tcttaagctt gttcgatatg tattttttat gtacaaatgg aacatcccaa
   114961 aaagagacag agatagaaag gtatcacaaa taactccgaa atacaaatta ttttgcctca
   115021 gatattgtat ggaataggaa ttgaaaaaaa aaaaaaacga tttgttttaa acaatagatg
   115081 tctttcacat ccaatttttg caatgaataa ctttttattt tttgaatggc agttccaaaa
   115141 aaacgtagtt ctatattaaa aaaacgtatt cgtaaaaata tttggaaaaa agggggatat
   115201 tgggcagcgc tgaaagcttt ttcgttagcg aaatcccttt cgaccgggaa ttcaaaaagt
   115261 tttttgtacg acaaataatg aataaaacgt tggaataatt ggaatccgca tccacctgac
   115321 tccaaaaacg agccaatttc gtttcgaatt tagattccat tttttaatat agaatagaaa
   115381 aatagaagta aaaaaaaaaa tagaaataga aaaagtaagt aataaataat gatttccatt
   115441 ccctactgtt ttgaaccaat ggatttggct actgaattgg tacttttttt tatttgaaaa
   115501 aaaaaaaagg aataaaaatt gagagttttg cctttatttg tatttgaata tgcttttcat
   115561 tcccgggatg gggattctta atttccccat cacccaccca cttataaata agacaataat
   115621 aaattataaa taagacaata ataaaggttt tgttttgtct tttctttttt tttttttttt
   115681 tcttttctat ttctcctttt ctatttcaat ttatgctata gaatagcata aattgaaatc
   115741 tttagacaaa agcaatgagt tgttgaaact aattattaat tatactgttt ttttttaact
   115801 ttctgaatca tcactccaag tgagaatgag aaaagcgtct ttcgccattt cggcgtattt
   115861 ctaatttcta tacgaatagt atgcaattta gaagtaataa aaaaatccta tgtttgaaag
   115921 ggagaatcaa tctaaaaata tccattttta gaaatcggat ttagaaatca atttttaaag
   115981 taggacaata gaaatccaaa ttcttttata taatatgtat agctcaatac ctaattggtt
   116041 tgataaaccc taagacaaat tcatactgaa aaaaaaccta acgattatca caagacaaaa
   116101 gttatgcaaa ttaaataaaa tttttttgaa ttattggata ttatgcttaa attgtgatcg
   116161 tgatccataa aaaagaaaaa gaatatgtta ttgttaagtt aaataaaact gaaaccttaa
   116221 ataactaaat aaaacgataa aaaagggatt gtttcaatct ctattgaaac aggtttttat
   116281 tcatcaattg aatgcttcct aaaacatcaa ttgaatgctt cctaaaaata aaaagtattt
   116341 cattgaaact ttctctttca ctttcaatct cgacgattaa ataaaaataa gttattatta
   116401 tttctagcaa gccgctatgg tgaaatcggt agacacgctg ctcttaggaa gcagtgctag
   116461 agcatctcgg ttcgaatccg agtggcggca taacatcttc taatcttcta aaagatatat
   116521 aaaagcccta taatgaattg aatttccgat ttccattccg tatactcaag agactttcac
   116581 tttttacttt taatttcatt ttttatttat gatattttca actttagaac atatattaac
   116641 tcatatatca ttttcggtca tttcaattgg aattacaatt catttaataa ccttattagt
   116701 cgatgaaatc gtaggactat atcattcatc agaaaagggg atgatagcta cccttttctg
   116761 tctaacagga ttattagtaa ttcgttggat ttatttgggg catttcccat taagtgattt
   116821 atatgaatca ttaatctttc tgtcatggag tttctccatt attcatagga ttttaaaaca
   116881 taaaaatcat ttaagcgcaa taaccgcgcc aagtgctatt tttacccaag gctttgcaac
   116941 ttcgtgtttg ttaaccaaaa tgcatcaatc cggaatatta gtgcccgctc tacaagttca
   117001 gtggttaatg atgcacgtaa gtatgatggt attcggctat gcagctcttt tatgcggatc
   117061 attattatcc acagctcttc tagtcattac atttcgaaaa gtgataagga tttttggtaa
   117121 aagcaataaa ttattaaatg gaactgtaac tgagtcattt tccttcggtg aaatacaata
   117181 catgaatgca aaaaccaatg ttttactaaa tacttatttt ttttctgcta gaaattatta
   117241 caggtatcaa ttgattcaac aattggatca ttggagttat catattatta gtctaggatt
   117301 tatcttttta accataggta ttctttcagg cgcagtatgg gctaatgagg catggggatc
   117361 atattggaat tgggatccaa aggaaacttg ggcatttatt acttggacta tattcgggat
   117421 ttatttccat actcgaacaa ataaaaaatc ggaaggtttt aattccgcaa ttgtggcttc
   117481 tatgggcttt gttataattt ggatatgtta tttcggggtc aatctattag gaatagggtt
   117541 acatagttat ggttcattta attaacaatt cacatctaat tgaattgcaa attgaagaaa
   117601 agaaagggcc tgatgaagac aaacatagga cagcgcatat atataaacga aactgagtgg
   117661 aaaccgccga gaaccttttg aatcactcca ctacttgatt caaaaggttc tcacaaacgc
   117721 caaaggggtt tggttacaat tcaaatttat tttttctttt tttattcatg aaaattctct
   117781 ataaaaaaat tagatagaat agcttcgacc ttgtccactg atagtgacag aacgaaatcc
   117841 ggataaatac caataccaag tacgggtaga agaatagaga tcaaaacaaa taattcccgt
   117901 ggtccagaat caaaaaaata agagtttacg ccattaaata gcttgtaccc ataaaacatt
   117961 tgccgtaaca tagataatga ataaatagga gttaatatca ttccaattgc cattacaaaa
   118021 gtaatcagta tttttgctat taaaaaatat ttttggctag taattattcc aaaaaagact
   118081 atcaattccg caacaaaacc actcatgccc ggtaatgcaa gggaagccat tgataagata
   118141 ctaaatagcg tgaatatctt tggaattggt atagccagtc cgcccatttc gtcaagataa
   118201 ccatgacgta ttctatcata actcgttcct gctaagaaaa aaagtgcagc gctaataaac
   118261 ccatgagaaa ttatttgtaa aatggctccg ctgagtcctg tatcagttat cgagccaatt
   118321 cctataatta tgaaacccat atgagataca gaggaatagg cgattctttt ttttaaattg
   118381 cgttggccag gagatgttaa agctgcataa attatttgca ttgtacctac tatgattaac
   118441 cagggagaaa atagagaatg agcgtgcggt aatagttcca tattgatccg aaccaagcca
   118501 tatgctccca tttttaataa gattccggcc agaagcatac aagtactgta atgggcctcc
   118561 ccatgggtgt ctggtaacca tgtatgtaag ggtataatcg gtgatttgac agcaaaagca
   118621 ataagaaatc caatatagaa tagtatttcc agtgccacgg gatacgatcg attagctaat
   118681 atttccaaat ttaatgttgg ttcattggaa ccgtataaac cgatacccaa aactcctatt
   118741 aatagaaaaa cggaacctcc tgcagtgtac aaaataaact ttgtagctga ataaagacgt
   118801 ttctttccac cccatgctga tagaagtaga taaacaggaa ttaattctaa ttcccacatg
   118861 atgaaaaaaa gtaaaaggtc acgagaagca aatgatccta tttgaccgct atacattgct
   118921 aacatcagga aatagaataa tcgggaattc cgagtaactg gccaagccgc taacgtagct
   118981 aaagtggtga taaatcccgt caataaaatg ggtcctaggg aaagtccatc tattcccaat
   119041 ctccagtaaa aaccaaaaaa attgatccat ttataatcct ctgcgagttg tattaatgga
   119101 tcgtccaatt caaaatgata acagaaggca taggtcgtta gaaggagttc tagcacgcat
   119161 atatatatag tataccccct agtcacctta tttcctctat gagggagaaa gaaaatgaaa
   119221 aaacccgtgg ctatcggaaa aactacaatt attgttaacc aaggaaaaaa gttcgtggta
   119281 aaggcaagat acactcgaac cagacaaaac cgtgctcgaa aaatagaata tatattctta
   119341 attttttttt ttatttttcg agtacgggtt tttgtcggta atcagtaagt aaaaaaaatg
   119401 tattcaaaat agattcaagt ggggtttttg ggaacgtatc aatatcaata agctagaccc
   119461 atgcttcgag ttgtttcatg ccataaataa actcgaacac tcaagaaatc cgttggacag
   119521 gcggattcac atctcttaca accaacacaa tcctccgttc ttggagcaga agcaatttgt
   119581 ttagctttac atccgtccca aggtatcatt tctaatacat ccgtgggaca tgctcggaca
   119641 cattgagtac accctataca tgtatcataa atctttactg aatgtgacat tgaatctatc
   119701 aatttctgaa ttcataaatt ttcgatctag taattttgga aatgaatcat atattgaaac
   119761 accagatcaa tcaacgattt accagaattt tggaatcaat ccatttctgg atcaactgat
   119821 aagagggaac aaagatactt tgatttttta cgtttttgcc aatatgatcg aggttaggac
   119881 gtattataga tgctaattcg aattgatgaa tattcttatt ttgaaatact attttattta
   119941 ttcaacaaag tcgattgatt gatacgaatt gattttctgt tacgataaat tgacgaaaca
   120001 atagctgatc cgatagctgc ttcagcggct gcaatagcta taacaaaaat tgagaaaata
   120061 tctcctttta attgcctact atcaaaaaaa tcggaaaatg ttacaaaatt tatattaacc
   120121 gcatttagta taagttcaag acacatcagg gcccggacaa tatttcggct cgtgatcaat
   120181 ccatagatac caatagaaaa taaataagca ctcaaaataa gtacatgctc gagcatcatt
   120241 gaccaactcc gtaccaattt cgattcattt caatatgaac aataagtcaa gtgatttgat
   120301 tgcttataat ctaacaagta tagaacaaaa gaatatattg ctaatagatc gaatcattct
   120361 atttgattta tacatgaaac agtattcaaa tagaattgaa ggcaaataga tgtgctaaca
   120421 cagaaaagtt gaatttggat tgctgttgct agttataaag attttttact gacgagctac
   120481 ggcaattgca cctatcaaag caactaaaag aattatcgaa atgagttcaa atggaagaaa
   120541 aaagtcggtt gataaatgaa ttccaatttg ttgactatta cttatcaaat cttgctctat
   120601 aatctggttg gatcgtgtag tccaaataat cccgtaccac gacgtatcta gaatagtagt
   120661 gagtaaggac aaaaaaagac ttgtacaaac cagagaagta actccatccc caatagtcca
   120721 aagattcaaa tgaaaatcgt tggaatagtc tgaaccattc atgaacatta cagcaaatat
   120781 gattaaaaca tttacagctc ctacataaat aaggagctgt gcagcagcta caaaaggcga
   120841 atttgataga atatagaata aggatataca aataagaacg aatcccaatg aaaaggcaga
   120901 ataaatcggg ttggtaagta ataccactcc cagacctcct aatataagac ccgatcctag
   120961 aaaaactaaa agaaaatcat gtattggtcc agccaaatcc attatattaa aataagagat
   121021 aaataaatcg aaatattttt tcatgacctt attgaaccga ccaggcaatt tttttttatg
   121081 aggcattccc gattgaattc aattcaaatc taataggtgt gaattgatgt gggtacagtt
   121141 attggatcaa tttcgttctt ttctttattg gaaatggcag ttggaaattg aaagtctata
   121201 tttcgaaaaa attgtggata tattaacaga ctttcaatac aaatgaattt gtacttctca
   121261 taatccaatc tatagttggg atttgtacca aacaaagaga aagaccttat tcctttatac
   121321 caacacggaa cctttgtaat ttccaataat aaagagattt acccgttttt tctttgagac
   121381 gaattcaaaa ctgttcgaat tgtaaaatcg tcaattactg acattggtaa acgacctaaa
   121441 gcaatttgat tgtaattcaa ttcgtgacgg tcgtaagtag caagttcata ttcttcagtc
   121501 attgataaac aatttgttgg acaatactca acgcagttac cacaaaaaat acaaattccg
   121561 aaatcaatac tgtaattaag caagcgtttc tttcgaatat ccgtttccaa tttccaatca
   121621 acaacaggca gatctatagg acatacacga acacatactt cacaagcaat acatttatca
   121681 aattcaaaat ggattcgacc gcggaagcgc tctgatgtta ttaatttttc ataaggatat
   121741 tgaatagtta cagggaaacg atttgcttgg gataaggtaa tcatgaaact ttgaccgatg
   121801 taccttgcag ctcgtactgt ttgttgacca taattcatga acccagttac catagggaac
   121861 atatcgggaa tatctatgaa taaattttgt ctttctcttg tttgaggtaa gccgtgaata
   121921 tagtatcttt ttttttgttt acagtgaaag gagttgggaa gaggttgtta ataataaatt
   121981 accaagagaa ataggtaaaa gaaatttcca gccaagattt aataattggt ccattcttag
   122041 tctaggtaaa gtccatcttg ttgtgataga aatgaacaag aacaaataag ttttagctaa
   122101 tgtaataaag ataccaattg tcgttccaaa gattccatcc gctttattta tttcaaataa
   122161 ctcaggaaca aatatgtacg gaattgaaag attccaaccg cccaagtaaa gaactgttac
   122221 aaataatgag gaaactaata aatttagata ggaagcaacg taaaataaac caaatttgat
   122281 ccctgaatat tcggtttgat agcctgctac taattcttct tctgcttctg gtaaatcaaa
   122341 aggtaatctt tcgcattctg ctagggaaga aattagaaaa acgataaacc ctataggttg
   122401 acgccacaaa ttccacccca aaaaaccata ttttgattgc gccccgacta tatcaactgt
   122461 acttgaacta ttagataatc atagtcggtg ataacattac tgttcccatc gctattccaa
   122521 aaccgtacat gagattttca cctcatacgg ctcctcaggg ccacaaataa atgtaaggac
   122581 cgggcaagta ttcgttatct tgatatggtt atagcataga tagactcgtg gaaggtcccc
   122641 aattatacca atggaattct gtctgctata agaataaatc aaaaagcatt tctgaattga
   122701 tctcatcctt caactttttt ggggtgagta ataacttaat aaatccttca ataaaatact
   122761 ctttgtagaa atatctattg atatttcgag ccatcatttt ttttttcgat tacgaaaaaa
   122821 aaaaaattag acattccatt agttcatgaa tcatgacaca atttttcttt ctatgaagat
   122881 aggaaagaaa taagaaaaaa aatcgctttt ctttttattg taatttcttt ttttttctat
   122941 tttttttgtt cctcttcttc tttctgagaa aaaggggtcc tcaaaatcaa aaaagtaagg
   123001 gattatttcg ttcctgatag taatttcttt aattggggga taggagcata ctctgaatcg
   123061 gaattgtggg gagtactgcc tgatcatttc taccaactta aagccccaat tagtattctt
   123121 tttatgttat gcagacgtat cttttttgtt aatttacata atctccatta ctaattcttt
   123181 gtgtgtattt tagtgttcct tattatccac ccattttttt ttcaatcccc cgttcgttaa
   123241 tatatgtatt gtaatacatt caaacatata gtgaaaactc catacggttg acttttgagc
   123301 ccgcttcaag ctaggatgac caatcaacta atcttggggt aaagggcatc ttccactttt
   123361 gtttacttta acttaactct tgtacatagg aaatgagact caatcttctt ttactgcgaa
   123421 tttagaagtt gttttctttc actcatatat aactatctaa tttttttatt aacctaaaga
   123481 atcaataaat gaataaaaaa aaaaaaatgc ggatatccat taaatttctt ttttttttct
   123541 agaaggaaaa gaaaagcttc tattttagcg aatcgcacgt agagatattg ataaaacaca
   123601 taaagttaat ggtatttcat aactaatcga ttgagcagca gctcgcagac cacctaaaaa
   123661 cgaatattta ttatttgatc catatcctga cataagaagt ccaataggag caatacttga
   123721 aacggcaatc cataaaaaaa taccaatatt gagatccgct aaaacaaggt gataactaaa
   123781 aggaattact gaataactta gtagaattga tatgactgct atagatggtc caatactgaa
   123841 gaaacgagta tttcctctag ctggaagaag attctctttg aaaagtagtt ttgttccatc
   123901 tgctaaagct tgaagaattc cgaaagggct ggcgtattca gggccaatac gttgttgtat
   123961 tcctgcagat atttctcttt ctaaccacac aattactagt acacctattg tgattcctaa
   124021 tacaagagtc aaaatagggg caaacacccg tatggtccca tagagctctt ttaaggattc
   124081 caatcgggaa aaagaattaa tatcttgtac ttctgttgta tcaactatca tttcaacgat
   124141 caacttctcc cataatgata tctatactac ctagtatcgt cataatatcc gccaatttca
   124201 ttcttttaac taactgagga agaatttgca aattgataaa acccggtggg cgaattttcc
   124261 atcgccaagg aaaactactt tgatctccta tcagaaaaat tcccaattct ccttttgggg
   124321 cttcgactct cacataaagt tcttgtttcg gtaattcaaa agtaggagaa ggttttttac
   124381 taatgaatcg atcttcaaaa tcattccatt ctggatcgct ttctctagca aagcatcgga
   124441 tttctaaatt ctcatagggc ccccccggaa ttccttccaa agcctgttga ataattttta
   124501 ccgattctgt catttcaccg attcggacta aataacgagc taatgaatcc ccttcttttt
   124561 gccactggac ttcccaatca aattcgtcgt aacactcata atgatccact ttacgaagat
   124621 cccattctat tccagacgct cgtagcattg gtcctgataa accccaattt attgcttctt
   124681 ctccaccaaa aatgcctact ccttcaactc gttctaaaaa gacagggttt cgtgtaataa
   124741 gtttttgata ttcaacaacc cccgttaaaa aataatcaca gaaatccaaa catttctcta
   124801 tccagccatg gggtaaatcg gccgctatcc ctccgatacg aaaataatta tgcatcattc
   124861 tcataccggt ggcagcttcg aatagatcat atactaattc tctttctctg aaaatataga
   124921 agaagggagt ctgtgcacca atatctgcca taaaagggcc gagccataac agatgagagg
   124981 ctatacgact caactccaac ataattactc tgatatagct ggccctttta ggtacttgaa
   125041 tatttcccaa ctgttctggt ccatttacag ttattgcttc tgtgaacata gtagctaaat
   125101 aatcccaacg tgttacataa ggcagatatt gtataattgt tcggttttcc gcaatttttt
   125161 ccatccctct gtgtaaataa cccaatatcg gttcacagtc aataacatct tcgccatcga
   125221 gagtaacgat gagacgaaga acaccatgca ttgatgggtg gtgaggcccc atatttactc
   125281 tcataaggtc ttttcctgta gctagtatac tcataggttt ttcctcgatt cattcttaca
   125341 tgaattgttg aaaacaaaaa gaagttatca agattcaaaa tctaataaat caaataattc
   125401 aaaattcttt ttttcaaatt aacgattttt tgactcccgg atattcaact gactaattaa
   125461 ttctttataa cgtactccat ttttctttga caaataagaa agtaggcgtt ggcgtttttc
   125521 cagaactttc cgtaaacccc tctgagataa atagtctttt ctgtgcaatt ccaaatggga
   125581 agtaagtctt tgtatcttat tagtgaaact taatacttga aattcaacag acccactgtt
   125641 ttcttttttt ttttcttgaa aagtaactga gatgaatgaa ttttttacca taaaacgaaa
   125701 tcctcttttc cctttctttt aatatgaaat ttactgatca gtaataataa tgttagtcat
   125761 ttgaattgaa tatacacaat catcttaaag ccgttatgaa cttccgataa aatcaatcaa
   125821 caatcaatcc cattttcaat gtgattaggg ataaaaagga tggtatattt cttcaaaaga
   125881 gaaaaagcga gacctaaaaa aaaattatgt taattcattt atagatctaa ccaatccgta
   125941 tgtccttaaa gtggtatcct gtatcataat ggaatgtaag acaaggcatg tgtccgtctc
   126001 tttgttttca tataccaggt atggtacgta tggtacgcga tcgataagaa aaatgtacta
   126061 gtaacaaatt tgcaatcgtg gatacatatg tatccttatc atactgaaac gactgccatt
   126121 attggtatta aaccaatagc gattcataca aactaaatct tctaatcgat aattgggcca
   126181 aagaaagaac tttaatttaa ttagtttctt tttctctcta gcaagatctt tgcttttatc
   126241 caaaacgtga cccccttttt ttacgttatt acaaaatacg gaatttctct gaataccatt
   126301 ttgattcttc caattgaaac aaatcagagt tctcaattct ctacgatggt tagggaataa
   126361 aatattttca ggaacaagca aatcataatt ctttttgtct ctatttccag tcattctttg
   126421 atgtcttgca atggattcat aatttttttt tttatgaaca tggctttttt ctcggtatct
   126481 tttagtaatt tggcgcttat tcttatgaac caatgaaata cctacgattt gatatataaa
   126541 aaactgtcca tcatttttta cagacagacg aagcggttcg ataataaata ttcccccttt
   126601 caccaattct gtaagagtga aatccttatg aatcgtcaaa atatccagac ccatttctcc
   126661 cccttgaata gaggatatag caatttctct tggatttatc agtcgaagca ggagacaata
   126721 gatcttgata ttatttatta ttctttgatt taaaaaagaa tcccatctca actgaaaatg
   126781 caaatacttt tttaggaaga aataaagttc tgcttctgtg ttgttcttgt attgtttttt
   126841 cgttctacgt tttttgatgt ctgatcccga aaaatttgct tcaacatctt tttcttggtt
   126901 tgagagaact gacccaagac ttacttggtt ttgtgcatct gatcgaggat tcccttggtc
   126961 tgggggttct ttttcttctt tacttctatt gtataattca agagagtttt tttgattcga
   127021 tgatataaaa aggtcttcct ttttctttcg agttattttt ttattcccat tttcatttcc
   127081 attaaaactg aaaagaagta atttgattgg tatgatccac ggtttttttt tatatgcatt
   127141 aaaaaatagc actaattctc ggaagaacca aagctccaga tttgatatag gacaacttag
   127201 tattgcttca ttcattccca tccaatcaaa aaagaacttt ttttgattgg atggtttaat
   127261 ttcttcatct tcatgaattg taagataaaa aagaactttc ttattaattt catcaattat
   127321 ttgatactta tcagccccaa tcttagtatt tggattcctg ttggtaccaa tatcaaccca
   127381 gacttcaata tcaaccttat ttctaagaca aaaatcgaga attctccaat caaaatattt
   127441 tctatccgaa aatttatcca tatccataat attatcttct tcgagataat tattaatagg
   127501 gatacctccc aacatatcaa ataatttgcc ttcccttatg ttggaattag aaaggatttc
   127561 ttctttatta tttacttgga ataatgattt atgaatatac gagtctttct tatcttcata
   127621 attaatagat ttatatgata aaagatcata tttatagtgt tttttaaaat tatctttttg
   127681 attctgtaac ggattcgctt caaaaaaatt ttgtttgtcg gaatgagtta atccattttt
   127741 ttcatatgaa ccctttttgt ttaaatcttt cttttgagcc atactgtgtt gattggctct
   127801 atttcgccat ttttgtggta ctaatatagg ccatcttatc cgagataaat cggattgata
   127861 tggataatgc ccctttaacc agtttttcca ttgattcatt tcaaaattcc aaaaagattc
   127921 atgtcttaat tcgtaatgaa atattccttg ttttttaaaa taatctttta tttccttctt
   127981 aagaaaaagg gatgttccgt catattgaaa gacaaatctt aaattataaa agtgaataag
   128041 ttgggtttgt gataatttgt aaaatacata tgcttgtgat tgtgagaaaa aagagaaatc
   128101 ataagaaatc tttgaattct tattactaac cttagaaagt gattttttta tagtcgaaat
   128161 aaagtgaatt tcatttttac ttttacttgt tttattaatt ctttcctgat ttgtttcatt
   128221 attgtggata tttttctcaa taatttggat tttttttggt gattcaaaaa aaaaatgggc
   128281 attgattctt ggaatattga caatagctag aaaaattttt atgtatatcc cttcaatgaa
   128341 aaattttata aagaaatatg atttaccaat taatcgagta tttctttttt ttaatatttg
   128401 ccaaatcttt ttggacgctc ctaatatttt aggacgataa cttgttttgt tcgaactaat
   128461 atttattttg taagttagct gttttttttt cttttctttt gtaatttttt ctattttctt
   128521 ttttattatg tttgttcgat tagtcagatc ttttattttt ttttcgggca gtgctaaatt
   128581 tgtccaatcc atagatcgaa tttgaatgga cgattcgtga atcatccgat tactcattat
   128641 caaatctttt ttatcttcac ccaattcatc tatttctcgc aatctaaata atggaatttt
   128701 gtttgttttt gaaagttctt ttactcttcc ttttactttt agtaatagaa ttcttttgat
   128761 gacccatctt tttgtttctt ttgcgatttg ttgaaaaatt ttggttcttt cttttaaaac
   128821 tcttaaagac tttgttttca attgtctaat tttttttttt agttctttga aaatgggttt
   128881 aaaaaatgaa ggtctttttc ggggaggacc aaaaggcaac tccgcctcca ttccccaaac
   128941 tgttaaaaaa caaaaatcgt tgtttttttg tccccctttt tttttcattg catctttatg
   129001 agggaattgt agcttagatt tgtgccaggg tttcaggcaa aaaggaaata ggatctttat
   129061 ctgaataccc tctgttaacc agtttttcgg aaattctcgt tcggataatt gaacaccatt
   129121 atgggtgcat tttacataca tttccctatt ccaatccttt aaatcctcgg accattcggg
   129181 aatttgaaat aatagcatgc gagcaatatt tttagctatt atcagtgaag gtaatataat
   129241 atattttcta agaattgatt gagttaataa tacaaaactt ctgagtattt gagcaaaaaa
   129301 aaatgtattc cagatttctg ctatgggtat ctctgttttt tcttttcttt tgtatttttc
   129361 tcttttgtcc tcctcttggt tatcaatttt tttttgcttt tcaattttag aatcagaaag
   129421 ttttttgtct ttttgtttcc acatccaatt tttaaaaatt actttcatca gttcggaaat
   129481 atcaaaagaa aaaaaaaaag atttgtctag cctgtccaaa aaaagcgggg aatgcacatt
   129541 tgcttgaaac agttcccaag taatagtttt acgtctttgt gcgcgcatgg agcctttgat
   129601 tagacctcga cgaaaatccg attgttgtga ataatgggtc aaattcactt tctttgcttg
   129661 cttaggactc ttagtatatt ttgtattaat atacgtggag gtatttggct ttggctggtt
   129721 atcagtaaaa ataactacat gtttgaactt tctcgaacga attgcccctg ctacagtttc
   129781 gcccctgttt ttcttttttt gtcctaaacc agtaattgag ttgtatgacc agcgaggaac
   129841 ctttttacta atttctttta ttccaataga gttttttcta attctttggt cgttgggatc
   129901 cgttataact acatcgaata aaatttttaa aattagtatt tgatcttctg aatcaatttt
   129961 ttcttgtgtg tgttctggaa ataaagaacg tacttttttt gttgaaaata attttagacg
   130021 aaacccatct agtgtctgct caaatttggt ataattctta ataagaagaa gaccatgaat
   130081 tttatttatc caaaacgtcc tgatgttctt ttggctagaa gtttcattta gcgttagggg
   130141 tgaaaaaaaa aaatggattc ttccacgata aggtccatgc aaaaaaggat cgtatttttt
   130201 aggtaagtat tcttgtttag tcttatcatt acacaattga gtcctttttt caagtacatt
   130261 cagagtacta gatcctttat ctaaaacagc gattctattc ctaaactcct tgtttaagtt
   130321 attttttttt tcattggtgt aactccaatt attatacaat tcatcagagg atagtttttc
   130381 ttttgttaaa aaagacatct tttgttgtat catttcaaaa aaagttgaca aacttgctgg
   130441 atacgtaaaa gagatccttt cttttccatc actttgacat gtataaaaaa aaaagtgtga
   130501 catttcattt cttacaacat taataaatcg attatttctt ttcttttttt tatatcgaaa
   130561 tgggcgattc cattgtttat agtcgaaaag aagagtcgcg agaggtttct caaaccataa
   130621 taaatatttc tcttcttttt ctttaaatat ttctaacttc gaattttctt gattcccatc
   130681 cggatcctcc ttttcttcca aaaaaaggga aggagaagga tcttcttcgg tggatacctc
   130741 ttgttcctgt ttagtccccc tcctttcgaa agttgtttct atttctacat ctgtttcttc
   130801 ctccctttct tccgtttctg aggtttctga ggtttctttc actttcagtt tcttagtaaa
   130861 aatgggtgac ggtattctgc ctaaatagta gatacaggta ataaataaga gaatactata
   130921 gattcgagcc atagaatttc tcaattctga cacaaggtac ttattagatc gaataagtac
   130981 attagaccta atagaattct tttgctgtat ccaaactaat accaatccaa cccatttcat
   131041 gaataaaatg tgaccaatta accaaccaac aaaactactt gttacaaata acatcttgtt
   131101 gttgcatcga aacatataaa tgttgactaa tctggctaac attgaacttg gtaaaatgaa
   131161 atggttgaat aattgaaaaa tgagattatt caggaataca cattgaatgc taagattacg
   131221 cattgaattt ctggtagtag atccataatc aaaagagtgt ttgtgattgt tccagaagaa
   131281 atgaaacaaa agatacggta gagctaggac agttattgta tgaggtctac ccaatgctag
   131341 atgcagaggc gcataataga tcgatatgaa catcatgagc tgtcccgcaa taaaaccagt
   131401 tgttgccgat accttcttct cggttccttc ttccataacc cgagctcgga gaagtaagag
   131461 ataagagggc cctatggaga atgtggtcag aaatccataa tagagtccga ccacaacgac
   131521 cgaattgatt atcttcatgc ataaggatac tagattacct agtataaaag attgaaaaat
   131581 catcacaaac ctcccttttt tcttttctat ttcaatttct ggattattat atgatgattt
   131641 ttgaactttc catatataga aatagaaaca gatagactag aaacgacatc tcttatatca
   131701 attcttatgt caatgacacc aaagggatat taaatgaatg gaattgggat atggatggaa
   131761 tataatgaaa tagagccact ttgtggttcc ctatgaaacg gggcatggga cggagccact
   131821 acgaagaagt tcggggagtt acgaaggaaa cttcgagttc atattggtca tgggttgaga
   131881 acgggaattg aactctatga gatagaatct cccgctgttc ctcagtagct cagtggtaga
   131941 gcggtcggct gttaactgac tggtcgtagg ttcgaatcct acttggggag atttgattca
   132001 ttccgaatta aagaattcag aatgtcagaa tgaaagggtt cgctttgacc gttaaaagta
   132061 ggtaacccgt tccctgtgtc tttgtttcta ttgcattcta tctcatcgta tcacattctg
   132121 ttctgcgata tttgagaata accgtcaata cctcggtgta ggtccgggat aatcctttgt
   132181 tccatagtcc gggggctatt tccaattagc caattaagaa ttctcagatg tactagtact
   132241 agcaagtgca tcaaagatgc agtaatcgat tctcccgaga ggccacaatt accgcgagca
   132301 aacatattaa tgacgaggaa cacatttttg ctatgctact aatacttgct ctgctattct
   132361 gcttcgggcc gggcatactt tatttaaaaa accatgaatg gtaaataaaa aaaaagaaaa
   132421 agtaaggcta ctccatttcg acaaaagacc cacacccaag ttccatagct ttgggtccgc
   132481 tatcccgatc atgattttcc tacccccaga gggaagggtc cttccctttt gggccggttg
   132541 tgggcgagga gggattcgaa cccccgacac cgtggttcgt agccacgtgc tctaatcctc
   132601 tgagctacag gccccgcccc gtctccactg gatctgttcc cggaagtacc ctaaaaaaaa
   132661 ggaacctttc ctctcctcag ccatttcggg ttaagaagat gtgaaagcac ctttctctct
   132721 ataagaacac ggtgcgttac taggtgtgaa gtgggggaga agggatttca taattggggt
   132781 tttgaataag acgacttttt catttttcat tttttttttt tcatattgca aagggaataa
   132841 gaacgagagg tgttaagctt tttatcatcc tggcgtcgag ctatttttcc gcaggacctc
   132901 ccctacagta tcgtcaccgc agtagagttt aaccaccaag ttcgggatgg attggtgtgg
   132961 ttcctctacg cctaggacac cagaatatcg aaccatgaac gaagaaaggc atgcgagaaa
   133021 agcatattgg ctagtgattg tgaggcccca attcttgact ggaggggacg ccaaaggcct
   133081 ctgcccttcc atccgataga gagggagggc agagcttttg gttttttcat gttgtcaaag
   133141 agttgaacaa tgaaaataga tggcgagtgc ctgatcgaat tgatcgggtc atgtaggaac
   133201 aaggttcaag tctaccggtc tgttaggatg cctcagctgc atacatcact gcacttccac
   133261 ttgacaccta tcgtaatgat aaacggctcg tctcgccgtg accttctctt gaattctcaa
   133321 aacttctgtc gctccatccc cgcaggggca gagaacccgt cgctgtctcg gctgtgctac
   133381 cagaggctct ggggaagtcg gaataggaga gcactcatct tggggtgggc ttactactta
   133441 gatgctttca gcagttatcc gctccgcact tggctaccca gcgtttaccg tgggcacgat
   133501 aactggtaca ccagaggtgc gtccttcccg gtcctctcgt actagggaaa ggtcctctca
   133561 atgctctaac gcccacaccg gatatggacc gaactgtctc acgacgttct gaacccagct
   133621 cacgtaccgc tttaatgggc gaacagccca acccttggaa catactacag ccccaggtgg
   133681 cgaagagccg acatcgaggt gccaaacctt cccgtcgatg tgagctcttg gggaagatca
   133741 gcctgttatc cctagagtaa cttttatccg ttgagcgacg gcccttccac tcggcaccgt
   133801 cggatcacta aggccgactt tcgtccctgc tcgacgggtg ggtcttgcag tcaagctccc
   133861 ttctgccttt gcactcgagg gccaatctcc gtccggcccg aggaaacctt tgcacgcctc
   133921 cgttaccttt tgggaggcct acgccccata gaaactgtct acctgagact gtcccttggc
   133981 ccgtaggtcc tgacacaagg ttagaattct agctcttcca gagtggtatc tcactgatgg
   134041 ctcgggcccc cccggaagga ggccttcttc gccttccacc taagctgcgc aggaaaagcc
   134101 caaagccaat cccagggaac agtgaagctt catagggtct ttctgtccag gtgcaggtag
   134161 tccgcatctt cacagacatg tctatttcac cgagcctctc tccgagacag tgcccagatc
   134221 gttacgcctt tcgtgcgggt cggaacttac ccgacaagga atttcgctac cttaggaccg
   134281 ttatagttac ggccgccgtt caccggggct tcggtcgccg gctcccctgt catcaggtca
   134341 ccaacttcct tgaccttccg gcactgggca ggcgtcagcc cccatacatg gtcttacgac
   134401 tttgcggaga cctgtgtttt tggtaaacag tcgcccgggc ctggtcactg cgaccccctt
   134461 tgtgaggagg caccccttct cccgaagtta cggggctatt ttgccgagtt ccttagagag
   134521 agttgtctcg cgcccctagg tattctctac ctacccacct gtgtcggttt cgggtacagg
   134581 tacccttttg ttgaaggtcg ttcgagcttt tcctgggagt atagcatggg ttacttcagc
   134641 gccgtagcgc ctggtactcg aacattggct cggggcattt tctctacccc ttcttaccct
   134701 gaaaaagcag gggcaccttg cgtccttgaa ccgataacca tctttcggct aacctagcct
   134761 cctccgtccc tcgggaccaa caaggggtag tacaggaata ttcacctgtt gtccatcgac
   134821 tacgcctttc ggcctgatct taggccctga ctcaccctcc gtggacgaac cttgcggagg
   134881 aacccttggg ttttcggggc attggattct caccaatgtt tgcgttactc aagccgacat
   134941 tctcgcttcc gcttcgtcca ccgccgctcg cgcgggtgct tccctctaag gcggaacgct
   135001 cccctaccga tgcattttta catcccacag cttcggcaga tcgcttagcc ccgttcatct
   135061 tcggcgcaag agcgctcgat cagtgagcta ttacgcactc tttcaagggt ggctgcttct
   135121 aggcaaacct cctggctgtc tctgcacccc tacctccttt atcactgagc ggtcatttag
   135181 gggccttagc tggtgatccg ggctgtttcc ctctcgacga tgaagcttat cccccatcgt
   135241 ctcactggcc gaccttgacc cctgttattt tgaggtcata tctagtattc agagtttgcc
   135301 tcgatttggt accgctctcg cggcccgcac cgaaacagtg ctttacccct agatgtccag
   135361 tcaactgctg cgcctcaacg catttcgggg agaaccagct agctctgggt tcgagtggca
   135421 tttcacccct aaccacaact catccgctga ttcttcaaca tcagtcggtt cggacctcca
   135481 cttagtttca cccaagcttc atcctggtca tggatagatc acccaggttc gggtccataa
   135541 gcagtgacaa gtgccctatg aagactcgct ttcgctacgg ctccggtggg ttcccttaac
   135601 caagccactg cctatgagtc gccggctcat tcttcaacag gcacgcggtc agagccctgg
   135661 tctcctccca ctgcttggga gcttacggtt tcatgttcta tttcactccc cgatgggggt
   135721 tcttttcacc cttccctcac ggtactactt cgctatcggt cacccaggag tatttagcct
   135781 tgcaaggtgg tccttgctga ttcacacggg attccacgtg ccccatgcta ctcgggtcag
   135841 agcgtaagct agtgatgctt tcggctactg gactctcgcc atctagggtg cagcactcca
   135901 ccgcttcgcc tagcagcacg acgcttgtat tgctctccca caaccccgtt ttcacggttt
   135961 aggctgctcc catttcgctc gccgctacta cgggaatcgc ttttgctttc ttttcctctg
   136021 gctactaaga tgtttcagtt cgccaggttg tctcttgcct gcccatggat tcagcagcag
   136081 ttcgaaaggt tgacctattc gggaatctcc ggatctacgc ttattttcaa ctccccgaag
   136141 catttcgtcg cttactacgc ccttcctcgt ctctgggtgc ctaggtatcc accgtaagcc
   136201 tttccttgtt tgaacctcgc ccttaacttt actttaaggc tatgccatcc taaggtgctg
   136261 ctaaatggaa ggatcttatc aacgtccatg aatgataaac catagatcga actgccgaat
   136321 cggaaaaatt gggtgctatc atattctttg tatcggctaa gttcacgagt tggagataag
   136381 cggactcgaa ccgctgacat ccgccacagg gtaaaccacc gcctctcagg cccccactga
   136441 ttctaccata gaggccaacg atagacaata actccccccc gaacacagct tacaactttc
   136501 atcgtactgt gctctccaaa gagcaactct tctcaaaatc tcaaaagaaa aggtgctgag
   136561 ttggaatccc attctaactc aagattcttg tggttccgga ggatccagct acaggagaac
   136621 caggaacaga gggctttccc cccttttccg ccccgactct ttggtcttaa gaatgctggt
   136681 tttaagaatg agtaattgcc cttctccggc ccttactgcc caacctgaga gtggacagct
   136741 aatgcattcc acttattgag cagggttcta tggtcggtcc gcgacccctg gataccgaag
   136801 gcatccttgg ggtgatctcg tagttcctac ggggtggaga cgatggggtc ggtccatgga
   136861 ttttccttcc ttttgtcgca tttcgctcaa agggttgaag ggagatagtg catcaagctg
   136921 ttcgcaaggg ccaacttgat ccccttcccc agggatccca gatgagggaa ccctaagaga
   136981 gccgccgact ccaactaccg tccatgtaca atccatacta gatctgacca accgcccatc
   137041 ctacctcttc tacattcttg acagcccatc tttgtctcag tagagtcttt cagtggcatg
   137101 tttcggtcct cttccccatt acttagaaaa agtgagccac cggttcaggt acaagatact
   137161 atcattaccg cctggacaat tagacatcca acccgtaatc gcaacgaccc aattgcaaga
   137221 gcggagctct accaactgag ctatatcccc ccgagccaag tggagcatgc atgaaggagt
   137281 cagatgcttc ttctattctt ttccttggcg cagctgggcc atcctggatt tgaaccagag
   137341 acctcgcccg tgaagtaaat catcgcacct acggtccaac caattgggag agaatcaata
   137401 gattccgttt cgggagcgat tcatccttcc cgaacgcagc atacaactct ccgttgtact
   137461 gcgctctcca agtgtgcttg ttcccccctt cttccttacc atggcaagta tttgtgaaat
   137521 aactccgatg agaagaaaaa agaaggcgtt aagagaccct cccggccaac cctagacact
   137581 ctaagatcct ttttcaaacc tgctcccatt tcgagtcaag agatagataa atagacacat
   137641 cccattgcac cgatcggggg cattcgtagt gactgagggg gtcgaagacc aagaagtgag
   137701 ttatttatca gccaagcatt cttcttacgg ctagatccaa tcccctggtc cctgcggaaa
   137761 ggaaaaggaa aaagaatttg acgttcttcc tttcgggaag ggaggattag gaaaatccta
   137821 ttgattgcag ctttctccag acctccggga aaagcatgaa aaaaaggctc gaatggtacg
   137881 atccctccgt caccccagaa tgaaatgaaa ggggcgatct cgtagttctt ggtctgtgaa
   137941 gatacgttgt taggtgctcc attttttttc ccattgaggc cgaacctaaa cctgtgctcg
   138001 agagatagct gtccatacac tgataaggga tgtatggatt atcgagaaga gaggagccgt
   138061 ggtagtcccc cccggaccgc ccggatccca cgagtgaata gaaagttgga tctacattgg
   138121 atctcacctg aatcgcccca tctatcctcc tgaggaggag tttggtttca aacccccggt
   138181 tcgaacagga gaagtacgcc atgctaatgt gccttggatg atccacatct cagggtcagg
   138241 cgctgatgag cacattgaac tatccatgtg gctgagagcc ctcacagccc aggcacaacg
   138301 acgcaattat caggggcgcg ctctaccact gagctaatag cccggcgtgt gggcctcccg
   138361 ctgggggccc actatgccaa aagcgagaga aaccccatcc ctctctttcc tttttacgcc
   138421 cccatgtcgc cacacgggag ggacatgggg gcgtaaaagg gggatcctat caacttgttc
   138481 cgacctagga taataagctc atgggcttgg tcttacttca ccgtcgagaa acgaaagaag
   138541 acttccatct ccaagtttaa ctcaggcgta gctcgcttct ttttgggtgt gaagcggtgt
   138601 caaaccaaaa tacccaacaa gcattagctc tccctgaaaa ggaggtgatc cagccgcacc
   138661 ttccagtacg gctaccttgt tacgacttca ctccagtcac tagccctgcc ttcggcaccc
   138721 ccctccttgc ggttaaggta acgacttcgg gcatggccag ctcccatagt gtgacgggcg
   138781 gtgtgtacaa ggcccgggaa cgaattcacc gccgtatggc tgaccggcga ttactagcga
   138841 ttccggcttc atgcaggcga gttgcagcct gcaatccgaa ctgaggacgg gtttttggag
   138901 ttagctcacc ctcgcgggat cgcgaccctt tgtcccggcc attgtagcac gtgtgtcgcc
   138961 cagggcataa ggggcatgat gacttgacgt catcctcacc ttcctccggc ttatcaccgg
   139021 cagtctgctc agggttccaa actcaacggt ggcaactaag cacgagggtt gcgctcgttg
   139081 cgggacttaa cccaacacct tacggcacga gctgacgaca gccatgcacc acctgtgtcc
   139141 gcgttcccga aggcacccct ctctttcaag aggattcgcg gcatgtcaag ccctggtaag
   139201 gttcttcgct ttgcatcgaa ttaaaccaca tgctccaccg cttgtgcggg cccccgtcaa
   139261 ttcctttgag tttcattctt gcgaacgtac tccccaggcg ggatacttaa cgcgttagct
   139321 acagcactgc acgggtcgat acgcgcagcg cctagtatcc atcgtttacg gctaggacta
   139381 ctggggtatc taatcccatt cgctccccta gctttcgtct ctcagtgtca gtgtcggccc
   139441 agcagagtgc tttcgccgtt ggtgttcttt ccgatctcta cgcatttcac cgctccaccg
   139501 gaaattccct ctgcccctac cgtactccag cttggtagtt tccaccgcct gtccagggtt
   139561 gagccctggg atttgacggc ggacttaaaa agccacctac agacgcttta cgcccaatca
   139621 ttccggataa cgcttgcatc ctctgtatta ccgcggctgc tggcacagag ttagccgatg
   139681 cttattcccc agataccgtc attgcttctt ctccgggaaa agaagttcac gacccgtggg
   139741 ccttctacct ccacgcggca ttgctccgtc aggctttcgc ccattgcgga aaattcccca
   139801 ctgctgcctc ccgtaggagt ctgggccgtg tctcagtccc agtgtggctg atcatcctct
   139861 cggaccagct actgatcatc gccttggtaa gctattgcct caccaactag ctaatcagac
   139921 gcgagcccct cctcgggcgg attcctcctt ttgctcctca gcctacgggg tattagcagc
   139981 cgtttccagc tgttgttccc ctcccaaggg caggttctta cgcgttactc acccgtccgc
   140041 cactggaaac accacttccc gtccgacttg catgtgttaa gcatgccgcc agcgttcatc
   140101 ctgagccagg atcgaactct ccatgagatt catagttgca ttacttatag cttccttgtt
   140161 cgtagacaaa gctgattcgg aattgtcttt cattccaagg cataacttgt atccatgcgc
   140221 ttcatattcg cctggagttc gctcccagaa atatagccat ccctaccccc tcacgtcaat
   140281 cccacgagcc tcttatccat tcttattcga tcacggcggg ggggcaagtc aaaatagaaa
   140341 aacccacaac tcatattggg tttagggata atcaggctcg aactgatgac ttccaccacg
   140401 tcaaggtgac actctaccgc tgagttatat cccttccctg cccccaccaa gaaatagaac
   140461 tgactaatcc taaggcaaag ggtcgagaaa ctcaacgcca ctattcttga acaacttgga
   140521 accgggcctt cctttcgcac tattacggat acgaaatgaa tggaatggga aaaattggat
   140581 tcaattgtca actgctccta gaaataggat tgactacgga ttcgaaccat agcacatgct
   140641 ttcataaaac cgtacgattc tcccgatcta aatcaagcag gttttacatg aagaagttct
   140701 attcgatacg ggtaggagaa gcggtattct taaaaaaata gcgaaatcag aaccaagtca
   140761 agatgatacg gatcaacccc ttcttcttgc gccaaagatc ttaccatttc cgaaggaacc
   140821 ggagttccat cccttttcga tttccattca agagttctta tgtctttcca cgccccttta
   140881 agaccccgaa aaattgacaa aacgattaac tacttcattt atgaatttca tagtaataga
   140941 aatacatgtc taccgaaaca gaattttgaa cttgctatcc tcttgcctag caggcaaaga
   141001 tttgcctccg tggaaaagat gattcattcg catgaagatg aaagtccaac tacattgcat
   141061 tgccagaatg catgttgtat atttgaaaga ggttgacctc cttgcttctc tcatggtaca
   141121 atcctcttcc cgccgagccc cctttctcct cggtccacgg agacaaaatg taggactggt
   141181 gccaacagtt aatcacggaa gaaaggactc actgagccgg gataactaac taatactaat
   141241 cgaatactaa tagaatcaaa atactaatag aatagaaaag aactgtcttt tctgtatact
   141301 tatgtatact ttccccggtt ccgttgctac cgcgggcttt acgcaatcga tcggatcata
   141361 tagatatccc ttcaacacaa cataggtcgt cgaaaggatc tcggagaccc accaaagcac
   141421 gaaagccagg atctttcaga aaatggattc ccattcgaag agtgcataac cgcatggata
   141481 agctcacact aacccgtcaa tttgggatcc aattcgggat tttccttggg aggtatcggg
   141541 aaggaattgg aatggaataa tatcgattca tatagataca gaagaaacgg ttctctatgg
   141601 attcaaatgc tgtacctatg ggatagggat agagaaagag gaaaaaaccg aagatttcac
   141661 atagtacttt tgatcgaaaa agaaatccga tttatttcgt acccttcgct caatgagaaa
   141721 atggatcaga ttcgatagga tcaaacctat gggacttaag gaatgatgga agggaataaa
   141781 ataaaaaaaa agaaataaaa aaagaaaaga gagggaaaaa aaataataaa gaaataagta
   141841 aataaaaata aagtagaaga acccagattc aaaatgaaca aattcaaact tgaaaaggat
   141901 ctttctgatt ctcgaagaat gaggggcaaa gggattgatc gagaaagatc tcttgttctt
   141961 attataagat cgtgtgattg gatccgcaga tgtttgttaa aaagagaata atcttctcct
   142021 ttgagaataa tcaaaaaagg aaagtgttca attggaacat gaaaacgtga ctgaattggt
   142081 cctagttact cttcgggacg gagtggaaga agggaggaga ttatcgaacg aggaaaagga
   142141 cccgatgact tcgaaagaat tgaacgagga gccgtatgag gcgaaaatct catgtacggt
   142201 tctgtagagt ggcagtaagg gtgacttatc tgtcaacttt tccactatca cccccaaaaa
   142261 accaaactct gccttacgta aagttgccag agtacgatta acctctgggt ttgaaatcac
   142321 tgcttatata cctggtattg gccataattc acaagaacat tctgtagtct tagtaagagg
   142381 ggggagggtt aaagatttac ccggtgtgag atatcacatt gttcgaggaa ccctagatgc
   142441 tgtcggagta aaggatcgtc aacaagggcg ttctagtgcg ttgtagattc ttatccaaga
   142501 cttgtatcat ttgatgatgc catgtgaatc gctagaaaca tgtgaagtgt atggctaacc
   142561 caataacgaa agtttcgtaa ggggactgga gcaggctacc gtgagacaaa agatcttctt
   142621 tctaaagaga ttcgattcgg aactattata tgtccaaggt ccaatattga aataatttca
   142681 gaagttttcc ctgactttgt ccgtgtcaac aaacaattcg aaatgtctcg acttttttag
   142741 aacaggtccg ggtcaaatag caatgattcg aagcacttct ttttacacta tttacactat
   142801 ttcggaaacc caaggactca atcgtatgga tatgtaaaat acaggatttc caatcctagc
   142861 aggaaagggg gggaaacgga tactcaattt aaagtgagta aacagaattc catatgtatc
   142921 tatgagatcg agtatggaat tctgtggaaa gccgtattcg atgaaagtcg tatgtacggc
   142981 ttggagggag atctttcata tctttcgaga tccaccctac aatatggggt caaaaagcca
   143041 aaataaatga ttttagccct tataaaaaga aaactgattc ttgaacccct ttcgcgctca
   143101 tgtcacgtcg aggtactaca gaagaaaaaa ctgcaaaatc cgatccaatt tatcgtaatc
   143161 gattagttaa catgttggtt aaccgtattc tgaaacacgg aaaaaaatca ttggcttatc
   143221 aaattatcta tcgagccttg aaaaagattc aacaaaagac agaaaaaaat ccactatccg
   143281 ttttacgtca agcaatacgt ggagtaactc ccgatatagc agtaaaagca agacgtgtag
   143341 gcggatcgac tcatcaagtt cccattgaaa taggatccgc acaaggaaaa gcacttgccg
   143401 ttcgttggtt attaggggca tcccgaaaac gtccgggtcg aaatatgact ttcaaattaa
   143461 gttccgaatt agtggatgct gccaaaggga gtggcgatgc catacgcaaa aaggaagaga
   143521 ctcatagaat ggcagaggca aatagagctt ttgcacattt tcgttaatcc atgaacaggg
   143581 tctatataga cacatagatc catggatcca tacatctcga tcggaaaaga atcaatagaa
   143641 aaaagaaaaa gaaagaatcg gaattgatcg atatatttct cgaaacaaac gaaaaggaaa
   143701 cgaaagatga aacagaaatc atggatcaac taagccctct cggggacttg cttaagaata
   143761 agaaagagga atctcatgta aataccatgg aataaggttt gatcctattc atggagattc
   143821 cgtaaatatt ccattccaaa aatagaaagt tcgaaacaat tgggattttt ttggagattg
   143881 gatgcagtta ctaattcatg atctggcatg tacagaatga aaacttcatt ctcgattcta
   143941 cgagaatttt tatgaaagcc tttcattttc ttctcttcga tggaagtttt attttcccag
   144001 aatgtatcct aatttttggc ctaattattc ttctgatgat cgattcaacc tctgatcaaa
   144061 aagatatacc ttggttctat ttcatctctt caacaagttt agtaatgagc ataacggccc
   144121 tattgttccg atggagagaa gaacctatga ttagcttttc gggaaatttc caaacgaaca
   144181 atttcaacga aatctttcaa tttcttattt tactatgttc aactctatgt attcctctat
   144241 ccgtggagta cattgaatgt acagaaatgg ctataacgga gtttctgtta ttcatattaa
   144301 cagctactct aggaggaatg tttttatgcg gtgctaacga tttaataact atctttgtag
   144361 ctccagaatg tttcagttta tgctcctacc tattatctgg atataccaag aaagacgtac
   144421 ggtctaatga ggctactatg aaatatttac tcatgggtgg ggcaagctct tctattctgg
   144481 ttcatggttt ctcttggcta tatggttcat ccgggggaga gatcgagctt caagaaatag
   144541 tgaatggtct tatcaataca caaatgtata actccccagg aatttcaatt gcgcttatat
   144601 tcatcactgt aggaattggg ttcaagcttt ccccagcccc ttctcatcaa tggactcctg
   144661 acgtatacga aggagtgcgg ttcgttcgaa aaattcctac ctctctatat atctctgaga
   144721 tgtttggatt tttcaaaact tcatggacat gcagaagaga aatgctatcc ccactcggac
   144781 caagacataa ctttatactt gttcaaataa caattaaggt gaagcagggt caggaacaac
   144841 aaatctcttt atgataaaca gatccatttt gcaagttcgt tattacgggt agttcctaca
   144901 aaggatcgga ctaatgacgt atacaatact tgaattctcg atgtagatgc tacagagttg
   144961 gttctcatcc ttcagagact acgagtgtaa taggagcatc cgtcgacaaa aggatcaccc
   145021 taagatgatc atctcatggc tattgagaac gaatcaaatc agatggttct atttctcaat
   145081 ctttctgact tgctcctacg gaaccaaggt cgaaaagatt gagaaaaatc agtcattcac
   145141 aaccactgat gaaggattcc tcgaaaagtt aaggattagt aatccttttt cgaaatcgaa
   145201 tggattcgat cttatacata cgcgaggaag gtaatcaaaa aagaaagaag atgagttctt
   145261 ctttactttt atcacttagg agccgtgcga gatgaaagtc tcatgcacgg ttttgaatga
   145321 gagaaagaag tgaggaatcc tcttttcgac tctgactctc ccactccagt cgttgctttt
   145381 ctttctgtta cttcgaaagt agctgcttca gcttcagcca ctcgaatttt cgatattcct
   145441 ttttatttct catcaaacga gtggcatctt cttctggaaa tcctagctat tcttagcatg
   145501 atatttggga atctcattgc tattactcaa acaagtatga aacgtatgct tgcatattcg
   145561 tccataggtc aaatcggata tgtaattatt ggaataattg ttggagactc aaatggtgga
   145621 tatgcgagca tgataactta tatgctgttc tatatctcca tgaatctagg aacttttgct
   145681 tgcattgtat catttggtct acgtaccgga actgataaca ttcgagatta tgcgggatta
   145741 tacacaaaag atcctttttt ggctctctct ttagctctat gtctcttatc cctaggaggt
   145801 cttcctccac tagcaggttt tttcggaaaa ctctatttat tctggtgtgg atggcaggca
   145861 ggcctatatt tcttggtttc aataggactc cttacgagcg ttgtttctat ctactattat
   145921 ctaaaaataa tcaagttatt aatgactgga cgaaaccaag aaataacccc tcacgtgcga
   145981 aattatagaa gatccccttt aagatcaaac aattccatcg aattgagtat gattgtatgt
   146041 gtgatagcat ctactatacc aggaatatca atgaacccga ttattgcaat tgctcaggat
   146101 accctttttt agcttctagt tagcttctag aatcgatttc ttagttcaag atccctctta
   146161 ctaactggaa tcaaagaatt agtagatctg ttccgcccaa aatgggaatg ggctagggtt
   146221 atgaacttat aatctataat ctgatgatcg agtcgattcc atgattataa gttcattcca
   146281 taccggacca gaccggaata ggattctcat tatgagaagg ggtcattcga gcgtatctaa
   146341 atagatacta tgtttccata tggatcccta cgtcgttaca ttccatttag gattaggaat
   146401 aggcgtaatc ggacctgctt tttccatatc tctcgttatt tgggacctta ttcacctctt
   146461 tgggcttcta ttgaatcgag aaatcggttt gattgtccat ctttttgata taatattaat
   146521 atagataata tataaggcat cctccggata attcaaatcg aagcaattgg atgtccgatt
   146581 ggggcctata tgacatgacc gatcaataga aatactccaa cactccacct ttgtcatata
   146641 ttccatacat cacactagat agatatcatc ttcatggaat acgattcact ttcaagatgc
   146701 cttggtggtg aaatggtaga cacgcgagac tcaaaatctc gtgctaaaga gcgtggaggt
   146761 tcgagtcctc ttcaaggcat aatattgaga atgctcattg aatgagcaat tcaataagag
   146821 atctcggatc gaatcggtat tgatataccg attcgatccg agatcttgga attggaataa
   146881 gttcggcagc ggatcgcgaa atcttgggga tcttctctat ctaatgaatg gggagtccgc
   146941 tttgaaatcg tccgccctgc acccaccccc cgagtatatg cttcaacagg aatcacacaa
   147001 gggtagattg atacaatata aacctctggt aaaatgcccg cctgtaaccc agcagataaa
   147061 gtacattaca tagtccgttt ttagtaatag ctctggtggt tcgctgttca agaattcttg
   147121 tttaagcagt tcataccatc catacatagt gttttgatct aagatttcaa ttcttctatg
   147181 tttcagcagt agcatattgt tccatggagc taaggtccaa aatatggaag aaactggtgt
   147241 ttccacgact ctaccaccca gtcaattatg ttccacttaa tccctatttc atggccgcat
   147301 atctttccgg ctaagtaatg ggaaaccttt ctcctgttac atgaatccaa ttttcatttc
   147361 atccgggaaa agccatcttt ttctcaacaa tgtctttgtc atttgatcca atagcgttcc
   147421 gttagatagg aacagatttg ataaatactg ataactctcg gatggagtat tagaacggaa
   147481 aaatccatta gataatgaac tattggttct aagccatctc tggcgatgaa tcaacaattc
   147541 gaagtgcttt tcttgcgtat tcttgataaa ccagcgttta gatatagatg taggaggatc
   147601 tgtttcggaa gtaagaagcc cctttgacat ctcttcatct gcaaagaatt ctcgatgtga
   147661 aaacacagag acaaggggct gatctttgaa taggaaaaag agtggatccg cagggtccca
   147721 aatgaattgg cttattcgaa aaaagccttg ttctttggaa gatctatctc gtgtctggta
   147781 ctgcatggtt ctactctgca agaactccga atcattctct tgaagctcat ccttttcatc
   147841 ataaatgatc cgcttgcccc gaaatgaccc cgcccgatag ggaaatccca atgaattggg
   147901 cctttcgata caatcaaata gaaagcccca ggggcgccat attctaggag cccagactat
   147961 gtgattgaat aaatcctcct ctatctgttg cgggtcgagg actccttctc cttccccttc
   148021 ttcaaactcc gattcgtatt tttcatagag aaatctctga tcaacgatag aacaagatcc
   148081 attttgcatc atatctaagg gattccttgg ttcgggccga agaagcaatg tcactcgatc
   148141 attatcaaac cgactgcaat ctttttctgt ccgtgaggat cccaccagag cgccttctac
   148201 ttctaatagg ccatgaacta gatcagaatc attctcaacg agtccagaag aagtgatccc
   148261 gtttttttca tcgggtccgg gtatagacca aaggtcttga gcgaccgatc cggcagaaca
   148321 actcaaaaga taaagaagta tcgttaattt cttcatgctc gttccaagtt cgaagtacca
   148381 tttgtacaaa taagaatccc cttcgttaca tgatttcttc ttcatataga tagatagagg
   148441 atctatgggg caattactta gaagtacatt ttgtgcaaca gcccttccta tctgatagaa
   148501 aaggatccca tgatcctgaa ccgatcttac ctgggatcgc aaatcccaag tttgtctatg
   148561 aagagcggat cgaattgtat tagtgtctat aattgatttc ttctgtgtaa tactaatcga
   148621 tagggcctca ttggtaagtg ctacaagatc tcgtgcattg gaacccatgg ttatggaccc
   148681 gaatccatta gtatggaaca ttttcttttc caagtgaaat cccctagtat atgaaagagt
   148741 gcaaaagtgc tttcgttgtt gtggaataag aagccttcgt atcttaatgc atgtatttaa
   148801 tttattcggg gctattagag cgggatccac tttttgggga atatgagtcg aagcaataac
   148861 aagaatattt ctagtggaac atctttcaca atccctggag agatagttca ctaatagacc
   148921 gagggataag tcattcgact cattcacatc cagatcatga atgtttggaa tccatattat
   148981 gcaaggagac attgcttttg ctaattcgaa ttgaagggtg atataaaatc ggcctatttc
   149041 cgacatcata tcgatagtta gcgcattcat catagttaga agctccagct ccgtatcaag
   149101 gtcacgatcg atatcgtcac tagcatcaat atcgtcacta tcatcaatat cgatatcatc
   149161 aataagaaaa cctttaggct tggtatccag gaacttgttc agaaatactg taatgaaagg
   149221 aacataggag tttgtcgcta ggtatttgac caaatgggag cgcccggttc ctatagaacc
   149281 tatcactaaa atacccctag agggggatag ggctaggcgg agcgaaaagg gttttccatg
   149341 agatgggaaa tgaaaactat tagccccaca cgaagtttgt gaataagtga ttgtctgata
   149401 atgagcaagg aatatccgtc tttctgctaa acagggtgaa ttgaactcat aattcattaa
   149461 atgcttttta tgaatgtcaa ctaagtatcg taagtaaatt gttcccggct gttcaatcat
   149521 ttgataacca gagtcattct ttgataaatg atcactatga gtcagactca atagaatttg
   149581 atcaatcctt ttttctgtcg ttaaggtgga gaactgaacc aagaattctc tttctttatc
   149641 atcaatcgaa tcaccgttcg cgacccagga ttctatttta tcatcaatcc aatcaccgtt
   149701 cacctttttt ctttttctta tcaatgaatg gatctcttta cttgtatgac ttagatgtct
   149761 cgtatttctc gaaaaagtga ttcgattgat gggatttggt atgagactta tgagatcgat
   149821 gatatcgatg agattgatat tcaaatcttt cgtcttagaa cgtattgatt taaccccatc
   149881 agcgggacca ccaccccata gcatgttgcc gccaaaagca gaaccccgta tttcttctag
   149941 agaatctcct aattgttcca gagcaactag aaaaagattc tttaaccaga aagaattccg
   150001 ttcagatgtg ggatacctat ccagaagttt tcgcaactca atcatgtatg atggaatcat
   150061 caaagatttg accttttcga actctgtctg taactcacca taggctcggg aaacaaagag
   150121 aagatgtgta cgaacgagat atccagcaac aagaagaagg aaaaggattg aatagaggaa
   150181 ctcccgaaca tttggcgatc tcagatgtgt cgatatcaat ggtgactcat tatttcgatg
   150241 aatcatttct tcggacagaa gaagattatg taaacactta ctcgaaatct cacttatcag
   150301 attccattgt ggaagacaca attttttctg aagaattcgc catgatatat ctgatccatg
   150361 cataatatca tgaaaaatgg atacaaattt ttgactgcta cttagtaccg gcaataggtc
   150421 tgaaaaagta tctaaaaata tcaaatttag atatttgtac cctgtcgaag taaggaacca
   150481 tggcatatat gtttggaatc gattccattt tgagagagtt gaaaaagcac tgtctcgttg
   150541 aaaggttcta tacatctgcc ctttctcaac gcatttcttt agacaaagac tccgtttttt
   150601 cctcttttcg gatggtaaat atttctcaga acatggagtg tgaatcaaac ccatgtttga
   150661 attgaaattg agatactgag gcaagttctt ctcttctgaa tcagatagat tcatatctga
   150721 aagaggttga caataagttc tttcaaaatt gactatttgt ccctctgtta gaggtgttcc
   150781 agaaatggct gcgatcgagt aaatagctct acgaactaat agatcggatc gaattggaaa
   150841 atggaaagat ttgtacaagt tatacctttc gtcaccactt tgtggaaaat cgttaggtat
   150901 gaatatgtta gatacctgtg actcgattgg tgaaatagta tctctctcca aaaaagcatg
   150961 ttttttttta ccgccgcaca aagaaaatat tttgttgcga atgaacaaga tatggaggaa
   151021 ttgtccatac gtaaaatcat aatttttgat acgggccttt tccacataaa aggggaatct
   151081 tttgttacaa tagaagcgga agcgttgtgg attattcaag aatcgaagtc gatttgcttt
   151141 ataaaaagaa gatatcaatg aacttctatg aaatggtttc acaggattca gccaattgtc
   151201 ttgatcgtcg gatatcattg agaaatagaa atccgtgtta tcaaaagatt tcctgcgatt
   151261 atttctagta tggaatgagt caatcatcca ctttggtatc ttattgaaca aaaatggtga
   151321 tattatccct ccattgatca agaatttcga tttttgggaa gtattatgat catccaataa
   151381 gaagggtttc aattttttca aatgaacgat ttgaagacct attgattcta acaactgatt
   151441 gcagagttga tcattcggac ctttcaattc atagatgtgg atctcagacc tatgaatggg
   151501 gatattcccg aaactcacaa agaaaaaagg aagtgagtta gacaaaaaga aaagcaactt
   151561 ggacaaaaag agaaggaact tggacaaaaa gaaacgaagt gacttagaca aatctttttt
   151621 gtcgataacc tcagaccaat caatcgaata ttgattaata cgtaatcgat cgaacactac
   151681 ttgaaaatgg ctcttctgct cagaaacgga atgttccaaa tgctcctgga aattcttgct
   151741 cccattggac catttgtatc tatatgcatt aggatcccga ttcatgaatc tctcggttcg
   151801 agaaatcaaa ataagaggat cgaaccattt cttctgactc tttttcaaat tcgataaatg
   151861 ttggttgatc gtatatttca ttatagttct atgattcaga gtatcatttc ctatttgatc
   151921 cctttgaatt ccatattcga agttgcgatc ggatctattc attaaaaaga atcgattcaa
   151981 tacatttctt atgtacccat aggtgctata ttggatttga atccgatttc ggatcaatct
   152041 atattgattg actgcctcca ttatgttgtt gctagcaaat accactattt ttggttttgg
   152101 atcttccaaa tcattcccgc aggagatccg gacccatttt tttctgatcc ttcgataaaa
   152161 agattcattc tcttcataaa aaataggagg tagaaccaat aaagatttct ttttcgattc
   152221 atccctggag ttgaatacct cattcaagaa tcgtttttga tccaatccgt aggaatcaat
   152281 agaaaaggaa aatcccttat gatacaccag atccggctcg gttattgata gagtgaatag
   152341 atctgccatt tcttgaaatc tctcttctga ttcaaaatcg tggtgtaacg tgtattcccc
   152401 cctgttccgg tcatggaata gatgaaataa atgatttttg tttaagaatg aaatcttatt
   152461 ggaactttcc atatccagtt catccttcgg aaccatatca catcccggat ctgatgaaat
   152521 aggatgaatt gagacggtat tttgtaaata cgtaattatc ttgaatatat taactatttc
   152581 tttattttcc gatcgcctgg aagggacaaa agaaacatct tgttctttct tcaacaattt
   152641 ctgatctcta gtggacctct cagtaggatt cgaacccaga tgaagttctg accatctgtc
   152701 agagaaaaaa gaacgaatgg atcttgtagg attcccaaga aattcttcga tttcttccgg
   152761 aagcagatgc ttattcatct gcctttcacg ttccgtgaat agccgggaca ttgaggaata
   152821 tccagaaagg catttaggga atcggtctga ttctatctct gttcgttccg tttgaagaaa
   152881 ggaaggatcc caaagaatcg atctttcttt tagttgttga atctctcttt gattgatcaa
   152941 tgtgtgatat tccgaatcct cattactaaa tgaatcgaaa tgatctctgg attgatcaga
   153001 agatcctttc aattggctag aatccgttac ttgaacgaaa ctagatcttg tggaatcata
   153061 ttgaatattt gacgatacat tccgtacctt gctaaaaaat cgatccttgt ttaccaacca
   153121 cacattgtct aagcaaatcc aattctctct cgatatcttc ctcaaaaaat ccgattcgtg
   153181 cggattcttc ccccaactaa cgaagagatc ttggcggaat tgccacatat gaaattgagc
   153241 acaattttgc aaagaaatag cccacttgtt tctcgagaag agatgggcaa aacgctcaat
   153301 atcatttgat tgaatagctg acccagctcc ttgttgtttg aagaaaccct ccacttcaat
   153361 tggtattttt tcacgaaaag caaacatgag ataacaaatc gagtctttca ctaagatttc
   153421 gaatagctgt cccgaattca agttgattct gtttcgcctc ttactcggag aaagacgatc
   153481 aaacaattcc caaccatggt ccttgcggat cggatcatcc atataatata caaaaggaaa
   153541 ctccagatat ttgatatctt tctctttgaa tgagatctca attccagcga cggtttcatt
   153601 agatatctta caaccagaat ccctcttttt tccgagccag ttcctccacc accgcgaacc
   153661 ccagttagat tcaggcatga tacacttttt agttattggg agaacccaag tactctcttt
   153721 cggatccagg aaaaagctct ctgagatctt ttttcctttt ggaagatcca ggagcgaaac
   153781 aatcaaccta ttgatattgg aagacccaaa agattcttcc aatgtatcat ttctgggtcc
   153841 aatggaattc ataggtatag gaagaagccc cgtcaaatag agattttttc ttgcgaccat
   153901 atttcgattg ttaatacgat atataaggat cgctactaca aatagtacta cacccttgat
   153961 cgtgaaatat cgattgcttg ttgaaccctg tgaattgcgt gaaagtagga tactcaaaat
   154021 tcgtgggtcc aagagtttta taaaacgttc ttggtggaaa aaaatgtgaa tgaaagatcc
   154081 cactgaattg aattgggtcc atgaatctaa gaaatagtga gaattcttga cctctctcaa
   154141 tatctctctc aattcgaaaa tccaggattt gaattgatgt cctttcattg attcctccta
   154201 aattgcattg atttatccta aagatttcat ttcaattgga atttggttat tcaccatgta
   154261 cgaggatccc cactaagcat ccatggctga atggttaaag cgcccaactc ataattggcg
   154321 aattcgtagg ttcaattcct actggatgca cgccaatggg accctccaat aagtctattg
   154381 gaattggctc tgtatcaatg gaatctcatc atctatacat aacgaattgg tgtggtatat
   154441 tcatatcata acatatgaac agtaagaact agcattctta ttgagactcg aactcatagg
   154501 gaagaaaata gatttatgga tggaatcaaa tatgcagtat ttacagacaa aagtattcgg
   154561 ttattgggga aaaatcaata tacttctaat gtcgaatcag gatcaactag gacagaaata
   154621 aagcattggg tcgaactctt ctttggtgtc aaggtaatag ctatgaatag tcatcaactc
   154681 ccccgaaagg gtagaagaat gggacccatt atgggacata caatgcatta cagacgtatg
   154741 atcattacgc ttcaaccggg ttattctatt ccacctctta gaaagaaaag aacttaaatc
   154801 aaaatactta agagcatggc gatacattta tacaaaactt ctaccccgag cacacgcaat
   154861 ggagccgtag acagtcaagt gaaatccaat ccacgaaata atttgatcta tggacagcat
   154921 cgttgtggta aaggtcgtaa tgccagagga atcattaccg cagggcatag agggggaggt
   154981 cataagcgtc tataccgtaa aatcgatttt agacggaatg aaaaagacat atatggtaga
   155041 atcgtaacca tagaatacga ccctaatcga aatgcataca tttgtctcat acactatggg
   155101 gatggtgaga agagatatat tttacatccc agaggggcta taattggaga taccattgtt
   155161 tctggtacag aagttcctat aaaaatggga aatgccctac ctttgagtgc ggtttgaact
   155221 attgatttac gtaattggaa gtaaccaatt aggtttacga cgaaacctag aaatcgatca
   155281 ctgatccaat tcgagtacct ctacaggata gacctcaaca gaaaactgaa gagtaacggc
   155341 agcaagtgat tgagttcagt agttcctcat ataaaattat tgactctaga gatatagtaa
   155401 tatggagaag acaaaattgt ttcaagcgcc gacagaacca gaagcgcccc ttgtttcaaa
   155461 gagaggaaga cgggttattc acatttgatt tgatggtcag aggcgaattg aaagctaagc
   155521 tgtggtaatt ctaaagattt cccgggggaa aaatagagac gtctcctacg ttacccataa
   155581 tatgtggaag tatcgacgta atttcataga gtcattcggt ctgaatgcta catgaagaac
   155641 ataagccaga tgacggaaca ggaagaccta ggatgtagaa gatcagaaca tgagtgattc
   155701 ggcagatttg gattctatat atccactcat gtggtacttc attatatgat atatataaga
   155761 tccatctgta tagatatcat catctacatc cagaaagccg tatgctttgg aagaagcttg
   155821 tacagtttgg gaaggggttt tgattgatca aaaagacgaa tctacttcaa ccgatatgcc
   155881 cttaggcaca gccatacata acatagaaat cacacttgga aagggtggac aattagctag
   155941 agctgcgggt gctgtagcga aactgattgc aaaagagggt aaatcggccg cattaaaatt
   156001 accctctggg gaggtccgtt tgatatccaa aaactgctca gcaacagtcg gacaagtagg
   156061 gaatgttggg gtgaaccaga aaagtttggg tagagccgga tcgaaatgtt ggctaggtaa
   156121 gcgtcctgta gtaagaggag tagttatgaa ccctgtagac cacccccatg ggggtggtga
   156181 aggaagggct ccaattggta gaaaaagacc cgcaacccct tggggttatc ctgcacttgg
   156241 aagaagaagt agaaaaagga ataaatatag tgataatttg attcttcgcc gccgtagtaa
   156301 ataggagaga aaatccaaat tatttttaca atttacaaaa gaaaaaaata ggagttaatt
   156361 cactgtgaca cgttcactaa aaaaaaaccc ttttgtagcg aatcatttat taagaaaaat
   156421 cgagaaactt aatacaaaag cggaaaaaga aataataata acctggtccc gggcatctac
   156481 cattataccc acaatggttg gccatactat cgctatacat aatggaaagg aacatttgcc
   156541 tatttatata acagatcgta tggtaggaca taaattgggg gaatttgcgc cgactataaa
   156601 tttccgtgga catgcaaaaa atgataatag atcccgtcgt taataaagtg aatatagatt
   156661 cattggtaag aggtgaacct tatgataaag aagagaaaga agaacctatc tacagaagta
   156721 tacgctttag gtcaacatat atgtatgtct gctcacaaag accgaagggg aatccatcag
   156781 attcgtaggc gttcttacga ggaaagcctt atgatactag aactgatgcc ttatcgagcg
   156841 tgttatccca tttttaaatt ggtttattct gcagcagcaa atgctagtca caatatgagt
   156901 ttgaacgaag caaatttagt cattagtaaa gccaaagtaa acgagggtac tgctgtgaaa
   156961 agattaaaac ctcgagctcg agggcggata aaaagaccga cttgtcatat aactattgtt
   157021 ttgaaagata tatccttata taaaga
//
