# Supplementary material for: Plastome comparative genomics in maples resolves the infrageneric backbone relationships
Source: PeerJ. 2020 Jul 13;8:e9483. doi: 10.7717/peerj.9483 (PMC7365138; doi:10.7717/peerj.9483)
Supplement: Data S2 [file peerj-08-9483-s008.zip › Acer_tutcheri_M320_CP.gb]

LOCUS       Acer_tutcheri_M320_CP      156956 bp    DNA     circular UNA 29-APR-2020
DEFINITION  .
ACCESSION   urn.local...d8-bg6jxrb
VERSION     urn.local...d8-bg6jxrb
KEYWORDS    .
SOURCE      
  ORGANISM  .
FEATURES             Location/Qualifiers
     misc_feature    1..85324
                     /standard_name="LSC"
     repeat_region   85325..112077
                     /rpt_type="inverted"
                     /standard_name="repeat region"
     misc_feature    112078..130203
                     /standard_name="SSC"
     repeat_region   130204..156956
                     /note="repeat_hit position 112099 - 85343, match 100.%,
                     length 26757"
                     /rpt_type="inverted"
                     /standard_name="repeat region"
ORIGIN      
        1 aaagatatat ccttttggtt attggttatg ggcgaacgac gggaattgaa cccgcgcatg
       61 gtggattcac aatccactgc cttgatccac ttggctacat ccgcccccca ctagctacaa
      121 aattacaaaa taaaaagatt caaatttcta ccattaatca tcttttttta tcttacctta
      181 attatgaaga tacaaatgaa gagacaagag gcataaattt ccaaactttt ttatattata
      241 tagaaaattg actcaaaata ataaactgta aagtcataat aactaaaata actaaaaaat
      301 aactaaagac taattttatt attagcacgt agtaataata tgatactaaa taaaaaggca
      361 taaaaaagct ttgtgttttg ttgaagtcaa aaaaggacaa aaataacaaa ttgaaaaaaa
      421 aacctaataa ataacggagc aataccgatt tattggaaga ggatcggcat tgctccgtta
      481 ttttcaaaaa cgtgtataca cgaagatcga aatcttatcc atttgtagaa ggagcttcaa
      541 tagcagctag gtctagaggg aaattatgag cattacgttc atgcataact tccataccaa
      601 ggttagcgcg gttaataata tcagcccagg tattaattac acgaccttga ctatcaacta
      661 cagattggtt aaaattgaaa ccgtttaggt tgaaagccat agtgctaata cctaaagcag
      721 tgaaccagat acctactaca ggccaagcgg ctaagaagaa gtgtaaagaa cgagagttgt
      781 tgaaactcgc atattgaaag atcaatcggc caaaataacc atgagcagct acaatattat
      841 aagtttcttc ctcttgaccg aatctgtaac cttcattagc agattcattt tctgtggttt
      901 ccctgatcaa actagaagtt accaaggaac catgcatagc actgaatagg gagccgccga
      961 atacaccagc tacgcctaac atgtgaaatg ggtgcataag gatgttgtgc tcagcctgga
     1021 atacaatcat gaagttgaaa gtaccagaga ttcctagagg cataccatca gaaaaacttc
     1081 cttgaccaat tgggtaaatc aagaaaacag cagtagcagc tgcaacagga gctgaatacg
     1141 caacagcaat ccaagggcgc atacccagac ggaaactaag ttcccactcg cgacccatgt
     1201 aacaagctac accaagtaag aagtgtagaa caattagctc ataaggaccg ccattgtata
     1261 accattcatc aacagatgcc gcttcccata tcgggtaaaa gtgcaaacct atagctgcag
     1321 aagtaggaat aatggcacca gaaataatat tgtttccata aagtagagat ccagaaacag
     1381 gttcacgaat accatcaata tccactggag gagcagcaat gaaggcgata ataaatacag
     1441 aagttgcggt caataaggta gggatcatca aaacaccaaa ccatccaatg taaagacggt
     1501 tttcggtgct ggttatccag ttacagaagc gaccccatag gcgttcgctt tcgcgtctct
     1561 ctaaaattgc agtcatggta aaatcttggt ttatttaatc atcagggact cccaagcaca
     1621 caaactttct agaactagat aattgggagc ttgttattca acagtataac atgacttata
     1681 gccccgtgtc aaccaatagc aacatcgata tctctgatct tatctatcta tctatctaga
     1741 aattcagaag cattttttat ttttttatat tttatagata tatttttttg atatgataat
     1801 caaaatgggt tgcccgggac tcgaacccgg aactagtcgg atggagtaga aaaattcctt
     1861 gtgaaattga tataggtaaa aaagtctctc cccaagccgt gcctgcattt ttcattgcac
     1921 acagctttcc ctatgtataa catcgaagac tccctaaaaa acgctaaaaa agtgaaatac
     1981 ccagttgatc aacctttatt agtcttattg cataaacatt taatagaaat taatgaattt
     2041 ttttgttatc tattcatcag ttaggaacaa tttcgaattt atcatgatta acaaaatcgt
     2101 taatacaaat aatatccaaa taccaaaccc gccccctata taacctccgc gaagtaaaca
     2161 aagctcttgg aaagattaaa gaaagaacgt gctcttcctc cgtaaagaat tcttccaaga
     2221 attccgagcc taatcttttc aaaaaaacgc gcacagtact tttgtgttta cgaaccaaac
     2281 ttttaacaca agaaacccga agtatatatt ttattctata caaactcttt ttttttgaag
     2341 atccgctgtg ataatgagaa agctttctgc atatacgcat aaaccggtcg ataatataag
     2401 aatctgagga atcggcccag gtcggcttac taatcggatg ccctaatgag ttacaaaaac
     2461 gcgccatagt caatgatcca atcagaggaa taattggaac ggttgtctcg aactgcttca
     2521 tagcattatc gattagaaat gcattttcta gcatttgact ccgcaccacc aaagtattta
     2581 gtcgccccct ggaaagatag cccagaaagt tgatataatc tttgtataag tggtttatat
     2641 gaatccttcc gggttgagac cacacgtgaa aatgccattg ccataaattg acaaggtaat
     2701 atttccattt attcatcaga agaggcatat cttttgaagc cagaacggat tttccttgat
     2761 atctaacata atgcatgata ggatgcttga acagccataa gttgtcctga aaatcattaa
     2821 caaagacttg gacaagatct tctacttttc cataaaaaga aattcgctca aaaaggagtc
     2881 ctgaagatgt tgatcgtaaa tgagaagatt ggttacggag aaaaaagaag attgattcat
     2941 attcatatac atgagaatta tataggaaca agaaaaatct tggattgctt gttgaaaaaa
     3001 tggaatttga tttctttgga gtaataagac tattccagtt aaaatactca tgaagaaaga
     3061 atcgcaataa atgtaaagag gaggcatctt ttacccaata gcgaaaggct cgaaccaaga
     3121 tttccgggcg aatggggtag ggtattagta catctaagac atagtgtaaa tgtgagaaat
     3181 tgttctcgaa aaaaggaaat attgaatgaa ttgattggaa attatgagat ttcgccattt
     3241 ctttttcttt cccttctaag aaagctacta atcgtaggga aaatggaatt tccacaatga
     3301 ctgaaaatcc ctccgatatc atttgcgaat aaaattgatt gttgtgtcca ataaattgat
     3361 ttggattcga atccttagca taaatactca aatgaatccg ttgatacgtc cgactaatta
     3421 aacgtttcac actgagtgaa ctagatttat tgtcataacc cccattttcc aacggaatcg
     3481 tcgatctatt taaaccgtga tcatgagcaa gtgtataaat atactctcga aaaagaagtg
     3541 ggtataggaa gttgtgttgc tgagatctat ctagttctaa atggatttga tattctttca
     3601 tttgaaatta gattgcaaca aaaggtaagg tatttattgg attatcaaat gatacattgg
     3661 gttatcaaat gatacatagt gcgatacagt caaaacaaag tattgtagta aagaaaaaaa
     3721 tggatacctt ggaaacgggt aaactcatta ccggattctc gattttatca tttttgaatt
     3781 ggtttatgtt tgttatagta taaataggtg gttagaaatc ctttattttt gcaatccaac
     3841 cgctcttttg attttggaaa acaaaatatc tttatcaata tactgcttct tctacacatt
     3901 catctccaac ccataatagg gacaaactca tagttaggac tcattaaaaa aatagctaat
     3961 cgactcgcgg aaaaaccctt ccccgcatta ggaactaata tctttttaac gtttaattag
     4021 atcggggaat tattcaaatt caattcagaa gagaagctcg ttccttttta tttcccgaga
     4081 attggaacca taaggctcta tccatttatt cactcgaccc aactttgaat tccatttttt
     4141 gttctgcgcc aacaactcaa accctatttt gaagccattg aatcagaata aagtattctc
     4201 caaattttcc attgatacga catgctggtt tttccattca ttcctttcag gatcagtcgt
     4261 ggtcttacaa actctcccga tggtatggac gaatcctttg tttcatataa atgtgtaaaa
     4321 gatgctagcc gcacttaaaa gccgagtact ctaccgttga gttagcaacc cgaataattc
     4381 gaatgggtgg atacaatcgg aataaaaaag aaataaaaga aaagaaatga aattgcacaa
     4441 cggaatcaaa atattaaatt agcaagaaat cgactaacaa aatttagaat cgattgggaa
     4501 cataaaaaaa agacttcttg tataacagtg aatccagcga acccattact ttaattttga
     4561 attttgaatg aagtaaagaa aaaaaccaaa cctctgttac ggagataaat aggtacggag
     4621 ataaatggat ctgtttatcc ttatccacga tcgaattata gttgttcgat acgctgttgt
     4681 caatatgacg gtgaatgttg aatattaatg ttaagaaaag aatctaaaaa aataaaatgg
     4741 cgaaaacaaa aagaatgaat ttattaattt aattaaaata ttaaaataaa aaaaattata
     4801 aaatgaaata aataaataat atagaaaaga aataatttag aaatgctttt gaaaaaaaat
     4861 cgaaaagaaa aagaaagaac ttgcgttaga tttgcactac atatttacta tacataaata
     4921 caaatagata catagctata gctgaaagaa taaaaaaaaa gaaatctcgg gttgacattg
     4981 attcaatcaa tcaatataag taaaataaac aagttgaatc ccttgttttg tgatttgtta
     5041 atagatttac aacgacaaac tataaaaagc ccggtttcga ttgcgagtaa tgtaaatttt
     5101 cgatttctcg acccaattag ttcgttgtat tcatttgatc ttttttatat gcatcttata
     5161 tcaataaaat tctagcaata aaattgattt ttgttcttct gcttattttt tttgtcctta
     5221 tacttccaga acattatact ttatgggagc aatattaaat agggataaaa aataggtatg
     5281 aatagaacaa aaaagggggg agtagtaaag aaaaagttat acaaaactat ataggagtca
     5341 tccacaccct ctttttttat tctatatcct cgatgcaatt tcgtttaatt aagatgaagt
     5401 tccttaaaaa tcccagcctt ctttgaaata tcatgaaccg ttcctgtagg ttgagcgccc
     5461 ttgtcaagga aatctaaaat agcaggaaga tttaaatggg tttgattatt tatcggatca
     5521 taaaaaccca ctttccgaag atctcttccc tctcttcggg atcgagcatc gattgcaacg
     5581 attcgataaa cagctcattg ggatagatgt agatgaacaa taccccccct agaaacgtat
     5641 aagaagtttt ctcctcgtac ggctcgagaa aaaatgatta gaaattgtgt gatttaagtc
     5701 cttctttttc gaaaattcga aaaaaaagca ttcgtactct cataactcaa gttggataac
     5761 ttttaaatag cccaaaagaa aatctttagg gatttctttt tttgagtggt ctctaacccc
     5821 ttttttgttt gtctcgtttc gaatcgattt tttgattctt aattcccatt ctgatctaat
     5881 tgttgagaca attgaaaacg gtatttcctt gttccaggat cctttttatc tttgccttga
     5941 atcattgggt ttagacatta cttcggtgat ctttcgtttt caaaaatggc ggcaacacac
     6001 ccctttttgc gatttttttc tatcaaagaa tcatacgaac aattgattcc tgcatgatac
     6061 acttttcatc gaaagagttt taccaattcc aacaaattgt cgttttggat ttcaaaattg
     6121 ttcgaatcag attctttcaa tttatatatc gaaaatatac ttacgaagtt tgttacaact
     6181 tattgattgg tattaaccct agatccttgc ccctgcgaaa tgaacaaata ctttctactc
     6241 aagctccatc atgtcctatt tacactacac cccaacaaaa aacgagaatt ctagtagaac
     6301 agaacaaagt atgtcgagcc aagagcccat tcatttctag ataatctaca atctaaaatg
     6361 gcggatgaaa aaaaaatcca cagcggatcg tgtccttcaa gtcgcacgtt gctttctacc
     6421 acatcgtttc aaacgaagtt ttaccataac attttttcga gttttgaacc ggtatgtaat
     6481 tgattcaatt atggaatcat gaatagtcat tgcttcggtc aatacccagt cctttttcct
     6541 tcgatatgaa aggaatagtt agttaattta tgaggaagaa gcctcagtaa gaattgaatt
     6601 tcaccctcta ttttaatttt attgttttca ttttattgca tgaatgcttc tttttatttc
     6661 taaataaaac aaaaaagaac acgaataaaa ataaaaagaa aataaagtaa aaagtaaata
     6721 tagaggatga agatatatga atggaccccg tctcaattat taattatgat taaatacatt
     6781 tccaattatt aattagagcc aaacatcaaa tacctccagc tcaaagaaaa ttaatccata
     6841 tgaaactcga ttgattatga gatcttacat cgctcacgaa ctcgtatgga ccccactccc
     6901 aattcattct gggggatgat taatcataaa taaaaatagg atcctatttg atacgggatg
     6961 ctagactctt ttgtatagat aaaaagccaa aagggtccag attacgtcat tctttactat
     7021 aattgttctt ttaccctaaa ccggtcttag aaacttaatt ccattgattg aattcaaaca
     7081 gtacacgaat accctcttgt ttagatttca agaaatgaaa taaaaaattg gggaggtttt
     7141 cgcatttcga tttagaatgt atccttgcaa attcacggag gtcgggtatg tagggatttt
     7201 ttaagccact cacttacata tcaaagtgaa agggaggggg agggcccatc cgactttttt
     7261 tgaattcaaa ctcttgtgat ctatgttgcc atcttacttg gatcacaaat ggattccatt
     7321 ttattttcgt attatttgaa ctcgattcaa tttatgaaaa aacatcttat tcagagaaga
     7381 gttttgaaaa ttcgaaacaa gaagtccatt ttatcaaaaa ttagactctt aaaaaaatta
     7441 tactctgaaa gagaggttgc tcaaaaaagt aatttggagt ctgatattcg gatatatata
     7501 agaggtcgct ctgggacgga aggattcgaa cctccgaata gcgggaccaa aacccgttgc
     7561 cttaccgctt ggccacgccc cattttaatt tcttttctat tcgatactaa taaacactaa
     7621 tattggttgt tcgtcaattc ccggccaaat ctctatggaa taaattagat tctttttttt
     7681 aagattttga cacaagtaga tgcagaatta aactccattt attgatcatt acatagaatt
     7741 caattaagat attgtatgaa agtatgattt cttgtattct cttgtgagaa ttcaaggatt
     7801 tttgttttga ttggttcggt tcaaagaagt atttttttgt ctaccttact ttcttttcgt
     7861 catttttatc atttttagct tatatcaata acatattttt aactcaatca aaatacaatt
     7921 atctccaaga acaaaatgtt tgttatgctt aataccttta gtttgatcta tatctttctt
     7981 aattctgccc tttattcgag tagtttttta ttcggcaaat tacccgaggc gtacgctttt
     8041 ttgaatccaa ttgtagatgt tatgccagta atacctcttt tcttttttct cttagccttt
     8101 gtttggcaag ctgctgtaag ttttcgataa gatctttaat agtgtccgag aaaaattcat
     8161 gatttattca agctcgagaa aaaaaaaaaa attctaacaa ttgataagac cagatgagtc
     8221 ttccaatttg aatgaaccct caagtaaaac agtaaaattc ttgggcagac acgataaatt
     8281 tcgatttccc catttcatgg ttcttacctt tttttttcac tgaaagaccc tattagagtc
     8341 cgccacaata tcgaaatcga agtcgaattg tgttaatttc gaaaaataaa aactcttttg
     8401 tatttctatc aatttgaaaa accgtttcat ttcttggtgt caaaatagga tatgtagtat
     8461 aaaaatagag aatctattct ctttttcccc cccaaaaaaa attggagatt gtgtaatgct
     8521 tactctcaaa ctctttgttt acaccgtagt tatattcttt gtttctctct tcatcttcgg
     8581 gttcctatct aatgacccag ggcgtaatcc tggacgtgaa gactaaaaaa taagaaattt
     8641 ttctttactt tattcttaat tcttataaat gtttttagga tttgatttta tctattctac
     8701 atctttaatt ttatctattc tacatcttta actagtcaaa taaaaaaaag caaaagggtt
     8761 cgctaaattc gaatttgaaa gatacccagt cagcgacgga aacggaaaga gagggattcg
     8821 aaccctcggt acgaatagct cgtacaacgg attagcaatc cgacgcttta atccactcag
     8881 ccatctctcc taattgaaaa aaaaaaaata ataataatta ctatgttaca ttacacaaaa
     8941 gataatgctt gaaaaaaagg cccttcttta ctttaacttt attatatagc ttatatattt
     9001 tttattgtat tttgtattgt attatacaga tggatacaac ttttatcagc aattccattt
     9061 tttatttcta taaaatgaaa ataaaaaaat gaaaaatgaa aataaagaat ggcctcgaaa
     9121 gagatatctc gaatcaaaat agaaaaaaat aaagaatatc tctttacaaa attacaaaag
     9181 gctttttttt attttcacgg cctggtctgg tcagtaccca gccaggccct ttttttgttc
     9241 caatgaacca taccgccaaa tcatagaaaa atgatttaga tggaatcaaa gtgtcatttc
     9301 ttattcttta ttattctttt gtttcttctt cttttttttt atttaattta cttttactgg
     9361 atactcgaaa aaagggaaaa acagaacgat gtattttttt ttgcacaatg cattttatgt
     9421 tatggctgaa attgttttgt cgagccgtat ctgtcaaaac cccttcaaga accaaatttt
     9481 ttattttatt tagttattca atttcgtttt ttatttttaa acaaaataag tcctcttttc
     9541 ctaatttcat taggactcct aacaaacacg tcaatactct aagctctaat ttgcatttca
     9601 tgattttttt ttatttctgt cctatattga ttacgtccga ttcccttgtt cgacaaaagt
     9661 ctcatttcta tacaataatc gtattgtagc gggtatagtt tagtggtaaa agtgcgattc
     9721 gttctattaa tccccttaat agttaagggg ttcttcagtt tcattcatat tctgatcaaa
     9781 aactttattt cttaaaagga tttcatttga atcctttacc tctaaatgaa agattcgagg
     9841 aagaatatcc attctcgtga tttgtatcca agggtcaatt agaaatttca aatttggatt
     9901 atgaaattac gaaacataat ttttgtgaat ttggaattag atcaatcttt ccaattgaat
     9961 aagtataagt aagggatcca tggataaaga tagaaaagtc tatttccaat cgtaactaaa
    10021 tcttcaattt ttgttttgca tagggtagat tgaagcaaaa tagctattaa acgataactt
    10081 tggtttacta gagacatcgc catattcata tcctattttt ttagctcggg agaaagaaaa
    10141 tacttttcct aaggattctc tcaaatagaa atcgagaacg aagtaactag aaaagttggg
    10201 attgttataa cggcactctt ctagagggat catctagaaa gcaaattgtt ttgaatgcat
    10261 tcagacaaaa aaagctgaca tagatgttat gggtcgaatt ttttgattgc gtccccgtct
    10321 tatatcttgg gaatttttcc atcttccata aaggagccga atgaaaccaa agtttcatgt
    10381 tcggttttga attagaggcg ttcaaaatgg tgaatcgacg tcgactataa cccctagcct
    10441 tccaagctaa cgatgcgggt tcgattcccg ctacccgctc catatgataa tgatataaat
    10501 cattatatca attcagcgat gcattaattc aatttgaatt aatgcatcac tgaattgaat
    10561 acgtaattcc ggaaattctc tcactgattc tttatggtat tttttccgaa caagagatag
    10621 gaaaaaaaag aatgcgaaaa aaaaacaaat taggaatgaa aagcgtccat tgtctaatgg
    10681 ataggacaga ggtcttctaa acctttggta taggttcaaa tcctattgga cgcaatttag
    10741 caatttattt gcatttccat agtataatat atatattcta tactttgcat atgatataat
    10801 atgatattat tagattaata aattattaga ttccaaattt tcaaataaaa aagtaaaatt
    10861 acgtatattt atatcttatt tagccttata tcttatttga cttatatctt atttatttat
    10921 tttattaatt aaataattaa ttaaataata atcaatatta aataaagtac tataaagatt
    10981 aagaatgata gattttttat ttataattgt tcctgaagta gaaagcgttc catttgttcc
    11041 tgaatagctt ctttcaaaag ggcttccgct tcctcggtga atgtcttagt agaagatatg
    11101 atttcttgga actgaggttt attcgttttt aaataagtac gtaactcacc gagaaatttt
    11161 cttacctgtc cgatttctaa tgaatcaaga taaccattcg ttccagtata aatagtcatt
    11221 atctgctctt cgaccgtgag aggggctgat tgggattgtt tgagcaactc acgtaatcgt
    11281 tgaccccttg ccaattgatt ctgagtagct ttatcgagat cagaagcaaa ttgtgcaaag
    11341 gcttctaatt ctgcgaattg ggccaattcc aattttaatt tgccggctac ttgtttcata
    11401 gctttaattt gagctgcgga tcctactctg gagacagaaa tacccacgtt aatagcaggt
    11461 ctgattccag cattgaatag atccgcggat aagaatattt gtccatctgt aatggaaatt
    11521 acattagtag gaatatacgc tgaaacatct cctgattggg tttcaactat tggtaaagcg
    11581 gtcatacttc cttcacctaa ctgagaactt aatttagcgg ctctttccaa aagtcgtgaa
    11641 tgcaaataaa aaacatctcc tggataagct tcgcgaccgg gtggtcttcg taatagaaga
    11701 gacatttgtc gataagcctg cgcctgtttg gagagatcat cataaatgat taaagtgtgt
    11761 cgttcacggt acataaaata ttcagccaga gaagctcctg tataaggagc gagatattgt
    11821 aatgtagcgg gggaatccgc cgtttcggct accacaatag tgtattccat cgcccccctt
    11881 tcctggaaag tagtcactac ctgagccaca gaagatgctt tttgaccaat agctacataa
    11941 acacatatta catttttccc ttgttgattg agaatcgtat ccgtggctac tgctgtttta
    12001 ccagtctgtc tgtcgccaat aattaattct cgctgaccgc gtcctatagg tatcattgaa
    12061 tcaatagcaa taagtcctgt ttgaagaggc tcatatacgg aacgtctcga aataatacct
    12121 ggagcgggag attcaattaa tcgagattca gaagctaaaa tttcacctcg accgtcaata
    12181 ggtttagcca gggcatttat aacacgaccc aaataagcct cgcttactgg tatctgagca
    12241 atttttcctg ttgcttttac agaacttccc tcttgtatcc ttaaaccgtc acccattaat
    12301 acaacaccaa cattatttga ttccaaattc agagcaatgc ctattgtacc ctcttcaaat
    12361 tctactaatt cacccgccat tacttcatca agaccataaa tacgagcgat gccgtcgcct
    12421 acttgaagta cggtacctat atttacaatc ttgactgctc tattatattg ctcaatacgt
    12481 tcacggataa tattactaat ttcgtcggct ctaattgtta ccatgagtat aatttttttt
    12541 tttagttaaa gaaaaaaaac aatgcctaca ggaaaaggac taatcagtta tttctgccat
    12601 cgcctcaaac gtgtcaatat tctcactaat ggtacgtaaa tgtaactcct tgttcaaaga
    12661 actattcaga gtgcctcgag ctccttttaa aacttgttgg aaaacctgtt gtcggacttg
    12721 ctgaaccgcc ctttggtggt caaaacgaat ggtttcattt ttgtaatttt ctaattcttc
    12781 caaagtctta taagttgact taatcaaatt caatttttct cgttctatct ccgagtatcc
    12841 attcactcga aattgatctg cttccctttc gactttccgt aagcgagccc gggctttttc
    12901 cagccgttga atggcccccc cctgcagttc ctctgaattt cgaatagtat tcaggatctt
    12961 ccgttttcga ttatctaata aatcacttaa tgaaagtaga ttatctttcc attcatctca
    13021 aaacttacat gatcccttcc cgaaccaaac atgaattttt cgattcattt ggctctcaca
    13081 ctcaattact tcaacttttt aagtatgggg gcaattccca tatctttttt ttttaatgta
    13141 atgagcctat cctctacctc tcttctctat tcatattcca agatgtcgcg actaatcact
    13201 aatccaagac cagaatattt tgaggactct tctgacggaa caaaacaaaa atattgaatt
    13261 gtcagcaaag ttgtttcttt ttttcgtcaa atccaaagaa ttctttttac tttatattat
    13321 acacaggtca ccgattcagc ataaaaagcg gttgattgaa atatttcaaa tattttgcat
    13381 tccaataaaa gaaaaggctc aaaggctcaa ataattttat cgacatgagt gttttatatc
    13441 gaaaaaaaaa caaattccaa ttattcattt tgcaaacatt tctattctat attaatatag
    13501 tagtagaaag agtaccatgc tgcgtctgga cttcaaacag tttggtttag ctttaaccat
    13561 gttaatgacc ccacactatt ggtttggttg atagagaatc aaagcggatt taccaatgaa
    13621 tcacgaaatg ctatggttct taaatatgat ttgaaattga ttcagaagta attcgcggaa
    13681 tcgtgcacct ttttcgatct agttataatg aaaaaaagta cagctggttg gatccagcct
    13741 attcttgaaa taaacaactc gcacgcactc cctttccaaa aaagatcaat acaccaagga
    13801 ctacacttag atttattgga tttgttgcta aaatatcggt attaaacccg aaactcccgg
    13861 caaatgacca gcgaaccaag gaaacgaaag aatcggttat atttttcata ttatctcctc
    13921 ttttagatag actaaaaaaa aatacggaat ttgcatattt ataggattaa acaaagggat
    13981 tcgcaaataa aagcgctaat gctacaacca gtccataaat tgttaaagct tccataaaag
    14041 ccagactaag caataaagta cctcgtattt ttccctccgc ctcgggttgt ctcgcgatac
    14101 cttctacagc ttgacccgca gcagtacctt gacctactcc aggtccaata gaagcaagtc
    14161 cgacggccaa cccagcggca ataacagaag cggcagaaat cagtggattc atgataagtt
    14221 cctcgcacta aaataaagaa atagttaatg atacaatcgt ccaatgaaaa tatgaattat
    14281 gacttaatta ttcgatcgct aagattcatc cagtcgaaat aactaagaac tcggaattga
    14341 agtaataata atattagtat taaaccataa aagctacttc gatatctctt ttttagttcc
    14401 gatccacagg atttttgtga atccatacga cttttgttct tccatttctt ctttccaaac
    14461 tcttttttta ttcttcgttc gttagttttc tttatttcat cgctttattc attcacattc
    14521 aattcacagg caaagacgaa accgaagaat ttctattgga atctctatct aagttcacaa
    14581 tagtagggcg gattagatat atctttagtt gatatataac tatcaatatc taatatcata
    14641 tatacatgtc tttcttccat aacgtaaacc aactattcat atcttcatat cttagattca
    14701 agctattcgt atcttaaagt caatcgtatt ctagaatcat tcttggaacc atacacaaga
    14761 gttggcttag agtcattaga tcccatatac caaattatgt tcccctctcc caatcaaccc
    14821 attttttatg aatctcgttt ggcaaatcat tgcatagaaa taaacataag tattttattc
    14881 cggtaaggtc attcacttta attatttaat tatttattaa tattttcttt tggtcaatcg
    14941 ttgaattgaa taaaatcaac tgaaatggga atcattctag aaagcatctt tctttttctt
    15001 ttttttttta atcacacacc gtgtaaattg tgatactatg atactataag aatttttata
    15061 ttaagaattt tgattcaaat aatgactcct tatatttgaa ttgaatgata atattcattg
    15121 gcaggagtat gatataataa agccaaacat gaattttagg aaaaagatct ttttgatctc
    15181 tttccttttt tacaattccc caatatctga attttttttc tatgactctt ggtcgtatat
    15241 cccgtatttg tctatttcta tttgtatatt gatgtttcct acgtggatta tctttagtta
    15301 cgcatacact gcgttattct aagctaaaaa aaaaagagac tatttcgaaa actagtcaat
    15361 gatggccctc catagattcg cctatataag ccgccgctaa agttgcaaaa ataagagctt
    15421 gaataccgct tgtaaataat ccaaggaaca tcacaggtat aggaaccact aaaggtacta
    15481 aagaaacaag aacaacaact actaattcat cagctaatat attcccgaaa agtcgaaagc
    15541 taagtgataa aggttttgtg aaatcttcta aaatgttaat gggtaaaaga attggagtcg
    15601 gttgaatgta tttactgaaa taacctaatc cctttttaga aagacctgca tagaaatatg
    15661 ctactgacgt gagcaaggct aaagcaacgg tagtattgat atcattcgta ggtgcagcta
    15721 actccccatg gggtaactgt attattttcc aaggtaaaag agcaccggac caattcgaaa
    15781 caaaaataaa tagaaacata gttccaataa agggaaccca tggaccatat tcttctccaa
    15841 tctgagtttt gctcacgtct cgaataaatt caaggacata ttcgaagaaa ttttgaccgg
    15901 cagtcggaat agtttgtgga ttccgaacag ctataagggc tgaacctaat aagatagcaa
    15961 ttacaaccca agaagtaata agtacttggg catggacttg taaacctcct atttgccaat
    16021 agaaatgttg gcctacttcc acaccggata tatcgtataa cccttttagt gtgttactgg
    16081 aacatgatat aacattcata ttgccctcta acagaaatag aactttaaaa agaattattt
    16141 tgattcaacc ctctcccttt cgacttgtat actttaatta gaattatccg ttttgaatac
    16201 tcgctaatca cacaatatcc acagtttttt tttaatttct tttcttttat gcgattcaag
    16261 aagagtaacc gattccaaaa atccatgtag ttaccaaaaa aatttattta tcttattatt
    16321 aatcaaggat ttcgtatata gctagaacga ccctcacaaa ttgcaaatac aaatttatta
    16381 agaattaatc ggattgaagc tatagccgtt tgctggaatc gaaatatctg cgagatcggg
    16441 gtcacaattt gtatcgatta aacaaattgt tggaattaca aaagcgatac attctcgaag
    16501 agccgtatat tcttcttgct gatcaacgat gattacaata tccggtaccc ccgtcatata
    16561 ttgaatcccg cccggatacg tttgcaagcg tgataattgt ctcttcagga tagctacatc
    16621 tctttttgga agacggttga gtctccccgt cttttgttcc gctctcaaat ccctgaactt
    16681 atgaagtctc gtttctgtag tggaccgatt cgttaacata ccaccgagcc ttttttttta
    16741 ttaatataat ataatgacac cgggttctta ttgcagctcg tgctactaaa tccgctgctt
    16801 tataacaagc ttctgataaa aaacgagcag ttcttgtcag atttgtaata tgaatacctt
    16861 tatgttttgc tgagatataa ggtgacattc taggattcca tttcctagta ccatgaccaa
    16921 aaggaattcc tgcttccatc agctcttcaa aatggatatt ccactatctt cttgccattt
    16981 ctccccatac ttcctctttt tttttatcaa aaaaagattt gataaaaaaa agagacgagg
    17041 tgccctgaaa taaataattg ttccaatgga accttctctt ctaccagaga ttggccattg
    17101 atacacaatc caggccattc attactttcg attcgttatt atctttcttt tcttactatt
    17161 aagaaatcaa aggatcaaaa atagttaaga gaatccgctc cttaggactc attaaatcct
    17221 ctaaatgatt gttctaatgt atcatgtaaa gtctttgaaa tgcaaaagtc taataattct
    17281 ctgtggtgta agaaaatatc tatcatcccc cccccgaata aattcttttt tttgttttca
    17341 aaagaatatt gttatgctgc cgtgaacagt gcactaatgc tttgaatccg gtaccaacgg
    17401 gtatcatccc ccctagaaca acgttctctt tcaggccttt caaccagtcg atacgacccc
    17461 ggagagctgc ttttgctaaa acccgagcgg tttcttgaaa acttgcttca gatataaaac
    17521 tttgagtatt cagagatgct ctcgttattc ccaataatat agctcgataa cagatcgctt
    17581 cttccaaagc acgccccgtt cgctccgctc gtaacaatcc aataagttcg ccgggtaaaa
    17641 aaatattaga cattccatct tctgaaacca acacttttga tgttatttga cgtacaataa
    17701 tttcgatatg tctattatgg atttggaccc cctgggatcg ataaaccttt tggatcttat
    17761 taaccaaaga gatacgactt tgcactatag ttagctcagc accaattaag aatccccaag
    17821 gaatcccaag aattcttgtt atacgcgcgt tccaaccctc aactcttttt tctaggttca
    17881 tcgatattga atcaatcgaa cgcacttcta acacttgttc tacttttgga agaccctgcg
    17941 ttatatcacc agatcttgat ttttcatata taaatgtaat taatgtatct ccttcataaa
    18001 ggatttctcc ataatgccca tgaacagttg ctcctggagt agccaaataa ggcttagctg
    18061 atcttattac tacagagcca gcttgaacaa ttaaaacttg acctgatttg aggtgtggtc
    18121 catttgtggc tatacatata ttttcacaaa taaactgccc aagactcatt attgtggaca
    18181 tttcctcaca ataattatga tggataaaat accaattcaa attaaatgga ttcaaaacaa
    18241 tcttactgtc tggatcagga ttataaattc tctcgttttc atccattaaa taaaatttac
    18301 gtacttgaaa agtctgtttt aaattatcaa gtttcaaata gttagttacc gaaatcggat
    18361 tataaggtat taaatagtaa aatgaataaa aattcgcaat ttgaaggact gttcctaagg
    18421 gtcccaacga attcctaatt ggaattagag gatctttttg aatgtgaatt gattgcttta
    18481 tcacattatg atatttgata tcgttgaatg gacccattcg aaaacaatta gatgatgaca
    18541 aaattatcaa agattggcat tccttatttc tattcaacaa ggtatgaata gttccttgat
    18601 tttgtctaag tgattgttga acccttgcct tgaaataaat ggagtaaaaa ggatttatat
    18661 tggtgcgatc tggaccatta tcagagatca atcctggact tgacggagca ttcctttttc
    18721 tgatatacaa aatatgggat tgcactaagt cgattcttag gaaatctcga gtcataccat
    18781 ttgtacttac ttcaacaaag gaagcacaga cctcttcgac ggaagaactt tttttgtctt
    18841 ggtcccaatt caagactaaa caagttcgaa ctaattgaat acttgtgtca gaaatacccc
    18901 gaaagggttt gccccttcca taaaggatat aattgacaac tcgaaggtgc atattatcct
    18961 tttcccgcag cagatcctgg gggaagagtg ttgctaaatt gataccgttc gctatttcat
    19021 atgtgactac gggtcgaacc aaaacaaaat gctttttctt ggtaggtgtg atccgttgga
    19081 catagatcca ttttttcaat ttttttgatt cccgggtgga ttccttaagt tctttttttc
    19141 ccgtttccgg cggtatcaag atgccactgt gtcgggatat cttatccgtt tccccaggaa
    19201 aatggatatc cccagaaaaa atttggagtt caatcttttt tttttttttc tccactcgga
    19261 ccaatccgcc cacttggctt cttctattta aagcgattcg ggtatctact ccaatgatac
    19321 tattattccg taccattacg taagaagatt cgggtaaaat atgcacttcc tcgggaatga
    19381 aaaaaaagcg atcaattttc atttgaaatt ttggcttaat ttttttgact cctcgatact
    19441 caatcaagcc ctcttttttg acgattgaat gcgcccctac agtcccatat ttagtaattc
    19501 ctgaattctt tcttctgtat cgaggatcat caaaataagc aagaatacta tttttacgga
    19561 aaatgccctt tatgggtatt tcaatcgaga tacctgaatg gggcattagt tctttctctt
    19621 gttcttgaat ggattggaac ggaatgcaaa attgatttct tcgccttttt gccaataaat
    19681 cagaattctt gtggagaatt gcaggatgta tgagattaca atgaccaata cctatgattc
    19741 gattaaatcc cgaataatca aaaatatcat cttctttttt atcagaaaaa tctgacctaa
    19801 ctaattggtg tctcacttga tcattattca ctgagaggct agaaatatat cttcgttcga
    19861 cagaatgaga atggacgttc agttgatctt gatccttgtg gagtgaaaaa gaaactacac
    19921 cggatctgca cgaacctcct gataatatcc ataaatgact tgtttttggt aagagccgga
    19981 cattactata ttgaaattcg ggtgcatggt acacgtcggt actccagtgc atttctccct
    20041 ctgagtcaga ataaatatgt tttcgaaccc tctccttaaa attcaaagtg tatgttcccg
    20101 cccgaatctc agcaatcact tgttctgatt ctacatattg atcattttga actaaaagaa
    20161 agctttttgg tggaatagtc accttatgca taatatcttc actctcaata attacataca
    20221 aatcaatatc acatagaaaa gcaggatgcc cgtgccgtgt acgtgtggga tggactaaat
    20281 cctcattgaa ttttattttt ccattagagg gggctcgcac atgttctgcg atgccccctg
    20341 taaatactcc gccggtatga aaagttctta atgttagttg agtccccggt tccccgatgg
    20401 attgacccga aataatacct acagcttctc ccaattcaac caggtcacca tgagtgggac
    20461 tccgaccata acataatcga cagatccaag aggtactcct acaagtaaag ggggttcgaa
    20521 tcgatattgc ttgtgttcga aaggttatga atcgattgac gagtccaatc ccaatatctt
    20581 gatttcgaat ggcaatgcat cgggggccta tatatatatc gtctgctaat acacgaccaa
    20641 ttaatgtttg gctaaaaact ctttccgaca tcatccggtt ttgaggactt acagaaattc
    20701 ctcggatggt gccacaatct gttctacgta caacaatgtg ttgaactact tcaacaagtc
    20761 ggcgcgtaag atatccagca tctgatgttc gtacagcggt atccacaact cctttgcggg
    20821 ctccatagca agagattata tattctgtta aagacagtcc ttcgcgtaaa ttgctttgaa
    20881 tgggtaaatc aatcatttgc ccttggggat cagacattaa tcctctcata cccactaatt
    20941 ggtggacttg agatgcattt cctctagctc ccgaaaaaga cattatatgg actggattaa
    21001 agggatctgt catcctaaaa ttaggattca gttcttgtcg caaatattca cttgtagcat
    21061 accatatctc aatggattgg cgcagttttt ctaccgcgtg tacattccca taatgatggt
    21121 gtttttccaa aatcaaactt tgttgttcag catcttggac tagccatcct ttagaaggta
    21181 ccgttaaaag atcatcaatt cctaatgaaa tggatgtagc agtggcttgc tggaaaccca
    21241 gagtctttac ttgatccagg atgtgtgatg tatatgccat tccgaagtga tctattaacc
    21301 tgctaataag tcgtttaatg gcagttccat ctatcatttt attgtgaaag accagacccg
    21361 cccgttccgc cataggtacc tccatattcc gttgagtagg attcgacaat ggatttgagt
    21421 caatgattga aaacttcctt ttctcgatct tgattcgcgt agaaaggtca agaactacgg
    21481 tcctagttga atcggaaagg cccgaattca catcggtgtt atagaattac ttagcttaga
    21541 caccatatga ttaggtacca tatgagcagg cccggcaaaa accttgtatc gcttcttcga
    21601 tttctcgata aagagaaata tgaccgacgg tggttcgaat gtatatacaa agaatttctt
    21661 tttttacact tcttactatt agataatgtc cataaatctc atgataggta cccaaagatt
    21721 catagtgaac ttcgatggga gcttcccttg aagcaataac gcgttgatct agtcgccacc
    21781 ggagccacag aggactatct aaattgattc ttttctgccg aaaagctcca attgcatcat
    21841 aggaattaca aaaaaagggg tctttcgtat aattatagct atagctatta tcgccacttc
    21901 tttgattttg atagtttctt cgattacatg gattatacct atttgccaaa atacctcgaa
    21961 gattcctgct cgttaataca tagagtccaa taagcatatc ttgagtcggt acagaaatgg
    22021 gatccccaat agcaggagac aagagattca tatgagaaaa cataagtaaa cgagcctccg
    22081 cttgagcctc taaagataaa ggtacatgaa cagccatttg atccccatca aagtctgcat
    22141 tgaatccctt acagactaat ggatgtaaac aaatagcacg tccttccact aaaacgggct
    22201 ggaatgcctg tatgcctaat ctatgcaaag taggcgctcg attcagcaat acaggatgtc
    22261 cccgcataac ttcctgaagt atttcccata taatcggccc tttgtcccga atttgactct
    22321 tagcaactcc tatgtttgaa gcaagatgtt gtctaattag actacaaatt acaaatgcct
    22381 ggaaaagctc tattgcgatt tcgcggggca acccgcatcg atgtaatgaa agtgaggggc
    22441 ctacgacaat cacagaacgc cccgaataat cgacccgttt gccaagcaga gtctcacgaa
    22501 atcttccctc tttgccttca attacatctg aaaacgactt atacacctta ttatgaccat
    22561 cccgcattgg ttgtccacgg attccattat caagaagtgt atctacggct tcttgtacca
    22621 atttctcctg acacattact aattcccctg gcgtagatct acttgttgtt aatagatcgg
    22681 taagagtatt gttccgatag ataactcttc tatagagttc attaatatct gaactcatta
    22741 gtttacctcc ctctatctga atgatcggtc tcaactcggg aggaagaact ggtaatagac
    22801 ataaaaccat ccactctggg tctatatttg ttcgaataaa atgcttagct aattctatgc
    22861 gtctaaccaa aaaatccctt cttcttccaa tttttcgatc ttcccattca ttacctgtgg
    22921 gtccttcttc ccctaattct ttccattcga cccacgaata atctataata attcgcaaat
    22981 ctagatcggc taattgttcc cggatagcaa ctgctccagt agaaatttct cggttgcgaa
    23041 atatatcgaa accttgggta gtaaaaaaaa gtgggatgct gtatttccag gattggattt
    23101 catattcgaa taaacctcgt aatcgtaaaa aagtgggttt tttagctata ggcctagcaa
    23161 aagaaaaatt gggataggat cctataggat ctccccccct tcaaaatcgg acatgagcgt
    23221 ttcccctcat ccggctcaag tagttacacc aaattaaggc taaagaaagg ggttcccact
    23281 ttcaaattct agaaaacacc ctaaacaact actccttact caagttccta gtgaagacta
    23341 agcaacattt cctcgattca ttttaaatgc aatgttcaat ttttgagtag tctacttccc
    23401 ccgaatcatg aatctcctat tcaaattaaa agaaagaagt accttgaaat tcataaggga
    23461 tttccttgtc tatgtatcgt tccatgcgat cttttaggtc ctgcttcacc tcgacggtta
    23521 tgccacgatg tccttaaagc ccatatgcga tgtatagact cccgtaacca tgacctattt
    23581 gcttatttga agataatttc atttctttct aaagaagaag tctttttttt tttcacgagg
    23641 tacaactatc aatttttatt tcttttttac tgaatcgacc atagacccat cccccttttg
    23701 atttgggagt attgaataca ccccttattc tgagcttcat gttactccta catgtcagat
    23761 tctgggcatc ccaattcgat tgactgggat gacagtttca tatttctaat ctgtaaaatc
    23821 aaaatttcga tcaaatcaca catcgcaata tactagacct tctaattctt taagaggttt
    23881 atctaaaaga ttcgcgatat aactaggaag acgtttcaaa taccacacgt gggttactgg
    23941 gcatcccagt tttatgtatc ccatttgata tcttcgtatc cgagaatcaa caaattcaac
    24001 tccgcattgt tcacaaaatt gcgggtcttg cttttcatct ccgattactc gataatttcc
    24061 acaagcacaa attccacttt taataggtcc aaaaattctt tcacaaaata atccatcttt
    24121 ttccggttta ttcgttttgt aatgaaaagt atagggtttt gtcacttctc caactatgtc
    24181 tccattaggt aggattttat tggtccaagc gcttatttgt tgaggagaga ctgatccaat
    24241 tcggagttgt tgatgtttat accgatcaat catagaagca aatttgtgat tcattccgat
    24301 taagcttcct tcttattaat ctggaagttt ttctcagata caaggaaatg attcagttcc
    24361 aaagccaaag atcgtagttc tcgaacgagc aatcgaaaag attctggagc atcttcgggt
    24421 ttaggtattg ttcctccaat gatcgtagta ccaagtactt cttggcgagc tctaatatga
    24481 tcggatttat aagtaagcat ctcttgtaaa atatgagcaa caccaaagcc ctcaagagcc
    24541 caaacctcca tttctccgac ccgttgcccc ccttgcttgg accttcctct gaggggttgt
    24601 tgggttacaa gtgcataatg cccactggaa cgtccgtgta ttttatcatc aacttgatga
    24661 attaatttca agatataagg ctttcctatt ataacaggtt gttcaaaagg atctcccgtt
    24721 cgtccatcaa atattctgct ttttcccgga tactcgggtt caaagaccca tggattcgct
    24781 gtttgtttac tggcttcata taattcagaa aacacgagtt ttctcgaagc ctcttgttca
    24841 tatctctcat caaaaggtgc tattctataa tgtctattta gcagaccccc cgctaacccg
    24901 agcgagcatt caaatatctg tcctacattc attcgtgaag gtactcctaa tgggttgaag
    24961 accatatcaa caggccttcc atcttgcaag taaggcatat cctgtctagg caaaattttg
    25021 gaaatgatcc ctttatttcc atgtcttcca gctactttat cacccacttt aatttcacgt
    25081 ttctgtgaaa tatatacacg aatcgtttct ggattataac tggaaccccc ctttttttgg
    25141 atccatctca catcaataac tcgaccccga ccgcctatag gtagttttag acaagtttcc
    25201 tttgaagtgg atacctgaat gccaagtatg gcccgtaata atctatcttc cggagcatac
    25261 gatgattctt tcgccgtctg aggcgttaat ttacctacta aaatatcgcc cgtctccacc
    25321 caagatccca gcataacaat tccatttttg tctaaattgc ggagtaaacg gacttctaga
    25381 tgtggtattt cattagtgat cctttcggga ccttggcttg ttacatgagt ctgaatttca
    25441 tatttccgta tgtgaaaaga agtataaata tctctatata tcagacgttc gctaataagt
    25501 accgcatcct caaaattgta accttcccat ggcatataag ctactaatac gtttttcccc
    25561 aaagcgagtt cgccaccaac cgtagcggca ccatccgcta aaacttgtcc ctttttaatg
    25621 catctatccc gcccaacctg gggctggggt ttttgatgca tacaagtatt tttgttggaa
    25681 cgttgataca taactaatgg aatacctatt gtatctccat tgcccgataa aacgatcttg
    25741 tcaatatccg tataaaggac ttttccctcg tgttcggcta tagcggtaac ccctgaatct
    25801 agggccactt ggcgttccaa cccagttcca acaatgcact tctcggaccg agagagcgga
    25861 actgcttggc gttgcatatt cgaactcatt aaagcccgat tcgcatcatt atgctcgata
    25921 aaaggaatga gggaagctcc aatagaaaaa tattggaagg gataaatact tcgaagatga
    25981 acccgttccc acgaaatagt caggaattct tgacgatatc gagtcggaac aacctgttct
    26041 tcctgaatac cctgactcag cgccaaagaa tttcctgccg ctaccatata gtattcatct
    26101 atacttggtg ataaataaag cattcgtatc tttttcgatt tctcaaagat ttcataaaat
    26161 gggctttcta gagaccccca ataaccaatt ctcgcatgaa ttgctaagga tccaataagt
    26221 ccaacattga ttccttcaga cgtgtcaatt gggcaaatgc gcccatagtg actaggatgt
    26281 atatctcgta tccgaaaact agcagttcgt cctgtcaatc ctccagggcc caaataactc
    26341 aattttctcc catgaactat ttgtgtcaat ggattagttc gatccaaaac ttgagataat
    26401 gggtgtaatc cgaaaaaaga atcataagtg gttgttaatg gagttgaagt taccaaattt
    26461 tgaggagtcg gcatcaattt atgcctaatt gctccgccta tagttcctct aaccgcattt
    26521 tctaaccgaa ccagggccaa tccgaattga tcttgtaaga gatccgctac agaccgaata
    26581 cgtttatttt tcaaatgatt catatcgtca agtgtaccca ttccaaattt aagtccaatc
    26641 aaatgatccg cagctgccaa tacatctcgt ggtaacaaaa atatattgtt ttggggtata
    26701 ttaagattca gcctctggtt catatttcgt cgaccaatcc ttcctaattc gcatctttgg
    26761 tgaaaaaatt tcttttgtaa ttccttacat aaggattcag aaaataccgg atctccgcct
    26821 acacaagcaa attgttgata aaactccaaa atggcatttt cttttgaccc aatttttttt
    26881 ttctctttat cagtcaggaa agacaagaaa atttcagggt agcaaatatt ctctagaatt
    26941 tctcttagat tcgaacccat agctgatgat agaactagaa tagatatttt ctgtttccta
    27001 ctcacacgag cccatatcct tgcttttcta tcaatctcta attctaatct tcctccccaa
    27061 tctgatatta tggtgcccgc atagaccaaa attccgttat ggtccaattc tgaccggtaa
    27121 tagatacctg ggctttgcaa tatttgattg atcacaattc tgtatattcc atttactata
    27181 aaagttccca aggaattcat tagaggaatg tttccaataa aaattgtttg ttcttgcata
    27241 tcccctctgc ttttccaaat taatcctgcg gatacatata attcagaaga atatgtgagt
    27301 gattcatata cagcatctct ttcttttatc aaaggttcta ccaattgata tgtttccaca
    27361 aataattgaa attcaatttc ttgatctgta tcttcaattt ttggaaactt ataaagttct
    27421 tctgttaagc cccgatcaat gaacctacaa aatccttcaa attgtatctg attcaacccg
    27481 ggtattgtag acattcccgc atttccgtca ccgagcattt tgaatttccc atttatcaaa
    27541 aaatcccatt cttttctcat tctgcattga atcatatgaa tcgatctagc aatgatggaa
    27601 tttcgattct gtttactgaa tcacatgaaa ttttacccaa ctccatatat atggaatgta
    27661 tgaaatacgt atgaacggag gaaaaaagat gattttagac ttaattactt aattttagac
    27721 ttagttaaat tggaatttct aagagacaga tccaaacgga aagggattga taaattccac
    27781 ttagaattat ggagtttttt tattttgtct agaatagaaa attcacttta taccattatt
    27841 atgatattac atattccaat ccgattggat atcagaaaaa taaatggatt cgggatttga
    27901 tccattcacg gagataaaga cataataatc agaaacaata taacaataga aagttcattt
    27961 tttgagtact taactctttc gtgaattcca ttgttccaaa aatgatttgc ggagaactcc
    28021 tttttctttt tttcgtagaa tttttatttt tagaatacga ttgaagtgca taagaaggct
    28081 tgtatttatt aaacccgcgc tgctatagct atctatccat acatcgctct cctttattgc
    28141 atacttctac tcgggacagc acatgtcgta ctctatcaaa atttctattt tctcttcaat
    28201 ctaatcaatc aaaattgcag tacgacaagt gtgcgccaat tccctataaa caggcatcat
    28261 acacaaataa tataccccat aagctaactg tggaacacaa cttatgtttg gggtttacat
    28321 atactaataa ttgacattat aattgaaatt gagttgagaa ggtttttttc aataaaaaat
    28381 caagactgat tagttatata tcaattttga ttttcttata tcatttatca ttacggaaag
    28441 acaatttgag atgtaaatcc aagagtgggt catgaattta cagtcatata gttaatggtt
    28501 ccaatttgtt ctgaattttg gcttttgtaa ctgaaaaaaa ttcccatttg gttttttaat
    28561 agaaaagaga ggtatttaga tattgggtgt tttgagatac tataaaatta attgaaggga
    28621 aggagccggc cccccccaaa aaaacaaata acaaataaag gggaatattt tcatcgattt
    28681 tgtatcgttt tggcggcatg gccgagcggt aaggtggggg actgcaaatc ctttttcccc
    28741 agttcaaatc tgggtgtcgc ctgattaaca aaagacaaga ctcgaaatcc cttattcttt
    28801 attctccttt gctgttataa ctcgccgaat ttttcccagc aaaacacgcg tagtcttgag
    28861 actttcttga ttggaaacag ctgggggttc ccttctttaa attaaagtgc cgtaactcgt
    28921 tgtatttagg attcaaggaa agattgtagt agtggaaggg ctatcatatc aaataaagag
    28981 ttaccgattt tttccattac taatgtcgtg tctactggcc gggtcttgaa ttagattgga
    29041 tggataattg gcttttttct tttacttaat gataatgaag gacaagaaaa ataaagaata
    29101 ggtatcagta ttcctacata tatatattag tagcattccc tttgatactt caaaagaaaa
    29161 gcgtaactgc agtttaattt ttcatattta ttggactttc atcaagggtg ttgggtcaga
    29221 atcccctttt gactctgcac cagtgattcc actattatta ataaacacta atggaataat
    29281 tccttcatat tcagagagat aggggacata attcacatgg atatagtaag tctcgcttgg
    29341 gctgcgttaa tggtagtctt tacattttcc ctttcactcg taatatgggg aaggagtgga
    29401 ctctagagat actacgaatt gagttgggga atcaaattgt atcacttttt tatagatcgt
    29461 tttgcaaagc ataaataatc tttattaatt atttaatata ttgaattcat taatttaatt
    29521 caatttcgaa ttaaaaaatt gaattaataa aaatatcttc attccgaaat tgtattggct
    29581 tttatttctg ctgtgcttta ttgacgcgtt tgctatcatg gctgaaggat tcaaaatcga
    29641 tagaataacc cttttcgaat ttcgaaatcc gaagaagtta ccatagaact ccttggatta
    29701 tctgtaaacc gcgcaatcaa ttacttcttt gaaatgctaa aaaaaagatt actttttaat
    29761 tttctataaa ttagaaaata ataagagttg cctcgcgatt atttcagatt gattggaatc
    29821 aacaaaaata aaatagataa aggaaacaaa tagatgaagc aaagaaatag aattgagata
    29881 ctatgtacat tccatatatt taattgatat taacatttat gaagatccat atacatattg
    29941 tagattgatc tcgattcagt ttgtatcttt ctagattaca ataataaaaa tggatagtat
    30001 ggtcgaacga ttcatttttg aatcgttcga ccatactatt actatcggag cttagaggct
    30061 actgcggatt ctagtccgtt cattgcattt tggaaattga attctttttt tgagttctta
    30121 aatcattgat aagaactaag aaatcaagtg taattcaaat taatcacttt aattactttg
    30181 actgaccgtt tttacatata ttataagtaa aaaagcagta ggaactagaa tgaacagtgc
    30241 agtagcaata aatgcgagaa tatttacttc cataatctca tcgtttcgtt tttttttttt
    30301 tacttcgcaa taactcggga tttaatccct ttaatcccat agagatgata aatctttcgt
    30361 ttgtcaattc aatgggatcg attagatttc aatgatattg aatcggatca atatcatgaa
    30421 taacaatatc tgagctatca agtcgattca tcgtcgagaa ttgaatagta taacataggc
    30481 ggatctttta tccacatacc aatacaaact tagattcctg attcactcaa aagaattcct
    30541 ttcctttcta ttttaagact ttattttgat ttatcattct tttacattct gtcttttcga
    30601 taacctaccg cctttcttgt acaatctgct ttccacttcc attgtttcca aacggtttac
    30661 aaataaaccc aaacaaacag aaaatagaaa aaagcaagga gttaagttcg aaactccttt
    30721 tttttaatga tctccttttc ttggaaaaca aagaaaaaga aggatacctc ggggaatgaa
    30781 actataccat ttgtacccag tttaacagaa aatggagaga gataattatg tattttttta
    30841 ttggatttgg atccgtcggg actgacgggg ctcgaacccg cagcttccgc cttgacaggg
    30901 cggtgctctg accaattgaa ctacaatccc ggataaataa aataaataaa ataaataaaa
    30961 cgtacagcat ccgtattctt atgatttgat tcaaaccatt tcgatttcga ttaatagtgc
    31021 cctgttgtaa cagagacgtg agtgatatcc acatgaatat acactttagt gaaagaagaa
    31081 agcagcacgg attattgatt attagtaatc ccttcgttat tgccaaatcg attgagaatc
    31141 catttttcat tgaaaaaagc gtctttttgt ctttgctttc ttcttttcat tagactttct
    31201 acttaataat cctgatagaa atctagatca ctagcaagat cagaatcaga atttatgaga
    31261 caaaataaat ggaacaaata aaaaaatagt ggtggggata tatcagaaaa ttggactttt
    31321 ttgattcttt catatcttac atttctggaa aactaaaggg gttatatcat ttcatggtga
    31381 atcagcgaat tattaattat tgggccgagc tggatttgaa ccagcgtaga catattgcca
    31441 acgaatttac agtccgtccc cattaaccgc tcgggcatcg acccagaaag agtctattcg
    31501 agtcttattg ataatccatg atcaacttcc tttcgtagta acctaccccc aggggaagtc
    31561 gaatccccgc tgcctccttg aaagagagat gtcctgaacc actagacgat gggggcataa
    31621 ttgcccgacc gccatcatac tatgctcata gtatgagcag ttttttgaaa ttgtcaatat
    31681 aatggaatgg tatgactaga tccgaaggat ctttacgtct tttctgatcc cataccatag
    31741 cattttttga ttcgttttcg tcatttatat tcatgaatca ctcattcgaa tctttattct
    31801 gaagattcta gaaaattaat ataaaaaaaa gaaggttaaa cttcatttct tccactttca
    31861 ctttcattca ttgattaact tcttgttaag atcagagagg cgtatctcca tatcacacta
    31921 agccaggaaa ttaacagatg agaaatcgaa atctgaaaat ctgggggatc aacaagttat
    31981 caaaatttgt tttttctcta aaaattgggt tcagagcaca accaaaatcc cttcagcaca
    32041 tgcttcaata aaatatcttg gatctacgtc gaattggtag gtacatgtat ccatcaaatg
    32101 aattttgttt cgttctgatg ggggtcaggt cacttcaaat caatttcatt cgggttggtc
    32161 ttgaaacaat taattttgtt gatatttatc aaatccaata tcaataaaca aaaattacct
    32221 tatacctata ctccttaagt aaatccaaat actccttaaa taaatcaaaa ttatcgttcc
    32281 cgaaggggac actaactagt atgagtctac tgtgtatact tataatagaa cttataatat
    32341 atatatacat agatagatcc atcttatgcg cctactgact cattcagtaa ttgaataaaa
    32401 tggccctttt aactcagtgg tagagtaacg ccatggtaag gcgtaagtca tcggttcaaa
    32461 tccgataagg ggctttttgg ccgttttgat aaaaaacctc aagcggtaat attaatattt
    32521 aaacgaagaa taaagatatt actttttttt ttgtaataaa aaaagagtaa ccaactgtat
    32581 aataatgtaa ttctaaacta tataatttaa cgataaaaag ttacccttat aatgagttct
    32641 agtatactaa ttagactagt cattctagtt cgaaaagaaa gtttcacatt tgtttattat
    32701 aatgagtaat gataatgcta agtcgtttct tcaatcgccc aatatttttc ttttccatta
    32761 ttccagtcaa atccattgta aagattagaa atcaacaaaa gaaaaagtaa gtggacctaa
    32821 cccattgaat catggctata tccactatgc tgatattaaa atttaaaatt cgatagatat
    32881 gaaattggaa ccgtagatct ttttttttat ttcatatttc ttttgactct gcaagaatct
    32941 gtcgatattt ccgattcaat cttcttgttc ctagacgttc cataggaaaa acttgatatt
    33001 ccgttcctct acagaaaaag gattattcca agttacaaca caagagagat ttacaatcta
    33061 ttttgattcc cgaacacacg aagatccatt gggatttcta tctaatattc tgatttctat
    33121 ctatataaat cttatataga tagaaatcag atcatggctt catgtatcaa atattttaat
    33181 atcaatgcat acgatctttt tgttccgaca atgtgaggaa agtggatgtg agaaagaaac
    33241 tttcatttac agtctcttat tatttcattt aatattgtat tgaattattg aattaaaaat
    33301 tctctttttg tctctgacat atatctgaca tagaaaagta aataaaaaga tattcaaagt
    33361 ctatttcttg cttcgacctg cgaaaaagct actctggagt tttctattaa tctgaaagaa
    33421 aagggaatat aataaagaag acaataaaaa aaagaaaatg aaaaaggaaa gcaataaaaa
    33481 agaaaatata tactactgta gtagtttaat acacatagaa agcagaagag tacataaaaa
    33541 tattgatttt tctcaatctc acggacaaga gccaagaata agattagttg gtagaacgag
    33601 attgtgagtc tggggatcaa ccagtaatga gagaagggat cacttcttcc ttgaattgaa
    33661 gagttctttc aaaaaatgaa tctatctgat tgataagtta taagacaatt catggttcag
    33721 gttgagacga ttattaagaa taggaaggaa tacacgaatt gagttcatgg atttagctaa
    33781 gtcagggtca gactatggac cactaaaggg ttttatcttc gaaaccaatt cgcaggggca
    33841 gtgtacgaga aatcaaattc tatcgaaatg atcgaatcct cgaacgcccc gaaagtgcca
    33901 taacataagg tgttcggaaa tggttgaagt agttgaatag gaggaccgtt atgactatag
    33961 cccttggtaa atttaccaaa gatgaaaatg atttatttga tattatggat gactggttac
    34021 ggagagaccg tttcgttttt gtaggttggt ccggtctatt gctctttcct tgtgcctatt
    34081 tcgctttagg gggttggttc acaggcacaa cctttgtaac ttcatggtat acccatggat
    34141 tggccagttc ctatttggaa ggatgcaact tcttaaccgc cgcagtctcc actcctgcta
    34201 atagtttagc acattctttg ttgttactat ggggtcctga agcacaagga gattttactc
    34261 gttggtgtca attaggcggt ctttggactt ttgttgctct ccacggcgct ttcggactaa
    34321 taggtttcat gttacgtcaa tttgaacttg ctcgatctgt tcaattgcga ccttataatg
    34381 caatagcatt ctccggtccg attgctgttt ttgtttctgt attcctgatt tatccactgg
    34441 gtcagtctgg ttggttcttt gcgcctagtt ttggtgtagc tgctatattt cgattcattc
    34501 tttttttcca agggtttcat aattggacat tgaatccatt tcatatgatg ggagttgccg
    34561 gtgtattggg cgctgctctg ctatgcgcta ttcatggtgc taccgtagaa aatactttat
    34621 ttgaagatgg tgatggtgca aatacattcc gtgcttttaa cccaactcaa gccgaagaaa
    34681 cttattcaat ggtcaccgct aaccgctttt ggtcccaaat ctttggggtt gctttttcca
    34741 ataaacgttg gttacatttc tttatgttat ttgtaccagt aactggttta tggatgagtg
    34801 ctcttggagt agtcggtctg gctctgaact tgcgtgctta tgacttcgtt tcccaggaaa
    34861 tccgtgcagc ggaagatcct gaatttgaga ctttctacac aaaaaatatt cttttaaacg
    34921 agggtattcg tgcctggatg gcggctcaag atcagcctca tgaaaacctt atattccctg
    34981 aggaggttct accccgtgga aacgctcttt aatggaactt tagctgtagc tggtcgtgac
    35041 caagaaacca ccggtttcgc ttggtgggcc gggaatgcgc gacttatcaa tttatccgga
    35101 aaactgctgg gagctcatgt agcccatgcc ggattaatcg tattctgggc gggagcaatg
    35161 aacctatttg aagtggccca tttcgtacca gaaaagccaa tgtatgaaca aggattaatt
    35221 ttacttcccc acctagctac tctaggctgg ggggtaggtc ctgggggaga agttatagac
    35281 acctttccat actttgtatc tggggtactt cacttaattt cctccgcggt attgggcttt
    35341 ggcggtattt atcatgcact tctgggacct gagactcttg aagaatcttt tccatttttc
    35401 ggttatgtat ggaaagatag aaataaaatg accacaattt tgggtattca cttaattttg
    35461 ttaggtatag gcgcttttct tctagtattc aaagctcttt attttggggg cgtatatgat
    35521 acctgggctc cggggggggg agatgtaaga aaaattacca acttgaccct tagcccaaat
    35581 attatatttg gttatttact aaaatccttc tttggaggag aagggtggat tgttagtgtg
    35641 gacgatatgg aagatataat tggagggcat gtatggttag gttccatttg tatatttggc
    35701 ggaatctggc atatcttaac caaacctttt gcatgggctc gccgtgcact tgtatggtct
    35761 ggggaggctt acttgtctta tagtttaggt gctttatctg tttttggttt cattgcttgc
    35821 tgctttgtct ggttcaataa taccgcttat cctagtgagt tttatgggcc cactggacca
    35881 gaagcttctc aagctcaagc atttactttt ctagttagag accaacgtct tggggctaac
    35941 gtcggatccg ctcaaggacc tactggttta ggtaaatatc taatgcgctc tccaactgga
    36001 gaagtcattt ttggaggaga aactatgcgc ttttgggatc tgcgtgctcc ctggttagaa
    36061 cctctaaggg gtcccaacgg tttagacttg agtaggttga aaaaagacat acagccttgg
    36121 caagaacgac gttcggcgga atatatgact catgcccctt taggttcttt aaattctgtg
    36181 ggtggtgtag ctactgagat caatgcagtt aattacgtct ctccgcgaag ttggttagct
    36241 acgtctcatt ttgttctagg attcttccta ttcgtaggtc atttatggca cgcaggaagg
    36301 gctcgtgcag ctgcagccgg atttgaaaaa ggaattgatc gcgattttga acctgttctt
    36361 tccatgactc ctcttaactg agacagggga tcaaatgctt atgcttaaaa taggaatcga
    36421 ttttatttca ccatacatat tgagggaggt gggtcatact taaaaaggac tcctttttac
    36481 tttcttttca actcatttat atcgaatcga ttttctattt tttctggctc ggctagccta
    36541 cctagccgag tcattctcct ttatgagacg aaaaagtcag gcaaaaccaa aataaataaa
    36601 gaaaaaatag attccccgag caaaaggaga gagagggatt cgaaccctcg atagttcttt
    36661 gttccgaact ataccggttt tcaagaccgg agctatcaac cactcggcca tctctccgaa
    36721 agacaatttc tattttactt ttaccgaata gaacatggcc atatgagtgg ataccatcac
    36781 tatgtataga aagatatgag gtgtgaatct ctaggtcaat ctatctatcc gtattatcta
    36841 gaaaatagat ggatgcatga tccagcactc ccatttttga agtcaaaaaa aggtactctc
    36901 gactccatgt ccgaataaaa aagtgctaaa aagttgtata tacgttatat agaattaatg
    36961 gattcatgtt agtaaaatcc ctctatgatg cattttattc aaattttttg actgatagag
    37021 ggatcaaatg gtatagttat tttttggggt agcttggagg attagaaaca tgactattgc
    37081 tttccaattg gctgtttttg cattaattgt tacttcatcc atcttactga ttagtgtacc
    37141 cgttgtattt gcttctcctg atggttggtc gagtaacaaa aatgttgtat tttctggtac
    37201 atcattatgg attggattag tctttctggt gggtatcctt aattctctca tctcttgaat
    37261 ctattcgttc cagatccaac aataacccgg cccttcccta taattttttc tttttcttta
    37321 tttgcatttt ggagacttat agtcaatttg aatctgtctc acaacccgaa aaagaaaaaa
    37381 ttatagagag ggttccaact tctggaactt gaatgaaaaa aaaaaaataa taataatatt
    37441 tatattaatc taaataatag aattctaata gaatagaatt cgaatataaa ttcgaatttg
    37501 aaagaaattt gatatatatt aaatagaaat aaatagaaat caaataagaa atatattcta
    37561 taatttttaa tagatttaat agaaataaga tattcaaaaa aattcaataa ttaaaattaa
    37621 ttaattaatt gaaattctta tttcaatatt taagaatatt gaatttgaat ttgctattcg
    37681 ctttttaaga tgggttttga attgttttaa ttggttgggt tggatggtga aatttgatgg
    37741 aatccccccg aagagagtat ctggcctaac tctggataaa cattatccgg gcattttacc
    37801 aaaaaaaatg cggatatagt cgaatggtaa aatttctctt tgccaaggag aagacgcggg
    37861 ttcgattccc gctatccgcc caggataaag taatttattt aataagataa aagaatcatt
    37921 atagttgacc gtgatagtat agtggttcta tctttccaac ccaatagaaa aagaaaagtg
    37981 ttaattaatt actagttaac aaaatcaaac ctaatttttt tttgtcaaaa aaaattgaaa
    38041 atgttgcgga gacgggattt gaacccatga cctcaaggtt atgagccttg cgagctacca
    38101 aactgctcta ccccgcgatg aagaaaagaa ctgggaacta atgaacaacc aaggattgaa
    38161 tgtgcccctc ttccatatct gtacaaatag aatagcctat ttatacagaa tggtaaaggg
    38221 gctcctctat gatctatgat catagagaaa aatagaaaaa tgaagggata ttttaatcct
    38281 taccaacttg atcttgttgc ccccggcaac aaacatgcgt gaaccatttc acgaagtatg
    38341 tgtccggaaa gtccaaagtc tcgatagtta gctctcggtt ttccggtcga aaaacaacgt
    38401 cgatgaaggc gcgtaggtgc actattacgc ggtggggatt gtaactttcc atgaattttc
    38461 catttttcac tcaacgacgg agctttgttt atttcttttt ttgaggatcg ccgaatcaaa
    38521 tgatattttt gttctaattg ttgccttttc ttctccctat gaatcaaact tttctttgcc
    38581 ataacggttc agtttctatt attatcaatg atacaagtcg gatcctagat gtagaaatag
    38641 ggctgtagaa atataagaag gcatatccct ttctccatcg aaagaaatta tattattgcg
    38701 cagatacaag acaaaaagaa ggaagaatta accaaattta cccgatgtag aggcaatcaa
    38761 gaaagcggca taagtgaata tataacctac agaaaagtga gctaatccaa ccaatcttgc
    38821 ttgcacaata gaaagggcca ctggtttatc tctccatcga atcaaatttg ccaaaggtgt
    38881 gcgttcgtga gcccatgcta aagtttcaat caattcctgc caatacccgc gccaggaaat
    38941 taagaacata aatccagtag cccaaacaag atgtccaaat aagaacatcc acgcccagac
    39001 tgataaacta ttcataccaa acgggttata cccattgata agttgtgaag agtttaacca
    39061 tagataatct cttaaccatc ccatcaaata agtggacgat tcattaaact gtgaaacgtt
    39121 accctgccat aatgtgatgt gcttccaatg ccaataaaaa gtaacccatc caatggtatt
    39181 taacatccag aaaactgcca aataaaatgc atcccaagcc gaaatatcac aagtaccgcc
    39241 tcgtcccgga ccgtcgcaag gaaaactata accgaaatcc tttttatctg gcattaactt
    39301 ggaaccgcgt gcatctaaag caccctttac taagatcaat gtagttgtat gtaaacctag
    39361 agcaatagca tgatgaacca agaagtctcc aggacctatt gttaagaata gtgaattact
    39421 attctcatta atagcagtta accagccagg caaccatatg cttcgacccg cattgaatgc
    39481 tgggccattc gttgaagata aaagtacgtc gaatccatat gaagttttac catgggcaga
    39541 ttgtatccat tgggcaaata tcggttcgat caagatttgt ttctccggag taccaaaagc
    39601 aagcatgaca tcattatgaa cataaagtcc caaagtatgg aaccccagaa acaggctggc
    39661 ccaacttaaa tgggatatga tagcttcttt atggtctaac attcttgcca atacattatc
    39721 ctcattctgt tccggattgt aatctctaat aaaaaaaata gctccatgag caaaagctcc
    39781 cgtcatgatg aatcccgcga tgtattggtg atgagtatat aacgcagctt gagtagtaaa
    39841 gtcttgtgct atgaatgcat aagcaggtaa agagtacatg tgttgagcta ccaaggaagt
    39901 aataacccct aaagaggcta gagcaaggcc taattgaaaa tgaagcgaat tattgattgt
    39961 gtcataaaga cccttatggc cgcgccccaa tcgccctccc ggaggaatat gggcttctaa
    40021 aagatctttt atactgtgcc caatcccgaa atttgttcta tacatatgac cagcaacgag
    40081 aaaaataaat gcaatagcta gatgatggtg tgcaatatcg gtcagccata aactttgagt
    40141 ttgtggatgg aatcctccga gaagggttag aatggcagtt cctgatcctt gggaggtacc
    40201 aaataaatga ctacttgaat cggggttttg agcataaaga ttccactgac ctgtaaaaag
    40261 cgggcccaac ccttggggat gtggtaatac atctaagaaa ttattccatc gaacattttc
    40321 tcccctggac gcaggaatag cgacatggac taaatgccct gtccaagcca aggaacttac
    40381 tccgaacagt cctgacaaat gatgattgag acgagattca gcatttttga accacgaaac
    40441 gctgggtttc catttcggtt gtaggtgtaa ccaacccgct attaaggata tggcagaaag
    40501 aaataataga aaaagagctc cagtataaag gtcttcatta gtacgtaaac cgattgtata
    40561 ccaccactga taaacaccag aataagcgat attcactggg ccaagagcac cccctcgaga
    40621 aaaagcttcc acggccggtt gaccaaaatg aggatcccaa attgcatgag caataggtct
    40681 tacatgtaaa gggtcctgta cccatgcctc aaaatttcct tgccaagcta catgaaacag
    40741 atttccggaa gtccacagaa aaatgattgc taattgaccg aagtgagaag caaaaatatt
    40801 ctgataaaga cgttcctcag taatatcatc atgactctcg aagtcatgtg cagtagcaat
    40861 accaaaccaa atacgacgag tagtggggtc ctgagctaag ccttggctaa accttggaaa
    40921 tcttaatgcc ataatgcctt tcaaatcctc ctagccatta tcctactgca ataattcttg
    40981 ctaagaagaa cgcccatgtt gtggcaattc cacccagaag gtaatgggtt actcctacag
    41041 cacgtccctg tacaatgctc aaggctctag gctgagtagc aggagcaact tttaatttat
    41101 tatgagccca aacgatggat tcaataagtt cttgccaata accacgccca ctgaagagaa
    41161 acattaaact aaatgcccat acaaaatgag cacctaggaa aaaaaggcca tatgcagata
    41221 atgaagaacc ataagactga attacctgag acgcctgtgc ccataaaaaa tcgcggagcc
    41281 acccattaat agtaatggaa ctctgcgcaa aatttcctcc tgtaatatga gttaccaccc
    41341 cttgatcgct tatactaccc caaacatctg actgcatttt ccaactgaaa tggaatatta
    41401 ctacggagat tgcgttgtac atccagaata gtcctaagaa gacatggtcc caagcggata
    41461 cttgacatgt cccccctctt ccgggcccat cacaagggaa acgaaaccca agatttgctt
    41521 tatccggtat caaacgcgag ctacgagcaa atagaactcc ttttaggagt atcaataccg
    41581 tcacatgaat cgtaaatgca tgaatgtgat gtaccaaaaa atctgcggtt cctaatggaa
    41641 taggtaacaa agctactttg ccacccactg ccactaaatc accaccaccc caagtcaaac
    41701 tggtgctcgc tgttgcacca ggggccgttc caccaggtgc taaagcgtgg gtgttttgta
    41761 tccattgagc aaagacaggt tgtaattgta tagcggtatc tgaaaacata tcttggggac
    41821 gtcctaaagc gctcatggta tcattatgaa tatacaaacc aaaactgtga aagcctagaa
    41881 atatacatac ccagttgaga tgtgatatga ttgcgtcgcg atgcctaagg acacgatcta
    41941 atagatcgtt gtatcgagta gttggatcat aatctcttac cataaaaatg gctgcatgcg
    42001 cagcagcacc aacgatgaga aatccaccaa tccacatgtg atgtgtgaac aatgacaatt
    42061 gtgtcccata gtcagtagct agatatggat aagggggcat tgaatacata tgatgagcta
    42121 caacaatggt taaagatcct aacatagcta ggttaagaga taattgagca tgccatgacg
    42181 ttgttaggat ctcatatagc cctttatgac cctggcctgt aaatggacct ttatgagctt
    42241 ctaaaatctc ttttagacca tgaccaatgc cccagttggt cctatacatg tgacccgcta
    42301 tcaggaaaag aattgcaata gctagatgat ggtgtgcaat atcggtcagc catagacccc
    42361 cagttactgg atctaatcct ccacgaaaag taagaaattc cgcatatttt gaccaattca
    42421 aggtaaaaaa tggggttgct ccttcggcaa aactgggata aagttgagcc aaaagatccc
    42481 gattcaagat aaattcatga ggaagtggga tctctttagg atctactccg gcgtttagaa
    42541 attggttaat cggtaaagat acatgtactt gatgtcccgc ccaagaaagg gacccaagcc
    42601 ctagtagccc tgctaaatgg tgattcaaca tagattctac atcctgaaac caagccaatt
    42661 ttggagcagc tttgtgataa tggaaccaac cagcaaaaag cattaaggct gcaaagatca
    42721 atgcgccaat tgcggtacaa tagagttgta attcactagt tattccagac gctcgccaaa
    42781 tctgaaaaaa accagaggtt atttgtattc ctcggaaacc cccgcccacg tcaccgttca
    42841 atatttcttg gcccacgatt ggccaaacca cctgggcact aggtccaatg tgagtaggat
    42901 cgcttagcca ggcttcataa ttggaaaaac gagcaccgtg gaaatacatg ccactcagcc
    42961 aaagaaaaat gatggagagt tgtccgaaat gggcactaaa tacctttcga gagatctctt
    43021 ccaaatcact ggtatggcta tcgaagtcgt gagcatcagc atgtaagttc cagatccaag
    43081 tggtagtatc aggtccctta gctattgttc ttgaaaaatg acccggtctg gcccattcct
    43141 cgaaagaagt ttttatggga tccctatcta ccaaaatttt tacttctggt tccggcgaac
    43201 gaataatcat tgagtcctcc tctttccgga caacacatac aaagaaaccc gccaacagtt
    43261 agtcaagtca ttagtgaacc tatgagagat gcttataatt agtctttttc tcgtctactt
    43321 ctatctccca tctatttatt ttctttagtt attcactaga gcaattatga tctggaagtc
    43381 gatccagggc aagtgttcgg atctattatg acatatccat gaggtgctca acggacctta
    43441 ttaatctttt ttagttttag aaaacccttt cccggtgtca aaaaccaatt tttttacata
    43501 gtgtattcat atctcaatta gaaatcccta aacggagcta ctttctgtct tacatagaat
    43561 tattcaaaat tccaaataac gtgagcagtc attagtcatt agtcattact aagataagag
    43621 acattccagg atctatatct ataatatttg gtcattcgag ggtcactttt attagtttta
    43681 atagaatagg agaaaaaaaa aatgaattct ctaccgtatc tatgtattct ttctccctac
    43741 gaaataccag acgaaataga acggccttag aaaagatata atgaaattct ttgattgggt
    43801 cttcccagaa aaagggtctt attattaaaa acggatgagg ccaacaaaca attaattata
    43861 actataacaa aaaaatagat atataaattc taacgaaata aataaacaga gagttcttat
    43921 tcgaaacgcc ccgtgatctt caaccaattc tgcgcttcaa tataattacc aggagtgagc
    43981 gcgatagctt gtttccaata ctcggcggct tgattgaacc aagcctccgc aatttcagaa
    44041 tctccctgtc gaatggcctg ttctcctcgg ttggaatagg cgggtcaatt cctttcctta
    44101 gaaccgtact tgagagtttc ccacctcata cggctcggca atcaattttt ttgtgtcccc
    44161 gttttttaat cgactatatc gaattgaatg agatttctta tcctaaccaa aagaggttaa
    44221 tttcatgagc atgagtttca aacttgactt ttgattaaat taataatcag ctttcatttt
    44281 atcttttctc ccaccgtcag aagaataaca taaaagaaaa gcatttctac tatcgttaga
    44341 attttctgaa aggtatctat ctcggtttcg tctaaaaatt tatatagaat ctttgaaaaa
    44401 gtcttttctt cctaagaaag aaaagactta ctgtctttgg gatctgatgc tacaccgctg
    44461 ctcaatacct taggggatcc gctttattac agaagttgat tcctaatttt tatttcatat
    44521 catggacata aataagcagt tcttattgta tcggcatcgg ccaaaaacct cgcgaattgg
    44581 tctttacggt gcttcctcta tcaattagat cctttatcca tagaataaag tatctaggca
    44641 tatctatttc ttcatatttt gactctatga agtttctttc tttgctacag ctgataaaaa
    44701 tcgttttttg cacgatgcat atgtagaaag cctatttttt ttttctagta tttattagtg
    44761 tattcgctct ttcttccttc tatagtagag atagtcgcac gtaatgacag atcacagcca
    44821 tattattaaa agcttggggt aagaacgggt ttcgttctag tgcccgaaaa taatattcta
    44881 aagcttttgt atgctctccg ttacttgtgt ggataaggcc tatgttatag agtatatagc
    44941 ttcgatcata gggatcaatt tctagtcgca tagcttcata ataattctgt aaagcttccg
    45001 cataatttcc ttccgattga gctgacatcc gttacggtcg tcattcgatt caaagaattc
    45061 tccgttccag aaacgtacat gagattttca tctcatacgg ctcctcccct atgtgcataa
    45121 tgaaaataat acatggaatc aaaaaagatt gaaatattct cattatgaat tcagtggggc
    45181 taacgttttt acaagaaatc tctagccaac ctttctgcaa aagatatttt cttaacatca
    45241 cgcgtgttga tactggtact agataaaaat gtaaactcca acaatttctt tgttctcaac
    45301 gccctttaat ttccaggaat taatcacttc aacagtcttc tatggttcta agggtatcca
    45361 aagtaccaac gagatggatg tttgttatcc caaccattct ttttagtccc gatcccaata
    45421 aggaaaggcg gtaattttaa acaaagtttt cgtgttgttg attcctaggc gtagcgcctc
    45481 ttcccctatg cggcctattg gtactagtct agtatggtag ggttggcctg taatatagaa
    45541 cccataggtg taacctttcg ctcaatactc gaatcaacaa ttgaagcatc tgaggctgca
    45601 ttaatcgggg atacacgaca gaaggaattg ttttatctag aaacttcacc ttcaacaagc
    45661 gtagattttt tcaataatct ttttcgttct tttctatccc gaatcttccg tctttctcct
    45721 aagaccgaag cggtaaataa aaaaataatc aaatcacacc atctctataa taggtaaatg
    45781 cctctttttc tcctgaagtt gtcggaatta ttcgtaataa gatattggcc acaattgaaa
    45841 aggtcttatc aataaaattt tcatttatcc gcgatctagg cataggtaga aatccattct
    45901 ataattcttt tcattaactc tcgtgagaaa acgatcccac aagtaaagga attttacagt
    45961 acgaaataac ataaaagcag actcatatcc aattttttct ttttgaaggg ggtcgataaa
    46021 aaataagaaa tattagaatc cgattcgatt tcatccaaat gtagtagtat aaatgtagta
    46081 gtataagaat gaaaggaact attccgattt gatcaaagta gaagaatcaa agaatttatc
    46141 ttgcggatta ggagaattcg agaagttttt ctgaaattaa gatccaaaga agaaaaaaat
    46201 cgaataattc ttcaataatc cttctataat gaaaatagaa taaccctcca ttttgtgttt
    46261 tgtccatagc gggtagacgc ttatacacta tacaatcaaa tcgaaaagga tgatttatga
    46321 atttggaata gatttacggg ttaaggggtt gttgttaagc gacctaaaat tggaaagaaa
    46381 ttttcaaatt cttatggaaa ttgaattcga ataaaaagat aattatgatc gaaaggtatc
    46441 catttaccat agtccaacaa aatagaccga tcagttgatt cgttccaatt cattgattga
    46501 atccggtaaa aatatcagaa aaaggtagga gcgccgcctc cgtcttggca aacaagatat
    46561 atctttattg ttattgtttt taaccgtttt tcaaaaaaag attatattat ctttttctcc
    46621 cagctccctg gctcgaagaa aaaatgcttt ctttgatgaa aagttttcca tttttatagc
    46681 tagaatggat tcgagtgtct gtacccatct aacaatcgaa tatgaacaac tcgcaattcg
    46741 ctcggattct cggtcataat cattatgtag gagagatggc cgagtggttc aaggcgtagc
    46801 attggaactg ctatgtaggc ttttgtttac cgagggttcg aatccctctc tttccgtatc
    46861 ttcacccaat tcaccaatgc ttcagacctt tctttgagat agattctcaa ttcctaattt
    46921 ctgtgatacg gaaggaaaga aagaacgggc agggaataag gatctgccta ctgatctatg
    46981 atacatgaat gggagaaaaa tacaaatctc cggatccaat tccttacctt gtgtcccttt
    47041 acttaactta agtgaaaggg aaaaattgta cgaacccttg gtttgttatt ttagttaggt
    47101 ttaagtctga cgagaataat attctacgac aagtaattca tttattttca aaccgaccca
    47161 tttactatct attatttgat tgactaatcc tttatattgg aatgcgtgaa gagtcaaatg
    47221 ctttggcaat tcttcatggt gggatgaatc aagataattt tgaatcagag ctctggattt
    47281 tttgtcatcc cttgctgtaa taatatctcg gggtttgcaa cgataacttg gtatatctac
    47341 tatacgacca ttaactaaaa tatgtctatg attaactaat tggcgggctt gaggaatagt
    47401 tgaagccata cccaatcgaa aaaggatgtt atctaaacgc atttcaagta attgtagtaa
    47461 aaccagaccc gttgatcctt tggcttttcc ggcgatacga acatatttaa gtaattgccg
    47521 ttctgtaaga ccataatgaa aacgcaattt ttgtttttct tctaaacgaa tacgatattg
    47581 agattttttc ccggagcgcg attggtttct aagatcgctt ccggctccag gtcttttact
    47641 cgttagtccc ggtaaagccc ccaggcggcg tatttttttg aaacgaggcc ctcggtaacg
    47701 tgacataaaa actccttatt ttattgaaat ttcataaacc taaattaaaa ctaaaactga
    47761 gctaaatgat aaatgaagcg aaatccactg aagtattgta ctacaaagaa taatgagatg
    47821 tatcaatatc cacacacttt tttgtattgt atatatataa atagaaatca aaagacggtt
    47881 ctttttcttg atttattctg ctgaggtcta acccctccaa ttatgattca taattagaag
    47941 ctcctacaac ataataaatc aatgcccctt ggaaaagagg gacgaagccc tttcaatgtt
    48001 cttttctttc aaaaagacat tatcaatcat tttttaaaat caaacaaata gagaaaagcc
    48061 ggctatcgga atcgaaccga tgaccatcgc attacaaatg cgatgctcta acctctgagc
    48121 taagcgggct taaataacgg caatgagatg gtgcatgcat agaaatttgg taaattacta
    48181 gaatcttatc tattaactat tcattcttag ctattcataa agaaaagaat agagaatcaa
    48241 attcaattca aaataaatat tgaatattat agaacataac gattaaaata acgattaata
    48301 gaatatagcg atctatagaa tttcgatttc tatatttatc aataataaat atcttactct
    48361 taattaggta ataagagttt tttgttttga attgaaaatc aaatgacatt agaaattgtt
    48421 tttttctaac ctaattttat taatatattc gattctatta ttatatagaa tagaatatac
    48481 agaatattat tattctactg attctatata tctatttttt ctatatctct attttttttt
    48541 tctagatatc tatttatcta ttttgaatta tcaatcgaat ccagtattag cttcttatga
    48601 tacattatct aaattatcca tttttttatt ctaattctaa aaaatgatgc tttggctttc
    48661 gactaaataa ttcgatttga attcgaaatt aataaaatga ttagttataa ctattatatt
    48721 agaaacgatt aattaatatt taattaattt gaattttagt tattttttgt tatgttatat
    48781 aggatccgcc ttagccttaa gtaaaggata agaaaaaaat gaaattaaag aaaaagatga
    48841 aatccagata aatgcaatgc agataaatgc aatccatata actgtaatcc agattagaat
    48901 gagggagtct aatgatacat ttctccgttt tttgttttca acgaaagaaa agacgaaaaa
    48961 aaaaaaaaga atcgaccgtt cgagtattct accggattgc atgagaaaaa tgagagtaag
    49021 agaggcatat gttaatgtta tgtaatatat atccatatat attgaattgc ggatacagaa
    49081 aggatagaat catttctgac aagaaatcga aacacctttc aatataggaa tccgtatcta
    49141 atgaattcta tgtttcagcg taaatgaaag aaaaaggaga acggcatcga ggtcctaatc
    49201 tcaaaatgca aggggggata tggcgaaatt ggtagacgct acggacttaa ttggattgag
    49261 ccttggtatg gaaacctact aagtgataac tttcaaattc agagaaaccc gggaatcaaa
    49321 aatgggcaat cctgagccaa atcctgtttt acgagaataa aacaaagcaa acaagggttc
    49381 agaaagcgaa aaaagggata ggtgcagaga ctcaacggaa gctgttctaa caaatggagt
    49441 tgactgcctt tttttgggaa agaaaggcaa attaatcgaa tatcgaaact gcataaagga
    49501 taagtctata atacactatg gatacaaaat gaaaaattat ctcaaaaatg acaacctgaa
    49561 gctgtattta tattaatgaa aaagaaaaca aaagaattgg gattccaagt tgaagaatcg
    49621 aatattcatt gatccaatca ttcactccat agtctggtag attgtttctt ttgaagaact
    49681 gattactcag acgagaataa agatagagtc ccattctaca tgtcaatata aataccggca
    49741 acaatgaaat ttatagtaag aggaaaatcc gtcgacttta gaaatcgtga gggttcaagt
    49801 ccctctatcc ccccaaaaag accgatttga ctatttctcc taccctctct tttttttagt
    49861 ggttccaaat ttgttctctt tctcattcat tctacctttt tacaaacgta tcagagcaga
    49921 atttttttct tttatcacaa tcccaagtgg tgtggtatat atgatatacg tacaaatgaa
    49981 catctttgaa caaagaatcc caattcacaa ttcatatcat tgctcatact gaaacttata
    50041 aattattcta ttcaagaaat ctaattccac gctcaagact tttaatactt tttttatctt
    50101 ttttaattga catagacccc agtcatctag taaaataagg atgatgcgcc ggtaatggtc
    50161 gggatagctc agctggtaga gcagaggact gaaaatcctc gtgtcaccag ttcaaatctg
    50221 gttcctggca tatatattga atttgtagaa atatctcttc tacaaattca gtgatatgaa
    50281 tcgatataca taatacatat tgattaatcg tatagatcat gatacataca tacttattca
    50341 tctagctagg tatctggaaa tggacccccc ccttttttta tagatgagta aatagtatat
    50401 aaatgagtga aagagtatat aaaaaatgta tatctaataa taataaaaga attaattaga
    50461 ttctttttcc tcttcttttt gatttgttca tactatgtct ccgcccgttc aaaaagaatg
    50521 ttaatacacc atacatattc gaaagggtta aattggttgg ttgaaagacc caagcaaaag
    50581 tctagtctag gaagttgaat gaagggtggg aatagcctaa attcatctcc gatacagtac
    50641 aaattagaat tcgatccctt ttcattttgt atttttattt tcttttttct gtttcttcct
    50701 tccctcctat gtgaacctct agagcccatc taagcgatgt gcgcgataca aagttcatga
    50761 tgcagaactc ttttttttag ttcatcctat tggcttggct catccaaaac aagcatctta
    50821 caattttgaa aatctcaaaa ttgtaattgt attgtctttt ttttttctat ttaatttatt
    50881 tagcgcgttc ataataataa tacgaatgcg acttcaattc ctctctttga tctagaaaag
    50941 aacgtacaaa tatttcttga atatcgggag ttgtaaaaat gaagattagt ttcttataat
    51001 tcaatgagca tcttgtattt cataaaaatt gggggcaata taatccttac gtaagggcca
    51061 tcctatccaa ctttcaggca ttaagatacg tttaagccgt ggatgattat cataaaagat
    51121 tcccaacata tcataagatt cccgttcttg aaaattcgaa cttttccaaa cccagaaaac
    51181 ggacggaatt ttaggattat tccttggagc aaatactttt atgcatactt cttccggttg
    51241 atctacccca tactctattc ttgtaagatg atacacactg gctaacagtc cgcccggtgc
    51301 tacatcatag gcacattggg aacgtagata attgtaacca tatacatata aaatgacagc
    51361 aacggaatgc caatcctccg gctttatttg taaagtttct attccttggt aatcgaagcc
    51421 caaagatcta tgaattagcc cgtgtttgac tagccaagca gacaaacgac cctgcatctt
    51481 tttttctctc ccacattttg atttctataa atatttccca tttacgatga aattttttca
    51541 tttatgaaga ttaattcgct ctttcttttt ctgtacaaaa aaatacttcc taattaagga
    51601 attcggggga agatactgaa cttttgtatt tgaaaaatgt ttcagtttca ggagggattt
    51661 cggacatcga tggtggttga tagagtaatc cttgatcata atttccagta tcagtactgc
    51721 ctacaacacg aaacttgtga ttggtagtaa aagtaaacga ccgattctcc tgttgcaagc
    51781 gaattcgctc ttcatagatt tctcgagata ttttcttacg aagttttgtt atggcatcta
    51841 taactgcctc tggtttaggc ggacagcccg gcaaataaac atccacagga attagcttat
    51901 cgactccccg aacagtacta taagaatcgg tactgaacat cccccccgta atcgtacatg
    51961 cccccatagc aataacatat tttggttcag gcatttgttc atataatctc actaaagaag
    52021 gagccatttt cattgttact gtgccggctg ttaaaattag gtctgcctgt ctaggactcg
    52081 atcttggtac cagtccataa cggtcaaaat cgaaccgtga gcctattaat gaagcaaatt
    52141 caatgaagca acaactggta ccataaagaa gcggccataa actggagagt cttgaccaat
    52201 ttgaaagatc atttgatgta gttgaaataa ctgaattggg ggttgttcga tcaagtaagg
    52261 aaaactcaat ggaattcata attgtctcaa tgttcttttt ttttttttta cttttttggt
    52321 tattgtctca atattccgaa actaagacca ctccaacgct ccttttcgcc acgcataaac
    52381 tgaaccaaca attaggataa gcataaaaat gaaagcttct ataaatacgg atatccccaa
    52441 tacatcaaaa ctcattgccc atggataaag aaaaaccgtt tcaacatcaa aaacaacaaa
    52501 aactagagca aacatataat aacggattcg aaattgtaac caagcatcgc ccattggttc
    52561 tatacccgat tcataactag aaagcttctc tggtcctttg ctaatcgggg ctaaaactgc
    52621 ggaaattaaa aatgccaaaa tcggaataac gtttgatatt attagaaatg cccagaaaat
    52681 atcatatttg taaagcagaa acatagacga actcctttga atgtgaaaaa tataccgaat
    52741 ttgtcgattc gaattggaat tcattgtcaa gtcatcggta acaggttagt caaaaccaaa
    52801 atgcattttg gtcgaaccac acagtttcac ttgtttgctg tgatgtctcg tttctcgatt
    52861 gtactcctat tttcattaca cttccttcga ttttatttca gtatagtata aatctcttat
    52921 acaaacaaaa caaataaaac tctcttgctt tcacctcgtt tcggcctttt agaaaaaaaa
    52981 aaaattccaa atagaattct cattttgatt tcgaattttt taatatttga attcgaaatg
    53041 caatcgattt tgattctatt ttctatatat attttgtttt ctgtttatga aaagatcttc
    53101 gtttttcaaa cgcggacgtg tcgacaaata cagtaatccg ttcctatatc catgtgactt
    53161 actattcgat ttgagtgggg ttaggttgga gttttcattt ttaaccggat tcatgtcatg
    53221 attttgcctc ctttactgtc cacaatcaaa gagttagtga gacttctttt ccttggtata
    53281 cccactcatt tttggtgaat ttttggaggc aaaatcatat ggaattcaca tacgaaaaaa
    53341 atgaattact aggtttcttt atccgagatt cgaaaaaaaa aataacgatt gaaacgggct
    53401 tttgttttcc gttttatgtt ctgctctgaa cgagtccccc ataagcaagc ttatgggaat
    53461 gattttattt cgatgaacca agcaaccacg agcgaccggt tacaaacaac aaaaaataca
    53521 gtaattgagt aaatgaaaac tatagaactt tttgtatttc aatttggatt attatattat
    53581 tatagggcta tacggactcg aaccgtagac cttctcggta aaagagatcg aactgattct
    53641 tatcaaaatg attcgaactc tttcaaagac ccaacatgca tttttttttg cattgggctc
    53701 tttcattaac tgctagaaat atcagttagt ctaccatatt tttttttctt gacagaaaaa
    53761 taaggaaatg gctccacgtg ctcggattca ttatttggat tgtgatatag gagcactacc
    53821 aaagtgtttc aaagaaaggt tatcttgacg taggtttgct tctggcctag attaacctaa
    53881 gttaaatgga gtctctatca tcctgattaa agaatcaaat atgaaacttc atacgcctta
    53941 aggttcatag gacaaaaaga gaatttttga ggtccttata ctcattatgc ctagcattga
    54001 atagactagg tattcacctt atcaatatct caaatcaatg atggattcca tttggttcct
    54061 aaatgggaac ctgaatcgaa ccgaaccatt tgtcaggcta ttgttctctt gttttgttcc
    54121 ctaaaaatcc tggagtcaga cattgatttc tcaaaaagat caattctttg attgcatgat
    54181 ggactcttct gaaaaacatt ggcgcacgtg taaacgaggt gctctaccta actgagctat
    54241 agcccttgtg cttgtgatac atattttatc atattatgga gataatttct tgtcaagatg
    54301 aatatcccat gatccaacat cgtatctctt tgatcttttt gattggtatt gcttcgaagt
    54361 cttattggat ttataatcca tcaatgggag gggtcttttt tttttctcct tataatgata
    54421 aatgacctac ttaactcagt ggttagagta ttgctttcat acggcaggag tcattggttc
    54481 aaatccaata gtaggtagaa cttattagat accatggtca atggtatcta ataagttttt
    54541 ctacttactg attttgtatc ttttctatcc tattcgattt gattttcgaa ttgaaactaa
    54601 aacttttttc cttacatcag aatccgattc cccttgattg tatttgattg gattcaatcg
    54661 gaagaatcca tatgtgtata aacacaaatt cttttgatta ggattattcg attcgggcgc
    54721 accgactagt tacgaaatca cattgagaac ctctactcgt gtcctagctc gtctgagagc
    54781 tagatttgcc tcaattgttt gtctcttact ttcagctttc ctcaagccgg cttccgctat
    54841 ttcaagagtt tgctgagctt cttggggatc aatgtcacta ctcttctccg catcatttac
    54901 taaaacggtg atctcattat tacctattct agcaaaaccg cccatcagag ccatcgttaa
    54961 ccattggtca ttaaagcgta ttctcaaaat acctatatct acagctgtgg caataggcgc
    55021 gtgatttggt aatacgccaa tttgtccact attagtagat aaaatgattt ctttcacttc
    55081 ggaatcccaa acaattcgat taggggtcag tacacaaaga tttaaggtca tttcttcaaa
    55141 ttgttctcca tttctaagtt tgtagccttc gcagtaactt catcgatgtt acctactaaa
    55201 taaaaggcct gttcaggaag accatctaat tctccggaca gaatcaattt aaagccccta
    55261 attgtttctg ctagaccaac atatttcccc ggagaaccgg taaatacttc tgctacgaaa
    55321 aaaggttgtg ataagaaacg ctcaattttg cgggctcttg ctacggttaa acggtcctct
    55381 tcggataatt catccaaccc aaggatagct ataatgtcct gaagttcttt gtaacgttgt
    55441 aaagtttgct taactctttg cgcagtttca taatgttcct caccaacgat ccgaggttgg
    55501 agcatagttg acgtcgaatc taaaggatct actgcgggat agataccttt ggcggctaat
    55561 cctcttgata gtacggtagt cgcatctaaa tgtgcaaatg tcgtggcagg agcggggtcg
    55621 gtcaaatcgt ccgcaggtac ataaacggct tgaatggaag ttatggaccc ctccttggta
    55681 gacgtaattc tttcttgtaa agaacccatt tcggtactaa gggtaggttg ataacccaca
    55741 gcggaaggca ttctacccaa taaagcggat acctcggatc ccgcttggac aaaacggaaa
    55801 atattgtcga taaatagaag tacgtcttgt tcattaacat ctcggaaata ttccgccata
    55861 gttagggcag tcaaaccaac tctcatacga gctcccggcg gttcattcat ctgaccgtag
    55921 actagagcca cctttgattc cgcaaggttt tgttcattaa ttactccaga ttctttcatt
    55981 tccatgtaaa gatcatttcc ttcacgagta cgttcaccga ctccgccaaa tacggataca
    56041 cccccatgag ctttggcaat gttgttgatc aattccataa tgagtactgt tttacccact
    56101 ccagctcccc cgaatagtcc gatttttcct ccccgacgat aaggagctaa aagatctact
    56161 accttaattc ctgtttcaaa aatagataat tttgtatcta actgtataaa ggcaggcgca
    56221 gatttatgaa taggagatgt tgtgcgagta tctacaggac ctaaattatc aacaggctcg
    56281 ccaagcacgt tgaaaattcg tcctagagtc gctccgccaa ctggaacgct tagaggagct
    56341 cccgtgtcaa tcacttcaat tcctctcatt agaccatctg tagcactcat ggctacagct
    56401 ctaactcgat tattccctaa taattgctgt acctcgcaag tcacattaat tggttgaccg
    56461 acagtatctc gacccttaac tatcagagcg ttgtaaatat taggcatctc ccctggggga
    56521 aaggctacat ccagtaccgg accaataatt tgagcaatac gtcccaggtt ttttttttca
    56581 agtgcggaac ccccaggacc agaagtagta ggatttattc tcataataat aataaagtga
    56641 aatatatcaa ttttttttac gaaatttatc aaatccaaaa agaaaatctt cgatagcaag
    56701 ttgatcggtt aattcaataa gaaatggggg ttagcactcg attttgttgg tagcgtccaa
    56761 ccgaatgcaa ttcaattgtt tatttatgga atttcaatga agaaatttta aagttcaaac
    56821 aacccatttt caaaatctca agtggatgaa taaaattctt gagaaagtat ttgatttctc
    56881 tatcattacc agccatatta tctacggaat tcgaacctga actttttttt tgattcatta
    56941 tttcttgtcc cttatttctt attcttattt tagcatatcc atttatgtct agtctattct
    57001 ttttttatac cccccttttt attttatgga tgaattccgc atattttctt ttcacatcta
    57061 ggatttacat atacaacgta tattcctgtc aacagtcaat ttcttattat ttagatattt
    57121 tgattgaaaa acaaagtaag ggattcaaaa ctttaaaaac atggattggc ttgcgccaga
    57181 catatgaaag agtatacaat aatgatgtat ttggtgaatc aaataccacg gtctactaaa
    57241 aaaaataagg agacgttctg attagttgat aatattaaat gaaatttttg tgaaagattc
    57301 ctgtgaaagg gtttcattaa ctcctaattt atgtcgagta gaccttgttg ctgcgagaat
    57361 tcttaattca tgagttgtag ggagggactt atgtcaccac aaacagagac taaagcaagt
    57421 gttggattca aagccggtgt taaagattat aaattgactt attatactcc tgagtatgta
    57481 accaaagata ctgatatctt ggcagcattc cgagtaactc ctcaacccgg ggttccgccc
    57541 gaggaagccg gggccgcggt agctgcggaa tcttctactg gtacatggac aactgtgtgg
    57601 accgatgggc ttaccagcct tgatcgttat aaaggacgat gctacaacat tgagcccgtt
    57661 gctggagaag aaaatcaata tatatgttat gtagcttacc ctttagacct ttttgaagag
    57721 ggttctgtta ctaacatgtt tacttccatt gtgggtaatg tatttgggtt taaagccctg
    57781 cgcgctctac gtctagagga tctacgaatc cctcccgcgt attcgaaaac tttccaaggc
    57841 ccccctcatg gcatccaagt tgagagagat aaattgaaca agtatgggcg ccccctattg
    57901 ggatgtacta ttaaacctaa attgggatta tccgctaaga actacggtag agcagtttat
    57961 gaatgtctac gtggtggact tgactttacc aaagatgatg agaacgtaaa ctcccaacca
    58021 tttatgcgtt ggagagaccg tttcttgttt tgtgcagaag ctatttataa atcgcaggca
    58081 gaaactggtg aaatcaaagg tcattacttg aatgctactg caggtacatg ggaagagatg
    58141 ataaaaaggg cggtatttgc cagagagttg ggagttccta tcgtaatgca tgactactta
    58201 acagggggat tcaccgcaaa tactagcttg gctcattatt gccgagataa tggtctactt
    58261 cttcacatcc atcgtgcaat gcatgcagtt attgatagac agaagaatca tggtatacac
    58321 tttcgtgtac tagctaaagc tttgcgtatg tcaggtggag atcatattca cgcaggtaca
    58381 gtagtaggta aacttgaagg agaaagagac ataactttgg gctttgttga tttactacgt
    58441 gatgatttta ttgaaaaaga ccgaagccgc ggtatttatt tcactcaaga ttgggtctct
    58501 ttaccaggtg ttctgcccgt ggcttcaggg ggtattcacg tttggcatat gcctgctttg
    58561 accgagatct ttggggacga ttccgtactg caattcggtg gaggaacttt aggacaccct
    58621 tggggaaatg cgccaggcgc cgtagctaat cgagtagctc tagaagcatg tgtacaagct
    58681 cgtaatgaag gacgcgatct tgctcgcgag ggtaatgaaa ttatccgtga ggctagcaaa
    58741 tggagtgctg aattggctgc tgcttgtgaa gtatggaagg agatcaaatt tgaatttgaa
    58801 gcaatggata ctttgtaatc cagtgattaa cgtttggttt attagttgaa ttgcaattaa
    58861 actcggccca atcttttact aaaaggattg agccgaaccc aacgaattta ttgtatagat
    58921 ttttgatact acatatttat ctagatatat aagatctgaa atacaaaata gaagactaaa
    58981 cacaactctt tctattgttg tgttgggtcc acaatgaatc ctatgggccc ttaggattgg
    59041 tgtattcttt tcgatcccgt agtttcgtca tggatcgagc caagtatcac aacttcttct
    59101 acccatcctg tatatcgtcc ttttcgttcc gtgttggaat ataaacttat tatattagta
    59161 gatagtagac gggattttac gaaaaaagct cttcatattc ataggagaga acaaatattt
    59221 attttttcaa tgccaatttt acacaatatg gggacaacca ctatttataa ttgaaaaaga
    59281 tcgtatagag tgaagcgata ctccggggtc taacaaaaga gaatgatttc tttcaattga
    59341 ctattcatct attgtatttt catctaaata ggggcaagaa agtgctatgg aaaaatggtg
    59401 gttcaattcg atgggggagt tcgaatacag gtgtgggcta agtaaatcaa tcgatagtct
    59461 gggtcctatt aaaaataaaa ataccagtgt aagtgagggc ccggttagaa atgataaaga
    59521 taaaaacatt catagttggg gtgatagttc tagttacagc aatgttcatc atttagttag
    59581 cgttagggac attcggaatt tcatctctga tgacaccttt tttgttaggg atagtaatag
    59641 ggacagttat tccatatatt ttgatattga aaatcaaatt ttagagatta acaatgatca
    59701 ttcttttctg agtgaactag aaagtttttt ttatcgtttt cgtaattatt attataggaa
    59761 taatggatct aaaagtgacg atcccgacta tgatccttcc atctataata ctaaatcgag
    59821 ttggaataat cacattaata atttcgttga ctcttatctt cagtctcaaa tctgtattga
    59881 tagtcacatt ttaagtagta gtaacaatta cagcgacagt tacatttata attacatttg
    59941 tggtgaaagt agaaatagta gtgaaagcaa aagttcaaat ataaaaacta gtacgaatgg
    60001 tagtgattta actataagaa aaagttcgaa taatctcgat gtaactcaaa aatacaggca
    60061 tttgtgggtt caatgtgaaa attgttatgg attaaattat aagaaatttt tgaagtcaaa
    60121 aatgaatatt tgtgaacaat gcgaatatta tttgaaaata agtagttcag atagaatcga
    60181 actttcggtt gatccaggta cttgggatcc gatggatgac ggcatggttt ctctggatcc
    60241 cattgaattt cattcagaag aggaacctta taaagatcgt attgattctt atcaaaaaaa
    60301 aacaggatta acagaggctg ttcaaacagg tacaggtcaa ctaaacggga ttcccgtcgc
    60361 aattggggtt atggattttc agtttatggg gggtagtatg ggatccgtag taggcgagaa
    60421 aatcacccgt ttgatcgagt atgctaccaa taaactttta cctcttattc tagtgtgtgc
    60481 ttccggaggg gcacgcatgc aagaaggaag tttgagcttg atgcaaatgg ctaaaatatc
    60541 ttctgcttta tatgattatc aatcaaataa aaagttattc tatgtatcaa ttcttacatc
    60601 tcctactact ggtggagtaa cagctagttt tggtatgttg ggggatatca ttattgccga
    60661 acccaatgcc tatattgcat ttgcgggtaa aagagtaatt gaacaaacat tgaataagac
    60721 agtacctgaa ggttcacaag cggctgaata tttattccat aagggcttat tcgatccaat
    60781 cgtaccacgt aaccctttaa aaggtgttct gagtgagcta tttcagctcc acgccttttt
    60841 tcctttcaat aaaaattcaa tcaagtagag tcaagtagag tcttgagttc aacttttttt
    60901 tgtggcgaac aactagttag ttagtttatc agaatcaaaa taaaaaaacc gaaaaaatgc
    60961 atttttattt ggtgacataa gctttaattg tagaaagaat catgcggata attgttgttt
    61021 tttaccgata ttgctgatta gcaatatcgg taaaaaaaca acaacacaaa cagcgagttc
    61081 ttccttcgaa ttaggaggca aggcaaataa aacgaatttc gtgttctgtt cgcctcttct
    61141 atatgtatat atttcaaata tagaaaatat agaatcttgc atctttctat atctcccaag
    61201 aagtcccctt tttataagaa ttcctgctct tgggtcggat tctaacgaat ctttcagaga
    61261 tttttaaatt tttaagagac tcttttttta ttaaaaaaga aattagaaga agaagataag
    61321 aacaatataa gaataaaaat aaaagaagta agaataataa agaaagtgga ttatcataca
    61381 tacatctatt tcatgtagaa agatgaataa gtccgtttat ttagttcgac attgcttgca
    61441 cttattctat atactcactt cgatatactt agtatactaa tatacgaatt ataatatgaa
    61501 ttataattat tataagatat ccttataaca ataacaggta caaatattaa atcgaggtac
    61561 cccattctat gacaattctc aacaacttac cctccctttt tgtgccttta gtgggcctag
    61621 tatttccggc aattgcaatg gcctctttat ctcttcatgt tcaaaaaaaa aagatttttt
    61681 aaatctgatg tggtcaaatc tcatctagtt tttttttttt caagacttag cgaacaagga
    61741 tatccattta gtagaatatt gtataagaat aacgggtggc tttctccgaa cataaatgaa
    61801 aaagatctta tacatgcgta aacatgatat atggacagac gaattctagc aattaaaaaa
    61861 aaaataggct gggatccgaa ctcatgtctg aaattaaagt aaatctatcc atatgtatgt
    61921 agctattgat agggaatcat atgaagggga tgcttttatt ttattatatc taaccaattc
    61981 gattaattac tactaaaagt tcacatcaga atagtactag ttgatgagag ttacttcgga
    62041 aaaaaaagta aagtgaaatt ttttttttgt tattccataa aatgcaactg gatctactat
    62101 gtatgagttg gcgatcagaa tatatatgga tagaatttat agcaggatct cgcaaaacaa
    62161 gtaatttctg ctgggcgttt atcctttttt taggttcatt aggattctta ttggttggaa
    62221 tttctagtta tcttgataag aatttgatat ccttctttcc gtctcaacaa atcctttttt
    62281 tcccacaagg gatcgtaatg tctttctatg ggatcgcggg tctctttatt agttcctatt
    62341 tgtggtgcac aattacatgg aatgtaggta gcggttatga tcgatttgat agaaaagaag
    62401 gaatagtgtg catttttcgt tggggatttc ctggaaaaaa tcgccgcatc tttttacgat
    62461 tccttatgaa agatattcag tccatcagaa tagaagtaaa agagggtatt tatgctcgtc
    62521 gtgtccttta tatggaaatc agaggcctgg gagacgttcc cttgactcgt actgatgaga
    62581 atttgactcc acgggaaatt gagcaaaagg ctgcggaatt ggcctatttc ttgcgtgtac
    62641 caattgaagt attttgaaaa aagaaactgc aaaaaaatgc tttctcagca agaggaaaac
    62701 ccctaagaat cctctttttt ctataagcat aacttactta attaaagttt cttcagaacg
    62761 cctcgtgggg caaaagcaag gcaaacgtgt acgtggcgtt cataatataa aacgaaacct
    62821 tttttgtttt tgtctgtcaa tttttttttt cgaaatattt gatattttct tttttaataa
    62881 tttgatattt tcttttttaa taaacaggga gttctttcat ttcgaaatcc gaaaaatatt
    62941 cattattgga atctttattt gaatctttcg ggcattcatc aaagaggagt aattacttcg
    63001 aatatttgat caattaagat atctggaaac aatctatttt tttattattt cttcatttga
    63061 attcgaattc gaagtggatt cttcttctat ttctgtattt tttctacact agattcaagg
    63121 actaacctct gaatcacaac taaaaaatgg gggctcgatt aataaattaa taattaatag
    63181 gcgcgatacc ttataataga acttatgctt gatagaaata ttagatcgca tagagtcaac
    63241 gaatgaggtg acaattcaca gatgaaaaaa tgacaaaaaa gagcgcatct attccccttc
    63301 gatatctttc atttatagta tttgtagtct ttttgccccg gtggatcact ctctcattta
    63361 ataaaagtct agaatcttgg gttactaatt ggtggaatac taggcaatcc gaaacttttt
    63421 tgaacaatat tcaagaaaag agtattctag aaaaattcat agaattagag gagctatttc
    63481 tcttggatga aatggtaaag gaattcccgg aaagacatct acaaaagttt cgtatggggc
    63541 tccacaaaga aacaatccaa ttgatcaaga tacacgatga ggagcatatc catacaattt
    63601 tgcacttctc gacaaatcta atctgtttcg ttattctaag tgcttattct attctgggta
    63661 atgaagaact tgtttttctt aattcttggg ttcaagaatt cctatataat ttaagtgaca
    63721 caataaaagc cttttccatt cttttagtaa ccgatttatg tatcggattc cattcgcccc
    63781 acggttggga actaatgatt ggctatgtct ataacgattt tggatttttt cataatgatc
    63841 aaattatatc tggtcttgtt tccacttttc cagtcattct agatacaatt ttcaaatatt
    63901 ggattttcct ttatttaaat cgtgtatctc cgtcacttgt agtgatttat cattcaatga
    63961 atgactgaaa aacgagtcaa ttagaatgtt tcttactttg tacctaagca aagcattcca
    64021 ggtcgtactt accttactct ttctacccat tcagaggatt cctcctatat tccagtaaaa
    64081 ttatttcagt aaatagcaaa atcgtggata gggaactata ctagcgacct acccaatttt
    64141 attgtagaaa ttttcgggat caacgattgg accatgcaaa ttagaaatac tttttcttcg
    64201 ataaaggaag agattactcg attcatttcc gtatcactca tgatatatat aataactcgg
    64261 gcctccattt caaatgcata tcccattttt gcgcagcagg gttttgaaaa tccacgagaa
    64321 gccactggtc gtattgtatg cgccaattgc catttagcta ataaacctgt ggatattgag
    64381 gttccgcaag cggtacttcc tgatactgtg tttgaagcag ttgttagaat tccttatgat
    64441 atgcaactga aacaagttct tgctaatggt aaaaaggggg ggttgaatgt aggggccgtt
    64501 cttattttac cggaagggtt tgaattagcc cccctcagtc gtatttctgc cgagatgaaa
    64561 gaaaagatag gcaatctatc ttttcagaat tacggcccca ctaaaaaaaa tattcttgtg
    64621 atagggcctg ttcctggtaa gaaatatagt gaaatcacct ttcctattct ttccccggat
    64681 cccgcgacta ataaagatgt tcacttctta aaatacccaa tatacgtagg tggtaacagg
    64741 ggaaggggcc agatttatcc cgacgggaca aaaagtaaca atacggttta taatgctaca
    64801 gcagcgggta tagtaagcaa aatcatacga aaagaaaaag gggggtacga aataaccata
    64861 acggatgcat tggatggacg ccaagtggtt gatattatcc ctccaggacc agaacttcgt
    64921 gtttcagagg gcgaatctat caaacttgat caaccattaa caagtaatcc taatgtgggt
    64981 ggatttggtc agggagatgc agaaatagta cttcaagatc cactacgtgt ccaaggcctt
    65041 ttgttctttt tagcatctgt tgttttggca caaatctttt tagttcttaa aaagaaacag
    65101 tttgagaagg ttcaattgtc cgaaatgaat ttctagatcc gcaaatttat caacatccgg
    65161 tttgtaaaaa gaacaaaatt tttgttcgca attccaatta tgttatgtat gagcaaaaaa
    65221 attatgaaaa gtcttttgct tgtttatatt ctttttcgac aaaatgtcgg taatttcttg
    65281 tactgcactc ctaaatcata gtatatattg tgaagaaggc tattttactt tacccctcct
    65341 ttgttttgtc aatccaagtg ggaggggtta tcacgattgt ctgattaaaa tattttagaa
    65401 tgtgtcagta gttttctatt ctaatcgaat caaattcgat tagaactaga tactaagcat
    65461 aagataagta agcggagaat ataaagaaag caaggataaa taagggaaac aagggaatca
    65521 aaaaggtatt attcgtcgtc ctagtcttcg acatcagaaa ggggattttc cacatccctt
    65581 tctggtgtcg aaatcataat ggttcttgat tccattcgtc aaagattcct attcttagtt
    65641 tcgatttttc caggtttatc agaacttttt ttttgtttat ttcttatgta tacatataat
    65701 taagtaatga aaaaaaaaaa gaaatgaagt tttttgaagc atcggaaaaa gtgatccatt
    65761 ttctcattta tacgaacaaa acaaaatatt atgattatta agaactcaac gggacactac
    65821 ccctcgaatc agacaaagaa agaagttata ggccccgttg agttcttacg ctttgatgtc
    65881 tataacgctg ttcatccgct tactacaggg acgaacccaa tccggaatat gaaccataaa
    65941 agaaaatgcc tattaaaccg atcacaggaa taccagttac agtacctatt atccaaagag
    66001 gaatccttcc agtagtatcg gccatttatc ccacttccct ccacatttta tcaagtggtc
    66061 gtgctagaga cataaacagt catagataat tataagatta agatgcgatc cttccgactg
    66121 ggataagata atccctacta tttttttatt attctactat tctcttttct tctcttaatt
    66181 gttttcttct cttaattgaa gaaataattg gaaaataaaa cagcaagtac aaaaatgagt
    66241 aataaccccc agtagaggct ggtacgattc aattcaacat tttgttcgtt cgggtttgat
    66301 tgtgtcatag ctctctaatt cggattaggt ttatcgttgg atgaactgca ttgctgatat
    66361 tgaccctaaa aaaaaaacgg taggtacagc tagtccgtga acagccaacc atcgcactgt
    66421 aaaaattgga taggttcgat ctatggtcat tgggtcctcc taaaaagatc tactaaattc
    66481 atcgagttgt tccaaagaat caaaacggcc ggttattaat ggaattcctt gtcggctctc
    66541 tgtaaaatac tcgtttggac gagggcttcc aaacacatcg taagctaaac ccgtgctcac
    66601 aaataaccaa cccgcaatga atagggaagg tatagtaatg ctatgaatga cccagtatcg
    66661 aatactggta ataatatcag caaaagaacg ttctcctgtg cttccagaca tgctgagctc
    66721 cacatattct tgtacagtca aaggggtatc gattccgtaa aagataagat cagtaaatgg
    66781 aaattcactg aattgcaatc tttgtgagat cgtcaatata gtaccgaggg tacttttaga
    66841 atctaccgaa tcagtatagc tatccttctt ctgacacagc aacgcaattt caatcaatat
    66901 cgaaatgcag tgctagaaaa tttcgttctt cttttcttct tgctggtcga tgtataacta
    66961 ggtaccattc ataggtgtcg aagaggtttt ttattttaat ccccctcttt ttttttaaag
    67021 aaattggtta gtcgtccaga aacaagtaac aaggattcga tacaataaaa aagaaaaaat
    67081 aaaatgaaaa tagaaaatcg aacggattcc caaattttgt tccatattga tttcaaaaaa
    67141 ggtttcgttt ttgaaatgaa gttacatgac actgttttta ttagtatttt gaatattagg
    67201 ttactcaaga gttgcccaac aaatctgttg attctgaatc ttttgaggtg tcgatgtcaa
    67261 agatgatgaa tttatttctt tttctacccc taatcacttt atttttttta gtaccttcta
    67321 gaataattga tgaatcaaaa actttcaatt gaactgagtc tttcaattgg tataatattt
    67381 ttgcgtatcc tcgtatcttt caaaagtgga aacttaggaa agtgctttct aaacatatgt
    67441 ataaaaagaa cagatttcct ttagctcctc catgcctact ataactagtt attttggttt
    67501 tttactagcg gctttaactc taacctcggc tctatttatt ggtctgagta agataggact
    67561 tatttgaaat taattgaatg aataattgaa taattcataa aaagaaatcc ttctgtggta
    67621 ttccatatat ttggtagttc cttaccgtgt taatttccaa ttattgggaa ttgagattcc
    67681 taagcaatac gaattaatag taatatttcg ggatagatat tacctcccct tttccctttt
    67741 caaataaatt aaattgaaat gattgaagtt tttctatttg gaattgtctt aggtctaatt
    67801 cctattactt tggctggatt attcgtaacc gcatatttac aatacaggcg tggtgatcag
    67861 ttggaccttt gattaatatt aattcacatc tcttttttta actgacctcc tcctttcttt
    67921 aatttcattt ttttgggggg gtcaaaggtc aaattcagat tgctgtattt catatttcag
    67981 ttcagtggaa ttttcgatct aacaagacaa gagcagaatc acgctctgta ggatttgaac
    68041 ctacgacatt gggttttgga gacccacgtt ctaccgaact gaactaagag cgctttctta
    68101 ccacaacgga aaagactgta aagaagggga ttcttttttt tatatagtat agaaccccca
    68161 aaaaaatttc aaccccaata aatacttctt gcatatgtat actatcataa aattgaaaat
    68221 tatgtattat gtatgtccaa attgaatcgc tctaaaatgt atctcaggtt actgcttcga
    68281 ggagcaataa taggtaggga tgacaggatt tgaacccgtg acattttgta cccaaaacaa
    68341 acgcgctacc aagctgcgct acatcccttt taactggtct acagtatcat tgtagaaaat
    68401 ctcggtcttg ttttccacat ccttatttta tttccatttc cttcctttct atgcaaaatg
    68461 tatcttgcta tttcttcctc ttggtctcat atcatataac atataataat aaattaatat
    68521 ttttctcggg aattctcagg cgcaaaggga cctgtttttt tgctttaaga aaaagaaaat
    68581 attctctacc gaatcattgc gcatgtcaag ttgaattggg gattccacac acaaatacaa
    68641 aaatacaagt ggtctttaaa tatatataca tctcttacca taatgtatta caatatggaa
    68701 tataaaaaaa agaaggagga ttctcaatgc gagattttaa aacatatctt tccgtggcac
    68761 cggtactaag tactctctgg ttcgggtctt tagcaggttt attgatagaa atcaatcgtt
    68821 tcttcccaga tgcgttgaca tttccttttt tttcattcta gttattgata tggaaagggg
    68881 tgaagaagat tagagataga gtcaaatatt tgtgactaat ctctctttcc cgtctttttt
    68941 ttttttcgaa ttagatagat tgaatacggg ggtaaagaga aagaaaaaag tggattcaac
    69001 ctcagttaaa ttcgggttaa ggctccaatt aaattaagaa taaaattaat aatagagtta
    69061 aaagaaaaca aaagggaaat gtgactagaa taagagtatc atgcaataca agatacttaa
    69121 atgaaatact gtactgcgat tagaaatcgc tttcgaaatt gttgtattac ttattattta
    69181 ctatattaat tgcaacaaaa tctttatttc ataatttgat tttgagttgt tagccacttc
    69241 tattttttcg tcccttttcc tttcttctta tttgcgtcgg atcgggaaat agaaacgttg
    69301 ggtgaatcaa aaacccaaag gaggttcatg gccaagggta aagacgttcg agtaagggtt
    69361 attttggaat gtaccggttg tgttcgaaac ggtcttaata aggaatcaac gggtattttc
    69421 agatatatta ctcaaaagaa tcgacacaat acacctagtc gattggagtt gagaaaattc
    69481 tgtccgtatt gtttcaaaca tacaattcat ggggagataa agaaatagat atagatcgaa
    69541 ccgagtgctt gggtgtcacc ctttcaagga acatgaaaaa aatttcgata tatatttcta
    69601 ttatttcata tattgaaata aaaacaacta aataaatata gacaaaccca atcctatgaa
    69661 tttcttctat aatttttttt gatttgatcg aaatagtatt ttagggataa ggaataaaca
    69721 aattatggat aaatccaagc gactctttct taaatccaag cgatcttttc gtaggcgttt
    69781 gcccccgatc caatcggggg atcgaattga ttatagaaac atgagtttaa ttagtcgatt
    69841 tattagtgaa caaggaaaaa tattatctag acgggtgaat agattaacct taaaagaaca
    69901 acgattaatt actattgcta taaaacaagc tcgtatttta tcttcgttac cttttcttaa
    69961 taatgagaaa caatttgaaa gaagggagtc aaccaccaga actcctggtt ttaggaacag
    70021 aaaaaaatag gcttactttt caattgaatc aaaattctaa tccgaactca aaaacagatg
    70081 gaccaaaaaa tccgagaatc atgcgtgtcg taagaaaaaa aagaatcggg taagaggaat
    70141 aattttaaga ggaataattt tttttatcgg gcgtgttcgc tcattttgac gactttatca
    70201 tattatcaga ttttatcata ctaatttcta ctctaccttc ccggagttca ttctccagag
    70261 aattccattt caaagagttt ggcggattcc tcccaatccc cttattttat gatctcgttg
    70321 gaaatcatat aaagacaatt cctatttgat atagctattt gtgcaaggat tttacgatta
    70381 agaagcaact gccccttata cagattgtgt attaatctac tataaatata ggatgccccc
    70441 gccccgcgaa ttactgcatt tattcgagtg atccacaaac gacgaaaatc cctttttttc
    70501 ctatctctat cacgatgcgc cgaaaccaaa gctcttattt tctgttgaat aattgttcga
    70561 gtaagtcttg aatgagctcc gcgaaaactt gatgcaaata aacgcatttt tgttctacgt
    70621 ctccgagcta tatatcctcg tctaattctg gtcattgagt aaatgaaact ttaatgaata
    70681 actaattgat ttcctttctt tcagttattc ttttccccct tcctagtcta ttaataacaa
    70741 aacggattct tccaatttat aaaataaaaa ttccaatggc ttttgctact ataaccttcc
    70801 ctaccacgct tttttccttt tttctaggca ttggaaaaat aaaaatagaa atagctaaag
    70861 aaattgtggg ttccatcgtc tctatggtta cttcttaaac ggtgaggtct tctctataca
    70921 ccggagccct ttccttcatt ttattggtaa cttgtacagt taccactctt tggctctacc
    70981 catgaatttt ccagtaattt gtctttcata atgagatata ccttatacag taacggtatt
    71041 taattatgaa gattgggtgg gtagctgacc ttgtgagtcc gttcttctaa acataatatt
    71101 tctacttttt taaataggat ttcccccgct taatgggtaa ctatttgtta ccaatgggga
    71161 attctttctc atcttaaatt gaaaattcag gtgatttaat ttgcaccaat tgaaaccata
    71221 aatttcatac acaatagaaa gatatgatag atccatcttt tttakatagt gaatggagtt
    71281 cttccattct atccgattca ccggtactga tcattgatac tggaaaaatt gttttttctt
    71341 ttgttttgtc tcagcccacg atttaaacga gtcgcacata caccctcgta catgttcctc
    71401 gacgctgagg gcatccccca agagcggggg atttcgtgac gtttctgatt ggctgtcttg
    71461 ggtttctaat aagttgttta atagttggca tgctgaatta tacattatgg gctggtttag
    71521 attgatccta accggatgat tatgagttta ttcgatttca atatattaat agaatattaa
    71581 acctttaatt aagtaattaa gaagtaagaa gataaaatct taaatcatat atttgcacga
    71641 aatcactgct attttttatc caaccgctac aaaatcaaca attccatgag cttgggcttc
    71701 tgttgctgac ataaaagtat ccctttccat gtcttcggat acagcccata agggcttgcc
    71761 tgttctttgt acataaaccc ttgtaaggat ttcgcgcagt ttcagtagtt cttccgcttc
    71821 caggataagt tcggacgttt gtgcctcata aaaaccggca gcaggttgat ggatcattac
    71881 cctgatcata taatataaca caatcaaagg ttcctgtatc tcgcacgagg aggcaaggcg
    71941 aagagataaa gaataaaata agaaaaagat agaaaaccgt acgggcattt ttttcacatt
    72001 gcatacggct ccacaatgga atttttttta cctttcatcg aagaaagaga aaatgtggga
    72061 tccattatac ccagatcggt aaatgatcca attaccaccc ttcttttttt tttcggagga
    72121 gttcaaaaat actatgatgg ccccgttgct ttaatatatt tattttgtct gtgattcagc
    72181 aatcccaaag tttctttttt tttttatttt cgtactcttt cataacataa atgttgttaa
    72241 taacctgccg gtgtgaaaaa agtttgtgac gctgaaatcg acctacgata ggtaagataa
    72301 aataggaaat acccttcctt tatctcatac tactctttcg atacataatc taatattttg
    72361 aaaaacaata aaaaatttgc atatcaaatt cgaagtgcca tgctaatatt acttaatatt
    72421 aataattcat atggcgaagg catagtcttc ttttttctct taaataaaaa acccattggc
    72481 gccaagcgtg agggaatgct agacgtttgg taattgctcc tccgaccagg ataaaagacc
    72541 ccattgaggc ggccaatccc atgcatattg tctgtatatc tggtcgcaca aattgcatag
    72601 tatcataaat ggctattcca ggtattaccc atccgccggg agagtttata agcaaataca
    72661 gatccttggt atcactctcc gaactgagat atacaaaaag accaataagt tgattcgaaa
    72721 cattgctatc aatcgcttgg cctaaaaaaa ttaatctttc tcgataaagt cggttgattc
    72781 ggataaaatt gtatccctta ggagccgtac gggcaccttt tgatgcatac ggttcaacaa
    72841 aactaaaact tgcgaaaaaa aaatcaatgt gtagcttcca gccctctttc tttttttata
    72901 gcggactcct tctaatgaag gaaggggctt ctctttcatt tttgaagaac gatgcgtttg
    72961 gccggttttc ctataatata taatattaga atataaaaaa cagttttatc gcactaactt
    73021 ttcattgatg tattttttca tcgagatcca atccaaaaat cacgatgcca ttttcttgtt
    73081 cctgaatggg cttcttccat ttttttaggt ttctgctcta ctccgagtaa ggatctgccc
    73141 gattttgatt tgcacatata ggacaaatga ccccaatacc acgtctttgt tttttttttt
    73201 tcattttttc tcaattttgc aattcatttc ttttatgtct tccgccaaat attcgacgta
    73261 tccattatat ttattattcg attgattaac tgtttgggat cagcgctatt taataatttc
    73321 tttctaaata ggattgttta tgatatctat aagtcctaat aatagatata ttaccaattg
    73381 ggtttttcta aacggagcct ggatacttaa ttttattggt ccagccaagt cgaccataaa
    73441 ttatttgaat tgctaatatt aatctggata cctcttcaca aaacggatct aattccattt
    73501 cattgcactt cacgttacaa atttttgatg attcaatcgc tttttttggg ggcgaaagag
    73561 aggatatctc gatcggggga gagaatgggg aaatcccata tgacccaata tatctgacag
    73621 ggcgcactat atgtcaatcc aagttggatt tcgctctccg ggagttcgaa aaggaacttt
    73681 tggaacacca ataggcataa actgaaagaa aaaagaatta agtactctat ttcactttga
    73741 tgtggaaacg taataatggt tttattattt taataatatt agctttatcg tcatattttc
    73801 tacatagata gaataagttc ataaaataaa ggaaaacaaa gaaaattttt acgaataggt
    73861 actttgaatg atgactaaat atggatgcat gcgctcttcg aaaagggaat aaacccccat
    73921 tgcgtattgg tacttatcga gtatagaata gatctgcttc tcttttttcc tatgaaccaa
    73981 attgttccat ttttactaaa agaatagaac aaatagtaac cctttttccg agataatcca
    74041 ctgaaaaaaa aaaagggggg tccatagcat agttttttca atgcaataaa gttacatagt
    74101 gtctattttt tgttgataaa ggggtattac catgggtttg ccttggtatc gtgttcatac
    74161 tgtcgtattg aatgatcccg gtcgtttgct ttctgttcat ataatgcata cagctctggt
    74221 tgctggttgg gccggttcaa tggctctata tgaattagca gtttttgatc cctccgaccc
    74281 tgttctcgat ccaatgtgga gacaaggtat gttcgttata cccttcatga ctcgtttagg
    74341 aataaccaat tcatggggcg gttggagtat tacaggaggg acgataacga atccgggggt
    74401 ttggagttac gaaggtgtag ccggggcgca tattgtgttc tctggcttgt gcttcttggc
    74461 agctatctgg cattgggtgt attgggatct agaaatattt ggtgatgaac gcacaggaaa
    74521 accttctttg gatttgccta agatctttgg aattcattta tttctctcag gagtggcttg
    74581 ctttggcttt ggcgcatttc atgtaacagg attgtatggt cctggaatat gggtgtccga
    74641 cccatatgga ctaactggaa aggtacaatc tgtaaatccc gcgtggggtg tggaaggttt
    74701 tgatcccttt gttccaggag gaatagcctc tcatcatatt gcagcaggga cattgggcat
    74761 attagcaggc ttattccatc ttagtgtccg cccgccccaa cgtctatata aaggattacg
    74821 tatgggcaat attgaaaccg ttctttccag cagtatcgct gctgtctttt ttgcagcttt
    74881 tgttgttgct ggaactatgt ggtatggttc agcaactact cctatcgaat tatttggtcc
    74941 cacccgttat caatgggatc agggatactt tcagcaagaa atatatcgaa gagttagcgc
    75001 tggactagcc gaaaatcaaa gtttatcaga ggcttggtct aaaattcctg aaaaattaac
    75061 tttttatgat tacatcggaa ataatccagc gaaaggggga ttattcagag cgggttcaat
    75121 ggataacgga gatggaatag ctgtcgggtg gttaggacat cctgtcttta gagataaaga
    75181 agggcgtgaa ctttttgtac gtcgcatgcc tacttttttt gaaacatttc cagttgtttt
    75241 ggtagacgga gatggaattg ttagagccga tgttcccttt agaagggcag aatcgaagta
    75301 tagtgtcgaa caagtaggcg taaccgttga gttctatggt ggcgaactga acggagtgag
    75361 ttatagtgat cctgcgactg tgaaaaaata tgctagacgt gcccaattgg gtgaaatttt
    75421 tgaattagat cgtgctactt tgaaatccga tggtgttttt cgtagcagtc caagaggttg
    75481 gtttactttt ggacatgctt cctttgctct gctcttcttc ttcgggcaca tttggcatgg
    75541 tgctagaacc ttattcagag atgtttttgc tggtattgac ccagatttgg atgctcaagt
    75601 ggaatttgga gcattccaaa aacttggaga tccaactaca agaagacaag tagtctgatg
    75661 cagcattgct ctgttatttt tcgcttctca cttctatttt ctctttgtga ttttacatag
    75721 gatactgaaa aagtctggat ttaaatctcc gccctttcgc cttttctttg attttttttt
    75781 ctttaatcgg ggagatgatc cccaataaac aggtatggaa gctataattg taaaccgcga
    75841 tcacatttat ggaagcattg gtttatacat tcctcttagt ctcgactcta gggatcattt
    75901 ttttcgctat cttttttcgc gaaccgccta aagttccaac taaaaaatga aatgattttt
    75961 cattatctga attgaagtaa tgagcctccc aacatttgga ggctcattac ttcaactagt
    76021 ccccgtgctc ttcgaacggg tctcttagtt gttgagaggg ttgcccaaaa gcagtatata
    76081 aggcataccc agtaaaactt acaagtaatc cagatataga gatggcgact agggttgctg
    76141 tttccattat tatataattt caagaccaca atggatctat gataagattg tttatttaca
    76201 acggaatggt atacaaagtc aacagatctc aatgaataca aaataggatt tatggctgca
    76261 caaactgttg agggtagttc tagatctggt ccaagacgga cgtctgtagg ggctttattg
    76321 aaaccattga attcggaata tggtaaagta gctcctggat ggggaactac tcctttgatg
    76381 ggtgtcgcaa tggctctatt tgcggtattc ctatctatta ttttggagat ttataattct
    76441 tccgttttac tggacggaat ttcactgaat tagatttaat tagatttata agaaccctag
    76501 cttttaaata aaaatacaaa aaacgatgca tttaggcctc ggctttttat tttagcttat
    76561 tcttttttgg tagttcgacc gcgaaatttt tgtgtttctg tatttccgga atatgagtgt
    76621 gtgacttgtt ataattgatc ctattgagag tacagaaagt gggtctgtcg tcttgataga
    76681 gatggtttta ccccgtcgga tattcattct agtatctgga gcacggaata tatgaaatat
    76741 atcacgaagt atttgaacta tgattcatac ttaatattca gacctcgtgg ccggattcct
    76801 caaatttttc aaaagaaaaa agttttcaat tgaaagagtt ttcttctttc aaattcccgt
    76861 ttctgctttg attttgctca aagaacaaac ttttctttct agttttagtc attatatcga
    76921 ttctactcgt tgaataaatc atgatccaat ggttcttact cagggaatcc ttgacttagc
    76981 ttgaaggttt tattgaatca tcgtggttct agtattaatt taaggtttca attgattcct
    77041 agggtcttaa caagaaaatt cctatcaata ataaagaaaa caaaagtaaa gctacattcc
    77101 atacaaatta aaataacaga tgaaagaaaa aaatagggaa atagaagatt caagaggcct
    77161 ggaacgatca acagaaagac aagtgagcct acttgatttt ttgacattct aattataaca
    77221 aaaaaaaaga gctttcttac ttttactctt tcgtattttt agcgaaaatg gaatcaaaag
    77281 attaagaagt ttccaatttt ctattccata cctcttttaa tctgtttttt tgtttgagct
    77341 gtacgagatg aaattctcat atacggttct cagaggggga gtccccttgg tttacctatc
    77401 tcaataaagt ctacgattgg ttcgaagagc gtctcgagat tcaggcgatt gcagatgata
    77461 taactagtaa atacgttcct cctcatgtca acatatttta ttgtctagga ggaattacgc
    77521 ttacttgttt tttagtacaa gtcgctacag ggtttgctat gactttttac taccgtccga
    77581 ccgttacgga ggcttttgct tctgttcaat acataatgac ggaagcgaac tttggttggt
    77641 taatccgatc agttcatcga tggtcagcaa gtatgatggt cctaatgata atcctgcacg
    77701 tatttcgtgt gtatctcact ggtggtttta aaaaacctcg cgaattgact tgggttacag
    77761 gtgtggttct ggctgtattg accgcatcct ttggtgtaac aggttattct ttaccctggg
    77821 accaaattgg gtattgggca gtaaaaatag taacaggcgt accggaagcg attccggtaa
    77881 taggatcgcc tttggtagag ttattacgtg gaagtgctag tgtgggacag tccactttga
    77941 cgcgttttta tagtttacac acgtttgtat tacctcttct tactgccgta tttatgttaa
    78001 tgcatttcct aatgatacgt aagcagggta tttctggtcc tttataaaga atatagagag
    78061 atttgtaatc aatcattttt tttattactt gggggaggaa caataatatt tcattgctac
    78121 aaatatggat tattgacaaa gaataagaca tgtgttttga aatttcccct caactccaca
    78181 atattgtatt atttatttga catgaatgaa tagttgaagg gaattctccg aagagaaaat
    78241 ggattatggg agtgtgtgac ttgaactatt gattgggccg tgcagaagta tgcctttaat
    78301 ctgctacatt gaaattcaca aaaaaatgtg tctttattcc aaccgccgcc ctatagagag
    78361 gataggctgg gttcgcttga agagagtctt ttctatgatc agaccgaagc atgccgtgca
    78421 tgaataggct ccgtaaaatc cagtagaagt aaaatccagt agaataagtg atgtggcata
    78481 atcccgattt tttttagtta ttttacttac ttaatagtat ggaaatgcat tcatttcttc
    78541 tgcatcgatc cgttttatga tcctatcgga gtgaaacaaa ggatctaaag aagagcagcg
    78601 gctagactat attagtaaca agcaaatcct ttgtacgcaa aaaaaaatat cactcgatcc
    78661 attgggataa gggtgaatcg caagggctga gacaacccag aaagctcttg attatgatca
    78721 atattgtaag cctacttggg tatggagcat ttacctgtaa gaacttaatt ctttgcaatg
    78781 gatagttgca acttcgtaaa atggaatcca gaaatagaat tattcatata tgtgtggata
    78841 tggctaaata tagcttttct aaaatatata tatatatatt tttttatatg tatccgttta
    78901 gttcggtgga ttcttgctcg agccggatga tgaaaaatta tcatgtccgg ttctttgggg
    78961 ggatggatct ataagaattc acctatccca ataacaaaaa aacctgactt gaatgatcct
    79021 gtattaagag ctaagttggc taaaggtatg ggtcataatt attacggaga acccgcatgg
    79081 cccaacgatc ttttatatat ttttccagta gtaattctcg gtactattgc atgtaatgta
    79141 ggcttagcgg ttctagaacc atcaatgatt ggtgaacccg cggatccgtt tgcaacccct
    79201 ttggaaatat tacccgaatg gtatttcttt cccgtatttc aaatacttcg tacagtaccc
    79261 aacaaacttt tgggtgttct tttaatggtt tcagtacccg cgggattatt aacagtacct
    79321 tttttagaaa atgttaataa attccaaaat ccatttcgcc gcccagtagc gacaaccgtc
    79381 tttttgattg gtaccgcggc ggccttgttc ttgggtattg gagcaacatt acctattgat
    79441 aaatccctaa ctttaggtct tttttaactt gattccattg taaaatatca taatgtgcgt
    79501 atctagggag tagtcgcttc agagtcaaag tgaattctcc ctagatacct ctattcaatt
    79561 caattccggt ccgaatggat agattgtgct aaaggtgcaa accctttttt tttgattttt
    79621 aagaaaaaaa tgaactaaat tcaattcaat tgatttaaaa ttgatttgat tttgctttta
    79681 ggtaaatcaa ctgttaagtg cttttctatt tcttttctaa aatgcccaat atccgtttta
    79741 catcttctat gcgaaaatgc tcaattttca taaggtcttc ttgactgtta ttcaaaaggt
    79801 cgaataatgt atgtatattg gactttttga gacaattata gatcctggga gacaattctg
    79861 attggtcaat aaaaatggat ttccatgcta tttctttttt ctttttcttt agtttagcaa
    79921 ccctatcgtg aaaagtcaaa tagggtaaag aaaccttgta ttgattgttc tctaaatgta
    79981 agttttcttc tgccgactgg agaaagggaa taaataaatc aatcaaattc cgggaggctt
    80041 catgaagtgc ttctttagga gttaaacctc catttgtcca tatttctaga aaaaggatct
    80101 cttgtttttc atttccattt ccataagaat gaatactatg attcgcgttt cgaacaggca
    80161 tgaatatagc atctatagga taacttccgt cttgaaagtt atttggtgtt tttatattat
    80221 atcctcgatt cctttcaatc tgtaatccaa tacaaaaatc agttggttcc gttaggttag
    80281 ctatatgctg cgtattatca acgatttcca cagaaggtgg taagaggatg tcttgagcag
    80341 ttacatatcc aggacctttg acacaaataa gcgcgtcacg agttccatat agattacttc
    80401 tcaatacaat ttctttcaaa ttcattaaaa tttcatgtac cgattcttga atacctacta
    80461 tggtagaata ttcatgcggg attttctcag attttgcgcg tgtaatacat gttccttcga
    80521 tttctccaag caaagctctt cgcatcgcaa tgcctattgt gtcggcttga cctttcataa
    80581 gtggagacag aataaagcgt ccataataaa gacgcttact gtctgctctt gattcaacac
    80641 atttccactg tagtgtccga gtagatactt ttaatttctc tcgaaccata gtaatattat
    80701 ttgtcagatt tttgagtcat ttatttctct tgaaatctct tcaatgttta tttctacact
    80761 cgcctttttt tagggggtct gcagccatta tgtggcatag gggttacatc ccttacgaaa
    80821 cttaaaagta taccacttcg acgaatagcg cgtaatgctg catctcttcc gagacccgga
    80881 ccttttatca tgacttctgc tcgttgcata ccttgatctg ttactgctcg aatagcattt
    80941 cctgctgcgg tttgagcagc aaaaggtgtc cctcttcttg tacccctgaa tccacaagta
    81001 ccggcggagg accaagaaat aacccgaccc cgtacatctg taactgtcac aatggtgttg
    81061 ttgaaacttg cttgaacatg aataacgccc tttggtattc gccgtgcact tttacgtgaa
    81121 cccacacgtc cagtcctacg tgaaccgctt cttggtatag attttgccat attttatcat
    81181 ttccgaaata taagtcagag atatatggat atatccattt catgtcaaaa cagatctttt
    81241 attttgattt gttcatcggt tcctttagag agtccctttt cgaaagatta tccttgtctt
    81301 tgtttatgtc tcgggttgga acaaattact ataatgcgtc cccttctacg gatcagtcgg
    81361 catttttcac aaattttacg aacggaggct cttattttca taattgttat tccttaactg
    81421 aatttcgaat ctactttact gattggaaga aaataagttt cttgaaattt ttgaaccgtg
    81481 aattagatcc tcatgaaagg aatcttgaaa aaccaccgaa ccattcgaat ctttgttgtg
    81541 gggtctataa attctgcgcc cccccccccc cgtttgaatc ataacgactt acttaaactt
    81601 tgattctatc tcctggtagt atatgtataa aagagtgtcg gatcctttct gaaacagaac
    81661 ttagaatctg acttcattat ttaaacgaac cccgaacata ccattgtgaa gtgattcagt
    81721 aattaaaccc tcatgaatcc atttttcttc ttttattcca gacaaaccct ccttgaagta
    81781 tgaacttatg taggaaggcg tgatattaga caacttggct tttttattcg tttttttcac
    81841 aaacaggaag ttacagatac aattcggata gcagaaaatt taccatatat agcacaaaat
    81901 ttctccgccg attccttcta tccgagctgc acggtctgtc attatacccc gagaagtaga
    81961 gagaattaca atccccatcc cgtctaaaat tctaggaatt cgttgatagt tagaatagat
    82021 tcggagacca ggtcgactta ttcgttttaa atttaaaaga gttctatatg gtcctttcct
    82081 attccttcta tgtcgtaggg ttaaaaccaa aaaatatttg ttattttcta caagtttcct
    82141 tacgttttcg agaaaaccct cttgtaaaag tattttaaca atgttttggg tcatgttagt
    82201 agatgctatt cgaaccgttc cctttcgatc catgtcagca tttcgtatag aagttattat
    82261 gtcagcaata gtgtccttac ccatgataaa ctaaaattat tgttgcttcc gaatttggat
    82321 ataatcagca tgttcttttt ttataaaaat tattaaagaa aattcttaaa agtatatgcg
    82381 tgagacataa tctactaatt tatctatttt atttaaatac tatcactatc tcacggtctc
    82441 atattataat acctcaggtg ctaatgaaac tattttagta aaatttaact gtctcaattc
    82501 ccgggcgatc gcgccaaaaa cgcgggttcc ttttggattt ccttcttgat caatgacaac
    82561 tgcagcattg tcatcatatc gtattattat accgttatcg cgtttgagtt ctttacaagt
    82621 acgtacaatt acagctctga tcacttctga tctttctaga ggcgtatttg gtactgcttc
    82681 ttttatcaca gcaacaataa catcaccaat atgagcatat cggcgattac tagctcctat
    82741 tattcgaata cacatcaatt ctcgtgcccc gctattgtct gctacattca aatgggtttg
    82801 aggttgaatc atatcatttt tttttatccg tttttttaat gtaaaataaa gcaaaggacg
    82861 aagtaaaaaa aaaaaaaaag aaagaaaacc ctgcaattgg ttttttatac acaagacttc
    82921 tttcctttgg ttctacattt ctatccagaa ataatgaatt gagttcttat aggcattttg
    82981 gacgccgcta ttgaaatagc ctttcgagct atattttcgg ctactccacc catttcataa
    83041 agtattctac ccggtttaac aacagctacc caatattctg gggatccttt ccctgaaccc
    83101 atacgggttt ccgtgggtct tactgtaact ggtttgtctg gaaatatacg tacccatatt
    83161 tttccgccac ggcgtacatt tcgtgtcatt gctcggcgcc ctgcttcgat ttgtctagct
    83221 gtaatccaag cgggttcaag tgcttgaaga gcatatctac cgaaacaaat atgattacct
    83281 cgataagata ttcctttcat tcttcctcta tgttgtttac ggaatcttgt tctttttggg
    83341 ttatagttga tggttctttt tcaattccat ctctactaca gaactggaca tgagagtttc
    83401 ttctcatcca gctcctcgcg aatgaaacga ctaaaacaga ttttatgaag atatacatgt
    83461 gtttaatgaa taatatgctg aatcatagga ttctttgaaa ttgcatctaa ttaatcaatt
    83521 cgttaatcta ttcgaaattt gtctagcgtg tttagatatt atttaattaa acatgtattc
    83581 tatttctaga taatgtcaat gtcttttttt ataacgttat cgttataaaa acatctttct
    83641 tttgtttttc cttttatcat atgggatcga caaaaatgta tcaatctaat aaaaaaaaac
    83701 tttcgcgggc gaatatttac tctttccata tctattttag ttatagggtt cgttcatgac
    83761 ctctcaaaat aaaagaataa aagaggaggt ccctggtttg ttccgccatc ccacccaatg
    83821 aatcattaag attcattttc aatagaatct tctgcattca cgggttatat cgttcccatt
    83881 gcttctcgat taatggttag gtctgaattt tccggcggag tccttttttc ttaagtcaat
    83941 tttctcagtc tttattggct cgaggctctt gatttttttg ttctataagc ggattcatct
    84001 aattatgcat gaatcattat tgaatttatg ctttattaca ctgcgtttta tgagatgact
    84061 catcgacctt acatattgga atcatatatc attgatattt ccgttctctc tttctctcat
    84121 ccttccactt atccgcatac tttttttcta ttttgctttc cgacttagaa cttcacaact
    84181 cataatccga ttggtttttt ttatctttat ctttatgcaa aaaaagattt cagttgctac
    84241 aacgatatgt ccaatatatt atatctttat cttgactggt tctttggatc cagataatgc
    84301 gaagcaatga gttggttatt agtgctatag ttattagttc atactctggg ccctggtccg
    84361 ttttttgaat cctagcccta aaaaaaccaa cgagtcacac actaagcata gcaattatat
    84421 aaaatgatca atcgaatttt tattgaaccc tctagaattg cagaattgct cttttttttt
    84481 gttttgcttg aacataaaaa gaataaaagg gtttttcttt ttttgtccat tacttggtat
    84541 aatgtaaaaa cacgtaaagt cttattattc ttcgtctaca aatatccaaa ttttgattcc
    84601 taataccccg tatatagttc gaactgtata ggaacaataa tcaattttag ctccaatggt
    84661 ttgtagagga accctacctt ctctgatcca ttcgacgcgt gcaatttctt ttccgtcgat
    84721 acgtcccgca atttgtactt gaattccttt tgtattcgcc agctcggtta attcaatagc
    84781 ttttttcatt gctttgcgaa aagaaactct attctttaat tggccagcta taaattctgc
    84841 aagaatatta gggtgtccat aaggatttgc aattcgtgta atagcaatgt ttagttttcg
    84901 gttcgcacaa tgaagttctt tttgtacatt catctgcaat tcttcgactc tccgcggtct
    84961 attttctatt aagaattttg ggaatcctat ataaattatg acttgaatta gatcgattct
    85021 tttttgaatc tctatccgtg caattccctc aacgccaaca ccggaggata ttctcatatt
    85081 tttttgtaca taattcttaa tacagtttcg tattttttga tcttcttgta gaccttccga
    85141 ataatttttt ggctgtgcaa accaaagaga atgatgactt tgtgttgtac caagtcggaa
    85201 cccaagcgga tttatttttt gtcccataac cccccactac tatatgtatc atgacatgtc
    85261 agatttttgt tctttttttt agttatcaat ccagattttt ttgagtacac catatattct
    85321 tcaaattctt tatataagga tatatctttc aaaacaatag ttatatgaca agtcggtctt
    85381 tttatcagat aactgcgccc tcgagctcga ggttttaatc ttttcacagc agtaccctcg
    85441 tttacttcgg ctttactaat gactaaattt gcttcgttca aactcatatt gtgactagca
    85501 tttgctgctg cagaataaac caatttaaaa atgggataac acgctcgata aggcatcagt
    85561 tctagtatca taaggctttc ctcgtaagaa cgcctacgaa tctgatcgat tccccttcgg
    85621 tctttgtgag cagacataca tatatgttga cctaaagcgt atacttctgt agataggttc
    85681 ttctttctct tctttatcat aaggttcacc tcttaccaat gaatctatat tcactttatt
    85741 aacgacggga tctattatca ttttttgcat gtccacggaa atttatagtc ggcgcaaatt
    85801 cccccaattt atgtcctacc atacgatctg ttatataaat aggcaaatgt tcctttccat
    85861 tatgtatagc gatagtatgg ccaaccattg tgggtataat ggtagatgcc cgggaccagg
    85921 ttattattat ttctttttcc gcttttgtat taagtttctc gatttttctt aataaatgat
    85981 tcgctacaaa agggtttttt tttagtgaac gtgtcacagt gaattaactc ctattttttt
    86041 cttttgtaaa ttgtaaaaat aatttggatt ttctctccta tttactacgg cggcgaagaa
    86101 tcaaattatc actatattta ttcctttttc tacttcttct tccaagtgca ggataacccc
    86161 aaggggttgc gggtcttttt ctaccaattg gagcccttcc ttcaccaccc ccatgggggt
    86221 ggtctacagg gttcataact actcctctta ctacaggacg cttacctagc caacatttcg
    86281 atccggctct acccaaactt ttctggttca ccccaacatt ccctacttgt ccgactgttg
    86341 ctgagcagtt tttggatatc aaacggacct ccccagaggg taattttaat gcggccgatt
    86401 taccctcttt tgcaatcagt ttcgctacag cacccgcagc tctagctaat tgtccaccct
    86461 ttccaagtgt gatttctatg ttatgtatgg ctgtgcctaa gggcatatcg gttgaagtag
    86521 attcgtcttt ttgatcaatc aaaacccctt cccaaactgt acaagcttct tccaaagcat
    86581 acggctttct ggatgtagat gatgatatct atacagatgg atcttatata tatcatataa
    86641 tgaagtacca catgagtgga tatatagaat ccaaatctgc cgaatcactc atgttctgat
    86701 cttctacatc ctaggtcttc ctgttccgtc atctggctta tgttcttcat gtagcattca
    86761 gaccgaatga ctctatgaaa ttacgtcgat acttccacat attatgggta acgtaggaga
    86821 cgtctctatt tttcccccgg gaaatcttta gaattaccac tgcttagctt tcaattcgcc
    86881 tctgaccatc aaatcaaatg tgaataaccc gtcttcctct ctttgaaaca aggggcgctt
    86941 ctggttctgt cggcgcttga aacaattttg tcttctccat attactatat ctctagagtc
    87001 aataatttta tatgaggaac tactgaactc aatcacttgc tgccgttact cttcagtttt
    87061 ctgttgaggt ctatcctgta gaggtactcg aattggatca gtgatcgatt tctaggtttc
    87121 gtcgtaaacc taattggtta cttccaatta cgtaaatcaa tagttcaaac cgcactcaaa
    87181 ggtagggcat ttcccatttt tataggaact tctgtaccag aaacaatggt atctccaatt
    87241 atagcccctc tgggatgtaa aatatatctc ttctcaccat ccccatagtg tatgagacaa
    87301 atgtatgcat ttcgattagg gtcgtattct atggttacga ttctaccata tatgtctttt
    87361 tcattccgtc taaaatcgat tttacggtat agacgcttat gacctccccc tctatgccct
    87421 gcggtaatga ttcctctggc attacgacct ttaccacaac gatgctgtcc atagatcaaa
    87481 ttatttcgtg gattggattt cacttgactg tctacggctc cattgcgtgt gctcggggta
    87541 gaagttttgt ataaatgtat cgccatgctc ttaagtattt tgatttaagt tcttttcttt
    87601 ctaagaggtg gaatagaata acccggttga agcgtaatga tcatacgtct gtaatgcatt
    87661 gtatgtccca taatgggtcc cattcttcta ccctttcggg ggagttgatg actattcata
    87721 gctattacct tgacaccaaa gaagagttcg acccaatgct ttatttctgt cctagttgat
    87781 cctgattcga cattagaagt atattgattt ttccccaata accgaatact tttgtctgta
    87841 aatactgcat atttgattcc atccataaat ctattttctt ccctatgagt tcgagtctca
    87901 ataagaatgc tagttcttac tgttcatatg ttatgatatg aatataccac accaattcgt
    87961 tatgtataga tgatgagatt ccattgatac agagccaatt ccaatagact tattggaggg
    88021 tcccattggc gtgcatccag taggaattga acctacgaat tcgccaatta tgagttgggc
    88081 gctttaacca ttcagccatg gatgcttagt ggggatcctc gtacatggtg aataaccaaa
    88141 ttccaattga aatgaaatct ttaggataaa tcaatgcaat ttaggaggaa tcaatgaaag
    88201 gacatcaatt caaatcctgg attttcgaat tgagagagat attgagagag gtcaagaatt
    88261 ctcactattt cttagattca tggacccaat tcaattcagt gggatctttc attcacattt
    88321 ttttccacca agaacgtttt ataaaactct tggacccacg aattttgagt atcctacttt
    88381 cacgcaattc acagggttca acaagcaatc gatatttcac gatcaagggt gtagtactat
    88441 ttgtagtagc gatccttata tatcgtatta acaatcgaaa tatggtcgca agaaaaaatc
    88501 tctatttgac ggggcttctt cctataccta tgaattccat tggacccaga aatgatacat
    88561 tggaagaatc ttttgggtct tccaatatca ataggttgat tgtttcgctc ctggatcttc
    88621 caaaaggaaa aaagatctca gagagctttt tcctggatcc gaaagagagt acttgggttc
    88681 tcccaataac taaaaagtgt atcatgcctg aatctaactg gggttcgcgg tggtggagga
    88741 actggctcgg aaaaaagagg gattctggtt gtaagatatc taatgaaacc gtcgctggaa
    88801 ttgagatctc attcaaagag aaagatatca aatatctgga gtttcctttt gtatattata
    88861 tggatgatcc gatccgcaag gaccatggtt gggaattgtt tgatcgtctt tctccgagta
    88921 agaggcgaaa cagaatcaac ttgaattcgg gacagctatt cgaaatctta gtgaaagact
    88981 cgatttgtta tctcatgttt gcttttcgtg aaaaaatacc aattgaagtg gagggtttct
    89041 tcaaacaaca aggagctggg tcagctattc aatcaaatga tattgagcgt tttgcccatc
    89101 tcttctcgag aaacaagtgg gctatttctt tgcaaaattg tgctcaattt catatgtggc
    89161 aattccgcca agatctcttc gttagttggg ggaagaatcc gcacgaatcg gattttttga
    89221 ggaagatatc gagagagaat tggatttgct tagacaatgt gtggttggta aacaaggatc
    89281 gattttttag caaggtacgg aatgtatcgt caaatattca atatgattcc acaagatcta
    89341 gtttcgttca agtaacggat tctagccaat tgaaaggatc ttctgatcaa tccagagatc
    89401 atttcgattc atttagtaat gaggattcgg aatatcacac attgatcaat caaagagaga
    89461 ttcaacaact aaaagaaaga tcgattcttt gggatccttc ctttcttcaa acggaacgaa
    89521 cagagataga atcagaccga ttccctaaat gcctttctgg atattcctca atgtcccggc
    89581 tattcacgga acgtgaaagg cagatgaata agcatctgct tccggaagaa atcgaagaat
    89641 ttcttgggaa tcctacaaga tccattcgtt cttttttctc tgacagatgg tcagaacttc
    89701 atctgggttc gaatcctact gagaggtcca ctagagatca gaaattgttg aagaaagaac
    89761 aagatgtttc ttttgtccct tccaggcgat cggaaaataa agaaatagtt aatatattca
    89821 agataattac gtatttacaa aataccgtct caattcatcc tatttcatca gatccgggat
    89881 gtgatatggt tccgaaggat gaactggata tggaaagttc caataagatt tcattcttaa
    89941 acaaaaatca tttatttcat ctattccatg accggaacag gggggaatac acgttacacc
    90001 acgattttga atcagaagag agatttcaag aaatggcaga tctattcact ctatcaataa
    90061 ccgagccgga tctggtgtat cataagggat tttccttttc tattgattcc tacggattgg
    90121 atcaaaaacg attcttgaat gaggtattca actccaggga tgaatcgaaa aagaaatctt
    90181 tattggttct acctcctatt ttttatgaag agaatgaatc tttttatcga aggatcagaa
    90241 aaaaatgggt ccggatctcc tgcgggaatg atttggaaga tccaaaacca aaaatagtgg
    90301 tatttgctag caacaacata atggaggcag tcaatcaata tagattgatc cgaaatcgga
    90361 ttcaaatcca atatagcacc tatgggtaca taagaaatgt attgaatcga ttctttttaa
    90421 tgaatagatc cgatcgcaac ttcgaatatg gaattcaaag ggatcaaata ggaaatgata
    90481 ctctgaatca tagaactata atgaaatata cgatcaacca acatttatcg aatttgaaaa
    90541 agagtcagaa gaaatggttc gatcctctta ttttgatttc tcgaaccgag agattcatga
    90601 atcgggatcc taatgcatat agatacaaat ggtccaatgg gagcaagaat ttccaggagc
    90661 atttggaaca ttccgtttct gagcagaaga gccattttca agtagtgttc gatcgattac
    90721 gtattaatca atattcgatt gattggtctg aggttatcga caaaaaagat ttgtctaagt
    90781 cacttcgttt ctttttgtcc aagttccttc tctttttgtc caagttgctt ttctttttgt
    90841 ctaactcact tccttttttc tttgtgagtt tcgggaatat ccccattcat aggtctgaga
    90901 tccacatcta tgaattgaaa ggtccgaatg atcaactctg caatcagttg ttagaatcaa
    90961 taggtcttca aatcgttcat ttgaaaaaat tgaaaccctt cttattggat gatcataata
    91021 cttcccaaaa atcgaaattc ttgatcaatg gagggataat atcaccattt ttgttcaata
    91081 agataccaaa gtggatgatt gactcattcc atactagaaa taatcgcagg aaatcttttg
    91141 ataacacgga tttctatttc tcaatgatat ccgacgatca agacaattgg ctgaatcctg
    91201 tgaaaccatt tcatagaagt tcattgatat cttcttttta taaagcaaat cgacttcgat
    91261 tcttgaataa tccacaacgc ttccgcttct attgtaacaa aagattcccc ttttatgtgg
    91321 aaaaggcccg tatcaaaaat tatgatttta cgtatggaca attcctccat atcttgttca
    91381 ttcgcaacaa aatattttct ttgtgcggcg gtaaaaaaaa acatgctttt ttggagagag
    91441 atactatttc accaatcgag tcacaggtat ctaacatatt catacctaac gattttccac
    91501 aaagtggtga cgaaaggtat aacttgtaca aatctttcca ttttccaatt cgatccgatc
    91561 tattagttcg tagagctatt tactcgatcg cagccatttc tggaacacct ctaacagagg
    91621 gacaaatagt caattttgaa agaacttatt gtcaacctct ttcagatatg aatctatctg
    91681 attcagaaga gaagaacttg cctcagtatc tcaatttcaa ttcaaacatg ggtttgattc
    91741 acactccatg ttctgagaaa tatttaccat ccgaaaagag gaaaaaacgg agtctttgtc
    91801 taaagaaatg cgttgagaaa gggcagatgt atagaacctt tcaacgagac agtgcttttt
    91861 caactctctc aaaatggaat cgattccaaa catatatgcc atggttcctt acttcgacag
    91921 ggtacaaata tctaaatttg atatttttag atactttttc agacctattg ccggtactaa
    91981 gtagcagtca aaaatttgta tccatttttc atgatattat gcatggatca gatatatcat
    92041 ggcgaattct tcagaaaaaa ttgtgtcttc cacaatggaa tctgataagt gagatttcga
    92101 gtaagtgttt acataatctt cttctgtccg aagaaatgat tcatcgaaat aatgagtcac
    92161 cattgatatc gacacatctg agatcgccaa atgttcggga gttcctctat tcaatccttt
    92221 tccttcttct tgttgctgga tatctcgttc gtacacatct tctctttgtt tcccgagcct
    92281 atggtgagtt acagacagag ttcgaaaagg tcaaatcttt gatgattcca tcatacatga
    92341 ttgagttgcg aaaacttctg gataggtatc ccacatctga acggaattct ttctggttaa
    92401 agaatctttt tctagttgct ctggaacaat taggagattc tctagaagaa atacggggtt
    92461 ctgcttttgg cggcaacatg ctatggggtg gtggtcccgc tgatggggtt aaatcaatac
    92521 gttctaagac gaaagatttg aatatcaatc tcatcgatat catcgatctc ataagtctca
    92581 taccaaatcc catcaatcga atcacttttt cgagaaatac gagacatcta agtcatacaa
    92641 gtaaagagat ccattcattg ataagaaaaa gaaaaaaggt gaacggtgat tggattgatg
    92701 ataaaataga atcctgggtc gcgaacggtg attcgattga tgataaagaa agagaattct
    92761 tggttcagtt ctccacctta acgacagaaa aaaggattga tcaaattcta ttgagtctga
    92821 ctcatagtga tcatttatca aagaatgact ctggttatca aatgattgaa cagccgggaa
    92881 caatttactt acgatactta gttgacattc ataaaaagca tttaatgaat tatgagttca
    92941 attcaccctg tttagcagaa agacggatat tccttgctca ttatcagaca atcacttatt
    93001 cacaaacttc gtgtggggct aatagttttc atttcccatc tcatggaaaa cccttttcgc
    93061 tccgcctagc cctatccccc tctaggggta ttttagtgat aggttctata ggaaccgggc
    93121 gctcccattt ggtcaaatac ctagcgacaa actcctatgt tcctttcatt acagtatttc
    93181 tgaacaagtt cctggatacc aagcctaaag gttttcttat tgatgatatc gatattgatg
    93241 atagtgacga tattgatgct agtgacgata tcgatcgtga ccttgatacg gagctggagc
    93301 ttctaactat gatgaatgcg ctaactatcg atatgatgtc ggaaataggc cgattttata
    93361 tcacccttca attcgaatta gcaaaagcaa tgtctccttg cataatatgg attccaaaca
    93421 ttcatgatct ggatgtgaat gagtcgaatg acttatccct cggtctatta gtgaactatc
    93481 tctccaggga ttgtgaaaga tgttccacta gaaatattct tgttattgct tcgactcata
    93541 ttccccaaaa agtggatccc gctctaatag ccccgaataa attaaataca tgcattaaga
    93601 tacgaaggct tcttattcca caacaacgaa agcacttttg cactctttca tatactaggg
    93661 gatttcactt ggaaaagaaa atgttccata ctaatggatt cgggtccata accatgggtt
    93721 ccaatgcacg agatcttgta gcacttacca atgaggccct atcgattagt attacacaga
    93781 agaaatcaat tatagacact aatacaattc gatccgctct tcatagacaa acttgggatt
    93841 tgcgatccca ggtaagatcg gttcaggatc atgggatcct tttctatcag ataggaaggg
    93901 ctgttgcaca aaatgtactt ctaagtaatt gccccataga tcctctatct atctatatga
    93961 agaagaaatc atgtaacgaa ggggattctt atttgtacaa atggtacttc gaacttggaa
    94021 cgagcatgaa gaaattaacg atacttcttt atcttttgag ttgttctgcc ggatcggtcg
    94081 ctcaagacct ttggtctata cccggacccg atgaaaaaaa cgggatcact tcttctggac
    94141 tcgttgagaa tgattctgat ctagttcatg gcctattaga agtagaaggc gctctggtgg
    94201 gatcctcacg gacagaaaaa gattgcagtc ggtttgataa tgatcgagtg acattgcttc
    94261 ttcggcccga accaaggaat cccttagata tgatgcaaaa tggatcttgt tctatcgttg
    94321 atcagagatt tctctatgaa aaatacgaat cggagtttga agaaggggaa ggagaaggag
    94381 tcctcgaccc gcaacagata gaggaggatt tattcaatca catagtctgg gctcctagaa
    94441 tatggcgccc ctggggcttt ctatttgatt gtatcgaaag gcccaattca ttgggatttc
    94501 cctatcgggc ggggtcattt cggggcaagc ggatcattta tgatgaaaag gatgagcttc
    94561 aagagaatga ttcggagttc ttgcagagta gaaccatgca gtaccagaca cgagatagat
    94621 cttccaaaga acaaggcttt tttcgaataa gccaattcat ttgggaccct gcggatccac
    94681 tctttttcct attcaaagat cagccccttg tctctgtgtt ttcacatcga gaattctttg
    94741 cagatgaaga gatgtcaaag gggcttctta cttccgaaac agatcctcct acatctatat
    94801 ctaaacgctg gtttatcaag aatacgcaag aaaagcactt cgaattgttg attcatcgcc
    94861 agagatggct tagaaccaat agttcattat ctaatggatt tttccgttct aatactccat
    94921 ccgagagtta tcagtattta tcaaatctgt tcctatctaa cggaacgcta ttggatcaaa
    94981 tgacaaagac attgttgaga aaaagatggc ttttcccgga tgaaatgaaa attggattca
    95041 tgtaacagga gaaaggtttc ccattactta gccggaaaga tatgcggcca tgaaataggg
    95101 attaagtgga acataattga ctgggtggta gagtcgtgga aacaccagtt tcttccatat
    95161 tttggacctt agctccatgg aacaatatgc tactgctgaa acatagaaga attgaaatct
    95221 tagatcaaaa cactatgtat ggatggtatg aactgcttaa acaagaattc ttgaacagcg
    95281 aaccaccaga gctattacta aaaacggact atgtaatgta ctttatctgc tgggttacag
    95341 gcgggcattt taccagaggt ttatattgta tcaatctacc cttgtgtgat tcctgttgaa
    95401 gcatatactc ggggggtggg tgcagggcgg acgatttcaa agcggactcc ccattcatta
    95461 gatagagaag atccccaaga tttcgcgatc cgctgccgaa cttattccaa ttccaagatc
    95521 tcggatcgaa tcggtatatc aataccgatt cgatccgaga tctcttattg aattgctcat
    95581 tcaatgagca ttctcaatat tatgccttga agaggactcg aacctccacg ctctttagca
    95641 cgagattttg agtctcgcgt gtctaccatt tcaccaccaa ggcatcttga aagtgaatcg
    95701 tattccatga agatgatatc tatctagtgt gatgtatgga atatatgaca aaggtggagt
    95761 gttggagtat ttctattgat cggtcatgtc atataggccc caatcggaca tccaattgct
    95821 tcgatttgaa ttatccggag gatgccttat atattatcta tattaatatt atatcaaaaa
    95881 gatggacaat caaaccgatt tctcgattca atagaagccc aaagaggtga ataaggtccc
    95941 aaataacgag agatatggaa aaagcaggtc cgattacgcc tattcctaat cctaaatgga
    96001 atgtaacgac gtagggatcc atatggaaac atagtatcta tttagatacg ctcgaatgac
    96061 cccttctcat aatgagaatc ctattccggt ctggtccggt atggaatgaa cttataatca
    96121 tggaatcgac tcgatcatca gattatagat tataagttca taaccctagc ccattcccat
    96181 tttgggcgga acagatctac taattctttg attccagtta gtaagaggga tcttgaacta
    96241 agaaatcgat tctagaagct aactagaagc taaaaaaggg tatcctgagc aattgcaata
    96301 attgggttca ttgatattcc tggtatagta gatgctatca cacatacaat catactcaat
    96361 tcgatggaat tgtttgatct taaaggggat cttctataat ttcgcacgtg aggggttatt
    96421 tcttggtttc gtccagtcat taataacttg attattttta gataatagta gatagaaaca
    96481 acgctcgtaa ggagtcctat tgaaaccaag aaatataggc ctgcctgcca tccacaccag
    96541 aataaataga gttttccgaa aaaacctgct agtggaggaa gacctcctag ggataagaga
    96601 catagagcta aagagagagc caaaaaagga tcttttgtgt ataatcccgc ataatctcga
    96661 atgttatcag ttccggtacg tagaccaaat gatacaatgc aagcaaaagt tcctagattc
    96721 atggagatat agaacagcat ataagttatc atgctcgcat atccaccatt tgagtctcca
    96781 acaattattc caataattac atatccgatt tgacctatgg acgaatatgc aagcatacgt
    96841 ttcatacttg tttgagtaat agcaatgaga ttcccaaata tcatgctaag aatagctagg
    96901 atttccagaa gaagatgcca ttcgtttgat gagaaataaa aaggaatatc gaaaattcga
    96961 gtggctgaag ctgaagcagc tactttcgaa gtaacagaaa gaaaagcaac gactggagtg
    97021 ggagagtcag agtcgaaaag aggattcctc acttctttct ctcattcaaa accgtgcatg
    97081 agactttcat ctcgcacggc tcctaagtga taaaagtaaa gaagaactca tcttctttct
    97141 tttttgatta ccttcctcgc gtatgtataa gatcgaatcc attcgatttc gaaaaaggat
    97201 tactaatcct taacttttcg aggaatcctt catcagtggt tgtgaatgac tgatttttct
    97261 caatcttttc gaccttggtt ccgtaggagc aagtcagaaa gattgagaaa tagaaccatc
    97321 tgatttgatt cgttctcaat agccatgaga tgatcatctt agggtgatcc ttttgtcgac
    97381 ggatgctcct attacactcg tagtctctga aggatgagaa ccaactctgt agcatctaca
    97441 tcgagaattc aagtattgta tacgtcatta gtccgatcct ttgtaggaac tacccgtaat
    97501 aacgaacttg caaaatggat ctgtttatca taaagagatt tgttgttcct gaccctgctt
    97561 caccttaatt gttatttgaa caagtataaa gttatgtctt ggtccgagtg gggatagcat
    97621 ttctcttctg catgtccatg aagttttgaa aaatccaaac atctcagaga tatatagaga
    97681 ggtaggaatt tttcgaacga accgcactcc ttcgtatacg tcaggagtcc attgatgaga
    97741 aggggctggg gaaagcttga acccaattcc tacagtgatg aatataagcg caattgaaat
    97801 tcctggggag ttatacattt gtgtattgat aagaccattc actatttctt gaagctcgat
    97861 ctctcccccg gatgaaccat atagccaaga gaaaccatga accagaatag aagagcttgc
    97921 cccacccatg agtaaatatt tcatagtagc ctcattagac cgtacgtctt tcttggtata
    97981 tccagataat aggtaggagc ataaactgaa acattctgga gctacaaaga tagttattaa
    98041 atcgttagca ccgcataaaa acattcctcc tagagtagct gttaatatga ataacagaaa
    98101 ctccgttata gccatttctg tacattcaat gtactccacg gatagaggaa tacatagagt
    98161 tgaacatagt aaaataagaa attgaaagat ttcgttgaaa ttgttcgttt ggaaatttcc
    98221 cgaaaagcta atcataggtt cttctctcca tcggaacaat agggccgtta tgctcattac
    98281 taaacttgtt gaagagatga aatagaacca aggtatatct ttttgatcag aggttgaatc
    98341 gatcatcaga agaataatta ggccaaaaat taggatacat tctgggaaaa taaaacttcc
    98401 atcgaagaga agaaaatgaa aggctttcat aaaaattctc gtagaatcga gaatgaagtt
    98461 ttcattctgt acatgccaga tcatgaatta gtaactgcat ccaatctcca aaaaaatccc
    98521 aattgtttcg aactttctat ttttggaatg gaatatttac ggaatctcca tgaataggat
    98581 caaaccttat tccatggtat ttacatgaga ttcctctttc ttattcttaa gcaagtcccc
    98641 gagagggctt agttgatcca tgatttctgt ttcatctttc gtttcctttt cgtttgtttc
    98701 gagaaatata tcgatcaatt ccgattcttt ctttttcttt tttctattga ttcttttccg
    98761 atcgagatgt atggatccat ggatctatgt gtctatatag accctgttca tggattaacg
    98821 aaaatgtgca aaagctctat ttgcctctgc cattctatga gtctcttcct ttttgcgtat
    98881 ggcatcgcca ctccctttgg cagcatccac taattcggaa cttaatttga aagtcatatt
    98941 tcgacccgga cgttttcggg atgcccctaa taaccaacga acggcaagtg cttttccttg
    99001 tgcggatcct atttcaatgg gaacttgatg agtcgatccg cctacacgtc ttgcttttac
    99061 tgctatatcg ggagttactc cacgtattgc ttgacgtaaa acggatagtg gatttttttc
    99121 tgtcttttgt tgaatctttt tcaaggctcg atagataatt tgataagcca atgatttttt
    99181 tccgtgtttc agaatacggt taaccaacat gttaactaat cgattacgat aaattggatc
    99241 ggattttgca gttttttctt ctgtagtacc tcgacgtgac atgagcgcga aaggggttca
    99301 agaatcagtt ttctttttat aagggctaaa atcatttatt ttggcttttt gaccccatat
    99361 tgtagggtgg atctcgaaag atatgaaaga tctccctcca agccgtacat acgactttca
    99421 tcgaatacgg ctttccacag aattccatac tcgatctcat agatacatat ggaattctgt
    99481 ttactcactt taaattgagt atccgtttcc ccccctttcc tgctaggatt ggaaatcctg
    99541 tattttacat atccatacga ttgagtcctt gggtttccga aatagtgtaa atagtgtaaa
    99601 aagaagtgct tcgaatcatt gctatttgac ccggacctgt tctaaaaaag tcgagacatt
    99661 tcgaattgtt tgttgacacg gacaaagtca gggaaaactt ctgaaattat ttcaatattg
    99721 gaccttggac atataatagt tccgaatcga atctctttag aaagaagatc ttttgtctca
    99781 cggtagcctg ctccagtccc cttacgaaac tttcgttatt gggttagcca tacacttcac
    99841 atgtttctag cgattcacat ggcatcatca aatgatacaa gtcttggata agaatctaca
    99901 acgcactaga acgcccttgt tgacgatcct ttactccgac agcatctagg gttcctcgaa
    99961 caatgtgata tctcacaccg ggtaaatctt taaccctccc ccctcttact aagactacag
   100021 aatgttcttg tgaattatgg ccaataccag gtatataagc agtgatttca aacccagagg
   100081 ttaatcgtac tctggcaact ttacgtaagg cagagtttgg ttttttgggg gtgatagtgg
   100141 aaaagttgac agataagtca cccttactgc cactctacag aaccgtacat gagattttcg
   100201 cctcatacgg ctcctcgttc aattctttcg aagtcatcgg gtccttttcc tcgttcgata
   100261 atctcctccc ttcttccact ccgtcccgaa gagtaactag gaccaattca gtcacgtttt
   100321 catgttccaa ttgaacactt tccttttttg attattctca aaggagaaga ttattctctt
   100381 tttaacaaac atctgcggat ccaatcacac gatcttataa taagaacaag agatctttct
   100441 cgatcaatcc ctttgcccct cattcttcga gaatcagaaa gatccttttc aagtttgaat
   100501 ttgttcattt tgaatctggg ttcttctact ttatttttat ttacttattt ctttattatt
   100561 ttttttccct ctcttttctt tttttatttc ttttttttat tttattccct tccatcattc
   100621 cttaagtccc ataggtttga tcctatcgaa tctgatccat tttctcattg agcgaagggt
   100681 acgaaataaa tcggatttct ttttcgatca aaagtactat gtgaaatctt cggttttttc
   100741 ctctttctct atccctatcc cataggtaca gcatttgaat ccatagagaa ccgtttcttc
   100801 tgtatctata tgaatcgata ttattccatt ccaattcctt cccgatacct cccaaggaaa
   100861 atcccgaatt ggatcccaaa ttgacgggtt agtgtgagct tatccatgcg gttatgcact
   100921 cttcgaatgg gaatccattt tctgaaagat cctggctttc gtgctttggt gggtctccga
   100981 gatcctttcg acgacctatg ttgtgttgaa gggatatcta tatgatccga tcgattgcgt
   101041 aaagcccgcg gtagcaacgg aaccggggaa agtatacata agtatacaga aaagacagtt
   101101 cttttctatt ctattagtat tttgattcta ttagtattag attagtatta gttagttatc
   101161 ccggctcagt gagtcctttc ttccgtgatt aactgttggc accagtccta cattttgtct
   101221 ccgtggaccg aggagaaagg gggctcggcg ggaagaggat tgtaccatga gagaagcaag
   101281 gaggtcaacc tctttcaaat atacaacatg cattctggca atgcaatgta gttggacttt
   101341 catcttcatg cgaatgaatc atcttttcca cggaggcaaa tctttgcctg ctaggcaaga
   101401 ggatagcaag ttccaaattc tgtttcggta gacatgtatt tctattacta tgaaattcat
   101461 aaatgaagta gttaatcgtt ttgtcaattt ttcggggtct taaaggggcg tggaaagaca
   101521 taagaactct tgaatggaaa tcgaaaaggg atggaactcc ggttccttcg gaaatggtaa
   101581 gatctttggc gcaagaagaa ggggttgatc cgtatcatct tgacttggtt ctgatttcgc
   101641 tattttttta agaataccgc ttctcctacc cgtatcgaat agaacttctt catgtaaaac
   101701 ctgcttgatt tagatcggga gaatcgtacg gttttatgaa agcatgtgct atggttcgaa
   101761 tccgtagtca atcctatttc taggagcagt tgacaattga atccaatttt tcccattcca
   101821 ttcatttcgt atccgtaata gtgcgaaagg aaggcccggt tccaagttgt tcaagaatag
   101881 tggcgttgag tttctcgacc ctttgcctta ggattagtca gttctatttc ttggtggggg
   101941 cagggaaggg atataactca gcggtagagt gtcaccttga cgtggtggaa gtcatcagtt
   102001 cgagcctgat tatccctaaa cccaatatga gttgtgggtt tttctatttt gacttgcccc
   102061 cccgccgtga tcgaataaga atggataaga ggctcgtggg attgacgtga gggggtaggg
   102121 atggctatat ttctgggagc gaactccagg cgaatatgaa gcgcatggat acaagttatg
   102181 ccttggaatg aaagacaatt ccgaatcagc tttgtctacg aacaaggaag ctataagtaa
   102241 tgcaactatg aatctcatgg agagttcgat cctggctcag gatgaacgct ggcggcatgc
   102301 ttaacacatg caagtcggac gggaagtggt gtttccagtg gcggacgggt gagtaacgcg
   102361 taagaacctg cccttgggag gggaacaaca gctggaaacg gctgctaata ccccgtaggc
   102421 tgaggagcaa aaggaggaat ccgcccgagg aggggctcgc gtctgattag ctagttggtg
   102481 aggcaatagc ttaccaaggc gatgatcagt agctggtccg agaggatgat cagccacact
   102541 gggactgaga cacggcccag actcctacgg gaggcagcag tggggaattt tccgcaatgg
   102601 gcgaaagcct gacggagcaa tgccgcgtgg aggtagaagg cccacgggtc gtgaacttct
   102661 tttcccggag aagaagcaat gacggtatct ggggaataag catcggctaa ctctgtgcca
   102721 gcagccgcgg taatacagag gatgcaagcg ttatccggaa tgattgggcg taaagcgtct
   102781 gtaggtggct ttttaagtcc gccgtcaaat cccagggctc aaccctggac aggcggtgga
   102841 aactaccaag ctggagtacg gtaggggcag agggaatttc cggtggagcg gtgaaatgcg
   102901 tagagatcgg aaagaacacc aacggcgaaa gcactctgct gggccgacac tgacactgag
   102961 agacgaaagc taggggagcg aatgggatta gataccccag tagtcctagc cgtaaacgat
   103021 ggatactagg cgctgcgcgt atcgacccgt gcagtgctgt agctaacgcg ttaagtatcc
   103081 cgcctgggga gtacgttcgc aagaatgaaa ctcaaaggaa ttgacggggg cccgcacaag
   103141 cggtggagca tgtggtttaa ttcgatgcaa agcgaagaac cttaccaggg cttgacatgc
   103201 cgcgaatcct cttgaaagag aggggtgcct tcgggaacgc ggacacaggt ggtgcatggc
   103261 tgtcgtcagc tcgtgccgta aggtgttggg ttaagtcccg caacgagcgc aaccctcgtg
   103321 cttagttgcc accgttgagt ttggaaccct gagcagactg ccggtgataa gccggaggaa
   103381 ggtgaggatg acgtcaagtc atcatgcccc ttatgccctg ggcgacacac gtgctacaat
   103441 ggccgggaca aagggtcgcg atcccgcgag ggtgagctaa ctccaaaaac ccgtcctcag
   103501 ttcggattgc aggctgcaac tcgcctgcat gaagccggaa tcgctagtaa tcgccggtca
   103561 gccatacggc ggtgaattcg ttcccgggcc ttgtacacac cgcccgtcac actatgggag
   103621 ctggccatgc ccgaagtcgt taccttaacc gcaaggaggg gggtgccgaa ggcagggcta
   103681 gtgactggag tgaagtcgta acaaggtagc cgtactggaa ggtgcggctg gatcacctcc
   103741 ttttcaggga gagctaatgc ttgttgggta ttttggtttg acaccgcttc acacccaaaa
   103801 agaagcgagc tacgcctgag ttaaacttgg agatggaagt cttctttcgt ttctcgacgg
   103861 tgaagtaaga ccaagcccat gagcttatta tcctaggtcg gaacaagttg ataggatccc
   103921 ccttttacgc ccccatgtcc ctcccgtgtg gcgacatggg ggcgtaaaaa ggaaagagag
   103981 ggatggggtt tctctcgctt ttggcatagt gggcccccag cgggaggccc acacgccggg
   104041 ctattagctc agtggtagag cgcgcccctg ataattgcgt cgttgtgcct gggctgtgag
   104101 ggctctcagc cacatggata gttcaatgtg ctcatcagcg cctgaccctg agatgtggat
   104161 catccaaggc acattagcat ggcgtacttc tcctgttcga accgggggtt tgaaaccaaa
   104221 ctcctcctca ggaggataga tggggcgatt caggtgagat ccaatgtaga tccaactttc
   104281 tattcactcg tgggatccgg gcggtccggg ggggactacc acggctcctc tcttctcgat
   104341 aatccataca tcccttatca gtgtatggac agctatctct cgagcacagg tttaggttcg
   104401 gcctcaatgg gaaaaaaaat ggagcaccta acaacgtatc ttcacagacc aagaactacg
   104461 agatcgcccc tttcatttca ttctggggtg acggagggat cgtaccattc gagccttttt
   104521 ttcatgcttt tcccggaggt ctggagaaag ctgcaatcaa taggattttc ctaatcctcc
   104581 cttcccgaaa ggaagaacgt caaattcttt ttccttttcc tttccgcagg gaccagggga
   104641 ttggatctag ccgtaagaag aatgcttggc tgataaataa ctcacttctt ggtcttcgac
   104701 cccctcagtc actacgaatg cccccgatcg gtgcaatggg atgtgtctat ttatctatct
   104761 cttgactcga aatgggagca ggtttgaaaa aggatcttag agtgtctagg gttggccggg
   104821 agggtctctt aacgccttct tttttcttct catcggagtt atttcacaaa tacttgccat
   104881 ggtaaggaag aaggggggaa caagcacact tggagagcgc agtacaacgg agagttgtat
   104941 gctgcgttcg ggaaggatga atcgctcccg aaacggaatc tattgattct ctcccaattg
   105001 gttggaccgt aggtgcgatg atttacttca cgggcgaggt ctctggttca aatccaggat
   105061 ggcccagctg cgccaaggaa aagaatagaa gaagcatctg actccttcat gcatgctcca
   105121 cttggctcgg ggggatatag ctcagttggt agagctccgc tcttgcaatt gggtcgttgc
   105181 gattacgggt tggatgtcta attgtccagg cggtaatgat agtatcttgt acctgaaccg
   105241 gtggctcact ttttctaagt aatggggaag aggaccgaaa catgccactg aaagactcta
   105301 ctgagacaaa gatgggctgt caagaatgta gaagaggtag gatgggcggt tggtcagatc
   105361 tagtatggat tgtacatgga cggtagttgg agtcggcggc tctcttaggg ttccctcatc
   105421 tgggatccct ggggaagggg atcaagttgg cccttgcgaa cagcttgatg cactatctcc
   105481 cttcaaccct ttgagcgaaa tgcgacaaaa ggaaggaaaa tccatggacc gaccccatcg
   105541 tctccacccc gtaggaacta cgagatcacc ccaaggatgc cttcggtatc caggggtcgc
   105601 ggaccgacca tagaaccctg ctcaataagt ggaatgcatt agctgtccac tctcaggttg
   105661 ggcagtaagg gccggagaag ggcaattact cattcttaaa accagcattc ttaagaccaa
   105721 agagtcgggg cggaaaaggg gggaaagccc tccgttcctg gttctcctgt agctggatcc
   105781 tccggaacca caagaatctt gagttagaat gggattccaa ctcagcacct tttcttttga
   105841 gattttgaga agagttgctc tttggagagc acagtacgat gaaagttgta agctgtgttc
   105901 gggggggagt tattgtctat cgttggcctc tatggtagaa tcagtggggg cctgagaggc
   105961 ggtggtttac cctgtggcgg atgtcagcgg ttcgagtccg cttatctcca actcgtgaac
   106021 ttagccgata caaagaatat gatagcaccc aattttttcg attcggcagt tcgatctatg
   106081 gtttatcatt catggacgtt gataagatcc ttccatttag cagcacctta ggatggcata
   106141 gccttaaagt aaagttaagg gcgaggttca aacaaggaaa ggcttacggt ggatacctag
   106201 gcacccagag acgaggaagg gcgtagtaag cgacgaaatg cttcggggag ttgaaaataa
   106261 gcgtagatcc ggagattccc gaataggtca acctttcgaa ctgctgctga atccatgggc
   106321 aggcaagaga caacctggcg aactgaaaca tcttagtagc cagaggaaaa gaaagcaaaa
   106381 gcgattcccg tagtagcggc gagcgaaatg ggagcagcct aaaccgtgaa aacggggttg
   106441 tgggagagca atacaagcgt cgtgctgcta ggcgaagcgg tggagtgctg caccctagat
   106501 ggcgagagtc cagtagccga aagcatcact agcttacgct ctgacccgag tagcatgggg
   106561 cacgtggaat cccgtgtgaa tcagcaagga ccaccttgca aggctaaata ctcctgggtg
   106621 accgatagcg aagtagtacc gtgagggaag ggtgaaaaga acccccatcg gggagtgaaa
   106681 tagaacatga aaccgtaagc tcccaagcag tgggaggaga ccagggctct gaccgcgtgc
   106741 ctgttgaaga atgagccggc gactcatagg cagtggcttg gttaagggaa cccaccggag
   106801 ccgtagcgaa agcgagtctt catagggcac ttgtcactgc ttatggaccc gaacctgggt
   106861 gatctatcca tgaccaggat gaagcttggg tgaaactaag tggaggtccg aaccgactga
   106921 tgttgaagaa tcagcggatg agttgtggtt aggggtgaaa tgccactcga acccagagct
   106981 agctggttct ccccgaaatg cgttgaggcg cagcagttga ctggacatct aggggtaaag
   107041 cactgtttcg gtgcgggccg cgagagcggt accaaatcga ggcaaactct gaatactaga
   107101 tatgacctca aaataacagg ggtcaaggtc ggccagtgag acgatggggg ataagcttca
   107161 tcgtcgagag ggaaacagcc cggatcacca gctaaggccc ctaaatgacc gctcagtgat
   107221 aaaggaggta ggggtgcaga gacagccagg aggtttgcct agaagcagcc acccttgaaa
   107281 gagtgcgtaa tagctcactg atcgagcgct cttgcgccga agatgaacgg ggctaagcga
   107341 tctgccgaag ctgtgggatg taaaaatgca tcggtagggg agcgttccgc cttagaggga
   107401 agcacccgcg cgagcggcgg tggacgaagc ggaagcgaga atgtcggctt gagtaacgca
   107461 aacattggtg agaatccaat gccccgaaaa cccaagggtt cctccgcaag gttcgtccac
   107521 ggagggtgag tcagggccta agatcaggcc gaaaggcgta gtcgatggac aacaggtgaa
   107581 tattcctgta ctaccccttg ttggtcccga gggacggagg aggctaggtt agccgaaaga
   107641 tggttatcgg ttcaaggacg caaggtgccc ctgctttttc agggtaagaa ggggtagaga
   107701 aaatgccccg agccaatgtt cgagtaccag gcgctacggc gctgaagtaa cccatgctat
   107761 actcccagga aaagctcgaa cgaccttcaa caaaagggta cctgtacccg aaaccgacac
   107821 aggtgggtag gtagagaata cctaggggcg cgagacaact ctctctaagg aactcggcaa
   107881 aatagccccg taacttcggg agaaggggtg cctcctcaca aagggggtcg cagtgaccag
   107941 gcccgggcga ctgtttacca aaaacacagg tctccgcaaa gtcgtaagac catgtatggg
   108001 ggctgacgcc tgcccagtgc cggaaggtca aggaagttgg tgacctgatg acaggggagc
   108061 cggcgaccga agccccggtg aacggcggcc gtaactataa cggtcctaag gtagcgaaat
   108121 tccttgtcgg gtaagttccg acccgcacga aaggcgtaac gatctgggca ctgtctcgga
   108181 gagaggctcg gtgaaataga catgtctgtg aagatgcgga ctacctgcac ctggacagaa
   108241 agaccctatg aagcttcact gttccctggg attggctttg ggcttttcct gcgcagctta
   108301 ggtggaaggc gaagaaggcc tccttccggg ggggcccgag ccatcagtga gataccactc
   108361 tggaagagct agaattctaa ccttgtgtca ggacctacgg gccaagggac agtctcaggt
   108421 agacagtttc tatggggcgt aggcctccca aaaggtaacg gaggcgtgca aaggtttcct
   108481 cgggccggac ggagattggc cctcgagtgc aaaggcagaa gggagcttga ctgcaagacc
   108541 cacccgtcga gcagggacga aagtcggcct tagtgatccg acggtgccga gtggaagggc
   108601 cgtcgctcaa cggataaaag ttactctagg gataacaggc tgatcttccc caagagctca
   108661 catcgacggg aaggtttggc acctcgatgt cggctcttcg ccacctgggg ctgtagtatg
   108721 ttccaagggt tgggctgttc gcccattaaa gcggtacgtg agctgggttc agaacgtcgt
   108781 gagacagttc ggtccatatc cggtgtgggc gttagagcat tgagaggacc tttccctagt
   108841 acgagaggac cgggaaggac gcacctctgg tgtaccagtt atcgtgccca cggtaaacgc
   108901 tgggtagcca agtgcggagc ggataactgc tgaaagcatc taagtagtaa gcccacccca
   108961 agatgagtgc tctcctattc cgacttcccc agagcctctg gtagcacagc cgagacagcg
   109021 acgggttctc tgcccctgcg gggatggagc gacagaagtt ttgagaattc aagagaaggt
   109081 cacggcgaga cgagccgttt atcattacga taggtgtcaa gtggaagtgc agtgatgtat
   109141 gcagctgagg catcctaaca gaccggtaga cttgaacctt gttcctacat gacccgatca
   109201 attcgatcag gcactcgcca tctattttca ttgttcaact ctttgacaac atgaaaaaac
   109261 caaaagctct gccctccctc tctatcggat ggaagggcag aggcctttgg cgtcccctcc
   109321 agtcaagaat tggggcctca caatcactag ccaatatgct tttctcgcat gcctttcttc
   109381 gttcatggtt cgatattctg gtgtcctagg cgtagaggaa ccacaccaat ccatcccgaa
   109441 cttggtggtt aaactctact gcggtgacga tactgtaggg gaggtcctgc ggaaaaatag
   109501 ctcgacgcca ggatgataaa aagcttaaca cctctcgttc ttattccctt tgcaatatga
   109561 aaaaaaaaaa atgaaaaatg aaaaagtcgt cttattcaaa accccaatta tgaaatccct
   109621 tctcccccac ttcacaccta gtaacgcacc gtgttcttat agagagaaag gtgctttcac
   109681 atcttcttaa cccgaaatgg ctgaggagag gaaaggttcc ttttttttag ggtacttccg
   109741 ggaacagatc cagtggagac ggggcggggc ctgtagctca gaggattaga gcacgtggct
   109801 acgaaccacg gtgtcggggg ttcgaatccc tcctcgccca caaccggcca aaaagggaag
   109861 gacccttccc tctgggggta ggaaaatcat gatcgggata gcggacccaa agctatggaa
   109921 cttgggtgtg ggtcttttgt cgaaatggag tagccttact ttttcttttt ttttatttac
   109981 cattcatggt tttttaaata aagtatgccc ggcccgaagc agaatagcag agcaagtatt
   110041 agtagcatag caaaaatgtg ttcctcgtca ttaatatgtt tgctcgcggt aattgtggcc
   110101 tctcgggaga atcgattact gcatctttga tgcacttgct agtactagta catctgagaa
   110161 ttcttaattg gctaattgga aatagccccc ggactatgga acaaaggatt atcccggacc
   110221 tacaccgagg tattgacggt tattctcaaa tatcgcagaa cagaatgtga tacgatgaga
   110281 tagaatgcaa tagaaacaaa gacacaggga acgggttacc tacttttaac ggtcaaagcg
   110341 aaccctttca ttctgacatt ctgaattctt taattcggaa tgaatcaaat ctccccaagt
   110401 aggattcgaa cctacgacca gtcagttaac agccgaccgc tctaccactg agctactgag
   110461 gaacagcggg agattctatc tcatagagtt caattcccgt tctcaaccca tgaccaatat
   110521 gaactcgaag tttccttcgt aactccccga acttcttcgt agtggctccg tcccatgccc
   110581 cgtttcatag ggaaccacaa agtggctcta tttcattata ttccatccat atcccaattc
   110641 cattcattta atatcccttt ggtgtcattg acataagaat tgatataaga gatgtcgttt
   110701 ctagtctatc tgtttctatt tctatatatg gaaagttcaa aaatcatcat ataataatcc
   110761 agaaattgaa atagaaaaga aaaaagggag gtttgtgatg atttttcaat cttttatact
   110821 aggtaatcta gtatccttat gcatgaagat aatcaattcg gtcgttgtgg tcggactcta
   110881 ttatggattt ctgaccacat tctccatagg gccctcttat ctcttacttc tccgagctcg
   110941 ggttatggaa gaaggaaccg agaagaaggt atcggcaaca actggtttta ttgcgggaca
   111001 gctcatgatg ttcatatcga tctattatgc gcctctgcat ctagcattgg gtagacctca
   111061 tacaataact gtcctagctc taccgtatct tttgtttcat ttcttctgga acaatcacaa
   111121 acactctttt gattatggat ctactaccag aaattcaatg cgtaatctta gcattcaatg
   111181 tgtattcctg aataatctca tttttcaatt attcaaccat ttcattttac caagttcaat
   111241 gttagccaga ttagtcaaca tttatatgtt tcgatgcaac aacaagatgt tatttgtaac
   111301 aagtagtttt gttggttggt taattggtca cattttattc atgaaatggg ttggattggt
   111361 attagtttgg atacagcaaa agaattctat taggtctaat gtacttattc gatctaataa
   111421 gtaccttgtg tcagaattga gaaattctat ggctcgaatc tatagtattc tcttatttat
   111481 tacctgtatc tactatttag gcagaatacc gtcacccatt tttactaaga aactgaaagt
   111541 gaaagaaacc tcagaaacct cagaaacgga agaaagggag gaagaaacag atgtagaaat
   111601 agaaacaact ttcgaaagga gggggactaa acaggaacaa gaggtatcca ccgaagaaga
   111661 tccttctcct tccctttttt tggaagaaaa ggaggatccg gatgggaatc aagaaaattc
   111721 gaagttagaa atatttaaag aaaaagaaga gaaatattta ttatggtttg agaaacctct
   111781 cgcgactctt cttttcgact ataaacaatg gaatcgccca tttcgatata aaaaaaagaa
   111841 aagaaataat cgatttatta atgttgtaag aaatgaaatg tcacactttt ttttttatac
   111901 atgtcaaagt gatggaaaag aaaggatctc ttttacgtat ccagcaagtt tgtcaacttt
   111961 ttttgaaatg atacaacaaa agatgtcttt tttaacaaaa gaaaaactat cctctgatga
   112021 attgtataat aattggagtt acaccaatga aaaaaaaaat aacttaaaca aggagttaat
   112081 gattaaaaaa aatattaata cataaaataa atatactaag agataaaaag agatgcgact
   112141 cccccctaca tattttaaac cttcccctac aaaaaaactg gtaataccaa ccccattcgt
   112201 aattccatca atcactcgtc tatcgaacaa atgggttagt tcagccaatc ctcttatcca
   112261 ttgagttaag gatagtgcat aaaaagcatc tatataagca cgattatatg accaatcgta
   112321 tagcaaattg ataattttat ctcccaaaac tctttgactc ttattgactc ttttagtaaa
   112381 taaattaagt ccattccagt tttggaaaga tgaataaaag ggtttatata aaaaagccgc
   112441 tataaatatt ccaaaaaacg ttatactaac tgaaaaagtt gcatttggca aaaattcata
   112501 ccaatcaaaa aaatgatttg aattttgatg taaaaggttt atagacggag ttaacaattt
   112561 tgataagata tcaaaattgt ttccttcttg attaaagggg attcctatgg ctccaacaaa
   112621 caaaggaaat aagactaata taagcataga gaatagcata gtattgtccg attcatgggg
   112681 ataaaaaaaa gtctttgtag gaccaaaagg caaaatagta agaaaaggca tttttgttac
   112741 atgagtatcc attcggtatg ttttcttcga aaaaaaagaa gtcctttccc tttcattatt
   112801 atttattttt aataaagcaa ctaaaggaaa acttttttta atcgattttt gctcctcttt
   112861 accccataga gatattgaat agaaggaatt tccttttttg ccactgtaat tttgaaaacg
   112921 aacgtttaaa tgtccttcaa aagtaagtaa ataaatccga aacatataaa atgcagttaa
   112981 tccggctgtg aaagaagcaa ttattgcgaa aatcggtgaa tataaccaac tatcattaag
   113041 aatttcatct ttggaccaaa aacaagcaag aggtggaata ccacaaagag aaagtgtacc
   113101 taataaaaaa gcagtttttg taattggcac gtgctttctt aacccgccca taagagccat
   113161 attctggctt ttatctggag cgtatccaac aagagcttcc attgaatgaa taattgatcc
   113221 ggatcctaaa aacaacaagg ctttcgaata agcatgagta atcaaatgaa ataaagcggc
   113281 tcgataagac cccataccta gagctaacat catataaccc aattgagaca ttgtagaata
   113341 ggctaaactt ttcttaatat ctttttgagc aagagctaaa gtggctccta ataatactgt
   113401 tattatacct ataaaagata ttagattcat tatgtatggt atcgctatga aaagtggaag
   113461 aagacgagct acaagaaaaa ttcccgctgc taccatagta gcggcgtgga taagagccga
   113521 aataggagta ggtccctcca tggcatcagg taaccataca tgaaggggaa attgtgcgga
   113581 tttagcaact gcgccgccaa ataatagaaa ggcacacaaa gtaacaaata aaaagtgaac
   113641 ctccttctta taaatcaagt tattgaatat ttcgaacaaa tcccgaaatt cgaaactacc
   113701 cgttgtccaa taaagaccta agattcctaa taataaacca aaatccccta cacgattagt
   113761 tacaaaggct ttttgacaag cacttgccgc actaggtcgt gtgaaccaaa accctattaa
   113821 tagataagaa cacatcccaa ccaactccca aaaaatataa atttgtatca aattcgaact
   113881 tgtaactaat cccaacatgg aagtattgaa aaaactcata taagcaaaaa atctcaaata
   113941 tccttgatca tgagacatat aattgtcgct ataaaaaaga accagaattc caactgtggt
   114001 gattaatatt gacataatag aagtaagcgg atcaataaag tgtccgaact cgaaagaaaa
   114061 atcattattg atggtccaag accatatgta ttgatagata gaactcctat ttatttgctg
   114121 aatagataga tcgaccgaaa aaatcataac tatacttaac aaaaaaatac taggaaaagc
   114181 ccaaatacgg cgaagatttt ttgttgccgt tggaaaaagt agaagtccca ctcctattaa
   114241 cataggaact ggaagcagaa cgaaaggtat gatccaagaa tattgatatg tatgttccat
   114301 aaaaataata atttttttat tcttaattaa ttgtttctga ttcaccggtt cttatctctt
   114361 ttaaaaggga ttactaaagt attaaaaaag caactgaaac taaaatggaa ttttctgttc
   114421 gtagttagtt tgaacctttc tcaactactt caaaaatttt caaagtgaaa aataacgaat
   114481 tattttatac taagtttata ctaagtttat actaagtaag atttttagga aaacgtagca
   114541 gcaaattaca atttccatta ttattcccta ttacaaaaat ttatggacat atatcaagac
   114601 taaaaaattg gacaaaaaaa aaagaagtac tttattttga tatcaatcat cggatgtccc
   114661 ataactttgc ctaataaaaa aagaactagg tatttttgtt tgtttattca gaataattaa
   114721 cgagtttcat tcgggactga ttgattatgt tctattctaa taaatggcat ttaataacca
   114781 attactagaa aagaaaaaga ttcaagtttt ttattaggta ggtaagggtt cttaagcttg
   114841 ttcgatatgt attttttatg tacaaatgga acatcccaaa aagagacaga gatagaaagg
   114901 tatcacaaat aactccgaaa tacaaattat tttgcctcag atattgtatg gaataggaat
   114961 tgaaaaaaaa aaacgatttg ttttaaacaa tagatgtctt tcacatccaa tttttgcaat
   115021 gaataacttt ttattttttg aatggcagtt ccaaaaaaac gtagttctat attaaaaaaa
   115081 cgtattcgta aaaatatttg gaaaaaaggg ggatattggg cagcgctgaa agctttttcg
   115141 ttagcgaaat ccctttcgac cgggaattca aaaagttttt tgtacgacaa ataatgaata
   115201 aaacgttgga ataattggaa tccgcatcca cctgactcca aaaacgagcc aatttcgttt
   115261 cgaatttaga ttccattttt taatatagaa tagaaaaata gaagtaaaaa aaaatagaaa
   115321 tagaaaaagt aagtaataaa taatgatttc cattccctac tgttttgaac caatggattt
   115381 ggctactgaa ttggtacttt tttttatttg aaaaaaaaaa aaggaataaa aatggagagt
   115441 tttgccttta tttgtatttg aatatgcttt tcattcccgg gatggggatt cttaatttcc
   115501 ccatcaccca cccacttata aataagacaa taataaaggt tttgttttgt cttttctttt
   115561 ttttttttct tttctatttc tccttttcta tttcaattta tgctatagaa tagcataaat
   115621 tgaaatcttt agacaaaagc aatgagttgt tgaaactaat tattaattat actgtttttt
   115681 ttaactttct gaatcatcac tccaagtgag aatgagaaaa gcgtctttcg ccatttcggc
   115741 gtatttctaa tttctatacg aatagtatgc aatttagaag taataaaaaa atcctatgtt
   115801 tgaaagggag gatcaatcta aaaatatcta tttttagaaa tcggatttag aaatcaattt
   115861 ttaaagtagg acaatagaaa tcaaaattct tttatataat atgtatagct caatacctaa
   115921 ttggtttgat aaaccctaag acaaattcat actgaaaaaa aaaacctaac gattatcaca
   115981 agacaaaagt tatgcaaatt aaataaaatt tttttgaatt attggatatt atgcttaaat
   116041 tgtgatcgtg atccataaaa aagaaaaaga atatgttatt gttaaattgt taagttaaat
   116101 aaaactgaaa ccttaaataa ctaaataaaa cgataaaaaa gggattgttt caatctctat
   116161 tgaaacaggt ttttattcat caattgaatg cttcctaaaa catcaattga atgcttccta
   116221 aaaataaaaa gtatttcatt gaaactttct ctttcacttt caatctcgac gattaaataa
   116281 aaataagtta ttattatttc tagcaagccg ctatggtgaa atcggtagac acgctgctct
   116341 taggaagcag tgctagagca tctcggttcg aatccgagtg gcggcataac atcttctaat
   116401 cttctaaaag atatataaaa gccctataat gaattgaatt tccgatttcc attccgtata
   116461 ctcaagagac tttcactttt tacttttaat ttcatttttt atttatgata ttttcaactt
   116521 tagaacatat attaactcat atatcatttt cggtcatttc aattggaatt acaattcatt
   116581 taataacctt attagtcgat gaaatcgtag gactatatca ttcatcagaa aaggggatga
   116641 tagctaccct tttctgtcta acaggattat tagtaattcg ttggatttat tcggggcatt
   116701 tcccattaag tgatttatat gaatcattaa tctttctgtc atggagtttc tccattattc
   116761 atagggtttt aaaacataaa aatcatttaa gcgcaataac cgcgccaagt gctattttta
   116821 cccaaggctt tgcaacttcg tgtttgttaa ccaaaatgca tcaatccgga atattagtgc
   116881 ccgctctaca agttcagtgg ttaatgatgc acgtaagtat gatggtattc ggctatgcag
   116941 ctcttttatg cggatcatta ttatccacag ctcttctagt cattacattt cgaaaagtga
   117001 taaggatttt tggtaaaagc aataaattat taaatggaac tgtaactgag tcgttttcct
   117061 tcggtgaaat acaatacatg aatgcaaaaa ccaatgtttt actaaatact tatttttttt
   117121 ctgctagaaa ttattacagg tatcaattga ttcaacaatt ggatcattgg agttatcata
   117181 ttattagtct aggatttatc tttttaacca taggtattct ttcaggcgca gtatgggcta
   117241 atgaggcatg gggatcatat tggaattggg atccaaagga aacttgggca tttattactt
   117301 ggactatatt tgggatttat ttccatactc gaacaaataa aaaatcggaa ggttttaatt
   117361 ccgcaattgt ggcttctatg ggctttgtta taatttggat atgttatttc ggggtcaatc
   117421 tattaggaat agggttacat agttatggtt catttaatta acaattcaca tctaattgaa
   117481 ttgcaaattg aagaaaagaa agggcctgat gaagacaaac ataggacagc gcatatatat
   117541 aaacgaaact gagtggaaac cgccgagaac cttttgaatc aagtagtgga gtgattcaaa
   117601 aggttctcac aaacgccaaa ggggtttggt tacaattcaa atttattttt tcttttttta
   117661 ttcatgaaaa ttctctataa aaaaattaga tagaatagct tcgaccttgt ccactgatag
   117721 tgacagaacg aaatccggat aaataccaat accaagtacg ggtagaagaa tagagatcaa
   117781 aacaaataat tcccgtggtc cagaatcaaa aaaataagag tttacgccat taaatagctt
   117841 gtacccataa aacatttgcc gtaacataga taatgaataa ataggagtta atatcattcc
   117901 aattgccatt acaaaagtaa tcagtatttt tgctattaaa aaatattttt ggctagtaat
   117961 tattccaaaa aagactatca attccgcaac aaaaccactc atgcccggta atgcaaggga
   118021 agccattgat aagatactaa atagcgtgaa tatctttgga attggtatag ccagtccgcc
   118081 catttcgtcg agataaccat gacgtattct atcataactc gttcctgcta agaaaaaaag
   118141 tgcagcgcta ataaacccat gagaaattat ttgtaaaatg gctccgctga gtcctgtatc
   118201 agttatcgag ccaattccta taattatgaa acccatatga gatacagagg aataggcgat
   118261 tctttttttt aaattgcgtt ggccaggaga tgttaaagct gcataaatta tttgcattgt
   118321 acctactatg attaaccagg gagaaaatag agaatgagcg tgcggtaata gttccatatt
   118381 gatccgaacc aagccatatg ctcccatttt taataagatt ccggccagaa gcatacaagt
   118441 actgtaatgg gcctccccat gggtgtctgg taaccatgta tgtaagggta taatcggtga
   118501 tttgacagca aaagcaataa gaaatccaat atagaatagt atttccagtg ccacgggata
   118561 cgatcgatta gctaatattt ccaaatttaa tgttggttca ttggaaccgt ataaaccgat
   118621 acccaaaact cctattaata gaaaaacgga acctcctgca gtgtacaaaa taaactttgt
   118681 agctgaataa agacgtttct ttccacccca tgctgataga agtagataaa caggaattaa
   118741 ttctaattcc cacatgatga aaaaaagtaa aaggtcacga gaagcaaatg atcctatttg
   118801 accgctatac attgctaaca tcaggaaata gaataatcgg gaattccgag taactggcca
   118861 agccgctaac gtagctaaag tggtgataaa tcccgtcaat aaaatgggtc ctagggaaag
   118921 tccatctatt cccaatctcc agtaaaaacc aaaaaaattg atccatttat aatcctctgc
   118981 gagttgtatt aatggatcgt ccaattcaaa atgataacag aaggcatagg tcgttagaag
   119041 gagttctagc acgcatatat atatagtata ccccctagtc accttatttc ctctatgagg
   119101 gagaaagaaa atgaaaaaac ccgtggctat cggaaaaact acaattattg ttaaccaagg
   119161 aaaaaagttc gtggtaaagg caagatacac tcgaaccaga caaaaccgtg ctcgaaaaat
   119221 agaatatata ttcttaattt tttttttttt atttttcgag tacgggtttt tgtcggtaat
   119281 cagtaagtaa aaaaaatgta ttcaaaatag attcaagtgg ggttttttgg aacgtatcaa
   119341 tatcaataag ctagacccat gcttcgagtt gtttcatgcc ataaataaac tcgaacactc
   119401 aagaaatccg ttggacaggc ggattcacat ctcttacaac caacacaatc ctccgttctt
   119461 ggagcagaag caatttgttt agctttacat ccgtcccaag gtatcatttc taatacatcc
   119521 gtgggacatg ctcggacaca ttgagtacac cctatacatg tatcataaat ctttactgaa
   119581 tgtgacattg aatctatcaa tttctgaatt cataaatttt cgatctagta atttttgaaa
   119641 tgaatcatat attgaaacac cagatcaatc aacgatttac cagaattttg gaatcaatcc
   119701 atttctggat caactgataa gagggaacaa agatactttg attttttacg tttttgccaa
   119761 tatgatcgag gttaggacgt attatagatg ctaattcgaa ttgatgaata ttctgatttt
   119821 gaaatactat tttatttatt caacaaagtc gattgattga tacgaattga ttttctgtta
   119881 cgataaattg acgaaacaat agctgatccg atagctgctt cagcggctgc aatagctata
   119941 acaaaaattg agaaaatatc tccttttaat tgcctactat caaaaaaatc ggaaaatgtt
   120001 acaaaattta tattaaccgc atttagtata agttcaagac acatcagggc ccggacaata
   120061 tttcggctcg tgatcaatcc atagatacca atagaaaata aataagcact caaaataagt
   120121 acatgctcga gcatcattga ccaactccgt accaatttcg attcatttca atatgaacaa
   120181 taagtcaagt gatttgattg cttataatct aacaagtata gaacaaaaga atatattgct
   120241 aatagatcga atcattctat ttgatttata catgaaacag tattcaaata gaattgaagg
   120301 caaatagatg tgctaacaca gaaaagttga atttggatta ctgttgctag ttataaagat
   120361 tttttactga cgagctacgg caattgcacc tatcaaagca actaaaagaa ttatcgaaat
   120421 gagttcaaat ggaagaaaaa agtcggttga taaatgaatt ccaatttgtt gactattact
   120481 tatcaaatct tgctctataa tctggttgga tcgtgtagtc caaataatcc cgtaccacga
   120541 cgtatctaga atagtagtga gtaaggacaa aaaaagactt gtacaaacca gagaagtaac
   120601 tccatcccca atagtccaaa gattcaaatg aaaatcgttg gaatagtctg aaccattcat
   120661 gaacattaca gcaaatatga ttaaaacatt tacagctcct acataaataa ggagctgtgc
   120721 agcagctaca aaaggcgaat ttgatagaat atagaataag gatatacaaa taagaacgaa
   120781 tcccaatgaa aaggcagaat aaatcgggtt ggtaagtaat accactccca gacctcctaa
   120841 tataagaccc gatcctagaa aaactaaaag aaaatcatgt attggtccag ccaaatccat
   120901 tatattaaaa taagagataa ataaatcgaa atgttttttc atgaccttat tgaaccgacc
   120961 aggcaatttt tttttatgag gcattcccga ttgaattcaa ttcaaatcta ataggtgtga
   121021 attgatgtgg gtacagttat tggatcaatt tcgttctttt ctttattgga aatggcagtt
   121081 ggaaattgaa agtctatatt tcgaaaaaat tgtggatata ttaacagact ttcaatacaa
   121141 atgaatttgt acttctcata atccaatcta tagttgggat ttgtaccaaa caaagagaaa
   121201 gaccttattc ctttatacca acacggaacc ctagtaattt ccaataataa agagatttac
   121261 ccgttttttc tttgagacga attcaaaact gttcgaattg taaaatcgtc aattactgac
   121321 attggtaaac gacctaaagc aatttgattg taattcaatt cgtgacggtc gtaagtagca
   121381 agttcatatt cttcagtcat tgataaacaa tttgttggac aatactcaac gcagttacca
   121441 caaaaaatac aaattccgaa atcaatactg taattaagca agcgtttctt tcgaatatca
   121501 gtttccaatt tccaatcaac aacaggcaga tctataggac atacacgaac acatacttca
   121561 caagcaatac atttatcaaa ttcaaaatgg attcgaccgc ggaagcgctc tgatgttatt
   121621 aatttttcat aaggatattg aatagttaca gggaaacgat ttgcttggga taaggtaatc
   121681 atgaaacttt gaccgatgta ccttgcagct cgtactgttt gttgaccata attcatgaac
   121741 ccagttacca tagggaacat atcgggaata tctatgaata aattttgtct ttctcttgtt
   121801 tgaggtaagc cgtgaatata gtatcttttt ttttgtttac agtgaaagga gttgggaaga
   121861 ggttgttaat aataaattac caagagaaat aggtaaaaga aatttccagc caagatttaa
   121921 taattggtcc attcttagtc taggtaaagt ccatcttgtt gtgatagaaa tgaacaagaa
   121981 caaataagtt ttagctaatg taataaagat accaattgtc gttccaaaga ttccatctgc
   122041 tttatttatt tcaaataact caggaacaaa tatgtacgga attgaaagat tccaaccgcc
   122101 caagtaaaga actgttacaa ataatgagga aactaataaa tttagatagg aagcaacgta
   122161 aaataaacca aatttgatcc ctgaatattc ggtttgatag cctgctacta attcttcttc
   122221 tgcttctggt aaatcaaaag gtaatctttc gcattctgct agggaagaaa ttagaaaaac
   122281 gataaaccct ataggttgac gccacaaatt ccacccccaa aaaccatatt ttgattgcgc
   122341 cccgactata tcaactgtac ttgaactatt agataatcat agtcggtgat aacattactg
   122401 ttcccatcgc tattccaaaa ccgtacatga gattttcacc tcatacggct cctcagggcc
   122461 acaaataaat gtaaggaccg ggcaagtatt cgttatcttg atatggttat agcatagata
   122521 gactcgtgga aggtccccaa ttataccaat ggaattctgt ctgctataag aataaaccaa
   122581 aaagcatttc tgaattgatc tcatccttca acttttttgg ggtgagtaat aacttaataa
   122641 atccttcaat aaaatactct ttgtagaaat atctattgat atttcgagcc atcatttttt
   122701 ttttcgatta cgaaaaaaaa aaattagaca ttccattagt tcatgaatca tgacacaatt
   122761 tttctttcta tgaagatagg aaagaaataa gaaaaaaatc gcttttcttt ttattgtaat
   122821 ttcttttttt tttctatttt ttttgttcct cttcttcttt ctgagaaaaa ggggtcctca
   122881 aaatcaaaaa agtaagggat tatttcgttc ctgatagtaa tttctttaat tgggggatag
   122941 gagcatactc tgaatcggaa ttgtggggag tactgcctga tcatttctac caacttaaag
   123001 ccccaattag tattcttttt atgttatgca gacgtatctt tttcgttaat ttacataatc
   123061 tccattacta attctttgtg tgtattttag tgttccttat tatccaccca tttttttttt
   123121 tcaatccccc gttcgttaat atatgtattg taatacattc aaacatatag tgaaaactcc
   123181 atacggttga cttttgagcc cgcttcaagc taggatgacc aatcaactaa tcttggggta
   123241 aagggcatct tccacttttg tttactttaa cttaactctt gtacatagga aatgagactc
   123301 aatcttcttt tactgcgaat ttagaagttg ttttctttca ctcatatata actatctaat
   123361 ttttttatta acctaaagaa tcaataaatg aataaaaaaa aaaaaaatgc ggatatccat
   123421 taaatttctt ttttttttct agaaggaaaa gaaaagcttc tattttagcg aatcgcacgt
   123481 agagatattg ataaaacaca taaagttaat ggtatttcat aactaatcga ttgagcagca
   123541 gctcgcagac cacctaaaaa cgaatattta ttatttgatc catatcctga cataagaagt
   123601 ccaataggag caatacttga aacggcaatc cataaaaaaa taccaatatt gagatccgct
   123661 aaaacaaggt gataactaaa aggaattact gaataactta gtagaattga tatgactgct
   123721 atagatggtc caatactgaa gaaacgagta tttcctctag ctggaagaag attctctttg
   123781 aaaagtagtt ttgttccatc tgctaaagct tgaagaattc cgaaagggct ggcgtattca
   123841 gggccaatac gttgttgtat tcctgcagat atttctcttt ctaaccacac aattactagt
   123901 acacctattg tgattcctaa tacaagagtc aaaatagggg caaacacccg tatggtccca
   123961 tagagctctt ttaaggattc caatcgggaa aaagaattaa tatcttgtac ttctgttgta
   124021 tcaactatca tttcaacgat caacttctcc cataatgata tctatactac ctagtatcgt
   124081 cataatatcc gccaatttca ttcttttaac taactgagga agaatttgca aattgataaa
   124141 acccggtggg cgaattttcc atcgccaagg aaaactgctt tgatctccta tcagaaaaac
   124201 tcccaattct ccttttgggg cttcgactct cacataaagt tcttgtttcg gtaattcaaa
   124261 agtaggagaa ggttttttac taatgaatcg atcttcaaaa tcattccatt ctggatcgct
   124321 ttctctagca aagcatcgga tttctaaatt ctcatagggc ccccccggaa ttccttccaa
   124381 agcctgttga ataattttta ccgattctgt catttcaccg attcggacta aataacgagc
   124441 taatgaatcc ccttcttttt gccactggac ttcccaatca aattcgtcgt aacactcata
   124501 atgatccact ttacgaagat cccattctat tccagacgct cgtagcattg gtcctgataa
   124561 accccaattt attgcttctt ctccaccaaa aatgcctact ccttcaactc gttctaaaaa
   124621 gacagggttt cgtgtaataa gtttttgata ttcaacaacc cccgttaaaa aataatcaca
   124681 gaaatccaaa catttctcta tccagccatg gggtaaatcg gccgctatcc ctccgatacg
   124741 aaaataatta tgcatcattc tcataccggt ggcagcttcg aatagatcat atactaattc
   124801 tctttctctg aaaatataga agaagggagt ctgtgcacca atatctgcca taaaagggcc
   124861 gagccataac agatgagagg ctatacgact caactccaac ataattactc tgatatagct
   124921 ggccctttta ggtacttgaa tatttcccaa ctgttctggt ccatttacag ttattgcttc
   124981 tgtgaacata gtagctaaat aatcccaacg tgttacataa ggcagatatt gtataattgt
   125041 tcggttttcc gcaatttttt ccatccctct gtgtaaataa cccaatatcg gttcacagtc
   125101 aataacatct tcgccatcga gagtaacgat gagacgaaga acaccatgca ttgatgggtg
   125161 gtgaggcccc atatttactc tcataaggtc ttttcctgta gctagtatac tcataggttt
   125221 ttcctcgatt cattcttaca tgaattgttg aaaacaaaaa gaagttatca agattcaaaa
   125281 tctaataaat caaataattc aaaattcttt ttttcaaatt aacgattttt tgactcccgg
   125341 atattcaact gactaattaa ttctttataa cgtactccat ttttctttga caaataagaa
   125401 agtaggcgtt ggcgtttttc cagaactttc cgtaaacccc tctgagataa atagtctttt
   125461 ctgtgcaatt ccaaatggga agtaagtctt tgtatcttat tagtgaaact taatacttga
   125521 aattcaacag acccactgtt ttcttttttt ttttcttgaa aagtaactga gatgaatgaa
   125581 ttttttacca taaaacgaaa tcctcttttc cctttctttt aatatgaaat ttactgatca
   125641 gtaataataa tgttagtcat ttgaattgaa tatacacaat catcttaaag ccgttatgaa
   125701 cttccgataa aatcaatcaa caatcaatcc cattttcaat gtgattaggg ataaaaagga
   125761 tggtatattt cttcaaaaga gaaaaagcga gacctaaaaa aaaattatgt taattcattt
   125821 atagatctaa ccaatccgta tgtccttaaa gtggtatcct gtatcataat ggaatgtaag
   125881 acaaggcatg tgtccgtctc tttgttttca tataccaggt atggtacgta tggtacgcga
   125941 tcgataagaa aaatgtacta gtaacaaatt tgcaatcgtg gatacatatg tatccttatc
   126001 atactgaaac gactgccatt attggtatta aaccaatagc gattcataca aactaaatct
   126061 tctaatcgat aattgggcca aagaaagaac tttaatttaa ttagtttctt tttctctcta
   126121 gcaagatctt tgcttttatc caaaacgtga cccccttttt ttacgttatt acaaaatacg
   126181 gaatttctct gaataccatt ttgattcttc caattgaaac aaatcagagt tctcaattct
   126241 ctacgatggt tagggaataa aatattttca ggaacaagca aatcataatt ctttttgtct
   126301 ctatttccag tcattctttg atgtcttgca atggattcat aatttttttt tttatgaaca
   126361 tagctttttt ctcggtatct tttagtaatt tggcgcttat tcttatgaac caatgaaata
   126421 cctacgattt gatatataaa aaactgtcca tcatttttta cagacagacg aagcggttcg
   126481 ataataaata ttcccccttt caccaattct gtaagagtga aatccttatg aatcgtcaaa
   126541 atatccagac ccatttctcc cccttgaata gaggatatag caatttctct tggatttatc
   126601 agtcgaagca ggagacaata gatcttgata ttatttatta ttctttgatt taaaaaagaa
   126661 tcccatctca actgaaaatg caaatacttt tttaggaaga aataaagttc tgcttctgtg
   126721 ttgttcttgt attgtttttt cgttctacgt tttttgatgt ctgatcccga agaatttgct
   126781 tcaacatctt tttcttggtt tgagagaact gacccaagac ttacttggtt ttgtgcatct
   126841 gatcgaggat tcccttggtc tgggggttct ttttcttctt tacttctatt gtataattca
   126901 agagagtttt tttgattcga tgatataaaa aggtcttcct ttttctttcg agttattttt
   126961 ttattcccat tttcatttcc attaaaactg aaaagaagta atttgattgg tatgatccac
   127021 ggtttttttt tatatgcatt aaaaaatagc actaattctc ggaagaacca aagctccaga
   127081 tttgatatag gacaacttag tattgcttca ttcattccca tccaatcaaa aaagaacttt
   127141 ttttgattgg atggtttaat ttcttcatct tcatgaattg taagataaaa aagaactttc
   127201 ttattaattt catcaattat ttgatactta tcagccccaa tcttagtatt tggattcctg
   127261 ttggtaccaa tatcaaccca gacttcaata tcaaccttat ttctaagaca aaaatcgaga
   127321 attctccaat caaaatattt tctatccgaa aatttatcca tatccataat attatcttct
   127381 tctagataat tattaatagg gatacctccc aacatatcaa ataatttgcc ttcccttatg
   127441 ttggaattag aaaagatttc ttctttatta tttacttgga ataatgattt atgaatatac
   127501 gagtctttct tatcttcata attaatagat ttatatgata aaagatcata tctatagtgt
   127561 tttttaaaat tatctttttg attctgtaac ggattcgctt caaaaaaatt ttgtttgtcg
   127621 gaatgagtta atccattttt ttcatatgaa ccctttttgt ttaaatcttt cttttgagcc
   127681 atactgtgtt gattggctct atttcgccat ttttgtggta ctaatatagg ccatcttatc
   127741 cgagataaat cggattgata tagataatgc ccctttaacc agtttttcca ttgattcatt
   127801 tcaaaattcc aaaaagattc atgtcttaat tcgtaatgaa atattccttg ttttttaaaa
   127861 taatctttta tttccttctt aagaaaaagg gatgttccgt catattgaaa gacaaatctt
   127921 aaattataaa agtgaataag ttgggtttgt gataatttgt aaaatacata tgcttgtgat
   127981 tgtgagaaaa aagagaaatc ataagaaatc tttgaattct tattactaac cttagaaagt
   128041 gattttttta tagtcgaaat aaagtgaatt tcatttttac ttttacttgt tttattaatt
   128101 ctttcctgat ttgtttcatt attgtggata tttttctcaa taatttggat tttttttggt
   128161 gattcaaaaa aaaaattggc attgattctt ggaatattga caatagctag aaaaattttt
   128221 atgtatatcc cttcaatgaa aaattttata aagaaatatg atttaccaat taatcgagta
   128281 tttctttttt ttaatatttg caaaatcttt ttggacgctc ctaatatttt aggacgataa
   128341 cttgttttgt tcgaactaat atttatttcg taagttagct gttttttttt cttttctttt
   128401 gtaatttttt ctattttctt ttttattatg tttgttcgat tagtcagatc ttttattttt
   128461 ttttcgggca gtgctaaatt tgtccaatcc atagatcgaa tttgaatgga cgattcgtga
   128521 atcatccgat tactcattat caaatctttt ttatcttcac ccaattcatc tatttctcgc
   128581 aatctaaata atggaatttt gtttgttttt gaaagttctt ttactcttcc ttttactttt
   128641 agtaatagaa ttcttttgat gacccatctt tttgtttctt ttgcgatttg ttgaaaaatt
   128701 tttgttcttt cttttaaaac tcttaaagac tttgttttca attgtctaat tttttttttt
   128761 agttctttga aaatgggttt aaaaaatgaa ggtctttttc ggggaggacc aaaaggcaac
   128821 tccgcttcca ttccccaaac tgttaaaaaa caaaaatcgt tgtttttttg tccccctttt
   128881 tttttcattg catctttatg agggaattgt agcttagatt tgtgccaggg tttcaggcaa
   128941 aaaggaaata ggatctttat ctgaataccc tctgttaacc agtttttcgg aaattctcgt
   129001 tcggataatt gaacaccatt atgggtgcat tttacataca tttccctatt ccaatccttt
   129061 aaatcctcgg accattcggg aatttgaaat aatagcatgc gagcaatatt tttagctatt
   129121 atcagtgaag gtaatataat atattttcta agaattgatt gagttaataa tacaaaactt
   129181 ctgagtattt gagcaaaaaa aaatgtattc cagatttctg ctatgggtat ctctgttttt
   129241 tcttttcttt tgtatttttc tcttttgtcc tcctcttggt tatcaatttt tttttgcttt
   129301 tcaattttag aatcagaaag ttttttgtct ttttgtttcc acatccaatt tttaaaaatc
   129361 actttcatca gttcggaaat atcaaaagaa aaaaaaaaag atttgtctag cctgtccaaa
   129421 aaaagcgggg aatgcacatt tgcttgaaac agttcccaag taatagtttt acgtctttgt
   129481 gtgcgcatgg agcctttgat tagacctcga cgaaaatccg attgttgtga ataatgggtc
   129541 aaattcactt tctttgcttg cttaggactc ttagtatatt ttgtattaat atacgtggag
   129601 gtatttggct ttggctggtt atcagtaaaa ataactacat gtttgaactt tctcgaacga
   129661 attgcccctg ctacagtttc gcccctgttt ttcttttttt gtcctaaacc agtaattgag
   129721 ttgtatgacc agcgaggaac ctttttacta atttctttta ttccaataga gttttttcta
   129781 attctttggt cgttgggatc cgttataact acatcgaata aaatttttaa aattagtatt
   129841 cgatcttctg aatcaatttt ttcttgtgtg tgttctggaa ataaagaacg tacttttttt
   129901 gttgaaaata attttagacg aaacccatct agtgtctgct caaatttggt ataattctta
   129961 ataagaagaa gaccatgaat tttatttatc caaaacgtcc tgatgttctt ttggctagaa
   130021 gtttcattta gcgttagggg tgaaaaaaaa aaatggattc ttccacgata aggtccatgc
   130081 aaaaaaggat cgtatttttt aggtaagtat tcttgtttag tcttatcatt acacaattga
   130141 gtcctttttt caagtacatt cagagtacta gatcctttat ctaaaacagc gattctattc
   130201 ctaaactcct tgtttaagtt attttttttt tcattggtgt aactccaatt attatacaat
   130261 tcatcagagg atagtttttc ttttgttaaa aaagacatct tttgttgtat catttcaaaa
   130321 aaagttgaca aacttgctgg atacgtaaaa gagatccttt cttttccatc actttgacat
   130381 gtataaaaaa aaaagtgtga catttcattt cttacaacat taataaatcg attatttctt
   130441 ttcttttttt tatatcgaaa tgggcgattc cattgtttat agtcgaaaag aagagtcgcg
   130501 agaggtttct caaaccataa taaatatttc tcttcttttt ctttaaatat ttctaacttc
   130561 gaattttctt gattcccatc cggatcctcc ttttcttcca aaaaaaggga aggagaagga
   130621 tcttcttcgg tggatacctc ttgttcctgt ttagtccccc tcctttcgaa agttgtttct
   130681 atttctacat ctgtttcttc ctccctttct tccgtttctg aggtttctga ggtttctttc
   130741 actttcagtt tcttagtaaa aatgggtgac ggtattctgc ctaaatagta gatacaggta
   130801 ataaataaga gaatactata gattcgagcc atagaatttc tcaattctga cacaaggtac
   130861 ttattagatc gaataagtac attagaccta atagaattct tttgctgtat ccaaactaat
   130921 accaatccaa cccatttcat gaataaaatg tgaccaatta accaaccaac aaaactactt
   130981 gttacaaata acatcttgtt gttgcatcga aacatataaa tgttgactaa tctggctaac
   131041 attgaacttg gtaaaatgaa atggttgaat aattgaaaaa tgagattatt caggaataca
   131101 cattgaatgc taagattacg cattgaattt ctggtagtag atccataatc aaaagagtgt
   131161 ttgtgattgt tccagaagaa atgaaacaaa agatacggta gagctaggac agttattgta
   131221 tgaggtctac ccaatgctag atgcagaggc gcataataga tcgatatgaa catcatgagc
   131281 tgtcccgcaa taaaaccagt tgttgccgat accttcttct cggttccttc ttccataacc
   131341 cgagctcgga gaagtaagag ataagagggc cctatggaga atgtggtcag aaatccataa
   131401 tagagtccga ccacaacgac cgaattgatt atcttcatgc ataaggatac tagattacct
   131461 agtataaaag attgaaaaat catcacaaac ctcccttttt tcttttctat ttcaatttct
   131521 ggattattat atgatgattt ttgaactttc catatataga aatagaaaca gatagactag
   131581 aaacgacatc tcttatatca attcttatgt caatgacacc aaagggatat taaatgaatg
   131641 gaattgggat atggatggaa tataatgaaa tagagccact ttgtggttcc ctatgaaacg
   131701 gggcatggga cggagccact acgaagaagt tcggggagtt acgaaggaaa cttcgagttc
   131761 atattggtca tgggttgaga acgggaattg aactctatga gatagaatct cccgctgttc
   131821 ctcagtagct cagtggtaga gcggtcggct gttaactgac tggtcgtagg ttcgaatcct
   131881 acttggggag atttgattca ttccgaatta aagaattcag aatgtcagaa tgaaagggtt
   131941 cgctttgacc gttaaaagta ggtaacccgt tccctgtgtc tttgtttcta ttgcattcta
   132001 tctcatcgta tcacattctg ttctgcgata tttgagaata accgtcaata cctcggtgta
   132061 ggtccgggat aatcctttgt tccatagtcc gggggctatt tccaattagc caattaagaa
   132121 ttctcagatg tactagtact agcaagtgca tcaaagatgc agtaatcgat tctcccgaga
   132181 ggccacaatt accgcgagca aacatattaa tgacgaggaa cacatttttg ctatgctact
   132241 aatacttgct ctgctattct gcttcgggcc gggcatactt tatttaaaaa accatgaatg
   132301 gtaaataaaa aaaaagaaaa agtaaggcta ctccatttcg acaaaagacc cacacccaag
   132361 ttccatagct ttgggtccgc tatcccgatc atgattttcc tacccccaga gggaagggtc
   132421 cttccctttt tggccggttg tgggcgagga gggattcgaa cccccgacac cgtggttcgt
   132481 agccacgtgc tctaatcctc tgagctacag gccccgcccc gtctccactg gatctgttcc
   132541 cggaagtacc ctaaaaaaaa ggaacctttc ctctcctcag ccatttcggg ttaagaagat
   132601 gtgaaagcac ctttctctct ataagaacac ggtgcgttac taggtgtgaa gtgggggaga
   132661 agggatttca taattggggt tttgaataag acgacttttt catttttcat tttttttttt
   132721 tcatattgca aagggaataa gaacgagagg tgttaagctt tttatcatcc tggcgtcgag
   132781 ctatttttcc gcaggacctc ccctacagta tcgtcaccgc agtagagttt aaccaccaag
   132841 ttcgggatgg attggtgtgg ttcctctacg cctaggacac cagaatatcg aaccatgaac
   132901 gaagaaaggc atgcgagaaa agcatattgg ctagtgattg tgaggcccca attcttgact
   132961 ggaggggacg ccaaaggcct ctgcccttcc atccgataga gagggagggc agagcttttg
   133021 gttttttcat gttgtcaaag agttgaacaa tgaaaataga tggcgagtgc ctgatcgaat
   133081 tgatcgggtc atgtaggaac aaggttcaag tctaccggtc tgttaggatg cctcagctgc
   133141 atacatcact gcacttccac ttgacaccta tcgtaatgat aaacggctcg tctcgccgtg
   133201 accttctctt gaattctcaa aacttctgtc gctccatccc cgcaggggca gagaacccgt
   133261 cgctgtctcg gctgtgctac cagaggctct ggggaagtcg gaataggaga gcactcatct
   133321 tggggtgggc ttactactta gatgctttca gcagttatcc gctccgcact tggctaccca
   133381 gcgtttaccg tgggcacgat aactggtaca ccagaggtgc gtccttcccg gtcctctcgt
   133441 actagggaaa ggtcctctca atgctctaac gcccacaccg gatatggacc gaactgtctc
   133501 acgacgttct gaacccagct cacgtaccgc tttaatgggc gaacagccca acccttggaa
   133561 catactacag ccccaggtgg cgaagagccg acatcgaggt gccaaacctt cccgtcgatg
   133621 tgagctcttg gggaagatca gcctgttatc cctagagtaa cttttatccg ttgagcgacg
   133681 gcccttccac tcggcaccgt cggatcacta aggccgactt tcgtccctgc tcgacgggtg
   133741 ggtcttgcag tcaagctccc ttctgccttt gcactcgagg gccaatctcc gtccggcccg
   133801 aggaaacctt tgcacgcctc cgttaccttt tgggaggcct acgccccata gaaactgtct
   133861 acctgagact gtcccttggc ccgtaggtcc tgacacaagg ttagaattct agctcttcca
   133921 gagtggtatc tcactgatgg ctcgggcccc cccggaagga ggccttcttc gccttccacc
   133981 taagctgcgc aggaaaagcc caaagccaat cccagggaac agtgaagctt catagggtct
   134041 ttctgtccag gtgcaggtag tccgcatctt cacagacatg tctatttcac cgagcctctc
   134101 tccgagacag tgcccagatc gttacgcctt tcgtgcgggt cggaacttac ccgacaagga
   134161 atttcgctac cttaggaccg ttatagttac ggccgccgtt caccggggct tcggtcgccg
   134221 gctcccctgt catcaggtca ccaacttcct tgaccttccg gcactgggca ggcgtcagcc
   134281 cccatacatg gtcttacgac tttgcggaga cctgtgtttt tggtaaacag tcgcccgggc
   134341 ctggtcactg cgaccccctt tgtgaggagg caccccttct cccgaagtta cggggctatt
   134401 ttgccgagtt ccttagagag agttgtctcg cgcccctagg tattctctac ctacccacct
   134461 gtgtcggttt cgggtacagg tacccttttg ttgaaggtcg ttcgagcttt tcctgggagt
   134521 atagcatggg ttacttcagc gccgtagcgc ctggtactcg aacattggct cggggcattt
   134581 tctctacccc ttcttaccct gaaaaagcag gggcaccttg cgtccttgaa ccgataacca
   134641 tctttcggct aacctagcct cctccgtccc tcgggaccaa caaggggtag tacaggaata
   134701 ttcacctgtt gtccatcgac tacgcctttc ggcctgatct taggccctga ctcaccctcc
   134761 gtggacgaac cttgcggagg aacccttggg ttttcggggc attggattct caccaatgtt
   134821 tgcgttactc aagccgacat tctcgcttcc gcttcgtcca ccgccgctcg cgcgggtgct
   134881 tccctctaag gcggaacgct cccctaccga tgcattttta catcccacag cttcggcaga
   134941 tcgcttagcc ccgttcatct tcggcgcaag agcgctcgat cagtgagcta ttacgcactc
   135001 tttcaagggt ggctgcttct aggcaaacct cctggctgtc tctgcacccc tacctccttt
   135061 atcactgagc ggtcatttag gggccttagc tggtgatccg ggctgtttcc ctctcgacga
   135121 tgaagcttat cccccatcgt ctcactggcc gaccttgacc cctgttattt tgaggtcata
   135181 tctagtattc agagtttgcc tcgatttggt accgctctcg cggcccgcac cgaaacagtg
   135241 ctttacccct agatgtccag tcaactgctg cgcctcaacg catttcgggg agaaccagct
   135301 agctctgggt tcgagtggca tttcacccct aaccacaact catccgctga ttcttcaaca
   135361 tcagtcggtt cggacctcca cttagtttca cccaagcttc atcctggtca tggatagatc
   135421 acccaggttc gggtccataa gcagtgacaa gtgccctatg aagactcgct ttcgctacgg
   135481 ctccggtggg ttcccttaac caagccactg cctatgagtc gccggctcat tcttcaacag
   135541 gcacgcggtc agagccctgg tctcctccca ctgcttggga gcttacggtt tcatgttcta
   135601 tttcactccc cgatgggggt tcttttcacc cttccctcac ggtactactt cgctatcggt
   135661 cacccaggag tatttagcct tgcaaggtgg tccttgctga ttcacacggg attccacgtg
   135721 ccccatgcta ctcgggtcag agcgtaagct agtgatgctt tcggctactg gactctcgcc
   135781 atctagggtg cagcactcca ccgcttcgcc tagcagcacg acgcttgtat tgctctccca
   135841 caaccccgtt ttcacggttt aggctgctcc catttcgctc gccgctacta cgggaatcgc
   135901 ttttgctttc ttttcctctg gctactaaga tgtttcagtt cgccaggttg tctcttgcct
   135961 gcccatggat tcagcagcag ttcgaaaggt tgacctattc gggaatctcc ggatctacgc
   136021 ttattttcaa ctccccgaag catttcgtcg cttactacgc ccttcctcgt ctctgggtgc
   136081 ctaggtatcc accgtaagcc tttccttgtt tgaacctcgc ccttaacttt actttaaggc
   136141 tatgccatcc taaggtgctg ctaaatggaa ggatcttatc aacgtccatg aatgataaac
   136201 catagatcga actgccgaat cgaaaaaatt gggtgctatc atattctttg tatcggctaa
   136261 gttcacgagt tggagataag cggactcgaa ccgctgacat ccgccacagg gtaaaccacc
   136321 gcctctcagg cccccactga ttctaccata gaggccaacg atagacaata actccccccc
   136381 gaacacagct tacaactttc atcgtactgt gctctccaaa gagcaactct tctcaaaatc
   136441 tcaaaagaaa aggtgctgag ttggaatccc attctaactc aagattcttg tggttccgga
   136501 ggatccagct acaggagaac caggaacgga gggctttccc cccttttccg ccccgactct
   136561 ttggtcttaa gaatgctggt tttaagaatg agtaattgcc cttctccggc ccttactgcc
   136621 caacctgaga gtggacagct aatgcattcc acttattgag cagggttcta tggtcggtcc
   136681 gcgacccctg gataccgaag gcatccttgg ggtgatctcg tagttcctac ggggtggaga
   136741 cgatggggtc ggtccatgga ttttccttcc ttttgtcgca tttcgctcaa agggttgaag
   136801 ggagatagtg catcaagctg ttcgcaaggg ccaacttgat ccccttcccc agggatccca
   136861 gatgagggaa ccctaagaga gccgccgact ccaactaccg tccatgtaca atccatacta
   136921 gatctgacca accgcccatc ctacctcttc tacattcttg acagcccatc tttgtctcag
   136981 tagagtcttt cagtggcatg tttcggtcct cttccccatt acttagaaaa agtgagccac
   137041 cggttcaggt acaagatact atcattaccg cctggacaat tagacatcca acccgtaatc
   137101 gcaacgaccc aattgcaaga gcggagctct accaactgag ctatatcccc ccgagccaag
   137161 tggagcatgc atgaaggagt cagatgcttc ttctattctt ttccttggcg cagctgggcc
   137221 atcctggatt tgaaccagag acctcgcccg tgaagtaaat catcgcacct acggtccaac
   137281 caattgggag agaatcaata gattccgttt cgggagcgat tcatccttcc cgaacgcagc
   137341 atacaactct ccgttgtact gcgctctcca agtgtgcttg ttcccccctt cttccttacc
   137401 atggcaagta tttgtgaaat aactccgatg agaagaaaaa agaaggcgtt aagagaccct
   137461 cccggccaac cctagacact ctaagatcct ttttcaaacc tgctcccatt tcgagtcaag
   137521 agatagataa atagacacat cccattgcac cgatcggggg cattcgtagt gactgagggg
   137581 gtcgaagacc aagaagtgag ttatttatca gccaagcatt cttcttacgg ctagatccaa
   137641 tcccctggtc cctgcggaaa ggaaaaggaa aaagaatttg acgttcttcc tttcgggaag
   137701 ggaggattag gaaaatccta ttgattgcag ctttctccag acctccggga aaagcatgaa
   137761 aaaaaggctc gaatggtacg atccctccgt caccccagaa tgaaatgaaa ggggcgatct
   137821 cgtagttctt ggtctgtgaa gatacgttgt taggtgctcc attttttttc ccattgaggc
   137881 cgaacctaaa cctgtgctcg agagatagct gtccatacac tgataaggga tgtatggatt
   137941 atcgagaaga gaggagccgt ggtagtcccc cccggaccgc ccggatccca cgagtgaata
   138001 gaaagttgga tctacattgg atctcacctg aatcgcccca tctatcctcc tgaggaggag
   138061 tttggtttca aacccccggt tcgaacagga gaagtacgcc atgctaatgt gccttggatg
   138121 atccacatct cagggtcagg cgctgatgag cacattgaac tatccatgtg gctgagagcc
   138181 ctcacagccc aggcacaacg acgcaattat caggggcgcg ctctaccact gagctaatag
   138241 cccggcgtgt gggcctcccg ctgggggccc actatgccaa aagcgagaga aaccccatcc
   138301 ctctctttcc tttttacgcc cccatgtcgc cacacgggag ggacatgggg gcgtaaaagg
   138361 gggatcctat caacttgttc cgacctagga taataagctc atgggcttgg tcttacttca
   138421 ccgtcgagaa acgaaagaag acttccatct ccaagtttaa ctcaggcgta gctcgcttct
   138481 ttttgggtgt gaagcggtgt caaaccaaaa tacccaacaa gcattagctc tccctgaaaa
   138541 ggaggtgatc cagccgcacc ttccagtacg gctaccttgt tacgacttca ctccagtcac
   138601 tagccctgcc ttcggcaccc ccctccttgc ggttaaggta acgacttcgg gcatggccag
   138661 ctcccatagt gtgacgggcg gtgtgtacaa ggcccgggaa cgaattcacc gccgtatggc
   138721 tgaccggcga ttactagcga ttccggcttc atgcaggcga gttgcagcct gcaatccgaa
   138781 ctgaggacgg gtttttggag ttagctcacc ctcgcgggat cgcgaccctt tgtcccggcc
   138841 attgtagcac gtgtgtcgcc cagggcataa ggggcatgat gacttgacgt catcctcacc
   138901 ttcctccggc ttatcaccgg cagtctgctc agggttccaa actcaacggt ggcaactaag
   138961 cacgagggtt gcgctcgttg cgggacttaa cccaacacct tacggcacga gctgacgaca
   139021 gccatgcacc acctgtgtcc gcgttcccga aggcacccct ctctttcaag aggattcgcg
   139081 gcatgtcaag ccctggtaag gttcttcgct ttgcatcgaa ttaaaccaca tgctccaccg
   139141 cttgtgcggg cccccgtcaa ttcctttgag tttcattctt gcgaacgtac tccccaggcg
   139201 ggatacttaa cgcgttagct acagcactgc acgggtcgat acgcgcagcg cctagtatcc
   139261 atcgtttacg gctaggacta ctggggtatc taatcccatt cgctccccta gctttcgtct
   139321 ctcagtgtca gtgtcggccc agcagagtgc tttcgccgtt ggtgttcttt ccgatctcta
   139381 cgcatttcac cgctccaccg gaaattccct ctgcccctac cgtactccag cttggtagtt
   139441 tccaccgcct gtccagggtt gagccctggg atttgacggc ggacttaaaa agccacctac
   139501 agacgcttta cgcccaatca ttccggataa cgcttgcatc ctctgtatta ccgcggctgc
   139561 tggcacagag ttagccgatg cttattcccc agataccgtc attgcttctt ctccgggaaa
   139621 agaagttcac gacccgtggg ccttctacct ccacgcggca ttgctccgtc aggctttcgc
   139681 ccattgcgga aaattcccca ctgctgcctc ccgtaggagt ctgggccgtg tctcagtccc
   139741 agtgtggctg atcatcctct cggaccagct actgatcatc gccttggtaa gctattgcct
   139801 caccaactag ctaatcagac gcgagcccct cctcgggcgg attcctcctt ttgctcctca
   139861 gcctacgggg tattagcagc cgtttccagc tgttgttccc ctcccaaggg caggttctta
   139921 cgcgttactc acccgtccgc cactggaaac accacttccc gtccgacttg catgtgttaa
   139981 gcatgccgcc agcgttcatc ctgagccagg atcgaactct ccatgagatt catagttgca
   140041 ttacttatag cttccttgtt cgtagacaaa gctgattcgg aattgtcttt cattccaagg
   140101 cataacttgt atccatgcgc ttcatattcg cctggagttc gctcccagaa atatagccat
   140161 ccctaccccc tcacgtcaat cccacgagcc tcttatccat tcttattcga tcacggcggg
   140221 ggggcaagtc aaaatagaaa aacccacaac tcatattggg tttagggata atcaggctcg
   140281 aactgatgac ttccaccacg tcaaggtgac actctaccgc tgagttatat cccttccctg
   140341 cccccaccaa gaaatagaac tgactaatcc taaggcaaag ggtcgagaaa ctcaacgcca
   140401 ctattcttga acaacttgga accgggcctt cctttcgcac tattacggat acgaaatgaa
   140461 tggaatggga aaaattggat tcaattgtca actgctccta gaaataggat tgactacgga
   140521 ttcgaaccat agcacatgct ttcataaaac cgtacgattc tcccgatcta aatcaagcag
   140581 gttttacatg aagaagttct attcgatacg ggtaggagaa gcggtattct taaaaaaata
   140641 gcgaaatcag aaccaagtca agatgatacg gatcaacccc ttcttcttgc gccaaagatc
   140701 ttaccatttc cgaaggaacc ggagttccat cccttttcga tttccattca agagttctta
   140761 tgtctttcca cgccccttta agaccccgaa aaattgacaa aacgattaac tacttcattt
   140821 atgaatttca tagtaataga aatacatgtc taccgaaaca gaatttggaa cttgctatcc
   140881 tcttgcctag caggcaaaga tttgcctccg tggaaaagat gattcattcg catgaagatg
   140941 aaagtccaac tacattgcat tgccagaatg catgttgtat atttgaaaga ggttgacctc
   141001 cttgcttctc tcatggtaca atcctcttcc cgccgagccc cctttctcct cggtccacgg
   141061 agacaaaatg taggactggt gccaacagtt aatcacggaa gaaaggactc actgagccgg
   141121 gataactaac taatactaat ctaatactaa tagaatcaaa atactaatag aatagaaaag
   141181 aactgtcttt tctgtatact tatgtatact ttccccggtt ccgttgctac cgcgggcttt
   141241 acgcaatcga tcggatcata tagatatccc ttcaacacaa cataggtcgt cgaaaggatc
   141301 tcggagaccc accaaagcac gaaagccagg atctttcaga aaatggattc ccattcgaag
   141361 agtgcataac cgcatggata agctcacact aacccgtcaa tttgggatcc aattcgggat
   141421 tttccttggg aggtatcggg aaggaattgg aatggaataa tatcgattca tatagataca
   141481 gaagaaacgg ttctctatgg attcaaatgc tgtacctatg ggatagggat agagaaagag
   141541 gaaaaaaccg aagatttcac atagtacttt tgatcgaaaa agaaatccga tttatttcgt
   141601 acccttcgct caatgagaaa atggatcaga ttcgatagga tcaaacctat gggacttaag
   141661 gaatgatgga agggaataaa ataaaaaaaa gaaataaaaa aagaaaagag agggaaaaaa
   141721 aataataaag aaataagtaa ataaaaataa agtagaagaa cccagattca aaatgaacaa
   141781 attcaaactt gaaaaggatc tttctgattc tcgaagaatg aggggcaaag ggattgatcg
   141841 agaaagatct cttgttctta ttataagatc gtgtgattgg atccgcagat gtttgttaaa
   141901 aagagaataa tcttctcctt tgagaataat caaaaaagga aagtgttcaa ttggaacatg
   141961 aaaacgtgac tgaattggtc ctagttactc ttcgggacgg agtggaagaa gggaggagat
   142021 tatcgaacga ggaaaaggac ccgatgactt cgaaagaatt gaacgaggag ccgtatgagg
   142081 cgaaaatctc atgtacggtt ctgtagagtg gcagtaaggg tgacttatct gtcaactttt
   142141 ccactatcac ccccaaaaaa ccaaactctg ccttacgtaa agttgccaga gtacgattaa
   142201 cctctgggtt tgaaatcact gcttatatac ctggtattgg ccataattca caagaacatt
   142261 ctgtagtctt agtaagaggg gggagggtta aagatttacc cggtgtgaga tatcacattg
   142321 ttcgaggaac cctagatgct gtcggagtaa aggatcgtca acaagggcgt tctagtgcgt
   142381 tgtagattct tatccaagac ttgtatcatt tgatgatgcc atgtgaatcg ctagaaacat
   142441 gtgaagtgta tggctaaccc aataacgaaa gtttcgtaag gggactggag caggctaccg
   142501 tgagacaaaa gatcttcttt ctaaagagat tcgattcgga actattatat gtccaaggtc
   142561 caatattgaa ataatttcag aagttttccc tgactttgtc cgtgtcaaca aacaattcga
   142621 aatgtctcga cttttttaga acaggtccgg gtcaaatagc aatgattcga agcacttctt
   142681 tttacactat ttacactatt tcggaaaccc aaggactcaa tcgtatggat atgtaaaata
   142741 caggatttcc aatcctagca ggaaaggggg ggaaacggat actcaattta aagtgagtaa
   142801 acagaattcc atatgtatct atgagatcga gtatggaatt ctgtggaaag ccgtattcga
   142861 tgaaagtcgt atgtacggct tggagggaga tctttcatat ctttcgagat ccaccctaca
   142921 atatggggtc aaaaagccaa aataaatgat tttagccctt ataaaaagaa aactgattct
   142981 tgaacccctt tcgcgctcat gtcacgtcga ggtactacag aagaaaaaac tgcaaaatcc
   143041 gatccaattt atcgtaatcg attagttaac atgttggtta accgtattct gaaacacgga
   143101 aaaaaatcat tggcttatca aattatctat cgagccttga aaaagattca acaaaagaca
   143161 gaaaaaaatc cactatccgt tttacgtcaa gcaatacgtg gagtaactcc cgatatagca
   143221 gtaaaagcaa gacgtgtagg cggatcgact catcaagttc ccattgaaat aggatccgca
   143281 caaggaaaag cacttgccgt tcgttggtta ttaggggcat cccgaaaacg tccgggtcga
   143341 aatatgactt tcaaattaag ttccgaatta gtggatgctg ccaaagggag tggcgatgcc
   143401 atacgcaaaa aggaagagac tcatagaatg gcagaggcaa atagagcttt tgcacatttt
   143461 cgttaatcca tgaacagggt ctatatagac acatagatcc atggatccat acatctcgat
   143521 cggaaaagaa tcaatagaaa aaagaaaaag aaagaatcgg aattgatcga tatatttctc
   143581 gaaacaaacg aaaaggaaac gaaagatgaa acagaaatca tggatcaact aagccctctc
   143641 ggggacttgc ttaagaataa gaaagaggaa tctcatgtaa ataccatgga ataaggtttg
   143701 atcctattca tggagattcc gtaaatattc cattccaaaa atagaaagtt cgaaacaatt
   143761 gggatttttt tggagattgg atgcagttac taattcatga tctggcatgt acagaatgaa
   143821 aacttcattc tcgattctac gagaattttt atgaaagcct ttcattttct tctcttcgat
   143881 ggaagtttta ttttcccaga atgtatccta atttttggcc taattattct tctgatgatc
   143941 gattcaacct ctgatcaaaa agatatacct tggttctatt tcatctcttc aacaagttta
   144001 gtaatgagca taacggccct attgttccga tggagagaag aacctatgat tagcttttcg
   144061 ggaaatttcc aaacgaacaa tttcaacgaa atctttcaat ttcttatttt actatgttca
   144121 actctatgta ttcctctatc cgtggagtac attgaatgta cagaaatggc tataacggag
   144181 tttctgttat tcatattaac agctactcta ggaggaatgt ttttatgcgg tgctaacgat
   144241 ttaataacta tctttgtagc tccagaatgt ttcagtttat gctcctacct attatctgga
   144301 tataccaaga aagacgtacg gtctaatgag gctactatga aatatttact catgggtggg
   144361 gcaagctctt ctattctggt tcatggtttc tcttggctat atggttcatc cgggggagag
   144421 atcgagcttc aagaaatagt gaatggtctt atcaatacac aaatgtataa ctccccagga
   144481 atttcaattg cgcttatatt catcactgta ggaattgggt tcaagctttc cccagcccct
   144541 tctcatcaat ggactcctga cgtatacgaa ggagtgcggt tcgttcgaaa aattcctacc
   144601 tctctatata tctctgagat gtttggattt ttcaaaactt catggacatg cagaagagaa
   144661 atgctatccc cactcggacc aagacataac tttatacttg ttcaaataac aattaaggtg
   144721 aagcagggtc aggaacaaca aatctcttta tgataaacag atccattttg caagttcgtt
   144781 attacgggta gttcctacaa aggatcggac taatgacgta tacaatactt gaattctcga
   144841 tgtagatgct acagagttgg ttctcatcct tcagagacta cgagtgtaat aggagcatcc
   144901 gtcgacaaaa ggatcaccct aagatgatca tctcatggct attgagaacg aatcaaatca
   144961 gatggttcta tttctcaatc tttctgactt gctcctacgg aaccaaggtc gaaaagattg
   145021 agaaaaatca gtcattcaca accactgatg aaggattcct cgaaaagtta aggattagta
   145081 atcctttttc gaaatcgaat ggattcgatc ttatacatac gcgaggaagg taatcaaaaa
   145141 agaaagaaga tgagttcttc tttactttta tcacttagga gccgtgcgag atgaaagtct
   145201 catgcacggt tttgaatgag agaaagaagt gaggaatcct cttttcgact ctgactctcc
   145261 cactccagtc gttgcttttc tttctgttac ttcgaaagta gctgcttcag cttcagccac
   145321 tcgaattttc gatattcctt tttatttctc atcaaacgaa tggcatcttc ttctggaaat
   145381 cctagctatt cttagcatga tatttgggaa tctcattgct attactcaaa caagtatgaa
   145441 acgtatgctt gcatattcgt ccataggtca aatcggatat gtaattattg gaataattgt
   145501 tggagactca aatggtggat atgcgagcat gataacttat atgctgttct atatctccat
   145561 gaatctagga acttttgctt gcattgtatc atttggtcta cgtaccggaa ctgataacat
   145621 tcgagattat gcgggattat acacaaaaga tccttttttg gctctctctt tagctctatg
   145681 tctcttatcc ctaggaggtc ttcctccact agcaggtttt ttcggaaaac tctatttatt
   145741 ctggtgtgga tggcaggcag gcctatattt cttggtttca ataggactcc ttacgagcgt
   145801 tgtttctatc tactattatc taaaaataat caagttatta atgactggac gaaaccaaga
   145861 aataacccct cacgtgcgaa attatagaag atccccttta agatcaaaca attccatcga
   145921 attgagtatg attgtatgtg tgatagcatc tactatacca ggaatatcaa tgaacccaat
   145981 tattgcaatt gctcaggata ccctttttta gcttctagtt agcttctaga atcgatttct
   146041 tagttcaaga tccctcttac taactggaat caaagaatta gtagatctgt tccgcccaaa
   146101 atgggaatgg gctagggtta tgaacttata atctataatc tgatgatcga gtcgattcca
   146161 tgattataag ttcattccat accggaccag accggaatag gattctcatt atgagaaggg
   146221 gtcattcgag cgtatctaaa tagatactat gtttccatat ggatccctac gtcgttacat
   146281 tccatttagg attaggaata ggcgtaatcg gacctgcttt ttccatatct ctcgttattt
   146341 gggaccttat tcacctcttt gggcttctat tgaatcgaga aatcggtttg attgtccatc
   146401 tttttgatat aatattaata tagataatat ataaggcatc ctccggataa ttcaaatcga
   146461 agcaattgga tgtccgattg gggcctatat gacatgaccg atcaatagaa atactccaac
   146521 actccacctt tgtcatatat tccatacatc acactagata gatatcatct tcatggaata
   146581 cgattcactt tcaagatgcc ttggtggtga aatggtagac acgcgagact caaaatctcg
   146641 tgctaaagag cgtggaggtt cgagtcctct tcaaggcata atattgagaa tgctcattga
   146701 atgagcaatt caataagaga tctcggatcg aatcggtatt gatataccga ttcgatccga
   146761 gatcttggaa ttggaataag ttcggcagcg gatcgcgaaa tcttggggat cttctctatc
   146821 taatgaatgg ggagtccgct ttgaaatcgt ccgccctgca cccacccccc gagtatatgc
   146881 ttcaacagga atcacacaag ggtagattga tacaatataa acctctggta aaatgcccgc
   146941 ctgtaaccca gcagataaag tacattacat agtccgtttt tagtaatagc tctggtggtt
   147001 cgctgttcaa gaattcttgt ttaagcagtt cataccatcc atacatagtg ttttgatcta
   147061 agatttcaat tcttctatgt ttcagcagta gcatattgtt ccatggagct aaggtccaaa
   147121 atatggaaga aactggtgtt tccacgactc taccacccag tcaattatgt tccacttaat
   147181 ccctatttca tggccgcata tctttccggc taagtaatgg gaaacctttc tcctgttaca
   147241 tgaatccaat tttcatttca tccgggaaaa gccatctttt tctcaacaat gtctttgtca
   147301 tttgatccaa tagcgttccg ttagatagga acagatttga taaatactga taactctcgg
   147361 atggagtatt agaacggaaa aatccattag ataatgaact attggttcta agccatctct
   147421 ggcgatgaat caacaattcg aagtgctttt cttgcgtatt cttgataaac cagcgtttag
   147481 atatagatgt aggaggatct gtttcggaag taagaagccc ctttgacatc tcttcatctg
   147541 caaagaattc tcgatgtgaa aacacagaga caaggggctg atctttgaat aggaaaaaga
   147601 gtggatccgc agggtcccaa atgaattggc ttattcgaaa aaagccttgt tctttggaag
   147661 atctatctcg tgtctggtac tgcatggttc tactctgcaa gaactccgaa tcattctctt
   147721 gaagctcatc cttttcatca taaatgatcc gcttgccccg aaatgacccc gcccgatagg
   147781 gaaatcccaa tgaattgggc ctttcgatac aatcaaatag aaagccccag gggcgccata
   147841 ttctaggagc ccagactatg tgattgaata aatcctcctc tatctgttgc gggtcgagga
   147901 ctccttctcc ttccccttct tcaaactccg attcgtattt ttcatagaga aatctctgat
   147961 caacgataga acaagatcca ttttgcatca tatctaaggg attccttggt tcgggccgaa
   148021 gaagcaatgt cactcgatca ttatcaaacc gactgcaatc tttttctgtc cgtgaggatc
   148081 ccaccagagc gccttctact tctaataggc catgaactag atcagaatca ttctcaacga
   148141 gtccagaaga agtgatcccg tttttttcat cgggtccggg tatagaccaa aggtcttgag
   148201 cgaccgatcc ggcagaacaa ctcaaaagat aaagaagtat cgttaatttc ttcatgctcg
   148261 ttccaagttc gaagtaccat ttgtacaaat aagaatcccc ttcgttacat gatttcttct
   148321 tcatatagat agatagagga tctatggggc aattacttag aagtacattt tgtgcaacag
   148381 cccttcctat ctgatagaaa aggatcccat gatcctgaac cgatcttacc tgggatcgca
   148441 aatcccaagt ttgtctatga agagcggatc gaattgtatt agtgtctata attgatttct
   148501 tctgtgtaat actaatcgat agggcctcat tggtaagtgc tacaagatct cgtgcattgg
   148561 aacccatggt tatggacccg aatccattag tatggaacat tttcttttcc aagtgaaatc
   148621 ccctagtata tgaaagagtg caaaagtgct ttcgttgttg tggaataaga agccttcgta
   148681 tcttaatgca tgtatttaat ttattcgggg ctattagagc gggatccact ttttggggaa
   148741 tatgagtcga agcaataaca agaatatttc tagtggaaca tctttcacaa tccctggaga
   148801 gatagttcac taatagaccg agggataagt cattcgactc attcacatcc agatcatgaa
   148861 tgtttggaat ccatattatg caaggagaca ttgcttttgc taattcgaat tgaagggtga
   148921 tataaaatcg gcctatttcc gacatcatat cgatagttag cgcattcatc atagttagaa
   148981 gctccagctc cgtatcaagg tcacgatcga tatcgtcact agcatcaata tcgtcactat
   149041 catcaatatc gatatcatca ataagaaaac ctttaggctt ggtatccagg aacttgttca
   149101 gaaatactgt aatgaaagga acataggagt ttgtcgctag gtatttgacc aaatgggagc
   149161 gcccggttcc tatagaacct atcactaaaa tacccctaga gggggatagg gctaggcgga
   149221 gcgaaaaggg ttttccatga gatgggaaat gaaaactatt agccccacac gaagtttgtg
   149281 aataagtgat tgtctgataa tgagcaagga atatccgtct ttctgctaaa cagggtgaat
   149341 tgaactcata attcattaaa tgctttttat gaatgtcaac taagtatcgt aagtaaattg
   149401 ttcccggctg ttcaatcatt tgataaccag agtcattctt tgataaatga tcactatgag
   149461 tcagactcaa tagaatttga tcaatccttt tttctgtcgt taaggtggag aactgaacca
   149521 agaattctct ttctttatca tcaatcgaat caccgttcgc gacccaggat tctattttat
   149581 catcaatcca atcaccgttc accttttttc tttttcttat caatgaatgg atctctttac
   149641 ttgtatgact tagatgtctc gtatttctcg aaaaagtgat tcgattgatg ggatttggta
   149701 tgagacttat gagatcgatg atatcgatga gattgatatt caaatctttc gtcttagaac
   149761 gtattgattt aaccccatca gcgggaccac caccccatag catgttgccg ccaaaagcag
   149821 aaccccgtat ttcttctaga gaatctccta attgttccag agcaactaga aaaagattct
   149881 ttaaccagaa agaattccgt tcagatgtgg gatacctatc cagaagtttt cgcaactcaa
   149941 tcatgtatga tggaatcatc aaagatttga ccttttcgaa ctctgtctgt aactcaccat
   150001 aggctcggga aacaaagaga agatgtgtac gaacgagata tccagcaaca agaagaagga
   150061 aaaggattga atagaggaac tcccgaacat ttggcgatct cagatgtgtc gatatcaatg
   150121 gtgactcatt atttcgatga atcatttctt cggacagaag aagattatgt aaacacttac
   150181 tcgaaatctc acttatcaga ttccattgtg gaagacacaa ttttttctga agaattcgcc
   150241 atgatatatc tgatccatgc ataatatcat gaaaaatgga tacaaatttt tgactgctac
   150301 ttagtaccgg caataggtct gaaaaagtat ctaaaaatat caaatttaga tatttgtacc
   150361 ctgtcgaagt aaggaaccat ggcatatatg tttggaatcg attccatttt gagagagttg
   150421 aaaaagcact gtctcgttga aaggttctat acatctgccc tttctcaacg catttcttta
   150481 gacaaagact ccgttttttc ctcttttcgg atggtaaata tttctcagaa catggagtgt
   150541 gaatcaaacc catgtttgaa ttgaaattga gatactgagg caagttcttc tcttctgaat
   150601 cagatagatt catatctgaa agaggttgac aataagttct ttcaaaattg actatttgtc
   150661 cctctgttag aggtgttcca gaaatggctg cgatcgagta aatagctcta cgaactaata
   150721 gatcggatcg aattggaaaa tggaaagatt tgtacaagtt atacctttcg tcaccacttt
   150781 gtggaaaatc gttaggtatg aatatgttag atacctgtga ctcgattggt gaaatagtat
   150841 ctctctccaa aaaagcatgt ttttttttac cgccgcacaa agaaaatatt ttgttgcgaa
   150901 tgaacaagat atggaggaat tgtccatacg taaaatcata atttttgata cgggcctttt
   150961 ccacataaaa ggggaatctt ttgttacaat agaagcggaa gcgttgtgga ttattcaaga
   151021 atcgaagtcg atttgcttta taaaaagaag atatcaatga acttctatga aatggtttca
   151081 caggattcag ccaattgtct tgatcgtcgg atatcattga gaaatagaaa tccgtgttat
   151141 caaaagattt cctgcgatta tttctagtat ggaatgagtc aatcatccac tttggtatct
   151201 tattgaacaa aaatggtgat attatccctc cattgatcaa gaatttcgat ttttgggaag
   151261 tattatgatc atccaataag aagggtttca attttttcaa atgaacgatt tgaagaccta
   151321 ttgattctaa caactgattg cagagttgat cattcggacc tttcaattca tagatgtgga
   151381 tctcagacct atgaatgggg atattcccga aactcacaaa gaaaaaagga agtgagttag
   151441 acaaaaagaa aagcaacttg gacaaaaaga gaaggaactt ggacaaaaag aaacgaagtg
   151501 acttagacaa atcttttttg tcgataacct cagaccaatc aatcgaatat tgattaatac
   151561 gtaatcgatc gaacactact tgaaaatggc tcttctgctc agaaacggaa tgttccaaat
   151621 gctcctggaa attcttgctc ccattggacc atttgtatct atatgcatta ggatcccgat
   151681 tcatgaatct ctcggttcga gaaatcaaaa taagaggatc gaaccatttc ttctgactct
   151741 ttttcaaatt cgataaatgt tggttgatcg tatatttcat tatagttcta tgattcagag
   151801 tatcatttcc tatttgatcc ctttgaattc catattcgaa gttgcgatcg gatctattca
   151861 ttaaaaagaa tcgattcaat acatttctta tgtacccata ggtgctatat tggatttgaa
   151921 tccgatttcg gatcaatcta tattgattga ctgcctccat tatgttgttg ctagcaaata
   151981 ccactatttt tggttttgga tcttccaaat cattcccgca ggagatccgg acccattttt
   152041 ttctgatcct tcgataaaaa gattcattct cttcataaaa aataggaggt agaaccaata
   152101 aagatttctt tttcgattca tccctggagt tgaatacctc attcaagaat cgtttttgat
   152161 ccaatccgta ggaatcaata gaaaaggaaa atcccttatg atacaccaga tccggctcgg
   152221 ttattgatag agtgaataga tctgccattt cttgaaatct ctcttctgat tcaaaatcgt
   152281 ggtgtaacgt gtattccccc ctgttccggt catggaatag atgaaataaa tgatttttgt
   152341 ttaagaatga aatcttattg gaactttcca tatccagttc atccttcgga accatatcac
   152401 atcccggatc tgatgaaata ggatgaattg agacggtatt ttgtaaatac gtaattatct
   152461 tgaatatatt aactatttct ttattttccg atcgcctgga agggacaaaa gaaacatctt
   152521 gttctttctt caacaatttc tgatctctag tggacctctc agtaggattc gaacccagat
   152581 gaagttctga ccatctgtca gagaaaaaag aacgaatgga tcttgtagga ttcccaagaa
   152641 attcttcgat ttcttccgga agcagatgct tattcatctg cctttcacgt tccgtgaata
   152701 gccgggacat tgaggaatat ccagaaaggc atttagggaa tcggtctgat tctatctctg
   152761 ttcgttccgt ttgaagaaag gaaggatccc aaagaatcga tctttctttt agttgttgaa
   152821 tctctctttg attgatcaat gtgtgatatt ccgaatcctc attactaaat gaatcgaaat
   152881 gatctctgga ttgatcagaa gatcctttca attggctaga atccgttact tgaacgaaac
   152941 tagatcttgt ggaatcatat tgaatatttg acgatacatt ccgtaccttg ctaaaaaatc
   153001 gatccttgtt taccaaccac acattgtcta agcaaatcca attctctctc gatatcttcc
   153061 tcaaaaaatc cgattcgtgc ggattcttcc cccaactaac gaagagatct tggcggaatt
   153121 gccacatatg aaattgagca caattttgca aagaaatagc ccacttgttt ctcgagaaga
   153181 gatgggcaaa acgctcaata tcatttgatt gaatagctga cccagctcct tgttgtttga
   153241 agaaaccctc cacttcaatt ggtatttttt cacgaaaagc aaacatgaga taacaaatcg
   153301 agtctttcac taagatttcg aatagctgtc ccgaattcaa gttgattctg tttcgcctct
   153361 tactcggaga aagacgatca aacaattccc aaccatggtc cttgcggatc ggatcatcca
   153421 tataatatac aaaaggaaac tccagatatt tgatatcttt ctctttgaat gagatctcaa
   153481 ttccagcgac ggtttcatta gatatcttac aaccagaatc cctctttttt ccgagccagt
   153541 tcctccacca ccgcgaaccc cagttagatt caggcatgat acacttttta gttattggga
   153601 gaacccaagt actctctttc ggatccagga aaaagctctc tgagatcttt tttccttttg
   153661 gaagatccag gagcgaaaca atcaacctat tgatattgga agacccaaaa gattcttcca
   153721 atgtatcatt tctgggtcca atggaattca taggtatagg aagaagcccc gtcaaataga
   153781 gattttttct tgcgaccata tttcgattgt taatacgata tataaggatc gctactacaa
   153841 atagtactac acccttgatc gtgaaatatc gattgcttgt tgaaccctgt gaattgcgtg
   153901 aaagtaggat actcaaaatt cgtgggtcca agagttttat aaaacgttct tggtggaaaa
   153961 aaatgtgaat gaaagatccc actgaattga attgggtcca tgaatctaag aaatagtgag
   154021 aattcttgac ctctctcaat atctctctca attcgaaaat ccaggatttg aattgatgtc
   154081 ctttcattga ttcctcctaa attgcattga tttatcctaa agatttcatt tcaattggaa
   154141 tttggttatt caccatgtac gaggatcccc actaagcatc catggctgaa tggttaaagc
   154201 gcccaactca taattggcga attcgtaggt tcaattccta ctggatgcac gccaatggga
   154261 ccctccaata agtctattgg aattggctct gtatcaatgg aatctcatca tctatacata
   154321 acgaattggt gtggtatatt catatcataa catatgaaca gtaagaacta gcattcttat
   154381 tgagactcga actcataggg aagaaaatag atttatggat ggaatcaaat atgcagtatt
   154441 tacagacaaa agtattcggt tattggggaa aaatcaatat acttctaatg tcgaatcagg
   154501 atcaactagg acagaaataa agcattgggt cgaactcttc tttggtgtca aggtaatagc
   154561 tatgaatagt catcaactcc cccgaaaggg tagaagaatg ggacccatta tgggacatac
   154621 aatgcattac agacgtatga tcattacgct tcaaccgggt tattctattc cacctcttag
   154681 aaagaaaaga acttaaatca aaatacttaa gagcatggcg atacatttat acaaaacttc
   154741 taccccgagc acacgcaatg gagccgtaga cagtcaagtg aaatccaatc cacgaaataa
   154801 tttgatctat ggacagcatc gttgtggtaa aggtcgtaat gccagaggaa tcattaccgc
   154861 agggcataga gggggaggtc ataagcgtct ataccgtaaa atcgatttta gacggaatga
   154921 aaaagacata tatggtagaa tcgtaaccat agaatacgac cctaatcgaa atgcatacat
   154981 ttgtctcata cactatgggg atggtgagaa gagatatatt ttacatccca gaggggctat
   155041 aattggagat accattgttt ctggtacaga agttcctata aaaatgggaa atgccctacc
   155101 tttgagtgcg gtttgaacta ttgatttacg taattggaag taaccaatta ggtttacgac
   155161 gaaacctaga aatcgatcac tgatccaatt cgagtacctc tacaggatag acctcaacag
   155221 aaaactgaag agtaacggca gcaagtgatt gagttcagta gttcctcata taaaattatt
   155281 gactctagag atatagtaat atggagaaga caaaattgtt tcaagcgccg acagaaccag
   155341 aagcgcccct tgtttcaaag agaggaagac gggttattca catttgattt gatggtcaga
   155401 ggcgaattga aagctaagca gtggtaattc taaagatttc ccgggggaaa aatagagacg
   155461 tctcctacgt tacccataat atgtggaagt atcgacgtaa tttcatagag tcattcggtc
   155521 tgaatgctac atgaagaaca taagccagat gacggaacag gaagacctag gatgtagaag
   155581 atcagaacat gagtgattcg gcagatttgg attctatata tccactcatg tggtacttca
   155641 ttatatgata tatataagat ccatctgtat agatatcatc atctacatcc agaaagccgt
   155701 atgctttgga agaagcttgt acagtttggg aaggggtttt gattgatcaa aaagacgaat
   155761 ctacttcaac cgatatgccc ttaggcacag ccatacataa catagaaatc acacttggaa
   155821 agggtggaca attagctaga gctgcgggtg ctgtagcgaa actgattgca aaagagggta
   155881 aatcggccgc attaaaatta ccctctgggg aggtccgttt gatatccaaa aactgctcag
   155941 caacagtcgg acaagtaggg aatgttgggg tgaaccagaa aagtttgggt agagccggat
   156001 cgaaatgttg gctaggtaag cgtcctgtag taagaggagt agttatgaac cctgtagacc
   156061 acccccatgg gggtggtgaa ggaagggctc caattggtag aaaaagaccc gcaacccctt
   156121 ggggttatcc tgcacttgga agaagaagta gaaaaaggaa taaatatagt gataatttga
   156181 ttcttcgccg ccgtagtaaa taggagagaa aatccaaatt atttttacaa tttacaaaag
   156241 aaaaaaatag gagttaattc actgtgacac gttcactaaa aaaaaaccct tttgtagcga
   156301 atcatttatt aagaaaaatc gagaaactta atacaaaagc ggaaaaagaa ataataataa
   156361 cctggtcccg ggcatctacc attataccca caatggttgg ccatactatc gctatacata
   156421 atggaaagga acatttgcct atttatataa cagatcgtat ggtaggacat aaattggggg
   156481 aatttgcgcc gactataaat ttccgtggac atgcaaaaaa tgataataga tcccgtcgtt
   156541 aataaagtga atatagattc attggtaaga ggtgaacctt atgataaaga agagaaagaa
   156601 gaacctatct acagaagtat acgctttagg tcaacatata tgtatgtctg ctcacaaaga
   156661 ccgaagggga atcgatcaga ttcgtaggcg ttcttacgag gaaagcctta tgatactaga
   156721 actgatgcct tatcgagcgt gttatcccat ttttaaattg gtttattctg cagcagcaaa
   156781 tgctagtcac aatatgagtt tgaacgaagc aaatttagtc attagtaaag ccgaagtaaa
   156841 cgagggtact gctgtgaaaa gattaaaacc tcgagctcga gggcgcagtt atctgataaa
   156901 aagaccgact tgtcatataa ctattgtttt gaaagatata tccttatata aagaat
//
