# Supplementary material for: Plastome comparative genomics in maples resolves the infrageneric backbone relationships
Source: PeerJ. 2020 Jul 13;8:e9483. doi: 10.7717/peerj.9483 (PMC7365138; doi:10.7717/peerj.9483)
Supplement: Data S2 [file peerj-08-9483-s008.zip › Acer_wilsonii_M284_CP.gb]

LOCUS       Acer_wilsonii_M284_CP      157019 bp    DNA     circular UNA 29-APR-2020
DEFINITION  .
ACCESSION   urn.local...db-bg6jxrc
VERSION     urn.local...db-bg6jxrc
KEYWORDS    .
SOURCE      
  ORGANISM  .
FEATURES             Location/Qualifiers
     misc_feature    1..85346
                     /standard_name="LSC"
     repeat_region   85347..112099
                     /rpt_type="inverted"
                     /standard_name="repeat region"
     misc_feature    112100..130266
                     /standard_name="SSC"
     repeat_region   130267..157019
                     /note="repeat_hit position 112099 - 85343, match 100.%,
                     length 26757"
                     /rpt_type="inverted"
                     /standard_name="repeat region"
ORIGIN      
        1 aaagatatat ccttttggtt attggttatg ggcgaacgac gggaattgaa cccgcgcatg
       61 gtggattcac aatccactgc cttgatccac ttggctacat ccgccccccc actagctaca
      121 aaattacaaa ataaaaagat tcaaatttct accattaatc atcttttttt atcttacctt
      181 aattatgaag atacaaatga agagacaaga ggcataaatt tccaaacttt tttatattat
      241 atagaaaatt gactcaaaat aataaactgt aaagtcataa taactaaaat aactaaaaaa
      301 taactaaaga ctaattttat tattagcacg tagtaataat atgatactaa ataaaaaggc
      361 ataaaaaagc tttgtgtttt gttgaagtca aaaaaggaca aaaataacaa attgaaaaaa
      421 aacctaataa ataacggagc aataccgatt tattggaaga ggatcggcat tgctccgtta
      481 ttttcaaaaa cgtgtataca cgaagatcga aatcttatcc atttgtagaa ggagcttcaa
      541 tagcagctag gtctagaggg aaattatgag cattacgttc atgcataact tccataccaa
      601 ggttagcgcg gttaataata tcagcccagg tattaattac acgaccttga ctatcaacta
      661 cagattggtt aaaattgaaa ccgtttaggt tgaaagccat agtgctaata cctaaagcag
      721 tgaaccagat acctactaca ggccaagcgg ctaagaagaa gtgtaaagaa cgagagttgt
      781 tgaaactcgc atattgaaag atcaatcggc caaaataacc atgagcagct acaatattat
      841 aagtttcttc ctcttgaccg aatctgtaac cttcattagc agattcattt tctgtggttt
      901 ccctgatcaa actagaagtt accaaggaac catgcatagc actgaatagg gagccgccga
      961 atacaccagc tacgcctaac atgtgaaatg ggtgcataag gatgttgtgc tcagcctgga
     1021 atacaatcat gaagttgaaa gtaccagaga ttcctagagg cataccatca gaaaaacttc
     1081 cttgaccaat tgggtaaatc aagaaaacag cagtagcagc tgcaacagga gctgaatacg
     1141 caacagcaat ccaagggcgc atacccagac ggaaactaag ttcccactcg cgacccatgt
     1201 aacaagctac accaagtaag aagtgtagaa caattagctc ataaggaccg ccattgtata
     1261 accattcatc aacagatgcc gcttcccata tcgggtaaaa gtgcaaacct atagctgcag
     1321 aagtaggaat aatggcacca gaaataatat tgtttccata aagtagagat ccagaaacag
     1381 gttcacgaat accatcaata tccactggag gagcagcaat gaaggcgata ataaatacag
     1441 aagttgcggt caataaggta gggatcatca aaacaccaaa ccatccaatg taaagacggt
     1501 tttcggtgct ggttatccag ttacagaagc gaccccatag gcgttcgctt tcgcgtctct
     1561 ctaaaattgc agtcatggta aaatcttggt ttatttaatc atcagggact cccaagcaca
     1621 caaactttct agaactagat aattgggagc ttgttattca acagtataac atgacttata
     1681 gccccgtgtc aaccaatagc aacatcgata tctctgatct tatctatcta tctatctaga
     1741 aattcagaag cattttttat ttttttatat tttatagata tatttttttg atatgataat
     1801 caaaatgggt tgcccgggac tcgaacccgg aactagtcgg atggagtaga aaaattcctt
     1861 gtgaaattga tataggtaaa aaagtctctc cccaagccgt gcctgcattt ttcattgcac
     1921 acagctttcc ctatgtataa catcgaagac tccctaaaaa acgctaaaaa agtgaaatac
     1981 ccagttgatc aacctttatt agtcttattg cataaacatt taatagaaat taatgaattt
     2041 ttttgttatc tattcatcag ttaggaacaa tttcgaattt atcatgatta acaaaatcgt
     2101 taatacaaat aatatccaaa taccaaaccc gccccctata taacctccgc gaagtaaaca
     2161 aagctcttgg aaagattaaa gaaagaacgt gctcttcctc cgtaaagaat tcttccaaga
     2221 attccgagcc taatcttttc aaaaaaacgc gcacagtact tttgtgttta cgaaccaaac
     2281 ttttaacaca agaaacccga agtatatatt ttattctata caaactcttt ttttttgaag
     2341 atccgctgtg ataatgagaa agctttctgc atatacgcat aaaccggtcg ataatataag
     2401 aatctgagga atcggcccag gtcggcttac taatcggatg ccctaatgag ttacaaaaac
     2461 gcgccatagt caatgatcca atcagaggaa taattggaac ggttgtctcg aactgcttca
     2521 tagcattatc gattagaaat gcattttcta gcatttgact ccgcaccacc aaagtattta
     2581 gtcgccccct ggaaagatag cccagaaagt tgatataatc tttgtataag tggtttatat
     2641 gaatccttcc gggttgagac cacacgtgaa aatgccattg ccataaattg acaaggtaat
     2701 atttccattt attcatcaga agaggcatat cttttgaagc cagaacggat tttccttgat
     2761 atctaacata atgcatgata ggatgcttga acagccataa gttgtcctga aaatcattaa
     2821 caaagacttg gacaagatct tctacttttc cataaaaaga aattcgctca aaaaggagtc
     2881 ctgaagatgt tgatcgtaaa tgagaagatt ggttacggag aaaaaagaag attgattcat
     2941 attcatatac atgagaatta tataggaaca agaaaaatct tggattgctt gttgaaaaaa
     3001 tggaatttga tttctttgga gtaataagac tattccagtt aaaatactca tgaagaaaga
     3061 atcgcaataa atgtaaagag gaggcatctt ttacccaata gcgaaaggct cgaaccaaga
     3121 tttccgggcg aatggggtag ggtattagta catctaagac atagtgtaaa tgtgagaaat
     3181 tgttctcgaa aaaaggaaat attgaatgaa ttgattggaa attatgagat ttcgccattt
     3241 ctttttcttt cccttctaag aaagctacta atcgtaggga aaatggaatt tccacaatga
     3301 ctgaaaatcc ctccgatatc atttgcgaat aaaattgatt gttgtgtcca ataaattgat
     3361 ttggattcga atccttagca taaatactca aatgaatccg ttgatacgtc cgactaatta
     3421 aacgtttcac actgagtgaa ctagatttat tgtcataacc cccattttcc aacggaatcg
     3481 tcgatctatt taaaccgtga tcatgagcaa gtgtataaat atactctcga aaaagaagtg
     3541 ggtataggaa gttgtgttgc tgagatctat ctagttctaa atggatttga tattctttca
     3601 tttgaaatta gattgcaaca aaaggtaagg tatttattgg attatcaaat gatacattgg
     3661 gttatcaaat gatacatagt gcgatacagt caaaacaaag tattgtagta aagaaaaaaa
     3721 tggatacctt ggaaacgggt aaactcatta ccggattctc gattttatca tttttgaatt
     3781 ggtttatgtt tgttatagta taaataggtg gttagaaatc ctttattttt gcaatccaac
     3841 cgctcttttg attttggaaa acaaaatatc tttatcaata tactgcttct tctacacatt
     3901 catctccaac ccataatagg gacaaactca tagttaggac tcattaaaaa aatagctaat
     3961 cgactcgcgg aaaacccctt ccccgcatta ggaactaata tctttttaac gtttaattag
     4021 atcggggaat tattcaaatt caattcagaa gagaagctcg ttccttttta tttcccgaga
     4081 attggaacca taaggctcta tccatttatt cactcgaccc aactttgaat tccttttttt
     4141 gttctgcgcc aacaactcaa accctatttt gaagccattg aatcagaata aagtattctc
     4201 caaattttcc attgatacga catgctggtt tttccattca ttcctttcag gatcagtcgt
     4261 ggtcttacaa actctcccga tggtatggac gaatcctttg tttcatataa atgtgtaaaa
     4321 gatgctagcc gcacttaaaa gccgagtact ctaccgttga gttagcaacc cgaataattc
     4381 gaatgggtgg atacaatcgg aataaaaaag aaataaaaga aaagaaatga aattgcacaa
     4441 cggaatcaaa atattaaatt agcaagaaat cgactaacaa aatttagaat cgattgggaa
     4501 cataaaaaaa agacttcttg tataacagtg aatccagcga acccattact ttaattttga
     4561 attttgaatg aagtaaagaa aaaaaccaaa cctctgttac ggagataaat aggtacggag
     4621 ataaatggat ctgtttatcc ttatccacga tcgaattata gttgttcgat acgctgttgt
     4681 caatatgacg gtgaatgttg aatattaatg ttaagaaaag aatctaaaaa aataaaatgg
     4741 cgaaaacaaa aagaatgaat ttattaattt aattaaaata ttaaaataaa aaaaaaatta
     4801 taaaatgaaa taaataaata atatagaaaa gaaataattt agaaatgctt ttgaaaaaaa
     4861 atcgaaaaga aaaagaaaga acttgcgtta gatttgcact acatatttac tatacataaa
     4921 tacaaataga tacatagcta tagctgaaag aataaaaaaa aaaagaaatc tcgggttgac
     4981 attgattcaa tcaatcaata taagtaaaat aaacaagttg aatcccttgt tttgtgattt
     5041 gttaatagat ttacaacgac aaactataaa aagcccggtt tcgattgcga gtaatgtaaa
     5101 ttttcgattt ctcgacccaa ttagttcgtt gtattcattt gatctttttt atatgcatct
     5161 tatatcaata aaattctagc aataaaattg atttttgttc ttctgcttat tttttttgtc
     5221 cttatacttc cagaacatta tactttatgg gagcaatatt aaatagggat aaaaaatagg
     5281 tatgaataga acaaaaaagg ggggagtagt aaagaaaaag ttatacaaaa ctatatagga
     5341 gtcatccaca ccctcttttt ttattctata tcctcgatgc aatttcgttt aattaagatg
     5401 aagttcctta aaaatcccag ccttctttga aatatcatga accgttcctg taggttgagc
     5461 gcccttgtca aggaaatcta aaatagcagg aagatttaaa tgggtttgat tatttatcgg
     5521 atcataaaaa cccactttcc gaagatctct tccctctctt cgggatcgag catcgattgc
     5581 aacgattcga taaacagctc attgggatag atgtagatga acaatacccc ccctagaaac
     5641 gtataagaag ttttctcctc gtacggctcg agaaaaaatg attagaaatt gtgtgattta
     5701 agtccttctt tttcgaaaat tcgaaaaaaa agcattcgta ctctcataac tcaagttgga
     5761 taacttttaa atagcccaaa agaaaatctt tagggatttc tttttttgag tggtctctaa
     5821 cccctttttt gtttgtctcg tttcgaatcg attttttgat tcttaattcc cattctgatc
     5881 taattgttga gacaattgaa aacggtattt ccttgttcca ggatcctttt tatctttgcc
     5941 ttgaatcatt gggtttagac attacttcgg tgatctttcg ttttcaaaaa tggcggcaac
     6001 acaccccttt ttgcgatttt tttctatcaa agaatcatac gaacaattga ttcctgcatg
     6061 atacactttt catcgaaaga gttttaccaa ttccaacaaa ttgtcgtttt ggatttcaaa
     6121 attgttcgaa tcagattctt tcaatttata tatcgaaaat atacttacga agtttgttac
     6181 aacttattga ttggtattaa ccctagatcc ttgcccctgc gaaatgaaca aatactttct
     6241 actcaagctc catcatgtcc tatttacact acaccccaac aaaaaacgag aattctagta
     6301 gaacagaaca aagtatgtcg agccaagagc ccattcattt ctagataatc tacaatctaa
     6361 aatggcggat gaaaaaaaaa tccacagcgg atcgtgtcct tcaagtcgca cgttgctttc
     6421 taccacatcg tttcaaacga agttttacca taacattttt tcgagttttg aaccggtatg
     6481 taattgattc aattatggaa tcatgaatag tcattgcttc ggtcaatacc cagtcctttt
     6541 tccttcgata tgaaaggaat agttagttaa tttatgagga agaagcctca gtaagaattg
     6601 aatttcaccc tctattttaa ttttattgtt ttcattttat tgcatgaatg caatatttct
     6661 ttttatttct aaataaaaca aaaaagaaca cgaataaaaa taaaaagaaa ataaagtaaa
     6721 aagtaaatat agaggatgaa gatatatgaa tggaccccgt ctcaattatt aattatgatt
     6781 aaatacattt ccaattatta attagagcca aacatcaaat acctccagct caaagaaaat
     6841 taatccatat gaaactcgat tgattatgag atcttacatc gctcacgaac tcgtatggac
     6901 cccactccca attcattctg ggggatgatt aatcataaat aaaaatagga tcctatttga
     6961 tacgggatgc tagactcttt tgtatagata aaaagccaaa agggtccaga ttacgtcatt
     7021 ctttactata attgttcttt taccctaaac cggtcttaga aacttaattc cattgattga
     7081 attcaaacag tacacgaata ccctcttgtt tagatttcaa gaaatgaaat aaaaaattgg
     7141 ggaggttttc gcatttcgat ttagaatgta tccttgcaaa ttcacggagg tcgggtatgt
     7201 agggattttt taagccactc acttacatat caaagtgaaa gggaggggga gggcccatcc
     7261 gacttttttt gaattcaaac tcttgtgatc tatgttgcca tcttacttgg atcacaaatg
     7321 gattccattt tattttcgta ttatttgaac tcgattcaat ttatgaaaaa acatcttatt
     7381 cagagaagag ttttgaaaat tcgaaacaag aagtccattt tatcaaaaat tagactctta
     7441 aaaaaattat actctgaaag agaggttgct caaaaaagta atttggagtc tgatattcgg
     7501 atatatataa gaggtcgctc tgggacggaa ggattcgaac ctccgaatag cgggaccaaa
     7561 acccgttgcc ttaccgcttg gccacgcccc attttaattt cttttctatt cgatactaat
     7621 aaacactaat attggttgtt cgtcaattcc cggccaaatc tctatggaat aaattagatt
     7681 ctttttttta agattttgac acaagtagat gcagaattaa actccattta ttgatcatta
     7741 catagaattc aattaagata ttgtatgaaa gtatgatttc ttctattctc ttgtgagaat
     7801 tcaaggattt ttgttttgat tggttcggtt caaagaagta tttttttgtc taccttactt
     7861 tcttttcgtc atttttatca tttttagctt atatcaataa catattttta actcaatcaa
     7921 aatacaatta tctccaagaa caaaatgttt gttatgctta atacctttag tttgatctat
     7981 atctttctta attctgccct ttattcgagt agttttttat tcggcaaatt acccgaggcg
     8041 tacgcttttt tgaatccaat tgtagatgtt atgccagtaa tacctctttt cttttttctc
     8101 ttagcctttg tttggcaagc tgctgtaagt tttcgataag atctttaata gtgtccgaga
     8161 aaaattcatg atttattcaa gctcgagaaa aaaaaaattc taacaattga taagaccaga
     8221 tgagtcttcc aatttgaatg aaccctcaag taaaacagta aaattcttgg gcagacacga
     8281 taaatttcga tttccccatt tcatggttct tacctttttt tttcactgaa agaccctatt
     8341 agagtccgcc acaatatcga aatcgaagtc gaattgtgtt aatttcgaaa aataaaaact
     8401 cttttgtatt tctatcaatt tgaaaaaccg tttcatttct tggtgtcaaa ataggatatg
     8461 tagtataaaa atagagaatc tattctcttt ttccccccca aaaaaaattg gagattgtgt
     8521 aatgcttact ctcaaactct ttgtttacac cgtagttata ttctttgttt ctctcttcat
     8581 cttcgggttc ctatctaatg acccagggcg taatcctgga cgtgaagact aaaaaataag
     8641 aaatttttct ttactttatt cttaattctt ataaatgttt ttaggatttg attttatcta
     8701 ttctacatct ttaattttat ctattctaca tctttaacta gtcaaataaa aaaaagcaaa
     8761 agggttcgct aaattcgaat ttgaaagata cccagtcagc gacggaaacg gaaagagagg
     8821 gattcgaacc ctcggtacga atagctcgta caacggatta gcaatccgac gctttaatcc
     8881 actcagccat ctctcctaat tgaaaaaaaa aaaataataa ttactatgtt acattacaca
     8941 aaagataatg cttgaaaaaa aggcccttct ttactttaac tttattatat agcttatata
     9001 ttttttattg tattttgtat tgtattatac agatggatac aacttttatc agcaattcca
     9061 ttttttattt ctataaaatg aaaaatgaaa ataaaaaaat gaaaaatgaa aataaagaat
     9121 ggcctcgaaa gagatatctc gaatcaaaat agaaaaaaat aaagaatatc tctttacaaa
     9181 attacaaaag gctttttttt attttcacgg cctggtctgg tcagtaccca gccgggccct
     9241 ttttttgttc caatgaacca taccgccaaa tcatagaaaa atgatttaga tggaatcaaa
     9301 gtgtcatttc ttattcttta ttattctttt gtttcttctt cttttttttt atttaattta
     9361 cttttactgg atactcgaaa aaagggaaaa acagaacgat gtattttttt ttgcacaatg
     9421 cattttatgt tatggctgaa attgttttgt cgagccgtat ctgtcaaaac cccttcaaga
     9481 accaaatttt ttattttatt tagttattca atttcgtttt ttatttttaa acaaaataag
     9541 tcctcttttc ctaatttcat taggactcct aacaaacacg tcaatactct aagctctaat
     9601 ttgcatttca tgattttttt ttatttctgt cctatattga ttacgtccga ttcccttgtt
     9661 cgacaaaagt ctcatttcta tacaataatc gtattgtagc gggtatagtt tagtggtaaa
     9721 agtgcgattc gttctattaa tccccttaat agttaagggg ttcttcagtt tcattcatat
     9781 tctgatcaaa aactttattt cttaaaagga tttcatttga atcctttacc tctaaatgaa
     9841 agattcgagg aagaatatcc attctcgtga tttgtatcca agggtcaatt agaaatttca
     9901 aatttggatt atgaaattac gaaacataat ttttgtgaat ttggaattag atcaatcttt
     9961 ccaattgaat aagtataagt aagggatcca tggataaaga tagaaaagtc tatttccaat
    10021 cgtaactaaa tcttcaattt ttgttttgca tagggtagat tgaagcaaaa tagctattaa
    10081 acgataactt tggtttacta gagacatcgc catattcata tcctattttt ttagctcggg
    10141 agaaagaaaa tacttttcct aaggattctc tcaaatagaa atcgagaacg aagtaactag
    10201 aaaagttggg attgttataa cggcactctt ctagagggat catctagaaa gcaaattgtt
    10261 ttgaatgcat tcagacaaaa aaagctgaca tagatgttat gggtcgaatt ttttgattgc
    10321 gtccccgtct tatatcttgg gaatttttcc atcttccata aaggagccga atgaaaccaa
    10381 agtttcatgt tcggttttga attagaggcg ttcaaaatgg tgaatcgacg tcgactataa
    10441 cccctagcct tccaagctaa cgatgcgggt tcgattcccg ctacccgctc catatgataa
    10501 tgatataaat cattatatca attcagcgat gcattaattc aatttgaatt aatgcatcac
    10561 tgaattgaat acgtaattcc ggaaattctc tcactgattc tttatggtat tttttccgaa
    10621 caagagatag gaaaaaaaag aatgcgaaaa aaaacaaatt aggaatgaaa agcgtccatt
    10681 gtctaatgga taggacagag gtcttctaaa cctttggtat aggttcaaat cctattggac
    10741 gcaatttagc aatttatttg catttccata gtataatata tatattctat actttgcata
    10801 tgatataata tgatattatt agattaataa attattagat tccaaatttt caaataaaaa
    10861 agtaaaatta cgtatattta tatcttattt agccttatat cttatttgac ttatatctta
    10921 tttatttatt ttattaatta aataattaat taaataataa tcaatattaa ataaagtact
    10981 ataaagatta agaatgatag attttttatt tataattgtt cctgaagtag aaagcgttcc
    11041 atttgttcct gaatagcttc tttcaaaagg gcttccgctt cctcggtgaa tgtcttagta
    11101 gaagatatga tttcttggaa ctgaggttta ttcgttttta aataagtacg taactcaccg
    11161 agaaattttc ttacctgtcc gatttctaat gaatcaagat aaccattcgt tccagtataa
    11221 atagtcatta tctgctcttc gaccgtgaga ggggctgatt gggattgttt gagcaactca
    11281 cgtaatcgtt gaccccttgc caattgattc tgagtagctt tatcgagatc agaagcaaat
    11341 tgtgcaaagg cttctaattc tgcgaattgg gccaattcca attttaattt gccggctact
    11401 tgtttcatag ctttaatttg agctgcggat cctactctgg agacagaaat acccacgtta
    11461 atagcaggtc tgattccagc attgaataga tccgcggata agaatatttg tccatctgta
    11521 atggaaatta cattagtagg aatatacgct gaaacatctc ctgattgggt ttcaactatt
    11581 ggtaaagcgg tcatacttcc ttcacctaac tgagaactta atttagcggc tctttccaaa
    11641 agtcgtgaat gcaaataaaa aacatctcct ggataagctt cgcgaccggg tggtcttcgt
    11701 aatagaagag acatttgtcg ataagcctgc gcctgtttgg agagatcatc ataaatgatt
    11761 aaagtgtgtc gttcacggta cataaaatat tcagccagag aagctcctgt ataaggagcg
    11821 agatattgta atgtagcggg ggaatccgcc gtttcggcta ccacaatagt gtattccatc
    11881 gccccccttt cctggaaagt agtcactacc tgagccacag aagatgcttt ttgaccaata
    11941 gctacataaa cacatattac atttttccct tgttgattga gaatcgtatc cgtggctact
    12001 gctgttttac cagtctgtct gtcgccaata attaattctc gctgaccgcg tcctataggt
    12061 atcattgaat caatagcaat aagtcctgtt tgaagaggct catatacgga acgtctcgaa
    12121 ataatacctg gagcgggaga ttcaattaat cgagattcag aagctgaaat ttcacctcga
    12181 ccgtcaatag gtttagccag ggcatttata acacgaccca aataagcctc gcttactggt
    12241 atctgagcaa tttttcctgt tgcttttaca gaacttccct cttgtatcct taaaccgtca
    12301 cccattaata caacaccaac attatttgat tccaaattca gagcaatgcc tattgtaccc
    12361 tcttcaaatt ctactaattc acccgccatt acttcatcaa gaccataaat acgagcgatg
    12421 ccgtcgccta cttgaagtac ggtacctata tttacaatct tgactgctct attatattgc
    12481 tcaatacgtt cacggataat attactaatt tcgtcggctc taattgttac catgagtata
    12541 attttttttt ttagttaaag aaaaaaaaca atgcctacag gaaaaggact aatcagttat
    12601 ttctgccatc gcctcaaacg tgtcaatatt ctcactaatg gtacgtaaat gtaactcctt
    12661 gttcaaagaa ctattcagag tgcctcgagc tccttttaaa acttgttgga aaacctgttg
    12721 tcggacttgc tgaaccgccc tttggtggtc aaaacgaatg gtttcatttt tgtaattttc
    12781 taattcttcc aaagtcttat aagttgactt aatcaaattc aatttttctc gttctatctc
    12841 cgagtatcca ttcactcgaa attgatctgc ttccctttcg actttccgta agcgagcccg
    12901 ggctttttcc agccgttgaa tggccccccc ctgcagttcc tctgaatttc gaatagtatt
    12961 caggatcttc cgttttcgat tatctaataa atcacttaat gaaagtagat tatctttcca
    13021 ttcatctcaa aacttacatg atcccttccc gaaccaaaca tgaatttttc gattcatttg
    13081 gctctcacac tcaattactt caacttttta agtatggggg caattcccat atcttttttt
    13141 tttaatgtaa tgagcctatc ctctacctct cttctctatt catattccaa gatgtcgcga
    13201 ctaatcacta atccaagacc agaatatttt gaggactctt ctgacggaac aaaacaaaaa
    13261 tattgaattg tcagcaaagt tgtttctttt tttcgtcaaa tccaaagaat tctttttact
    13321 ttatattata cacaggtcac cgattcagca taaaaagcgg ttgattgaaa tatttcaaat
    13381 attttgcatt ccaataaaag aaaaggctca aaggctcaaa taattttatc gacatgagtg
    13441 ttttatatcg aaaaaaaaac aaattccaat tattcatttt gcaaacattt ctattctata
    13501 ttaatatagt agtagaaaga gtaccatgct gcgtctggac ttcaaacagt ttggtttagc
    13561 tttaaccatg ttaatgaccc cacactattg gtttggttga tagagaatca aagcggattt
    13621 accaatgaat cacgaaatgc tatggttctt aaatatgatt tgaaattgat tcagaagtaa
    13681 ttcgcggaat cgtgcacctt tttcgatcta gttataatga aaaaaagtac agctggttgg
    13741 atccagccta ttcttgaaat aaacaactcg cacgcactcc ctttccaaaa aagatcaata
    13801 caccaaggac tacacttaga tttattggat ttgttgctaa aatatcggta ttaaacccga
    13861 aactcccggc aaatgaccag cgaaccaagg aaacgaaaga atcggttata tttttcatat
    13921 tatctcctct tttagataga ctaaaaaaaa atacggaatt tgcatattta taggattaaa
    13981 caaagggatt cgcaaataaa agcgctaatg ctacaaccag tccataaatt gttaaagctt
    14041 ccataaaagc cagactaagc aataaagtac ctcgtatttt tccctccgcc tcgggttgtc
    14101 tcgcgatacc ttctacagct tgacccgcag cagtaccttg acctactcca ggtccaatag
    14161 aagcaagtcc gacggccaac ccagcggcaa taacagaagc ggcagaaatc agtggattca
    14221 tgataagttc ctcgcactaa aataaagaaa tagttaatga tacaatcgtc caatgaaaat
    14281 aggaattatg acttaattat tcgatcgcta agattaatcc agtcgaaata actaagaact
    14341 cggaattgaa gtaataataa tattagtatt aaaccataaa agctacttcg atatctcttt
    14401 tttagttccg atccacagga tttttgtgaa tccatacgac ttttgttctt ccatttcttc
    14461 tttccaaact ctttttttat tcttcgttcg ttagttttct ttatttcatc gctttattca
    14521 ttcacattca attcacaggc aaagacgaaa ccgaagaatt tctattggaa tctctatcta
    14581 agttcacaat agtagggcgg attagatata tctttagttg atatataact atcaatatct
    14641 aatatcatat atacatgtct ttcttccata acgtaaacca actattcata tcttcatatc
    14701 ttagattcaa gctattcgta tcttaaagtc aatcgtattc tagaatcatt cttggaacca
    14761 tacacaagag ttggcttaga gtcattagat cccatatacc aaattatgtt cccctctccc
    14821 aatcaaccca ttttttatga atctcgtttg gcaaatcatt gcatagaaat aaacataagt
    14881 attttattcc ggtaaggtca ttcactttaa ttatttaatt atttattaat attttctttt
    14941 ggtcaatcgt tgaattgaat aaaatcaact gaaatgggaa tcattctaga aagcatcttt
    15001 ctttttcttt ttttttttaa tcacacaccg tgtaaattgt gatactatga tactataaga
    15061 atttttatat taagaatttt gattcaaata atgactcctt atatttgaat tgaatgataa
    15121 tattcattgg caggagtatg atataataaa gccaaacatg aattttagga aaaagatctt
    15181 tttgatctct ttcctttttt acaattcccc aatatctgca ttttttttct atgactcttg
    15241 gtcgtatatc ccgtatttgt ctatttctat ttgtatattg atgtttccta cgtggattat
    15301 ctttagttac gcatacactg cgttattcta agctaaaaaa aaaaagagac tatttcgaaa
    15361 actagtcaat gatggccctc catagattcg cctatataag ccgccgctaa agttgcaaaa
    15421 ataagagctt gaataccgct tgtaaataat ccaaggaaca tcacaggtat aggaaccact
    15481 aaaggtacta aagaaacaag aacaacaact actaattcat cagctaatat attcccgaaa
    15541 agtcgaaagc taagtgataa aggttttgtg aaatcttcta aaatgttaat gggtaaaaga
    15601 attggagtcg gttgaatgta tttactgaaa taacctaatc cctttttaga aagacctgca
    15661 tagaaatatg ctactgacgt gagcaaggct aaagcaacgg tagtattgat atcattcgta
    15721 ggtgcagcta actccccatg gggtaactgt attattttcc aaggtaaaag agcaccggac
    15781 caattcgaaa caaaaataaa tagaaacata gttccaataa agggaaccca tggaccatat
    15841 tcttctccaa tctgagtttt gctcacgtct cgaataaatt caaggacata ttcgaagaaa
    15901 ttttgaccgg cagtcggaat agtttgtgga ttccgaacag ctataagggc tgaacctaat
    15961 aagatagcaa ttacaaccca agaagtaata agtacttggg catggacttg taaacctcct
    16021 atttgccaat agaaatgttg gcctacttcc acaccggata tatcgtataa cccttttagt
    16081 gtgttactgg aacatgatat aacattcata ttgccctcta acagaaatag aactttaaaa
    16141 agaattattt tgattcaacc ctctcccttt cgacttgtat actttaatta gaattatccg
    16201 ttttgaatac tcgctaatca cacaatatcc acagtttttt tttaatttct tttcttttat
    16261 gcgattcaag aagagtaacc gattccaaaa atccatgtag ttaccaaaaa aatttattta
    16321 tcttattatt aatcaaggat ttcgtatata gctagaacga ccctcacaaa ttgcaaatac
    16381 aaatttatta agaattaatc ggattgaagc tatagccgtt tgctggaatc gaaatatctg
    16441 cgagatcggg gtcacaattt gtatcgatta aacaaattgt tggaattaca aaagcgatac
    16501 attctcgaag agccgtatat tcttcttgct gatcaacgat gattacaata tccggtaccc
    16561 ccgtcatata ttgaatcccg cccggatacg tttgcaagcg tgataattgt ctcttcagga
    16621 tagctgcatc tctttttgga agacggttga gtctccccgt cttttgttcc gctctcaaat
    16681 ccctgaactt atgaagtctc gtttctgtag tggaccgatt cgttaacata ccaccgagcc
    16741 ttttttttta ttaatataat ataatgacac cgggttctta ttgcagctcg tgctactaaa
    16801 tccgctgctt tataacaagc ttctgataaa aaacgagcag ttcttgtcag atttgtaata
    16861 tgaatacctt tatgttttgc tgagatataa ggtgacattc taggattcca tttcctagta
    16921 ccatgaccaa aaggaattcc tgcttccatc agctcttcaa aatggatatt ccactatctt
    16981 cttgccattt ctccccatac ttcctctttt tttttatcaa aaaaagattt gataaaaaaa
    17041 agagacgagg tgccctgaaa taaataattg ttccaatgga accttctctt ctaccagaga
    17101 ttggccattg atacacaatc caggccattc attactttcg attcgttatt atctttcttt
    17161 tcttactatt aagaaatcaa aggatcaaaa atagttaaga gaatccgctc cttaggactc
    17221 attaaatcct ctaaatgatt gttctaatgt atcatgtaaa gtctttgaaa tgcaaaagtc
    17281 taataattct ctgtggtgta agaaaatatc tatcatcccc cccccgaata aattcttttt
    17341 tttgttttca aaagaatatt gttatgctgc cgtgaacagt gcactaatgc tttgaatccg
    17401 gtaccaacgg gtatcatccc ccctagaaca acgttctctt tcaggccttt caaccagtcg
    17461 atacgacccc ggagagctgc ttttgctaaa acccgagcgg tttcttgaaa acttgcttca
    17521 gatataaaac tttgagtatt cagagatgct ctcgttattc ccaataatat agctcgataa
    17581 cagatcgctt cttccaaagc acgccccgtt cgctccgctc gtaacaatcc aataagttcg
    17641 ccgggtaaaa aaatattaga cattccatct tctgaaacca acacttttga tgttatttga
    17701 cgtacaataa tttcgatatg tctattatgg atttggaccc cctgggatcg ataaaccttt
    17761 tggatcttat taaccaaaga gatacgactt tgcactatag ttagctcagc accaattaag
    17821 aatccccaag gaatcccaag aattcttgtt atacgcgcgt tccaaccctc aactcttttt
    17881 tctaggttca tcgatattga atcaatcgaa cgcacttcta acacttgttc tacttttgga
    17941 agaccctgcg ttatatcacc agatcttgat ttttcatata taaatgtaat taatgtatct
    18001 ccttcataaa ggatttctcc ataatgccca tgaacagttg ctcctggagt agccaaataa
    18061 ggcttagctg atcttattac tacagagcca gcttgaacaa ttaaaacttg acctgatttg
    18121 aggtgtggtc catttgtggc tatacatata ttttcacaaa taaactgccc aagactcatt
    18181 attgtggaca tttcctcaca ataattatga tggataaaat accaattcaa attaaatgga
    18241 ttcaaaacaa tcttactgtc tggatcagga ttataaattc tctcgttttc atccattaaa
    18301 taaaatttac gtacttgaaa agtctgtttt aaattatcaa gtttcaaata gttagttacc
    18361 gaaatcggat tataaggtat taaatagtaa aatgaataaa aattcgcaat ttgaaggact
    18421 gttcctaagg gtcccaacga attcctaatt ggaattagag gatctttttg aatgtgaatt
    18481 gattgcttta tcacattatg atatttgata tcgttgaatg gacccattcg aaaacaatta
    18541 gatgatgaca aaattatcaa agattggcat tccttatttc tattcaacaa ggtatgaata
    18601 gttccttgat tttgtctaag tgattgttga acccttgcct tgaaataaat ggagtaaaaa
    18661 ggatttatat tggtgcgatc tggaccatta tcagagatca atcctggact tgacggagca
    18721 ttcctttttc tgatatacaa aatatgggat tgcactaagt cgattcttag gaaatctcga
    18781 gtcataccat ttgtacttac ttcaacaaag gaagcacaga cctctttgac ggaagaactt
    18841 tttttgtctt ggtcccaatt caagactaaa caagttcgaa ctaattgaat acttgtgtca
    18901 gaaatacccc gaaagggttt gccccttcca taaaggatat aattgacaac tcgaaggtgc
    18961 atattatcct tttcccgcag cagatcctgg gggaagagtg ttgctaaatt gataccgttc
    19021 gctatttcat atgtgactac gggtcgaacc aaaacaaaat gctttttctt ggtaggtgtg
    19081 atccgttgga catagatcca ttttttcaat ttttttgatt cccgggtgga ttccttaagt
    19141 tctttttttc ccgtttccgg cggtatcaag atgccactgt gtcgggatat cttatccgtt
    19201 tccccaggaa aatggatatc cccagaaaaa atttggagtt caatcttttt tttttttttc
    19261 tccactcgga ccaatccgcc cacttggctt cttctattta aagcgattcg ggtatctact
    19321 ccaatgatac tattattccg taccattacg taagaagatt cgggtaaaat atgcacttcc
    19381 tcgggaatga aaaaaaagcg atcaattttc atttgaaatt ttggcttaat ttttttgact
    19441 cctcgatact caatcaagcc ctcttttttg acgattgaat gcgcccctac agtcccatat
    19501 ttagtaattc ctgaattctt tcttctgtat cgaggatcat caaaataagc aagaatacta
    19561 tttttacgga aaatgccctt tatgggtatt tcaatcgaga tacctgaatg gggcattagt
    19621 tctttctctt gttcttgaat ggattggaac ggaatgcaaa attgatttct tcgccttttt
    19681 gccaataaat cagaattctt gtggagaatt gcaggatgta tgagattaca atgaccaata
    19741 cctatgattc gattaaatcc cgaataatca aaaatatcat cttctttttt atcagaaaaa
    19801 tctgacctaa ctaattggtg tctcacttga tcattattca ctgagaggct agaaatatat
    19861 cttcgttcga cagaatgaga atggacgttc agttgatctt gatccttgtg gagtgaaaaa
    19921 gaaactacac cggatctgca cgaacctcct gataatatcc ataaatgact tgtttttggt
    19981 aagagccgga cattactata ttgaaattcg ggtgcatggt acacgtcggt actccagtgc
    20041 atttctccct ctgagtcaga ataaatatgt tttcgaaccc tctccttaaa attcaaagtg
    20101 tatgttcccg cccgaatctc agcaatcact tgttctgatt ctacatattg atcattttga
    20161 actaaaagaa agctttttgg tggaatagtc accttatgca taatatcttc actctcaata
    20221 attacataca aatcaatatc acatagaaaa gcaggatgcc cgtgccgtgt acgtgtggga
    20281 tggactaaat cctcattgaa ttttattttt ccattagagg gggctcgcac atgttctgcg
    20341 atgccccctg taaatactcc gccggtatga aaagttctta atgttagttg agtccccggt
    20401 tccccgatgg attgacccga aataatacct acagcttctc ccaattcaac caggtcacca
    20461 tgagtgggac tccgaccata acataatcga cagatccaag aggtactcct acaagtaaag
    20521 ggggttcgaa tcgatattgc ttgtgttcga aaggttatga atcgattgac gagtccaatc
    20581 ccaatatctt gatttcgaat ggcaatgcat cgggggccta tatatatatc gtctgctaat
    20641 acacgaccaa ttaatgtttg gctaaaaact ctttccgaca tcatccggtt ttgaggactt
    20701 acagaaattc ctcggatggt gccacaatct gttctacgta caacaatgtg ttgaactact
    20761 tcaacaagtc ggcgcgtaag atatccagca tctgatgttc gtacagcggt atccacaact
    20821 cctttgcggg ctccatagca agagattata tattctgtta aagacagtcc ttcgcgtaaa
    20881 ttgctttgaa tgggtaaatc aatcatttgc ccttggggat cagacattaa tcctctcata
    20941 cccactaatt ggtggacttg agatgcattt cctctagctc ccgaaaaaga cattatatgg
    21001 actggattaa agggatctgt catcctaaaa ttaggattca gttcttgtcg caaatattca
    21061 cttgtagcat accatatctc aatggattgg cgcagttttt ctaccgcgtg tacattccca
    21121 taatgatggt gtttttccaa aatcaaactt tgttgttcag catcttggac tagccatcct
    21181 ttagaaggta ccgttaaaag atcatcaatt cctaatgaaa tggatgtagc agtggcttgc
    21241 tggaaaccca gagtctttac ttgatccagg atgtgtgatg tatatgccat tccgaagtga
    21301 tctattaacc tgctaataag tcgtttaatg gcagttccat ctatcatttt attgtgaaag
    21361 accagacccg cccgttccgc cataggtacc tccatattcc gttgagtagg attcgacaat
    21421 ggatttgagt caatgattga aaacttcctt ttctcgatct tgattcgcgt agaaaggtca
    21481 agaactacgg tcctagttga atcggaaagg cccgaattca catcggtgtt atagaattac
    21541 ttagcttaga caccatatga ttaggtacca tatgagcagg cccggcaaaa accttgtatc
    21601 gcttcttcga tttctcgata aagagaaata tgaccgacgg tggttcgaat gtatatacaa
    21661 agaatttctt tttttacact tcttactatt agataatgtc cataaatctc atgataggta
    21721 cccaaagatt catagtgaac ttcgatggga gcttcccttg aagcaataac gcgttgatct
    21781 agtcgccacc ggagccacag aggactatct aaattgattc ttttctgccg aaaagctcca
    21841 attgcatcat aggaattaca aaaaaagggg tctttcgtat aattatagct atagctatta
    21901 tcgccacttc tttgattttg atagtttctt cgattacatg gattatacct atttgccaaa
    21961 atacctcgaa gattcctgct cgttaataca tagagtccaa taagcatatc ttgagtcggt
    22021 acagaaatgg gatccccaat agcaggagac aagagattca tatgagaaaa cataagtaaa
    22081 cgagcctccg cttgagcctc taaagataaa ggtacatgaa cagccatttg atccccatca
    22141 aagtctgcat tgaatccctt acagactaat ggatgtaaac aaatagcacg tccttccact
    22201 aaaacgggct ggaatgcctg tatgcctaat ctatgcaaag taggcgctcg attcagcaat
    22261 acaggatgtc cccgcataac ttcctgaagt atttcccata taatcggccc tttgtcccga
    22321 atttgactct tagcaactcc tatgtttgaa gcaagatgtt gtctaattag actacaaatt
    22381 acaaatgcct ggaaaagctc tattgcgatt tcgcggggca acccgcatcg atgtaatgaa
    22441 agtgaggggc ctacgacaat cacagaacgc cccgaataat cgacccgttt gccaagcaga
    22501 gtctcacgaa atcttccctc tttgccttca attacatctg aaaacgactt atacacctta
    22561 ttatgaccat cccgcattgg ttgtccacgg attccattat caagaagtgt atctacggct
    22621 tcttgtacca atttctcctg acacattact aattcccctg gcgtagatct acttgttgtt
    22681 aatagatcgg taagagtatt gttccgatag ataactcttc tatagagttc attaatatct
    22741 gaactcatta gtttacctcc ctctatctga atgatcggtc tcaactcggg aggaagaact
    22801 ggtaatagac ataaaaccat ccactctggg tctatatttg ttcgaataaa atgcttagct
    22861 aattctatgc gtctaaccaa aaaatccctt cttcttccaa tttttcgatc ttcccattca
    22921 ttacctgtgg gtccttcttc ccctaattct ttccattcga cccacgaata atctataata
    22981 attcgcaaat ctagatcggc taattgttcc cggatagcaa ctgctccagt agaaatttct
    23041 cggttgcgaa atatatcgaa accttgggta gtaaaaaaaa gtgggatgct gtatttccag
    23101 gattggattt catattcgaa taaacctcgt aatcgtaaaa aagtgggttt tttagctata
    23161 ggcctagcaa aagaaaaatt gggataggat cctataggat ctccccccct tcaaaatcgg
    23221 acatgagcgt ttcccctcat ccggctcaag tagttacacc aaattaaggc taaagaaagg
    23281 ggttcccact ttcaaattct agaaaacacc ctaaacaact actccttact caagttccta
    23341 gtgaagacta agcaacattt cctcgattca ttttaaatgc aatgttcaat ttttgagtag
    23401 tctacttccc ccgaatcatg aatctcctat tcaaattaaa agaaagaagt accttgaaat
    23461 tcataaggga tttccttgtc tatgtatcgt tccatgcgat cttttaggtc ctgcttcacc
    23521 tcgacggtta tgccacgatg tccttaaagc ctatatgcga tgtatagact cccgtaacca
    23581 tgacctattt gcttatttga agataatttc atttctttct aaagaagaag tctttttttt
    23641 ttcacgaggt acaactatca atttttattt cttttttact gaatcgacca tagacccatc
    23701 ccccttttga tttgggagta ttgaatacac cccttattct gagcttcatg ttactcctac
    23761 atgtcagatt ctgggcatcc caattcgatt gactgggatg acagtttcat atttctaatc
    23821 tgtaaaatca aaatttcgat caaatcacac atcgcaatat actagacctt ctaattcttt
    23881 aagaggttta tctaaaagat tcgcgatata actaggaaga cgtttcaaat accacacgtg
    23941 ggttactggg catcccagtt ttatgtatcc catttgatat cttcgtatcc gagaatcaac
    24001 aaattcaact ccgcattgtt cacaaaattg cgggtcttgc ttttcatctc cgattactcg
    24061 ataatttcca caagcacaaa ttccactttt aataggtcca aaaattcttt cacaaaataa
    24121 tccatctttt tccggtttat tcgttttgta atgaaaagta tagggttttg tcacttctcc
    24181 aactatgtct ccattaggta ggattttatt ggtccaagcg cttatttgtt gaggagagac
    24241 tgatccaatt cggagttgtt gatgtttata ccgatcaatc atagaagcaa atttgtgatt
    24301 cattccgatt aagcttcctt cttattaatc tggaagtttt tctcagatac aaggaaatga
    24361 ttcagttcca aagccaaaga tcgtagttct cgaacgagca atcgaaaaga ttctggagca
    24421 tcttcgggtt taggtattgt tcctccaatg atcgtagtac caagtacttc ttggcgagct
    24481 ctaatatgat cggatttata agtaagcatc tcttgtaaaa tatgagcaac accaaagccc
    24541 tcaagagccc aaacctccat ttctccgacc cgttgccccc cttgcttgga ccttcctctg
    24601 aggggttgtt gggttacaag tgcataatgc ccactggaac gtccgtgtat tttatcatca
    24661 acttgatgaa ttaatttcaa gatataaggc tttcctatta taacaggttg ttcaaaagga
    24721 tctcccgttc gtccatcaaa tattctgctt tttcccggat actcgggttc aaagacccat
    24781 ggattcgctg tttgtttact ggcttcatat aattcagaaa acacgagttt tctcgaagcc
    24841 tcttgttcat atctctcatc aaaaggtgct attctataat gtctatttag cagacccccc
    24901 gctaacccga gcgagcattc aaatatctgt cctacattca ttcgtgaagg tactcctaat
    24961 gggttgaaga ccatatcaac aggccttcca tcttgcaagt aaggcatatc ctgtctaggc
    25021 aaaattttgg aaatgatccc tttatttcca tgtcttccag ctactttatc acccacttta
    25081 atttcacgtt tctgtgaaat atatacacga atcgtttctg gattataact ggaacccccc
    25141 tttttttgga tccatctcac atcaataacc cgaccccgac cgcctatagg tagttttaga
    25201 caagtttcct ttgaagtgga tacctgaatg ccaagtatgg cccgtaataa tctatcttcc
    25261 ggagcatacg atgattcttt cgccgtctga ggcgttaatt tacctactaa aatatcgccc
    25321 gtctccaccc aagatcccag cataacaatt ccatttttgt ctaaattgcg gagtaaacgg
    25381 acttctagat gtggtatttc attagtgatc ctttcgggac cttggcttgt tacatgagtc
    25441 tgaatttcat atttccgtat gtgaaaagaa gtataaatat ctctatatat cagacgttcg
    25501 ctaataagta ccgcatcctc aaaattgtaa ccttcccatg gcatataagc tactaatacg
    25561 tttttcccca aagcgagttc gccaccaacc gtagcggcac catccgctaa aacttgtccc
    25621 tttttaatgc atctatcccg cccaacctgg ggctggggtt tttgatgcat acaagtattt
    25681 ttgttggaac gttgatacat aactaatgga atacctattg tatctccatt gcccgataaa
    25741 acgatcttgt caatatccgt ataaaggact tttccctcgt gttcggctat agcggtaacc
    25801 cctgaatcta gggccacttg gcgttccaac ccagttccaa caatgcactt ctcggaccga
    25861 gagagcggaa ctgcttggcg ttgcatattc gaactcatta aagcccgatt cgcatcatta
    25921 tgctcgataa aaggaatgag ggaagctcca atagaaaaat attggaaggg ataaatactt
    25981 cgaagatgaa cccgttccca cgaaatagtc aggaattctt gacgatatcg agtcggaaca
    26041 acctgttctt cctgaatacc ctgactcagc gccaaagaat ttcctgccgc taccatatag
    26101 tattcatcta tacttgatga taaataaagc attcgtatct ttttcgattt ctcaaagatt
    26161 tcataaaatg ggctttctag agacccccaa taaccaattc tcgcatgaat tgctaaggat
    26221 ccaataagtc caacattgat tccttcagac gtgtcaattg ggcaaatgcg cccatagtga
    26281 ctaggatgta tatctcgtat ccgaaaacta gcagttcgtc ctgtcaatcc tccagggccc
    26341 aaataactca attttctccc atgaactatt tgtgtcaatg gattagttcg atccaaaact
    26401 tgagataatg ggtgtaatcc gaaaaaagaa tcataagtgg ttgttaatgg agttgaagtt
    26461 accaaatttt gaggagtcgg catcaattta tgcctaattg ctccgcctat agttcctcta
    26521 accgcatttt ctaaccgaac cagggccaat ccgaattgat cttgtaagag atccgctaca
    26581 gaccgaatac gtttattttt caaatgattc atatcgtcaa gtgtacccat tccaaattta
    26641 agtccaatca aatgatccgc agctgccaat acatctcgtg gtaacaaaaa tatattgttt
    26701 tggggtatat taagattcag cctctggttc atatttcgtc gaccaatcct tcctaattcg
    26761 catctttggt gaaaaaattt cttttgtaat tccttacata aggattcaga aaataccgga
    26821 tctccgccta cacaagcaaa ttgttgataa aactccaaaa tggcattttc ttttgaccca
    26881 attttttttt tctctttatc agtcaggaaa gacaagaaaa tttcagggta gcaaatattc
    26941 tctagaattt ctcttagatt cgaacccata gctgatgata gaactagaat agatattttc
    27001 tgtttcctac tcacacgagc ccatatcctt gcttttctat caatctctaa ttctaatctt
    27061 cctccccaat ctgatattat ggtgcccgca tagaccaaaa ttccgttatg gtccaattct
    27121 gaccggtaat agatacctgg gctttgcaat atttgattga tcacaattct gtatattcca
    27181 tttactataa aagttcccaa ggaattcatt agaggaatgt ttccaataaa aattgtttgt
    27241 tcttgcatat cccctctgct tttccaaatt aatcctgcgg atacatataa ttcagaagaa
    27301 tatgtgagtg attcatatac agcatctctt tcttttatca aaggttctac caattgatat
    27361 gtttccacaa ataattgaaa ttcaatttct tgatctgtat cttcaatttt tggaaactta
    27421 taaagttctt ctgttaagcc ccgatcaatg aacctacaaa atccttcaaa ttgtatctga
    27481 ttcaacccgg gtattgtaga cattcccgca tttccgtcac cgagcatttt gaatttccca
    27541 tttatcaaaa aatcccattc ttttctcatt ctgcattgaa tcatatgaat cgatctagca
    27601 atgatggaat ttcgattctg tttactgaat cacatgaaat tttacccaac tccatatata
    27661 tggaatgtat gaaatacgta tgaacggagg aaaaaagatg attttagact taattactta
    27721 attttagact tagttaaatt ggaatttcta agagacagat ccaaacggaa agggattgat
    27781 aaattccact tagaattatg gagttttttt attttgtcta gaatagaaaa ttcactttat
    27841 accattatta tgatattaca tattccaatc cgattggata tcagaaaaat aaatggattc
    27901 gggatttgat ccattcacgg agataaagac ataataatca gaaacaatat aacaatagaa
    27961 agttcatttt ttgagtactt aactctttcg tgaattccat tgttcaaaaa atgatttgcg
    28021 gagaactcct ttttcttttt ttcgtagaat ttttattttt agaatacgat tgaagtgcat
    28081 aagaaggctt gtatttatta aacccgcgct gctatagcta tctatccata catcgctctc
    28141 ctttattgca tacttctact cgggacagca catgtcgtac tctatcaaaa tttctatttt
    28201 ctcttcaatc taatcaatca aaattgcagt acgacaagtg tgcgccaatt ccctataaac
    28261 aggcatcata cacaaataat ataccccata agctaactgt ggaacacaac ttatgtttgg
    28321 ggtttacata tactaataat tgacattata attgaaattg agttgagaag gtttttttca
    28381 ataaaaaatc aagactgatt agttatatat caattttgat tttcttatat catttatcat
    28441 tacggaaaga caatttgaga tgtaaatcca agagtgggtc atgaatttac agtcatatag
    28501 ttaatggttc caatttgttc tgaattttgg cttttgtaac tgaaaaaaat tcccatttgg
    28561 ttttttaata gaaaagagag gtatttagat attgggtgtt ttgagatact ataaaattaa
    28621 ttgaagggaa ggagccggcc ccccccaaaa aaacaaataa caaataaagg ggaatatttt
    28681 catcgatttt gtatcgtttt ggcggcatgg ccgagcggta aggtggggga ctgcaaatcc
    28741 tttttcccca gttcaaatct gggtgtcgcc tgattaacaa aagacaagac tcgaaatccc
    28801 ttattcttta ttctcctttg ctgttataac tcgccgaatt tttcccagca aaacacgcgt
    28861 agtcttgaga ctttcttgat tggaaacagc tgggggttcc cttctttaaa ttaaagtgcc
    28921 gtaactcgtt gtatttggga ttcaaggaaa gattgtagta gtggaagggc tatcatatca
    28981 aataaagagt taccgatttt ttccattact aatgtcgtgt ctactggccg ggtcttgaat
    29041 tagattggat ggataattgg cttttttctt ttacttaatg ataatgaagg acaagaaaaa
    29101 taaagaatag gtatcagtat tcctacatat atatattagt agcattccct ttgatacttc
    29161 aaaagaaaag cgtaactgca gtttaatttt tcatatttat tggactttca tcaagggtgt
    29221 tgggtcagaa tccccttttg actctgcacc agtgattcca ctattattaa taaacactaa
    29281 tggaataatt ccttcatatt cagagagata ggggacataa ttcacatgga tatagtaagt
    29341 ctcgcttggg ctgcgttaat ggtagtcttt acattttccc tttcactcgt aatatgggga
    29401 aggagtggac tctagagata ctacgaattg agttggggaa tcaaattgta tcactttttt
    29461 atagatcgtt ttgcaaagca taaataatat ttattaatta tttaatatat tgaattcatt
    29521 aatttaattc aatttcgaat taaaaaatgg aattaataaa aatatcttca ttccgaaatt
    29581 gtattggctt ttatttctgc tgtgctttat tgacgcgttt gctatcatgg ctgaaggatt
    29641 caaaatcgat agaataaccc ttttcgaatt tcgaaatccg aagaagttac catagaactc
    29701 cttggattat ctgtaaaccg cgcaatcaat tacttctttg aaatgctaaa aaaaagatta
    29761 ctttttcatt ttctataaat tagaaaataa taagagttgc ctcgcgatta tttcagattg
    29821 attggaatca acaaaaataa aatagataaa ggaaacaaat agatgaagca aagaaataga
    29881 attgagatac tatgtacatt ccatatattt aattgatatt aacatttatg aagatccata
    29941 tacatattgt agattgatct cgattcagtt tgtatctttc tagattacaa taataaaaat
    30001 ggatagtatg gtcgaacgat tcatttttga atcgttcgac catactatta ctatcggagc
    30061 ttagaggcta ctgcggattc tagtccgttc attgcatttt ggaaattgaa ttcttttttt
    30121 gagttcttaa atcattgata agaactaaga aatcaagtgt aattcaaatt aatcacttta
    30181 attactttga ctgaccgttt ttacatatat tataagtaaa aaagcagtag gaactagaat
    30241 gaacagtgca gtagcaataa atgcgagaat atttacttcc ataatctcat cgtttcgttt
    30301 tttttttttt acttcgcaat aactcgggat ttaatccctt taatcccata gagatgataa
    30361 atctttcgtt tgtcaattca atgggatcga ttagatttca atgatattga atcggatcaa
    30421 tatcatgaat aacaatatct gagctatcaa gtcgattcat cgtcgagaat tgaatagtat
    30481 aacataggcg gatcttttat ccacatacca atacaaactt agattcctga ttcactcaaa
    30541 agaattcctt tcctttctat tttaagactt tattttgatt tatcattctt ttacattctg
    30601 tcttttcgat aacctaccgc ctttcttgta caatctgctt tccacttcca ttgtttccaa
    30661 acggtttaca aataaaccca aacaaacaga aaatagaaaa aagcaaggag ttaagttcga
    30721 aactcctttt ttttaatgat ctccttttct tggaaaacaa agaaaaagaa ggatacctcg
    30781 gggaatgaaa ctataccatt tgtacccagt ttaacagaaa atggagagag ataattatgt
    30841 atttttttat tggatttgga tccgtcggga ctgacggggc tcgaacccgc agcttccgcc
    30901 ttgacagggc ggtgctctga ccaattgaac tacaatcccg gataaataaa acgtacagca
    30961 tccgtattct tatgatttga ttcaaaccat ttcgatttcg attaatagtg ccctgttgta
    31021 acagagacgt gagtgatatc cacatgaata tacactttag tgaaagaaga aagcagcacg
    31081 gattattgat tattagtaat cccttcgtta ttgccaaatc gattgagaat ccatttttca
    31141 ttgaaaaaag cgtctttttg tctttgcttt cttcttttca ttagactttc tacttaataa
    31201 tcctgataga aatctagatc actagcaaga tcagaatcag aatttatgag acaaaataaa
    31261 tggaacaaat aaaaaaatag tggtggggat atatcagaaa attggacttt tttgattctt
    31321 tcatatctta catttctgga aaactaaagg ggttatatca tttcatggtg aatcagcgaa
    31381 ttattaatta ttgggccgag ctggatttga accagcgtag acatattgcc aacgaattta
    31441 cagtccgtcc ccattaaccg ctcgggcatc gacccagaaa gagtctattc gagtcttatt
    31501 gataatccat gatcaacttc ctttcgtagt aacctacccc caggggaagt cgaatccccg
    31561 ctgcctcctt gaaagagaga tgtcctgaac cactagacga tgggggcata attgcccgac
    31621 cgccatcata ctatgctcat agtatgagca gttttttgaa attgtcaata taatggaatg
    31681 gtatgactag atccgaagga tctttacgtc ttttctgatc ccataccata gcattttttg
    31741 attcgttttc gtcatttata ttcatgaatc actcattcga atctttattc tgaagattct
    31801 agaaaattaa tataaaaaaa agaaggttaa acttcatttc ttccactttc actttcattc
    31861 attgattaac ttcttgttaa gatcagagag gcgtatctcc atatcacact aagccaggaa
    31921 attaacagat gagaaatcaa aatctgaaaa tctgggggat caacaagtta tcaaaatttg
    31981 ttttttctct aaaaattggg ttcagagcac aaccaaaatc ccttcagcac atgcttcaat
    32041 aaaatatctt ggatctacgt cgaattggta ggtacatgta tccatcaaat gaattttgtt
    32101 tcgttctgat gggggtcagg tcacttcaaa tcaatttcat tcgggttggt cttgaaacaa
    32161 ttaattttgt tgatatttat caaatccaat atcaataaac aaaaattacc ttatacctat
    32221 actccttaag taaatccaaa tactccttaa ataaatcaaa attatcgttc ccgaagggga
    32281 cactaactag tatgagtcta ctgtgtatac ttataataga acttataata tatatataca
    32341 tagatagatc catcttatgc gcctactgac tcattcagta attgaataaa atggcccttt
    32401 taactcagtg gtagagtaac gccatggtaa ggcgtaagtc atcggttcaa atccgataag
    32461 gggctttttg gccgttttga taaaaaacct caagcggtaa tattaatatt taaacgaaga
    32521 ataaagatat tacttttttt tttgtaataa aaaaagagta accaactgta taataatgta
    32581 attctaaact atataattta atgataaaaa gttaccctta taatgagttc tagtatacta
    32641 attagactag tcattctagt tcgaaaagaa agtttcacat ttgtttatta taatgagtaa
    32701 tgataatgct aagtcgtttc ttcaatcgcc caatattttt cttttccatt attccagtca
    32761 aatccattgt aaagattaga aatcaacaaa agaaaaagta agtggaccta acccattgaa
    32821 tcatggctat atccactatg ctgatattaa aatttaaaat tcgatagata tgaaattgga
    32881 accgtagatc ttttttttat ttcatatttc ttttgactct gcaagaatct gtcgatattt
    32941 ccgattcaat cttcttgttc ctagacgttc cataggaaaa acttgatatt ccgttcctct
    33001 acagaaaaag gattattcca agttacaaca caagagagat ttacaatcta ttttgattcc
    33061 cgaacacacg aagatccatt gggatttcta tctaatattc tgatttctat ctatataaat
    33121 cttatataga tagaaatcag atcatggctt catgtatcaa atattttaat atcaatgcat
    33181 acgatctttt tgttccgaca atgtgaggaa agtggatgtg agaaagaaac tttcatttac
    33241 agtctcttat tatttcattt aatattgtat tgaattattg aattaaaaat tctctttttg
    33301 tctctgacat atatctgaca tagaaaagta aataaaaaga tattcaaagt ctatttcttg
    33361 cttcgacctg cgaaaaagct actctggagt tttctattaa tctgaaagaa aagggaatat
    33421 aataaagaag acaataaaaa aaagaaaatg aaaaaggaaa gcaataaaaa agaaaatata
    33481 tactactgta gtagtttaat acacatagaa agcagaagag tacataaaaa tattgatttt
    33541 tctcaatctc acggacaaga gccaagaata agattagttg gtagaacgag attgtgagtc
    33601 tggggatcaa ccagtaatga gagaagggat cacttcttcc ttgaattgaa gagttctttc
    33661 aaaaaatgaa tctatctgat tgataagtta taagacaatt catggttcag gttgagacga
    33721 ttattaagaa taggaaggaa tacacgaatt gagttcatgg atttagctaa gtcagggtca
    33781 gactatggac cactaaaggg ttttatcttc gaaaccaatt cgcaggggca gtgtacgaga
    33841 aatcaaattc tatcgaaatg atcgaatcct cgaacgcccc gaaagtgcca taacataagg
    33901 tgttcggaaa tggttgaagt agttgaatag gaggaccgtt atgactatag cccttggtaa
    33961 atttaccaaa gatgaaaatg atttatttga tattatggat gactggttac ggagagaccg
    34021 tttcgttttt gtaggttggt ccggtctatt gctctttcct tgtgcctatt tcgctttagg
    34081 gggttggttc acaggcacaa cctttgtaac ttcatggtat acccatggat tggccagttc
    34141 ctatttggaa ggatgcaact tcttaaccgc cgcagtctcc actcctgcta atagtttagc
    34201 acattctttg ttgttactat ggggtcctga agcacaagga gattttactc gttggtgtca
    34261 attaggcggt ctttggactt ttgttgctct ccacggcgct ttcggactaa taggtttcat
    34321 gttacgtcaa tttgaacttg ctcgatctgt tcaattgcga ccttataatg caatagcatt
    34381 ctccggtccg attgctgttt ttgtttctgt attcctgatt tatccactgg gtcagtctgg
    34441 ttggttcttt gcgcctagtt ttggtgtagc tgctatattt cgattcattc tttttttcca
    34501 agggtttcat aattggacat tgaatccatt tcatatgatg ggagttgccg gtgtattggg
    34561 cgctgctctg ctatgcgcta ttcatggtgc taccgtagaa aatactttat ttgaagatgg
    34621 tgatggtgca aatacattcc gtgcttttaa cccaactcaa gccgaagaaa cttattcaat
    34681 ggtcaccgct aaccgctttt ggtcccaaat ctttggggtt gctttttcca ataaacgttg
    34741 gttacatttc tttatgttat ttgtaccagt aactggttta tggatgagtg ctcttggagt
    34801 agtcggtctg gctctgaact tgcgtgctta tgacttcgtt tcccaggaaa tccgtgcagc
    34861 ggaagatcct gaatttgaga ctttctacac aaaaaatatt cttttaaacg agggtattcg
    34921 tgcctggatg gcggctcaag atcagcctca tgaaaacctt atattccctg aggaggttct
    34981 accccgtgga aacgctcttt aatggaactt tagctgtagc tggtcgtgac caagaaacca
    35041 ccggtttcgc ttggtgggcc gggaatgcgc gacttatcaa tttatccgga aaactgctgg
    35101 gagctcatgt agcccatgcc ggattaatcg tattctgggc gggagcaatg aacctatttg
    35161 aagtggccca tttcgtacca gaaaagccaa tgtatgaaca aggattaatt ttacttcccc
    35221 acctagctac tctaggctgg ggggtaggtc ctgggggaga agttatagac acctttccat
    35281 actttgtatc tggggtactt cacttaattt cctccgcggt attgggcttt ggcggtattt
    35341 atcatgcact tctgggacct gagactcttg aagaatcttt tccatttttc ggttatgtat
    35401 ggaaagatag aaataaaatg accacaattt tgggtattca cttaattttg ttaggtatag
    35461 gcgcttttct tctagtattc aaagctcttt attttggggg cgtatatgat acctgggctc
    35521 cggggggggg agatgtaaga aaaattacca acttgaccct tagcccaaat attatatttg
    35581 gttatttact aaaatccttc tttggaggag aagggtggat tgttagtgtg gacgatatgg
    35641 aagatataat tggagggcat gtatggttag gttccatttg tatatttggc ggaatctggc
    35701 atatcttaac caaacctttt gcatgggctc gccgtgcact tgtatggtct ggggaggctt
    35761 acttgtctta tagtttaggt gctttatctg tttttggttt cattgcttgc tgctttgtct
    35821 ggttcaataa taccgcttat cctagtgagt tttatgggcc cactggacca gaagcttctc
    35881 aagctcaagc atttactttt ctagttagag accaacgtct tggggctaac gtcggatccg
    35941 ctcaaggacc tactggttta ggtaaatatc taatgcgctc tccaactgga gaagtcattt
    36001 ttggaggaga aactatgcgc ttttgggatc tgcgtgctcc ctggttagaa cctctaaggg
    36061 gtcccaacgg tttagacttg agtaggttga aaaaagacat acagccttgg caagaacgac
    36121 gttcggcgga atatatgact catgcccctt taggttcttt aaattctgtg ggtggtgtag
    36181 ctactgagat caatgcagtt aattacgtct ctccgcgaag ttggttagct acgtctcatt
    36241 ttgttctagg attcttccta ttcgtaggtc atttatggca cgcaggaagg gctcgtgcag
    36301 ctgcagccgg atttgaaaaa ggaattgatc gcgattttga acctgttctt tccatgactc
    36361 ctcttaactg agacagggga tcaaatgctt atgcttaaaa taggaatcga ttttatttca
    36421 ccatacatat tgagggaggt gggtcatact taaaaaggac tcctttttac tttcttttca
    36481 actcatttat atcgaatcga ttttctattt tttctggctc ggctagccta cctagccgag
    36541 tcattctcct ttatgagacg aaaaagtcag gcaaaaccaa aataaataaa gaaaaaatag
    36601 attccccgag caaaaggaga gagagggatt cgaaccctcg atagttcttt gttccgaact
    36661 ataccggttt tcaagaccgg agctatcaac cactcggcca tctctccgaa agacaatttc
    36721 tattttactt ttaccgaata gaacatggcc atatgagtgg ataccatcac tatgtataga
    36781 aagatatgag gtgtgaatct ctaggtcaat ctatctatcc gtattatcta gaaaatagat
    36841 ggatgcatga tccagcactc ccatttttga agtcaaaaaa aggtactctc gactccatgt
    36901 ccgaataaaa aagtgctaaa aagttgtata tacgttatat agaattaatg gattcatgtt
    36961 agtaaaatcc ctctatgatg cattttattc aaattttttg actgatagag ggatcaaatg
    37021 gtatagttat tttttggggt agcttggagg attagaaaca tgactattgc tttccaattg
    37081 gctgtttttg cattaattgt tacttcatcc atcttactga ttagtgtacc cgttgtattt
    37141 gcttctcctg atggttggtc gagtaacaaa aatgttgtat tttctggtac atcattatgg
    37201 attggattag tctttctggt gggtatcctt aattctctca tctcttgaat ctattcgttc
    37261 cagatccaac aataacccgg cccttcccta taattttttc tttttcttta tttgcatttt
    37321 ggagacttat agtcaatttg aatctgtctc acaacccgaa aaagaaaaaa ttatagagag
    37381 ggttccaact tctggaactt gaatgaaaaa aaaaaaataa taataatatt tatattaatc
    37441 taaataatag aattctaata gaatagaatt cgaatataaa ttcgaatttt aaagaaattt
    37501 gatatatatt aaatagaaat aaatagaaat caaataagaa atatattcta taatttttaa
    37561 tagatttaat agaaataaga tattcaaaaa aattcaataa ttaaaattaa ttaattaatt
    37621 gaaattctta tttcaatatt taagaatatt gaatttgaat ttgctattcg ctttttaaga
    37681 tgggttttga attgttttaa ttggttgggt tggatggtga aatttgatgg aatccccccg
    37741 aagagagtat ctggcctaac tctggataaa cattatccgg gcattttacc aaaaaaaatg
    37801 cggatatagt cgaatggtaa aatttctctt tgccaaggag aagacgcggg ttcgattccc
    37861 gctatccgcc caggataaag taatttattt aataagataa aagaatcatt atagttgacc
    37921 gtgatagtat agtggttcta tctttccaac ccaatagaaa aagaaaagtg ttaattaatt
    37981 actagttaac aaaatcaaac ctaatttttt tttgtcaaaa aaaattgaaa atgttgcgga
    38041 gacgggattt gaacccatga cctcaaggtt atgagccttg cgagctacca aactgctcta
    38101 ccccgcgatg aagaaaagaa ctgggaacta atgaacaacc aaggattgaa tgtgcccctc
    38161 ttccatatct gtacaaatag aatagcctat ttatacagaa tggtaaaggg gctcctctat
    38221 gatctatgat catagagaaa aatagaaaaa tgaagggata ttttaatcct taccaacttg
    38281 atcttgttgc ccccggcaac aaacatgcgt gaaccatttc acgaagtatg tgtccggaaa
    38341 gtccaaagtc tcgatagtta gctctcggtt ttccggtcga aaaacaacgt cgatgaaggc
    38401 gcgtaggtgc actattacgc ggtggggatt gtaactttcc atgaattttc catttttcac
    38461 tcaacgacgg agctttgttt atttcttttt ttgaggatcg ccgaatcaaa tgatattttt
    38521 gttctaattg ttgccttttc ttctccctat gaatcaaact tttctttgcc ataacggttc
    38581 agtttctatt attatcaatg atacaagtcg gatcctagat gtagaaatag ggctgtagaa
    38641 atataagaag gcatatccct ttctccatcg aaagaaatta tattattgcg cagatacaag
    38701 acaaaaagaa ggaagaatta accaaattta cccgatgtag aggcaatcaa gaaagcggca
    38761 taagtgaata tataacctac agaaaagtga gctaatccaa ccaatcttgc ttgcacaata
    38821 gaaagggcca ctggtttatc tctccatcga atcaaatttg ccaaaggtgt gcgttcgtga
    38881 gcccatgcta aagtttcaat caattcctgc caatacccgc gccaggaaat taagaacata
    38941 aatccagtag cccaaacaag atgtccaaat aagaacatcc acgcccagac tgataaacta
    39001 ttcataccaa acgggttata cccattgata agttgtgaag agtttaacca tagataatct
    39061 cttaaccatc ccatcaaata agtggacgat tcattaaact gtgaaacgtt accctgccat
    39121 aatgtgatgt gcttccaatg ccaataaaaa gtaacccatc caatggtatt taacatccag
    39181 aaaactgcca aataaaatgc atcccaagcc gaaatatcac aagtaccgcc tcgtcccgga
    39241 ccgtcgcaag gaaaactata accgaaatcc tttttatctg gcattaactt ggaaccgcgt
    39301 gcatctaaag caccctttac taagatcaat gtagttgtat gtaaacctag agcaatagca
    39361 tgatgaacca agaagtctcc aggacctatt gttaagaata gtgaattact attctcatta
    39421 atagcagtta accagccagg caaccatatg cttcgacccg cattgaatgc tgggccattc
    39481 gttgaagata aaagtacgtc gaatccatat gaagttttac catgggcaga ttgtatccat
    39541 tgggcaaata tcggttcgat caagatttgt ttctccggag taccaaaagc aagcatgaca
    39601 tcattatgaa cataaagtcc caaagtatgg aaccccagaa acaggctggc ccaacttaaa
    39661 tgggatatga tagcttcttt atggtctaac attcttgcca atacattatc ctcattctgt
    39721 tccggattgt aatctctaat aaaaaaaata gctccatgag caaaagctcc cgtcatgatg
    39781 aatcccgcga tgtattggtg atgagtatat aacgcagctt gagtagtaaa gtcttgtgct
    39841 atgaatgcat aagcaggtaa agagtacatg tgttgagcta ccaaggaagt aataacccct
    39901 aaagaggcta gagcaaggcc taattgaaaa tgaagcgaat tattgattgt gtcataaaga
    39961 cccttatggc cgcgccccaa tcgccctccc ggaggaatat gggcttctaa aagatctttt
    40021 atactgtgcc caatcccgaa atttgttcta tacatatgac cagcaacgag aaaaataaat
    40081 gcaatagcta gatgatggtg tgcaatatcg gtcagccata aactttgagt ttgtggatgg
    40141 aatcctccga gaagggttag aatggcagtt cctgatcctt gggaggtacc aaataaatga
    40201 ctacttgaat cggggttttg agcataaaga ttccactgac ctgtaaaaag cgggcccaac
    40261 ccttggggat gtggtaatac atctaagaaa ttattccatc gaacattttc tcccctggac
    40321 gcaggaatag cgacatggac taaatgccct gtccaagcca aggaacttac tccgaacagt
    40381 cctgacaaat gatgattgag acgagattca gcatttttga accacgaaac gctgggtttc
    40441 catttcggtt gtaggtgtaa ccaacccgct attaaggata tggcagaaag aaataataga
    40501 aaaagagctc cagtataaag gtcttcatta gtacgtaaac cgattgtata ccaccactga
    40561 taaacaccag aataagcgat attcactggg ccaagagcac cccctcgaga aaaagcttcc
    40621 acggccggtt gaccaaaatg aggatcccaa attgcatgag caataggtct tacatgtaaa
    40681 gggtcctgta cccatgcctc aaaatttcct tgccaagcta catgaaacag atttccggaa
    40741 gtccacagaa aaatgattgc taattgaccg aagtgagaag caaaaatatt ctgataaaga
    40801 cgttcctcag taatatcatc atgactctcg aagtcatgtg cagtagcaat accaaaccaa
    40861 atacgacgag tagtggggtc ctgagctaag ccttggctaa accttggaaa tcttaatgcc
    40921 ataatgcctt tcaaatcctc ctagccatta tcctactgca ataattcttg ctaagaagaa
    40981 cgcccatgtt gtggcaattc cacccagaag gtaatgggtt actcctacag cacgtccctg
    41041 tacaatgctc aaggctctag gctgagtagc aggagcaact tttaatttat tatgagccca
    41101 aacgatggat tcaataagtt cttgccaata accacgccca ctgaagagaa acattaaact
    41161 aaatgcccat acaaaatgag cacctaggaa aaaaaggcca tatgcagata atgaagaacc
    41221 ataagactga attacctgag acgcctgtgc ccataaaaaa tcgcggagcc acccattaat
    41281 agtaatggaa ctctgcgcaa aatttcctcc tgtaatatga gttaccaccc cttgatcgct
    41341 tatactaccc caaacatctg actgcatttt ccaactgaaa tggaatatta ctacggagat
    41401 tgcgttgtac atccagaata gtcctaagaa gacatggtcc caagcggata cttgacatgt
    41461 cccccctctt ccgggcccat cacaagggaa acgaaaccca agatttgctt tatccggtat
    41521 caaacgcgag ctacgagcaa atagaactcc ttttaggagt atcaataccg tcacatgaat
    41581 cgtaaatgca tgaatgtgat gtaccaaaaa atctgcggtt cctaatggaa taggtaacaa
    41641 agctactttg ccacccactg ccactaaatc accaccaccc caagtcaaac tggtgctcgc
    41701 tgttgcacca ggggccgttc caccaggtgc taaagcgtgg gtgttttgta tccattgagc
    41761 aaagacaggt tgtaattgta tagcggtatc tgaaaacata tcttggggac gtcctaaagc
    41821 gctcatggta tcattatgaa tatacaaacc aaaactgtga aagcctagaa atatacatac
    41881 ccagttgaga tgtgatatga ttgcgtcgcg atgcctaagg acacgatcta atagatcgtt
    41941 gtatcgagta gttggatcat aatctcttac cataaaaatg gctgcatgcg cagcagcacc
    42001 aacgatgaga aatccaccaa tccacatgtg atgtgtgaac aatgacaatt gtgtcccata
    42061 gtcagtagct agatatggat aagggggcat tgaatacata tgatgagcta caacaatggt
    42121 taaagatcct aacatagcta ggttaagaga taattgagca tgccatgacg ttgttaggat
    42181 ctcatatagc cctttatgac cctggcctgt aaatggacct ttatgagctt ctaaaatctc
    42241 ttttagacca tgaccaatgc cccagttggt cctatacatg tgacccgcta tcaggaaaag
    42301 aattgcaata gctagatgat ggtgtgcaat atcggtcagc catagacccc cagttactgg
    42361 atctaatcct ccacgaaaag taagaaattc cgcatatttt gaccaattca aggtaaaaaa
    42421 tggggttgct ccttcggcaa aactgggata aagttgagcc aaaagatccc gattcaagat
    42481 aaattcatga ggaagtggga tctctttagg atctactccg gcgtttagaa attggttaat
    42541 cggtaaagat acatgtactt gatgtcccgc ccaagaaagg gacccaagcc ctagtagccc
    42601 tgctaaatgg tgattcaaca tagattctac atcctgaaac caagccaatt ttggagcagc
    42661 tttgtgataa tggaaccaac cagcaaaaag cattaaggct gcaaagatca atgcgccaat
    42721 tgcggtacaa tagagttgta attcactagt tattccagac gctcgccaaa tctgaaaaaa
    42781 accagaggtt atttgtattc ctcggaaacc cccgcccacg tcaccgttca atatttcttg
    42841 gcccacgatt ggccaaacca cctgggcact aggtccaatg tgagtaggat cgcttagcca
    42901 ggcttcataa ttggaaaaac gagcaccgtg gaaatacatg ccactcagcc aaagaaaaat
    42961 gatggagagt tgtccgaaat gggcactaaa tacctttcga gagatctctt ccaaatcact
    43021 ggtatggcta tcgaagtcgt gagcatcagc atgtaagttc cagatccaag tggtagtatc
    43081 aggtccctta gctattgttc ttgaaaaatg acccggtctg gcccattcct cgaaagaagt
    43141 ttttatggga tccctatcta ccaaaatttt tacttctggt tccggcgaac gaataatcat
    43201 tgagtcctcc tctttccgga caacacatac aaagaaaccc gccaacagtt agtcaagtca
    43261 ttagtgaacc tatgagagat gcttataatt agtctttttc tcgtctactt ctatctccca
    43321 tctatttatt ttctttagtt attcactaga gcaattatga tctggaagtc gatccagggc
    43381 aagtgttcgg atctattatg acatatccat gaggtgctca acggacctta ttaatctttt
    43441 ttagttttag aaaacccttt cccggtgtca aaaaccaatt tttttacata gtgtattcat
    43501 atctcaatta gaaatcccta aacggagcta ctttctgtct tacatagaac atattacttt
    43561 attcaaaatt ccaaataacg tgagcagtca ttagtcatta gtcattacta agataagaga
    43621 cattccagga tctatatcta taatatttgg tcattcgagg gtcactttta ttagttttaa
    43681 tagaatagga gaaaaaaaaa aatgaattct ctaccgtatc tatgtattct ttctccctac
    43741 gaaataccag acgaaataga acggccttag aaaagatata atgaaattct ttgattgggt
    43801 cttcccagaa aaagggtctt attattaaaa acggatgagg ccaacaaaca attaattata
    43861 actataacaa aaaaatagat atataaattc taacgaaata aataaacaga gagttcttat
    43921 tcgaaacgcc ccgtgatctt caaccaattc tgcgcttcaa tataattacc aggagtgagc
    43981 gcgatagctt gtttccaata ctcggcggct tgattgaacc aagcctccgc aatttcagaa
    44041 tctccctgtc gaatggcctg ttctcctcgg ttggaatagg cgggtcaatt cctttcctta
    44101 gaaccgtact tgagagtttc ccacctcata cggctcggca atcaattttt ttgtgtcccc
    44161 gttttttaat cgactatatc gaattgaatg agatttctta tcctaaccaa aagaggttaa
    44221 tttcatgagc atgagtttca aacttgactt ttgattaaat taataatcag ctttcatttt
    44281 atcttttctc ccaccgtcag aagaataaca taaaagaaaa gcatttctac tatcgttaga
    44341 attttctgaa aggtatctat ctcggtttcg tctaaaaatt tatatagaat ctttgaaaaa
    44401 gtcttttctt cctaagaaag aaaagactta ctgtctttgg gatctgatgc tacaccgctg
    44461 ctcaatacct taggggatcc gctttattac agaagttgat tcctaatttt tatttcatat
    44521 catggacata aataagcagt tcttattgta tcggcatcgg ccaaaaacct cgcgaattgg
    44581 tctttacggt gcttcctcta tcaattagat cctttatcca tagaataaag tatctaggca
    44641 tatctatttc ttcatatttt gactctatga agtttctttc tttgctacag ctgataaaaa
    44701 tcgttttttg cacgatgcat atgtagaaag cctatttttt tttctagtat ttattagtgt
    44761 attcgctctt tcttccttct atagtagaga tagtcgcacg taatgacaga tcacagccat
    44821 attattaaaa gcttggggta agaacgggtt tcgttctagt gcccgaaaat aatattctaa
    44881 agcttttgta tgctctccgt tacttgtgtg gataaggcct atgttataga gtatatagct
    44941 tcgatcatag ggatcaattt ctagtcgcat agcttcataa taattctgta aagcttccgc
    45001 ataatttcct tccgattgag ctgacatccg ttacggtcgt cattcgattc aaagaattct
    45061 ccgttccaga aacgtacatg agattttcat ctcatacggc tcctccccta tgtgcataat
    45121 gaaaataata catggaatca aaaaagattg aaatattctc attatgaatt cagtggggct
    45181 aacgttttta caagaaatct ctagccaacc tttctgcaaa agatattttc ttaacatcac
    45241 gcgtgttgat actggtacta gataaaaatg taaactccaa caatttcttt gttctcaacg
    45301 ccctttaatt tccaggaatt aatcacttca acagtcttct atggttctaa gggtatccaa
    45361 agtaccaacg agatggatgt ttgttatccc aaccattctt tttagtcccg atcccaataa
    45421 ggaaaggcgg taattttaaa caaagttttc gtgttgttga ttcctaggcg tagcgcctct
    45481 tcccctatgc ggcctattgg tactagtcta gtatggtagg gttggcctgt aatatagaac
    45541 ccataggtgt aacctttcgc tcaatactcg aatcaacaat tgaagcatct gaggctgcat
    45601 taatcgggga tacacgacag aaggaattgt tttatctaga aacttcacct tcaacaagcg
    45661 tagatttttt caataatctt tttcgttctt ttctatcccg aatcttccgt ctttctccta
    45721 agaccgaagc ggtaaataaa aaaataatca aatcacacca tctctataat aggtaaatgc
    45781 ctctttttct cctgaagttg tcggaattat tcgtaataag atattggcca caattgaaaa
    45841 ggtcttatca ataaaatttt catttatccg cgatctaggc ataggtagaa atccattcta
    45901 taattctttt cattaactct cgtgagaaaa cgatcccaca agtaaaggaa ttttacagta
    45961 cgaaataaca taaaagcaga ctcatatcca attttttctt tttgaagggg gtcgataaaa
    46021 aataagaaat attagaatcc gattcgattt catccaaatg tagtagtata aatgtagtag
    46081 tataagaatg aaaggaacta ttccgatttg atcaaagtag aagaatcaaa gaatttatct
    46141 tgcggattag gagaattcga gaagtttttc tgaaattaag atccaaagaa gaaaaaaatc
    46201 gaataattct tcaataatcc ttctataatg aaaatagaat aaccctccat tttgtgtttt
    46261 gtccatagcg ggtagacgct tatacactat acaatcaaat cgaaaaggat gatttatgaa
    46321 tttggaatag atttacgggt taaggggttg ttgttaagcg acctaaaatt ggaaagaaat
    46381 tttcaaattc ttatggaaat tgaattcgaa taaaaagata attatgatcg aaaggtatcc
    46441 atttaccata gtccaacaaa atagaccgat cagttgattc gttccaattc attgattgaa
    46501 tccggtaaaa atatcagaaa aaggtaggag cgccgcctcc gtcttggcaa acaagatata
    46561 tctttattgt tattgttttt aaccgttttt caaaaaaaga ttatattatc tttttctccc
    46621 agctccctgg ctcgaagaaa aaatgctttc tttgatgaaa agttttccat ttttatagct
    46681 agaatggatt cgagtgtctg tacccatcta acaatcgaat atgaacaact cgcaattcgc
    46741 tcggattctc ggtcataatc attatgtagg agagatggcc gagtggttca aggcgtagca
    46801 ttggaactgc tatgtaggct tttgtttacc gagggttcga atccctctct ttccgtatct
    46861 tcacccaatt caccaatgct tcagaccttt ctttgagata gattctcaat tcctaatttc
    46921 tgtgatacgg aaggaaagaa agaacgggca gggaataagg atctgcctac tgatctatga
    46981 tacatgaatg ggagaaaaat acaaatctcc ggatccaatt ccttaccttg tgtcccttta
    47041 cttaacttaa gtgaaaggga aaaattgtac gaacccttgg tttgttattt tagttaggtt
    47101 taagtctgac gagaataata ttctacgaca agtaattcat ttattttcaa accgacccat
    47161 ttactatcta ttatttgatt gactaatcct ttatattgga atgcgtgaag agtcaaatgc
    47221 tttggcaatt cttcatggtg ggatgaatca agataatttt gaatcagagc tctggatttt
    47281 ttgtcatccc ttgctgtaat aatatctcgg ggtttgcaac gataacttgg tatatctact
    47341 atacgaccat taactaaaat atgtctatga ttaactaatt ggcgggcttg aggaatagtt
    47401 gaagccatac ccaatcgaaa aaggatgtta tctaaacgca tttcaagtaa ttgtagtaaa
    47461 accagacccg ttgatccttt ggcttttccg gcgatacgaa catatttaag taattgccgt
    47521 tctgtaagac cataatgaaa acgcaatttt tgtttttctt ctaaacgaat acgatattga
    47581 gattttttcc cggagcgcga ttggtttcta agatcgcttc cggctccagg tcttttactc
    47641 gttagtcccg gtaaagcccc caggcggcgt atttttttga aacgaggccc tcggtaacgt
    47701 gacataaaaa ctccttattt tattgaaatt tcataaacct aaattaaaac taaaactgag
    47761 ctaaatgata aatgaagcga aatccactga agtattgtac tacaaagaat aatgagatgt
    47821 atcaatatcc acacactttt ttgtattgta tatatataaa tagaaatcaa aagacggttc
    47881 tttttcttga tttattctgc tgaggtctaa cccctccaat tatgattcat aattagaagc
    47941 tcctacaaca taataaatca atgccccttg gaaaagaggg acgaagccct ttcaatgttc
    48001 ttttctttca aaaagacatt atcaatcatt ttttaaaatc aaacaaatag agaaaagccg
    48061 gctatcggaa tcgaaccgat gaccatcgca ttacaaatgc gatgctctaa cctctgagct
    48121 aagcgggctt aaataacggc aatgagatgg tgcatgcata gaaatttggt aaattactag
    48181 aatcttatct attaactatt cattcttagc tattcataaa gaaaagaata gagaatcaaa
    48241 ttcaaaataa atattgaata ttatagaaca taacgattaa aataacgatt aatagaatat
    48301 agcgatctat agaatttcga tttctatatt tatcaataat aaatatctta ctcttaatta
    48361 ggtaataaga gttttttgtt ttgaattgaa aatcaaatga cattagaaat tgtttttttc
    48421 taacctaatt ttattaatat attcgattct attattatat agaatagaat atacagaata
    48481 ttattattct actgattcta tatatctatt ttttctatat ctctattttt tttttctaga
    48541 tatctattta tctattttga attatcaatc gaatccagta ttagcttctt atgatacatt
    48601 atctaaatta tccatttttt tattctaatt ctaaaaaatg atgctttggc tttcgactaa
    48661 ataattcgat ttgaattcga aattaataaa atgattagtt ataactatta tattagaaac
    48721 gattaattaa tatttaatta atttgaattt tagttatttt ttgttatgtt atataggatc
    48781 cgccttagcc ttaagtaaag gataagaaaa aaatgaaatt aaagaaaaag atgaaatcca
    48841 gataaatgca atgcagataa atgcaatcca tataactgta atccagatta gaatgaggga
    48901 gtctaatgat acatttctcc gttttttgtt ttcaacgaaa gaaaagacga aaaaaaaaaa
    48961 aagaatcgac cgttcgagta ttctaccgga ttgcatgaga aaaatgagag taagagaggc
    49021 atatgttaat gttatgtaat atagatccat atatattgaa ttgcggatac agaaaggata
    49081 gaatcatttc tgacaagaaa tcgaaacacc tttcaatata ggaatccgta tctaatgaat
    49141 tctatgtttc agcgtaaatg aaagaaaaag gagaacggca tcgaggtcct aatctcaaaa
    49201 tgcaaggggg gatatggcga aattggtaga cgctacggac ttaattggat tgagccttgg
    49261 tatggaaacc tactaagtga taactttcaa attcagagaa acccgggaat caaaaatggg
    49321 caatcctgag ccaaatcctg ttttacgaga ataaaacaaa gcaaacaagg gttcagaaag
    49381 cgaaaaaagg gataggtgca gagactcaac ggaagctgtt ctaacaaatg gagttgactg
    49441 cctttttttg ggaaagaaag gcaaattaat cgaatatcga aactgcataa aggataagtc
    49501 tataatacac tatggataca aaatgaaaaa ttatctcaaa aatgacaacc tgaagctgta
    49561 tttatattaa tgaaaaagaa aacaaaagaa ttgggattcc aagttgaaga atcgaatatt
    49621 cattgatcca atcattcact ccatagtctg gtagattgtt tcttttgaag aactgattac
    49681 tcagacgaga ataaagatag agtcccattc tacatgtcaa tataaatacc ggcaacaatg
    49741 aaatttatag taagaggaaa atccgtcgac tttagaaatc gtgagggttc aagtccctct
    49801 atccccccaa aaagaccgat ttgactattt ctcctaccct ctcttttttt tagtggttcc
    49861 aaatttgttc tctttctcat tcattctacc tttttacaaa cgtatcagag cagaattttt
    49921 ttcttttatc acaatcccaa gtggtgtggt atatatgata tacgtacaaa tgaacatctt
    49981 tgaacaaaga atcccaattc acaattcata tcattgctca tactgaaact tataaattat
    50041 tctattcaag aaatctaatt ccacgctcaa gacttttaat acttttttta tcttttttaa
    50101 ttgacataga ccccagtcat ctagtaaaat aaggatgatg cgccggtaat ggtcgggata
    50161 gctcagctgg tagagcagag gactgaaaat cctcgtgtca ccagttcaaa tctggttcct
    50221 ggcatatata ttgaatttgt agaaatatct cttctagaaa ttcagtgata tgaatcgata
    50281 tacataatac atattgatta atcgtataga tcatgataca tacatactta ttcatctagc
    50341 taggtatctg gaaatggacc cccccccctt tttttataga tgagtaaata gtatataaat
    50401 gagtgaaaga gtatataaaa aatgtatatc taataataat aaaagaatta attagattct
    50461 ttttcctctt ctttttgatt tgttcatact atgtctccgc ccgttcaaaa agaatgttaa
    50521 tacaccatac atattcgaaa gggttaaatt ggttggttga aagacccaag caaaagtcta
    50581 gtctaggaag ttgaatgaag ggtgggaata gcctaaattc atctccgata cagtacaaat
    50641 tagaattcga tcccttttca ttttgtattt ttattttctt ttttctgttt cttccttccc
    50701 tcctatgtga acctctagag cccatctaag cgatgtgcgc gatacaaagt tcatgatgca
    50761 gaactctttt ttttagttca tcctattggc ttggctcatc caaaacaagc atcttacaat
    50821 tttgaaaatc tcaaaattgt aattgtattg tctttttttt ttctatttaa tttatttagc
    50881 gcgttcataa taataatacg aatgcgactt caattcctct ctttgatcta gaaaagaacg
    50941 tacaaatatt tcttgaatat cgggagttgt aaaaatgaag attagtttct tataattcaa
    51001 tgagcatctt gtatttcata aaaattgggg gcaatataat ccttacgtaa gggccatcct
    51061 atccaacttt caggcattaa gatacgttta agccgtggat gattatcata aaagattccc
    51121 aacatatcat aagattcccg ttcttgaaaa ttcgaacttt tccaaaccca gaaaacggac
    51181 ggaattttag gattattcct tggagcaaat acttttatgc atacttcttc cggttgatct
    51241 accccatact ctattcttgt aagatgatac acactggcta acagtccgcc cggtgctaca
    51301 tcataggcac attgggaacg tagataattg taaccatata catataaaat gacagcaacg
    51361 gaatgccaat cctccggctt tatttgtaaa gtttctattc cttggtaatc gaagcccaaa
    51421 gatctatgaa ttagcccgtg tttgactagc caagcagaca aacgaccctg catctttttt
    51481 tctctcccac attttgattt ctataaatat ttcacattta cgatgaaatt ttttcattta
    51541 tgaagattaa ttcgctcttt ctttttctgt acaaaaaaat acttcctaat taaggaattc
    51601 gggggaagat actgaacttt tgtatttgaa aaatgtttca gtttcaggag ggatttcgga
    51661 catcgatggt ggttgataga gtaatccttg atcataattt ccagtatcag tactgcctac
    51721 aacacgaaac ttgtgattgg tagtaaaagt aaacgaccga ttctcctgtt gcaagcgaat
    51781 tcgctcttca tagatttctc gagatatttt cttacgaagt tttgttatgg catctataac
    51841 tgcctctggt ttaggcggac agcccggcaa ataaacatcc acaggaatta gcttatcgac
    51901 tccccgaaca gtactataag aatcggtact gaacatcccc cccgtaatcg tacatgcccc
    51961 catagcaata acatattttg gttcaggcat ttgttcatat aatctcacta aagaaggagc
    52021 cattttcatt gttactgtgc cggctgttaa aattaggtct gcctgtctag gactcgatct
    52081 tggtaccagt ccataacggt caaaatcgaa ccgtgagcct attaatgaag caaattcaat
    52141 gaagcaacaa ctggtaccat aaagaagcgg ccataaactg gagagtcttg accaatttga
    52201 aagatcattt gatgtagttg aaataactga attgggggtt gttcgatcaa gtaaggaaaa
    52261 ctcaatggaa ttcataattg tctcaatgtt cttttttttt ttttactttt ttggttattg
    52321 tctcaatatt ccgaaactaa gaccactcca acgctccttt tcgccacgca taaactgaac
    52381 caacaattag gataagcata aaaatgaaag cttctataaa tacggatatc cccaatacat
    52441 caaaactcat tgcccatgga aaaagaaaaa ccgtttcaac atcaaaaaca acaaaaacta
    52501 gagcaaacat ataataacgg attcgaaatt gtaaccaagc atcgcccatt ggttctatac
    52561 ccgattcata actagaaagc ttctctggtc ctttgctaat cggggctaaa actgcggaaa
    52621 ttaaaaatgc caaaatcgga ataacgtttg atattattag aaatgcccag aaaatatcat
    52681 atttgtaaag cagaaacata gacgaactcc tttgaatgtg aaaaatatac cgaatttgtc
    52741 gattcgaatt ggaattcatt gtcaagtcat cggtaacagg ttagtcaaaa ccaaaatgca
    52801 ttttggtcga accacacagt ttcacttgtt tgctgtgatg tctcgtttct cgattgtact
    52861 cctattttca ttacacttcc ttcgatttta tttcagtata gtataaatct cttatacaaa
    52921 caaaacaaat aaaactctct tgctttcacc ccgtttcggc cttttagaaa aaaaaaaatt
    52981 ccaaatagaa ttctcatttt gatttcgaat tttttaatat ttgaattcga aatgcaatcg
    53041 attttgattc tattttctat atatattttg ttttctgttt atgaaaagat cttcgttttt
    53101 caaacgcgga cgtgtcgaca aatacagtaa tccgttccta tatccatgtg acttactatt
    53161 cgatttgagt ggggttaggt tggagttttc atttttaacc ggattcatgt catgattttg
    53221 cctcctttac tgtccacaat caaagagtta gtgagacttc ttttccttgg tatacccact
    53281 catttttggt gaatttttgg aggcaaaatc atatggaatt cacatacgaa aaaaatgaat
    53341 tactaggttt ctttatccga gattcgaaaa aaaaataacg attgaaacgg gcttttgttt
    53401 tccgttttat gttctgctct gaacgagtcc cccataagca agcttatggg aatgatttta
    53461 tttcgatgaa ccaagcaacc acgagcgacc ggttacaaac aacaaaaaat acagtaattg
    53521 agtaaatgaa aactatagaa ctttttgtat ttcaatttgg attattatat tattataggg
    53581 ctatacggac tcgaaccgta gaccttctcg gtaaaagaga tcgaactgat tcttatcaaa
    53641 atgattcgaa ctctttcaaa gacccaacat gcattttttt ttgcattggg ctctttcatt
    53701 aactgctaga aatatcagtt agtctaccat attttttttt cttgacagaa aaataaggaa
    53761 atggctccac gtgctcggat tcattatttg gattgtgata taggagcact accaaagtgt
    53821 ttcaaagaaa ggttatcttg acgtaggttt gcttctggcc tagattaacc taagttaaat
    53881 ggagtctcta tcatcctgat taaagaatca aatatgaaac ttcatacgcc ttaaggttca
    53941 taggacaaaa agagaatttt tgaggtcctt atactcatta tgcctagcat tgaatagact
    54001 aggtattcac cttatcaata tctcaaatca atgatggatt ccatttggtt cctaaatggg
    54061 aacctgaatc gaaccgaacc atttgtcagg ctattgttct cttgttttgt tccctaaaaa
    54121 tcctggagtc agacattgat ttctcaaaaa gatcaattct ttgattgcat gatggactct
    54181 tctgaaaaac attggcgcac gtgtaaacga ggtgctctac ctaactgagc tatagccctt
    54241 gtgcttgtga tacatatttt atcatattat ggagataatt tcttgtcaag atgaatatcc
    54301 catgatccaa catcgtatct ctttgatctt tttgattggt attgcttcga agtcttattg
    54361 gatttataat ccatcaatgg gaggggtctt ttttttttct ccttataatg ataaatgacc
    54421 tacttaactc agtggttaga gtattgcttt catacggcag gagtcattgg ttcaaatcca
    54481 atagtaggta gaacttatta gataccatgg tcaatggtat ctaataagtt tttctactta
    54541 ctgattttgt atcttttcta tcctattcga tttgattttc gaattgaaac taaaactttt
    54601 ttccttacat cagaatccga ttccccttga ttgtatttga ttggattcaa tcggaagaat
    54661 ccatatgtgt ataaacacaa attcttttga ttaggattat tcgattcggg cgcaccgact
    54721 agttacgaaa tcacattgag aacctctact cgtgtcctag ctcgtctgag agctagattt
    54781 gcctcaattg tttgtctctt actttcagct ttcctcaagc cggcttccgc tatttcaaga
    54841 gtttgctgag cttcttgggg atcaatgtca ctactcttct ccgcatcatt tactaaaacg
    54901 gtgatctcat tattacctat tctagcaaaa ccgcccatca gagccatcgt taaccattgg
    54961 tcattaaagc gtattctcaa aatacctata tctacagctg tggcaatagg cgcgtgattt
    55021 ggtaatacgc caatttgtcc actattagta gataaaatga tttctttcac ttcggaatcc
    55081 caaacaattc gattaggggt cagtacacaa agatttaagg tcatttcttc aaattgttct
    55141 ccatttctaa gtttgtagcc ttcgcagtaa cttcatcgat gttacctact aaataaaagg
    55201 cctgttcagg aagaccatct aattctccgg acagaatcaa tttaaagccc ctaattgttt
    55261 ctgctagacc aacatatttc cccggagaac cggtaaatac ttctgctacg aaaaaaggtt
    55321 gtgataagaa acgctcaatt ttgcgggctc ttgctacggt taaacggtcc tcttcggata
    55381 attcatccaa cccaaggata gctataatgt cctgaagttc tttgtaacgt tgtaaagttt
    55441 gcttaactct ttgcgcagtt tcataatgtt cctcaccaac gatccgaggt tggagcatag
    55501 ttgacgtcga atctaaagga tctactgcgg gatagatacc tttggcggct aatcctcttg
    55561 atagtacggt agtcgcatct aaatgtgcaa atgtcgtggc aggagcgggg tcggtcaaat
    55621 cgtccgcagg tacataaacg gcttgaatgg aagttatgga cccctccttg gtagacgtaa
    55681 ttctttcttg taaagaaccc atttcggtac taagggtagg ttgataaccc acagcggaag
    55741 gcattctacc caataaagcg gatacctcgg atcccgcttg gacgaaacgg aaaatattgt
    55801 cgataaatag aagtacgtct tgttcattaa catctcggaa atattccgcc atagttaggg
    55861 cagtcaaacc aactctcata cgagctcccg gcggttcatt catctgaccg tagactagag
    55921 ccacctttga ttccgcaagg ttttgttcat taattactcc agattctttc atttccatgt
    55981 aaagatcatt tccttcacga gtacgttcac cgactccgcc aaatacggat acacccccat
    56041 gagctttggc aatgttgttg atcaattcca taatgagtac tgttttaccc actccagctc
    56101 ccccgaatag tccgattttt cctccccgac gataaggagc taaaagatct actaccttaa
    56161 ttcctgtttc aaaaatagat aattttgtat ctaactgtat aaaggcaggc gcagatttat
    56221 gaataggaga tgttgtgcga gtatctacag gacctaaatt atcaacaggc tcgccaagca
    56281 cgttgaaaat tcgtcctaga gtcgctccgc caactggaac gcttagagga gctcccgtgt
    56341 caatcacttc aattcctctc attagaccat ctgtagcact catggctaca gctctaactc
    56401 gattattccc taataattgc tgtacctcgc aagtcacatt aattggttga ccgacagtat
    56461 ctcgaccctt aactatcaga gcgttgtaaa tattaggcat ctcccctggg ggaaaggcta
    56521 catccagtac cggaccaata atttgagcaa tacgtcccag gttttttttt tcaagtgcgg
    56581 aacccccagg accagaagta gtaggattta ttctcataat aataataaag tgaaatatat
    56641 caattttttt tacgaaattt atcaaatcca aaaagaaaat cttcgatagc aagttgatcg
    56701 gttaattcaa taagaaatgg gggttagcac tcgattttgt tggtagcgtc caaccgaatg
    56761 caattccatt gtttatttat ggaatttcaa tgaagaaatt ttaaagttca aacaacccat
    56821 tttcaaaatc tcaagtggat gaataaaatt cttgagaaag tatttgattt ctctatcatt
    56881 accagccata ttatctacgg aattcgaacc tgaacttttt ttttgattca ttatttcttg
    56941 tcccttattt cttattctta ttttagcata tccatttatg tctagtctat tcttttttta
    57001 tacccccctt tttattttat ggatgaattc cgcatatttt cttttcacat ctaggattta
    57061 catatacaac gtatattcct gtcaacagtc aatttcttat tatttagata ttttgattga
    57121 aaaaaaagta agggattcaa aactttaaaa acatggattg gcttgcgcca gacatatgaa
    57181 agagtataca ataatgatgt atttggtgaa tcaaatacca cggtctacta aaaaaaataa
    57241 ggagacgttc tgattagttg ataatattaa atgaaatttt tgtgaaagat tcctgtgaaa
    57301 gggtttcatt aactcctaat ttatgtcgag tagaccttgt tgctgcgaga attcttaatt
    57361 catgagttgt agggagggac ttatgtcacc acaaacagag actaaagcaa gtgttggatt
    57421 caaagccggt gttaaagatt ataaattgac ttattatact cctgagtatg taaccaaaga
    57481 tactgatatc ttggcagcat tccgagtaac tcctcaaccc ggggttccgc ccgaggaagc
    57541 cggggccgcg gtagctgcgg aatcttctac tggtacatgg acaactgtgt ggaccgatgg
    57601 gcttaccagc cttgatcgtt ataaaggacg atgctacaac attgagcccg ttgctggaga
    57661 agaaaatcaa tatatatgtt atgtagctta ccctttagac ctttttgaag agggttctgt
    57721 tactaacatg tttacttcca ttgtgggtaa tgtatttggg tttaaagccc tgcgcgctct
    57781 acgtctagag gatctacgaa tccctcccgc gtattcgaaa actttccaag gcccccctca
    57841 tggcatccaa gttgagagag ataaattgaa caagtatggg cgccccctat tgggatgtac
    57901 tattaaacct aaattgggat tatccgctaa gaactacggt agagcagttt atgaatgtct
    57961 acgtggtgga cttgacttta ccaaagatga tgagaacgta aactcccaac catttatgcg
    58021 ttggagagac cgtttcttgt tttgtgcaga agctatttat aaatcgcagg cagaaactgg
    58081 tgaaatcaaa ggtcattact tgaatgctac tgcaggtaca tgggaagaga tgataaaaag
    58141 ggcggtattt gccagagagt tgggagttcc tatcgtaatg catgactact taacaggggg
    58201 attcaccgca aatactagct tggctcatta ttgccgagat aatggtctac ttcttcacat
    58261 ccatcgtgca atgcatgcag ttattgatag acagaagaat catggtatac actttcgtgt
    58321 actagctaaa gctttgcgta tgtcaggtgg agatcatatt cacgcaggta cagtagtagg
    58381 taaacttgaa ggagaaagag acataacttt gggctttgtt gatttactac gtgatgattt
    58441 tattgaaaaa gaccgaagcc gcggtattta tttcactcaa gattgggtct ctttaccagg
    58501 tgttctgccc gtggcttcag ggggtattca cgtttggcat atgcctgctt tgaccgagat
    58561 ctttggggac gattccgtac tgcaattcgg tggaggaact ttaggacacc cttggggaaa
    58621 tgcgccaggc gccgtagcta atcgagtagc tctagaagca tgtgtacaag ctcgtaatga
    58681 aggacgcgat cttgctcgcg agggtaatga aattatccgt gaggctagca aatggagtgc
    58741 tgaattggct gctgcttgtg aagtatggaa ggagatcaaa tttgaatttg aagcaatgga
    58801 tactttgtaa tccagtgatt aacgtttggt ttattagttg aattgcaatt aaactcggcc
    58861 caatctttta ctaaaaggat tgagccgaac ccaacgaatt tattgtatag atttttgata
    58921 ctacatattt atctagatat ataagatctg aaatacaaaa tagaagacta aacacaactc
    58981 tttctattgt tgtgttgggt ccacaatgaa tcctatgggc ccttaggatt ggtgtattct
    59041 tttcgatccc gtagtttcgt catggatcga gccaagtatc acaacttctt ctacccatcc
    59101 tgtatatcgt ccttttcgtt ccgtgttgga atataaactt attatattag tagatagtag
    59161 acgggatttt acgaaaaaag ctcttcatat tcataggaga gaacaaatat ttattttttc
    59221 aatgccaatt ttacacaata tggggacaac cactatttat aattgaaaaa gatcgtatag
    59281 agtgaagcga tactccgggg tctaacaaaa gagaatgatt tctttcaatt gactattcat
    59341 ctattgtatt ttcatctaaa taggggcaag aaagtgctat ggaaaaatgg tggttcaatt
    59401 cgatggggga gttcgaatac aggtgtgggc taagtaaatc aatcgatagt ctgggtccta
    59461 ttaaaaataa aaataccagt gtaagtgagg gcccggttag aaatgataaa gataaaaaca
    59521 ttcatagttg gggtgatagt tctagttaca gcaatgttca tcatttagtt agcgttaggg
    59581 acattcggaa tttcatctct gatgacacct tttttgttag ggatagtaat agggacagtt
    59641 attccatata ttttgatatt gaaaatcaaa ttttagagat taacaatgat cattcttttc
    59701 tgagtgaact agaaagtttt ttttatcgtt ttcgtaatta ttattatagg aataatggat
    59761 ctaaaagtga cgatcccgac tatgatcctt ccatctataa tactaaatcg agttggaata
    59821 atcacattaa taatttcgtt gactcttatc ttcagtctca aatctgtatt gatagtcaca
    59881 ttttaagtag tagtaacaat tacagcgaca gttacattta taattacatt tgtggtgaaa
    59941 gtagaaatag tagtgaaagc aaaagttcaa atataaaaac tagtacgaat ggtagtgatt
    60001 taactataag aaaaagttcg aataatctcg atgtaactca aaaatacagg catttgtggg
    60061 ttcaatgtga aaattgttat ggattaaatt ataagaaatt tttgaagtca aaaatgaata
    60121 tttgtgaaca atgcgaatat tatttgaaaa taagtagttc agatagaatc gaactttcgg
    60181 ttgatccagg tacttgggat ccgatggatg acggcatggt ttctctggat cccattgaat
    60241 ttcattcaga agaggaacct tataaagatc gtattgattc ttatcaaaaa aaaacaggat
    60301 taacagaggc tgttcaaaca ggtacaggtc aactaaacgg gattcccgtc gcaattgggg
    60361 ttatggattt tcagtttatg gggggtagta tgggatccgt agtaggcgag aaaatcaccc
    60421 gtttgatcga gtatgctacc aataaacttt tacctcttat tctagtgtgt gcttccggag
    60481 gggcacgcat gcaagaagga agtttgagct tgatgcaaat ggctaaaata tcttctgctt
    60541 tatatgatta tcaatcaaat aaaaagttat tctatgtatc aattcttaca tctcctacta
    60601 ctggtggagt aacagctagt tttggtatgt tgggggatat cattattgcc gaacccaatg
    60661 cctatattgc atttgcgggt aaaagagtaa ttgaacaaac attgaataag acagtacctg
    60721 aaggttcaca agcggctgaa tatttattcc ataagggctt attcgatcca atcgtaccac
    60781 gtaacccttt aaaaggtgtt ctgagtgagc tatttcagct ccacgccttt tttcctttca
    60841 ataaaaattc aatcaagtag agtcaagtag agtcttgagt tcaacttttt tttgtggcga
    60901 acaactagtt agttagttta tcagaatcaa aataaaaaaa ccgaaaaaat gcatttttat
    60961 ttggtgacat aagctttaat tgtagaaaga atcatgcgga taattgttgt tttttaccga
    61021 tattgctgat tagcaatatc ggtaaaaaaa caacaacata aacagcgagt tcttccttcg
    61081 aattaggagg caaggcaaat aaaacgaatt tcgtgttctg ttcgcctctt ctatatgtat
    61141 atatttcaaa tatagaaaat atagaatctt gcatctttct atatctccca agaagtcccc
    61201 tttttataag aattcctgct cttgggtcgg attctaacga atctttcaga gatttttaaa
    61261 tttttaagag actctttttt tattaaaaaa gaaattcgaa gaagaagata agaacaatat
    61321 aagaataaaa ataaaagaag taagaataat aaagaaagtg gattatcata catacatcta
    61381 tttcatgtag aaagatgaat aagtccgttt atttagttcg acattgcttg cacttattct
    61441 atatactcac ttcgatatac ttagtatact aatatacgaa ttataatatg aattataatt
    61501 attataagat atccttataa caataacagg tacaaatatt aaatcgaggt accccattct
    61561 atgacaattc tcaacaactt accctccctt tttgtgcctt tagtgggcct agtatttccg
    61621 gcaattgcaa tggcctcttt atctcttcat gttcaaaaaa aaaagatttt ttaaatctga
    61681 tgtggtcaaa tctcatctag tttttttttt caagacttag cgaacaagga tatccattta
    61741 gtagaatatt gtataagaat aacgggtggc tttctccgaa cataaatgaa aaagatctta
    61801 tacatgcgta aacatgatat atggacagac gaattctagc aattaaaaaa aaataggctg
    61861 ggatccgaac tcatgtctga aattaaagta aatctatcca tatgtatgta gctattgata
    61921 gggaatcata tgaaggggat gcttttattt tattatatct aaccaattcg attaattact
    61981 actaaaagtt cacatcagaa tagtactagt tgatgagagt tacttcggaa aaaaaagtca
    62041 agtgaaattt ttttttgtta ttccataaaa tgcaactgga tctactatgt atgagttggc
    62101 gatcagaata tatatggata gaatttatag caggatctcg caaaacaagt aatttctgct
    62161 gggcgtttat ccttttttta ggttcattag gattcttatt ggttggaatt tctagttatc
    62221 ttgataagaa tttgatatcc ttctttccgt ctcaacaaat cctttttttc ccacaaggga
    62281 tcgtaatgtc tttctatggg atcgcgggtc tctttattag ttcctatttg tggtgcacaa
    62341 ttacatggaa tgtaggtagc ggttatgatc gatttgatag aaaagaagga atagtgtgca
    62401 tttttcgttg gggatttcct ggaaaaaatc gccgcatctt tttacgattc cttatgaaag
    62461 atattcagtc catcagaata gaagtaaaag agggtattta tgctcgtcgt gtcctttata
    62521 tggaaatcag aggcctggga gacgttccct tgactcgtac tgatgagaat ttgactccac
    62581 gggaaattga gcaaaaggct gcggaattgg cctatttctt gcgtgtacca attgaagtat
    62641 tttgaaaaaa gaaactgcaa aaaaatgctt tctcagcaag aggaaaaccc ctaagaatcc
    62701 tcttttttct ataagcataa cttacttaat taaagtttct tcagaacgcc tcgtggggca
    62761 aaagcaaggc aaacgtgtac gtggcgttca taatataaaa cgaaaccttt tttgtttttg
    62821 tctgtcaatt ttttttttcg aaatatttga tattttcttt tttaataatt tgatattttc
    62881 ttttttaata aacagggagt tctttcattt cgaaatccga aaaatattca ttattggaat
    62941 ctttatttga atctttcggg cattcatcaa agaggagtaa ttacttcgaa tatttgatca
    63001 attaagatat ctggaaacaa tctatttttt tattatttct tcatttgaat tcgaattcga
    63061 agtggattct tcttctattt ctgtattttt tctacactag attcaaggac taacctctga
    63121 atcacaacta aaaaatgggg gctcgattaa taaattaata attaataggc gcgatacctt
    63181 ataatagaac ttatgcttga tagaaatatt agatcgcata gagtcaacga atgaggtgac
    63241 aattcacaga tgaaaaaatg acaaaaaaga gcgcatctat tccccttcga tatctttcat
    63301 ttatagtatt tgtagtcttt ttgccccggt ggatcactct ctcatttaat aaaagtctag
    63361 aatcttgggt tactaattgg tggaatacta ggcaatccga aacttttttg aacgatattc
    63421 aagaaaagag tattctagaa aaattcatag aattagagga gctatttctc ttggatgaaa
    63481 tggtaaagga attcccggaa agacatctac aaaagtttcg tatggggctc cacaaagaaa
    63541 caatccaatt gatcaagata cacgatgagg agcatatcca tacaattttg cacttctcga
    63601 caaatctaat ctgtttcgtt attctaagtg cttattctat tctgggtaat gaagaacttg
    63661 tttttcttaa ttcttgggtt caagaattcc tatataattt aagtgacaca ataaaagcct
    63721 tttccattct tttagtaacc gatttatgta tcggattcca ttcgccccac ggttgggaac
    63781 taatgattgg ctatgtctat aacgattttg gattttttca taatgatcaa attatatctg
    63841 gtcttgtttc cacttttcca gtcattctag atacaatttt caaatattgg attttccttt
    63901 atttaaatcg tgtatctccg tcacttgtag tgatttatca ttcaatgaat gactgaaaaa
    63961 cgagtcaatt agaatgtttc ttactttgta cctaagcaaa gcattccagg tcgtacttac
    64021 cttactcttt ctacccattc agaggattcc tcctatattc cagtaaaatt atttcagtaa
    64081 atagcaaaat cgtggatagg gaactatact agcgacctac ccaattttat tgtagaaatt
    64141 ttcgggatca acgattggac catgcaaatt agaaatactt tttcttcgat aaaggaagag
    64201 attactcgat tcatttccgt atcactcatg atatatataa taactcgggc ctccatttca
    64261 aatgcatatc ccatttttgc gcagcagggt tttgaaaatc cacgagaagc cactggtcgt
    64321 attgtatgcg ccaattgcca tttagctaat aaacctgtgg atattgaggt tccgcaagcg
    64381 gtacttcctg atactgtgtt tgaagcagtt gttagaattc cttatgatat gcaactgaaa
    64441 caagttcttg ctaatggtaa aaaggggggg ttgaatgtag gggccgttct tattttaccg
    64501 gaagggtttg aattagcccc cctcagtcgt atttctgccg agatgaaaga aaagataggc
    64561 aatctatctt ttcagaatta cggccccact aaaaaaaata ttcttgtgat agggcctgtt
    64621 cctggtaaga aatatagtga aatcactttt cctattcttt ccccggatcc cgcgactaat
    64681 aaagatgttc acttcttaaa atacccaata tacgtaggtg gtaacagggg aaggggccag
    64741 atttatcccg acgggacaaa aagtaacaat acggtttata atgctacagc agcgggtata
    64801 gtaagcaaaa tcatacgaaa agaaaaaggg gggtacgaaa taaccataac ggatgcattg
    64861 gatggacgcc aagtggttga tattatccct ccaggaccag aacttcgtgt ttcagagggc
    64921 gaatctatca aacttgatca accattaaca agtaatccta atgtgggtgg atttggtcag
    64981 ggagatgcag aaatagtact tcaagatcca ctacgtgtcc aaggcctttt gttcttttta
    65041 gcatctgttg ttttggcaca aatcttttta gttcttaaaa agaaacagtt tgagaaggtt
    65101 caattgtccg aaatgaattt ctagatccgc aaatttatca acatccggtt tgtaaaaaga
    65161 acaaaatttt tgttcgcaat tccaattatg ttatgtatga gcaaaaaaat tatgaaaagt
    65221 cttttgcttg tttatattct ttttcgacaa aatgtcggga atttcttgta ctgcactcct
    65281 aaatcatagt atatattgtg aagaaggcta ttttacttta cccctccttt gttttgtcaa
    65341 tccaagtggg aggggttatc acgattgtct gattaaaata ttttagaatg tgtcagtagt
    65401 tttctattct aatcgaatca aattcgatta gaactagata ctaagcataa gataagtaag
    65461 cggagaatat aaagaaagca aggataaata agggaaacaa gggaatcaaa aaggtattat
    65521 tcgtcgtcct agtcttcgac atcagaaagg ggattttcca catccctttc tggtgtcgaa
    65581 atcataatgg ttcttgattc cattcgtcaa agattcctat tcttagtttc gatttttcca
    65641 ggtttatcag aacttttttt ttgtttattt cttatgtata catataatta agtaatgaaa
    65701 aaaaaaaaga aatgaagttt tttgaagcat cggaaaaagt gatccatttt ctcatttata
    65761 cgaacaaaac aaaatattat gattattaag aactcaacgg gacactaccc ctcgaatcag
    65821 acaaagaaag aagttatagg ccccgttgag ttcttacgct ttgatgtcta taacgctgtt
    65881 catccgctta ctacagggac gaacccaatc cggaatatga accataaaag aaaatgccta
    65941 ttaaaccgat cacaggaata ccagttacag tacctattat ccaaagagga atccttccag
    66001 tagtatcggc catttatccc acttccctcc acattttatc aagtggtcgt gctagagaca
    66061 taaacagtca tagataatta taagattaag atgcgatcct tccgactggg ataagataat
    66121 ccctactatt tttttattat tctactattc tcttttcttc tcttaattgt tttcttctct
    66181 taattgaaga aataattgga aaataaaaca gcaagtacaa aaatgagtaa taacccccag
    66241 tagaggctgg tacgattcaa ttcaacattt tgttcgttcg ggtttgattg tgtcatagct
    66301 ctctaattcg gattaggttt atcgttggat gaactgcatt gctgatattg accctaaaaa
    66361 aaaaacggta ggtacagcta gtccgtgaac agccaaccat cgcactgtaa aaattggata
    66421 ggttcgatct atggtcattg ggtcctccta aaaagatcta ctaaattcat cgagttgttc
    66481 caaagaatca aaacggccgg ttattaatgg aattccttgt cggctctctg taaaatactc
    66541 gtttggacga gggcttccaa acacatcgta agctaaaccc gtgctcacaa ataaccaacc
    66601 cgcaatgaat agggaaggta tagtaatgct atgaatgacc cagtatcgaa tactggtaat
    66661 aatatcagca aaagaacgtt ctcctgtgct tccagacatg ctgagctcca catattcttg
    66721 tacagtcaaa ggggtatcga ttccgtaaaa gataagatca gtaaatggaa attcactgaa
    66781 ttgcaatctt tgtgagatcg tcaatatagt accgagggta cttttagaat ctaccgaatc
    66841 agtatagcta tccttcttct gacacagcaa cgcaatttca atcaatatcg aaatgcagtg
    66901 ctagaaaatt tcgttcttct tttcttcttg ctggtcgatg tataactagg taccattcat
    66961 aggtgtcgaa gaggtttttt attttaatcc ccctcttttt ttttaaagaa attggttagt
    67021 cgtccagaaa caagtaacaa ggattcgata caataaaaaa gaaaaaataa aatgaaaata
    67081 gaaaatcgaa cggattcccc aattttgttc catattgatt tcaaaaaagg tttcgttttt
    67141 gaaatgaagt tacatgacac tgtttttatt agtattttga atattaggtt actcaagagt
    67201 tgcccaacga atctgttgat tctgaatctt ttgaggtgtc gatgtcaaag atgatgaatt
    67261 tatttctttt tctaccccta atcactttat tttttttagt accttctaga ataattgatg
    67321 aatcaaaaac tttcaattga actgagtctt tcaattggta taatattttt gcgtatcctc
    67381 gtatctttca aaagtggaaa cttaggaaag tgctttctaa acatatgtat aaaaagaaca
    67441 gatttccttt agctcctcca tgcctactat aactagttat ttcggttttt tactagcggc
    67501 tttaactcta acctcggctc tatttattgg tctgagtaag ataggactta tttgaaatta
    67561 attgaatgaa taattgaata attcataaaa agaaatcctt ctgtggtatt ccatatattt
    67621 ggtagttcct taccgtgtta attcccaatt attgggaatt gagattccta agcaatacga
    67681 attaatagta atatttcggg atagatatta cctccccttt tcccttttca aataaattaa
    67741 attgaaatga ttgaagtttt tctatttgga attgtcttag gtctaattcc tattactttg
    67801 gctggattat tcgtaaccgc atatttacaa tacaggcgtg gtgatcagtt ggacctttga
    67861 ttaatattaa ttcacatctc tttttttaac tgacctcctc ctttctttaa tttcattttt
    67921 ttgggggggt caaaggtcaa attcagattg ctgtatttca tatttcagtt cagtggaatt
    67981 ttcgatctaa caagacaaga gcagaatcac gctctgtagg atttgaacct acgacattgg
    68041 gttttggaga cccacgttct accgaactga actaagagcg ctttcttacc acaacggaaa
    68101 agactgtaaa gaaggggatt ctttttttta tatagtatag aacccccaaa aaaatttcaa
    68161 ccccaataaa tacttcttgc atatgtatac tatcataaaa ttgaaaatta tgtattatgt
    68221 atgtccaaat tgaatcgctc taaaatgtat ctcaggttac tgcttcgagg agcaataata
    68281 ggtagggatg acaggatttg aacccgtgac attttgtacc caaaacaaac gcgctaccaa
    68341 gctgcgctac atccctttta actggtctac agtatcattg tagaaaatcc cggtcttgtt
    68401 ttccacatcc ttattttatt tccatttcct tcctttctat gcaaaatgta tcttgctatt
    68461 tcttcctctt ggtctcatat catataacat ataataataa attaatattt ttctcgggaa
    68521 ttctcaggcg caaagggacc tgtttttttg ctttaagaaa aagaaaatat tctctaccga
    68581 atcattgcgc atgtcaagtt gaattgggga ttccacacac aaatacaaaa atacaagtgg
    68641 tctttaaata tatatacatc tcttaccata atgtattaca atatggaata taaaaaaaag
    68701 aaggaggatt ctcaatgcga gattttaaaa catatctttc cgtggcaccg gtactaagta
    68761 ctctctggtt cgggtcttta gcaggtttat tgatagaaat caatcgtttc ttcccagatg
    68821 cgttgacatt tccttttttt tcattctagt tattgatatg gaaaggggtg aagaagatta
    68881 gagatagagt caaatatttg tgactaatct ctctttcccg tctttttttt ttttcgaatt
    68941 agatagattg aatacggggg taaagagaaa gaaaaaagtg gattcaacct cagttaaatt
    69001 cgggttaagg ctccaattaa attaagaata aaattaataa tagagttaaa agaaaacaaa
    69061 agggaaatgt gactagaata agagtatcat gcaatacaag atacttaaat gaaatactgt
    69121 actgcgatta gaaatcgctt tcgaaattgt tgtattactt attatttact atattaattg
    69181 caacaaaatc tttatttcat aatttgattt tgagttgtta gccacttcta ttttttcgtc
    69241 ccttttcctt tcttcttatt tgcgtcggat cgggaaatag aaacgttggg tgaatcaaaa
    69301 acccaaagga ggttcatggc caagggtaaa gacgttcgag taagggttat tttggaatgt
    69361 accggttgtg ttcgaaacgg tcttaataag gaatcaacgg gtatttccag atatattact
    69421 caaaagaatc gacacaatac acctagtcga ttggagttga gaaaattctg tccgtattgt
    69481 ttcaaacata caattcatgg ggagataaag aaatagatat agatcgaacc gagtgcttgg
    69541 gtgtcaccct ttcaaggaac atgaaaaaaa tttcgatata tatttctatt atttcatata
    69601 ttgaaataaa aacaactaaa taaatataga caaacccaat cctatgaatt tcttctataa
    69661 ttttttttga tttgatcgaa atagtatttt agggataagg aataaacaaa ttatggataa
    69721 atccaagcga ctctttctta aatccaagcg atcttttcgt aggcgtttgc ccccgatcca
    69781 atcgggggat cgaattgatt atagaaacat gagtttaatt agtcgattta ttagtgaaca
    69841 aggaaaaata ttatctagac gggtgaatag attaacctta aaagaacaac gattaattac
    69901 tattgctata aaacaagctc gtattttatc ttcgttacct tttcttaata atgagaaaca
    69961 atttgaaaga agggagtcaa ccaccagaac tcctggtttt aggaacagaa aaaaataggc
    70021 ttacttttca attgaatcaa aattctaatc cgaactcaaa aacagatgga cgttttgttc
    70081 aaaaaatccg agaatcattc gtgtcgtaag aaaaaaaaga atcgggtaag aggaataatt
    70141 ttaagaggaa taattttttt tatcgggcgt gttcgctcat tttgacgact ttatcatatt
    70201 atcagatttt atcatactaa tttctactct accttcccgg agttcattct ccagagaatt
    70261 ccatttcaaa gagtttggcg gattcctccc aatcccctta ttttatgatc tcgttggaaa
    70321 tcatataaag acaattccta tttgatatag ctatttgtgc aaggatttta cgattaagaa
    70381 gcaactgccc cttatacaga ttgtgtatta atctactata aatataggat gcccccgccc
    70441 cgcgaattac tgcatttatt cgagtgatcc acaaacgacg aaaatccctt tttttcctat
    70501 ctctatcacg atgcgccgaa accaaagctc ttattttctg ttgaataatt gttcgagtaa
    70561 gtcttgaatg agctccgcga aaacttgatg caaataaacg catttttgtt ctacgtctcc
    70621 gagctatata tcctcgtcta attctggtca ttgagtaaat gcaactttaa tgaataacta
    70681 attgatttcc tttctttcag ttattctttt cccccttcct agtctattaa taacaaaacg
    70741 gattcttcca atttataaaa taaaaattcc aatggctttt gctactataa ccttccctac
    70801 cacgcttttt tccttttttc taggcattgg aaaaataaaa atagaaatag ctaaagaaat
    70861 tgtgggttcc atcgtctcta tggttacttc ttaaacggtg aggtcttctc tatacaccgg
    70921 agccctttcc ttcattttat tggtaacttg tacagttacc actctttggc tctacccatg
    70981 aattttccag taatttgtct ttcataatga gatatacctt atacagtaac ggtatttaat
    71041 tatgaagatt gggtgggtag ctgaccttgt gagtccgttc ttctaaacat aatatttcta
    71101 cttttttaaa taggatttcc cccgcttaat gggtaactat ttgttaccaa tggggaattc
    71161 tttctcatct taaattgaaa attcaggtga tttaatttgc accaattgaa accataaatt
    71221 tcatacacaa tagaaagata tgatagatcc atctttttta gatagtgaat ggagttcttc
    71281 cattctatcc gattcaccgg tactgatcat tgatactgga aaaattgttt tttcttttgt
    71341 tttgtctcag cccacgattt aaacgagtcg cacatacacc ctcgtacatg ttcctcgacg
    71401 ctgagggcat cccccaagag cgggggattt cgtgacgttt ctgattggct gtcttgggtt
    71461 tctaataagt tgtttaatag ttggcatgct gaattataca ttatgggctg gtttagattg
    71521 atcctaaccg gatgattatg agtttattcg atttcaatat attaatagaa tattaaacct
    71581 ttaattaagt aattaagaag taagaagata aaatcttaaa tcatatattt gcacgaaatc
    71641 actgctattt tttatccaac cgctacaaaa tcaacaattc catgagcttg ggcttctgtt
    71701 gctgacataa aagtatccct ttccatgtct tcggatacag cccataaggg cttgcctgtt
    71761 ctttgtacat aaacccttgt aaggatttcg cgcagtttca gtagttcttc cgcttccagg
    71821 ataagttcgg acgtttgtgc ctcataaaaa ccggcagcag gttgatggat cattaccctg
    71881 atcatataat ataacacaat caaaggttcc tgtatctcgc acgaggaggc aaggcgaaga
    71941 gataaagaat aaaataagaa aaagatagaa aaccgtacgg gcattttttt cacattgcat
    72001 acggctccac aatggaattt ttttaccttt catcgaagaa agagaaaatg tgggatccat
    72061 tatacccaga tcggtaaatg atccaattac cacccttctt ttttttttcg gaggagttca
    72121 aaaatactat gatggccccg ttgctttaat atatttattt tgtctgtgat tcagcaatcc
    72181 caaagtttct ttttttttta ttttcgtact ctttcataac ataaatgttg ttaataacct
    72241 gccggtgtga aaaaagtttg tgacgctgaa atcgacctac gataggtaag ataaaatagg
    72301 aaataccctt cctttatctc atactactct ttcgatacat aatctaatat tttgaaaaac
    72361 aataaaaaat ttgcatatca aattcgaagt gccatgctaa tattacttaa tattaataat
    72421 tcatatggcg aaggcatagt cttctttttt ctcttaaata aaaaacccat tggcgccaag
    72481 cgtgagggaa tgctagacgt ttggtaattg ctcctccgac caggataaaa gaccccattg
    72541 aggcggccaa tcccatgcat attgtctgta tatctggtcg cacaaattgc atagtatcat
    72601 aaatggctat tccaggtatt acccatccgc cgggagagtt tataagcaaa tacagatcct
    72661 tggtatcact ctccgaactg agatatacaa aaagaccaat aagttgattc gaaacattgc
    72721 tatcaatcgc ttggcctaaa aaaattaatc tttctcgata aagtcggttg attcggataa
    72781 aattgtatcc cttaggagcc gtacgggcac cttttgatgc atacggttca acaaaactaa
    72841 aacttgcgaa aaaaaaatca atgtgtagct tccagccctc tttctttttt tatagcggac
    72901 tccttctaat gaaggaaggg gcttctcttt catttttgaa gaacgatgcg tttggccggt
    72961 tttcctataa tatataatat tagaatataa aaaacagttt tatcgcacta acttttcatt
    73021 gatgtatttt ttcatcgaga tccaatccaa aaatcacgat gccattttct tgttcctgaa
    73081 tgggcttctt ccattttttt aggtttctgc tctactccga gtaaggatct gcccgatttt
    73141 gatttgcaca tataggacaa atgaccccaa taccacgtct ttgttttttt tttcattttt
    73201 tctcaatttt gcaattcatt tcttttatgt cttccgccaa atattcgacg tatccattat
    73261 atttattatt cgattgatta actgtttggg atcagcgcta tttaataatt tctttctaaa
    73321 taggattgtt tatgatatct ataagtccta ataatagata tattaccaat tgggtttttc
    73381 taaacggagc ctggatactt aattttattg gtccagccaa gtcgaccata aattatttga
    73441 attgctaata ttaatctgga tacctcttca caaaacggat ctaattccat ttcattgcac
    73501 ttcacgttac aaatttttga tgattcaatc gctttttttg ggggcgaaag agaggatatc
    73561 tcgatcgggg gagagaatgg ggaaatccca tatgacccaa tatatctgac agggcgcact
    73621 atatgtcaat ccaagttgga tttcgctctc cgggagttcg aaaaggaact tttggaacac
    73681 caataggcat aaactgaaag aaaaaagaat taagtactct atttcacttt gatgtggaaa
    73741 cgtaataatg gttttattat tttaataata ttagctttat cgtcatattt tctacataga
    73801 tagaataagt tcataaaata aaggaaaaca aagaaaattt ttacgaatag gtactttgaa
    73861 tgatgactaa atatggatgc atgcgctctt cgaaaaggga ataaaccccc attgcgtatt
    73921 ggtacttatc gagtatagaa tagatctgct tctctttttt cctatgaaca aaattgttcc
    73981 atttttacta aaagaataga acaaatagta accctttttc cgagataatc cactgaaaaa
    74041 aaaaaggggg gtccatagca tagttttttc aatgcaataa agttacatag tgtctatttt
    74101 ttgttgataa aggggtatta ccatgggttt gccttggtat cgtgttcata ctgtcgtatt
    74161 gaatgatccc ggtcgtttgc tttctgttca tataatgcat acagctctgg ttgctggttg
    74221 ggccggttca atggctctat atgaattagc agtttttgat ccctccgacc ctgttctcga
    74281 tccaatgtgg agacaaggta tgttcgttat acccttcatg actcgtttag gaataaccaa
    74341 ttcatggggc ggttggagta ttacaggagg gacgataacg aatccggggg tttggagtta
    74401 cgaaggtgta gccggggcgc atattgtgtt ctctggcttg tgcttcttgg cagctatctg
    74461 gcattgggtg tattgggatc tagaaatatt tggtgatgaa cgcacaggaa aaccttcttt
    74521 ggatttgcct aagatctttg gaattcattt atttctctca ggagtggctt gctttggctt
    74581 tggcgcattt catgtaacag gattgtatgg tcctggaata tgggtgtccg acccatatgg
    74641 actaactgga aaggtacaat ctgtaaatcc cgcgtggggt gtggaaggtt ttgatccctt
    74701 tgttccagga ggaatagcct ctcatcatat tgcagcaggg acattgggca tattagcagg
    74761 cttattccat cttagtgtcc gcccgcccca acgtctatat aaaggattac gtatgggcaa
    74821 tattgaaacc gttctttcca gcagtatcgc tgctgtcttt tttgcagctt ttgttgttgc
    74881 tggaactatg tggtatggtt cagcaactac tcctatcgaa ttatttggtc ccacccgtta
    74941 tcaatgggat cagggatact ttcagcaaga aatatatcga agagttagcg ctggactagc
    75001 cgaaaatcaa agtttatcag aggcttggtc taaaattcct gaaaaattaa ctttttatga
    75061 ttacatcgga aataatccag cgaaaggggg attattcaga gcgggttcaa tggataacgg
    75121 agatggaata gctgtcgggt ggttaggaca tcctgtcttt agagataaag aagggcgtga
    75181 actttttgta cgtcgcatgc ctactttttt tgaaacattt ccagttgttt tggtagacgg
    75241 agatggaatt gttagagccg atgttccctt tagaagggca gaatcgaagt atagtgtcga
    75301 acaagtaggc gtaaccgttg agttctatgg tggcgaactg aacggagtga gttatagtga
    75361 tcctgcgact gtgaaaaaat atgctagacg tgcccaattg ggtgaaattt ttgaattaga
    75421 tcgtgctact ttgaaatccg atggtgtttt tcgtagcagt ccaagaggtt ggtttacttt
    75481 tggacatgct tcctttgctc tgctcttctt cttcgggcac atttggcatg gtgctagaac
    75541 cttattcaga gatgtttttg ctggtattga cccagatttg gatgctcaag tggaatttgg
    75601 agcattccaa aaacttggag atccaactac aagaagacaa gtagtctgat gcagcattgc
    75661 tctgttattt ttcgcttctc acttctattt tctctttgtg attttacata ggatactgaa
    75721 aaagtctgga tttaaatctc cgccctttcg ccttttcttt gatttttttt tctttaatcg
    75781 gggagatgat ccccaataaa caggtatgga agctataatt gtaaaccgcg atcacattta
    75841 tggaagcatt ggtttataca ttcctcttag tctcgactct agggatcatt tttttcgcta
    75901 tcttttttcg cgaaccgcct aaagttccaa ctaaaaaatg aaatgatttt tcattatctg
    75961 aattgaagta atgagcctcc caacatttgg aggctcatta cttcaactag tccccgtgct
    76021 cttcgaacgg gtctcttagt tgttgagagg gttgcccaaa agcagtatat aaggcatacc
    76081 cagtaaaact tacaagtaat ccagatatag agatggcgac tagggttgct gtttccatta
    76141 ttatataatt tcaagaccac aatggatcta tgataagatt gtttatttac aacggaatgg
    76201 tatacaaagt caacagatct caatgaatac aaaataggat ttatggctgc acaaactgtt
    76261 gagggtagtt ctagatctgg tccaagacgg acgtctgtag gggctttatt gaaaccattg
    76321 aattcggaat atggtaaagt agctcctgga tggggaacta ctcctttgat gggtgtcgca
    76381 atggctctat ttgcggtatt cctatctatt attttggaga tttataattc ttccgtttta
    76441 ctggacggaa tttcactgaa ttagatttaa ttagatttat aagaacccta gcttttaaat
    76501 aaaaatacaa aaaacgatgc atttaggcct cggcttttta ttttagctta ttcttttttg
    76561 gtagttcgac cgcgaaattt ttgtgtttct gtatttccgg aatatgagtg tgtgacttgt
    76621 tataattgat cctattgaga gtacagaaag tgggtctgtc gtcttgatag agatggtttt
    76681 accccgtcgg atattcattc tagtatctgg agcacggaat atatgaaata tatcacgaag
    76741 tatttgaact atgattcata cttaatattc agacctcgtg gccggattcc tcaaattttt
    76801 caaaagaaaa aagttttcaa ttgaaagagt tttcttcttt caaattcccg tttctgcttt
    76861 gattttgctc aaagaacaaa cttttctttc tagttttagt cattatatcg attctactcg
    76921 ttgaataaat gatgatccaa tggttcttac tcagggaatc cttgacttag cttgaaggtt
    76981 ttattgaatc atcgtggttc tagtattaat ttaaggtttc aattgattcc tagggtctta
    77041 acaagaaaat tcctatcaat aataaagaaa acaaaagtaa agctacattc catacaaatt
    77101 aaaataacag atgaaagaaa aaaataggga aatagaagat tcaagaggcc tggaacgatc
    77161 aacagaaaga caagtgagcc tacttgattt tttgacattc taattataac aaaaaaaaag
    77221 agctttctta cttttactct ttcgtatttt tagcgaaaat ggaatcaaaa gattaagaag
    77281 tttccaattt tctattccat acctctttta acctgttttt ttgttttttt gtttgagctg
    77341 tacgagatga aattctcata tacggttctc agagggggag tccccttggt ttacctatct
    77401 caataaagtc tacgattggt tcgaagagcg tctcgagatt caggcgattg cagatgatat
    77461 aactagtaaa tacgttcctc ctcatgtcaa catattttat tgtctaggag gaattacgct
    77521 tacttgtttt ttagtacaag tcgctacagg gtttgctatg actttttact accgtccgac
    77581 cgttacggag gcttttgctt ctgttcaata cataatgacg gaagcgaact ttggttggtt
    77641 aatccgatca gttcatcgat ggtcagcaag tatgatggtc ctaatgataa tcctgcacgt
    77701 atttcgtgtg tatctcactg gtggttttaa aaaacctcgc gaattgactt gggttacagg
    77761 tgtggttctg gctgtattga ccgcatcctt tggtgtaaca ggttattctt taccctggga
    77821 ccaaattggg tattgggcag taaaaatagt aacaggcgta ccggaagcga ttccggtaat
    77881 aggatcgcct ttggtagagt tattacgtgg aagtgctagt gtgggacagt ccactttgac
    77941 gcgtttttat agtttacaca cgtttgtatt acctcttctt actgccgtat ttatgttaat
    78001 gcatttccta atgatacgta agcagggtat ttctggtcct ttataaagaa tatagagaga
    78061 tttgtaatca atcatttttt ttattacttg ggggaggaac aataatattt cattgctaca
    78121 aatatggatt attgacaaag aataagacat gtgttttgaa atttcccctc aactccacaa
    78181 tattgtatta tttatttgac atgaatgaat agttgaaggg aattctccga agagaaaatg
    78241 gattatggga gtgtgtgact tgaactattg attgggccgt gcagaagtat gcctttaatc
    78301 tgctacattg aaattcacaa aaaaatgtgt ctttattcca accgccgccc tatagagagg
    78361 ataggctggg ttcgcttgaa gagagtcttt tctatgatca gaccgaagca tgccgtgcat
    78421 gaataggctc cgtaaaatcc agtagaagta aaatccagta gaataagtga tgtggcataa
    78481 tcccgatttt ttttagttat tttacttact taatagtatg gaaatgcatt catttcttct
    78541 gcatcgatcc gttttatgat cctatcggag tgaaacaaag gatctaaaga agagcagcgg
    78601 ctagactata ttagtaacaa gcaaatcctt tgtacgcaaa aaaaaatatc actcgatcca
    78661 ttgggataag ggtgaatcgc aagggctgag acaacccaga aagctcttga ttatgatcaa
    78721 tattgtaagc ctacttgggt atggagcatt tacctgtaag aacttaattc tttgcaatgg
    78781 atagttgcaa cttcgtaaaa tggaatccag aaatagaatt attcatatat gtgtggatat
    78841 ggctaaatat agcttttcta aaatatatat atatatattt ttttatatgt atccgtttag
    78901 ttcggtggat tcttgctcga gccggatgat gaaaaattat catgtccggt tctttggggg
    78961 gatggatcta taagaattca cctatcccaa taacaaaaaa acctgacttg aatgatcctg
    79021 tattaagagc taagttggct aaaggtatgg gtcataatta ttacggagaa cccgcatggc
    79081 ccaacgatct tttatatatt tttccagtag taattctcgg tactattgca tgtaatgtag
    79141 gcttagcggt tctagaacca tcaatgattg gtgaacccgc ggatccgttt gcaacccctt
    79201 tggaaatatt acccgaatgg tatttctttc ccgtatttca aatacttcgt acagtaccca
    79261 acaaactttt gggtgttctt ttaatggttt cagtacccgc gggattatta acagtacctt
    79321 ttttagaaaa tgttaataaa ttccaaaatc catttcgccg cccagtagcg acaaccgtct
    79381 ttttgattgg taccgcagcg gccttgttct tgggtattgg agcaacatta cctattgata
    79441 aatccctaac tttaggtctt ttttaacttg attccattgt aaaatatcat aatgtgcgta
    79501 tctagggagt agtcgcttca gagtcaaagt gaattctccc tagatacctc tattcaattc
    79561 aattccggtc cgaatggata gattgtgcta aaggtgcaaa cccttttttt ttgattttta
    79621 agaaaaaaat gaactaaatt caattcaatt gatttaaaat tgatttgatt ttgcttttag
    79681 gtaaatcaac tgttaagtgc ttttctattt cttttctaaa atgcccaata tccgttttac
    79741 atcttctatg cgaaaatgct caattttcat aaggtcttct tgactgttat tcaaaaggtc
    79801 gaataatgta tgtatattgg actttttgag acaattatag atcctgggag acaattctga
    79861 ttggtcaata aaaatggatt tccatgctat ttcttttttc tttttcttta gtttagcaac
    79921 cctatcgtga aaagtcaaat agggtaaaga aaccttgtat tgattgttct ctaaatgtaa
    79981 gttttcttct gccgactgga gaaagggaat aaataaatca atcaaattcc gggaggcttc
    80041 atgaagtgct tctttaggag ttaaacctcc atttgtccat atttctagaa aaaggatctc
    80101 ttgtttttca tttccatttc cataagaatg aatactatga ttcgcgtttc gaacaggcat
    80161 gaatatagca tctataggat aacttccgtc ttgaaagtta tttggtgttt ttatattata
    80221 tcctcgattc ctttcaatct gtaatccaat acaaaaatca gttggttccg ttaggttagc
    80281 tatatgctgc gtattatcaa cgatttccac agaaggtggt aagaggatgt cttgagcagt
    80341 tacatatcca ggacctttga cacaaataag cgcgtcacga gttccatata gattacttct
    80401 caatacaatt tctttcaaat tcattaaaat ttcatgtacc gattcttgaa tacctactat
    80461 ggtagaatat tcatgcggga ttttctcaga ttttgcgcgt gtaatacatg ttccttcgat
    80521 ttctccaagc aaagctcttc gcatcgcaat gcctattgtg tcggcttgac ctttcataag
    80581 tggagacaga ataaagcgtc cataataaag acgcttactg tctgctcttg attcaacaca
    80641 tttccactgt agtgtccgag tagatacttt taatttctct cgaaccatag taatattatt
    80701 tgtcagattt ttgagtcatt tatttctctt gaaatctctt caatgtttat ttctacactc
    80761 gccttttttt agggggtctg cagccattat gtggcatagg ggttacatcc cttacgaaac
    80821 ttaaaagtat accacttcga cgaatagcgc gtaatgctgc atctcttccg agacccggac
    80881 cttttatcat gacttctgct cgttgcatac cttgatctgt tactgctcga atagcatttc
    80941 ctgctgcggt ttgagcagca aaaggtgtcc ctcttcttgt acccctgaat ccacaagtac
    81001 cggcggagga ccaagaaata acccgacccc gtacatctgt aactgtcaca atggtgttgt
    81061 tgaaacttgc ttgaacatga ataacgccct ttggtattcg ccgtgcactt ttacgtgaac
    81121 ccacacgtcc agtcctacgt gaaccgcttc ttggtataga ttttgccata ttttatcatt
    81181 tccgaaatat aagtcagaga tatatggata tatccatttc atgtcaaaac agatctttta
    81241 ttttgatttg ttcatcggtt cctttagaga gtcccttttc gaaagattat ccttgtcttt
    81301 gtttatgtct cgggttggaa caaattacta taatgcgtcc ccttctacgg atcagtcggc
    81361 atttttcaca aattttacga acggaggctc ttattttcat aattgttatt ccttaactga
    81421 atttcgaatc tactttactg attggaagaa aataagtttc ttgaaatttt tgaaccgtga
    81481 attagatcct catgaaagga atcttgaaaa accaccgaac cattcgaatc tttgttgtgg
    81541 ggtctataaa ttctgcgccc ccccccccgt ttgaatcata acgacttact taaactttga
    81601 ttctatctcc tggtagtata tgtataaaag agtgtcggat cctttctgaa acagaactta
    81661 gaatctgact tcattattta aacgaacccc gaacatacca ttgtgaagtg attcagtaat
    81721 taaaccctca tgaatccatt tttcttcttt tattccagac aaaccctcct tgaagtatga
    81781 actaatgtag gaaggcgtga tattagacaa cttggctttt ttattcgttt ttttcacaaa
    81841 caggaagtta cagatacaat tcggatagca gaaaatttac catatatagc acaaaatttc
    81901 tccgccgatt ccttctatcc gagctgcacg gtctgtcatt ataccccgag aagtagagag
    81961 aattacaatc cccatcccgt ctaaaattct aggaattcgt tgatagttag aatagattcg
    82021 gagaccaggt cgacttattc gttttaaatt taaaagagtt ctatatggtc ctttcctatt
    82081 ccttctatgt cgtagggtta aaaccaaaaa atatttgtta ttttctacaa gtttccttac
    82141 gttttcgaga aaaccctctt gtaaaagtat tttaacaatg ttttgggtca tgttagtaga
    82201 tgctattcga accgttccct ttcgatccat gtcagcattt cgtatagaag ttattatgtc
    82261 agcaatagtg tccttaccca tgataaacta aaattattgt tgcttccgaa tttggatata
    82321 atcagcatgt tcttttttta taaaaattat taaagaaaat tcttaaaagt atatgcgtga
    82381 gacataatct actaatttat ctattttatt taaatactat cactatctca cggtctcata
    82441 ttataatacc tcaggtgcta atgaaactat tttagtaaaa tttaactgtc tcaattcccg
    82501 ggcgatcgcg ccaaaaacgc gggttccttt tggatttcct tcttgatcaa tgacaactgc
    82561 agcattgtca tcatatcgta ttattatacc gttatcgcgt ttgagttctt tacaagtacg
    82621 tacaattaca gctctgatca cttctgatct ttctagaggc gtatttggta ctgcttcttt
    82681 tatcacagca acaataacat caccaatatg agcatatcgg cgattactag ctcctattat
    82741 tcgaatacac atcaattctc gtgccccgct attgtctgct acattcaaat gggtttgagg
    82801 ttgaatcata tcattttttt ttatccgttt ttttaatgta aaataaagca aaggacgaag
    82861 taaaaaaaaa aaaaaaagaa agaaaaccct gcaattgttt ttttatacac aagacttctt
    82921 tcctttggtt ctacatttct atccagaaat aatgaattga gttcttatag gcattttgga
    82981 cgccgctatt gaaatagcct ttcgagctat attttcggct actccaccca tttcataaag
    83041 tattctaccc ggtttaacaa cagctaccca atattctggg gatcctttcc ctgaacccat
    83101 acgggtttcc gtgggtctta ctgtaactgg tttgtctgga aatatacgta cccatatttt
    83161 tccgccacgg cgtacatttc gtgtcattgc tcggcgccct gcttcgattt gtctagctgt
    83221 aatccaagcg ggttcaagtg cttgaagagc atatctaccg aaacaaatat gattacctcg
    83281 ataagatatt cctttcattc ttcctctatg ttgtttacgg aatcttgttc tttttgggtt
    83341 atagttgatg gttctttttc aattccatct ctactacaga actggacatg agagtttctt
    83401 ctcatccagc tcctcgcgaa tgaaacgact aaaacagatt ttatgaagat atacatgtgt
    83461 ttaatgaata atatgctgaa tcataggatt ctttgaaatt gcatctaatt aatcaattcg
    83521 ttaatctatt cgaaatttgt ctagcgtgtt tagatattat ttaattaaac atgtattcta
    83581 tttctagata atgtcaatgt ctttttttat aacgttatcg ttataaaaac atctttcttt
    83641 tgtttttcct tttatcatat gggatcgaca aaaatgtatc aatctaataa aaaaaaactt
    83701 tcgcgggcga atatttactc tttccatatc tattttagtt atagggttcg ttcatgacct
    83761 ctcaaaataa aagaataaaa gaggaggtcc ctggtttgtt ccgccatccc acccaatgaa
    83821 tcattaagat tcattttcaa tagaatcttc tgcattcacg ggttatatcg ttcccattgc
    83881 ttctcgatta atggttaggt ctgaattttc cggcggagtc cttttttctt aagtcaattt
    83941 tctcagtctt tattggctcg aggctcttga tttttttgtt ctataagcgg attcatctaa
    84001 ttatgcatga atcattattg aatttatgct ttattacact gcgttttatg agatgactca
    84061 tcgaccttac atattggaat catatatcat tgatatttcc gttctctctt tctctcatcc
    84121 ttccacttat ccgcatactt tttttctatt ttgctttccg acttagaact tcacaactca
    84181 taatccgatt ggtttttttt atctttatct ttatgcaaaa aaagatttca gttgctacaa
    84241 cgatatgtcc aatatattat atctttatct tgactggttc tttggatcca gataatgcga
    84301 agcaatgagt tggttattag tgctatagtt attagttcat actctgggcc ctggtccgtt
    84361 ttttgaatcc tagccctaaa aaaaccaacg agtcacacac taaaaaaaac caacgagtca
    84421 cacactaagc atagcaatta tataaaatga tcaatcgaat ttttattgaa ccctctagaa
    84481 ttgcagaatt gctctttttt ttgttttgct tgaacataaa aagaataaaa gggtttttct
    84541 ttttttgtcc attacttggt ataatgtaaa aacacgtaaa gtcttattat tcttcgtcta
    84601 caaatatcca aattttgatt cctaataccc cgtatatagt tcgaactgta taggaacaat
    84661 aatcaatttt agctccaatg gtttgtagag gaaccctacc ttctctgatc cattcgacgc
    84721 gtgcaatttc ttttccgtcg atacgtcccg caatttgtac ttgaattcct tttgtattcg
    84781 ccagctcggt taattcaata gcttttttca ttgctttgcg aaaagaaact ctattcttta
    84841 attggccagc tataaattct gcaagaatat tagggtgtcc ataaggattt gcaattcgtg
    84901 taatagcaat gtttagtttt cggttcgcac aatgaagttc tttttgtaca ttcatctgca
    84961 attcttcgac tctccgcggt ctattttcta ttaagaattt tgggaatcct atataaatta
    85021 tgacttgaat tagatcgatt cttttttgaa tctctatccg tgcaattccc tcaacgccaa
    85081 caccggagga tattctcata tttttttgta cataattctt aatacagttt cgtatttttt
    85141 gatcttcttg tagaccttcc gaataatttt ttggctgtgc aaaccaaaga gaatgatgac
    85201 tttgtgttgt accaagtcgg aacccaagcg gatttatttt ttgtcccata accccccact
    85261 actatatgta tcatgacatg tcagattttt gttctttttt ttagttatca atccagattt
    85321 ttttgagtac accatatatt cttcaaattc tttatataag gatatatctt tcaaaacaat
    85381 agttatatga caagtcggtc tttttatcag ataactgcgc cctcgagctc gaggttttaa
    85441 tcttttcaca gcagtaccct cgtttacttc ggctttacta atgactaaat ttgcttcgtt
    85501 caaactcata ttgtgactag catttgctgc tgcagaataa accaatttaa aaatgggata
    85561 acacgctcga taaggcatca gttctagtat cataaggctt tcctcgtaag aacgcctacg
    85621 aatctgatcg attccccttc ggtctttgtg agcagacata catatatgtt gacctaaagc
    85681 gtatacttct gtagataggt tcttctttct cttctttatc ataaggttca cctcttacca
    85741 atgaatctat attcacttta ttaacgacgg gatctattat cattttttgc atgtccacgg
    85801 aaatttatag tcggcgcaaa ttcccccaat ttatgtccta ccatacgatc tgttatataa
    85861 ataggcaaat gttcctttcc attatgtata gcgatagtat ggccaaccat tgtgggtata
    85921 atggtagatg cccgggacca ggttattatt atttcttttt ccgcttttgt attaagtttc
    85981 tcgatttttc ttaataaatg attcgctaca aaagggtttt tttttagtga acgtgtcaca
    86041 gtgaattaac tcctattttt ttcttttgta aattgtaaaa ataatttgga ttttctctcc
    86101 tatttactac ggcggcgaag aatcaaatta tcactatatt tattcctttt tctacttctt
    86161 cttccaagtg caggataacc ccaaggggtt gcgggtcttt ttctaccaat tggagccctt
    86221 ccttcaccac ccccatgggg gtggtctaca gggttcataa ctactcctct tactacagga
    86281 cgcttaccta gccaacattt cgatccggct ctacccaaac ttttctggtt caccccaaca
    86341 ttccctactt gtccgactgt tgctgagcag tttttggata tcaaacggac ctccccagag
    86401 ggtaatttta atgcggccga tttaccctct tttgcaatca gtttcgctac agcacccgca
    86461 gctctagcta attgtccacc ctttccaagt gtgatttcta tgttatgtat ggctgtgcct
    86521 aagggcatat cggttgaagt agattcgtct ttttgatcaa tcaaaacccc ttcccaaact
    86581 gtacaagctt cttccaaagc atacggcttt ctggatgtag atgatgatat ctatacagat
    86641 ggatcttata tatatcatat aatgaagtac cacatgagtg gatatataga atccaaatct
    86701 gccgaatcac tcatgttctg atcttctaca tcctaggtct tcctgttccg tcatctggct
    86761 tatgttcttc atgtagcatt cagaccgaat gactctatga aattacgtcg atacttccac
    86821 atattatggg taacgtagga gacgtctcta tttttccccc gggaaatctt tagaattacc
    86881 actgcttagc tttcaattcg cctctgacca tcaaatcaaa tgtgaataac ccgtcttcct
    86941 ctctttgaaa caaggggcgc ttctggttct gtcggcgctt gaaacaattt tgtcttctcc
    87001 atattactat atctctagag tcaataattt tatatgagga actactgaac tcaatcactt
    87061 gctgccgtta ctcttcagtt ttctgttgag gtctatcctg tagaggtact cgaattggat
    87121 cagtgatcga tttctaggtt tcgtcgtaaa cctaattggt tacttccaat tacgtaaatc
    87181 aatagttcaa accgcactca aaggtagggc atttcccatt tttataggaa cttctgtacc
    87241 agaaacaatg gtatctccaa ttatagcccc tctgggatgt aaaatatatc tcttctcacc
    87301 atccccatag tgtatgagac aaatgtatgc atttcgatta gggtcgtatt ctatggttac
    87361 gattctacca tatatgtctt tttcattccg tctaaaatcg attttacggt atagacgctt
    87421 atgacctccc cctctatgcc ctgcggtaat gattcctctg gcattacgac ctttaccaca
    87481 acgatgctgt ccatagatca aattatttcg tggattggat ttcacttgac tgtctacggc
    87541 tccattgcgt gtgctcgggg tagaagtttt gtataaatgt atcgccatgc tcttaagtat
    87601 tttgatttaa gttcttttct ttctaagagg tggaatagaa taacccggtt gaagcgtaat
    87661 gatcatacgt ctgtaatgca ttgtatgtcc cataatgggt cccattcttc taccctttcg
    87721 ggggagttga tgactattca tagctattac cttgacacca aagaagagtt cgacccaatg
    87781 ctttatttct gtcctagttg atcctgattc gacattagaa gtatattgat ttttccccaa
    87841 taaccgaata cttttgtctg taaatactgc atatttgatt ccatccataa atctattttc
    87901 ttccctatga gttcgagtct caataagaat gctagttctt actgttcata tgttatgata
    87961 tgaatatacc acaccaattc gttatgtata gatgatgaga ttccattgat acagagccaa
    88021 ttccaataga cttattggag ggtcccattg gcgtgcatcc agtaggaatt gaacctacga
    88081 attcgccaat tatgagttgg gcgctttaac cattcagcca tggatgctta gtggggatcc
    88141 tcgtacatgg tgaataacca aattccaatt gaaatgaaat ctttaggata aatcaatgca
    88201 atttaggagg aatcaatgaa aggacatcaa ttcaaatcct ggattttcga attgagagag
    88261 atattgagag aggtcaagaa ttctcactat ttcttagatt catggaccca attcaattca
    88321 gtgggatctt tcattcacat ttttttccac caagaacgtt ttataaaact cttggaccca
    88381 cgaattttga gtatcctact ttcacgcaat tcacagggtt caacaagcaa tcgatatttc
    88441 acgatcaagg gtgtagtact atttgtagta gcgatcctta tatatcgtat taacaatcga
    88501 aatatggtcg caagaaaaaa tctctatttg acggggcttc ttcctatacc tatgaattcc
    88561 attggaccca gaaatgatac attggaagaa tcttttgggt cttccaatat caataggttg
    88621 attgtttcgc tcctggatct tccaaaagga aaaaagatct cagagagctt tttcctggat
    88681 ccgaaagaga gtacttgggt tctcccaata actaaaaagt gtatcatgcc tgaatctaac
    88741 tggggttcgc ggtggtggag gaactggctc ggaaaaaaga gggattctgg ttgtaagata
    88801 tctaatgaaa ccgtcgctgg aattgagatc tcattcaaag agaaagatat caaatatctg
    88861 gagtttcctt ttgtatatta tatggatgat ccgatccgca aggaccatgg ttgggaattg
    88921 tttgatcgtc tttctccgag taagaggcga aacagaatca acttgaattc gggacagcta
    88981 ttcgaaatct tagtgaaaga ctcgatttgt tatctcatgt ttgcttttcg tgaaaaaata
    89041 ccaattgaag tggagggttt cttcaaacaa caaggagctg ggtcagctat tcaatcaaat
    89101 gatattgagc gttttgccca tctcttctcg agaaacaagt gggctatttc tttgcaaaat
    89161 tgtgctcaat ttcatatgtg gcaattccgc caagatctct tcgttagttg ggggaagaat
    89221 ccgcacgaat cggatttttt gaggaagata tcgagagaga attggatttg cttagacaat
    89281 gtgtggttgg taaacaagga tcgatttttt agcaaggtac ggaatgtatc gtcaaatatt
    89341 caatatgatt ccacaagatc tagtttcgtt caagtaacgg attctagcca attgaaagga
    89401 tcttctgatc aatccagaga tcatttcgat tcatttagta atgaggattc ggaatatcac
    89461 acattgatca atcaaagaga gattcaacaa ctaaaagaaa gatcgattct ttgggatcct
    89521 tcctttcttc aaacggaacg aacagagata gaatcagacc gattccctaa atgcctttct
    89581 ggatattcct caatgtcccg gctattcacg gaacgtgaaa ggcagatgaa taagcatctg
    89641 cttccggaag aaatcgaaga atttcttggg aatcctacaa gatccattcg ttcttttttc
    89701 tctgacagat ggtcagaact tcatctgggt tcgaatccta ctgagaggtc cactagagat
    89761 cagaaattgt tgaagaaaga acaagatgtt tcttttgtcc cttccaggcg atcggaaaat
    89821 aaagaaatag ttaatatatt caagataatt acgtatttac aaaataccgt ctcaattcat
    89881 cctatttcat cagatccggg atgtgatatg gttccgaagg atgaactgga tatggaaagt
    89941 tccaataaga tttcattctt aaacaaaaat catttatttc atctattcca tgaccggaac
    90001 aggggggaat acacgttaca ccacgatttt gaatcagaag agagatttca agaaatggca
    90061 gatctattca ctctatcaat aaccgagccg gatctggtgt atcataaggg attttccttt
    90121 tctattgatt cctacggatt ggatcaaaaa cgattcttga atgaggtatt caactccagg
    90181 gatgaatcga aaaagaaatc tttattggtt ctacctccta ttttttatga agagaatgaa
    90241 tctttttatc gaaggatcag aaaaaaatgg gtccggatct cctgcgggaa tgatttggaa
    90301 gatccaaaac caaaaatagt ggtatttgct agcaacaaca taatggaggc agtcaatcaa
    90361 tatagattga tccgaaatcg gattcaaatc caatatagca cctatgggta cataagaaat
    90421 gtattgaatc gattcttttt aatgaataga tccgatcgca acttcgaata tggaattcaa
    90481 agggatcaaa taggaaatga tactctgaat catagaacta taatgaaata tacgatcaac
    90541 caacatttat cgaatttgaa aaagagtcag aagaaatggt tcgatcctct tattttgatt
    90601 tctcgaaccg agagattcat gaatcgggat cctaatgcat atagatacaa atggtccaat
    90661 gggagcaaga atttccagga gcatttggaa cattccgttt ctgagcagaa gagccatttt
    90721 caagtagtgt tcgatcgatt acgtattaat caatattcga ttgattggtc tgaggttatc
    90781 gacaaaaaag atttgtctaa gtcacttcgt ttctttttgt ccaagttcct tctctttttg
    90841 tccaagttgc ttttcttttt gtctaactca cttccttttt tctttgtgag tttcgggaat
    90901 atccccattc ataggtctga gatccacatc tatgaattga aaggtccgaa tgatcaactc
    90961 tgcaatcagt tgttagaatc aataggtctt caaatcgttc atttgaaaaa attgaaaccc
    91021 ttcttattgg atgatcataa tacttcccaa aaatcgaaat tcttgatcaa tggagggata
    91081 atatcaccat ttttgttcaa taagatacca aagtggatga ttgactcatt ccatactaga
    91141 aataatcgca ggaaatcttt tgataacacg gatttctatt tctcaatgat atccgacgat
    91201 caagacaatt ggctgaatcc tgtgaaacca tttcatagaa gttcattgat atcttctttt
    91261 tataaagcaa atcgacttcg attcttgaat aatccacaac gcttccgctt ctattgtaac
    91321 aaaagattcc ccttttatgt ggaaaaggcc cgtatcaaaa attatgattt tacgtatgga
    91381 caattcctcc atatcttgtt cattcgcaac aaaatatttt ctttgtgcgg cggtaaaaaa
    91441 aaacatgctt ttttggagag agatactatt tcaccaatcg agtcacaggt atctaacata
    91501 ttcataccta acgattttcc acaaagtggt gacgaaaggt ataacttgta caaatctttc
    91561 cattttccaa ttcgatccga tctattagtt cgtagagcta tttactcgat cgcagccatt
    91621 tctggaacac ctctaacaga gggacaaata gtcaattttg aaagaactta ttgtcaacct
    91681 ctttcagata tgaatctatc tgattcagaa gagaagaact tgcctcagta tctcaatttc
    91741 aattcaaaca tgggtttgat tcacactcca tgttctgaga aatatttacc atccgaaaag
    91801 aggaaaaaac ggagtctttg tctaaagaaa tgcgttgaga aagggcagat gtatagaacc
    91861 tttcaacgag acagtgcttt ttcaactctc tcaaaatgga atcgattcca aacatatatg
    91921 ccatggttcc ttacttcgac agggtacaaa tatctaaatt tgatattttt agatactttt
    91981 tcagacctat tgccggtact aagtagcagt caaaaatttg tatccatttt tcatgatatt
    92041 atgcatggat cagatatatc atggcgaatt cttcagaaaa aattgtgtct tccacaatgg
    92101 aatctgataa gtgagatttc gagtaagtgt ttacataatc ttcttctgtc cgaagaaatg
    92161 attcatcgaa ataatgagtc accattgata tcgacacatc tgagatcgcc aaatgttcgg
    92221 gagttcctct attcaatcct tttccttctt cttgttgctg gatatctcgt tcgtacacat
    92281 cttctctttg tttcccgagc ctatggtgag ttacagacag agttcgaaaa ggtcaaatct
    92341 ttgatgattc catcatacat gattgagttg cgaaaacttc tggataggta tcccacatct
    92401 gaacggaatt ctttctggtt aaagaatctt tttctagttg ctctggaaca attaggagat
    92461 tctctagaag aaatacgggg ttctgctttt ggcggcaaca tgctatgggg tggtggtccc
    92521 gctgatgggg ttaaatcaat acgttctaag acgaaagatt tgaatatcaa tctcatcgat
    92581 atcatcgatc tcataagtct cataccaaat cccatcaatc gaatcacttt ttcgagaaat
    92641 acgagacatc taagtcatac aagtaaagag atccattcat tgataagaaa aagaaaaaag
    92701 gtgaacggtg attggattga tgataaaata gaatcctggg tcgcgaacgg tgattcgatt
    92761 gatgataaag aaagagaatt cttggttcag ttctccacct taacgacaga aaaaaggatt
    92821 gatcaaattc tattgagtct gactcatagt gatcatttat caaagaatga ctctggttat
    92881 caaatgattg aacagccggg aacaatttac ttacgatact tagttgacat tcataaaaag
    92941 catttaatga attatgagtt caattcaccc tgtttagcag aaagacggat attccttgct
    93001 cattatcaga caatcactta ttcacaaact tcgtgtgggg ctaatagttt tcatttccca
    93061 tctcatggaa aacccttttc gctccgccta gccctatccc cctctagggg tattttagtg
    93121 ataggttcta taggaaccgg gcgctcccat ttggtcaaat acctagcgac aaactcctat
    93181 gttcctttca ttacagtatt tctgaacaag ttcctggata ccaagcctaa aggttttctt
    93241 attgatgata tcgatattga tgatagtgac gatattgatg ctagtgacga tatcgatcgt
    93301 gaccttgata cggagctgga gcttctaact atgatgaatg cgctaactat cgatatgatg
    93361 tcggaaatag gccgatttta tatcaccctt caattcgaat tagcaaaagc aatgtctcct
    93421 tgcataatat ggattccaaa cattcatgat ctggatgtga atgagtcgaa tgacttatcc
    93481 ctcggtctat tagtgaacta tctctccagg gattgtgaaa gatgttccac tagaaatatt
    93541 cttgttattg cttcgactca tattccccaa aaagtggatc ccgctctaat agccccgaat
    93601 aaattaaata catgcattaa gatacgaagg cttcttattc cacaacaacg aaagcacttt
    93661 tgcactcttt catatactag gggatttcac ttggaaaaga aaatgttcca tactaatgga
    93721 ttcgggtcca taaccatggg ttccaatgca cgagatcttg tagcacttac caatgaggcc
    93781 ctatcgatta gtattacaca gaagaaatca attatagaca ctaatacaat tcgatccgct
    93841 cttcatagac aaacttggga tttgcgatcc caggtaagat cggttcagga tcatgggatc
    93901 cttttctatc agataggaag ggctgttgca caaaatgtac ttctaagtaa ttgccccata
    93961 gatcctctat ctatctatat gaagaagaaa tcatgtaacg aaggggattc ttatttgtac
    94021 aaatggtact tcgaacttgg aacgagcatg aagaaattaa cgatacttct ttatcttttg
    94081 agttgttctg ccggatcggt cgctcaagac ctttggtcta tacccggacc cgatgaaaaa
    94141 aacgggatca cttcttctgg actcgttgag aatgattctg atctagttca tggcctatta
    94201 gaagtagaag gcgctctggt gggatcctca cggacagaaa aagattgcag tcggtttgat
    94261 aatgatcgag tgacattgct tcttcggccc gaaccaagga atcccttaga tatgatgcaa
    94321 aatggatctt gttctatcgt tgatcagaga tttctctatg aaaaatacga atcggagttt
    94381 gaagaagggg aaggagaagg agtcctcgac ccgcaacaga tagaggagga tttattcaat
    94441 cacatagtct gggctcctag aatatggcgc ccctggggct ttctatttga ttgtatcgaa
    94501 aggcccaatt cattgggatt tccctatcgg gcggggtcat ttcggggcaa gcggatcatt
    94561 tatgatgaaa aggatgagct tcaagagaat gattcggagt tcttgcagag tagaaccatg
    94621 cagtaccaga cacgagatag atcttccaaa gaacaaggct tttttcgaat aagccaattc
    94681 atttgggacc ctgcggatcc actctttttc ctattcaaag atcagcccct tgtctctgtg
    94741 ttttcacatc gagaattctt tgcagatgaa gagatgtcaa aggggcttct tacttccgaa
    94801 acagatcctc ctacatctat atctaaacgc tggtttatca agaatacgca agaaaagcac
    94861 ttcgaattgt tgattcatcg ccagagatgg cttagaacca atagttcatt atctaatgga
    94921 tttttccgtt ctaatactcc atccgagagt tatcagtatt tatcaaatct gttcctatct
    94981 aacggaacgc tattggatca aatgacaaag acattgttga gaaaaagatg gcttttcccg
    95041 gatgaaatga aaattggatt catgtaacag gagaaaggtt tcccattact tagccggaaa
    95101 gatatgcggc catgaaatag ggattaagtg gaacataatt gactgggtgg tagagtcgtg
    95161 gaaacaccag tttcttccat attttggacc ttagctccat ggaacaatat gctactgctg
    95221 aaacatagaa gaattgaaat cttagatcaa aacactatgt atggatggta tgaactgctt
    95281 aaacaagaat tcttgaacag cgaaccacca gagctattac taaaaacgga ctatgtaatg
    95341 tactttatct gctgggttac aggcgggcat tttaccagag gtttatattg tatcaatcta
    95401 cccttgtgtg attcctgttg aagcatatac tcggggggtg ggtgcagggc ggacgatttc
    95461 aaagcggact ccccattcat tagatagaga agatccccaa gatttcgcga tccgctgccg
    95521 aacttattcc aattccaaga tctcggatcg aatcggtata tcaataccga ttcgatccga
    95581 gatctcttat tgaattgctc attcaatgag cattctcaat attatgcctt gaagaggact
    95641 cgaacctcca cgctctttag cacgagattt tgagtctcgc gtgtctacca tttcaccacc
    95701 aaggcatctt gaaagtgaat cgtattccat gaagatgata tctatctagt gtgatgtatg
    95761 gaatatatga caaaggtgga gtgttggagt atttctattg atcggtcatg tcatataggc
    95821 cccaatcgga catccaattg cttcgatttg aattatccgg aggatgcctt atatattatc
    95881 tatattaata ttatatcaaa aagatggaca atcaaaccga tttctcgatt caatagaagc
    95941 ccaaagaggt gaataaggtc ccaaataacg agagatatgg aaaaagcagg tccgattacg
    96001 cctattccta atcctaaatg gaatgtaacg acgtagggat ccatatggaa acatagtatc
    96061 tatttagata cgctcgaatg accccttctc ataatgagaa tcctattccg gtctggtccg
    96121 gtatggaatg aacttataat catggaatcg actcgatcat cagattatag attataagtt
    96181 cataacccta gcccattccc attttgggcg gaacagatct actaattctt tgattccagt
    96241 tagtaagagg gatcttgaac taagaaatcg attctagaag ctaactagaa gctaaaaaag
    96301 ggtatcctga gcaattgcaa taatcgggtt cattgatatt cctggtatag tagatgctat
    96361 cacacataca atcatactca attcgatgga attgtttgat cttaaagggg atcttctata
    96421 atttcgcacg tgaggggtta tttcttggtt tcgtccagtc attaataact tgattatttt
    96481 tagataatag tagatagaaa caacgctcgt aaggagtcct attgaaacca agaaatatag
    96541 gcctgcctgc catccacacc agaataaata gagttttccg aaaaaacctg ctagtggagg
    96601 aagacctcct agggataaga gacatagagc taaagagaga gccaaaaaag gatcttttgt
    96661 gtataatccc gcataatctc gaatgttatc agttccggta cgtagaccaa atgatacaat
    96721 gcaagcaaaa gttcctagat tcatggagat atagaacagc atataagtta tcatgctcgc
    96781 atatccacca tttgagtctc caacaattat tccaataatt acatatccga tttgacctat
    96841 ggacgaatat gcaagcatac gtttcatact tgtttgagta atagcaatga gattcccaaa
    96901 tatcatgcta agaatagcta ggatttccag aagaagatgc cattcgtttg atgagaaata
    96961 aaaaggaata tcgaaaattc gagtggctga agctgaagca gctactttcg aagtaacaga
    97021 aagaaaagca acgactggag tgggagagtc agagtcgaaa agaggattcc tcacttcttt
    97081 ctctcattca aaaccgtgca tgagactttc atctcgcacg gctcctaagt gataaaagta
    97141 aagaagaact catcttcttt cttttttgat taccttcctc gcgtatgtat aagatcgaat
    97201 ccattcgatt tcgaaaaagg attactaatc cttaactttt cgaggaatcc ttcatcagtg
    97261 gttgtgaatg actgattttt ctcaatcttt tcgaccttgg ttccgtagga gcaagtcaga
    97321 aagattgaga aatagaacca tctgatttga ttcgttctca atagccatga gatgatcatc
    97381 ttagggtgat ccttttgtcg acggatgctc ctattacact cgtagtctct gaaggatgag
    97441 aaccaactct gtagcatcta catcgagaat tcaagtattg tatacgtcat tagtccgatc
    97501 ctttgtagga actacccgta ataacgaact tgcaaaatgg atctgtttat cataaagaga
    97561 tttgttgttc ctgaccctgc ttcaccttaa ttgttatttg aacaagtata aagttatgtc
    97621 ttggtccgag tggggatagc atttctcttc tgcatgtcca tgaagttttg aaaaatccaa
    97681 acatctcaga gatatataga gaggtaggaa tttttcgaac gaaccgcact ccttcgtata
    97741 cgtcaggagt ccattgatga gaaggggctg gggaaagctt gaacccaatt cctacagtga
    97801 tgaatataag cgcaattgaa attcctgggg agttatacat ttgtgtattg ataagaccat
    97861 tcactatttc ttgaagctcg atctctcccc cggatgaacc atatagccaa gagaaaccat
    97921 gaaccagaat agaagagctt gccccaccca tgagtaaata tttcatagta gcctcattag
    97981 accgtacgtc tttcttggta tatccagata ataggtagga gcataaactg aaacattctg
    98041 gagctacaaa gatagttatt aaatcgttag caccgcataa aaacattcct cctagagtag
    98101 ctgttaatat gaataacaga aactccgtta tagccatttc tgtacattca atgtactcca
    98161 cggatagagg aatacataga gttgaacata gtaaaataag aaattgaaag atttcgttga
    98221 aattgttcgt ttggaaattt cccgaaaagc taatcatagg ttcttctctc catcggaaca
    98281 atagggccgt tatgctcatt actaaacttg ttgaagagat gaaatagaac caaggtatat
    98341 ctttttgatc agaggttgaa tcgatcatca gaagaataat taggccaaaa attaggatac
    98401 attctgggaa aataaaactt ccatcgaaga gaagaaaatg aaaggctttc ataaaaattc
    98461 tcgtagaatc gagaatgaag ttttcattct gtacatgcca gatcatgaat tagtaactgc
    98521 atccaatctc caaaaaaatc ccaattgttt cgaactttct atttttggaa tggaatattt
    98581 acggaatctc catgaatagg atcaaacctt attccatggt atttacatga gattcctctt
    98641 tcttattctt aagcaagtcc ccgagagggc ttagttgatc catgatttct gtttcatctt
    98701 tcgtttcctt ttcgtttgtt tcgagaaata tatcgatcaa ttccgattct ttctttttct
    98761 tttttctatt gattcttttc cgatcgagat gtatggatcc atggatctat gtgtctatat
    98821 agaccctgtt catggattaa cgaaaatgtg caaaagctct atttgcctct gccattctat
    98881 gagtctcttc ctttttgcgt atggcatcgc cactcccttt ggcagcatcc actaattcgg
    98941 aacttaattt gaaagtcata tttcgacccg gacgttttcg ggatgcccct aataaccaac
    99001 gaacggcaag tgcttttcct tgtgcggatc ctatttcaat gggaacttga tgagtcgatc
    99061 cgcctacacg tcttgctttt actgctatat cgggagttac tccacgtatt gcttgacgta
    99121 aaacggatag tggatttttt tctgtctttt gttgaatctt tttcaaggct cgatagataa
    99181 tttgataagc caatgatttt tttccgtgtt tcagaatacg gttaaccaac atgttaacta
    99241 atcgattacg ataaattgga tcggattttg cagttttttc ttctgtagta cctcgacgtg
    99301 acatgagcgc gaaaggggtt caagaatcag ttttcttttt ataagggcta aaatcattta
    99361 ttttggcttt ttgaccccat attgtagggt ggatctcgaa agatatgaaa gatctccctc
    99421 caagccgtac atacgacttt catcgaatac ggctttccac agaattccat actcgatctc
    99481 atagatacat atggaattct gtttactcac tttaaattga gtatccgttt cccccccttt
    99541 cctgctagga ttggaaatcc tgtattttac atatccatac gattgagtcc ttgggtttcc
    99601 gaaatagtgt aaatagtgta aaaagaagtg cttcgaatca ttgctatttg acccggacct
    99661 gttctaaaaa agtcgagaca tttcgaattg tttgttgaca cggacaaagt cagggaaaac
    99721 ttctgaaatt atttcaatat tggaccttgg acatataata gttccgaatc gaatctcttt
    99781 agaaagaaga tcttttgtct cacggtagcc tgctccagtc cccttacgaa actttcgtta
    99841 ttgggttagc catacacttc acatgtttct agcgattcac atggcatcat caaatgatac
    99901 aagtcttgga taagaatcta caacgcacta gaacgccctt gttgacgatc ctttactccg
    99961 acagcatcta gggttcctcg aacaatgtga tatctcacac cgggtaaatc tttaaccctc
   100021 ccccctctta ctaagactac agaatgttct tgtgaattat ggccaatacc aggtatataa
   100081 gcagtgattt caaacccaga ggttaatcgt actctggcaa ctttacgtaa ggcagagttt
   100141 ggttttttgg gggtgatagt ggaaaagttg acagataagt cacccttact gccactctac
   100201 agaaccgtac atgagatttt cgcctcatac ggctcctcgt tcaattcttt cgaagtcatc
   100261 gggtcctttt cctcgttcga taatctcctc ccttcttcca ctccgtcccg aagagtaact
   100321 aggaccaatt cagtcacgtt ttcatgttcc aattgaacac tttccttttt tgattattct
   100381 caaaggagaa gattattctc tttttaacaa acatctgcgg atccaatcac acgatcttat
   100441 aataagaaca agagatcttt ctcgatcaat ccctttgccc ctcattcttc gagaatcaga
   100501 aagatccttt tcaagtttga atttgttcat tttgaatctg ggttcttcta ctttattttt
   100561 atttacttat ttctttatta ttttttttcc ctctcttttc tttttttatt tctttttttt
   100621 attttattcc cttccatcat tccttaagtc ccataggttt gatcctatcg aatctgatcc
   100681 attttctcat tgagcgaagg gtacgaaata aatcggattt ctttttcgat caaaagtact
   100741 atgtgaaatc ttcggttttt tcctctttct ctatccctat cccataggta cagcatttga
   100801 atccatagag aaccgtttct tctgtatcta tatgaatcga tattattcca ttccaattcc
   100861 ttcccgatac ctcccaagga aaatcccgaa ttggatccca aattgacggg ttagtgtgag
   100921 cttatccatg cggttatgca ctcttcgaat gggaatccat tttctgaaag atcctggctt
   100981 tcgtgctttg gtgggtctcc gagatccttt cgacgaccta tgttgtgttg aagggatatc
   101041 tatatgatcc gatcgattgc gtaaagcccg cggtagcaac ggaaccgggg aaagtataca
   101101 taagtataca gaaaagacag ttcttttcta ttctattagt attttgattc tattagtatt
   101161 agattagtat tagttagtta tcccggctca gtgagtcctt tcttccgtga ttaactgttg
   101221 gcaccagtcc tacattttgt ctccgtggac cgaggagaaa gggggctcgg cgggaagagg
   101281 attgtaccat gagagaagca aggaggtcaa cctctttcaa atatacaaca tgcattctgg
   101341 caatgcaatg tagttggact ttcatcttca tgcgaatgaa tcatcttttc cacggaggca
   101401 aatctttgcc tgctaggcaa gaggatagca agttccaaat tctgtttcgg tagacatgta
   101461 tttctattac tatgaaattc ataaatgaag tagttaatcg ttttgtcaat ttttcggggt
   101521 cttaaagggg cgtggaaaga cataagaact cttgaatgga aatcgaaaag ggatggaact
   101581 ccggttcctt cggaaatggt aagatctttg gcgcaagaag aaggggttga tccgtatcat
   101641 cttgacttgg ttctgatttc gctatttttt taagaatacc gcttctccta cccgtatcga
   101701 atagaacttc ttcatgtaaa acctgcttga tttagatcgg gagaatcgta cggttttatg
   101761 aaagcatgtg ctatggttcg aatccgtagt caatcctatt tctaggagca gttgacaatt
   101821 gaatccaatt tttcccattc cattcatttc gtatccgtaa tagtgcgaaa ggaaggcccg
   101881 gttccaagtt gttcaagaat agtggcgttg agtttctcga ccctttgcct taggattagt
   101941 cagttctatt tcttggtggg ggcagggaag ggatataact cagcggtaga gtgtcacctt
   102001 gacgtggtgg aagtcatcag ttcgagcctg attatcccta aacccaatat gagttgtggg
   102061 tttttctatt ttgacttgcc cccccgccgt gatcgaataa gaatggataa gaggctcgtg
   102121 ggattgacgt gagggggtag ggatggctat atttctggga gcgaactcca ggcgaatatg
   102181 aagcgcatgg atacaagtta tgccttggaa tgaaagacaa ttccgaatca gctttgtcta
   102241 cgaacaagga agctataagt aatgcaacta tgaatctcat ggagagttcg atcctggctc
   102301 aggatgaacg ctggcggcat gcttaacaca tgcaagtcgg acgggaagtg gtgtttccag
   102361 tggcggacgg gtgagtaacg cgtaagaacc tgcccttggg aggggaacaa cagctggaaa
   102421 cggctgctaa taccccgtag gctgaggagc aaaaggagga atccgcccga ggaggggctc
   102481 gcgtctgatt agctagttgg tgaggcaata gcttaccaag gcgatgatca gtagctggtc
   102541 cgagaggatg atcagccaca ctgggactga gacacggccc agactcctac gggaggcagc
   102601 agtggggaat tttccgcaat gggcgaaagc ctgacggagc aatgccgcgt ggaggtagaa
   102661 ggcccacggg tcgtgaactt cttttcccgg agaagaagca atgacggtat ctggggaata
   102721 agcatcggct aactctgtgc cagcagccgc ggtaatacag aggatgcaag cgttatccgg
   102781 aatgattggg cgtaaagcgt ctgtaggtgg ctttttaagt ccgccgtcaa atcccagggc
   102841 tcaaccctgg acaggcggtg gaaactacca agctggagta cggtaggggc agagggaatt
   102901 tccggtggag cggtgaaatg cgtagagatc ggaaagaaca ccaacggcga aagcactctg
   102961 ctgggccgac actgacactg agagacgaaa gctaggggag cgaatgggat tagatacccc
   103021 agtagtccta gccgtaaacg atggatacta ggcgctgcgc gtatcgaccc gtgcagtgct
   103081 gtagctaacg cgttaagtat cccgcctggg gagtacgttc gcaagaatga aactcaaagg
   103141 aattgacggg ggcccgcaca agcggtggag catgtggttt aattcgatgc aaagcgaaga
   103201 accttaccag ggcttgacat gccgcgaatc ctcttgaaag agaggggtgc cttcgggaac
   103261 gcggacacag gtggtgcatg gctgtcgtca gctcgtgccg taaggtgttg ggttaagtcc
   103321 cgcaacgagc gcaaccctcg tgcttagttg ccaccgttga gtttggaacc ctgagcagac
   103381 tgccggtgat aagccggagg aaggtgagga tgacgtcaag tcatcatgcc ccttatgccc
   103441 tgggcgacac acgtgctaca atggccggga caaagggtcg cgatcccgcg agggtgagct
   103501 aactccaaaa acccgtcctc agttcggatt gcaggctgca actcgcctgc atgaagccgg
   103561 aatcgctagt aatcgccggt cagccatacg gcggtgaatt cgttcccggg ccttgtacac
   103621 accgcccgtc acactatggg agctggccat gcccgaagtc gttaccttaa ccgcaaggag
   103681 gggggtgccg aaggcagggc tagtgactgg agtgaagtcg taacaaggta gccgtactgg
   103741 aaggtgcggc tggatcacct ccttttcagg gagagctaat gcttgttggg tattttggtt
   103801 tgacaccgct tcacacccaa aaagaagcga gctacgcctg agttaaactt ggagatggaa
   103861 gtcttctttc gtttctcgac ggtgaagtaa gaccaagccc atgagcttat tatcctaggt
   103921 cggaacaagt tgataggatc ccccttttac gcccccatgt ccctcccgtg tggcgacatg
   103981 ggggcgtaaa aaggaaagag agggatgggg tttctctcgc ttttggcata gtgggccccc
   104041 agcgggaggc ccacacgccg ggctattagc tcagtggtag agcgcgcccc tgataattgc
   104101 gtcgttgtgc ctgggctgtg agggctctca gccacatgga tagttcaatg tgctcatcag
   104161 cgcctgaccc tgagatgtgg atcatccaag gcacattagc atggcgtact tctcctgttc
   104221 gaaccggggg tttgaaacca aactcctcct caggaggata gatggggcga ttcaggtgag
   104281 atccaatgta gatccaactt tctattcact cgtgggatcc gggcggtccg ggggggacta
   104341 ccacggctcc tctcttctcg ataatccata catcccttat cagtgtatgg acagctatct
   104401 ctcgagcaca ggtttaggtt cggcctcaat gggaaaaaaa atggagcacc taacaacgta
   104461 tcttcacaga ccaagaacta cgagatcgcc cctttcattt cattctgggg tgacggaggg
   104521 atcgtaccat tcgagccttt ttttcatgct tttcccggag gtctggagaa agctgcaatc
   104581 aataggattt tcctaatcct cccttcccga aaggaagaac gtcaaattct ttttcctttt
   104641 cctttccgca gggaccaggg gattggatct agccgtaaga agaatgcttg gctgataaat
   104701 aactcacttc ttggtcttcg accccctcag tcactacgaa tgcccccgat cggtgcaatg
   104761 ggatgtgtct atttatctat ctcttgactc gaaatgggag caggtttgaa aaaggatctt
   104821 agagtgtcta gggttggccg ggagggtctc ttaacgcctt cttttttctt ctcatcggag
   104881 ttatttcaca aatacttgcc atggtaagga agaagggggg aacaagcaca cttggagagc
   104941 gcagtacaac ggagagttgt atgctgcgtt cgggaaggat gaatcgctcc cgaaacggaa
   105001 tctattgatt ctctcccaat tggttggacc gtaggtgcga tgatttactt cacgggcgag
   105061 gtctctggtt caaatccagg atggcccagc tgcgccaagg aaaagaatag aagaagcatc
   105121 tgactccttc atgcatgctc cacttggctc ggggggatat agctcagttg gtagagctcc
   105181 gctcttgcaa ttgggtcgtt gcgattacgg gttggatgtc taattgtcca ggcggtaatg
   105241 atagtatctt gtacctgaac cggtggctca ctttttctaa gtaatgggga agaggaccga
   105301 aacatgccac tgaaagactc tactgagaca aagatgggct gtcaagaatg tagaagaggt
   105361 aggatgggcg gttggtcaga tctagtatgg attgtacatg gacggtagtt ggagtcggcg
   105421 gctctcttag ggttccctca tctgggatcc ctggggaagg ggatcaagtt ggcccttgcg
   105481 aacagcttga tgcactatct cccttcaacc ctttgagcga aatgcgacaa aaggaaggaa
   105541 aatccatgga ccgaccccat cgtctccacc ccgtaggaac tacgagatca ccccaaggat
   105601 gccttcggta tccaggggtc gcggaccgac catagaaccc tgctcaataa gtggaatgca
   105661 ttagctgtcc actctcaggt tgggcagtaa gggccggaga agggcaatta ctcattctta
   105721 aaaccagcat tcttaagacc aaagagtcgg ggcggaaaag gggggaaagc cctccgttcc
   105781 tggttctcct gtagctggat cctccggaac cacaagaatc ttgagttaga atgggattcc
   105841 aactcagcac cttttctttt gagattttga gaagagttgc tctttggaga gcacagtacg
   105901 atgaaagttg taagctgtgt tcggggggga gttattgtct atcgttggcc tctatggtag
   105961 aatcagtggg ggcctgagag gcggtggttt accctgtggc ggatgtcagc ggttcgagtc
   106021 cgcttatctc caactcgtga acttagccga tacaaagaat atgatagcac ccaatttttc
   106081 cgattcggca gttcgatcta tggtttatca ttcatggacg ttgataagat ccttccattt
   106141 agcagcacct taggatggca tagccttaaa gtaaagttaa gggcgaggtt caaacaagga
   106201 aaggcttacg gtggatacct aggcacccag agacgaggaa gggcgtagta agcgacgaaa
   106261 tgcttcgggg agttgaaaat aagcgtagat ccggagattc ccgaataggt caacctttcg
   106321 aactgctgct gaatccatgg gcaggcaaga gacaacctgg cgaactgaaa catcttagta
   106381 gccagaggaa aagaaagcaa aagcgattcc cgtagtagcg gcgagcgaaa tgggagcagc
   106441 ctaaaccgtg aaaacggggt tgtgggagag caatacaagc gtcgtgctgc taggcgaagc
   106501 ggtggagtgc tgcaccctag atggcgagag tccagtagcc gaaagcatca ctagcttacg
   106561 ctctgacccg agtagcatgg ggcacgtgga atcccgtgtg aatcagcaag gaccaccttg
   106621 caaggctaaa tactcctggg tgaccgatag cgaagtagta ccgtgaggga agggtgaaaa
   106681 gaacccccat cggggagtga aatagaacat gaaaccgtaa gctcccaagc agtgggagga
   106741 gaccagggct ctgaccgcgt gcctgttgaa gaatgagccg gcgactcata ggcagtggct
   106801 tggttaaggg aacccaccgg agccgtagcg aaagcgagtc ttcatagggc acttgtcact
   106861 gcttatggac ccgaacctgg gtgatctatc catgaccagg atgaagcttg ggtgaaacta
   106921 agtggaggtc cgaaccgact gatgttgaag aatcagcgga tgagttgtgg ttaggggtga
   106981 aatgccactc gaacccagag ctagctggtt ctccccgaaa tgcgttgagg cgcagcagtt
   107041 gactggacat ctaggggtaa agcactgttt cggtgcgggc cgcgagagcg gtaccaaatc
   107101 gaggcaaact ctgaatacta gatatgacct caaaataaca ggggtcaagg tcggccagtg
   107161 agacgatggg ggataagctt catcgtcgag agggaaacag cccggatcac cagctaaggc
   107221 ccctaaatga ccgctcagtg ataaaggagg taggggtgca gagacagcca ggaggtttgc
   107281 ctagaagcag ccacccttga aagagtgcgt aatagctcac tgatcgagcg ctcttgcgcc
   107341 gaagatgaac ggggctaagc gatctgccga agctgtggga tgtaaaaatg catcggtagg
   107401 ggagcgttcc gccttagagg gaagcacccg cgcgagcggc ggtggacgaa gcggaagcga
   107461 gaatgtcggc ttgagtaacg caaacattgg tgagaatcca atgccccgaa aacccaaggg
   107521 ttcctccgca aggttcgtcc acggagggtg agtcagggcc taagatcagg ccgaaaggcg
   107581 tagtcgatgg acaacaggtg aatattcctg tactacccct tgttggtccc gagggacgga
   107641 ggaggctagg ttagccgaaa gatggttatc ggttcaagga cgcaaggtgc ccctgctttt
   107701 tcagggtaag aaggggtaga gaaaatgccc cgagccaatg ttcgagtacc aggcgctacg
   107761 gcgctgaagt aacccatgct atactcccag gaaaagctcg aacgaccttc aacaaaaggg
   107821 tacctgtacc cgaaaccgac acaggtgggt aggtagagaa tacctagggg cgcgagacaa
   107881 ctctctctaa ggaactcggc aaaatagccc cgtaacttcg ggagaagggg tgcctcctca
   107941 caaagggggt cgcagtgacc aggcccgggc gactgtttac caaaaacaca ggtctccgca
   108001 aagtcgtaag accatgtatg ggggctgacg cctgcccagt gccggaaggt caaggaagtt
   108061 ggtgacctga tgacagggga gccggcgacc gaagccccgg tgaacggcgg ccgtaactat
   108121 aacggtccta aggtagcgaa attccttgtc gggtaagttc cgacccgcac gaaaggcgta
   108181 acgatctggg cactgtctcg gagagaggct cggtgaaata gacatgtctg tgaagatgcg
   108241 gactacctgc acctggacag aaagacccta tgaagcttca ctgttccctg ggattggctt
   108301 tgggcttttc ctgcgcagct taggtggaag gcgaagaagg cctccttccg ggggggcccg
   108361 agccatcagt gagataccac tctggaagag ctagaattct aaccttgtgt caggacctac
   108421 gggccaaggg acagtctcag gtagacagtt tctatggggc gtaggcctcc caaaaggtaa
   108481 cggaggcgtg caaaggtttc ctcgggccgg acggagattg gccctcgagt gcaaaggcag
   108541 aagggagctt gactgcaaga cccacccgtc gagcagggac gaaagtcggc cttagtgatc
   108601 cgacggtgcc gagtggaagg gccgtcgctc aacggataaa agttactcta gggataacag
   108661 gctgatcttc cccaagagct cacatcgacg ggaaggtttg gcacctcgat gtcggctctt
   108721 cgccacctgg ggctgtagta tgttccaagg gttgggctgt tcgcccatta aagcggtacg
   108781 tgagctgggt tcagaacgtc gtgagacagt tcggtccata tccggtgtgg gcgttagagc
   108841 attgagagga cctttcccta gtacgagagg accgggaagg acgcacctct ggtgtaccag
   108901 ttatcgtgcc cacggtaaac gctgggtagc caagtgcgga gcggataact gctgaaagca
   108961 tctaagtagt aagcccaccc caagatgagt gctctcctat tccgacttcc ccagagcctc
   109021 tggtagcaca gccgagacag cgacgggttc tctgcccctg cggggatgga gcgacagaag
   109081 ttttgagaat tcaagagaag gtcacggcga gacgagccgt ttatcattac gataggtgtc
   109141 aagtggaagt gcagtgatgt atgcagctga ggcatcctaa cagaccggta gacttgaacc
   109201 ttgttcctac atgacccgat caattcgatc aggcactcgc catctatttt cattgttcaa
   109261 ctctttgaca acatgaaaaa accaaaagct ctgccctccc tctctatcgg atggaagggc
   109321 agaggccttt ggcgtcccct ccagtcaaga attggggcct cacaatcact agccaatatg
   109381 cttttctcgc atgcctttct tcgttcatgg ttcgatattc tggtgtccta ggcgtagagg
   109441 aaccacacca atccatcccg aacttggtgg ttaaactcta ctgcggtgac gatactgtag
   109501 gggaggtcct gcggaaaaat agctcgacgc caggatgata aaaagcttaa cacctctcgt
   109561 tcttattccc tttgcaatat gaaaaaaaaa aaatgaaaaa tgaaaaagtc gtcttattca
   109621 aaaccccaat tatgaaatcc cttctccccc acttcacacc tagtaacgca ccgtgttctt
   109681 atagagagaa aggtgctttc acatcttctt aacccgaaat ggctgaggag aggaaaggtt
   109741 cctttttttt agggtacttc cgggaacaga tccagtggag acggggcggg gcctgtagct
   109801 cagaggatta gagcacgtgg ctacgaacca cggtgtcggg ggttcgaatc cctcctcgcc
   109861 cacaaccggc caaaaaggga aggacccttc cctctggggg taggaaaatc atgatcggga
   109921 tagcggaccc aaagctatgg aacttgggtg tgggtctttt gtcgaaatgg agtagcctta
   109981 ctttttcttt ttttttattt accattcatg gttttttaaa taaagtatgc ccggcccgaa
   110041 gcagaatagc agagcaagta ttagtagcat agcaaaaatg tgttcctcgt cattaatatg
   110101 tttgctcgcg gtaattgtgg cctctcggga gaatcgatta ctgcatcttt gatgcacttg
   110161 ctagtactag tacatctgag aattcttaat tggctaattg gaaatagccc ccggactatg
   110221 gaacaaagga ttatcccgga cctacaccga ggtattgacg gttattctca aatatcgcag
   110281 aacagaatgt gatacgatga gatagaatgc aatagaaaca aagacacagg gaacgggtta
   110341 cctactttta acggtcaaag cgaacccttt cattctgaca ttctgaattc tttaattcgg
   110401 aatgaatcaa atctccccaa gtaggattcg aacctacgac cagtcagtta acagccgacc
   110461 gctctaccac tgagctactg aggaacagcg ggagattcta tctcatagag ttcaattccc
   110521 gttctcaacc catgaccaat atgaactcga agtttccttc gtaactcccc gaacttcttc
   110581 gtagtggctc cgtcccatgc cccgtttcat agggaaccac aaagtggctc tatttcatta
   110641 tattccatcc atatcccaat tccattcatt taatatccct ttggtgtcat tgacataaga
   110701 attgatataa gagatgtcgt ttctagtcta tctgtttcta tttctatata tggaaagttc
   110761 aaaaatcatc atataataat ccagaaattg aaatagaaaa gaaaaaaggg aggtttgtga
   110821 tgatttttca atcttttata ctaggtaatc tagtatcctt atgcatgaag ataatcaatt
   110881 cggtcgttgt ggtcggactc tattatggat ttctgaccac attctccata gggccctctt
   110941 atctcttact tctccgagct cgggttatgg aagaaggaac cgagaagaag gtatcggcaa
   111001 caactggttt tattgcggga cagctcatga tgttcatatc gatctattat gcgcctctgc
   111061 atctagcatt gggtagacct catacaataa ctgtcctagc tctaccgtat cttttgtttc
   111121 atttcttctg gaacaatcac aaacactctt ttgattatgg atctactacc agaaattcaa
   111181 tgcgtaatct tagcattcaa tgtgtattcc tgaataatct catttttcaa ttattcaacc
   111241 atttcatttt accaagttca atgttagcca gattagtcaa catttatatg tttcgatgca
   111301 acaacaagat gttatttgta acaagtagtt ttgttggttg gttaattggt cacattttat
   111361 tcatgaaatg ggttggattg gtattagttt ggatacagca aaagaattct attaggtcta
   111421 atgtacttat tcgatctaat aagtaccttg tgtcagaatt gagaaattct atggctcgaa
   111481 tctatagtat tctcttattt attacctgta tctactattt aggcagaata ccgtcaccca
   111541 tttttactaa gaaactgaaa gtgaaagaaa cctcagaaac ctcagaaacg gaagaaaggg
   111601 aggaagaaac agatgtagaa atagaaacaa ctttcgaaag gagggggact aaacaggaac
   111661 aagaggtatc caccgaagaa gatccttctc cttccctttt tttggaagaa aaggaggatc
   111721 cggatgggaa tcaagaaaat tcgaagttag aaatatttaa agaaaaagaa gagaaatatt
   111781 tattatggtt tgagaaacct ctcgcgactc ttcttttcga ctataaacaa tggaatcgcc
   111841 catttcgata taaaaaaaag aaaagaaata atcgatttat taatgttgta agaaatgaaa
   111901 tgtcacactt ttttttttat acatgtcaaa gtgatggaaa agaaaggatc tcttttacgt
   111961 atccagcaag tttgtcaact ttttttgaaa tgatacaaca aaagatgtct tttttaacaa
   112021 aagaaaaact atcctctgat gaattgtata ataattggag ttacaccaat gaaaaaaaaa
   112081 ataacttaaa caaggagtta atgattaaaa aaaatattaa tacataaaat aaatatacta
   112141 agagataaaa agagatgcga ctccccccta catattttaa accttcccct acaaaaaaac
   112201 tggtaatacc aaccccattc gtaattccat caatcactcg tctatcgaac aaatgggtta
   112261 gttcagccaa tcctcttatc cattgagtta aggatagtgc ataaaaagca tctatataag
   112321 cacgattata tgaccaatcg tatagcaaat tgataatttt atctcccaaa actctttgac
   112381 tcttattgac tcttttagta aataaattaa gtccattcca gttttggaaa gatgaataaa
   112441 agggtttata taaaaaagcc gctataaata ttccaaaaaa cgttatacta actgaaaaag
   112501 ttgcatttgg caaaaattca taccaatcaa aaaaatgatt tgaattttga tgtaaaaggt
   112561 ttatagacgg agttaacaat tttgataaga tatcaaaatt gtttccttct tgattaaagg
   112621 ggattcctat ggctccaaca aacaaaggaa ataagactaa tataagcata gagaatagca
   112681 tagtattgtc cgattcatgg ggataaaaaa aagtctttgt aggaccaaaa ggcaaaatag
   112741 taagaaaagg catttttgtt acatgagtat ccattcggta tgttttcttc gaaaaaaaag
   112801 aagtcctttc cctttcatta ttatttattt ttaataaagc aactaaagga aaactttttt
   112861 taatcgattt ttgctcctct ttaccccata gagatattga atagaaggaa tttccttttt
   112921 tgccactgta attttgaaaa cgaacgttta aatgtccttc aaaagtaagt aaataaatcc
   112981 gaaacatata aaatgcagtt aatccggctg tgaaagaagc aattattgcg aaaatcggtg
   113041 aatataacca actatcatta agaatttcat ctttggacca aaaacaagca agaggtggaa
   113101 taccacaaag agaaagtgta cctaataaaa aagcagtttt tgtaattggc acgtgctttc
   113161 ttaacccgcc cataagagcc atattctggc ttttatctgg agcgtatcca acaagagctt
   113221 ccattgaatg aataattgat ccggatccta aaaacaacaa ggctttcgaa taagcatgag
   113281 taatcaaatg aaataaagcg gctcgataag accccatacc tagagctaac atcatataac
   113341 ccaattgaga cattgtagaa taggctaaac ttttcttaat atctttttga gcaagagcta
   113401 aagtggctcc taataatact gttattatac ctataaaaga tattagattc attatgtatg
   113461 gtatcgctat gaaaagtgga agaagacgag ctacaagaaa aattcccgct gctaccatag
   113521 tagcggcgtg gataagagcc gaaataggag taggtccctc catggcatca ggtaaccata
   113581 catgaagggg aaattgtgcg gatttagcaa ctgcgccgcc aaataataga aaggcacaca
   113641 aagtaacaaa taaaaagtga acctccttct tataaatcaa gttattgaat atttcgaaca
   113701 aatcccgaaa ttcgaaacta cccgttgtcc aataaagacc taagattcct aataataaac
   113761 caaaatcccc tacacgatta gttacaaagg ctttttgaca agcacttgcc gcactaggtc
   113821 gtgtgaacca aaaccctatt aatagataag aacacatccc aaccaactcc caaaaaatat
   113881 aaatttgtat caaattcgaa cttgtaacta atcccaacat ggaagtattg aaaaaactca
   113941 tataagcaaa aaatctcaaa tatccttgat catgagacat ataattgtcg ctataaaaaa
   114001 gaaccagaat tccaactgtg gtgattaata ttgacataat agaagtaagc ggatcaataa
   114061 agtgtccgaa ctcgaaagaa aaatcattat tgatggtcca agaccatatg tattgataga
   114121 tagaactcct atttatttgc tgaatagata gatcgaccga aaaaatcata actatactta
   114181 acaaaaaaat actaggaaaa gcccaaatac ggcgaagatt ttttgttgcc gttggaaaaa
   114241 gtagaagtcc cactcctatt aacataggaa ctggaagcag aacgaaaggt atgatccaag
   114301 aatattgata tgtatgttcc ataaaaataa taattttttt attcttaatt aattgtttct
   114361 gattcaccgg ttcttatccc ttttaaaagg gattactaaa gtattaaaaa agcaactgaa
   114421 actaaaatgg aattttctgt tcgtagttag tttgaacctt tctcaactac ttcaaaaatt
   114481 ttcaaagtga aaaataacga attattttat actaagttta tactaagttt atactaagta
   114541 agatttttag gaaaacgtag cagcaaatta caatttccat tattattccc tattacaaaa
   114601 atttatggac atatatcaag actaaaaaat tggacaaaaa aaaaagaagt actttatttt
   114661 gatatcaatc atcggatgtc ccataacttt gcctaataaa aaaagaacta ggtatttttg
   114721 tttgtttatt cagaataatt aacgagtttc attcgggact gattgattat gttctattct
   114781 aataaatggc atttaataac caattactag aaaagaaaaa gattcaagtt ttttattagg
   114841 taggtaaggg ttcttaagct tgttcgatat gtatttttta tgtacaaatg gaacatccca
   114901 aaaagagaca gagatagaaa ggtatcacaa ataactccga aatacaaatt attttgcctc
   114961 agatattgta tggaatagga attgaaaaaa aaaaacgatt tgttttaaac aatagatgtc
   115021 tttcacatcc aatttttgca atgaataact ttttattttt tgaatggcag ttccaaaaaa
   115081 acgtagttct atattaaaaa aacgtattcg taaaaatatt tggaaaaaag ggggatattg
   115141 ggcagcgctg aaagcttttt cgttagcgaa atccctttcg accgggaatt caaaaagttt
   115201 tttgtacgac aaataatgaa taaaacgttg gaataattgg aatccgcatc cacctgactc
   115261 caaaaacgag ccaatttcgt ttcgaattta gattccattt tttaatatag aatagaaaaa
   115321 tagaagtaaa aaaaaataga aatagaaaaa gtaagtaata aataatgatt tccattccct
   115381 actgttttga accaatggat ttggctactg aattggtcct tttttttatt tgaaaaaaaa
   115441 aaaaggaata aaaattgaga gttttgcctt tatttgtatt tgaatatgct tttcattccc
   115501 gggatgggga ttcttaattt ccccatcacc cacccactta taaataagac aataataaag
   115561 gttttgtttt gtcttttctt tttttttttt cttttctatt tctccttttc tatttcaatt
   115621 tatgctatag aatagcataa attgaaatct ttagacaaaa gcaatgagtt gttgaaacta
   115681 attattaatt atactgtttt ttttaacttt ctgaatcatc actccaagtg agaatgagaa
   115741 aagcgtcttt cgccatttcg gcgtatttct aatttctata cgaatagtat gcaatttaga
   115801 agtaataaaa aaatcctatg tttgaaaggg aggatcaatc taaaaatatc tatttttaga
   115861 aatcggattt agaaatcaat ttttaaagta ggacaataga aatcaaaatt cttttatata
   115921 atatgtatag ctcaatacct aattggtttg ataaacccta agacaaattc atactgaaaa
   115981 aaaacctaac gattatcaca agacaaaagt tatgcaaatt aaataaaatt tttttgaatt
   116041 attggatatt atgcttaaat tgtgatcgtg atccataaaa aagaaaaaga atatgttatt
   116101 gttaaattgt taagttaaat aaaactgaaa ccttaaataa ctaaataaaa cgataaaaaa
   116161 gggattgttt caatctctat tgaaacaggt ttttattcat caattgaatg cttcctaaaa
   116221 catcaattga atgcttccta aaaataaaaa gtatttcatt gaaactttct ctttcacttt
   116281 caatctcgac gattaaataa aaataagtta ttattatttc tagcaagccg ctatggtgaa
   116341 atcggtagac acgctgctct taggaagcag tgctagagca tctcggttcg aatccgagtg
   116401 gcggcataac atcttctaat cttctaaaag atatataaaa gccctataat gaattgaatt
   116461 tccgatttcc attccgtata ctcaagagac tttcactttt tacttttaat ttcatttttt
   116521 atttatgata ttttcaactt tagaacatat attaactcat atatcatttt cggtcatttc
   116581 aattggaatt acaattcatt taataacctt attagtcgat gaaatcgtag gactatatca
   116641 ttcatcagaa aaggggatga tagctaccct tttctgtcta acaggattat tagtaattcg
   116701 ttggatttat tcggggcatt tcccattaag tgatttatat gaatcattaa tctttctgtc
   116761 atggagtttc tccattattc atagggtttt aaaacataaa aatcatttaa gcgcaataac
   116821 cgcgccaagt gctattttta cccaaggctt tgcaacttcg tgtttgttaa ccaaaatgca
   116881 tcaatccgga atattagtgc ccgctctaca agttcagtgg ttaatgatgc acgtaagtat
   116941 gatggtattc ggctatgcag ctcttttatg cggatcatta ttatccacag ctcttctagt
   117001 cattacattt cgaaaagtga taaggatttt tggtaaaagc aataaattat taaatggaac
   117061 tgtaactgag tcgttttcct tcggtgaaat acaatacatg aatgcaaaaa ccaatgtttt
   117121 actaaatact tatttttttt ctgctagaaa ttattacagg tatcaattga ttcaacaatt
   117181 ggatcattgg agttatcata ttattagtct aggatttatc tttttaacca taggtattct
   117241 ttcaggcgca gtatgggcta atgaggcatg gggatcatat tggaattggg atccaaagga
   117301 aacttgggca tttattactt ggactatatt tgggatttat ttccatactc gaacaaataa
   117361 aaaagcggaa ggttttaatt ccgcaattgt ggcttctatg ggctttgtta taatttggat
   117421 atgttatttc ggggtcaatc tattaggaat agggttacat agttatggtt catttaatta
   117481 acaattcaca tctaattgaa ttgcaaattg aagaaaagaa agggcctgat gaagacaaac
   117541 ataggacagc gcatatatat aaacgaaact gagtggaaac cgccgagaac cttttgaatc
   117601 actccactac ttgattcaaa aggttctcac aaacgccaaa ggggtttggt tacaattcaa
   117661 attgattttt tcttttttta ttcatgaaaa ttctctataa aaaaattaga tagaatagct
   117721 tcgaccttgt ccactgatag tgacagaacg aaatccggat aaataccaat accaagtacg
   117781 ggtagaagaa tagagatcaa aacaaataat tcccgtggtc cagaatcaaa aaaataagag
   117841 tttacgccat taaatagctt gtacccataa aacatttgcc gtaacataga taatgaataa
   117901 ataggagtta atatcattcc aattgccatt acaaaagtaa tcagtatttt tgctattaaa
   117961 aaatattttt ggctagtaat tattccaaaa aagactatca attccgcaac aaaaccactc
   118021 atgcccggta atgcaaggga agccattgat aagatactaa atagcgtgaa tatctttgga
   118081 attggtatag ccagtccgcc catttcgtcg agataaccat gacgtattct atcataactc
   118141 gttcctgcta agaaaaaaag tgcagcgcta ataaacccat gagaaattat ttgtaaaatg
   118201 gctccgctga gtcctgtatc agttatcgag ccaattccta taattatgaa acccatatga
   118261 gatacagagg aataggcgat tctttttttt aaattgcgtt ggccaggaga tgttaaagct
   118321 gcataaatta tttgcattgt acctactatg attaaccagg gagaaaatag agaatgagcg
   118381 tgcggtaata gttccatatt gatccgaacc aagccatatg ctcccatttt taataagatt
   118441 ccggccagaa gcatacaagt actgtaatgg gcctccccat gggtgtctgg taaccatgta
   118501 tgtaagggta taatcggtga tttgacagca aaagcaataa gaaatccaat atagaatagt
   118561 atttccagtg ccacgggata cgatcgatta gctaatattt ccaaatttaa tgttggttca
   118621 ttggaaccgt ataaaccgat acccaaaact cctattaata gaaaaacgga acctcctgca
   118681 gtgtacaaaa taaactttgt agctgaataa agacgtttct ttccacccca tgctgataga
   118741 agtagataaa caggaattaa ttctaattcc cacatgatga aaaaaagtaa aaggtcacga
   118801 gaagcaaatg atcctatttg accgctatac attgctaaca tcaggaaata gaataatcgg
   118861 gaattccgag taactggcca agccgctaac gtagctaaag tggtgataaa tcccgtcaat
   118921 aaaatgggtc ctagggaaag tccatctatt cccaatctcc agtaaaaacc aaaaaaattg
   118981 atccatttat aatcctctgc gagttgtatt aatggatcgt ccaattcaaa atgataacag
   119041 aaggcatagg tcgttagaag gagttctagc acgcatatat atatagtata ccccctagtc
   119101 accttatttc ctctatgagg gagaaagaaa atgaaaaaac ccgtggctat cggaaaaact
   119161 acaattattg ttaaccaagg aaaaaagttc gtggtaaagg caagatacac tcgaaccaga
   119221 caaaaccgtg ctcgaaaaat agaatatata ttcttaattt ttttttttga tttttcgagt
   119281 acgggttttt gtcggtaatc agtaagtaaa aaaaatgtat tcaaaataga ttcaagtggg
   119341 gttttttgga acgtatcaat atcaataagc tagacccatg cttcgagttg tttcatgcca
   119401 taaataaact cgaacactca agaaatccgt tggacaggcg gattcacatc tcttacaacc
   119461 aacacaatcc tccgttcttg gagcagaagc aatttgttta gctttacatc cgtcccaagg
   119521 tatcatttct aatacatccg tgggacatgc tcggacacat tgagtacacc ctatacatgt
   119581 atcataaatc tttactgaat gtgacattga atctatcaat ttctgaattc ataaattttc
   119641 gatctagtaa tttttgaaat gaatcatata ttgaaacacc agatcaatca acgatttacc
   119701 agaattttgg aatcaatcca tttctggatc aactgataag agggaacaaa gatactttga
   119761 ttttttacgt ttttgccaat atgatcgagg ttaggacgta ttatagatgc taattcgaat
   119821 tgatgaatat tctgattttg aaatactatt ttatttattc aacaaagtcg attgattgat
   119881 acgaattgat tttctgttac gataaattga cgaaacaata gctgatccga tagctgcttc
   119941 agcggctgca atagctataa caaaaattga gaaaatatct ccttttaatt gcctactatc
   120001 aaaaaaatcg gaaaatgtta caaaatttat attaaccgca tttagtataa gttcaagaca
   120061 catcagggcc cggacaatat ttcggctcgt gatcaatcca tagataccaa tagaaaataa
   120121 ataagcactc aaaataagta catgctcgag catcattgac caactccgta ccaatttcga
   120181 ttcatttcaa tatgaacaat aagtcaagtg atttgattgc ttataatcta acaagtatag
   120241 aacaaaagaa tatattgcta atagatcgaa tcattctatt tgatttatac atgaaacagt
   120301 attcaaatag aattgaaggc aaatagatgt gctaacacag aaaagttgaa tttggattac
   120361 tgttgctagt tataaagatt ttttactgac gagctacggc aattgcacct atcaaagcaa
   120421 ctaaaagaat tatcgaaatg agttcaaatg gaagaaaaaa gtcggttgat aaatgaattc
   120481 caatttgttg actattactt atcaaatctt gctctataat ctggttggat cgtgtagtcc
   120541 aaataatccc gtaccacgac gtatctagaa tagtagtgag taaggacaaa aaaagacttg
   120601 tacaaaccag agaagtaact ccatccccaa tagtccaaag attcaaatga aaatcgttgg
   120661 aatagtctga accattcatg aacattacag caaatatgat taaaacattt acagctccta
   120721 cataaataag gagctgtgca gcagctacaa aaggcgaatt tgatagaata tagaataagg
   120781 atatacaaat aagaacgaat cccaatgaaa aggcagaata aatcgggttg gtaagtaata
   120841 ccactcccag acctcctaat ataagacccg atcctagaaa aactaaaaga aaatcatgta
   120901 ttggtccagc caaatccatt atattaaaat aagagataaa taaatcgaaa tgttttttca
   120961 tgaccttatt gaaccgacca ggcaattttt ttttatgagg cattcccgat tgaattcaat
   121021 tcaaatctaa taggtgtgaa ttgatgtggg tacagttatt ggatcaattt cgttcttttc
   121081 tttattggaa atggcagttg gaaattgaaa gtctatattt cgaaaaaatt gtggatatat
   121141 taacagactt tcaatacaaa tgaatttgta cttctcataa tccaatctat agttgggatt
   121201 tgtaccaaac aaagagaaag accttattcc tttataccaa cacggaaccc tagtaatttc
   121261 caataataaa gagatttacc cgttttttct ttgagacgaa ttcaaaactg ttcgaattgt
   121321 aaaatcgtca attactgaca ttggtaaacg acctaaagca atttgattgt aattcaattc
   121381 gtgacggtcg taagtagcaa gttcatattc ttcagtcatt gataaacaat ttgttggaca
   121441 atactcaacg cagttaccac aaaaaataca aattccgaaa tcaatactgt aattaagcaa
   121501 gcgtttcttt cgaatatcag tttccaattt ccaatcaaca acaggcagat ctataggaca
   121561 tacacgaaca catacttcac aagcaataca tttatcaaat tcaaaatgga ttcgaccgcg
   121621 gaagcgctct gatgttatta atttttcata aggatattga atagttacag ggaaacgatt
   121681 tgcttgggat aaggtaatca tgaaactttg accgatgtac cttgcagctc gtactgtttg
   121741 ttgaccataa ttcatgaacc cagttaccat agggaacata tcgggaatat ctatgaataa
   121801 attttgtctt tctcttgttt gaggtaagcc gtgaatatag tatctttttt tttgtttaca
   121861 gtgaaaggag ttgggaagag gttgttaata ataaattacc aagagaaata ggtaaaagaa
   121921 atttccagcc aagatttaat aattggtcca ttcttagtct aggtaaagtc catcttgttg
   121981 tgatagaaat gaacaagaac aaataagttt tagctaatgt aataaagata ccaattgtcg
   122041 ttccaaagat tccatccgct ttatttattt caaataactc aggaacaaat atgtacggaa
   122101 ttgaaagatt ccaaccgccc aagtaaagaa ctgttacaaa taatgaggaa actaataaat
   122161 ttagatagga agcaacgtaa aataaaccaa atttgatccc tgaatattcg gtttgatagc
   122221 ctgctactaa ttcctcttct gcttctggta aatcaaaagg taatctttcg cattctgcta
   122281 gggaagaaat tagaaaaacg ataaacccta taggttgacg ccacaaattc cacccccaaa
   122341 aaccatattt tgattgcgcc ccgactatat caactgtact tgaactatta gataatcata
   122401 gtcggtgata acattactgt tcccatcgct attccaaaac cgtacatgag attttcacct
   122461 catacggctc ctcagggcca caaataaatg taaggaccgg gcaagtattc gttatcttga
   122521 tatggttata gcatagatag actcgtggaa ggtccccaat tataccaatg gaattctgtc
   122581 tgctataaga ataaatcaaa aagcatttct gaattgatct catccttcaa cttttttggg
   122641 gtgagtaata acttaataaa tccttcaata aaatactctt tgtagaaata tctattgata
   122701 tttcgagcca tcattttttt ttcgattacg aaaaaaaaaa attagacatt ccattagttc
   122761 atgaatcatg acacaatttt tctttctatg aagataggaa agaaataagc tatgaagata
   122821 ggaaagaaat aagaaaaaaa tcgcttttct ttttattgta atttcttttt tttttttcta
   122881 ttttttttgt tcctcttctt ctttctgaga aaaaggggtc ctcaaaatca aaaaagtaag
   122941 ggattatttc gttcctgata gtaatttctt taattggggg ataggagcat actctgaatc
   123001 ggaattgtgg ggagtactgc ctgatcattt ctaccaactt aaagccccaa ttagtattct
   123061 ttttatgtta tgcagacgta tctttttcgt taatttacat aatctccatt actaattctt
   123121 tgtgtgtatt ttagtgttcc ttattatcca cccatttttt ttttttcaat cccccgttcg
   123181 ttaatatatg tattgtaata cattcaaaca tatagtgaaa actccatacg gttgactttt
   123241 gagcccgctt caagctagga tgaccaatca actaatcttg gggtaaaggg catcttccac
   123301 ttttgtttac tttaacttaa ctcttgtaca taggaaatga gactcaatct tcttttactg
   123361 cgaatttcga agttgttttc tttcactcat atataactat ctaatttttt tattaaccta
   123421 aagaatcaat aaatgaataa aaaaaaaaaa aatgcggata tccattcaat ttcttttttt
   123481 tttctagaag gaaaagaaaa gcttctattt tagcgaatcg cacgtagaga tattgataaa
   123541 acacataaag ttaatggtat ttcataacta atcgattgag cagcagctcg cagaccacct
   123601 aaaaacgaat atttattatt tgatccatat cctgacataa gaagtccaat aggagcaata
   123661 cttgaaacgg caatccataa aaaaatacca atattgagat ccgctaaaac aaggtgataa
   123721 ctaaaaggaa ttactgaata acttagtaga attgatatga ctgctataga tggtccaata
   123781 ctgaagaaac gagtatttcc tctagctgga agaagattct ctttgaaaag tagttttgtt
   123841 ccatctgcta aagcttgaag aattccgaaa gggctggcgt attcagggcc aatacgttgt
   123901 tgtattcctg cagatatttc tctttctaac cacacaatta ctagtacacc tattgtgatt
   123961 cctaatacaa gagtcaaaat aggggcaaac acccgtatgg tcccatagag ctcttttaag
   124021 gattccaatc gggaaaaaga attaatatct tgtacttctg ttgtatcaac tatcatttca
   124081 acgatcaact tctcccataa tgatatctat actacctagt atcgtcataa tatccgccaa
   124141 tttcattctt ttaactaact gaggaagaat ttgcaaattg ataaaacccg gtgggcgaat
   124201 tttccatcgc caaggaaaac tgctttgatc tcctatcaga aaaattccca attctccttt
   124261 tggggcttcg actctcacat aaagttcttg tttcggtaat tcaaaagtag gagaaggttt
   124321 tttactaatg aatcgatctt caaaatcatt ccattctgga tcgctttctc tagcaaagca
   124381 tcggatttct aaattctcat agggcccccc cggaattcct tccaaagcct gttgaataat
   124441 ttttaccgat tctgtcattt caccgattcg gactaaataa cgagctaatg aatccccttc
   124501 tttttgccac tggacttccc aatcaaattc gtcgtaacac tcataatgat ccactttacg
   124561 aagatcccat tctattccag acgctcgtag cattggtcct gataaacccc aatttattgc
   124621 ttcttctcca ccaaaaatgc ctactccttc aactcgttct aaaaagacag ggtttcgtgt
   124681 aataagtttt tgatattcaa caacccccgt taaaaaataa tcacagaaat ccaaacattt
   124741 ctctatccag ccatggggta aatcggccgc tatccctccg atacgaaaat aattatgcat
   124801 cattctcata ccggtggcag cttcgaatag atcatatact aattctcttt ctctgaaaat
   124861 atagaagaag ggagtctgtg caccaatatc tgccataaaa gggccgagcc ataacagatg
   124921 agaggctata cgactcaact ccaacataat tactctgata tagctggccc ttttaggtac
   124981 ttgaatattt cccaactgtt ctggtccatt tacagttatt gcttctgtga acatagtagc
   125041 taaataatcc caacgtgtta cataaggcag atattgtata attgttcggt tttccgcaat
   125101 tttttccatc cctctgtgta aataacccaa tatcggttca cagtcaataa catcttcgcc
   125161 atcgagagta acgatgagac gaagaacacc atgcattgat gggtggtgag gccccatatt
   125221 tactctcata aggtcttttc ctgtagctag tatactcata ggtttttcct cgattcattc
   125281 ttacatgaat tgttgaaaac aaaaagaagt tatcaagatt caaaatctaa taaatcaaat
   125341 aattcaaaat tctttttttc aaattaacga ttttttgact cccggatatt caactgacta
   125401 attaattctt tataacgtac tccatttttc tttgacaaat aagaaagtag gcgttggcgt
   125461 ttttccagaa ctttccgtaa acccctctga gataaatagt cttttctgtg caattccaaa
   125521 tgggaagtaa gtctttgtat cttattagtg aaacttaata cttgaaattc aacagaccca
   125581 ctgttttctt tttttttttc ttgaaaagta actgagatga atgaattttt taccataaaa
   125641 cgaaatcctc ttttcccttt cttttaatat gaaatttact gatcagtaat aataatgtta
   125701 gtcatttgaa ttgaatatac acaatcatct taaagccgtt atgaacttcc gataaaatca
   125761 atcaacaatc aatcccattt tcaatgtgat tagggataaa aaggatggta tatttcttca
   125821 aaagagaaaa agcgagacct aaaaaaaaat tctgttaatt catttataga tctaaccaat
   125881 ccgtatgtcc ttaaagtggt atcctgtatc ataatggaat gtaagacaag gcatgtgtcc
   125941 gtctctttgt tttcatatac caggtatggt acgtatggta cgcgatcgat aagaaaaatg
   126001 tactagtaac aaatttgcaa tcgtggatac atatgtatcc ttatcatact gaaacgactg
   126061 ccattattgg tattaaacca atagcgattc atacaaacta aatcttctaa tcgataattg
   126121 ggccaaagaa agaactttaa tttaattagt ttctttttct ctctagcaag atctttgctt
   126181 ttatccaaaa cgtgaccccc tttttttacg ttattacaaa atacggaatt tctctgaata
   126241 ccattttgat tcttccaatt gaaacaaatc agagttctca attctctacg atggttaggg
   126301 aataaaatat tttcaggaac aagcaaatca taattctttt tgtctctatt tccagtcatt
   126361 ctttgatgtc ttgcaatgga ttcataattt ttttttttat gaacatagct tttttctcgg
   126421 tatcttttag taatttggcg cttattctta tgaaccaatg aaatacctac gatttgatat
   126481 ataaaaaact gtccatcatt ttttacagac agacgaagcg gttcgataat aaatattccc
   126541 cctttcacca attctgtaag agtgaaatcc ttatgaatcg tcaaaatatc cagacccatt
   126601 tctccccctt gaatagagga tatagcaatt tctcttggat ttatcagtcg aagcaggaga
   126661 caatagatct tgatattatt tattattctt tgatttaaaa aagaatccca tctcaactga
   126721 aaatgcaaat acttttttag gaagaaataa agttctgctt ctgtgttgtt cttgtattgt
   126781 tttttcgttc tacgtttttt gatgtctgat cccgaagaat ttgcttcaac atctttttct
   126841 tggtttgaga gaactgaccc aagacttact tggttttgtg catctgatcg aggattccct
   126901 tggtctgggg gttctttttc ttctttactt ctattgtata attcaagaga gtttttttga
   126961 ttcgatgata taaaaaggtc ttcctttttc tttcgagtta tttttttatt cccattttca
   127021 tttccattaa aactgaaaag aagtaatttg attggtatga tccacggttt ttttttatat
   127081 gcattaaaaa atagcactaa ttctcggaag aaccaaagct ccagatttga tataggacaa
   127141 cttagtattg cttcattcat tcccatccaa tcaaaaaaga actttttttg attggatggt
   127201 ttaatttctt catcttcatg aattgtaaga taaaaaagaa ctttcttatt aatttcatca
   127261 attatttgat acttatcagc cccaatctta gtatttggat tcctgttggt accaatatca
   127321 acccagactt caatatcaac cttatttcta agacaaaaat cgagaattct ccaatcaaaa
   127381 tattttctat ccgaaaattt atccatatcc ataatattat cttcttctag ataattatta
   127441 atagggatac ctcccaacat atcaaataat ttgccttccc ttatgttgga attagaaaag
   127501 atttcttctt tattatttac ttggaataat gatttatgaa tatacgagtc tttcttatct
   127561 tcataattaa tagatttata tgataaaaga tcatatctat agtgtttttt aaaattatct
   127621 ttttgattaa aattatcttt ttgattctgt aacggattcg cttcaaaaaa attttgtttg
   127681 tcggaatgag ttaatccatt tttttcatat gaaccctttt tgtttaaatc tttcttttga
   127741 gccatactgt gttgattggc tctatttcgc catttttgtg gtactaatat aggccatctt
   127801 atccgagata aatcggattg atatagataa tgccccttta accagttttt ccattgattc
   127861 atttcaaaat tccaaaaaga ttcatgtctt aattcgtaat gaaatattcc ttgtttttta
   127921 aaataatctt ttatttcctt cttaagaaaa agggatgttc cgtcatattg aaagacaaat
   127981 cttaaattat aaaagtgaat aagttgggtt tgtgataatt tgtaaaatac atatgcttgt
   128041 gattgtgaga aaaaagagaa atcataagaa atctttgaat tcttattact aaccttagaa
   128101 agtgcttttt ttatagtcga aataaagtga atttcatttt tacttttact tgttttatta
   128161 attctttcct gatttgtttc attattgtgg atatttttct caataatttg gatttttttt
   128221 ggtgattcaa aaaaaaaatt ggcattgatt cttggaatat tgacaatagc tagaaaaatt
   128281 tttatgtata tcccttcaat gaaaaatttt ataaagaaat atgatttacc aattaatcga
   128341 gtatttcttt tttttaatat ttgccaaatc tttttggacg ctcctaatat tttaggacga
   128401 taacttgttt tgttcgaact aatatttatt tcgtaagtta gctgtttttt tttcttttct
   128461 tttgtaattt tttctatttt cttttttatt atgtttgttc gattagtcag atcttttatt
   128521 tttttttcgg gcagtgctaa atttgtccaa tccatagatc gaatttgaat ggacgattcg
   128581 tgaatcatcc gattactcat tatcaaatct tttttatctt cacccaattc atctatttct
   128641 cgcaatctaa ataatggaat tttgtttgtt tttgaaagtt cttttactct tccttttact
   128701 tttagtaata gaattctttt gatgacccat ctttttgttt cttttgcgat ttgttgaaaa
   128761 attttggttc tttcttttaa aactcttaaa gactttgttt tcaattgtct aatttttttt
   128821 tttagttctt tgaaaatggg tttaaaaaat gaaggtcttt ttcggggagg accaaaaggc
   128881 aactccgctt ccattcccca aactgttaaa aaacaaaaat cgttgttttt ttgtccccct
   128941 ttttttttca ttgcatcttt atgagggaat tgtagcttag atttgtgcca gggtttcagg
   129001 caaaaaggaa ataggatctt tatctgaata ccctctgtta accagttttt cggaaattct
   129061 cgttcggata attgaacacc attatgggtg cattttacat acatttccct attccaatcc
   129121 tttaaatcct cggaccattc gggaatttga aataatagca tgcgagcaat atttttagct
   129181 attatcagtg aaggtaatat aatatatttt ctaagaattg attgagttaa taatacaaaa
   129241 cttctgagta tttgagcaaa aaaaaatgta ttccagattt ctgctatggg tatctctgtt
   129301 ttttcttttc ttttgtattt ttctcttttg tcctcctctt ggttatcaat ttttttttgc
   129361 ttttcaattt tagaatcaga aagttttttg tctttttgtt tccacatcca atttttaaaa
   129421 attactttca tcagttcgga aatatcaaaa gaaaaaaaaa aagatttgtc tagcctgtcc
   129481 aaaaaaagcg gggaatgcac atttgcttga aacagttccc aagtaatagt tttacgtctt
   129541 tgtgcgcgca tggagccttt gattagacct cgacgaaaat ccgattgttg tgaataatgg
   129601 gtcaaattca ctttctttgc ttgcttagga ctcttagtat attttgtatt aatatacgtg
   129661 gaggtatttg gctttggctg gttatcagta aaaataacta catgtttgaa ctttctcgaa
   129721 cgaattgccc ctgctacagt ttcgcccctg tttttctttt tttgtcctaa accagtaatt
   129781 gagttgtatg accagcgagg aaccttttta ctaatttctt ttattccaat agagtttttt
   129841 ctaattcttt ggtcgttggg atccgttata actacatcga ataaaatttt taaaattagt
   129901 attcgatctt ctgaatcaat tttttcttgt gtgtgttctg gaaataaaga acgtactttt
   129961 tttgttgaaa ataattttag acgaaaccca tctagtgtct gctcaaattt ggtataattc
   130021 ttaataagaa gaagaccatg aattttattt atccaaaacg tcctgatgtt cttttggcta
   130081 gaagtttcat ttagcgttag gggtgaaaaa aaaaaatgga ttcttccacg ataaggtcca
   130141 tgcaaaaaag gatcgtattt tttaggtaag tattcttgtt tagtcttatc attacacaat
   130201 tgagtccttt tttcaagtac attcagagta ctagatcctt tatctaaaac agcgattcta
   130261 ttcctaaact ccttgtttaa gttatttttt ttttcattgg tgtaactcca attattatac
   130321 aattcatcag aggatagttt ttcttttgtt aaaaaagaca tcttttgttg tatcatttca
   130381 aaaaaagttg acaaacttgc tggatacgta aaagagatcc tttcttttcc atcactttga
   130441 catgtataaa aaaaaaagtg tgacatttca tttcttacaa cattaataaa tcgattattt
   130501 cttttctttt ttttatatcg aaatgggcga ttccattgtt tatagtcgaa aagaagagtc
   130561 gcgagaggtt tctcaaacca taataaatat ttctcttctt tttctttaaa tatttctaac
   130621 ttcgaatttt cttgattccc atccggatcc tccttttctt ccaaaaaaag ggaaggagaa
   130681 ggatcttctt cggtggatac ctcttgttcc tgtttagtcc ccctcctttc gaaagttgtt
   130741 tctatttcta catctgtttc ttcctccctt tcttccgttt ctgaggtttc tgaggtttct
   130801 ttcactttca gtttcttagt aaaaatgggt gacggtattc tgcctaaata gtagatacag
   130861 gtaataaata agagaatact atagattcga gccatagaat ttctcaattc tgacacaagg
   130921 tacttattag atcgaataag tacattagac ctaatagaat tcttttgctg tatccaaact
   130981 aataccaatc caacccattt catgaataaa atgtgaccaa ttaaccaacc aacaaaacta
   131041 cttgttacaa ataacatctt gttgttgcat cgaaacatat aaatgttgac taatctggct
   131101 aacattgaac ttggtaaaat gaaatggttg aataattgaa aaatgagatt attcaggaat
   131161 acacattgaa tgctaagatt acgcattgaa tttctggtag tagatccata atcaaaagag
   131221 tgtttgtgat tgttccagaa gaaatgaaac aaaagatacg gtagagctag gacagttatt
   131281 gtatgaggtc tacccaatgc tagatgcaga ggcgcataat agatcgatat gaacatcatg
   131341 agctgtcccg caataaaacc agttgttgcc gataccttct tctcggttcc ttcttccata
   131401 acccgagctc ggagaagtaa gagataagag ggccctatgg agaatgtggt cagaaatcca
   131461 taatagagtc cgaccacaac gaccgaattg attatcttca tgcataagga tactagatta
   131521 cctagtataa aagattgaaa aatcatcaca aacctccctt ttttcttttc tatttcaatt
   131581 tctggattat tatatgatga tttttgaact ttccatatat agaaatagaa acagatagac
   131641 tagaaacgac atctcttata tcaattctta tgtcaatgac accaaaggga tattaaatga
   131701 atggaattgg gatatggatg gaatataatg aaatagagcc actttgtggt tccctatgaa
   131761 acggggcatg ggacggagcc actacgaaga agttcgggga gttacgaagg aaacttcgag
   131821 ttcatattgg tcatgggttg agaacgggaa ttgaactcta tgagatagaa tctcccgctg
   131881 ttcctcagta gctcagtggt agagcggtcg gctgttaact gactggtcgt aggttcgaat
   131941 cctacttggg gagatttgat tcattccgaa ttaaagaatt cagaatgtca gaatgaaagg
   132001 gttcgctttg accgttaaaa gtaggtaacc cgttccctgt gtctttgttt ctattgcatt
   132061 ctatctcatc gtatcacatt ctgttctgcg atatttgaga ataaccgtca atacctcggt
   132121 gtaggtccgg gataatcctt tgttccatag tccgggggct atttccaatt agccaattaa
   132181 gaattctcag atgtactagt actagcaagt gcatcaaaga tgcagtaatc gattctcccg
   132241 agaggccaca attaccgcga gcaaacatat taatgacgag gaacacattt ttgctatgct
   132301 actaatactt gctctgctat tctgcttcgg gccgggcata ctttatttaa aaaaccatga
   132361 atggtaaata aaaaaaaaga aaaagtaagg ctactccatt tcgacaaaag acccacaccc
   132421 aagttccata gctttgggtc cgctatcccg atcatgattt tcctaccccc agagggaagg
   132481 gtccttccct ttttggccgg ttgtgggcga ggagggattc gaacccccga caccgtggtt
   132541 cgtagccacg tgctctaatc ctctgagcta caggccccgc cccgtctcca ctggatctgt
   132601 tcccggaagt accctaaaaa aaaggaacct ttcctctcct cagccatttc gggttaagaa
   132661 gatgtgaaag cacctttctc tctataagaa cacggtgcgt tactaggtgt gaagtggggg
   132721 agaagggatt tcataattgg ggttttgaat aagacgactt tttcattttt catttttttt
   132781 ttttcatatt gcaaagggaa taagaacgag aggtgttaag ctttttatca tcctggcgtc
   132841 gagctatttt tccgcaggac ctcccctaca gtatcgtcac cgcagtagag tttaaccacc
   132901 aagttcggga tggattggtg tggttcctct acgcctagga caccagaata tcgaaccatg
   132961 aacgaagaaa ggcatgcgag aaaagcatat tggctagtga ttgtgaggcc ccaattcttg
   133021 actggagggg acgccaaagg cctctgccct tccatccgat agagagggag ggcagagctt
   133081 ttggtttttt catgttgtca aagagttgaa caatgaaaat agatggcgag tgcctgatcg
   133141 aattgatcgg gtcatgtagg aacaaggttc aagtctaccg gtctgttagg atgcctcagc
   133201 tgcatacatc actgcacttc cacttgacac ctatcgtaat gataaacggc tcgtctcgcc
   133261 gtgaccttct cttgaattct caaaacttct gtcgctccat ccccgcaggg gcagagaacc
   133321 cgtcgctgtc tcggctgtgc taccagaggc tctggggaag tcggaatagg agagcactca
   133381 tcttggggtg ggcttactac ttagatgctt tcagcagtta tccgctccgc acttggctac
   133441 ccagcgttta ccgtgggcac gataactggt acaccagagg tgcgtccttc ccggtcctct
   133501 cgtactaggg aaaggtcctc tcaatgctct aacgcccaca ccggatatgg accgaactgt
   133561 ctcacgacgt tctgaaccca gctcacgtac cgctttaatg ggcgaacagc ccaacccttg
   133621 gaacatacta cagccccagg tggcgaagag ccgacatcga ggtgccaaac cttcccgtcg
   133681 atgtgagctc ttggggaaga tcagcctgtt atccctagag taacttttat ccgttgagcg
   133741 acggcccttc cactcggcac cgtcggatca ctaaggccga ctttcgtccc tgctcgacgg
   133801 gtgggtcttg cagtcaagct cccttctgcc tttgcactcg agggccaatc tccgtccggc
   133861 ccgaggaaac ctttgcacgc ctccgttacc ttttgggagg cctacgcccc atagaaactg
   133921 tctacctgag actgtccctt ggcccgtagg tcctgacaca aggttagaat tctagctctt
   133981 ccagagtggt atctcactga tggctcgggc ccccccggaa ggaggccttc ttcgccttcc
   134041 acctaagctg cgcaggaaaa gcccaaagcc aatcccaggg aacagtgaag cttcataggg
   134101 tctttctgtc caggtgcagg tagtccgcat cttcacagac atgtctattt caccgagcct
   134161 ctctccgaga cagtgcccag atcgttacgc ctttcgtgcg ggtcggaact tacccgacaa
   134221 ggaatttcgc taccttagga ccgttatagt tacggccgcc gttcaccggg gcttcggtcg
   134281 ccggctcccc tgtcatcagg tcaccaactt ccttgacctt ccggcactgg gcaggcgtca
   134341 gcccccatac atggtcttac gactttgcgg agacctgtgt ttttggtaaa cagtcgcccg
   134401 ggcctggtca ctgcgacccc ctttgtgagg aggcacccct tctcccgaag ttacggggct
   134461 attttgccga gttccttaga gagagttgtc tcgcgcccct aggtattctc tacctaccca
   134521 cctgtgtcgg tttcgggtac aggtaccctt ttgttgaagg tcgttcgagc ttttcctggg
   134581 agtatagcat gggttacttc agcgccgtag cgcctggtac tcgaacattg gctcggggca
   134641 ttttctctac cccttcttac cctgaaaaag caggggcacc ttgcgtcctt gaaccgataa
   134701 ccatctttcg gctaacctag cctcctccgt ccctcgggac caacaagggg tagtacagga
   134761 atattcacct gttgtccatc gactacgcct ttcggcctga tcttaggccc tgactcaccc
   134821 tccgtggacg aaccttgcgg aggaaccctt gggttttcgg ggcattggat tctcaccaat
   134881 gtttgcgtta ctcaagccga cattctcgct tccgcttcgt ccaccgccgc tcgcgcgggt
   134941 gcttccctct aaggcggaac gctcccctac cgatgcattt ttacatccca cagcttcggc
   135001 agatcgctta gccccgttca tcttcggcgc aagagcgctc gatcagtgag ctattacgca
   135061 ctctttcaag ggtggctgct tctaggcaaa cctcctggct gtctctgcac ccctacctcc
   135121 tttatcactg agcggtcatt taggggcctt agctggtgat ccgggctgtt tccctctcga
   135181 cgatgaagct tatcccccat cgtctcactg gccgaccttg acccctgtta ttttgaggtc
   135241 atatctagta ttcagagttt gcctcgattt ggtaccgctc tcgcggcccg caccgaaaca
   135301 gtgctttacc cctagatgtc cagtcaactg ctgcgcctca acgcatttcg gggagaacca
   135361 gctagctctg ggttcgagtg gcatttcacc cctaaccaca actcatccgc tgattcttca
   135421 acatcagtcg gttcggacct ccacttagtt tcacccaagc ttcatcctgg tcatggatag
   135481 atcacccagg ttcgggtcca taagcagtga caagtgccct atgaagactc gctttcgcta
   135541 cggctccggt gggttccctt aaccaagcca ctgcctatga gtcgccggct cattcttcaa
   135601 caggcacgcg gtcagagccc tggtctcctc ccactgcttg ggagcttacg gtttcatgtt
   135661 ctatttcact ccccgatggg ggttcttttc acccttccct cacggtacta cttcgctatc
   135721 ggtcacccag gagtatttag ccttgcaagg tggtccttgc tgattcacac gggattccac
   135781 gtgccccatg ctactcgggt cagagcgtaa gctagtgatg ctttcggcta ctggactctc
   135841 gccatctagg gtgcagcact ccaccgcttc gcctagcagc acgacgcttg tattgctctc
   135901 ccacaacccc gttttcacgg tttaggctgc tcccatttcg ctcgccgcta ctacgggaat
   135961 cgcttttgct ttcttttcct ctggctacta agatgtttca gttcgccagg ttgtctcttg
   136021 cctgcccatg gattcagcag cagttcgaaa ggttgaccta ttcgggaatc tccggatcta
   136081 cgcttatttt caactccccg aagcatttcg tcgcttacta cgcccttcct cgtctctggg
   136141 tgcctaggta tccaccgtaa gcctttcctt gtttgaacct cgcccttaac tttactttaa
   136201 ggctatgcca tcctaaggtg ctgctaaatg gaaggatctt atcaacgtcc atgaatgata
   136261 aaccatagat cgaactgccg aatcggaaaa attgggtgct atcatattct ttgtatcggc
   136321 taagttcacg agttggagat aagcggactc gaaccgctga catccgccac agggtaaacc
   136381 accgcctctc aggcccccac tgattctacc atagaggcca acgatagaca ataactcccc
   136441 cccgaacaca gcttacaact ttcatcgtac tgtgctctcc aaagagcaac tcttctcaaa
   136501 atctcaaaag aaaaggtgct gagttggaat cccattctaa ctcaagattc ttgtggttcc
   136561 ggaggatcca gctacaggag aaccaggaac ggagggcttt cccccctttt ccgccccgac
   136621 tctttggtct taagaatgct ggttttaaga atgagtaatt gcccttctcc ggcccttact
   136681 gcccaacctg agagtggaca gctaatgcat tccacttatt gagcagggtt ctatggtcgg
   136741 tccgcgaccc ctggataccg aaggcatcct tggggtgatc tcgtagttcc tacggggtgg
   136801 agacgatggg gtcggtccat ggattttcct tccttttgtc gcatttcgct caaagggttg
   136861 aagggagata gtgcatcaag ctgttcgcaa gggccaactt gatccccttc cccagggatc
   136921 ccagatgagg gaaccctaag agagccgccg actccaacta ccgtccatgt acaatccata
   136981 ctagatctga ccaaccgccc atcctacctc ttctacattc ttgacagccc atctttgtct
   137041 cagtagagtc tttcagtggc atgtttcggt cctcttcccc attacttaga aaaagtgagc
   137101 caccggttca ggtacaagat actatcatta ccgcctggac aattagacat ccaacccgta
   137161 atcgcaacga cccaattgca agagcggagc tctaccaact gagctatatc cccccgagcc
   137221 aagtggagca tgcatgaagg agtcagatgc ttcttctatt cttttccttg gcgcagctgg
   137281 gccatcctgg atttgaacca gagacctcgc ccgtgaagta aatcatcgca cctacggtcc
   137341 aaccaattgg gagagaatca atagattccg tttcgggagc gattcatcct tcccgaacgc
   137401 agcatacaac tctccgttgt actgcgctct ccaagtgtgc ttgttccccc cttcttcctt
   137461 accatggcaa gtatttgtga aataactccg atgagaagaa aaaagaaggc gttaagagac
   137521 cctcccggcc aaccctagac actctaagat cctttttcaa acctgctccc atttcgagtc
   137581 aagagataga taaatagaca catcccattg caccgatcgg gggcattcgt agtgactgag
   137641 ggggtcgaag accaagaagt gagttattta tcagccaagc attcttctta cggctagatc
   137701 caatcccctg gtccctgcgg aaaggaaaag gaaaaagaat ttgacgttct tcctttcggg
   137761 aagggaggat taggaaaatc ctattgattg cagctttctc cagacctccg ggaaaagcat
   137821 gaaaaaaagg ctcgaatggt acgatccctc cgtcacccca gaatgaaatg aaaggggcga
   137881 tctcgtagtt cttggtctgt gaagatacgt tgttaggtgc tccatttttt ttcccattga
   137941 ggccgaacct aaacctgtgc tcgagagata gctgtccata cactgataag ggatgtatgg
   138001 attatcgaga agagaggagc cgtggtagtc ccccccggac cgcccggatc ccacgagtga
   138061 atagaaagtt ggatctacat tggatctcac ctgaatcgcc ccatctatcc tcctgaggag
   138121 gagtttggtt tcaaaccccc ggttcgaaca ggagaagtac gccatgctaa tgtgccttgg
   138181 atgatccaca tctcagggtc aggcgctgat gagcacattg aactatccat gtggctgaga
   138241 gccctcacag cccaggcaca acgacgcaat tatcaggggc gcgctctacc actgagctaa
   138301 tagcccggcg tgtgggcctc ccgctggggg cccactatgc caaaagcgag agaaacccca
   138361 tccctctctt tcctttttac gcccccatgt cgccacacgg gagggacatg ggggcgtaaa
   138421 agggggatcc tatcaacttg ttccgaccta ggataataag ctcatgggct tggtcttact
   138481 tcaccgtcga gaaacgaaag aagacttcca tctccaagtt taactcaggc gtagctcgct
   138541 tctttttggg tgtgaagcgg tgtcaaacca aaatacccaa caagcattag ctctccctga
   138601 aaaggaggtg atccagccgc accttccagt acggctacct tgttacgact tcactccagt
   138661 cactagccct gccttcggca cccccctcct tgcggttaag gtaacgactt cgggcatggc
   138721 cagctcccat agtgtgacgg gcggtgtgta caaggcccgg gaacgaattc accgccgtat
   138781 ggctgaccgg cgattactag cgattccggc ttcatgcagg cgagttgcag cctgcaatcc
   138841 gaactgagga cgggtttttg gagttagctc accctcgcgg gatcgcgacc ctttgtcccg
   138901 gccattgtag cacgtgtgtc gcccagggca taaggggcat gatgacttga cgtcatcctc
   138961 accttcctcc ggcttatcac cggcagtctg ctcagggttc caaactcaac ggtggcaact
   139021 aagcacgagg gttgcgctcg ttgcgggact taacccaaca ccttacggca cgagctgacg
   139081 acagccatgc accacctgtg tccgcgttcc cgaaggcacc cctctctttc aagaggattc
   139141 gcggcatgtc aagccctggt aaggttcttc gctttgcatc gaattaaacc acatgctcca
   139201 ccgcttgtgc gggcccccgt caattccttt gagtttcatt cttgcgaacg tactccccag
   139261 gcgggatact taacgcgtta gctacagcac tgcacgggtc gatacgcgca gcgcctagta
   139321 tccatcgttt acggctagga ctactggggt atctaatccc attcgctccc ctagctttcg
   139381 tctctcagtg tcagtgtcgg cccagcagag tgctttcgcc gttggtgttc tttccgatct
   139441 ctacgcattt caccgctcca ccggaaattc cctctgcccc taccgtactc cagcttggta
   139501 gtttccaccg cctgtccagg gttgagccct gggatttgac ggcggactta aaaagccacc
   139561 tacagacgct ttacgcccaa tcattccgga taacgcttgc atcctctgta ttaccgcggc
   139621 tgctggcaca gagttagccg atgcttattc cccagatacc gtcattgctt cttctccggg
   139681 aaaagaagtt cacgacccgt gggccttcta cctccacgcg gcattgctcc gtcaggcttt
   139741 cgcccattgc ggaaaattcc ccactgctgc ctcccgtagg agtctgggcc gtgtctcagt
   139801 cccagtgtgg ctgatcatcc tctcggacca gctactgatc atcgccttgg taagctattg
   139861 cctcaccaac tagctaatca gacgcgagcc cctcctcggg cggattcctc cttttgctcc
   139921 tcagcctacg gggtattagc agccgtttcc agctgttgtt cccctcccaa gggcaggttc
   139981 ttacgcgtta ctcacccgtc cgccactgga aacaccactt cccgtccgac ttgcatgtgt
   140041 taagcatgcc gccagcgttc atcctgagcc aggatcgaac tctccatgag attcatagtt
   140101 gcattactta tagcttcctt gttcgtagac aaagctgatt cggaattgtc tttcattcca
   140161 aggcataact tgtatccatg cgcttcatat tcgcctggag ttcgctccca gaaatatagc
   140221 catccctacc ccctcacgtc aatcccacga gcctcttatc cattcttatt cgatcacggc
   140281 gggggggcaa gtcaaaatag aaaaacccac aactcatatt gggtttaggg ataatcaggc
   140341 tcgaactgat gacttccacc acgtcaaggt gacactctac cgctgagtta tatcccttcc
   140401 ctgcccccac caagaaatag aactgactaa tcctaaggca aagggtcgag aaactcaacg
   140461 ccactattct tgaacaactt ggaaccgggc cttcctttcg cactattacg gatacgaaat
   140521 gaatggaatg ggaaaaattg gattcaattg tcaactgctc ctagaaatag gattgactac
   140581 ggattcgaac catagcacat gctttcataa aaccgtacga ttctcccgat ctaaatcaag
   140641 caggttttac atgaagaagt tctattcgat acgggtagga gaagcggtat tcttaaaaaa
   140701 atagcgaaat cagaaccaag tcaagatgat acggatcaac cccttcttct tgcgccaaag
   140761 atcttaccat ttccgaagga accggagttc catccctttt cgatttccat tcaagagttc
   140821 ttatgtcttt ccacgcccct ttaagacccc gaaaaattga caaaacgatt aactacttca
   140881 tttatgaatt tcatagtaat agaaatacat gtctaccgaa acagaatttg gaacttgcta
   140941 tcctcttgcc tagcaggcaa agatttgcct ccgtggaaaa gatgattcat tcgcatgaag
   141001 atgaaagtcc aactacattg cattgccaga atgcatgttg tatatttgaa agaggttgac
   141061 ctccttgctt ctctcatggt acaatcctct tcccgccgag ccccctttct cctcggtcca
   141121 cggagacaaa atgtaggact ggtgccaaca gttaatcacg gaagaaagga ctcactgagc
   141181 cgggataact aactaatact aatctaatac taatagaatc aaaatactaa tagaatagaa
   141241 aagaactgtc ttttctgtat acttatgtat actttccccg gttccgttgc taccgcgggc
   141301 tttacgcaat cgatcggatc atatagatat cccttcaaca caacataggt cgtcgaaagg
   141361 atctcggaga cccaccaaag cacgaaagcc aggatctttc agaaaatgga ttcccattcg
   141421 aagagtgcat aaccgcatgg ataagctcac actaacccgt caatttggga tccaattcgg
   141481 gattttcctt gggaggtatc gggaaggaat tggaatggaa taatatcgat tcatatagat
   141541 acagaagaaa cggttctcta tggattcaaa tgctgtacct atgggatagg gatagagaaa
   141601 gaggaaaaaa ccgaagattt cacatagtac ttttgatcga aaaagaaatc cgatttattt
   141661 cgtacccttc gctcaatgag aaaatggatc agattcgata ggatcaaacc tatgggactt
   141721 aaggaatgat ggaagggaat aaaataaaaa aaagaaataa aaaaagaaaa gagagggaaa
   141781 aaaaataata aagaaataag taaataaaaa taaagtagaa gaacccagat tcaaaatgaa
   141841 caaattcaaa cttgaaaagg atctttctga ttctcgaaga atgaggggca aagggattga
   141901 tcgagaaaga tctcttgttc ttattataag atcgtgtgat tggatccgca gatgtttgtt
   141961 aaaaagagaa taatcttctc ctttgagaat aatcaaaaaa ggaaagtgtt caattggaac
   142021 atgaaaacgt gactgaattg gtcctagtta ctcttcggga cggagtggaa gaagggagga
   142081 gattatcgaa cgaggaaaag gacccgatga cttcgaaaga attgaacgag gagccgtatg
   142141 aggcgaaaat ctcatgtacg gttctgtaga gtggcagtaa gggtgactta tctgtcaact
   142201 tttccactat cacccccaaa aaaccaaact ctgccttacg taaagttgcc agagtacgat
   142261 taacctctgg gtttgaaatc actgcttata tacctggtat tggccataat tcacaagaac
   142321 attctgtagt cttagtaaga ggggggaggg ttaaagattt acccggtgtg agatatcaca
   142381 ttgttcgagg aaccctagat gctgtcggag taaaggatcg tcaacaaggg cgttctagtg
   142441 cgttgtagat tcttatccaa gacttgtatc atttgatgat gccatgtgaa tcgctagaaa
   142501 catgtgaagt gtatggctaa cccaataacg aaagtttcgt aaggggactg gagcaggcta
   142561 ccgtgagaca aaagatcttc tttctaaaga gattcgattc ggaactatta tatgtccaag
   142621 gtccaatatt gaaataattt cagaagtttt ccctgacttt gtccgtgtca acaaacaatt
   142681 cgaaatgtct cgactttttt agaacaggtc cgggtcaaat agcaatgatt cgaagcactt
   142741 ctttttacac tatttacact atttcggaaa cccaaggact caatcgtatg gatatgtaaa
   142801 atacaggatt tccaatccta gcaggaaagg gggggaaacg gatactcaat ttaaagtgag
   142861 taaacagaat tccatatgta tctatgagat cgagtatgga attctgtgga aagccgtatt
   142921 cgatgaaagt cgtatgtacg gcttggaggg agatctttca tatctttcga gatccaccct
   142981 acaatatggg gtcaaaaagc caaaataaat gattttagcc cttataaaaa gaaaactgat
   143041 tcttgaaccc ctttcgcgct catgtcacgt cgaggtacta cagaagaaaa aactgcaaaa
   143101 tccgatccaa tttatcgtaa tcgattagtt aacatgttgg ttaaccgtat tctgaaacac
   143161 ggaaaaaaat cattggctta tcaaattatc tatcgagcct tgaaaaagat tcaacaaaag
   143221 acagaaaaaa atccactatc cgttttacgt caagcaatac gtggagtaac tcccgatata
   143281 gcagtaaaag caagacgtgt aggcggatcg actcatcaag ttcccattga aataggatcc
   143341 gcacaaggaa aagcacttgc cgttcgttgg ttattagggg catcccgaaa acgtccgggt
   143401 cgaaatatga ctttcaaatt aagttccgaa ttagtggatg ctgccaaagg gagtggcgat
   143461 gccatacgca aaaaggaaga gactcataga atggcagagg caaatagagc ttttgcacat
   143521 tttcgttaat ccatgaacag ggtctatata gacacataga tccatggatc catacatctc
   143581 gatcggaaaa gaatcaatag aaaaaagaaa aagaaagaat cggaattgat cgatatattt
   143641 ctcgaaacaa acgaaaagga aacgaaagat gaaacagaaa tcatggatca actaagccct
   143701 ctcggggact tgcttaagaa taagaaagag gaatctcatg taaataccat ggaataaggt
   143761 ttgatcctat tcatggagat tccgtaaata ttccattcca aaaatagaaa gttcgaaaca
   143821 attgggattt ttttggagat tggatgcagt tactaattca tgatctggca tgtacagaat
   143881 gaaaacttca ttctcgattc tacgagaatt tttatgaaag cctttcattt tcttctcttc
   143941 gatggaagtt ttattttccc agaatgtatc ctaatttttg gcctaattat tcttctgatg
   144001 atcgattcaa cctctgatca aaaagatata ccttggttct atttcatctc ttcaacaagt
   144061 ttagtaatga gcataacggc cctattgttc cgatggagag aagaacctat gattagcttt
   144121 tcgggaaatt tccaaacgaa caatttcaac gaaatctttc aatttcttat tttactatgt
   144181 tcaactctat gtattcctct atccgtggag tacattgaat gtacagaaat ggctataacg
   144241 gagtttctgt tattcatatt aacagctact ctaggaggaa tgtttttatg cggtgctaac
   144301 gatttaataa ctatctttgt agctccagaa tgtttcagtt tatgctccta cctattatct
   144361 ggatatacca agaaagacgt acggtctaat gaggctacta tgaaatattt actcatgggt
   144421 ggggcaagct cttctattct ggttcatggt ttctcttggc tatatggttc atccggggga
   144481 gagatcgagc ttcaagaaat agtgaatggt cttatcaata cacaaatgta taactcccca
   144541 ggaatttcaa ttgcgcttat attcatcact gtaggaattg ggttcaagct ttccccagcc
   144601 ccttctcatc aatggactcc tgacgtatac gaaggagtgc ggttcgttcg aaaaattcct
   144661 acctctctat atatctctga gatgtttgga tttttcaaaa cttcatggac atgcagaaga
   144721 gaaatgctat ccccactcgg accaagacat aactttatac ttgttcaaat aacaattaag
   144781 gtgaagcagg gtcaggaaca acaaatctct ttatgataaa cagatccatt ttgcaagttc
   144841 gttattacgg gtagttccta caaaggatcg gactaatgac gtatacaata cttgaattct
   144901 cgatgtagat gctacagagt tggttctcat ccttcagaga ctacgagtgt aataggagca
   144961 tccgtcgaca aaaggatcac cctaagatga tcatctcatg gctattgaga acgaatcaaa
   145021 tcagatggtt ctatttctca atctttctga cttgctccta cggaaccaag gtcgaaaaga
   145081 ttgagaaaaa tcagtcattc acaaccactg atgaaggatt cctcgaaaag ttaaggatta
   145141 gtaatccttt ttcgaaatcg aatggattcg atcttataca tacgcgagga aggtaatcaa
   145201 aaaagaaaga agatgagttc ttctttactt ttatcactta ggagccgtgc gagatgaaag
   145261 tctcatgcac ggttttgaat gagagaaaga agtgaggaat cctcttttcg actctgactc
   145321 tcccactcca gtcgttgctt ttctttctgt tacttcgaaa gtagctgctt cagcttcagc
   145381 cactcgaatt ttcgatattc ctttttattt ctcatcaaac gaatggcatc ttcttctgga
   145441 aatcctagct attcttagca tgatatttgg gaatctcatt gctattactc aaacaagtat
   145501 gaaacgtatg cttgcatatt cgtccatagg tcaaatcgga tatgtaatta ttggaataat
   145561 tgttggagac tcaaatggtg gatatgcgag catgataact tatatgctgt tctatatctc
   145621 catgaatcta ggaacttttg cttgcattgt atcatttggt ctacgtaccg gaactgataa
   145681 cattcgagat tatgcgggat tatacacaaa agatcctttt ttggctctct ctttagctct
   145741 atgtctctta tccctaggag gtcttcctcc actagcaggt tttttcggaa aactctattt
   145801 attctggtgt ggatggcagg caggcctata tttcttggtt tcaataggac tccttacgag
   145861 cgttgtttct atctactatt atctaaaaat aatcaagtta ttaatgactg gacgaaacca
   145921 agaaataacc cctcacgtgc gaaattatag aagatcccct ttaagatcaa acaattccat
   145981 cgaattgagt atgattgtat gtgtgatagc atctactata ccaggaatat caatgaaccc
   146041 gattattgca attgctcagg ataccctttt ttagcttcta gttagcttct agaatcgatt
   146101 tcttagttca agatccctct tactaactgg aatcaaagaa ttagtagatc tgttccgccc
   146161 aaaatgggaa tgggctaggg ttatgaactt ataatctata atctgatgat cgagtcgatt
   146221 ccatgattat aagttcattc cataccggac cagaccggaa taggattctc attatgagaa
   146281 ggggtcattc gagcgtatct aaatagatac tatgtttcca tatggatccc tacgtcgtta
   146341 cattccattt aggattagga ataggcgtaa tcggacctgc tttttccata tctctcgtta
   146401 tttgggacct tattcacctc tttgggcttc tattgaatcg agaaatcggt ttgattgtcc
   146461 atctttttga tataatatta atatagataa tatataaggc atcctccgga taattcaaat
   146521 cgaagcaatt ggatgtccga ttggggccta tatgacatga ccgatcaata gaaatactcc
   146581 aacactccac ctttgtcata tattccatac atcacactag atagatatca tcttcatgga
   146641 atacgattca ctttcaagat gccttggtgg tgaaatggta gacacgcgag actcaaaatc
   146701 tcgtgctaaa gagcgtggag gttcgagtcc tcttcaaggc ataatattga gaatgctcat
   146761 tgaatgagca attcaataag agatctcgga tcgaatcggt attgatatac cgattcgatc
   146821 cgagatcttg gaattggaat aagttcggca gcggatcgcg aaatcttggg gatcttctct
   146881 atctaatgaa tggggagtcc gctttgaaat cgtccgccct gcacccaccc cccgagtata
   146941 tgcttcaaca ggaatcacac aagggtagat tgatacaata taaacctctg gtaaaatgcc
   147001 cgcctgtaac ccagcagata aagtacatta catagtccgt ttttagtaat agctctggtg
   147061 gttcgctgtt caagaattct tgtttaagca gttcatacca tccatacata gtgttttgat
   147121 ctaagatttc aattcttcta tgtttcagca gtagcatatt gttccatgga gctaaggtcc
   147181 aaaatatgga agaaactggt gtttccacga ctctaccacc cagtcaatta tgttccactt
   147241 aatccctatt tcatggccgc atatctttcc ggctaagtaa tgggaaacct ttctcctgtt
   147301 acatgaatcc aattttcatt tcatccggga aaagccatct ttttctcaac aatgtctttg
   147361 tcatttgatc caatagcgtt ccgttagata ggaacagatt tgataaatac tgataactct
   147421 cggatggagt attagaacgg aaaaatccat tagataatga actattggtt ctaagccatc
   147481 tctggcgatg aatcaacaat tcgaagtgct tttcttgcgt attcttgata aaccagcgtt
   147541 tagatataga tgtaggagga tctgtttcgg aagtaagaag cccctttgac atctcttcat
   147601 ctgcaaagaa ttctcgatgt gaaaacacag agacaagggg ctgatctttg aataggaaaa
   147661 agagtggatc cgcagggtcc caaatgaatt ggcttattcg aaaaaagcct tgttctttgg
   147721 aagatctatc tcgtgtctgg tactgcatgg ttctactctg caagaactcc gaatcattct
   147781 cttgaagctc atccttttca tcataaatga tccgcttgcc ccgaaatgac cccgcccgat
   147841 agggaaatcc caatgaattg ggcctttcga tacaatcaaa tagaaagccc caggggcgcc
   147901 atattctagg agcccagact atgtgattga ataaatcctc ctctatctgt tgcgggtcga
   147961 ggactccttc tccttcccct tcttcaaact ccgattcgta tttttcatag agaaatctct
   148021 gatcaacgat agaacaagat ccattttgca tcatatctaa gggattcctt ggttcgggcc
   148081 gaagaagcaa tgtcactcga tcattatcaa accgactgca atctttttct gtccgtgagg
   148141 atcccaccag agcgccttct acttctaata ggccatgaac tagatcagaa tcattctcaa
   148201 cgagtccaga agaagtgatc ccgttttttt catcgggtcc gggtatagac caaaggtctt
   148261 gagcgaccga tccggcagaa caactcaaaa gataaagaag tatcgttaat ttcttcatgc
   148321 tcgttccaag ttcgaagtac catttgtaca aataagaatc cccttcgtta catgatttct
   148381 tcttcatata gatagataga ggatctatgg ggcaattact tagaagtaca ttttgtgcaa
   148441 cagcccttcc tatctgatag aaaaggatcc catgatcctg aaccgatctt acctgggatc
   148501 gcaaatccca agtttgtcta tgaagagcgg atcgaattgt attagtgtct ataattgatt
   148561 tcttctgtgt aatactaatc gatagggcct cattggtaag tgctacaaga tctcgtgcat
   148621 tggaacccat ggttatggac ccgaatccat tagtatggaa cattttcttt tccaagtgaa
   148681 atcccctagt atatgaaaga gtgcaaaagt gctttcgttg ttgtggaata agaagccttc
   148741 gtatcttaat gcatgtattt aatttattcg gggctattag agcgggatcc actttttggg
   148801 gaatatgagt cgaagcaata acaagaatat ttctagtgga acatctttca caatccctgg
   148861 agagatagtt cactaataga ccgagggata agtcattcga ctcattcaca tccagatcat
   148921 gaatgtttgg aatccatatt atgcaaggag acattgcttt tgctaattcg aattgaaggg
   148981 tgatataaaa tcggcctatt tccgacatca tatcgatagt tagcgcattc atcatagtta
   149041 gaagctccag ctccgtatca aggtcacgat cgatatcgtc actagcatca atatcgtcac
   149101 tatcatcaat atcgatatca tcaataagaa aacctttagg cttggtatcc aggaacttgt
   149161 tcagaaatac tgtaatgaaa ggaacatagg agtttgtcgc taggtatttg accaaatggg
   149221 agcgcccggt tcctatagaa cctatcacta aaatacccct agagggggat agggctaggc
   149281 ggagcgaaaa gggttttcca tgagatggga aatgaaaact attagcccca cacgaagttt
   149341 gtgaataagt gattgtctga taatgagcaa ggaatatccg tctttctgct aaacagggtg
   149401 aattgaactc ataattcatt aaatgctttt tatgaatgtc aactaagtat cgtaagtaaa
   149461 ttgttcccgg ctgttcaatc atttgataac cagagtcatt ctttgataaa tgatcactat
   149521 gagtcagact caatagaatt tgatcaatcc ttttttctgt cgttaaggtg gagaactgaa
   149581 ccaagaattc tctttcttta tcatcaatcg aatcaccgtt cgcgacccag gattctattt
   149641 tatcatcaat ccaatcaccg ttcacctttt ttctttttct tatcaatgaa tggatctctt
   149701 tacttgtatg acttagatgt ctcgtatttc tcgaaaaagt gattcgattg atgggatttg
   149761 gtatgagact tatgagatcg atgatatcga tgagattgat attcaaatct ttcgtcttag
   149821 aacgtattga tttaacccca tcagcgggac caccacccca tagcatgttg ccgccaaaag
   149881 cagaaccccg tatttcttct agagaatctc ctaattgttc cagagcaact agaaaaagat
   149941 tctttaacca gaaagaattc cgttcagatg tgggatacct atccagaagt tttcgcaact
   150001 caatcatgta tgatggaatc atcaaagatt tgaccttttc gaactctgtc tgtaactcac
   150061 cataggctcg ggaaacaaag agaagatgtg tacgaacgag atatccagca acaagaagaa
   150121 ggaaaaggat tgaatagagg aactcccgaa catttggcga tctcagatgt gtcgatatca
   150181 atggtgactc attatttcga tgaatcattt cttcggacag aagaagatta tgtaaacact
   150241 tactcgaaat ctcacttatc agattccatt gtggaagaca caattttttc tgaagaattc
   150301 gccatgatat atctgatcca tgcataatat catgaaaaat ggatacaaat ttttgactgc
   150361 tacttagtac cggcaatagg tctgaaaaag tatctaaaaa tatcaaattt agatatttgt
   150421 accctgtcga agtaaggaac catggcatat atgtttggaa tcgattccat tttgagagag
   150481 ttgaaaaagc actgtctcgt tgaaaggttc tatacatctg ccctttctca acgcatttct
   150541 ttagacaaag actccgtttt ttcctctttt cggatggtaa atatttctca gaacatggag
   150601 tgtgaatcaa acccatgttt gaattgaaat tgagatactg aggcaagttc ttctcttctg
   150661 aatcagatag attcatatct gaaagaggtt gacaataagt tctttcaaaa ttgactattt
   150721 gtccctctgt tagaggtgtt ccagaaatgg ctgcgatcga gtaaatagct ctacgaacta
   150781 atagatcgga tcgaattgga aaatggaaag atttgtacaa gttatacctt tcgtcaccac
   150841 tttgtggaaa atcgttaggt atgaatatgt tagatacctg tgactcgatt ggtgaaatag
   150901 tatctctctc caaaaaagca tgtttttttt taccgccgca caaagaaaat attttgttgc
   150961 gaatgaacaa gatatggagg aattgtccat acgtaaaatc ataatttttg atacgggcct
   151021 tttccacata aaaggggaat cttttgttac aatagaagcg gaagcgttgt ggattattca
   151081 agaatcgaag tcgatttgct ttataaaaag aagatatcaa tgaacttcta tgaaatggtt
   151141 tcacaggatt cagccaattg tcttgatcgt cggatatcat tgagaaatag aaatccgtgt
   151201 tatcaaaaga tttcctgcga ttatttctag tatggaatga gtcaatcatc cactttggta
   151261 tcttattgaa caaaaatggt gatattatcc ctccattgat caagaatttc gatttttggg
   151321 aagtattatg atcatccaat aagaagggtt tcaatttttt caaatgaacg atttgaagac
   151381 ctattgattc taacaactga ttgcagagtt gatcattcgg acctttcaat tcatagatgt
   151441 ggatctcaga cctatgaatg gggatattcc cgaaactcac aaagaaaaaa ggaagtgagt
   151501 tagacaaaaa gaaaagcaac ttggacaaaa agagaaggaa cttggacaaa aagaaacgaa
   151561 gtgacttaga caaatctttt ttgtcgataa cctcagacca atcaatcgaa tattgattaa
   151621 tacgtaatcg atcgaacact acttgaaaat ggctcttctg ctcagaaacg gaatgttcca
   151681 aatgctcctg gaaattcttg ctcccattgg accatttgta tctatatgca ttaggatccc
   151741 gattcatgaa tctctcggtt cgagaaatca aaataagagg atcgaaccat ttcttctgac
   151801 tctttttcaa attcgataaa tgttggttga tcgtatattt cattatagtt ctatgattca
   151861 gagtatcatt tcctatttga tccctttgaa ttccatattc gaagttgcga tcggatctat
   151921 tcattaaaaa gaatcgattc aatacatttc ttatgtaccc ataggtgcta tattggattt
   151981 gaatccgatt tcggatcaat ctatattgat tgactgcctc cattatgttg ttgctagcaa
   152041 ataccactat ttttggtttt ggatcttcca aatcattccc gcaggagatc cggacccatt
   152101 tttttctgat ccttcgataa aaagattcat tctcttcata aaaaatagga ggtagaacca
   152161 ataaagattt ctttttcgat tcatccctgg agttgaatac ctcattcaag aatcgttttt
   152221 gatccaatcc gtaggaatca atagaaaagg aaaatccctt atgatacacc agatccggct
   152281 cggttattga tagagtgaat agatctgcca tttcttgaaa tctctcttct gattcaaaat
   152341 cgtggtgtaa cgtgtattcc cccctgttcc ggtcatggaa tagatgaaat aaatgatttt
   152401 tgtttaagaa tgaaatctta ttggaacttt ccatatccag ttcatccttc ggaaccatat
   152461 cacatcccgg atctgatgaa ataggatgaa ttgagacggt attttgtaaa tacgtaatta
   152521 tcttgaatat attaactatt tctttatttt ccgatcgcct ggaagggaca aaagaaacat
   152581 cttgttcttt cttcaacaat ttctgatctc tagtggacct ctcagtagga ttcgaaccca
   152641 gatgaagttc tgaccatctg tcagagaaaa aagaacgaat ggatcttgta ggattcccaa
   152701 gaaattcttc gatttcttcc ggaagcagat gcttattcat ctgcctttca cgttccgtga
   152761 atagccggga cattgaggaa tatccagaaa ggcatttagg gaatcggtct gattctatct
   152821 ctgttcgttc cgtttgaaga aaggaaggat cccaaagaat cgatctttct tttagttgtt
   152881 gaatctctct ttgattgatc aatgtgtgat attccgaatc ctcattacta aatgaatcga
   152941 aatgatctct ggattgatca gaagatcctt tcaattggct agaatccgtt acttgaacga
   153001 aactagatct tgtggaatca tattgaatat ttgacgatac attccgtacc ttgctaaaaa
   153061 atcgatcctt gtttaccaac cacacattgt ctaagcaaat ccaattctct ctcgatatct
   153121 tcctcaaaaa atccgattcg tgcggattct tcccccaact aacgaagaga tcttggcgga
   153181 attgccacat atgaaattga gcacaatttt gcaaagaaat agcccacttg tttctcgaga
   153241 agagatgggc aaaacgctca atatcatttg attgaatagc tgacccagct ccttgttgtt
   153301 tgaagaaacc ctccacttca attggtattt tttcacgaaa agcaaacatg agataacaaa
   153361 tcgagtcttt cactaagatt tcgaatagct gtcccgaatt caagttgatt ctgtttcgcc
   153421 tcttactcgg agaaagacga tcaaacaatt cccaaccatg gtccttgcgg atcggatcat
   153481 ccatataata tacaaaagga aactccagat atttgatatc tttctctttg aatgagatct
   153541 caattccagc gacggtttca ttagatatct tacaaccaga atccctcttt tttccgagcc
   153601 agttcctcca ccaccgcgaa ccccagttag attcaggcat gatacacttt ttagttattg
   153661 ggagaaccca agtactctct ttcggatcca ggaaaaagct ctctgagatc ttttttcctt
   153721 ttggaagatc caggagcgaa acaatcaacc tattgatatt ggaagaccca aaagattctt
   153781 ccaatgtatc atttctgggt ccaatggaat tcataggtat aggaagaagc cccgtcaaat
   153841 agagattttt tcttgcgacc atatttcgat tgttaatacg atatataagg atcgctacta
   153901 caaatagtac tacacccttg atcgtgaaat atcgattgct tgttgaaccc tgtgaattgc
   153961 gtgaaagtag gatactcaaa attcgtgggt ccaagagttt tataaaacgt tcttggtgga
   154021 aaaaaatgtg aatgaaagat cccactgaat tgaattgggt ccatgaatct aagaaatagt
   154081 gagaattctt gacctctctc aatatctctc tcaattcgaa aatccaggat ttgaattgat
   154141 gtcctttcat tgattcctcc taaattgcat tgatttatcc taaagatttc atttcaattg
   154201 gaatttggtt attcaccatg tacgaggatc cccactaagc atccatggct gaatggttaa
   154261 agcgcccaac tcataattgg cgaattcgta ggttcaattc ctactggatg cacgccaatg
   154321 ggaccctcca ataagtctat tggaattggc tctgtatcaa tggaatctca tcatctatac
   154381 ataacgaatt ggtgtggtat attcatatca taacatatga acagtaagaa ctagcattct
   154441 tattgagact cgaactcata gggaagaaaa tagatttatg gatggaatca aatatgcagt
   154501 atttacagac aaaagtattc ggttattggg gaaaaatcaa tatacttcta atgtcgaatc
   154561 aggatcaact aggacagaaa taaagcattg ggtcgaactc ttctttggtg tcaaggtaat
   154621 agctatgaat agtcatcaac tcccccgaaa gggtagaaga atgggaccca ttatgggaca
   154681 tacaatgcat tacagacgta tgatcattac gcttcaaccg ggttattcta ttccacctct
   154741 tagaaagaaa agaacttaaa tcaaaatact taagagcatg gcgatacatt tatacaaaac
   154801 ttctaccccg agcacacgca atggagccgt agacagtcaa gtgaaatcca atccacgaaa
   154861 taatttgatc tatggacagc atcgttgtgg taaaggtcgt aatgccagag gaatcattac
   154921 cgcagggcat agagggggag gtcataagcg tctataccgt aaaatcgatt ttagacggaa
   154981 tgaaaaagac atatatggta gaatcgtaac catagaatac gaccctaatc gaaatgcata
   155041 catttgtctc atacactatg gggatggtga gaagagatat attttacatc ccagaggggc
   155101 tataattgga gataccattg tttctggtac agaagttcct ataaaaatgg gaaatgccct
   155161 acctttgagt gcggtttgaa ctattgattt acgtaattgg aagtaaccaa ttaggtttac
   155221 gacgaaacct agaaatcgat cactgatcca attcgagtac ctctacagga tagacctcaa
   155281 cagaaaactg aagagtaacg gcagcaagtg attgagttca gtagttcctc atataaaatt
   155341 attgactcta gagatatagt aatatggaga agacaaaatt gtttcaagcg ccgacagaac
   155401 cagaagcgcc ccttgtttca aagagaggaa gacgggttat tcacatttga tttgatggtc
   155461 agaggcgaat tgaaagctaa gcagtggtaa ttctaaagat ttcccggggg aaaaatagag
   155521 acgtctccta cgttacccat aatatgtgga agtatcgacg taatttcata gagtcattcg
   155581 gtctgaatgc tacatgaaga acataagcca gatgacggaa caggaagacc taggatgtag
   155641 aagatcagaa catgagtgat tcggcagatt tggattctat atatccactc atgtggtact
   155701 tcattatatg atatatataa gatccatctg tatagatatc atcatctaca tccagaaagc
   155761 cgtatgcttt ggaagaagct tgtacagttt gggaaggggt tttgattgat caaaaagacg
   155821 aatctacttc aaccgatatg cccttaggca cagccataca taacatagaa atcacacttg
   155881 gaaagggtgg acaattagct agagctgcgg gtgctgtagc gaaactgatt gcaaaagagg
   155941 gtaaatcggc cgcattaaaa ttaccctctg gggaggtccg tttgatatcc aaaaactgct
   156001 cagcaacagt cggacaagta gggaatgttg gggtgaacca gaaaagtttg ggtagagccg
   156061 gatcgaaatg ttggctaggt aagcgtcctg tagtaagagg agtagttatg aaccctgtag
   156121 accaccccca tgggggtggt gaaggaaggg ctccaattgg tagaaaaaga cccgcaaccc
   156181 cttggggtta tcctgcactt ggaagaagaa gtagaaaaag gaataaatat agtgataatt
   156241 tgattcttcg ccgccgtagt aaataggaga gaaaatccaa attattttta caatttacaa
   156301 aagaaaaaaa taggagttaa ttcactgtga cacgttcact aaaaaaaaac ccttttgtag
   156361 cgaatcattt attaagaaaa atcgagaaac ttaatacaaa agcggaaaaa gaaataataa
   156421 taacctggtc ccgggcatct accattatac ccacaatggt tggccatact atcgctatac
   156481 ataatggaaa ggaacatttg cctatttata taacagatcg tatggtagga cataaattgg
   156541 gggaatttgc gccgactata aatttccgtg gacatgcaaa aaatgataat agatcccgtc
   156601 gttaataaag tgaatataga ttcattggta agaggtgaac cttatgataa agaagagaaa
   156661 gaagaaccta tctacagaag tatacgcttt aggtcaacat atatgtatgt ctgctcacaa
   156721 agaccgaagg ggaatcgatc agattcgtag gcgttcttac gaggaaagcc ttatgatact
   156781 agaactgatg ccttatcgag cgtgttatcc catttttaaa ttggtttatt ctgcagcagc
   156841 aaatgctagt cacaatatga gtttgaacga agcaaattta gtcattagta aagccgaagt
   156901 aaacgagggt actgctgtga aaagattaaa acctcgagct cgagggcgca gttatctgat
   156961 aaaaagaccg acttgtcata taactattgt tttgaaagat atatccttat ataaagaat
//
